# Supplementary material for: An improved FOX optimization algorithm using adaptive exploration and exploitation for global optimization
Source: PLoS One. 2025 Sep 18;20(9):e0331965. doi: 10.1371/journal.pone.0331965 (PMC12445531; doi:10.1371/journal.pone.0331965)
Supplement: S2 File — This compressed file contains all the results of the conducted experiments. Each main directory within the archive includes three subdirectories: Analysis, best_fit, and convergence. The best_fit and convergence folders contain the raw experimental data obtained from 30 independent runs. The Analysis folder includes tables and figures derived from these raw results. These files can be used to reproduce and further analyze the results presented in the manuscript. (ZIP) [file pone.0331965.s002.zip]

Archive with 2,022 entries (1,878 files):
- cec2017/
- cec2017/Analysis/
- cec2017/Analysis/TABLES/
- cec2017/Analysis/TABLES/final_results_transposed.csv
- cec2017/Analysis/TABLES/friedman_ranking.csv
- cec2017/Analysis/TABLES/wilcoxon_pvalues.csv
- cec2017/Analysis/TABLES/wilcoxon_one_sided_less.csv
- cec2017/Analysis/TABLES/wilcoxon_ALSHADE_vs_all.csv
- cec2017/Analysis/TABLES/wilcoxon_BBOA_vs_all.csv
- cec2017/Analysis/TABLES/wilcoxon_BDA_vs_all.csv
- cec2017/Analysis/TABLES/wilcoxon_LEO_vs_all.csv
- cec2017/Analysis/TABLES/wilcoxon_CMAES_vs_all.csv
- cec2017/Analysis/TABLES/wilcoxon_COA_vs_all.csv
- cec2017/Analysis/TABLES/wilcoxon_CPO_vs_all.csv
- cec2017/Analysis/TABLES/wilcoxon_FOX_vs_all.csv
- cec2017/Analysis/TABLES/wilcoxon_HO_vs_all.csv
- cec2017/Analysis/TABLES/wilcoxon_IAGA_vs_all.csv
- cec2017/Analysis/TABLES/wilcoxon_SHOA_vs_all.csv
- cec2017/Analysis/TABLES/wilcoxon_IFOX_vs_all.csv
- cec2017/Analysis/TABLES/wilcoxon_IPSO_vs_all.csv
- cec2017/Analysis/TABLES/wilcoxon_IWOA_vs_all.csv
- cec2017/Analysis/TABLES/wilcoxon_LSHADE_vs_all.csv
- cec2017/Analysis/TABLES/wilcoxon_NRO_vs_all.csv
- cec2017/Analysis/TABLES/wilcoxon_VWGWO_vs_all.csv
- cec2017/Analysis/PLOTS/
- cec2017/Analysis/PLOTS/C17F25.pdf
- cec2017/Analysis/PLOTS/C17F12.pdf
- cec2017/Analysis/PLOTS/C17F26.pdf
- cec2017/Analysis/PLOTS/non_parametric/
- cec2017/Analysis/PLOTS/non_parametric/friedman_ranking_heatmap_annotated.pdf
- cec2017/Analysis/PLOTS/non_parametric/wilcoxon_pvalues_heatmap_annotated.pdf
- cec2017/Analysis/PLOTS/C17F28.pdf
- cec2017/Analysis/PLOTS/C17F18.pdf
- cec2017/Analysis/PLOTS/C17F2.pdf
- cec2017/Analysis/PLOTS/C17F17.pdf
- cec2017/Analysis/PLOTS/C17F21.pdf
- cec2017/Analysis/PLOTS/C17F20.pdf
- cec2017/Analysis/PLOTS/C17F27.pdf
- cec2017/Analysis/PLOTS/C17F13.pdf
- cec2017/Analysis/PLOTS/C17F7.pdf
- cec2017/Analysis/PLOTS/C17F8.pdf
- cec2017/Analysis/PLOTS/C17F11.pdf
- cec2017/Analysis/PLOTS/C17F29.pdf
- cec2017/Analysis/PLOTS/C17F6.pdf
- cec2017/Analysis/PLOTS/C17F5.pdf
- cec2017/Analysis/PLOTS/C17F3.pdf
- cec2017/Analysis/PLOTS/C17F24.pdf
- cec2017/Analysis/PLOTS/C17F14.pdf
- cec2017/Analysis/PLOTS/C17F15.pdf
- cec2017/Analysis/PLOTS/C17F9.pdf
- cec2017/Analysis/PLOTS/C17F23.pdf
- cec2017/Analysis/PLOTS/C17F4.pdf
- cec2017/Analysis/PLOTS/C17F19.pdf
- cec2017/Analysis/PLOTS/C17F16.pdf
- cec2017/Analysis/PLOTS/C17F1.pdf
- cec2017/Analysis/PLOTS/C17F10.pdf
- cec2017/Analysis/PLOTS/C17F22.pdf
- cec2017/convergence/
- cec2017/convergence/IFOX/
- cec2017/convergence/IFOX/C17F7.csv
- cec2017/convergence/IFOX/C17F18.csv
- cec2017/convergence/IFOX/C17F13.csv
- cec2017/convergence/IFOX/C17F3.csv
- cec2017/convergence/IFOX/C17F10.csv
- cec2017/convergence/IFOX/C17F22.csv
- cec2017/convergence/IFOX/C17F21.csv
- cec2017/convergence/IFOX/C17F16.csv
- cec2017/convergence/IFOX/C17F23.csv
- cec2017/convergence/IFOX/C17F8.csv
- cec2017/convergence/IFOX/C17F14.csv
- cec2017/convergence/IFOX/C17F1.csv
- cec2017/convergence/IFOX/C17F25.csv
- cec2017/convergence/IFOX/C17F2.csv
- cec2017/convergence/IFOX/C17F12.csv
- cec2017/convergence/IFOX/C17F5.csv
- cec2017/convergence/IFOX/C17F6.csv
- cec2017/convergence/IFOX/C17F11.csv
- cec2017/convergence/IFOX/C17F19.csv
- cec2017/convergence/IFOX/C17F15.csv
- cec2017/convergence/IFOX/C17F24.csv
- cec2017/convergence/IFOX/C17F17.csv
- cec2017/convergence/IFOX/C17F26.csv
- cec2017/convergence/IFOX/C17F27.csv
- cec2017/convergence/IFOX/C17F20.csv
- cec2017/convergence/IFOX/C17F4.csv
- cec2017/convergence/IFOX/C17F28.csv
- cec2017/convergence/IFOX/C17F9.csv
- cec2017/convergence/IFOX/C17F29.csv
- cec2017/convergence/HO/
- cec2017/convergence/HO/C17F5.csv
- cec2017/convergence/HO/C17F9.csv
- cec2017/convergence/HO/C17F29.csv
- cec2017/convergence/HO/C17F3.csv
- cec2017/convergence/HO/C17F27.csv
- cec2017/convergence/HO/C17F1.csv
- cec2017/convergence/HO/C17F23.csv
- cec2017/convergence/HO/C17F22.csv
- cec2017/convergence/HO/C17F17.csv
- cec2017/convergence/HO/C17F19.csv
- cec2017/convergence/HO/C17F28.csv
- cec2017/convergence/HO/C17F24.csv
- cec2017/convergence/HO/C17F14.csv
- cec2017/convergence/HO/C17F25.csv
- cec2017/convergence/HO/C17F16.csv
- cec2017/convergence/HO/C17F6.csv
- cec2017/convergence/HO/C17F4.csv
- cec2017/convergence/HO/C17F26.csv
- cec2017/convergence/HO/C17F7.csv
- cec2017/convergence/HO/C17F15.csv
- cec2017/convergence/HO/C17F21.csv
- cec2017/convergence/HO/C17F8.csv
- cec2017/convergence/HO/C17F20.csv
- cec2017/convergence/HO/C17F18.csv
- cec2017/convergence/HO/C17F11.csv
- cec2017/convergence/HO/C17F12.csv
- cec2017/convergence/HO/C17F10.csv
- cec2017/convergence/HO/C17F13.csv
- cec2017/convergence/HO/C17F2.csv
- cec2017/convergence/NRO/
- cec2017/convergence/NRO/C17F5.csv
- cec2017/convergence/NRO/C17F9.csv
- cec2017/convergence/NRO/C17F29.csv
- cec2017/convergence/NRO/C17F3.csv
- cec2017/convergence/NRO/C17F27.csv
- cec2017/convergence/NRO/C17F1.csv
- cec2017/convergence/NRO/C17F23.csv
- cec2017/convergence/NRO/C17F22.csv
- cec2017/convergence/NRO/C17F17.csv
- cec2017/convergence/NRO/C17F19.csv
- cec2017/convergence/NRO/C17F28.csv
- cec2017/convergence/NRO/C17F24.csv
- cec2017/convergence/NRO/C17F14.csv
- cec2017/convergence/NRO/C17F25.csv
- cec2017/convergence/NRO/C17F16.csv
- cec2017/convergence/NRO/C17F6.csv
- cec2017/convergence/NRO/C17F4.csv
- cec2017/convergence/NRO/C17F26.csv
- cec2017/convergence/NRO/C17F7.csv
- cec2017/convergence/NRO/C17F15.csv
- cec2017/convergence/NRO/C17F21.csv
- cec2017/convergence/NRO/C17F8.csv
- cec2017/convergence/NRO/C17F20.csv
- cec2017/convergence/NRO/C17F18.csv
- cec2017/convergence/NRO/C17F11.csv
- cec2017/convergence/NRO/C17F12.csv
- cec2017/convergence/NRO/C17F10.csv
- cec2017/convergence/NRO/C17F13.csv
- cec2017/convergence/NRO/C17F2.csv
- cec2017/convergence/CMAES/
- cec2017/convergence/CMAES/C17F5.csv
- cec2017/convergence/CMAES/C17F9.csv
- cec2017/convergence/CMAES/C17F29.csv
- cec2017/convergence/CMAES/C17F3.csv
- cec2017/convergence/CMAES/C17F27.csv
- cec2017/convergence/CMAES/C17F1.csv
- cec2017/convergence/CMAES/C17F23.csv
- cec2017/convergence/CMAES/C17F22.csv
- cec2017/convergence/CMAES/C17F17.csv
- cec2017/convergence/CMAES/C17F19.csv
- cec2017/convergence/CMAES/C17F28.csv
- cec2017/convergence/CMAES/C17F24.csv
- cec2017/convergence/CMAES/C17F14.csv
- cec2017/convergence/CMAES/C17F25.csv
- cec2017/convergence/CMAES/C17F16.csv
- cec2017/convergence/CMAES/C17F6.csv
- cec2017/convergence/CMAES/C17F4.csv
- cec2017/convergence/CMAES/C17F26.csv
- cec2017/convergence/CMAES/C17F7.csv
- cec2017/convergence/CMAES/C17F15.csv
- cec2017/convergence/CMAES/C17F21.csv
- cec2017/convergence/CMAES/C17F8.csv
- cec2017/convergence/CMAES/C17F20.csv
- cec2017/convergence/CMAES/C17F18.csv
- cec2017/convergence/CMAES/C17F11.csv
- cec2017/convergence/CMAES/C17F12.csv
- cec2017/convergence/CMAES/C17F10.csv
- cec2017/convergence/CMAES/C17F13.csv
- cec2017/convergence/CMAES/C17F2.csv
- cec2017/convergence/IWOA/
- cec2017/convergence/IWOA/C17F5.csv
- cec2017/convergence/IWOA/C17F9.csv
- cec2017/convergence/IWOA/C17F29.csv
- cec2017/convergence/IWOA/C17F3.csv
- cec2017/convergence/IWOA/C17F27.csv
- cec2017/convergence/IWOA/C17F1.csv
- cec2017/convergence/IWOA/C17F23.csv
- cec2017/convergence/IWOA/C17F22.csv
- cec2017/convergence/IWOA/C17F17.csv
- cec2017/convergence/IWOA/C17F19.csv
- cec2017/convergence/IWOA/C17F28.csv
- cec2017/convergence/IWOA/C17F24.csv
- cec2017/convergence/IWOA/C17F14.csv
- cec2017/convergence/IWOA/C17F25.csv
- cec2017/convergence/IWOA/C17F16.csv
- cec2017/convergence/IWOA/C17F6.csv
- cec2017/convergence/IWOA/C17F4.csv
- cec2017/convergence/IWOA/C17F26.csv
- cec2017/convergence/IWOA/C17F7.csv
- cec2017/convergence/IWOA/C17F15.csv
- cec2017/convergence/IWOA/C17F21.csv
- cec2017/convergence/IWOA/C17F8.csv
- cec2017/convergence/IWOA/C17F20.csv
- cec2017/convergence/IWOA/C17F18.csv
- cec2017/convergence/IWOA/C17F11.csv
- cec2017/convergence/IWOA/C17F12.csv
- cec2017/convergence/IWOA/C17F10.csv
- cec2017/convergence/IWOA/C17F13.csv
- cec2017/convergence/IWOA/C17F2.csv
- cec2017/convergence/IPSO/
- cec2017/convergence/IPSO/C17F5.csv
- cec2017/convergence/IPSO/C17F9.csv
- cec2017/convergence/IPSO/C17F29.csv
- cec2017/convergence/IPSO/C17F3.csv
- cec2017/convergence/IPSO/C17F27.csv
- cec2017/convergence/IPSO/C17F1.csv
- cec2017/convergence/IPSO/C17F23.csv
- cec2017/convergence/IPSO/C17F22.csv
- cec2017/convergence/IPSO/C17F17.csv
- cec2017/convergence/IPSO/C17F19.csv
- cec2017/convergence/IPSO/C17F28.csv
- cec2017/convergence/IPSO/C17F24.csv
- cec2017/convergence/IPSO/C17F14.csv
- cec2017/convergence/IPSO/C17F25.csv
- cec2017/convergence/IPSO/C17F16.csv
- cec2017/convergence/IPSO/C17F6.csv
- cec2017/convergence/IPSO/C17F4.csv
- cec2017/convergence/IPSO/C17F26.csv
- cec2017/convergence/IPSO/C17F7.csv
- cec2017/convergence/IPSO/C17F15.csv
- cec2017/convergence/IPSO/C17F21.csv
- cec2017/convergence/IPSO/C17F8.csv
- cec2017/convergence/IPSO/C17F20.csv
- cec2017/convergence/IPSO/C17F18.csv
- cec2017/convergence/IPSO/C17F11.csv
- cec2017/convergence/IPSO/C17F12.csv
- cec2017/convergence/IPSO/C17F10.csv
- cec2017/convergence/IPSO/C17F13.csv
- cec2017/convergence/IPSO/C17F2.csv
- cec2017/convergence/ALSHADE/
- cec2017/convergence/ALSHADE/C17F5.csv
- cec2017/convergence/ALSHADE/C17F9.csv
- cec2017/convergence/ALSHADE/C17F29.csv
- cec2017/convergence/ALSHADE/C17F3.csv
- cec2017/convergence/ALSHADE/C17F27.csv
- cec2017/convergence/ALSHADE/C17F1.csv
- cec2017/convergence/ALSHADE/C17F23.csv
- cec2017/convergence/ALSHADE/C17F22.csv
- cec2017/convergence/ALSHADE/C17F17.csv
- cec2017/convergence/ALSHADE/C17F19.csv
- cec2017/convergence/ALSHADE/C17F28.csv
- cec2017/convergence/ALSHADE/C17F24.csv
- cec2017/convergence/ALSHADE/C17F14.csv
- cec2017/convergence/ALSHADE/C17F25.csv
- cec2017/convergence/ALSHADE/C17F16.csv
- cec2017/convergence/ALSHADE/C17F6.csv
- cec2017/convergence/ALSHADE/C17F4.csv
- cec2017/convergence/ALSHADE/C17F26.csv
- cec2017/convergence/ALSHADE/C17F7.csv
- cec2017/convergence/ALSHADE/C17F15.csv
- cec2017/convergence/ALSHADE/C17F21.csv
- cec2017/convergence/ALSHADE/C17F8.csv
- cec2017/convergence/ALSHADE/C17F20.csv
- cec2017/convergence/ALSHADE/C17F18.csv
- cec2017/convergence/ALSHADE/C17F11.csv
- cec2017/convergence/ALSHADE/C17F12.csv
- cec2017/convergence/ALSHADE/C17F10.csv
- cec2017/convergence/ALSHADE/C17F13.csv
- cec2017/convergence/ALSHADE/C17F2.csv
- cec2017/convergence/IAGA/
- cec2017/convergence/IAGA/C17F5.csv
- cec2017/convergence/IAGA/C17F9.csv
- cec2017/convergence/IAGA/C17F29.csv
- cec2017/convergence/IAGA/C17F3.csv
- cec2017/convergence/IAGA/C17F27.csv
- cec2017/convergence/IAGA/C17F1.csv
- cec2017/convergence/IAGA/C17F23.csv
- cec2017/convergence/IAGA/C17F22.csv
- cec2017/convergence/IAGA/C17F17.csv
- cec2017/convergence/IAGA/C17F19.csv
- cec2017/convergence/IAGA/C17F28.csv
- cec2017/convergence/IAGA/C17F24.csv
- cec2017/convergence/IAGA/C17F14.csv
- cec2017/convergence/IAGA/C17F25.csv
- cec2017/convergence/IAGA/C17F16.csv
- cec2017/convergence/IAGA/C17F6.csv
- cec2017/convergence/IAGA/C17F4.csv
- cec2017/convergence/IAGA/C17F26.csv
- cec2017/convergence/IAGA/C17F7.csv
- cec2017/convergence/IAGA/C17F15.csv
- cec2017/convergence/IAGA/C17F21.csv
- cec2017/convergence/IAGA/C17F8.csv
- cec2017/convergence/IAGA/C17F20.csv
- cec2017/convergence/IAGA/C17F18.csv
- cec2017/convergence/IAGA/C17F11.csv
- cec2017/convergence/IAGA/C17F12.csv
- cec2017/convergence/IAGA/C17F10.csv
- cec2017/convergence/IAGA/C17F13.csv
- cec2017/convergence/IAGA/C17F2.csv
- cec2017/convergence/VWGWO/
- cec2017/convergence/VWGWO/C17F5.csv
[truncated: 1,722 more entries]
