# Supplementary material for: An improved FOX optimization algorithm using adaptive exploration and exploitation for global optimization
Source: PLoS One. 2025 Sep 18;20(9):e0331965. doi: 10.1371/journal.pone.0331965 (PMC12445531; doi:10.1371/journal.pone.0331965)
Supplement: S2 File — This compressed file contains all the results of the conducted experiments. Each main directory within the archive includes three subdirectories: Analysis, best_fit, and convergence. The best_fit and convergence folders contain the raw experimental data obtained from 30 independent runs. The Analysis folder includes tables and figures derived from these raw results. These files can be used to reproduce and further analyze the results presented in the manuscript. (ZIP) [file pone.0331965.s002.zip › cec2017/Analysis/TABLES/final_results_transposed.csv]

Function	Metric	ALSHADE	BBOA	BDA	CMAES	COA	CPO	FOX	HO	IAGA	IFOX	IPSO	IWOA	LEO	LSHADE	NRO	SHOA	VWGWO
C17F1	Avg	3171641.5049988376	105733549.93733397	23242910230.141495	4399.536736982361	34872348908.59462	2421001.8371916483	9078683.512845822	1621790613.153572	115145670.01357774	2819.2874888070746	10458099916.326868	17771352473.87377	118683961888.63522	3073.1187605105783	966587.8024902047	6092576153.824901	1684984083.677729
C17F1	Std	9.472437719173875e-10	42437729.58049774	8103957764.203807	1.8500854920261474e-12	6972180574.309632	1883763.9892490392	1748975.713596704	654558727.5425608	42987730.910674125	2141.9013516148784	5726020940.155281	4616568073.549736	21598846479.498253	3168.662918782743	863000.0704407385	1528820903.438596	1595904469.0923285
C17F1	Best	3171641.5049988385	29479270.90080895	14062616215.698517	4399.536736982359	21570856265.893223	700734.2540498873	5802638.121315224	492972274.6348332	53440748.38296472	128.8572984444622	2020853496.2477949	8720656991.10941	64099613445.42444	106.45583001791256	123258.43304506024	3291061445.948441	126617117.71734948
C17F1	Worst	3171641.5049988385	202673181.1638718	52499229415.86471	4399.536736982359	47984961980.13231	9577641.08142524	11888860.240321549	3217494881.490448	215158874.9639487	7915.203455450095	29893727428.61029	30289716971.504566	152205367347.3931	12741.57177795088	4387469.914123298	8660503172.646828	6696706095.01949
C17F1	BRT	'11/0/5	'8/1/7	'2/0/14	'14/0/2	'1/0/15	'12/0/4	'10/0/6	'6/1/9	'8/1/7	'15/1/0	'4/0/12	'3/0/13	'0/0/16	'15/1/0	'13/0/3	'5/0/11	'6/1/9
C17F1	Rank	6.0	8.0	15.0	3.0	16.0	5.0	7.0	10.0	9.0	1.0	13.0	14.0	17.0	2.0	4.0	12.0	11.0
C17F2	Avg	374.37132370778295	23042.612634085926	84332.53280580365	200.00349509771493	80414.92859618808	15811.196057832867	222.72060411627547	15436.786620059758	39676.378428220865	200.000073540272	55211.321229575544	56886.90354366556	211380.19029255377	200.0334791577681	567.5671276038215	86287.19370829452	5011.718642513331
C17F2	Std	5.78151716258171e-14	8980.382543124175	15880.400929318806	5.78151716258171e-14	16340.780552720433	4439.320074233288	12.252363227130425	4471.564514859329	18898.62690142637	4.7416104233676243e-05	23157.252107885182	15095.121158102043	47884.668802568034	0.08933168548544208	231.82513194903834	12948.430262078893	2867.5627239584464
C17F2	Best	374.371323707783	9040.93212782604	41602.08530925949	200.00349509771488	47736.25698134071	7232.396308124019	208.72113567450492	7565.734835537248	14814.69637034148	200.00001828168337	18609.426510393623	29812.784699267337	124923.24549706184	200.00007264309332	323.6030419245206	53484.13676963097	1224.1360160449167
C17F2	Worst	374.371323707783	42665.32823677313	112411.76727150344	200.00349509771488	109307.1507776841	24096.490018105556	275.8179113860438	24578.35206248115	89820.85521949503	200.00022604214024	118636.74818972948	78802.48570450289	303949.5146574367	200.4256420506219	1143.8758606926308	108857.48666661936	11565.36062292479
C17F2	BRT	'12/0/4	'7/0/9	'1/2/13	'14/1/1	'1/2/13	'8/1/7	'13/0/3	'8/1/7	'6/0/10	'16/0/0	'4/1/11	'4/1/11	'0/0/16	'14/1/1	'11/0/5	'1/2/13	'10/0/6
C17F2	Rank	5.0	10.0	15.0	2.0	14.0	9.0	4.0	8.0	11.0	1.0	12.0	13.0	17.0	3.0	6.0	16.0	7.0
C17F3	Avg	381.3210838090094	444.9191411214872	3881.451409459744	335.45011340541953	6785.0759999800475	354.9077729081358	383.5091796948381	726.3812688103936	461.8143395448897	381.6771100662369	2810.6302690231623	2320.548022309007	42329.73191449227	353.9982546146126	359.0727804553389	1326.1693575846782	496.38734426111193
C17F3	Std	1.156303432516342e-13	48.294109699286665	1645.8127758079527	1.156303432516342e-13	2255.1137682062176	28.01102342747984	28.452256620035257	181.24098205889032	88.13480693897928	49.176351230835536	2179.3277556494404	958.5581230930337	13276.348006229851	30.570850648519045	30.214623978540548	188.31097188897607	138.86136079497084
C17F3	Best	381.3210838090095	352.5666740994886	1618.1269433446096	335.45011340541964	4138.861969196576	332.569980450481	316.37538690636427	516.1569753849517	350.9692393937743	312.7343880486567	1011.6810383473808	775.3095779507647	19361.59967703503	331.81079058405675	334.29394777444946	900.894112708846	347.21712842037465
C17F3	Worst	381.3210838090095	550.9725958205121	8008.570862309048	335.45011340541964	14354.181316914444	413.4753548377221	438.3035318930929	1421.7050663179305	729.1907610596422	507.4829369692684	9663.331416377134	4732.948132727252	73865.56606770313	463.7753043834748	449.59324403281903	1754.8707747607168	911.3681051542784
C17F3	BRT	'10/2/4	'8/1/7	'2/0/14	'15/1/0	'1/0/15	'13/2/1	'10/2/4	'6/0/10	'7/2/7	'10/3/3	'3/1/12	'3/1/12	'0/0/16	'13/3/0	'12/3/1	'5/0/11	'7/1/8
C17F3	Rank	5.0	8.0	15.0	1.0	16.0	3.0	7.0	11.0	9.0	6.0	14.0	13.0	17.0	2.0	4.0	12.0	10.0
C17F4	Avg	612.8933599306039	829.1223594291503	38639.931196152706	424.8746032448677	44128.34168265142	654.487273120045	790.660706850191	6357.305523566946	824.8586073621146	617.537631085824	35607.88564226371	37065.164032050285	126350.09210302585	525.212167274507	588.6948201955919	6721.764728375007	2001.5830460591844
C17F4	Std	0.0	65.72374521698289	11605.85733588298	1.7344551487745132e-13	7875.283677061083	19.470659508591282	73.75952481773369	1799.953739696387	56.78062567667305	63.95295692679232	11923.8277397252	9149.11034228562	26016.15229513061	20.028813598709906	29.930505688398434	1263.2500969443477	1444.209504378491
C17F4	Best	612.8933599306039	715.1125655153976	10929.3248216089	424.8746032448679	29507.02418352679	614.6794459614971	669.8712817136201	3702.928244291466	726.5944678628147	508.4546372909792	20721.0856896436	17988.237205967478	79836.09647845868	493.5144619086051	532.5642912205881	4265.25139771671	1046.707300947042
C17F4	Worst	612.8933599306039	957.9247007240388	60516.12499190496	424.8746032448679	58943.039219515726	693.0409996254643	949.6060604032072	10552.930525194308	980.2920617333148	816.8920229036796	63969.97319031055	52147.46694832644	186157.6854496119	565.6140489286934	643.3437354999581	9415.7695902885	8607.330291841707
C17F4	BRT	'12/1/3	'8/1/7	'1/3/12	'16/0/0	'1/1/14	'11/0/5	'9/1/6	'5/1/10	'8/2/6	'12/2/2	'2/2/12	'2/2/12	'0/0/16	'15/0/1	'13/1/2	'5/1/10	'7/0/9
C17F4	Rank	4.0	9.0	15.0	1.0	16.0	6.0	7.0	11.0	8.0	5.0	13.0	14.0	17.0	2.0	3.0	12.0	10.0
C17F5	Avg	500.0010723221842	500.00081066038126	500.0313411215382	500.0002778005093	500.02466677074165	500.01742071707366	500.0016691369107	500.0009061860323	500.0004888352714	500.00098982459826	500.02301069890706	500.0098095490858	500.12614166215803	500.00068292298346	500.00083355490045	500.0315188994477	500.0019499104343
C17F5	Std	5.78151716258171e-14	0.001143885021453341	0.0121694458414449	5.78151716258171e-14	0.007550362719971451	0.005613638046484698	0.0028139764643736894	0.001003851436865739	0.0006159058166643531	0.00183285621174877	0.013435475202093511	0.008591373867640884	0.02919469551141975	0.0002795414111066345	0.0003295549706956211	0.0066745374547375735	0.006223793491902027
C17F5	Best	500.00107232218426	500.000044833166	500.0107817490658	500.00027780050937	500.00832346099344	500.0081392748703	500.0001955507812	500.000030246889	500.00006453443547	500.0000203459725	500.0044561583833	500.0005909963875	500.0662427535266	500.0002102500928	500.0002488583247	500.0164475402056	500.0000189036905
C17F5	Worst	500.00107232218426	500.0061352396609	500.0593742532526	500.00027780050937	500.04035155551617	500.031995589274	500.01389966261706	500.004329969037	500.0032419752674	500.0099196344575	500.0567447257488	500.0381403476025	500.17663585253206	500.0013061118809	500.0016321999914	500.04316400847085	500.0300788387013
C17F5	BRT	'7/2/7	'8/7/1	'1/1/14	'14/2/0	'3/1/12	'5/0/11	'7/6/3	'7/8/1	'12/4/0	'8/6/2	'3/1/12	'6/0/10	'0/0/16	'8/5/3	'8/5/3	'1/1/14	'11/5/0
C17F5	Rank	8.0	4.0	15.0	1.0	14.0	12.0	9.0	6.0	2.0	7.0	13.0	11.0	17.0	3.0	5.0	16.0	10.0
C17F6	Avg	1368.1044294749906	4813.24146482604	1103974.5577157864	651.6558299273726	1458154.1044513972	983.2556440733225	1301.8953837317915	107248.44690677608	5042.633707823248	801.744347853924	706473.7130905279	866451.3999769437	4196686.182220737	794.5054788738385	920.8053642852306	179001.5474137338	46358.03988889714
C17F6	Std	4.625213730065368e-13	1588.7749598730863	352687.7402963895	2.312606865032684e-13	401163.78525639273	39.39233512132709	84.69593309413196	43798.02777753498	1546.0793346012824	58.20102266162597	335481.73547779553	376387.3666880512	762246.1891326576	28.505501531915414	42.638733310252704	42694.82887450715	42177.11331710363
C17F6	Best	1368.104429474991	2537.0119479839445	536868.1061953321	651.6558299273728	810267.4738274954	924.4527561868988	1147.6897753508397	42883.54297700311	2662.935570335666	706.7534359344636	239774.34667895985	263836.9066401332	2837027.011593616	747.8151244457856	807.3322132848211	91127.79843760876	4667.644433929809
C17F6	Worst	1368.104429474991	8731.185434122273	1836030.7157217548	651.6558299273728	2266908.7731799446	1104.9129695813783	1501.5210339677897	215737.0359687572	10490.029710706513	931.8505386444824	1586137.874903218	1622505.4542819583	5678793.455616829	846.3388459626176	994.9509673452452	262629.8146339437	174762.44711533448
C17F6	BRT	'10/0/6	'8/1/7	'2/0/14	'16/0/0	'1/0/15	'12/0/4	'11/0/5	'6/0/10	'8/1/7	'14/1/1	'3/1/12	'3/1/12	'0/0/16	'14/1/1	'13/0/3	'5/0/11	'7/0/9
C17F6	Rank	7.0	8.0	15.0	1.0	16.0	5.0	6.0	11.0	9.0	3.0	13.0	14.0	17.0	2.0	4.0	12.0	10.0
C17F7	Avg	947.6835042929355	891.7044669301374	1240.0227943735965	1166.000000001742	1299.0127431964797	1129.6235422728992	1215.1685520471167	1091.9756262032074	889.6839212716898	1139.4762586273973	1383.6025297205265	1470.9006767830133	1847.4789906823203	866.8251411683559	961.9621685288255	1264.8711659840515	976.5769333082361
C17F7	Std	3.4689102975490264e-13	47.09455732200165	71.50657168463891	0.0	49.604566868096676	20.619490915531543	61.754272907481806	82.51633985792643	42.64220296390942	93.73827883229518	98.60908565589857	110.32762921508076	134.54373217909966	27.541836095493156	44.91920208964693	33.629367217591295	116.43261651583602
C17F7	Best	947.6835042929358	818.1633417632277	1064.9480968940682	1166.000000001742	1192.704203659274	1086.7206390276926	1124.5477601335642	910.5098540824986	805.1276676581805	1000.0000000002916	1197.1823492433966	1257.7836974118604	1590.641328434929	830.0119479873075	864.3559467203077	1180.6745880244318	828.004145182795
C17F7	Worst	947.6835042929358	1006.7077190058374	1396.7237639173743	1166.000000001742	1379.658760518004	1167.671025979303	1401.0000389913837	1253.000028408037	975.598066108734	1358.0000000000937	1605.6548044284452	1742.6020805417052	2180.5	944.92678626366	1041.9472705744215	1331.9486998124798	1247.7892558735828
C17F7	BRT	'11/2/3	'14/1/1	'4/2/10	'7/1/8	'3/0/13	'8/1/7	'5/1/10	'10/0/6	'14/1/1	'7/2/7	'2/0/14	'1/0/15	'0/0/16	'16/0/0	'11/2/3	'4/1/11	'11/2/3
C17F7	Rank	4.0	3.0	12.0	10.0	14.0	8.0	11.0	7.0	2.0	9.0	15.0	16.0	17.0	1.0	5.0	13.0	6.0
C17F8	Avg	801.5120701956107	804.746221374094	820.2936112089433	810.8774862927421	826.343357667589	800.274931643848	810.8029732863408	809.3350988993018	804.8044469456493	811.4808693721544	823.6984345860807	822.323023787379	896.3434742558251	800.500958823437	802.0366758518992	820.8883928760811	804.1759247356997
C17F8	Std	2.312606865032684e-13	2.6001543868252255	6.182912047558374	0.0	5.481730783108737	0.18903293881098643	1.2955531374081046	2.6592254791952805	2.7684418700790987	5.469496713653622	7.712578527212867	9.959042094838649	16.667533549718485	0.3987369045145635	1.3193858552530293	3.6295500807784666	2.1615895709508326
C17F8	Best	801.5120701956105	801.1872843695412	807.9159514432287	810.8774862927421	816.776773178062	800.0271685588987	807.8388815465822	804.207285624755	801.1452980009077	804.3263537874598	808.1228150995985	810.108053082831	866.3009719604876	800.0000000157291	800.079474196171	811.1681445797525	801.107664373381
C17F8	Worst	801.5120701956105	810.4843488984201	833.7690682779968	810.8774862927421	837.8976284516363	800.864876643469	813.0821143171554	813.9872307861207	814.0239826062792	828.3117654424306	840.3000424439831	842.2463752012545	930.2334930487806	801.3562894539551	804.890263686185	826.157178246704	810.9192497487126
C17F8	BRT	'13/1/2	'10/2/4	'3/2/11	'6/2/8	'1/2/13	'16/0/0	'6/2/8	'8/1/7	'10/2/4	'6/3/7	'1/3/12	'1/4/11	'0/0/16	'15/0/1	'13/1/2	'2/3/11	'10/2/4
C17F8	Rank	3.0	6.0	12.0	10.0	16.0	1.0	9.0	8.0	7.0	11.0	15.0	14.0	17.0	2.0	4.0	13.0	5.0
C17F9	Avg	5992.027005466169	3997.427514063268	9045.475638234926	5038.908432771031	7759.116525724355	8222.426227701562	5426.021157957633	4724.55457467537	3847.4676480030826	4876.712267577069	7713.591246786704	7025.05483585953	10051.276108203008	4975.051602496591	4913.98164224286	8439.528136047516	5466.204823345682
C17F9	Std	9.250427460130737e-13	571.6681352600766	507.9976139886537	9.250427460130737e-13	503.63762861014027	391.60812661530844	692.9612578398583	448.53239388904785	488.8091496722613	735.734097144367	814.5782950527898	1038.304737825795	534.2461747389406	309.16892764640795	429.71341692919435	329.1971088206128	2139.0848162130305
C17F9	Best	5992.02700546617	2839.2883438431727	7980.881015011509	5038.90843277103	6493.23682955146	6655.3228118280895	3923.515761722325	3696.823574357719	2922.134242523867	3265.0323423057216	6513.651203829988	5262.96529209423	8183.5034501892	4194.000229596204	3962.445544298129	7750.763421429693	2834.5803003963138
C17F9	Worst	5992.02700546617	5098.810069406092	9880.477502438504	5038.90843277103	8562.632014359366	8688.68170546696	6924.1582342298025	5360.979718603429	4628.383674544175	6080.80472988707	9360.051578907907	8747.042762352969	10915.638230638498	5459.849611135778	5726.401921941107	9012.02639597594	9066.685829628406
C17F9	BRT	'7/1/8	'15/1/0	'1/0/15	'9/4/3	'4/1/11	'3/0/13	'8/1/7	'12/2/2	'15/1/0	'9/5/2	'4/1/11	'6/0/10	'0/0/16	'9/4/3	'9/4/3	'2/0/14	'7/7/2
C17F9	Rank	10.0	2.0	16.0	7.0	13.0	14.0	8.0	3.0	1.0	4.0	12.0	11.0	17.0	6.0	5.0	15.0	9.0
C17F10	Avg	34836.64355677502	334591.56285958306	232059016.6808213	6115.636620489418	261576057.13161317	394703.62914185214	83170.83773056061	164659.20578739344	267743.140259504	50519.17816720607	19461892.896787062	40496151.268291704	13501176899.518248	15817.222421862905	46330.65133693539	8427180.883465739	149052.71438880457
C17F10	Std	7.40034196810459e-12	763910.5696504598	247408378.49234655	1.8500854920261474e-12	208972204.43844044	244240.59746348523	34457.76567252214	58373.725190185185	720862.8828221943	26247.106754299093	31522591.426169734	115946507.85203376	8667071337.100266	16004.003389855689	14563.73069525252	3380334.826699891	83381.5493341523
C17F10	Best	34836.643556775016	36910.00683615382	5490892.435698774	6115.63662048942	7406007.544327775	143734.45209133375	49999.41343270516	75855.10917283973	21811.55687144804	16869.45754533627	302284.22220035695	145425.162437614	1641065112.6421964	2495.1377057285144	24013.34181040628	1424181.0140179913	70353.19990834757
C17F10	Worst	34836.643556775016	4195725.479451031	1069130124.1011744	6115.63662048942	655964579.0529169	1013169.8437447932	203933.4417126829	272699.35982298374	3730470.9192009536	119226.2096594653	164486768.88977888	493166326.4360628	35727455966.48594	58921.661084556246	80061.0834686644	15991635.321379568	426562.074084396
C17F10	BRT	'14/0/2	'7/3/6	'1/1/14	'16/0/0	'1/1/14	'6/0/10	'10/1/5	'7/2/7	'9/2/5	'12/1/3	'3/2/11	'3/2/11	'0/0/16	'15/0/1	'12/1/3	'3/2/11	'7/2/7
C17F10	Rank	3.0	10.0	15.0	1.0	16.0	11.0	6.0	8.0	9.0	5.0	13.0	14.0	17.0	2.0	4.0	12.0	7.0
C17F11	Avg	30051.27554884598	13464877.521951294	2860455034.2436757	144817.13307062755	3334449138.189329	44600334.238536395	9162493.400371533	44232657.59164616	7690639.779004677	1488514.5956597577	1033422669.7405034	543965770.9743649	20097770508.205956	34204.244350136236	1130857.068452864	422044069.1908358	34645470.60850636
C17F11	Std	7.40034196810459e-12	6556517.754723324	1282801869.9217863	2.960136787241836e-11	1233916742.5778668	17591411.727909278	8236873.527943474	35794975.723141395	4020122.4894910045	1104142.60017838	1875174716.0560994	723168052.0973622	6805752271.738773	31483.553750145365	502897.17121294845	77980501.11711082	30620410.587162085
C17F11	Best	30051.275548845973	3994209.802870377	1163469412.905606	144817.13307062752	1695185471.0910587	13261467.57537208	2691793.8714937926	1657227.1693523997	1396540.4272816123	200184.2078330381	29742486.252965067	14074889.93380009	8866571164.375017	4616.812537007088	436884.4635788815	259903703.5753056	742819.9401417803
C17F11	Worst	30051.275548845973	28508755.286178	6122699775.727747	144817.13307062752	6778128564.209519	85968466.39641377	42438795.19371243	169781715.01832238	16453351.012520976	4377414.817466232	10426640733.097614	2403709498.182745	38144031146.64189	117181.63973766111	2651859.0224515125	552218157.1294754	140308277.79582518
C17F11	BRT	'15/1/0	'9/0/7	'2/0/14	'14/0/2	'1/0/15	'6/1/9	'10/1/5	'6/2/8	'10/1/5	'12/1/3	'3/2/11	'3/2/11	'0/0/16	'15/1/0	'12/1/3	'3/2/11	'7/1/8
C17F11	Rank	1.0	8.0	15.0	3.0	16.0	11.0	7.0	10.0	6.0	5.0	14.0	13.0	17.0	2.0	4.0	12.0	9.0
C17F12	Avg	18834.93945373501	7962577.784922155	1914679106.2762365	26713.90447424954	3052100002.3025956	868836.6692900097	1090617.239319499	11271523.537532087	2976559.4941837424	99914.82043226642	595216302.7915788	773368184.867469	23015094068.91509	7879.911844440488	40803.18068537852	28584313.783757772	8986593.492096866
C17F12	Std	0.0	4379505.216616966	1165165440.2669806	7.40034196810459e-12	1211638578.256111	1449838.6743412055	341228.2531946513	17814879.36123704	1648251.0303938075	89085.36667485096	707386084.9937649	1301640068.241409	9878389716.065256	6347.412333969655	12632.58508856039	16359261.277109532	12380130.329881568
C17F12	Best	18834.93945373501	1227824.3921876128	374652814.94254833	26713.90447424953	646119192.8086451	19027.79646532874	564551.3255783806	1907797.167252524	331705.7700551294	32075.365377070048	36178608.12091717	7742831.806031214	8391941077.480314	1611.4140606563274	25722.31293962565	6526421.7623171965	413322.10015751567
C17F12	Worst	18834.93945373501	19654659.60901464	4645593907.819781	26713.90447424953	6134808087.345208	5493845.671454414	2131335.7817590684	93510039.16155969	5935642.250137583	417351.59825165104	2487764521.645575	6196682817.218859	48920116838.46639	26838.581698438506	73780.14123154253	86749049.83535604	63845012.84019134
C17F12	BRT	'15/0/1	'6/2/8	'2/0/14	'14/0/2	'1/0/15	'11/0/5	'10/0/6	'6/2/8	'9/0/7	'12/0/4	'3/1/12	'3/1/12	'0/0/16	'16/0/0	'13/0/3	'5/0/11	'6/2/8
C17F12	Rank	2.0	9.0	15.0	3.0	16.0	6.0	7.0	11.0	8.0	5.0	13.0	14.0	17.0	1.0	4.0	12.0	10.0
C17F13	Avg	68069.15676086763	5994771.95104429	8322662.103896484	99691.21423456118	1153551.6964330778	1683184.2754785952	509037.1559923555	1054926.900235462	9864906.534313533	198536.46260246003	3727040.0041516107	2625426.887683521	70779595.9380909	20669.48944253182	19661.398119300175	2172675.7134129587	635600.2730291516
C17F13	Std	1.480068393620918e-11	6060381.161461897	3775041.115822277	0.0	884129.2277844575	831026.2854152531	273104.2974996256	1102455.4756488793	8524356.295911618	60662.96368558575	2826177.193173651	2587007.6565493345	57258233.20422795	18903.46279715037	4415.504835146021	745185.31008048	786489.4808589957
C17F13	Best	68069.15676086761	185728.9389194073	2125448.148131697	99691.21423456118	141574.5979592175	297415.69710909936	189657.97155731212	135048.7918469031	766640.3425456912	89964.50072182974	348758.47404226306	91408.0631454093	12224947.577501776	2077.3027124061755	11454.191303618783	1135593.9798983296	118694.89295018808
C17F13	Worst	68069.15676086761	25213128.522523552	19239213.42387066	99691.21423456118	4079889.159445672	3549265.941197945	1209127.1903116996	4287910.537077265	30010904.46621063	321139.0071428649	10037316.444889024	10496151.12031382	278759910.8360206	89769.5088077253	30967.430008203337	3575216.6046637027	4339053.867541104
C17F13	BRT	'14/0/2	'2/2/12	'1/2/13	'13/0/3	'8/1/7	'6/1/9	'10/1/5	'8/1/7	'1/1/14	'12/0/4	'3/2/11	'4/3/9	'0/0/16	'15/1/0	'15/1/0	'5/1/10	'10/1/5
C17F13	Rank	3.0	14.0	15.0	4.0	9.0	10.0	6.0	8.0	16.0	5.0	13.0	12.0	17.0	2.0	1.0	11.0	7.0
C17F14	Avg	48491.56381930111	4170095.373448272	664098504.7055447	42151.08115128316	939679617.1260712	2808959.9130084845	330863.9316332108	1933690.64798301	1380763.0721500034	85266.14124618836	128472011.52435227	67285942.3413984	11878609454.967236	13459.32174927674	46546.41584022374	45984548.76792579	3685520.513263566
C17F14	Std	1.480068393620918e-11	3825966.3016323964	432212078.34660006	1.480068393620918e-11	571606545.3393792	2247656.6105178166	114346.66908782916	2172780.4005416874	1143571.1810778482	23188.388838426592	260318653.49461937	123626838.81787916	4552259453.537318	6535.3403408777185	11002.188401890819	24137188.62314824	14085763.963795358
C17F14	Best	48491.563819301125	491452.7825998939	111349963.03886236	42151.08115128317	176325087.04246435	460897.559858914	117632.16830694652	476133.21975667065	41452.26308333909	31608.882308726428	14452898.142341817	322847.19873428927	3488013441.9691896	3888.671050215041	28625.472130252427	12641132.291842032	104047.30912662573
C17F14	Worst	48491.563819301125	20270710.267556638	1568765729.9979608	42151.08115128317	2944101317.329976	8887381.582169984	663002.0707511293	10972293.60062014	4487648.153545173	138962.33015081836	1453541502.4601328	540815182.7070097	23172453771.33515	24995.9618184092	74402.15352304559	114319701.33369675	77727762.8494252
C17F14	BRT	'13/1/2	'6/1/9	'2/0/14	'15/0/1	'1/0/15	'6/2/8	'11/0/5	'7/3/6	'8/2/6	'12/0/4	'3/1/12	'4/1/11	'0/0/16	'16/0/0	'13/1/2	'3/2/11	'8/2/6
C17F14	Rank	4.0	11.0	15.0	2.0	16.0	9.0	6.0	8.0	7.0	5.0	14.0	13.0	17.0	1.0	3.0	12.0	10.0
C17F15	Avg	1775.787670931381	2061644.1179928207	79734259.07230617	3911.4514926737415	47404502.76047777	31051.75315697861	30592.260480363213	586329.5823335	836145.4947657307	3026.932026124312	17536034.866231468	8911960.418494208	10008726148.737864	1727.8235491320422	1864.7188619848162	33673.53055029271	825203.5433925452
C17F15	Std	4.625213730065368e-13	2245260.44009684	112029761.0838522	1.3875641190196105e-12	45571356.71218546	53843.59808544959	22257.74680990526	782126.0355973964	1130584.562216181	1841.785214062653	36611508.41363083	24826951.509182923	9132310691.300224	281.86325488826907	323.17139755126107	52910.94218116514	1045465.2604761801
C17F15	Best	1775.7876709313814	10446.9820049138	2518373.3010443114	3911.45149267374	2024316.213130497	2160.9810556730813	8653.299233445088	12575.144143397702	6613.91473533242	1885.519052276464	77259.79160376494	8206.808980149643	774198064.6967741	1508.2879747579025	1534.7659356911	3672.206979016536	21234.577338589417
C17F15	Worst	1775.7876709313814	7438905.924308318	420975492.4314003	3911.45149267374	189490029.96650952	273257.9455599692	110902.02235336955	3605754.19396736	5365587.923200909	12381.288081061435	174155708.1497431	133054555.91696183	47836418938.87076	2462.600209366244	3209.88641070214	233053.23999057905	4954853.268787836
C17F15	BRT	'14/2/0	'4/1/11	'1/1/14	'12/0/4	'1/1/14	'9/2/5	'9/2/5	'6/2/8	'6/2/8	'13/0/3	'3/1/12	'3/2/11	'0/0/16	'14/2/0	'14/2/0	'9/2/5	'6/2/8
C17F15	Rank	2.0	12.0	16.0	5.0	15.0	7.0	6.0	9.0	11.0	4.0	14.0	13.0	17.0	1.0	3.0	8.0	10.0
C17F16	Avg	4043.7008722031915	8788.584923208635	367754467700.4106	3311.4701417075853	220092930.4818611	6801708.570483613	3424.2195447354684	82662.23836049056	280003.76424049283	2989.985005112149	687388937.7058852	40995039.90382059	1080299371549282.9	2545.050900784949	3955.1415527537297	42172105.467836045	57491.180689405104
C17F16	Std	4.625213730065368e-13	17105.642237187825	921313450772.1044	0.0	321562035.84660345	9040672.10461942	1024.3648077048883	57820.17937525842	1514417.4270796883	533.4817767450616	3413723161.048968	213989076.61686084	2654423489179948.5	473.55512240723857	922.3760150911188	61377401.02010593	26476.44037117532
C17F16	Best	4043.700872203192	2437.5897704749063	3096481.221165392	3311.4701417075853	119803.8995665567	78333.10675389186	2123.555133717271	19949.712793232397	2610.405982852146	1963.2283382657404	23936.696599730145	37225.16119112472	4839383974665.189	1921.9499077401724	2624.321693833971	668425.0470254312	17332.30186843009
C17F16	Worst	4043.700872203192	89660.36166644169	3972270928091.6255	3311.4701417075853	1287141063.463786	31676077.55674536	6593.797461329111	260207.67657185916	8298315.502169451	4244.961875587896	18736744083.152504	1173348151.484401	1.3231332817503532e+16	3637.467618265328	7086.290639445121	278831587.29807913	110825.99813030902
C17F16	BRT	'9/2/5	'9/5/2	'1/0/15	'11/3/2	'2/0/14	'4/1/11	'11/4/1	'7/1/8	'10/4/2	'14/1/1	'3/2/11	'6/0/10	'0/0/16	'16/0/0	'9/3/4	'3/1/12	'7/1/8
C17F16	Rank	6.0	7.0	16.0	3.0	14.0	11.0	4.0	9.0	10.0	2.0	15.0	12.0	17.0	1.0	5.0	13.0	8.0
C17F17	Avg	25560.30020825371	999706.1827800773	18896557.287167862	233591.91109605704	2517641.273361108	3157123.3650741843	516318.2957450644	471686.6934806891	981005.1915222298	204405.226040306	5256473.527828447	595867.4288517894	179782399.5276591	21031.672888570512	33236.61753945301	3709989.8950190204	574390.1866429424
C17F17	Std	7.40034196810459e-12	1194340.9193524204	17595761.82738219	5.920273574483672e-11	1933180.6999234187	1338046.4349201054	366856.7726814279	392985.18805166055	752815.1103292818	110310.24429278243	6647439.735167537	406835.8354565158	158266483.33683816	15911.093936826725	7872.968031941386	1526356.7995615446	466174.27770542755
C17F17	Best	25560.300208253717	102863.04342973304	3038504.771129975	233591.9110960571	246620.2590587226	998409.88919888	107075.04344443862	85521.54394020478	94821.44289575584	85732.26356352864	249353.6006155659	99140.45680563702	28653582.179986943	6380.109871351036	19953.68862958909	1412353.1187252954	78714.17595983256
C17F17	Worst	25560.300208253717	5767817.189466378	68402198.36169253	233591.9110960571	6808244.887102652	6266793.852414512	1446623.301531232	2123264.8278252822	2787976.316463532	487295.3341990446	30092824.913713645	1702954.6156944635	808858092.4005551	84436.20996380638	51856.29442009576	7047339.069413615	1927318.633437766
C17F17	BRT	'15/0/1	'6/4/6	'1/0/15	'12/1/3	'4/1/11	'2/3/11	'7/4/5	'8/3/5	'6/1/9	'12/1/3	'2/2/12	'7/4/5	'0/0/16	'16/0/0	'14/0/2	'2/2/12	'7/4/5
C17F17	Rank	2.0	11.0	16.0	5.0	12.0	13.0	7.0	6.0	10.0	4.0	15.0	9.0	17.0	1.0	3.0	14.0	8.0
C17F18	Avg	38155.71933952176	120251887.78440651	369648094172.95276	100118.13333060266	51300311766.453415	2504960.834929288	309706.0477754824	44933067.59908931	11147941.447833067	85505.12090438072	321218444082.9095	3385443955.5859737	1943799313918288.8	3267.0911713499218	8040.555492769615	5137548.781746675	55282277.68663042
C17F18	Std	7.40034196810459e-12	319964586.26653564	1192189440332.7515	0.0	40863163860.15226	2239564.704652919	114168.41006886771	175196460.68473724	22180759.392880615	47716.83671496593	1577557720854.9915	4390537702.445059	3260327797814394.5	4000.9040230742717	2902.7593428829587	4440688.046312089	108373546.79664472
C17F18	Best	38155.71933952177	861233.4177051863	8703676202.643486	100118.13333060266	11498387911.189491	247862.29487732303	146091.20887803353	98692.10238056198	543790.6801168137	13901.38561747322	33362694.749798726	230568.7718909261	46395346878144.97	1858.666358352355	4100.175754465186	791098.9485430649	45542.200254092895
C17F18	Worst	38155.71933952177	1507241750.28034	5518884079017.652	100118.13333060266	167832259146.29077	10268225.200389365	591401.9498971228	961355479.3722116	115676668.9994289	192308.3114712436	8670540827345.182	14234117200.646132	1.3596337139963852e+16	22468.134442918094	15460.647429973593	16715273.757891688	373160945.84536576
C17F18	BRT	'14/0/2	'5/1/10	'1/2/13	'12/1/3	'1/2/13	'8/2/6	'10/1/5	'6/5/5	'6/3/7	'12/1/3	'1/2/13	'4/0/12	'0/0/16	'16/0/0	'15/0/1	'6/3/7	'5/5/6
C17F18	Rank	3.0	12.0	16.0	5.0	14.0	7.0	6.0	10.0	9.0	4.0	15.0	13.0	17.0	1.0	2.0	8.0	11.0
C17F19	Avg	2549.0883562587946	2251.656763851414	5995.585107249438	2379.00978059144	6597.848193657612	2902.4277428862433	4997.085107829969	4652.386500489696	2259.2292909970597	2760.8171251014933	10725.377412385382	11537.025820904488	31004.826068872353	2152.1917544085163	2711.5979795396884	4596.134431895341	2750.873426808651
C17F19	Std	4.625213730065368e-13	130.9524089768875	1217.5105629337027	4.625213730065368e-13	1083.065369161806	296.1251031010372	619.1474150327736	1029.453136900166	185.99213302039158	284.30339475096315	5355.032278172918	3025.095155640779	6040.6136038766	138.2964310593568	241.3213626896951	376.2886538186522	360.6426384026408
C17F19	Best	2549.088356258794	1991.104029355285	4195.103729621827	2379.0097805914397	4049.665895951304	2343.467538367276	3971.178184943393	2887.185097956914	2033.4840153692608	2247.373991126667	5209.78489170476	6345.9795840239385	19225.63180315804	1947.334408221136	2279.046736313688	3749.865214572842	2277.647500747326
C17F19	Worst	2549.088356258794	2536.7909070107744	8334.741680978814	2379.0097805914397	9169.26596309851	3473.314691525663	6604.924623718601	7645.734401415112	2654.5515281066155	3461.464423893776	33941.519763555174	17196.064080567925	41020.334604283016	2483.3884488364392	3396.957433068053	5166.864083057679	3760.7966080274055
C17F19	BRT	'12/0/4	'14/1/1	'3/1/12	'13/0/3	'3/1/12	'8/2/6	'5/1/10	'5/2/9	'14/1/1	'8/3/5	'1/1/14	'1/1/14	'0/0/16	'16/0/0	'9/2/5	'6/1/9	'8/3/5
C17F19	Rank	5.0	2.0	13.0	4.0	14.0	9.0	12.0	11.0	3.0	8.0	15.0	16.0	17.0	1.0	6.0	10.0	7.0
C17F20	Avg	2245.422392310778	2572.475067405825	24580.22123246812	2303.625428304701	12904.578608691018	2345.0186501220323	2620.391247792654	4926.78206245814	2593.219952944956	2236.4334738870007	19242.0393378627	21050.72977337849	96416.25392400766	2237.9835445736926	2124.3577621892796	7492.392097736209	3350.6732501582874
C17F20	Std	0.0	89.79096290494269	8532.492401223188	0.0	4208.15986342933	108.56995846132186	207.61241053221792	1024.1361310495583	92.28590792583886	188.9510272573299	13066.79956902075	11162.597855798607	24393.83777112134	124.3839631024277	22.005913361118346	1200.197764909736	607.7681826792541
C17F20	Best	2245.422392310778	2369.821141076676	12455.637483828006	2303.625428304701	6357.433968906101	2152.8083478457515	2177.399056672972	3530.6336565787637	2363.798787487174	2100.088897721286	3928.29523713301	4286.082429946169	33153.5169758039	2100.000645585565	2111.5790876148567	4512.395327364857	2462.9075928218576
C17F20	Worst	2245.422392310778	2726.408970854344	43567.28305175136	2303.625428304701	22308.50325684114	2484.194621381567	2862.455029915552	6828.229353885404	2797.3685412222667	2616.499598893612	46973.71426560031	49137.78228829178	129045.39870838824	2383.0067241812426	2234.349292258396	9682.84267118988	4568.109591140221
C17F20	BRT	'13/2/1	'8/2/6	'1/1/14	'11/3/2	'4/0/12	'11/1/4	'8/2/6	'6/0/10	'8/2/6	'12/4/0	'2/1/13	'1/2/13	'0/0/16	'12/3/1	'15/1/0	'5/0/11	'7/0/9
C17F20	Rank	4.0	7.0	16.0	5.0	13.0	6.0	9.0	11.0	8.0	2.0	14.0	15.0	17.0	3.0	1.0	12.0	10.0
C17F21	Avg	2280.919005935875	2267.2885165720886	2976.527055369038	4949.279033894287	2959.761250705298	2277.3320807327923	5076.681076427119	2670.6348266314676	2267.761597668538	2330.5382788388642	3741.307132620558	3905.7805004520546	5727.488129055125	2275.730546359774	2287.4231954403967	2377.0140888918754	2294.1332552700896
C17F21	Std	0.0	3.197277494839235	356.49484574363754	83.36807557688061	285.4933984338736	3.2782374995440513	795.604703583647	213.82409237912495	3.2342953630259053	68.599671400339	1021.7381601280314	1060.2047787036963	1893.8556886171648	5.909884388049109	10.326932891186674	9.59777684022253	14.853365451809475
C17F21	Best	2280.919005935875	2262.0399478556674	2575.6550042236736	4507.87413672484	2606.509923929181	2269.845128190814	3254.51183336315	2388.164193778104	2260.8912515158554	2274.2962253983924	2580.546872449914	2719.390493293174	3069.2618673959405	2266.390445466102	2265.3549920147884	2362.493424290145	2274.9844423684845
C17F21	Worst	2280.919005935875	2273.279430042678	3988.859808518213	4964.499892417371	4119.730548885464	2286.832857104699	6564.820170324995	3495.7063528125336	2275.5158672262096	2651.3334896884544	7088.131887260728	7297.880751999581	10746.07370596402	2288.4493220117456	2308.3380723833475	2394.604543747321	2340.2906436560547
C17F21	BRT	'12/0/4	'15/1/0	'5/1/10	'0/2/14	'5/1/10	'13/1/2	'0/2/14	'7/0/9	'15/1/0	'9/0/7	'3/1/12	'3/1/12	'0/2/14	'13/1/2	'11/0/5	'8/0/8	'10/0/6
C17F21	Rank	5.0	1.0	12.0	15.0	11.0	4.0	16.0	10.0	2.0	8.0	13.0	14.0	17.0	3.0	6.0	9.0	7.0
C17F22	Avg	2597.7298513449036	3512.2774684627084	38269.35266977493	2400.0000202881356	31039.534317567875	2587.6396681869082	2810.1456871718083	8687.666418092203	3563.8765242441336	2443.3761176237936	24889.444995254107	32367.03033644473	103883.1938938836	2454.3255551367206	2576.465142076856	10924.527815117703	5891.219749731917
C17F22	Std	4.625213730065368e-13	279.1631638283153	8287.334157716756	4.625213730065368e-13	6267.857927808606	52.74713450313134	74.88245973254105	1663.409480061788	300.91627670634625	156.42173277437152	11070.448854287113	9393.757368096358	21841.929692323098	112.81569796615135	139.64025577435825	889.9661378553297	2324.452835090242
C17F22	Best	2597.729851344903	2962.2201065262966	23244.109739682142	2400.000020288136	18573.017435716378	2531.0303279499376	2690.190594525023	5301.894328995946	2951.199446384747	2300.4616418417263	9818.669413762567	18123.42355004465	43098.80705415079	2400.000721900097	2440.8349212833964	9330.9717402946	2745.9146034432297
C17F22	Worst	2597.729851344903	4092.863589426596	54138.80499223217	2400.000020288136	44482.86228434382	2766.271632619743	3023.238910904081	11563.736348860864	4160.03125539348	2979.259844507555	51027.42346629446	55365.1399598023	134585.49702047795	2743.463067275486	2871.025782154298	12617.910724697847	11637.392241659196
C17F22	BRT	'11/2/3	'8/1/7	'1/0/15	'16/0/0	'2/1/13	'11/2/3	'10/0/6	'6/0/10	'8/1/7	'14/1/1	'4/0/12	'2/1/13	'0/0/16	'14/1/1	'11/2/3	'5/0/11	'7/0/9
C17F22	Rank	6.0	8.0	16.0	1.0	14.0	5.0	7.0	11.0	9.0	2.0	13.0	15.0	17.0	3.0	4.0	12.0	10.0
C17F23	Avg	2647.4260603478015	3222.9119526267777	20042.750615564426	2500.0000133578874	17377.36603064274	2605.9892211902766	2759.834789535638	6089.936284096324	3264.220536700164	2500.4002681276256	22149.638256169368	21472.586274758472	61686.354268180934	2500.0013520363477	2536.00713368401	7818.4426208045425	4556.197359763245
C17F23	Std	4.625213730065368e-13	165.15326803726344	3337.7398391703937	0.0	3450.143429225764	27.88694301176634	49.61172258171436	1109.0529132916263	149.5674288030016	0.07342714557798086	8828.3626456628	6702.439460784536	13071.34800481277	0.001030292714524737	11.770594099599297	410.2553546170234	1672.0154701565189
C17F23	Best	2647.426060347801	2970.2113872078007	14990.387244344913	2500.0000133578874	10407.30978432199	2553.5007605343794	2720.043895905921	4174.4769118969	2869.8388424383934	2500.280945768064	9925.20006028483	9334.614407591407	29668.00080566796	2500.0002761398337	2522.635693054338	6836.843366986859	2704.4526363657683
C17F23	Worst	2647.426060347801	3869.7591266826703	29408.85463535514	2500.0000133578874	24501.357728061103	2676.27010277362	2992.1015857159828	8047.916768529787	3538.9458441168663	2500.552479018598	38004.12319645335	32758.77643427833	84764.5029426994	2500.0046701124293	2575.5468013911045	8671.314617373588	10742.255640249
C17F23	BRT	'11/0/5	'8/1/7	'1/2/13	'16/0/0	'4/0/12	'12/0/4	'10/0/6	'6/0/10	'8/1/7	'14/0/2	'1/2/13	'1/2/13	'0/0/16	'15/0/1	'13/0/3	'5/0/11	'7/0/9
C17F23	Rank	6.0	8.0	14.0	1.0	13.0	5.0	7.0	11.0	9.0	3.0	16.0	15.0	17.0	2.0	4.0	12.0	10.0
C17F24	Avg	2824.2235152574412	2888.7942373255773	4135.7097516312515	2835.951679918056	4930.762014178894	2825.9485213319977	2831.3874560217896	3163.813446498064	2891.9143400620815	2838.9602039093324	3724.244345912976	3650.4917165531388	18547.777747069507	2822.26407069021	2836.2345513586642	3284.0546567596366	2944.387168339599
C17F24	Std	9.250427460130737e-13	32.09527282065488	477.0633023478943	0.0	706.8751573646853	2.4581880720411906	11.83447681052566	98.25241245421928	39.52930789481011	26.492597009665367	403.0889219339069	279.7051405552775	4350.937526547457	2.7699778439673133	7.138574157364574	89.41000737680976	45.46843420210629
C17F24	Best	2824.2235152574403	2833.4839333223167	3300.191788663324	2835.951679918056	3925.942698291387	2822.811512420265	2823.3826116102387	2916.738295043236	2843.9087339198195	2821.2297614517147	3185.477647785121	3209.9310009246315	10229.3385839603	2820.712023535368	2827.875954065978	3114.2752754920084	2850.502955422076
C17F24	Worst	2824.2235152574403	2967.0446655038795	5193.6684954911	2835.951679918056	7079.720646598973	2834.1222529064853	2870.542035821052	3326.10298030184	2990.862712344468	2929.566911126609	4693.682997641739	4337.146783451446	27121.35105886359	2832.788993652352	2855.347401503541	3489.1174387755937	3040.501781299859
C17F24	BRT	'15/0/1	'8/1/7	'2/0/14	'10/2/4	'1/0/15	'13/1/2	'12/2/2	'6/0/10	'8/1/7	'10/3/3	'3/1/12	'3/1/12	'0/0/16	'16/0/0	'10/2/4	'5/0/11	'7/0/9
C17F24	Rank	2.0	8.0	15.0	5.0	16.0	3.0	4.0	11.0	9.0	7.0	14.0	13.0	17.0	1.0	6.0	12.0	10.0
C17F25	Avg	3366.171968246946	3348.9810618197807	3966.257405573028	3843.9071982664054	4642.520864265688	3347.5420869192258	3550.2203216247312	3900.537316488629	3355.8974877741125	3315.0742827634217	5981.172750429363	4859.217167508229	10335.998379091032	3329.2703757694007	3344.341576127093	3366.403027845425	3404.5152994131186
C17F25	Std	1.3875641190196105e-12	13.77571750735257	505.3006127785007	9.250427460130737e-13	573.8205167335944	13.810875890768795	492.72318302292217	328.6760836119418	18.612817566357297	49.6783770209997	2789.343815290432	1294.8943119565251	5402.5918185570745	3.111881102174725	23.582965904531807	11.001486208261042	49.12982798763799
C17F25	Best	3366.1719682469475	3323.1677227334926	3447.087360284848	3843.9071982664063	3605.943587059447	3328.6084079284874	3273.044886720981	3484.8265101659067	3334.449204687306	3201.0120581254787	3527.6327811351957	3503.381615549154	4315.955346149765	3327.834214086758	3296.908933020452	3347.553367884927	3346.7798417597496
C17F25	Worst	3366.1719682469475	3384.917914247913	5462.485763803474	3843.9071982664063	5644.181931420819	3374.237001741364	5641.666598169742	4998.265080299414	3392.619464547121	3405.507344348699	15165.335541683016	8642.565089450272	23294.590763663684	3338.4640884076816	3380.075716633002	3391.145352413895	3560.932444469264
C17F25	BRT	'9/1/6	'11/3/2	'4/2/10	'4/2/10	'2/1/13	'11/3/2	'7/1/8	'4/2/10	'11/2/3	'15/1/0	'1/1/14	'1/2/13	'0/0/16	'15/1/0	'12/2/2	'9/1/6	'7/1/8
C17F25	Rank	7.0	5.0	13.0	11.0	14.0	4.0	10.0	12.0	6.0	1.0	16.0	15.0	17.0	2.0	3.0	8.0	9.0
C17F26	Avg	3163.603835427201	3149.8989514298223	3428.6806281270565	3343.390802755328	3505.4213807232186	3146.0465510224303	4192.273243404174	3371.6253467444913	3148.899911532606	3311.619582452768	3657.330840109564	3862.8791280110117	4162.232707791526	3111.3973863290967	3267.453473832435	3186.999377291738	3153.3528189898384
C17F26	Std	4.625213730065368e-13	14.971265781377287	143.86979828198008	4.625213730065368e-13	108.24492858705366	10.07445162727139	543.6768650015939	125.01228731870357	15.991615678873169	145.45219311554771	432.92382076879295	338.14326959946135	509.0064124180517	11.230529665492785	34.629468131723876	9.865846818852356	24.894461623470924
C17F26	Best	3163.6038354272005	3121.112339625625	3213.582765596399	3343.3908027553284	3319.991769543453	3123.399722856506	3422.069773174133	3152.28695074446	3125.263904298181	3172.098102242333	3271.113997731127	3310.952901674836	3464.461386088574	3085.428496895081	3202.469828354293	3164.584485949235	3116.049316929188
C17F26	Worst	3163.6038354272005	3183.346817925704	3774.08666114064	3343.3908027553284	3723.237803105564	3165.706779482012	5613.609566262005	3622.664249444061	3186.8823113675253	3765.9331671772616	5211.979711365628	4458.286631463245	5982.790179741474	3137.949077584092	3321.65613924447	3205.96105200229	3213.940188357102
C17F26	BRT	'11/0/5	'12/3/1	'5/1/10	'6/2/8	'3/1/12	'12/3/1	'0/1/15	'5/3/8	'12/3/1	'6/3/7	'3/1/12	'2/0/14	'0/1/15	'16/0/0	'8/1/7	'10/0/6	'12/3/1
C17F26	Rank	6.0	4.0	12.0	10.0	13.0	2.0	17.0	11.0	3.0	9.0	14.0	15.0	16.0	1.0	8.0	7.0	5.0
C17F27	Avg	2939.4966320189214	3058.7888028407924	4313.701798732026	2700.002538993065	4334.8916178714035	3072.718177824109	3094.872763518311	3321.118799825713	3114.3977645308964	2953.0086052291126	3756.6352546130606	3750.0802228306343	7397.514473306232	2729.279177946861	2753.937777687302	3329.14034901716	3168.6975511901173
C17F27	Std	1.3875641190196105e-12	167.99537759079854	429.5317655747421	4.625213730065368e-13	329.5586893912857	116.23247969946223	156.08593791852198	56.38963469486594	140.9810368565068	188.40875186448162	543.132309193576	469.0304886758959	1361.3354897540034	72.3282471919589	29.542230929492636	27.06789213849906	57.587662525399786
C17F27	Best	2939.49663201892	2792.1612995674377	3535.628225834014	2700.0025389930647	3937.14878117332	2776.974873059322	2744.4210256573174	3233.172772188204	2790.018257672811	2701.497468865567	3273.4583311987326	3324.627820242982	5823.088189981148	2700.006225099722	2731.395239168065	3268.557210161878	2963.554504832338
C17F27	Worst	2939.49663201892	3223.35422547587	5030.28224120498	2700.0025389930647	5208.452954785956	3172.28084657248	3358.9864054094232	3482.959927218148	3267.926629163693	3204.76129588029	6348.245964137577	5253.698015570586	11723.536275566394	3049.361928937973	2856.267229759616	3374.4938882962456	3244.017977540613
C17F27	BRT	'12/1/3	'8/3/5	'1/1/14	'16/0/0	'1/1/14	'9/2/5	'8/3/5	'5/1/10	'7/3/6	'12/1/3	'3/1/12	'3/1/12	'0/0/16	'15/0/1	'14/0/2	'5/1/10	'7/1/8
C17F27	Rank	4.0	6.0	15.0	1.0	16.0	7.0	8.0	11.0	9.0	5.0	14.0	13.0	17.0	2.0	3.0	12.0	10.0
C17F28	Avg	60435.65309881067	15024844.91689601	10293003493.447165	22399.464930473092	2817795139.3556833	890006662.592801	81638.87048222816	254607253.79309162	13897290.375212139	25377.376865548296	2056216904.1622882	1004383328.0145805	351741028723012.3	8682.983264528233	170924.68325826857	1957661888.4270282	36174783.053075805
C17F28	Std	1.480068393620918e-11	20448783.552838996	12560980063.388258	7.40034196810459e-12	2581969913.47986	749670191.945764	86081.01485895243	390256699.8747419	32787406.312969588	10758.22872597026	4461242442.961433	1431588991.208067	1077572190253715.2	2198.268334169968	92419.90208620472	1167708434.401585	60687710.00600989
C17F28	Best	60435.65309881065	28528.828647257	1017432266.403821	22399.464930473085	448331861.4150015	70726726.86350939	35574.93586717614	126759.3458582248	12098.142668857903	8632.096902581725	8382528.316848438	4327272.39531663	9417903718.22335	5126.311825553925	67680.17105533007	454514604.9801681	53241.311405645705
C17F28	Worst	60435.65309881065	89931788.06999828	65839748894.32779	22399.464930473085	14016364773.197489	3161995016.980716	518609.6992166046	1758483408.647536	176538606.62766546	46336.34565606192	24109557680.566586	6323637388.854093	5725826722863042.0	14936.449173726514	448245.4132561206	4696914120.440336	274358266.5968065
C17F28	BRT	'12/1/3	'8/2/6	'1/0/15	'14/1/1	'2/1/13	'4/2/10	'12/1/3	'7/0/9	'8/2/6	'14/1/1	'3/3/10	'4/2/10	'0/0/16	'16/0/0	'11/0/5	'2/2/12	'8/2/6
C17F28	Rank	4.0	8.0	16.0	2.0	15.0	11.0	5.0	10.0	7.0	3.0	14.0	12.0	17.0	1.0	6.0	13.0	9.0
C17F29	Avg	125593.13227455883	11434666.60232229	7490952476.048019	24264673.77103504	8633359953.125057	162224555.4172808	7406971.965049701	164397291.2587082	4169059.5521702687	385248.295550737	4756561262.69106	1554424659.7433774	15201940517466.055	27975.025940812808	725749.8325050413	177474427.4275387	32778167.81820906
C17F29	Std	1.480068393620918e-11	15316094.86521621	6488634044.920272	7.5779501753391e-09	5399203959.560034	174105949.65008062	12756497.283100499	185254677.83727792	4770198.357785046	371220.5515472214	8287125809.892325	1725987441.0479884	29551024320350.92	16815.666298270535	296047.2621986682	86386658.33551346	52329270.83321653
C17F29	Best	125593.13227455884	635719.2362654842	1846367387.8792343	24264673.771035034	1881346759.206324	1747830.0672128	474055.4113501887	4901382.160795241	330373.8240516362	99422.67151852364	108666193.6165534	17464612.460690774	37218094681.09273	8807.29286802405	279415.72063047223	52396468.66818809	332855.8653785061
C17F29	Worst	125593.13227455884	73195615.93101747	31636029480.176937	24264673.771035034	19654901430.75688	690875401.4136746	60601485.25782921	682977484.7054095	19942071.56349719	1660203.3286110435	41982499052.37451	6807445059.226379	155265352353302.3	68916.53344703723	1440401.3945378491	458573549.67179793	226745091.99013343
C17F29	BRT	'15/0/1	'9/1/6	'1/1/14	'8/1/7	'1/1/14	'5/2/9	'11/1/4	'5/2/9	'11/1/4	'14/0/2	'3/0/13	'4/0/12	'0/0/16	'16/0/0	'13/0/3	'5/2/9	'8/2/6
C17F29	Rank	2.0	7.0	15.0	8.0	16.0	10.0	6.0	11.0	5.0	3.0	14.0	13.0	17.0	1.0	4.0	12.0	9.0
Total	BRT	349/22/93	249/53/162	54/26/384	344/29/91	64/21/379	255/35/174	250/41/173	191/45/228	263/48/153	336/45/83	77/37/350	91/37/336	0/3/461	422/25/17	347/35/82	134/30/300	227/50/187
