# Supplementary material for: An improved FOX optimization algorithm using adaptive exploration and exploitation for global optimization
Source: PLoS One. 2025 Sep 18;20(9):e0331965. doi: 10.1371/journal.pone.0331965 (PMC12445531; doi:10.1371/journal.pone.0331965)
Supplement: S2 File — This compressed file contains all the results of the conducted experiments. Each main directory within the archive includes three subdirectories: Analysis, best_fit, and convergence. The best_fit and convergence folders contain the raw experimental data obtained from 30 independent runs. The Analysis folder includes tables and figures derived from these raw results. These files can be used to reproduce and further analyze the results presented in the manuscript. (ZIP) [file pone.0331965.s002.zip › cec2017/Analysis/TABLES/wilcoxon_pvalues.csv]

	ALSHADE	BBOA	BDA	CMAES	COA	CPO	FOX	HO	IAGA	IFOX	IPSO	IWOA	LEO	LSHADE	NRO	SHOA	VWGWO
ALSHADE		6.0480e-05	3.7253e-09	7.4932e-01	3.7253e-09	1.5274e-03	3.6284e-05	2.0489e-07	6.0480e-05	1.4937e-01	3.7253e-09	3.7253e-09	3.7253e-09	1.3821e-06	9.8301e-01	3.7253e-09	4.0978e-07
BBOA	6.0480e-05		3.7253e-09	3.2425e-03	1.1437e-06	6.5446e-01	2.5421e-03	1.3733e-01	6.0888e-01	1.5583e-04	9.4250e-07	1.8388e-05	3.7253e-09	7.7114e-07	6.0480e-05	4.5134e-04	1.6885e-01
BDA	3.7253e-09	3.7253e-09		9.3132e-08	8.8151e-01	3.7253e-09	4.0978e-07	3.7253e-09	9.4250e-07	3.7253e-09	1.1047e-04	7.7311e-05	3.7253e-09	3.7253e-09	3.7253e-09	7.7114e-07	3.7253e-09
CMAES	7.4932e-01	3.2425e-03	9.3132e-08		7.0781e-08	7.7311e-05	5.3361e-05	2.8387e-06	3.7984e-03	7.1721e-01	7.0781e-08	7.0781e-08	3.7253e-09	9.7469e-04	6.5446e-01	1.3821e-06	1.8388e-05
COA	3.7253e-09	1.1437e-06	8.8151e-01	7.0781e-08		3.1795e-05	3.2783e-07	3.7253e-09	1.1437e-06	3.7253e-09	1.4937e-01	3.7984e-03	3.7253e-09	3.7253e-09	3.7253e-09	1.9468e-04	3.7253e-09
CPO	1.5274e-03	6.5446e-01	3.7253e-09	7.7311e-05	3.1795e-05		2.8426e-01	4.6794e-01	8.8151e-01	1.8388e-05	2.6077e-08	4.6976e-06	3.7253e-09	1.1176e-08	5.5246e-06	3.7253e-09	9.4907e-01
FOX	3.6284e-05	2.5421e-03	4.0978e-07	5.3361e-05	3.2783e-07	2.8426e-01		3.6836e-04	4.8026e-02	5.2154e-08	2.0489e-07	2.0489e-07	1.1176e-08	3.7253e-09	9.8225e-05	6.4783e-06	1.7429e-04
HO	2.0489e-07	1.3733e-01	3.7253e-09	2.8387e-06	3.7253e-09	4.6794e-01	3.6836e-04		3.0801e-02	2.0489e-07	3.7253e-09	3.7253e-09	3.7253e-09	2.6077e-08	3.7253e-08	9.7469e-04	5.3376e-02
IAGA	6.0480e-05	6.0888e-01	9.4250e-07	3.7984e-03	1.1437e-06	8.8151e-01	4.8026e-02	3.0801e-02		1.3914e-04	1.1437e-06	1.8388e-05	3.7253e-09	1.1437e-06	6.0480e-05	2.9926e-04	3.2623e-02
IFOX	1.4937e-01	1.5583e-04	3.7253e-09	7.1721e-01	3.7253e-09	1.8388e-05	5.2154e-08	2.0489e-07	1.3914e-04		3.7253e-09	3.7253e-09	3.7253e-09	9.8225e-05	2.4703e-01	3.7253e-08	3.9823e-06
IPSO	3.7253e-09	9.4250e-07	1.1047e-04	7.0781e-08	1.4937e-01	2.6077e-08	2.0489e-07	3.7253e-09	1.1437e-06	3.7253e-09		3.8084e-01	3.7253e-09	3.7253e-09	3.7253e-09	2.8387e-06	3.7253e-09
IWOA	3.7253e-09	1.8388e-05	7.7311e-05	7.0781e-08	3.7984e-03	4.6976e-06	2.0489e-07	3.7253e-09	1.8388e-05	3.7253e-09	3.8084e-01		3.7253e-09	3.7253e-09	3.7253e-09	4.4357e-03	3.7253e-09
LEO	3.7253e-09	3.7253e-09	3.7253e-09	3.7253e-09	3.7253e-09	3.7253e-09	1.1176e-08	3.7253e-09	3.7253e-09	3.7253e-09	3.7253e-09	3.7253e-09		3.7253e-09	3.7253e-09	3.7253e-09	3.7253e-09
LSHADE	1.3821e-06	7.7114e-07	3.7253e-09	9.7469e-04	3.7253e-09	1.1176e-08	3.7253e-09	2.6077e-08	1.1437e-06	9.8225e-05	3.7253e-09	3.7253e-09	3.7253e-09		3.1795e-05	3.7253e-09	3.7253e-09
NRO	9.8301e-01	6.0480e-05	3.7253e-09	6.5446e-01	3.7253e-09	5.5246e-06	9.8225e-05	3.7253e-08	6.0480e-05	2.4703e-01	3.7253e-09	3.7253e-09	3.7253e-09	3.1795e-05		2.6077e-08	9.3132e-08
SHOA	3.7253e-09	4.5134e-04	7.7114e-07	1.3821e-06	1.9468e-04	3.7253e-09	6.4783e-06	9.7469e-04	2.9926e-04	3.7253e-08	2.8387e-06	4.4357e-03	3.7253e-09	3.7253e-09	2.6077e-08		7.7311e-05
VWGWO	4.0978e-07	1.6885e-01	3.7253e-09	1.8388e-05	3.7253e-09	9.4907e-01	1.7429e-04	5.3376e-02	3.2623e-02	3.9823e-06	3.7253e-09	3.7253e-09	3.7253e-09	3.7253e-09	9.3132e-08	7.7311e-05
