# Supplementary material for: An improved FOX optimization algorithm using adaptive exploration and exploitation for global optimization
Source: PLoS One. 2025 Sep 18;20(9):e0331965. doi: 10.1371/journal.pone.0331965 (PMC12445531; doi:10.1371/journal.pone.0331965)
Supplement: S2 File — This compressed file contains all the results of the conducted experiments. Each main directory within the archive includes three subdirectories: Analysis, best_fit, and convergence. The best_fit and convergence folders contain the raw experimental data obtained from 30 independent runs. The Analysis folder includes tables and figures derived from these raw results. These files can be used to reproduce and further analyze the results presented in the manuscript. (ZIP) [file pone.0331965.s002.zip › cec2017/Analysis/TABLES/wilcoxon_BBOA_vs_all.csv]

versus	R+	R-	p-value
ALSHADE	45.0	390.0	6.0480e-05
BDA	435.0	0.0	3.7253e-09
CMAES	85.0	350.0	3.2425e-03
COA	416.0	19.0	1.1437e-06
CPO	196.0	239.0	6.5446e-01
FOX	82.0	353.0	2.5421e-03
HO	287.0	148.0	1.3733e-01
IAGA	193.0	242.0	6.0888e-01
IFOX	53.0	382.0	1.5583e-04
IPSO	417.0	18.0	9.4250e-07
IWOA	399.0	36.0	1.8388e-05
LEO	435.0	0.0	3.7253e-09
LSHADE	17.0	418.0	7.7114e-07
NRO	45.0	390.0	6.0480e-05
SHOA	372.0	63.0	4.5134e-04
VWGWO	282.0	153.0	1.6885e-01
