# Supplementary material for: An improved FOX optimization algorithm using adaptive exploration and exploitation for global optimization
Source: PLoS One. 2025 Sep 18;20(9):e0331965. doi: 10.1371/journal.pone.0331965 (PMC12445531; doi:10.1371/journal.pone.0331965)
Supplement: S2 File — This compressed file contains all the results of the conducted experiments. Each main directory within the archive includes three subdirectories: Analysis, best_fit, and convergence. The best_fit and convergence folders contain the raw experimental data obtained from 30 independent runs. The Analysis folder includes tables and figures derived from these raw results. These files can be used to reproduce and further analyze the results presented in the manuscript. (ZIP) [file pone.0331965.s002.zip › cec2017/Analysis/TABLES/wilcoxon_CPO_vs_all.csv]

versus	R+	R-	p-value
ALSHADE	76.0	359.0	1.5274e-03
BBOA	239.0	196.0	6.5446e-01
BDA	435.0	0.0	3.7253e-09
CMAES	47.0	388.0	7.7311e-05
COA	395.0	40.0	3.1795e-05
FOX	167.0	268.0	2.8426e-01
HO	252.0	183.0	4.6794e-01
IAGA	225.0	210.0	8.8151e-01
IFOX	36.0	399.0	1.8388e-05
IPSO	431.0	4.0	2.6077e-08
IWOA	408.0	27.0	4.6976e-06
LEO	435.0	0.0	3.7253e-09
LSHADE	2.0	433.0	1.1176e-08
NRO	28.0	407.0	5.5246e-06
SHOA	435.0	0.0	3.7253e-09
VWGWO	221.0	214.0	9.4907e-01
