# Supplementary material for: An improved FOX optimization algorithm using adaptive exploration and exploitation for global optimization
Source: PLoS One. 2025 Sep 18;20(9):e0331965. doi: 10.1371/journal.pone.0331965 (PMC12445531; doi:10.1371/journal.pone.0331965)
Supplement: S2 File — This compressed file contains all the results of the conducted experiments. Each main directory within the archive includes three subdirectories: Analysis, best_fit, and convergence. The best_fit and convergence folders contain the raw experimental data obtained from 30 independent runs. The Analysis folder includes tables and figures derived from these raw results. These files can be used to reproduce and further analyze the results presented in the manuscript. (ZIP) [file pone.0331965.s002.zip › cec2017/Analysis/TABLES/wilcoxon_FOX_vs_all.csv]

versus	R+	R-	p-value
ALSHADE	41.0	394.0	3.6284e-05
BBOA	353.0	82.0	2.5421e-03
BDA	421.0	14.0	4.0978e-07
CMAES	44.0	391.0	5.3361e-05
COA	422.0	13.0	3.2783e-07
CPO	268.0	167.0	2.8426e-01
HO	374.0	61.0	3.6836e-04
IAGA	309.0	126.0	4.8026e-02
IFOX	6.0	429.0	5.2154e-08
IPSO	424.0	11.0	2.0489e-07
IWOA	424.0	11.0	2.0489e-07
LEO	433.0	2.0	1.1176e-08
LSHADE	0.0	435.0	3.7253e-09
NRO	49.0	386.0	9.8225e-05
SHOA	406.0	29.0	6.4783e-06
VWGWO	381.0	54.0	1.7429e-04
