# Supplementary material for: An improved FOX optimization algorithm using adaptive exploration and exploitation for global optimization
Source: PLoS One. 2025 Sep 18;20(9):e0331965. doi: 10.1371/journal.pone.0331965 (PMC12445531; doi:10.1371/journal.pone.0331965)
Supplement: S2 File — This compressed file contains all the results of the conducted experiments. Each main directory within the archive includes three subdirectories: Analysis, best_fit, and convergence. The best_fit and convergence folders contain the raw experimental data obtained from 30 independent runs. The Analysis folder includes tables and figures derived from these raw results. These files can be used to reproduce and further analyze the results presented in the manuscript. (ZIP) [file pone.0331965.s002.zip › cec2017/Analysis/TABLES/wilcoxon_IWOA_vs_all.csv]

versus	R+	R-	p-value
ALSHADE	0.0	435.0	3.7253e-09
BBOA	36.0	399.0	1.8388e-05
BDA	388.0	47.0	7.7311e-05
CMAES	7.0	428.0	7.0781e-08
COA	348.0	87.0	3.7984e-03
CPO	27.0	408.0	4.6976e-06
FOX	11.0	424.0	2.0489e-07
HO	0.0	435.0	3.7253e-09
IAGA	36.0	399.0	1.8388e-05
IFOX	0.0	435.0	3.7253e-09
IPSO	259.0	176.0	3.8084e-01
LEO	435.0	0.0	3.7253e-09
LSHADE	0.0	435.0	3.7253e-09
NRO	0.0	435.0	3.7253e-09
SHOA	89.0	346.0	4.4357e-03
VWGWO	0.0	435.0	3.7253e-09
