# Supplementary material for: An improved FOX optimization algorithm using adaptive exploration and exploitation for global optimization
Source: PLoS One. 2025 Sep 18;20(9):e0331965. doi: 10.1371/journal.pone.0331965 (PMC12445531; doi:10.1371/journal.pone.0331965)
Supplement: S2 File — This compressed file contains all the results of the conducted experiments. Each main directory within the archive includes three subdirectories: Analysis, best_fit, and convergence. The best_fit and convergence folders contain the raw experimental data obtained from 30 independent runs. The Analysis folder includes tables and figures derived from these raw results. These files can be used to reproduce and further analyze the results presented in the manuscript. (ZIP) [file pone.0331965.s002.zip › cec2017/Analysis/TABLES/wilcoxon_VWGWO_vs_all.csv]

versus	R+	R-	p-value
ALSHADE	14.0	421.0	4.0978e-07
BBOA	153.0	282.0	1.6885e-01
BDA	435.0	0.0	3.7253e-09
CMAES	36.0	399.0	1.8388e-05
COA	435.0	0.0	3.7253e-09
CPO	214.0	221.0	9.4907e-01
FOX	54.0	381.0	1.7429e-04
HO	307.0	128.0	5.3376e-02
IAGA	119.0	316.0	3.2623e-02
IFOX	26.0	409.0	3.9823e-06
IPSO	435.0	0.0	3.7253e-09
IWOA	435.0	0.0	3.7253e-09
LEO	435.0	0.0	3.7253e-09
LSHADE	0.0	435.0	3.7253e-09
NRO	8.0	427.0	9.3132e-08
SHOA	388.0	47.0	7.7311e-05
