# Supplementary material for: An improved FOX optimization algorithm using adaptive exploration and exploitation for global optimization
Source: PLoS One. 2025 Sep 18;20(9):e0331965. doi: 10.1371/journal.pone.0331965 (PMC12445531; doi:10.1371/journal.pone.0331965)
Supplement: S2 File — This compressed file contains all the results of the conducted experiments. Each main directory within the archive includes three subdirectories: Analysis, best_fit, and convergence. The best_fit and convergence folders contain the raw experimental data obtained from 30 independent runs. The Analysis folder includes tables and figures derived from these raw results. These files can be used to reproduce and further analyze the results presented in the manuscript. (ZIP) [file pone.0331965.s002.zip › cec2017/convergence/IFOX/C17F7.csv]

trial_1	trial_2	trial_3	trial_4	trial_5	trial_6	trial_7	trial_8	trial_9	trial_10	trial_11	trial_12	trial_13	trial_14	trial_15	trial_16	trial_17	trial_18	trial_19	trial_20	trial_21	trial_22	trial_23	trial_24	trial_25	trial_26	trial_27	trial_28	trial_29	trial_30
1823.675555136973	1664.479052879582	1752.4013585353196	1545.7201401981974	1765.8141476161395	1641.5127109592377	1683.7738913548394	1807.8625874836853	1826.360645701588	2025.218626148619	1847.7449467379372	1765.659322856805	1669.1641315624363	1689.5778222062095	1795.5136746642956	1750.7980619465552	1727.0136628225666	1700.5157325155847	1690.1333733866552	1703.9668809316427	1623.2823995133322	1575.6483527284672	1883.2147234236484	1785.8910377622326	1904.5603773166456	1823.5216298910334	1791.0529580059028	1807.255129827698	1762.3352550942816	1891.189259281153
1728.941381882168	1650.0444902253664	1697.7235103566948	1467.795047875065	1566.438345170474	1639.9834904492923	1516.7471720867936	1605.4268414965072	1771.9800918075036	1653.3150488600024	1833.7650540255597	1731.1824094372848	1624.6199588524642	1640.4924608665542	1753.3347438927617	1505.1891388185193	1525.57277832284	1532.5172678016324	1534.3119265705004	1555.1588814361924	1481.1219556389578	1444.1556163994323	1636.1514975415605	1713.2953540273136	1866.5693564690062	1804.2334594002582	1653.8691822270926	1800.808817516375	1620.9416526839987	1873.449381936627
1677.4155962860489	1562.4990938637968	1601.7910007208443	1441.774294183072	1416.2999284935015	1564.1350416709708	1436.5974884431917	1441.598038287812	1697.6941718516243	1552.704317202327	1781.4221274638207	1636.671111807032	1568.7680321416167	1628.5622793297969	1701.599592502011	1456.7857633217336	1401.5394392864384	1452.1000838137243	1433.1033120026714	1479.6492418957064	1414.90655929245	1328.3398342010082	1554.0594129689716	1660.955629520478	1785.804202211128	1656.8834421954107	1491.0322926101715	1740.12199998899	1535.8323793816971	1842.7924667064656
1655.4172024089091	1526.394747102076	1580.4566311766712	1439.4883914509207	1410.889918504034	1563.966366998395	1436.5974884431917	1386.5481491092582	1683.8067959737862	1488.9974334847313	1765.1655068171128	1580.1541011811235	1489.0361536855662	1582.8772099729174	1696.0318371735384	1456.7857633217336	1354.407225886065	1452.1000838137243	1353.9729768607617	1446.614979824692	1257.321040555541	1328.3398342010082	1459.9365104155122	1645.908923231389	1780.9812485824323	1656.8834421954107	1445.2466577510722	1728.6341530091936	1507.5343618136808	1611.6239502008125
1600.8151105011827	1516.6377610660165	1510.3115968950601	1384.8689906569782	1403.7603565947597	1501.0138094430067	1436.5974884431917	1359.5981547155611	1649.552765298767	1404.9255010502798	1656.804050931633	1574.8459302840736	1482.074799402183	1573.275834047607	1655.3761508428329	1456.7857633217336	1354.3887765846114	1433.974222905844	1353.9288610634433	1377.1461217928409	1257.321040555541	1278.7295253434404	1459.9365104155122	1645.908923231389	1766.7910173628675	1634.7423685953604	1431.0876518387877	1666.4174190652743	1484.3231648260075	1469.6606845308152
1600.8151105011827	1516.6377610660165	1492.529539545057	1309.511170626601	1331.8644524147985	1476.0762065063477	1436.5974884431917	1350.1574546900147	1619.0588079993136	1355.8585105512866	1624.474049993251	1574.8459302840736	1482.074799402183	1546.862406509413	1606.2972898300907	1429.473555143748	1353.0304310054335	1421.3697095257257	1353.9288610634433	1377.1461217928409	1223.0039837959616	1246.3704105245681	1452.7855286137888	1595.9570491699874	1738.3887520133271	1634.7423685953604	1415.4040893131908	1631.6249716161024	1434.855337030372	1352.3672999762416
1600.8151105011827	1516.6377610660165	1492.529539545057	1252.9206482191894	1191.0121318219121	1476.0762065063477	1436.5974884431917	1342.440833913518	1461.1247609202405	1355.8585105512866	1624.474049993251	1574.8459302840736	1427.174140907636	1502.2870107708516	1584.3540101323506	1351.5100258135358	1348.9624613547956	1421.3697095257257	1353.9288610634433	1377.1461217928409	1223.0039837959616	1246.3704105245681	1446.8182857751235	1595.9570491699874	1738.3887520133271	1634.7423685953604	1415.4040893131908	1601.397590227293	1398.428846807551	1306.313645999486
1599.7626326850236	1486.9017754231952	1465.7096424884373	1248.4473965521315	1164.1309117786507	1476.0762065063477	1436.5974884431917	1315.649115807064	1379.8475296975917	1352.2102505016057	1622.9586187995933	1574.8459302840736	1427.174140907636	1502.2870107708516	1579.2554704846507	1351.5100258135358	1347.5576026227109	1421.3697095257257	1316.9290588821464	1377.1461217928409	1223.0039837959616	1196.4198277501782	1377.9713031105448	1583.2312039792105	1738.3887520133271	1634.7423685953604	1337.87475589111	1601.397590227293	1398.428846807551	1229.1794995537632
1594.4833531046422	1480.385481591776	1465.7096424884373	1224.4725906344252	1164.1309117786507	1476.0762065063477	1420.3305360642553	1315.649115807064	1370.2500206199281	1345.2020929605694	1622.9586187995933	1565.860530517428	1416.0257809977702	1502.2870107708516	1579.2554704846507	1351.5100258135358	1291.152551018224	1421.3697095257257	1316.9290588821464	1377.1461217928409	1180.5655968427152	1168.3780452784208	1334.3529942934742	1579.0626738010033	1610.2192173846204	1634.7423685953604	1337.87475589111	1597.8823346073148	1398.428846807551	1229.1794995537632
1549.3793522659166	1467.3398148111282	1437.4423259635178	1224.4725906344252	1164.1309117786507	1459.4655034404527	1359.8951778719784	1288.7144353614417	1368.8733538534564	1345.2020929605694	1622.9586187995933	1565.860530517428	1372.863404385376	1502.0214407200215	1579.2554704846507	1344.016390797939	1238.8725261911657	1421.3697095257257	1316.9290588821464	1377.1461217928409	1180.5655968427152	1168.3780452784208	1327.112442477458	1574.2691365580101	1511.1093826373922	1634.7423685953604	1335.1240434616425	1597.8823346073148	1397.0590785057782	1229.1794995537632
1493.3231280825585	1433.0065748975594	1435.9358626082073	1224.4725906344252	1164.1309117786507	1459.4655034404527	1320.9847765911059	1288.7144353614417	1365.2021324972252	1337.476039248098	1622.9586187995933	1541.4309641709813	1372.863404385376	1486.8345508512343	1579.2554704846507	1335.1947140745492	1238.8725261911657	1403.4021622562148	1302.6196887763158	1377.1461217928409	1180.5655968427152	1168.3780452784208	1317.6164694823628	1567.8770818699518	1403.048061556882	1628.2108027984982	1327.140733079735	1597.8823346073148	1397.0590785057782	1229.1794995537632
1482.7142008118976	1433.0065748975594	1435.9358626082073	1224.4725906344252	1164.1309117786507	1459.4655034404527	1316.1192428179506	1288.7144353614417	1359.4395640342518	1337.476039248098	1558.873711309276	1485.5393408339723	1372.863404385376	1486.8345508512343	1579.2554704846507	1334.9000802979053	1237.062357580708	1386.6468714654825	1264.0087859376413	1377.1461217928409	1180.5655968427152	1168.3780452784208	1283.1437381988515	1563.9642394203024	1301.9351823985348	1622.0255288603967	1270.5488577898018	1597.8823346073148	1351.2459545843215	1229.1794995537632
1482.7142008118976	1372.3270033302415	1435.9358626082073	1224.4725906344252	1164.1309117786507	1459.4655034404527	1315.7619132486943	1288.7144353614417	1358.7821492705425	1319.6308503695764	1434.5266056869418	1485.3727106972915	1372.863404385376	1486.8345508512343	1579.2554704846507	1318.2745354966742	1237.062357580708	1379.2238054944644	1264.0087859376413	1372.9209291577345	1180.5655968427152	1168.3780452784208	1236.3080878506805	1562.1203661281738	1297.7604822084725	1618.717959312592	1261.3089446973738	1597.8823346073148	1322.2935486489912	1229.1794995537632
1478.015572136809	1366.3825744190042	1435.9358626082073	1202.4059785427771	1164.1309117786507	1459.4655034404527	1267.7467706233224	1279.7053877340072	1358.7821492705425	1316.2285582674635	1314.7026283398527	1485.3727106972915	1372.863404385376	1486.8345508512343	1579.2554704846507	1312.4523900754175	1237.062357580708	1379.2238054944644	1209.7902881382704	1342.469477363884	1180.5655968427152	1166.456070704571	1236.3080878506805	1539.4047158963626	1288.357241868824	1601.1960585281777	1236.1771424665635	1597.8823346073148	1322.2935486489912	1229.1794995537632
1471.4239113361373	1366.3825744190042	1435.9358626082073	1202.4059785427771	1159.8547700110198	1459.4655034404527	1237.1480301454264	1279.7053877340072	1348.47258090576	1308.5898124924524	1308.7155937824712	1485.3727106972915	1372.863404385376	1486.8345508512343	1579.2554704846507	1310.2646014701372	1237.062357580708	1362.8150786011806	1209.7902881382704	1342.469477363884	1180.5655968427152	1165.6909710088812	1233.8201309419726	1539.4047158963626	1258.0837025081137	1573.6406538969122	1228.6782627977761	1597.8823346073148	1319.702184570471	1229.1794995537632
1444.081581638056	1366.3825744190042	1435.9358626082073	1202.4059785427771	1159.8547700110198	1459.4655034404527	1237.1480301454264	1279.7053877340072	1338.123282076776	1286.4239573491836	1308.7155937824712	1485.3727106972915	1372.863404385376	1451.871962788406	1579.2554704846507	1310.2646014701372	1237.062357580708	1359.961847037774	1209.7902881382704	1329.1491542518022	1180.5655968427152	1165.6909710088812	1233.8201309419726	1521.0842625781324	1258.0837025081137	1526.7401130323387	1225.1862399210297	1586.5837182123983	1286.1803818060073	1229.1794995537632
1377.3232924316203	1329.620103966762	1435.9358626082073	1202.4059785427771	1147.1345534189195	1459.4655034404527	1211.9810740373823	1272.9703923436316	1255.8751494986332	1232.7980368748115	1308.7155937824712	1485.3727106972915	1372.863404385376	1451.871962788406	1549.3825949670013	1291.981932571222	1237.062357580708	1346.0264495026995	1206.4567530644927	1329.1491542518022	1174.930403933202	1152.7030623609444	1233.8201309419726	1482.8009515745816	1257.6531272892626	1465.9230114311713	1223.1619417944776	1581.5068002552898	1259.8506254289907	1229.1794995537632
1348.6054788681204	1329.620103966762	1435.9358626082073	1202.4059785427771	1147.1345534189195	1459.4655034404527	1209.042506647319	1246.059885904111	1255.8751494986332	1229.643159115433	1308.7155937824712	1485.3727106972915	1372.863404385376	1445.1018390076497	1435.3517920963027	1291.981932571222	1237.062357580708	1346.0264495026995	1205.5152461086986	1329.1491542518022	1174.930403933202	1151.0119593905574	1233.8201309419726	1473.1489269922347	1257.6531272892626	1460.220350480723	1215.3894390491869	1581.5068002552898	1184.9636195951157	1229.1794995537632
1348.6054788681204	1326.492985956504	1433.0310137192946	1202.4059785427771	1147.1345534189195	1449.212996127663	1171.0394623754578	1242.8629950942905	1255.8751494986332	1229.643159115433	1308.7155937824712	1485.3727106972915	1372.863404385376	1445.1018390076497	1402.994206231009	1291.981932571222	1237.062357580708	1329.4899660149251	1205.5152461086986	1329.1491542518022	1174.930403933202	1123.8405131780576	1233.8201309419726	1428.7667960416352	1257.6531272892626	1460.220350480723	1215.3894390491869	1575.363460712882	1184.9636195951157	1229.1794995537632
1348.6054788681204	1283.9837222181045	1429.7939445145457	1202.4059785427771	1147.1345534189195	1445.5217701609745	1171.0394623754578	1241.013546306525	1255.8751494986332	1229.643159115433	1264.7081387316466	1485.3727106972915	1372.863404385376	1445.0074731536292	1341.8708328428302	1291.981932571222	1237.062357580708	1309.9588073220643	1205.5152461086986	1329.1491542518022	1174.930403933202	1123.8405131780576	1233.8201309419726	1428.7667960416352	1257.6531272892626	1460.220350480723	1215.3894390491869	1575.363460712882	1184.9636195951157	1229.1794995537632
1346.438656088648	1273.8419741773705	1429.7939445145457	1165.5879608077012	1143.8459169925372	1434.602683853242	1171.0394623754578	1241.013546306525	1255.8751494986332	1229.643159115433	1244.3750944389637	1485.3727106972915	1372.863404385376	1445.0074731536292	1273.7371539433934	1291.981932571222	1237.062357580708	1292.1524372333545	1205.5152461086986	1329.1491542518022	1174.930403933202	1123.8405131780576	1233.8201309419726	1428.7667960416352	1257.6531272892626	1460.220350480723	1215.3894390491869	1575.363460712882	1170.3399704436265	1229.1794995537632
1346.438656088648	1273.8419741773705	1427.7125555291684	1165.5879608077012	1143.8459169925372	1431.8106235821467	1169.0885242187348	1239.106813661621	1255.8751494986332	1229.643159115433	1244.3750944389637	1461.1487865935933	1372.863404385376	1445.0074731536292	1265.4090898595937	1291.981932571222	1237.062357580708	1292.1524372333545	1205.5152461086986	1329.1491542518022	1170.7720465183806	1123.8405131780576	1233.8201309419726	1422.9139108844072	1257.6531272892626	1421.1686656459437	1211.2316527737175	1575.363460712882	1170.3399704436265	1229.1794995537632
1346.438656088648	1273.8419741773705	1427.7125555291684	1165.5879608077012	1102.2059788000436	1431.8106235821467	1169.0885242187348	1187.6677821742799	1255.8751494986332	1229.643159115433	1244.3750944389637	1461.1487865935933	1372.863404385376	1445.0074731536292	1261.2095858452403	1291.981932571222	1237.062357580708	1292.1524372333545	1173.5772573853396	1329.1491542518022	1170.7720465183806	1123.185120079114	1233.8201309419726	1422.9139108844072	1245.7022324489394	1421.1686656459437	1211.2316527737175	1575.363460712882	1169.9361473965057	1229.1794995537632
1341.9325115543093	1235.6087015347953	1427.7125555291684	1165.5879608077012	1089.3467807946784	1431.8106235821467	1169.0885242187348	1182.5415336617489	1255.8751494986332	1229.643159115433	1244.3750944389637	1461.1487865935933	1372.863404385376	1445.0074731536292	1255.0446439061534	1291.981932571222	1237.062357580708	1292.1524372333545	1171.0054754818627	1329.1491542518022	1170.764797928387	1123.185120079114	1233.8201309419726	1422.9139108844072	1207.9058357017598	1421.1686656459437	1211.2316527737175	1575.363460712882	1166.8695583988228	1229.1794995537632
1334.8955917943676	1235.6087015347953	1424.791711249199	1165.5879608077012	1089.3467807946784	1431.8106235821467	1169.0885242187348	1176.1155030400373	1255.8751494986332	1229.643159115433	1243.6619685513597	1461.1487865935933	1372.863404385376	1445.0074731536292	1255.0446439061534	1291.981932571222	1234.5434263546872	1292.1524372333545	1170.2916415355749	1329.1491542518022	1170.764797928387	1123.185120079114	1233.8201309419726	1422.9139108844072	1205.0409708131156	1421.1686656459437	1211.2316527737175	1575.363460712882	1166.8695583988228	1206.2071579369144
1334.8955917943676	1235.6087015347953	1424.0043585278333	1165.5879608077012	1089.3467807946784	1431.8106235821467	1169.0885242187348	1174.3789077230563	1255.8751494986332	1229.643159115433	1234.6842649908212	1461.1487865935933	1372.863404385376	1445.0074731536292	1255.0446439061534	1291.981932571222	1234.5434263546872	1292.1524372333545	1170.2916415355749	1329.1491542518022	1170.764797928387	1121.3337170210048	1226.5702361946255	1422.9139108844072	1205.0409708131156	1421.1686656459437	1211.2316527737175	1575.363460712882	1166.8695583988228	1137.1998560067277
1316.5911475699609	1235.6087015347953	1396.3645185402727	1165.5879608077012	1089.3467807946784	1431.8106235821467	1169.0885242187348	1173.1070310093037	1255.8751494986332	1229.643159115433	1234.6842649908212	1461.1487865935933	1372.863404385376	1445.0074731536292	1253.8595958641258	1291.981932571222	1233.2153497983525	1286.8094381261417	1170.2916415355749	1328.479819768129	1170.764797928387	1116.1195371443243	1226.5702361946255	1422.9139108844072	1183.9262216855773	1421.1686656459437	1209.7666150767222	1575.363460712882	1166.8695583988228	1135.5820449585967
1316.5911475699609	1235.6087015347953	1396.3645185402727	1165.5879608077012	1089.3467807946784	1427.8388743266748	1166.508504909381	1173.1070310093037	1255.8751494986332	1184.1320936485683	1233.1460380255862	1461.1487865935933	1372.863404385376	1445.0074731536292	1253.8595958641258	1291.981932571222	1226.9861028137316	1286.8094381261417	1164.845491848851	1328.479819768129	1158.3327947938362	1116.1195371443243	1226.5702361946255	1422.9139108844072	1141.3726151339135	1421.1686656459437	1209.2990141265266	1575.363460712882	1166.8695583988228	1135.5820449585967
1309.7420658614114	1235.6087015347953	1396.3645185402727	1165.5879608077012	1087.0036453658454	1422.120535733926	1166.508504909381	1173.1070310093037	1255.8751494986332	1184.1320936485683	1233.1460380255862	1461.1487865935933	1372.863404385376	1445.0074731536292	1253.8595958641258	1291.981932571222	1226.9861028137316	1286.2931678036953	1162.420198703188	1328.479819768129	1151.0955571968257	1113.7497196062834	1226.5702361946255	1422.9139108844072	1141.3726151339135	1421.1686656459437	1209.2990141265266	1575.363460712882	1153.805385302572	1135.5820449585967
1309.7420658614114	1235.6087015347953	1396.3645185402727	1152.384789712314	1084.045961825258	1381.3728149799172	1143.059961549693	1173.1070310093037	1255.8751494986332	1178.736285803931	1199.7740294171865	1461.1487865935933	1372.863404385376	1445.0074731536292	1251.3640541618693	1291.981932571222	1226.9861028137316	1247.0502821701257	1162.420198703188	1328.479819768129	1151.0955571968257	1108.9189893880737	1226.5702361946255	1422.9139108844072	1139.6790833245173	1421.1686656459437	1209.2990141265266	1575.363460712882	1153.805385302572	1126.3706824537896
1307.1624119261012	1234.7941483898812	1396.3645185402727	1152.384789712314	1084.045961825258	1381.3728149799172	1143.059961549693	1173.1070310093037	1255.8751494986332	1178.736285803931	1195.2836685219777	1461.1487865935933	1372.863404385376	1445.0074731536292	1251.3640541618693	1291.981932571222	1222.6830467667405	1247.0502821701257	1162.420198703188	1328.479819768129	1151.0955571968257	1105.4608939164293	1226.5702361946255	1422.9139108844072	1135.882876005414	1421.1686656459437	1209.2990141265266	1575.363460712882	1153.805385302572	1118.1396477931185
1307.1624119261012	1234.7941483898812	1396.3645185402727	1144.2168348276953	1075.4078573400122	1379.9406588493748	1143.059961549693	1173.1070310093037	1255.8751494986332	1178.736285803931	1195.2836685219777	1461.1487865935933	1372.863404385376	1445.0074731536292	1251.3640541618693	1291.981932571222	1216.0900508371087	1247.0502821701257	1162.420198703188	1328.479819768129	1150.9046629676823	1105.4608939164293	1226.5702361946255	1422.9139108844072	1135.882876005414	1421.1686656459437	1209.2990141265266	1575.363460712882	1148.5059622557055	1115.5012103872346
1302.6875218063806	1234.7941483898812	1355.4690687332877	1144.2168348276953	1074.5207027907313	1339.0718058997563	1143.059961549693	1171.8563173819127	1237.860420193338	1178.736285803931	1195.2836685219777	1461.1487865935933	1372.863404385376	1445.0074731536292	1251.3640541618693	1291.981932571222	1216.0900508371087	1242.0653096557642	1162.420198703188	1328.479819768129	1150.9046629676823	1105.4608939164293	1226.5702361946255	1422.9139108844072	1135.5788013149304	1421.1686656459437	1209.2990141265266	1575.363460712882	1140.9224765562305	1115.5012103872346
1302.6875218063806	1234.7941483898812	1354.2776233519955	1144.2168348276953	1061.3526415523795	1336.6662435462263	1140.682182739903	1171.8563173819127	1207.622222587454	1171.3751921376418	1194.1283450066069	1461.1487865935933	1372.863404385376	1445.0074731536292	1251.3640541618693	1285.9200849709296	1210.2406439227534	1235.6737606870865	1162.420198703188	1328.479819768129	1141.9555953812023	1094.4300706032395	1221.903166852294	1422.9139108844072	1135.5788013149304	1421.1686656459437	1209.2990141265266	1575.363460712882	1136.805856934134	1115.5012103872346
1302.6875218063806	1234.7941483898812	1353.2399419438518	1144.2168348276953	1053.5040951961214	1336.6662435462263	1137.9055177173498	1171.593291222019	1207.622222587454	1171.3751921376418	1187.9652882998198	1461.1487865935933	1372.863404385376	1445.0074731536292	1251.3640541618693	1285.9200849709296	1210.2406439227534	1225.9799821780039	1161.1767592236843	1328.479819768129	1141.878332958112	1080.0933971273407	1221.903166852294	1422.9139108844072	1135.5788013149304	1421.1686656459437	1209.2990141265266	1575.363460712882	1087.9045093454972	1115.5012103872346
1302.6875218063806	1233.9544217358039	1353.2399419438518	1144.2168348276953	1049.4621471023593	1336.6662435462263	1137.9055177173498	1171.593291222019	1189.9086348065825	1166.891851253591	1187.9652882998198	1461.1487865935933	1367.2872027230105	1445.0074731536292	1251.3640541618693	1285.9200849709296	1210.2406439227534	1212.9266011925818	1152.180022621484	1328.479819768129	1133.7426300217705	1077.9869429058838	1221.903166852294	1422.9139108844072	1135.5788013149304	1421.1686656459437	1209.2990141265266	1575.363460712882	1087.9045093454972	1115.5012103872346
1301.822572293821	1233.9544217358039	1353.2399419438518	1144.2168348276953	1049.141542333981	1336.6662435462263	1137.9055177173498	1171.593291222019	1189.9086348065825	1166.891851253591	1187.9652882998198	1461.1487865935933	1363.4997194861612	1445.0074731536292	1236.8888581075284	1271.480176646788	1210.2406439227534	1208.5447942843552	1117.692261434965	1282.8572022176036	1132.3329727872401	1077.9869429058838	1221.8235001969342	1422.9139108844072	1135.5788013149304	1421.1686656459437	1209.2990141265266	1575.363460712882	1085.0593482922595	1115.5012103872346
1296.2267656250958	1233.9544217358039	1353.2399419438518	1144.2168348276953	1049.141542333981	1336.6096634364533	1137.9055177173498	1171.593291222019	1189.9086348065825	1166.891851253591	1187.9652882998198	1461.1487865935933	1313.5399296461444	1445.0074731536292	1236.8888581075284	1264.3506468922114	1210.2406439227534	1208.5447942843552	1117.692261434965	1282.8572022176036	1131.9535263695466	1077.9869429058838	1221.1874402309766	1422.9139108844072	1135.5788013149304	1421.1686656459437	1209.2990141265266	1575.363460712882	1085.0593482922595	1115.5012103872346
1290.5859960636922	1233.9544217358039	1353.2399419438518	1144.2168348276953	1049.141542333981	1336.6096634364533	1134.678434037173	1168.0759651917342	1189.9086348065825	1166.891851253591	1187.9652882998198	1461.1487865935933	1271.9016378289418	1445.0074731536292	1236.8888581075284	1264.3506468922114	1210.2406439227534	1208.5447942843552	1117.692261434965	1282.8572022176036	1131.9535263695466	1077.9869429058838	1221.1874402309766	1422.9139108844072	1135.5788013149304	1420.8026848700251	1205.994902887372	1568.041013984231	1081.5974317807832	1115.5012103872346
1284.290370508181	1233.9544217358039	1353.2399419438518	1144.2168348276953	1049.141542333981	1336.6096634364533	1131.8598406480057	1163.711050141926	1189.9086348065825	1166.891851253591	1187.9652882998198	1461.1487865935933	1269.8831190401168	1445.0074731536292	1236.8888581075284	1264.3506468922114	1210.2406439227534	1208.5447942843552	1117.692261434965	1282.8572022176036	1131.9535263695466	1077.9869429058838	1219.7467402840455	1422.9139108844072	1135.5788013149304	1413.218475691407	1205.994902887372	1568.041013984231	1081.5974317807832	1106.288880648489
1283.2545567004418	1225.2648066059135	1353.2399419438518	1144.2168348276953	1049.141542333981	1336.6096634364533	1124.1549041482053	1156.541425779865	1183.287709861224	1166.891851253591	1187.9652882998198	1461.1487865935933	1268.1661727411517	1445.0074731536292	1226.447790401565	1259.187357413895	1210.2406439227534	1202.5346784294195	1117.692261434965	1282.8572022176036	1131.715124960541	1077.9869429058838	1219.7467402840455	1422.9139108844072	1134.196795645248	1412.6968986114275	1205.994902887372	1568.041013984231	1081.5974317807832	1103.3182361114864
1283.0343044784304	1225.2648066059135	1353.2399419438518	1144.2168348276953	1048.3141915843325	1336.6096634364533	1124.1549041482053	1155.0598358834054	1183.287709861224	1166.891851253591	1187.9652882998198	1461.1487865935933	1266.2291254560466	1445.0074731536292	1226.447790401565	1258.5114919497832	1210.2406439227534	1202.5346784294195	1117.692261434965	1282.8572022176036	1131.715124960541	1077.9869429058838	1219.7467402840455	1422.9139108844072	1134.196795645248	1412.6968986114275	1205.994902887372	1568.041013984231	1081.5974317807832	1094.6583820424703
1280.6151089175278	1225.2648066059135	1353.1368300051818	1138.21666102042	1048.3141915843325	1336.6096634364533	1124.1549041482053	1149.4439903901439	1183.287709861224	1166.891851253591	1151.7281888966684	1461.1487865935933	1266.2291254560466	1445.0074731536292	1226.447790401565	1248.0197665009637	1210.2406439227534	1202.5346784294195	1117.692261434965	1282.8572022176036	1131.715124960541	1077.9869429058838	1219.7467402840455	1422.9139108844072	1133.852574985351	1410.8922160228988	1205.994902887372	1568.041013984231	1081.5974317807832	1056.4880821991226
1279.744373324478	1217.4931861500481	1353.1368300051818	1138.21666102042	1048.1749431961723	1336.6096634364533	1124.1549041482053	1147.5481176881292	1183.287709861224	1166.891851253591	1108.2028059140496	1461.1487865935933	1228.4677888829174	1445.0074731536292	1225.2182240811296	1242.9165162526956	1208.5958304859962	1202.5346784294195	1117.692261434965	1282.8572022176036	1131.715124960541	1077.9869429058838	1218.5691012016555	1422.9139108844072	1133.852574985351	1407.4222828243217	1205.7063171649538	1568.041013984231	1081.5974317807832	1056.4880821991226
1279.744373324478	1211.2596599253823	1353.1368300051818	1138.21666102042	1047.7122184159816	1336.6096634364533	1121.0945443897472	1147.5481176881292	1183.287709861224	1166.891851253591	1108.2028059140496	1461.1487865935933	1228.4677888829174	1445.0074731536292	1220.9271989041338	1226.649006970114	1208.5958304859962	1202.5346784294195	1117.692261434965	1282.8572022176036	1131.715124960541	1077.9869429058838	1218.5691012016555	1422.9139108844072	1133.852574985351	1388.8167808727264	1203.6057645570943	1562.3288586177973	1081.5974317807832	1056.4880821991226
1279.744373324478	1211.2596599253823	1353.1368300051818	1138.21666102042	1046.2696848177256	1336.6096634364533	1121.0945443897472	1147.5481176881292	1183.287709861224	1166.891851253591	1108.2028059140496	1461.1487865935933	1227.7800782576733	1445.0074731536292	1220.9271989041338	1197.5673489369844	1208.5958304859962	1202.5346784294195	1117.692261434965	1282.8572022176036	1131.715124960541	1077.130686861191	1218.5691012016555	1422.9139108844072	1133.852574985351	1351.6692944110287	1191.9734514296883	1558.3029676846957	1081.5974317807832	1051.1107702828192
1278.0907831333	1211.2596599253823	1350.4895730657784	1138.21666102042	1046.2696848177256	1336.6096634364533	1121.0945443897472	1147.5481176881292	1182.6898806425006	1166.891851253591	1108.2028059140496	1461.1487865935933	1224.3588285986334	1445.0074731536292	1217.539170277009	1197.5673489369844	1161.208458964119	1202.5346784294195	1117.692261434965	1282.8572022176036	1130.2164012665835	1077.130686861191	1218.5691012016555	1422.9139108844072	1133.852574985351	1347.1093858289687	1191.9734514296883	1558.3029676846957	1081.5974317807832	1047.6946985313366
1275.9078194980907	1211.2596599253823	1350.4895730657784	1137.9952112559724	1044.227755252691	1304.3049190252182	1121.0945443897472	1147.5481176881292	1182.6898806425006	1166.891851253591	1106.767171885972	1461.1487865935933	1222.6628370684998	1445.0074731536292	1217.539170277009	1197.5673489369844	1160.4455142562335	1202.5346784294195	1117.692261434965	1282.8572022176036	1128.6231959913212	1076.8516322538503	1218.5691012016555	1422.9139108844072	1132.4038108817545	1347.1093858289687	1191.9734514296883	1557.6993326230922	1081.5974317807832	1047.6946985313366
1275.306859492106	1207.4985024221978	1350.4895730657784	1137.9952112559724	1043.845957241882	1304.3049190252182	1119.1131496710432	1147.5481176881292	1182.6898806425006	1166.891851253591	1105.5818855781422	1461.1487865935933	1222.6628370684998	1445.0074731536292	1217.539170277009	1197.5673489369844	1159.849881278453	1200.9977497708412	1117.692261434965	1282.8572022176036	1128.6231959913212	1076.7031213259143	1218.5691012016555	1422.9139108844072	1132.4038108817545	1318.6228032556548	1148.7141102631963	1554.3054968650617	1077.7412204630275	1047.6946985313366
1275.306859492106	1207.4985024221978	1350.4895730657784	1137.9952112559724	1043.845957241882	1304.1254397426992	1119.1131496710432	1147.5481176881292	1182.51683205252	1166.891851253591	1105.0657730435003	1461.1487865935933	1222.6628370684998	1445.0074731536292	1217.539170277009	1190.8049756142364	1159.849881278453	1200.9977497708412	1117.692261434965	1282.8572022176036	1128.6231959913212	1076.7031213259143	1218.5691012016555	1422.9139108844072	1132.4038108817545	1318.6228032556548	1148.3479504302964	1554.3054968650617	1077.7412204630275	1047.6946985313366
1273.3079119078322	1195.8646301270637	1350.4895730657784	1137.9952112559724	1042.0119710620404	1304.1254397426992	1117.270084716173	1147.5481176881292	1182.51683205252	1163.318104087627	1105.0657730435003	1461.1487865935933	1222.6628370684998	1445.0074731536292	1216.8111012930322	1190.8049756142364	1159.849881278453	1200.9977497708412	1117.692261434965	1280.7450036903438	1128.6231959913212	1076.7031213259143	1218.5691012016555	1422.9139108844072	1132.4038108817545	1317.1477158410712	1148.0623572009424	1551.0384964100645	1071.784105521717	1047.6946985313366
1270.2373736573509	1187.263469545493	1341.485585064657	1137.9952112559724	1042.0119710620404	1304.1254397426992	1117.270084716173	1147.5481176881292	1176.8222917594526	1163.318104087627	1105.0657730435003	1460.5633292395655	1222.6628370684998	1445.0074731536292	1216.8111012930322	1190.8049756142364	1159.849881278453	1198.9495506782664	1117.692261434965	1278.6972174789435	1128.6231959913212	1076.7031213259143	1217.522317014453	1422.9139108844072	1132.4038108817545	1310.98865314663	1148.0623572009424	1551.0384964100645	1071.784105521717	1047.6946985313366
1265.1894037201607	1184.4363020179208	1340.7388905018909	1137.9952112559724	1042.0119710620404	1304.1254397426992	1117.270084716173	1142.6034010385574	1176.8222917594526	1163.318104087627	1105.0657730435003	1448.834620826603	1222.513574826678	1445.0074731536292	1216.8111012930322	1180.3334803526382	1159.849881278453	1198.9495506782664	1117.692261434965	1278.3698545733812	1128.6231959913212	1076.7031213259143	1215.943976003471	1420.1769649808443	1132.1053206099716	1308.7879789057606	1148.0623572009424	1551.0384964100645	1071.784105521717	1047.6946985313366
1265.1894037201607	1184.4363020179208	1326.035458413461	1137.9952112559724	1042.0119710620404	1304.1254397426992	1116.7307130660433	1138.741041230994	1176.8222917594526	1163.318104087627	1105.0657730435003	1448.834620826603	1222.513574826678	1445.0074731536292	1216.8111012930322	1180.3334803526382	1159.849881278453	1195.3325509760025	1117.692261434965	1278.3698545733812	1128.6231959913212	1076.7031213259143	1215.943976003471	1420.1769649808443	1132.0160119681973	1307.198151773938	1148.0623572009424	1551.0384964100645	1071.784105521717	1047.6946985313366
1265.1894037201607	1182.7517594865303	1321.1109430396828	1137.9952112559724	1040.4767314472792	1304.1254397426992	1116.7307130660433	1138.741041230994	1176.8222917594526	1163.318104087627	1105.0657730435003	1445.4650962476244	1222.513574826678	1445.0074731536292	1212.6663757339793	1165.4420006781975	1159.849881278453	1193.1758094963304	1117.6656404368596	1278.3698545733812	1128.6231959913212	1060.5358566081284	1215.943976003471	1420.1769649808443	1132.0160119681973	1307.198151773938	1148.0623572009424	1547.4785864478354	1071.784105521717	1047.6946985313366
1252.8356909892439	1182.7517594865303	1319.4693743397775	1137.839842547985	1039.7020271778397	1304.1254397426992	1116.7307130660433	1138.741041230994	1176.8222917594526	1161.3890136165892	1105.0657730435003	1445.4650962476244	1222.513574826678	1445.0074731536292	1206.2910928311164	1159.2725889543667	1158.8090181318703	1193.1758094963304	1117.4069508777452	1277.6338117020405	1128.6231959913212	1025.5042524023888	1215.943976003471	1420.1769649808443	1132.0160119681973	1307.198151773938	1148.0623572009424	1546.007499310177	1071.784105521717	1047.6946985313366
1252.8356909892439	1181.8392253269276	1319.4693743397775	1137.839842547985	1039.7020271778397	1304.1254397426992	1116.2227240845853	1137.0102553743322	1176.8222917594526	1161.3890136165892	1105.0135663067842	1445.4650962476244	1222.513574826678	1445.0074731536292	1200.6714022452202	1159.272499118355	1158.8090181318703	1193.1758094963304	1117.4069508777452	1277.6338117020405	1128.6231959913212	1025.5042524023888	1215.943976003471	1420.1769649808443	1132.0160119681973	1307.198151773938	1148.0623572009424	1507.2124457713444	1071.784105521717	1047.6946985313366
1252.8356909892439	1181.8392253269276	1314.9850870872535	1137.839842547985	1039.7020271778397	1304.1254397426992	1115.5376951529042	1137.0102553743322	1176.8222917594526	1160.8973435330645	1105.0135663067842	1406.0664530972467	1222.513574826678	1445.0074731536292	1200.6714022452202	1159.272499118355	1158.8090181318703	1191.6290813302032	1117.4069508777452	1276.3549689345575	1128.6231959913212	1025.5042524023888	1215.943976003471	1420.1769649808443	1132.0160119681973	1307.198151773938	1148.0623572009424	1506.0890497497417	1071.784105521717	1042.3448993484321
1251.016759487722	1181.8392253269276	1313.778331727112	1137.839842547985	1039.7020271778397	1304.1254397426992	1115.2471872406647	1137.0102553743322	1176.8222917594526	1160.8973435330645	1105.0135663067842	1365.6589939680919	1222.513574826678	1445.0074731536292	1198.4218150145111	1159.272499118355	1158.8090181318703	1191.6290813302032	1113.4425432214	1272.2447962015235	1128.6231959913212	1025.5042524023888	1215.943976003471	1420.1769649808443	1132.0160119681973	1307.198151773938	1148.0122946873325	1505.6484075955227	1071.784105521717	1042.3448993484321
1251.016759487722	1181.8392253269276	1313.032912342366	1137.839842547985	1039.7020271778397	1304.1217926955762	1115.2471872406647	1133.3816327865718	1176.8222917594526	1160.8973435330645	1105.0135663067842	1365.6589939680919	1222.513574826678	1445.0074731536292	1198.4218150145111	1157.5353127089763	1158.8090181318703	1191.6290813302032	1108.440484083985	1272.2447962015235	1128.6231959913212	1022.4876056139487	1215.943976003471	1420.1769649808443	1132.0160119681973	1307.198151773938	1148.0122946873325	1505.5457558214655	1071.784105521717	1035.3797233627977
1251.016759487722	1181.8392253269276	1313.032912342366	1137.839842547985	1039.7020271778397	1304.1217926955762	1115.2471872406647	1131.1554996563423	1174.4445348183303	1160.8973435330645	1105.0135663067842	1364.1325702896622	1222.513574826678	1445.0074731536292	1198.4218150145111	1157.5353127089763	1158.8090181318703	1188.840510821572	1103.412409078813	1267.0718368484927	1128.6231959913212	1022.4876056139487	1215.943976003471	1420.1769649808443	1132.0160119681973	1307.198151773938	1148.0122946873325	1505.5457558214655	1071.784105521717	1035.3797233627977
1251.016759487722	1181.8392253269276	1312.469169312949	1137.839842547985	1039.7020271778397	1304.1217926955762	1115.2471872406647	1130.5347112862432	1174.4445348183303	1160.8973435330645	1105.0135663067842	1364.1325702896622	1222.513574826678	1418.776559347892	1192.3780509079315	1157.4251094769047	1158.8090181318703	1188.3422788469302	1103.412409078813	1267.0718368484927	1128.6231959913212	1022.4876056139487	1215.943976003471	1420.1769649808443	1132.0160119681973	1307.198151773938	1148.0122946873325	1503.0242316842705	1071.784105521717	1022.2782407406763
1251.0056315761167	1181.8392253269276	1312.469169312949	1137.839842547985	1039.7020271778397	1304.0384827938888	1115.2471872406647	1130.5347112862432	1174.4445348183303	1158.987348061725	1105.0135663067842	1364.1325702896622	1222.513574826678	1332.963192860939	1189.5949598232069	1152.1835606715808	1158.7839603083498	1188.3422788469302	1097.029547697201	1266.499246843609	1128.6231959913212	1020.4697943447893	1214.9129417131035	1419.6420289034443	1132.0160119681973	1307.198151773938	1148.0122946873325	1501.6104727796517	1071.784105521717	1022.2782407406763
1251.0056315761167	1181.8392253269276	1312.469169312949	1137.839842547985	1039.7020271778397	1304.0384827938888	1115.2471872406647	1130.5347112862432	1162.817122696002	1158.987348061725	1105.0135663067842	1364.1325702896622	1222.513574826678	1331.2844301367945	1180.689642897589	1151.1576530475695	1158.7839603083498	1188.3422788469302	1095.755807824939	1266.2884017172646	1128.6231959913212	1020.4697943447893	1214.9129417131035	1417.2805541917369	1132.0160119681973	1307.198151773938	1148.0122946873325	1501.6104727796517	1071.784105521717	1016.7519653745697
1251.0056315761167	1181.8392253269276	1312.469169312949	1137.839842547985	1039.3589784925598	1304.0384827938888	1115.2471872406647	1130.5347112862432	1162.817122696002	1158.987348061725	1063.1838711265937	1363.0856345647103	1222.513574826678	1329.2928215028485	1174.615089065228	1151.1576530475695	1158.7839603083498	1188.3422788469302	1095.755807824939	1264.5617709591224	1128.6231959913212	1020.4697943447893	1214.9129417131035	1417.2805541917369	1132.01287341526	1307.198151773938	1148.0122946873325	1501.6104727796517	1071.784105521717	1016.5379132628591
1251.0056315761167	1181.8392253269276	1312.0105371806922	1137.839842547985	1039.3589784925598	1304.0299952597575	1115.2471872406647	1130.5347112862432	1162.817122696002	1158.987348061725	1055.1509667418266	1362.3093783133681	1222.513574826678	1329.2928215028485	1168.5883318312824	1151.1576530475695	1158.7839603083498	1188.3422788469302	1091.0513997948972	1230.21277124267	1128.6231959913212	1020.4697943447893	1212.7464278466005	1417.2805541917369	1132.01287341526	1307.198151773938	1148.0122946873325	1501.6104727796517	1068.3231224999558	1013.1133404262092
1249.9168943407149	1181.4616417350344	1312.0105371806922	1137.694053055896	1039.236767845894	1304.0299952597575	1115.2471872406647	1130.5347112862432	1162.817122696002	1158.987348061725	1055.1509667418266	1360.2894985749526	1222.513574826678	1329.2928215028485	1167.092865965676	1149.5974185717	1158.7839603083498	1188.3422788469302	1091.0513997948972	1230.21277124267	1128.6231959913212	1020.4697943447893	1212.7464278466005	1416.9790428776005	1132.01287341526	1307.198151773938	1148.0122946873325	1501.6104727796517	1068.3231224999558	1013.1133404262092
1249.9168943407149	1181.4616417350344	1312.0105371806922	1137.6074029811427	1039.236767845894	1304.0299952597575	1115.2471872406647	1130.5347112862432	1162.817122696002	1158.987348061725	1052.8409060544911	1360.2894985749526	1222.513574826678	1295.8358120181365	1164.8623300701324	1149.4491653948737	1158.7839603083498	1187.959432809546	1091.0513997948972	1230.21277124267	1128.6231959913212	1020.2852623581111	1212.7464278466005	1416.4463517723311	1132.01287341526	1307.198151773938	1148.0122946873325	1501.4977069290298	1068.3231224999558	1013.1133404262092
1249.9168943407149	1181.4616417350344	1312.0105371806922	1137.6074029811427	1039.236767845894	1304.0160979442348	1115.2471872406647	1130.5347112862432	1162.817122696002	1158.987348061725	1049.3852659841584	1360.2894985749526	1222.513574826678	1295.1269828574016	1164.8623300701324	1149.4491653948737	1158.7839603083498	1187.959432809546	1085.152447820468	1230.0212064876314	1128.6231959913212	1020.2852623581111	1212.7464278466005	1416.4463517723311	1132.01287341526	1307.198151773938	1148.0122946873325	1500.9915044814486	1068.3231224999558	1013.1133404262092
1249.8443864163175	1180.680680128892	1312.0105371806922	1137.6074029811427	1039.236767845894	1304.0160979442348	1115.2471872406647	1130.5347112862432	1159.964992104045	1158.987348061725	1049.3852659841584	1359.3982634298293	1222.513574826678	1295.1269828574016	1164.3443053970439	1149.4491653948737	1158.573727326447	1187.959432809546	1082.5844432979238	1225.8707849251987	1128.6231959913212	1020.2852623581111	1212.7464278466005	1416.4463517723311	1132.01287341526	1307.198151773938	1148.0122946873325	1500.9915044814486	1065.2157507108732	1013.1133404262092
1249.8443864163175	1180.181595411113	1312.0105371806922	1137.6074029811427	1039.236767845894	1304.0160979442348	1115.0925837551124	1130.5347112862432	1159.964992104045	1158.987348061725	1049.3852659841584	1359.3982634298293	1222.513574826678	1290.6691554997565	1164.3443053970439	1148.8317954186414	1158.573727326447	1187.959432809546	1081.5499866186155	1225.8707849251987	1128.6231959913212	1020.2852623581111	1212.7464278466005	1416.4463517723311	1132.01287341526	1306.7078102831315	1148.0122946873325	1500.9915044814486	1065.2157507108732	1012.9213884644873
1249.8443864163175	1179.690575027921	1312.0105371806922	1137.4647304317832	1039.236767845894	1304.0160979442348	1115.0925837551124	1130.5347112862432	1159.964992104045	1158.987348061725	1049.3852659841584	1358.5601708395973	1222.513574826678	1290.6691554997565	1163.781476850153	1144.667092358365	1158.573727326447	1187.959432809546	1081.5499866186155	1225.5511532517044	1128.6231959913212	1019.3851849497089	1212.7464278466005	1416.4463517723311	1132.01287341526	1306.7078102831315	1148.0122946873325	1500.9915044814486	1063.7022780556604	1008.6448223767397
1248.6502280480738	1179.690575027921	1312.0105371806922	1137.1207802279341	1039.236767845894	1304.0160979442348	1115.0925837551124	1130.5347112862432	1159.964992104045	1158.987348061725	1049.3852659841584	1358.3309804728483	1222.513574826678	1286.4435031412354	1163.781476850153	1144.667092358365	1158.573727326447	1187.959432809546	1081.5499866186155	1225.5511532517044	1128.6231959913212	1019.3851849497089	1212.7464278466005	1416.4463517723311	1132.01287341526	1306.3036795937978	1148.0122946873325	1500.9915044814486	1063.7022780556604	1005.0000360063744
1246.433815050894	1179.690575027921	1312.0105371806922	1137.1207802279341	1039.0215529279906	1304.0160979442348	1115.0925837551124	1130.5347112862432	1159.964992104045	1158.987348061725	1049.2821446330545	1358.3309804728483	1222.513574826678	1284.461514498111	1163.781476850153	1144.667092358365	1158.573727326447	1187.959432809546	1081.5499866186155	1225.5511532517044	1128.6231959913212	1018.6601036524493	1212.7464278466005	1415.9294342299531	1132.01287341526	1306.3036795937978	1148.0122946873325	1500.9915044814486	1063.7022780556604	1003.3846583237644
1246.433815050894	1179.3015242561542	1312.0105371806922	1137.1207802279341	1039.0215529279906	1304.0160979442348	1115.0925837551124	1130.5347112862432	1159.964992104045	1158.987348061725	1049.2821446330545	1358.3309804728483	1222.513574826678	1281.3969980993434	1163.6297168440176	1144.667092358365	1158.573727326447	1187.959432809546	1081.5499866186155	1225.5511532517044	1128.6231959913212	1018.6601036524493	1212.7464278466005	1414.2214944385669	1132.01287341526	1306.2893837725915	1148.0122946873325	1500.9915044814486	1063.7022780556604	1003.3846583237644
1246.433815050894	1177.4353534311253	1312.0105371806922	1137.1207802279341	1039.0215529279906	1304.0160979442348	1115.0925837551124	1130.5170952231415	1159.964992104045	1158.987348061725	1049.2821446330545	1358.3309804728483	1222.513574826678	1281.3969980993434	1163.6297168440176	1144.667092358365	1158.573727326447	1187.959432809546	1081.5499866186155	1225.5511532517044	1128.6231959913212	1018.6601036524493	1212.7464278466005	1365.4992194569213	1132.01287341526	1306.2893837725915	1148.0122946873325	1500.9915044814486	1063.7022780556604	1003.1337096508857
1246.433815050894	1177.2377638165565	1312.0105371806922	1137.1207802279341	1039.0215529279906	1304.0160979442348	1115.0925837551124	1130.5170952231415	1159.964992104045	1158.987348061725	1049.2821446330545	1358.3309804728483	1222.513574826678	1279.9653554241754	1163.6297168440176	1144.667092358365	1158.517374823144	1187.959432809546	1081.5499866186155	1225.5511532517044	1128.6231959913212	1018.5517274561837	1212.7464278466005	1365.2063215361536	1132.01287341526	1306.2893837725915	1148.0122946873325	1500.9915044814486	1063.7022780556604	1003.1337096508857
1246.433815050894	1177.2377638165565	1312.0105371806922	1137.1207802279341	1039.0215529279906	1304.0160979442348	1115.0925837551124	1130.5170952231415	1159.964992104045	1158.987348061725	1049.2821446330545	1358.3309804728483	1222.513574826678	1279.3271057741854	1163.6297168440176	1144.667092358365	1158.517374823144	1187.959432809546	1081.5499866186155	1225.5511532517044	1128.6231959913212	1018.5517274561837	1212.347623083486	1364.3271572299973	1132.01287341526	1306.2893837725915	1148.0122946873325	1500.9835012950953	1063.7022780556604	1001.1043444187673
1246.433815050894	1177.2377638165565	1312.0105371806922	1137.1207802279341	1039.0215529279906	1304.0160979442348	1114.9872147061783	1130.5170952231415	1159.964992104045	1158.987348061725	1033.1631806641594	1358.3309804728483	1222.513574826678	1278.1588915582129	1163.6297168440176	1144.667092358365	1158.517374823144	1187.959432809546	1079.8235195648085	1195.2813963348958	1128.6231959913212	1018.5517274561837	1212.347623083486	1362.9076747900049	1132.01287341526	1306.2893837725915	1148.0122946873325	1500.9835012950953	1063.3929644720017	1001.1043444187673
1246.433815050894	1177.2377638165565	1312.0105371806922	1137.1207802279341	1039.0215529279906	1304.0160979442348	1114.9872147061783	1130.5170952231415	1159.964992104045	1158.987348061725	1029.89644103378	1358.3309804728483	1222.513574826678	1278.1588915582129	1163.6297168440176	1144.2103687781603	1158.517374823144	1187.8707750642502	1079.163320078142	1195.2813963348958	1128.6231959913212	1018.5517274561837	1212.347623083486	1362.9076747900049	1132.01287341526	1306.2893837725915	1148.0122946873325	1500.9835012950953	1062.162626885388	1001.1043444187673
1246.433815050894	1177.2377638165565	1312.0105371806922	1137.0667460863358	1039.0215529279906	1304.0160979442348	1114.4005965601646	1130.5170952231415	1159.964992104045	1158.6661988632768	1029.89644103378	1358.3309804728483	1222.513574826678	1278.0872413070285	1163.6297168440176	1143.1474384972048	1158.517374823144	1187.8707750642502	1079.163320078142	1190.1407498065614	1128.6231959913212	1018.5517274561837	1212.347623083486	1362.9076747900049	1132.01287341526	1306.2893837725915	1148.0122946873325	1500.9835012950953	1061.9999042800168	1001.0467858376865
1246.433815050894	1177.2377638165565	1312.0105371806922	1137.0667460863358	1039.0215529279906	1304.0160979442348	1114.4005965601646	1130.5170952231415	1159.964992104045	1158.4783877383784	1029.89644103378	1358.3309804728483	1222.513574826678	1278.0872413070285	1163.6297168440176	1143.1474384972048	1158.517374823144	1187.8707750642502	1078.8922771930484	1189.8589637682128	1128.5989080477157	1018.5517274561837	1212.347623083486	1362.9076747900049	1132.01287341526	1306.2893837725915	1148.0122946873325	1500.9835012950953	1061.9999042800168	1001.0467858376865
1246.433815050894	1177.2377638165565	1312.0105371806922	1137.0667460863358	1039.0215529279906	1304.0160979442348	1114.4005965601646	1130.5170952231415	1159.964992104045	1158.4783877383784	1029.89644103378	1358.179036564026	1222.513574826678	1278.0872413070285	1163.6297168440176	1142.5837129115612	1158.517374823144	1187.8707750642502	1078.8922771930484	1188.4285663529429	1128.5989080477157	1018.5517274561837	1212.347623083486	1362.9076747900049	1132.01287341526	1306.2893837725915	1148.0122946873325	1500.9835012950953	1061.9999042800168	1001.0467858376865
1246.433815050894	1177.2377638165565	1312.0105371806922	1137.0667460863358	1038.4790109267935	1304.0160979442348	1114.4005965601646	1130.5170952231415	1159.5769806137816	1158.4783877383784	1029.89644103378	1358.179036564026	1222.513574826678	1278.0872413070285	1154.9260916330118	1142.5837129115612	1158.517374823144	1187.4825234263024	1078.8922771930484	1184.668085927848	1128.5989080477157	1018.5517274561837	1212.347623083486	1359.1582924750792	1132.01287341526	1306.2893837725915	1148.0122946873325	1500.9835012950953	1061.9999042800168	1001.0467858376865
1246.433815050894	1177.0614691823473	1312.0105371806922	1137.0667460863358	1038.4790109267935	1304.0160979442348	1114.4005965601646	1130.5170952231415	1156.6111001508689	1158.4783877383784	1029.89644103378	1358.179036564026	1222.513574826678	1278.0872413070285	1154.9260916330118	1142.5837129115612	1158.517374823144	1187.4825234263024	1078.50290807094	1184.668085927848	1128.5989080477157	1018.5517274561837	1212.347623083486	1358.9832446852638	1132.01287341526	1306.1712768680698	1148.0122946873325	1500.9835012950953	1061.9999042800168	1000.8976262373188
1246.433815050894	1177.0614691823473	1312.0105371806922	1137.0502564029941	1038.4790109267935	1304.0160979442348	1114.4005965601646	1130.5170952231415	1148.05379590941	1158.4783877383784	1029.89644103378	1358.179036564026	1222.513574826678	1278.0872413070285	1152.5368647326013	1142.4263134105618	1158.517374823144	1187.4825234263024	1078.50290807094	1184.4937163169282	1128.5989080477157	1018.5517274561837	1212.347623083486	1358.5129444091617	1132.01287341526	1306.1712768680698	1148.0122946873325	1487.2590026971716	1061.9999042800168	1000.8976262373188
1246.433815050894	1176.7952990180233	1312.0105371806922	1137.0502564029941	1038.4790109267935	1304.0160979442348	1114.4005965601646	1130.5170952231415	1142.977039584108	1158.450051320136	1029.89644103378	1358.179036564026	1222.513574826678	1278.0872413070285	1152.5368647326013	1142.4263134105618	1158.517374823144	1187.4825234263024	1078.50290807094	1184.4937163169282	1128.5989080477157	1018.5517274561837	1212.347623083486	1358.1863143614346	1132.01287341526	1306.1712768680698	1148.0122946873325	1487.2590026971716	1061.9999042800168	1000.8976262373188
1246.433815050894	1176.7952990180233	1312.0105371806922	1137.0502564029941	1038.3298835372925	1304.0160979442348	1114.4005965601646	1130.5170952231415	1141.6520432356579	1158.450051320136	1029.89644103378	1358.179036564026	1222.513574826678	1278.0872413070285	1152.5368647326013	1142.4263134105618	1158.517374823144	1187.4825234263024	1078.50290807094	1184.4937163169282	1128.5989080477157	1018.5517274561837	1212.347623083486	1358.1863143614346	1132.01287341526	1306.1712768680698	1148.0122946873325	1487.2590026971716	1061.8694204642006	1000.8976262373188
1246.433815050894	1176.7952990180233	1312.0105371806922	1137.0502564029941	1038.3298835372925	1304.0160979442348	1114.2708324620867	1130.5170952231415	1141.0850431978204	1158.450051320136	1029.89644103378	1358.0620559711415	1222.513574826678	1278.0872413070285	1151.225603711279	1142.4263134105618	1158.517374823144	1187.0877008323266	1078.50290807094	1181.1749399267883	1128.5989080477157	1018.5517274561837	1212.3124516890678	1358.1863143614346	1132.01287341526	1306.1468996570552	1148.0122946873325	1487.2590026971716	1061.6449855320207	1000.8976262373188
1246.433815050894	1176.7952990180233	1312.0105371806922	1137.0502564029941	1038.3298835372925	1304.0160979442348	1114.2708324620867	1130.5170952231415	1141.0850431978204	1158.450051320136	1029.89644103378	1358.0235956242018	1222.513574826678	1278.0872413070285	1151.225603711279	1142.4263134105618	1158.517374823144	1187.0877008323266	1078.50290807094	1181.1749399267883	1125.3008061146406	1018.5517274561837	1212.3124516890678	1358.1863143614346	1132.01287341526	1306.1468996570552	1148.0122946873325	1487.2590026971716	1061.6449855320207	1000.8976262373188
1246.433815050894	1176.7952990180233	1312.0105371806922	1137.0502564029941	1038.3298835372925	1304.0160979442348	1114.2708324620867	1130.5170952231415	1141.0850431978204	1158.450051320136	1029.89644103378	1358.0235956242018	1222.513574826678	1278.0872413070285	1149.1296304350815	1142.4263134105618	1158.517374823144	1187.0877008323266	1078.50290807094	1181.1749399267883	1125.3008061146406	1018.5517274561837	1212.3124516890678	1358.1863143614346	1132.01287341526	1306.1468996570552	1148.0122946873325	1487.2590026971716	1061.6449855320207	1000.8976262373188
1246.433815050894	1167.7085600827638	1312.0105371806922	1137.0502564029941	1038.3298835372925	1304.0160979442348	1114.2708324620867	1130.5170952231415	1141.0850431978204	1158.450051320136	1029.89644103378	1358.0235956242018	1222.346771828315	1278.0872413070285	1149.1296304350815	1142.422282755263	1158.517374823144	1187.0877008323266	1078.50290807094	1180.9873892035755	1125.3008061146406	1018.5517274561837	1212.3124516890678	1358.1863143614346	1132.01287341526	1306.1468996570552	1148.0122946873325	1481.7836825959348	1061.6449855320207	1000.7227783050038
1246.433815050894	1166.61356939995	1312.0105371806922	1137.0502564029941	1038.3298835372925	1304.0160979442348	1114.2708324620867	1130.5170952231415	1141.0850431978204	1158.450051320136	1029.89644103378	1358.0235956242018	1222.346771828315	1278.0398469696906	1147.0562674164737	1142.422282755263	1158.517374823144	1187.0877008323266	1078.50290807094	1180.9873892035755	1125.3008061146406	1018.5517274561837	1212.3124516890678	1358.1863143614346	1132.01287341526	1306.1468996570552	1148.0122946873325	1478.75064772847	1061.6449855320207	1000.6365318620102
1246.433815050894	1166.062474911234	1312.0105371806922	1137.0502564029941	1038.1878335925853	1304.0160979442348	1114.2708324620867	1130.5170952231415	1141.0850431978204	1158.450051320136	1029.89644103378	1358.0235956242018	1222.346771828315	1278.0398469696906	1146.529815960081	1142.422282755263	1158.517374823144	1187.0762253848518	1078.50290807094	1180.3579554651158	1125.3008061146406	1018.5517274561837	1212.1126347566203	1358.1863143614346	1132.01287341526	1306.1468996570552	1148.0122946873325	1474.7430070836208	1061.6449855320207	1000.4274950366057
1246.433815050894	1165.4721227039188	1312.0105371806922	1137.0502564029941	1038.1878335925853	1304.0160979442348	1114.2708324620867	1130.5170952231415	1141.0850431978204	1158.450051320136	1028.1054139737687	1358.0235956242018	1222.346771828315	1278.0398469696906	1146.529815960081	1142.422282755263	1158.517374823144	1187.0762253848518	1078.50290807094	1180.3579554651158	1123.4177673099464	1018.5517274561837	1212.1126347566203	1358.1863143614346	1132.01287341526	1306.1468996570552	1148.0122946873325	1474.7430070836208	1061.6449855320207	1000.4274950366057
1246.433815050894	1165.4721227039188	1312.0105371806922	1137.0502564029941	1038.1878335925853	1304.0160979442348	1114.2708324620867	1130.5170952231415	1141.0850431978204	1158.450051320136	1024.3423462468177	1358.0235956242018	1222.346771828315	1278.0398469696906	1146.529815960081	1142.422282755263	1158.5018395209356	1187.0762253848518	1078.50290807094	1180.3579554651158	1123.4177673099464	1018.5517274561837	1212.1126347566203	1358.1863143614346	1132.01287341526	1306.1468996570552	1148.0122946873325	1471.2080656213461	1061.6449855320207	1000.4274950366057
1246.433815050894	1165.4721227039188	1312.0105371806922	1137.0502564029941	1038.1878335925853	1304.0160979442348	1114.2708324620867	1130.5170952231415	1141.0850431978204	1158.450051320136	1024.3423462468177	1358.0235956242018	1222.346771828315	1278.0398469696906	1146.529815960081	1142.422282755263	1158.5018395209356	1186.835230703583	1078.50290807094	1180.3579554651158	1087.7876677650422	1018.5517274561837	1212.1126347566203	1358.1863143614346	1132.01287341526	1306.075727095359	1148.0122946873325	1471.2080656213461	1061.6449855320207	1000.4274950366057
1246.433815050894	1164.9657709988658	1312.0105371806922	1137.0502564029941	1038.1878335925853	1304.0160979442348	1114.0843741500855	1130.5170952231415	1141.0850431978204	1158.3670030551243	1024.3423462468177	1358.0235956242018	1222.346771828315	1278.0398469696906	1146.529815960081	1142.422282755263	1158.5018395209356	1186.835230703583	1078.50290807094	1180.3579554651158	1087.7876677650422	1018.5517274561837	1212.1126347566203	1358.1863143614346	1132.01287341526	1306.075727095359	1148.0122946873325	1471.2080656213461	1061.6449855320207	1000.4274950366057
1246.433815050894	1164.9534232974256	1312.0105371806922	1137.0502564029941	1038.1878335925853	1304.0160979442348	1114.0843741500855	1130.5170952231415	1140.9147689897704	1158.3670030551243	1021.9820932183486	1358.0235956242018	1217.6412648080006	1278.0398469696906	1146.3103335030728	1142.422282755263	1158.5018395209356	1186.835230703583	1078.50290807094	1180.3579554651158	1087.7876677650422	1018.5517274561837	1212.1126347566203	1358.1863143614346	1132.01287341526	1306.075727095359	1148.0122946873325	1470.2874620469956	1061.3229962911344	1000.4274950366057
1246.433815050894	1163.8489698512633	1312.0105371806922	1137.0502564029941	1038.1878335925853	1304.0160979442348	1114.0843741500855	1130.5170952231415	1140.9147689897704	1158.3670030551243	1020.6457482898288	1358.0235956242018	1217.6412648080006	1278.0398469696906	1146.3103335030728	1142.422282755263	1158.5018395209356	1186.835230703583	1078.4209057606902	1180.3579554651158	1085.9603208645296	1018.5517274561837	1212.1126347566203	1358.1863143614346	1132.01287341526	1306.075727095359	1148.0122946873325	1470.2874620469956	1061.3229962911344	1000.3445450886251
1246.433815050894	1163.8489698512633	1312.0105371806922	1137.0502564029941	1038.1878335925853	1304.0104032173851	1114.0843741500855	1130.5170952231415	1140.9147689897704	1158.3670030551243	1020.6457482898288	1358.0235956242018	1217.6412648080006	1278.0398469696906	1146.3103335030728	1142.422282755263	1158.5018395209356	1186.835230703583	1078.4209057606902	1180.3579554651158	1083.8426527533725	1018.5517274561837	1212.1126347566203	1358.1863143614346	1132.01287341526	1306.075727095359	1148.0122946873325	1470.2874620469956	1061.3229962911344	1000.2782264316398
1246.433815050894	1163.7254128269606	1312.0105371806922	1137.0502564029941	1038.1878335925853	1304.0104032173851	1114.0843741500855	1130.5168830588798	1138.2137189639998	1158.3670030551243	1020.6457482898288	1358.0235956242018	1217.085715048871	1278.0398469696906	1146.3103335030728	1142.422282755263	1158.5018395209356	1186.835230703583	1078.2122902201586	1180.3579554651158	1083.8426527533725	1018.5517274561837	1212.1126347566203	1358.1863143614346	1132.01287341526	1306.075727095359	1148.0122946873325	1470.2874620469956	1060.8190070708988	1000.2782264316398
1245.3020414712987	1163.7254128269606	1312.0105371806922	1137.023238603152	1038.1878335925853	1304.0104032173851	1114.0843741500855	1130.5168830588798	1137.411230274031	1158.3670030551243	1020.4973221286164	1358.0235956242018	1214.7304502997995	1278.0398469696906	1146.273069445951	1142.422282755263	1158.5018395209356	1186.835230703583	1078.2122902201586	1180.3579554651158	1082.4313938866014	1018.5517274561837	1212.1126347566203	1358.1863143614346	1132.01287341526	1306.075727095359	1148.0122946873325	1470.2874620469956	1060.8190070708988	1000.2782264316398
1244.7270881460795	1163.6072696917931	1312.0105371806922	1137.023238603152	1038.1878335925853	1304.0104032173851	1114.0843741500855	1130.5168830588798	1137.411230274031	1158.3670030551243	1020.2510907612043	1358.0235956242018	1214.7304502997995	1278.0398469696906	1146.273069445951	1142.422282755263	1158.5018395209356	1186.835230703583	1078.2122902201586	1180.3579554651158	1082.4313938866014	1018.5517274561837	1212.1126347566203	1358.1863143614346	1132.01287341526	1306.075727095359	1148.0122946873325	1469.7717262020792	1060.8190070708988	1000.2782264316398
1244.7270881460795	1163.6072696917931	1312.0105371806922	1137.023238603152	1038.1878335925853	1304.0104032173851	1114.0843741500855	1130.5168830588798	1137.411230274031	1158.3670030551243	1020.0681274047888	1358.0235956242018	1214.7304502997995	1278.0398469696906	1146.273069445951	1142.1320969908618	1158.5018395209356	1186.835230703583	1078.2122902201586	1180.3579554651158	1082.4313938866014	1018.5517274561837	1212.1126347566203	1358.1863143614346	1132.01287341526	1306.075727095359	1148.0122946873325	1469.7717262020792	1060.8190070708988	1000.2782264316398
1244.7270881460795	1163.6072696917931	1312.0105371806922	1137.023238603152	1038.1878335925853	1304.0043914154958	1114.0843741500855	1130.5168830588798	1137.411230274031	1158.3670030551243	1019.9542676449236	1358.0235956242018	1214.7304502997995	1278.0398469696906	1145.6869714558607	1142.1320969908618	1158.5018395209356	1186.835230703583	1078.2122902201586	1180.3579554651158	1082.4313938866014	1018.5517274561837	1212.1126347566203	1358.1863143614346	1132.01287341526	1306.075727095359	1148.0122946873325	1469.7717262020792	1060.8190070708988	1000.2782264316398
1244.7270881460795	1163.6072696917931	1312.0105371806922	1137.023238603152	1038.1878335925853	1304.0043914154958	1114.0843741500855	1130.5168830588798	1137.411230274031	1158.3670030551243	1019.825375092159	1358.0235956242018	1214.7304502997995	1278.0398469696906	1145.2184302696846	1142.1320969908618	1158.5018395209356	1186.835230703583	1078.2122902201586	1180.3579554651158	1082.4313938866014	1018.5517274561837	1212.1126347566203	1358.1863143614346	1132.01287341526	1306.075727095359	1148.0122946873325	1469.7717262020792	1050.8042346821405	1000.1643848031124
1244.7270881460795	1163.6072696917931	1312.0105371806922	1137.023238603152	1038.1878335925853	1304.0043914154958	1114.0843741500855	1130.5168830588798	1137.2532419970385	1158.3670030551243	1016.8443283817178	1358.0235956242018	1214.7304502997995	1278.0398469696906	1144.2611142466594	1142.1320969908618	1158.5018395209356	1186.835230703583	1078.2122902201586	1180.3579554651158	1082.4313938866014	1018.5517274561837	1212.1126347566203	1358.1863143614346	1132.01287341526	1306.075727095359	1148.0122946873325	1469.7717262020792	1049.1288594287416	1000.1643848031124
1244.7270881460795	1163.3584381545525	1312.0105371806922	1137.023238603152	1038.1878335925853	1304.0043914154958	1114.0843741500855	1130.5168830588798	1137.2532419970385	1158.3670030551243	1016.8443283817178	1358.0235956242018	1214.7304502997995	1278.0398469696906	1144.2611142466594	1142.1320969908618	1158.5018395209356	1186.835230703583	1078.2122902201586	1180.3579554651158	1082.4313938866014	1018.5517274561837	1212.1126347566203	1358.1863143614346	1132.01287341526	1306.075727095359	1148.0122946873325	1469.7717262020792	1048.714372073157	1000.1643848031124
1244.7270881460795	1163.3584381545525	1312.0105371806922	1137.023238603152	1038.1878335925853	1304.0043914154958	1114.0843741500855	1130.5168830588798	1137.2532419970385	1158.3670030551243	1016.8443283817178	1358.0020337551673	1214.6982150661752	1278.0398469696906	1144.2611142466594	1142.1320969908618	1133.1208126931356	1186.835230703583	1078.2122902201586	1180.3579554651158	1082.4313938866014	1018.5437576971306	1212.1126347566203	1358.1863143614346	1132.01287341526	1306.075727095359	1148.0122946873325	1469.7717262020792	1048.714372073157	1000.1643848031124
1244.7270881460795	1163.3584381545525	1290.412265852235	1137.023238603152	1038.1878335925853	1304.0043914154958	1114.0843741500855	1130.5168830588798	1137.2532419970385	1158.3670030551243	1016.8443283817178	1358.0020337551673	1214.6982150661752	1278.0398469696906	1144.2611142466594	1142.1320969908618	1132.6500961777576	1186.835230703583	1078.2122902201586	1180.3579554651158	1082.4313938866014	1018.5437576971306	1212.1126347566203	1358.1863143614346	1132.01287341526	1306.075727095359	1148.0122946873325	1468.1652470087063	1047.63087353304	1000.1643848031124
1244.7270881460795	1163.3584381545525	1287.8986579036753	1137.023238603152	1038.1878335925853	1304.0043914154958	1114.0843741500855	1130.5168830588798	1137.2532419970385	1158.3670030551243	1016.1256143481353	1358.0020337551673	1214.6982150661752	1278.0398469696906	1144.0166752823066	1142.1320969908618	1132.6500961777576	1186.835230703583	1078.2122902201586	1180.3579554651158	1082.4313938866014	1018.5437576971306	1212.1126347566203	1358.1863143614346	1132.01287341526	1306.075727095359	1148.0122946873325	1468.1652470087063	1047.263894208178	1000.1643848031124
1243.8695297096003	1163.3584381545525	1286.3170052813537	1137.023238603152	1038.1878335925853	1304.0043914154958	1114.0843741500855	1130.5168830588798	1137.2532419970385	1158.3670030551243	1015.389158972806	1358.0020337551673	1214.6982150661752	1278.0398469696906	1143.3037826172301	1142.1320969908618	1132.6500961777576	1186.835230703583	1078.2122902201586	1180.3579554651158	1082.4313938866014	1018.5437576971306	1212.1126347566203	1358.1863143614346	1132.01287341526	1306.075727095359	1148.0122946873325	1468.1652470087063	1047.263894208178	1000.1643848031124
1243.7704151856706	1163.3584381545525	1286.3170052813537	1137.023238603152	1038.1878335925853	1304.0043914154958	1114.0843741500855	1130.5168830588798	1136.636075218783	1158.3670030551243	1015.389158972806	1358.0020337551673	1214.6982150661752	1278.0398469696906	1142.2805279587155	1142.1320969908618	1132.6500961777576	1186.835230703583	1078.2122902201586	1180.3579554651158	1082.4313938866014	1018.5437576971306	1212.1126347566203	1358.1863143614346	1132.01287341526	1306.075727095359	1148.0122946873325	1466.4538349432232	1047.263894208178	1000.1643848031124
1243.7704151856706	1163.0510960780377	1286.1683694348044	1137.0127000350526	1038.1878335925853	1304.0043914154958	1114.0843741500855	1130.5168830588798	1136.399825579235	1158.3670030551243	1015.389158972806	1358.0020337551673	1213.3753086082495	1278.0398469696906	1141.3522768374405	1142.1320969908618	1132.6500961777576	1186.835230703583	1078.2122902201586	1180.3579554651158	1082.4313938866014	1018.5437576971306	1212.1126347566203	1358.1863143614346	1132.01287341526	1306.0739472649439	1148.0122946873325	1465.5534970925246	1047.263894208178	1000.1643848031124
1243.5270622048702	1163.0510960780377	1286.1683694348044	1137.0127000350526	1038.1878335925853	1304.0043914154958	1114.0843741500855	1130.5168830588798	1136.241791738876	1158.3670030551243	1015.1457767713985	1358.0020337551673	1213.1985564624977	1278.0398469696906	1141.3522768374405	1142.1320969908618	1132.6500961777576	1186.835230703583	1078.2122902201586	1180.3579554651158	1082.2791591266418	1018.5437576971306	1212.1126347566203	1358.1863143614346	1132.01287341526	1306.0739472649439	1148.0122946873325	1464.9427881716133	1047.263894208178	1000.1643848031124
1243.5270622048702	1162.7242314829818	1286.1683694348044	1137.0014874930077	1038.1878335925853	1304.0043914154958	1114.0843741500855	1130.5168830588798	1136.241791738876	1158.3670030551243	1015.107870611306	1358.0020337551673	1213.1985564624977	1278.0398469696906	1141.3522768374405	1142.1306885643012	1132.6500961777576	1186.72338309188	1078.2122902201586	1180.3579554651158	1082.2791591266418	1018.5437576971306	1212.1126347566203	1358.1863143614346	1132.01287341526	1306.0739472649439	1148.0122946873325	1464.732891418697	1047.263894208178	1000.1643848031124
1243.5270622048702	1162.2544918501421	1286.1683694348044	1137.0014874930077	1038.1878335925853	1304.0043914154958	1114.0843741500855	1130.5168830588798	1136.2207386404152	1158.3192823629756	1014.9669287903134	1358.0020337551673	1212.4136128354196	1278.0398469696906	1138.797308981393	1142.1306885643012	1132.6500961777576	1186.4959140874746	1078.2122902201586	1180.3579554651158	1082.2791591266418	1018.5437576971306	1212.1126347566203	1358.1863143614346	1132.01287341526	1306.0739472649439	1148.0122946873325	1464.732891418697	1047.263894208178	1000.1643848031124
1243.5270622048702	1162.2544918501421	1286.1683694348044	1137.0014874930077	1038.1878335925853	1304.0043914154958	1114.0843741500855	1130.5168830588798	1136.2207386404152	1158.3192823629756	1014.6927442727363	1358.0020337551673	1212.4136128354196	1278.0398469696906	1138.797308981393	1142.1306885643012	1132.6500961777576	1186.4959140874746	1078.2122902201586	1180.3579554651158	1082.2791591266418	1018.5437576971306	1212.1126347566203	1358.1863143614346	1132.01287341526	1306.0739472649439	1148.0122946873325	1464.732891418697	1047.263894208178	1000.1643848031124
1242.020402952713	1162.2544918501421	1286.1683694348044	1137.0014874930077	1030.0888079244703	1304.0043914154958	1114.0843741500855	1130.5168830588798	1136.0670966291257	1158.3192823629756	1014.443752689297	1358.0020337551673	1212.4136128354196	1278.0398469696906	1135.822973807942	1142.1306885643012	1132.6500961777576	1186.4959140874746	1078.2122902201586	1180.3579554651158	1082.2791591266418	1018.5437576971306	1212.1126347566203	1358.1863143614346	1132.01287341526	1306.0739472649439	1148.0122946873325	1464.732891418697	1047.263894208178	1000.1599288623918
1241.4760565586312	1162.2544918501421	1286.1683694348044	1137.0014874930077	1024.533253634273	1304.0043914154958	1114.0843741500855	1130.5168830588798	1136.0670966291257	1158.3192823629756	1014.443752689297	1358.0020337551673	1212.4136128354196	1278.0398469696906	1131.8073505869786	1142.1306885643012	1132.6500961777576	1186.4814698747614	1078.2122902201586	1180.3579554651158	1082.2791591266418	1018.5437576971306	1212.1126347566203	1358.1863143614346	1132.01287341526	1306.0706357592749	1148.0122946873325	1464.732891418697	1047.263894208178	1000.1599288623918
1241.4760565586312	1162.2544918501421	1286.1683694348044	1137.0014874930077	1024.267992711254	1304.0043914154958	1114.0843741500855	1130.5168830588798	1136.0670966291257	1158.3192823629756	1014.443752689297	1358.0020337551673	1212.3723073608166	1278.022932359535	1126.5310303988463	1142.1306885643012	1132.5604748058195	1186.4814698747614	1078.2122902201586	1180.3579554651158	1082.2791591266418	1018.5437576971306	1212.1126347566203	1358.1863143614346	1132.01287341526	1306.0706357592749	1148.0122946873325	1464.732891418697	1047.263894208178	1000.1599288623918
1241.4760565586312	1162.2544918501421	1286.1683694348044	1137.0014874930077	1022.5135666909582	1304.0043914154958	1114.0843741500855	1130.5168830588798	1136.0670966291257	1158.3192823629756	1014.443752689297	1358.0020337551673	1212.3723073608166	1278.0068249966562	1121.157747086668	1142.1306885643012	1132.5604748058195	1186.4814698747614	1078.2122902201586	1180.3579554651158	1082.2791591266418	1018.5437576971306	1212.1126347566203	1358.1863143614346	1132.01287341526	1306.0706357592749	1148.0122946873325	1464.732891418697	1047.0834554118235	1000.1497023136656
1241.4760565586312	1162.2544918501421	1286.1683694348044	1137.0014874930077	1021.8293185238647	1304.0043914154958	1114.0843741500855	1130.5168830588798	1136.0670966291257	1158.3192823629756	1014.443752689297	1358.0020337551673	1212.3723073608166	1278.0068249966562	1119.8020777180413	1142.1306885643012	1132.5604748058195	1186.4814698747614	1078.2122902201586	1180.3579554651158	1082.2791591266418	1018.5272912231583	1212.1126347566203	1358.1863143614346	1132.01287341526	1306.0706357592749	1148.0122946873325	1464.732891418697	1046.8916779459778	1000.1497023136656
1241.4760565586312	1162.2544918501421	1286.1683694348044	1137.0014874930077	1021.3939747180068	1304.0043914154958	1114.0843741500855	1130.5168830588798	1136.0670966291257	1158.3192823629756	1014.443752689297	1358.0020337551673	1212.3723073608166	1278.0068249966562	1118.3071138695311	1142.1306885643012	1132.5604748058195	1186.4814698747614	1078.2122902201586	1180.1421414076483	1082.2791591266418	1018.5272912231583	1212.1126347566203	1358.1863143614346	1132.01287341526	1306.0706357592749	1148.0122946873325	1464.732891418697	1046.8916779459778	1000.1497023136656
1240.2702994668198	1162.2544918501421	1286.1683694348044	1137.0014874930077	1020.667108333665	1304.0043914154958	1114.0843741500855	1130.5168830588798	1136.0670966291257	1158.3192823629756	1014.443752689297	1358.0020337551673	1212.3723073608166	1278.0068249966562	1118.3071138695311	1142.1306885643012	1132.5604748058195	1186.4814698747614	1078.1462822119524	1180.1421414076483	1082.2791591266418	1018.5272912231583	1212.1126347566203	1358.1863143614346	1132.01287341526	1306.0706357592749	1148.0122946873325	1464.732891418697	1046.7637553779994	1000.1497023136656
1240.2702994668198	1162.2544918501421	1286.1683694348044	1137.0014874930077	1020.5124897492504	1304.0043914154958	1114.0843741500855	1130.5168830588798	1136.0670966291257	1158.3192823629756	1014.443752689297	1358.0020337551673	1212.3723073608166	1278.0068249966562	1113.4255022849911	1142.1306885643012	1132.5604748058195	1186.4814698747614	1078.1462822119524	1180.1421414076483	1082.2791591266418	1018.5272912231583	1212.1126347566203	1358.1863143614346	1132.01287341526	1306.0706357592749	1148.0122946873325	1464.732891418697	1046.7103877437253	1000.1497023136656
1240.2702994668198	1162.2544918501421	1286.1683694348044	1137.0014874930077	1020.359480479929	1304.0043914154958	1114.0843741500855	1130.5168830588798	1136.0586103360397	1158.3192823629756	1014.443752689297	1358.0020337551673	1212.3723073608166	1278.0068249966562	1100.7749642562942	1142.1306885643012	1132.5604748058195	1186.4814698747614	1078.1462822119524	1180.1421414076483	1082.2791591266418	1018.5272912231583	1212.1126347566203	1358.1863143614346	1132.01287341526	1306.0632279731392	1148.0122946873325	1464.732891418697	1046.7103877437253	1000.1497023136656
1239.354870570209	1162.2544918501421	1286.1683694348044	1137.0014874930077	1020.2891628321036	1304.0043914154958	1114.0843741500855	1130.5168830588798	1136.0586103360397	1158.3192823629756	1014.443752689297	1358.0020337551673	1212.3723073608166	1278.0053512820975	1064.620459417515	1142.1306885643012	1132.5222246638846	1186.2738800459354	1078.1462822119524	1180.1421414076483	1082.2791591266418	1018.5272912231583	1212.1126347566203	1358.1612464127302	1132.01287341526	1306.0632279731392	1148.0122946873325	1464.732891418697	1046.4565457405688	1000.0718502813411
1239.317630706821	1162.2544918501421	1286.1683694348044	1137.0014874930077	1020.2891628321036	1304.0025642421	1114.0843741500855	1130.5168830588798	1136.0586103360397	1158.3192823629756	1014.443752689297	1358.0020337551673	1212.3723073608166	1278.0053512820975	1063.6112768895582	1142.1306885643012	1132.5222246638846	1186.2738800459354	1078.1462822119524	1180.1421414076483	1082.2791591266418	1018.5272912231583	1212.1126347566203	1358.0032669920472	1132.01287341526	1306.0632279731392	1148.0122946873325	1464.732891418697	1046.4565457405688	1000.0718502813411
1239.317630706821	1162.2544918501421	1286.1683694348044	1137.0014874930077	1020.2891628321036	1304.0025642421	1114.0843741500855	1130.5168830588798	1136.0586103360397	1158.3192823629756	1014.3543223094965	1358.0020337551673	1212.3723073608166	1278.0053512820975	1060.3660302840035	1142.1306885643012	1132.5222246638846	1186.2738800459354	1078.1462822119524	1180.1421414076483	1082.2791591266418	1018.5272912231583	1212.1126347566203	1358.0032669920472	1132.01287341526	1306.0632279731392	1148.0122946873325	1464.7244223877578	1046.4565457405688	1000.0718502813411
1239.2059882330605	1162.2544918501421	1286.1683694348044	1137.0014874930077	1020.2891628321036	1304.0025642421	1114.0843741500855	1130.5168830588798	1136.0586103360397	1158.3192823629756	1014.3543223094965	1358.0020337551673	1212.3723073608166	1278.0053512820975	1058.7140325032756	1142.1306885643012	1132.5222246638846	1186.2738800459354	1078.1462822119524	1180.1421414076483	1082.0994388683343	1018.5272912231583	1212.1126347566203	1358.0032669920472	1132.01287341526	1306.0632279731392	1148.0122946873325	1464.7244223877578	1046.4565457405688	1000.0718502813411
1239.2059882330605	1162.2544918501421	1286.1683694348044	1137.0014874930077	1020.1305154453495	1304.0025642421	1114.0843741500855	1130.5168830588798	1136.0586103360397	1158.3192823629756	1014.3543223094965	1358.0020337551673	1212.3723073608166	1278.0053512820975	1058.7140325032756	1142.1306885643012	1132.5222246638846	1186.2738800459354	1078.1462822119524	1180.1421414076483	1082.0986802436696	1018.5272912231583	1212.107673245992	1358.0032669920472	1132.01287341526	1306.0632279731392	1148.0122946873325	1464.7244223877578	1046.4565457405688	1000.0718502813411
1239.039026018571	1162.2544918501421	1286.1683694348044	1137.0014874930077	1020.1305154453495	1304.0025642421	1114.0843741500855	1130.5168830588798	1136.0586103360397	1158.3192823629756	1014.3543223094965	1358.0020337551673	1212.3723073608166	1278.0053512820975	1057.8704974841771	1142.1306885643012	1132.5222246638846	1186.2738800459354	1078.1462822119524	1180.1421414076483	1082.0986802436696	1018.5272912231583	1212.107673245992	1358.0032669920472	1132.01287341526	1306.0632279731392	1148.0122946873325	1464.7244223877578	1046.3616433053185	1000.0718502813411
1239.039026018571	1162.2544918501421	1286.1683694348044	1137.0014874930077	1020.1305154453495	1304.0025642421	1114.0843741500855	1130.5168830588798	1136.0586103360397	1158.148967897274	1014.3543223094965	1358.0020337551673	1212.3239512747382	1278.0053512820975	1055.198024580418	1142.1306885643012	1132.5222246638846	1186.2738800459354	1078.1462822119524	1180.1421414076483	1082.0986802436696	1018.5272912231583	1201.4028244442754	1358.0032669920472	1132.01287341526	1306.0632279731392	1148.005241732794	1464.7244223877578	1046.3616433053185	1000.0718502813411
1238.900401903199	1162.2544918501421	1286.1683694348044	1137.0014874930077	1020.1305154453495	1304.0025642421	1114.0843741500855	1130.5168830588798	1136.0586103360397	1158.148967897274	1014.280779833714	1358.0020337551673	1212.3239512747382	1278.0053512820975	1051.5674350890743	1142.1306885643012	1132.5222246638846	1186.247537734292	1078.1462822119524	1180.1421414076483	1082.0986802436696	1018.5272912231583	1196.179526065578	1352.9341679979157	1132.01287341526	1306.0632279731392	1148.005241732794	1464.7244223877578	1046.3616433053185	1000.0718502813411
1238.707184420734	1162.2544918501421	1286.1683694348044	1137.0014874930077	1020.1305154453495	1304.0025642421	1114.0843741500855	1130.5168830588798	1136.0586103360397	1158.148967897274	1014.280779833714	1358.0020337551673	1212.3239512747382	1278.0053512820975	1050.111700060229	1142.1306885643012	1132.5083596442516	1186.247537734292	1078.1462822119524	1180.1421414076483	1082.0986802436696	1018.5272912231583	1194.027812298047	1352.4860286600845	1132.01287341526	1306.0632279731392	1148.005241732794	1464.4965854104344	1046.3616433053185	1000.0718502813411
1238.707184420734	1162.2544918501421	1286.1683694348044	1137.0014874930077	1020.1305154453495	1304.0025642421	1114.0843741500855	1130.5168830588798	1136.0586103360397	1158.148967897274	1014.280779833714	1358.0020337551673	1212.3239512747382	1278.0053512820975	1048.9836255571065	1142.1306885643012	1132.5083596442516	1186.247537734292	1078.1462822119524	1180.1421414076483	1082.0986802436696	1018.5272912231583	1192.7448589163391	1352.4860286600845	1132.01287341526	1306.0632279731392	1148.005241732794	1464.4965854104344	1046.3616433053185	1000.0718502813411
1238.707184420734	1162.2544918501421	1286.1683694348044	1137.0014874930077	1020.0834301774463	1304.0025642421	1114.0843741500855	1130.5168830588798	1136.0586103360397	1158.148967897274	1014.280779833714	1358.0020337551673	1212.3239512747382	1278.0053512820975	1045.7637321130248	1142.1306885643012	1132.5083596442516	1186.247537734292	1078.1462822119524	1180.1421414076483	1082.0986802436696	1018.5272912231583	1189.7809943871237	1352.3538442476479	1132.01287341526	1306.0632279731392	1148.005241732794	1464.4965854104344	1046.3616433053185	1000.0718502813411
1238.707184420734	1162.2544918501421	1286.0750146085907	1100.8253922084828	1020.0834301774463	1304.0025642421	1114.0843741500855	1130.5168830588798	1136.0586103360397	1158.148967897274	1014.280779833714	1358.0020337551673	1212.3239512747382	1278.0053512820975	1043.6817388670408	1142.1306885643012	1132.5083596442516	1186.247537734292	1078.1462822119524	1180.1421414076483	1082.067584694068	1018.5272912231583	1189.7809943871237	1352.3538442476479	1132.01287341526	1306.0632279731392	1148.005241732794	1464.3969228516166	1046.3616433053185	1000.0718502813411
1238.707184420734	1162.2544918501421	1286.0750146085907	1100.5820841007248	1020.0834301774463	1304.0025642421	1114.0843741500855	1130.5168830588798	1136.0586103360397	1158.148967897274	1014.2774779582168	1358.0020337551673	1212.3239512747382	1278.0053512820975	1043.6323390943392	1142.1306885643012	1132.5083596442516	1186.247537734292	1078.1462822119524	1180.1421414076483	1082.067584694068	1018.5272912231583	1189.7809943871237	1352.1799070248026	1132.01287341526	1306.047785083401	1148.005241732794	1464.3969228516166	1046.3616433053185	1000.0718502813411
1238.707184420734	1162.2544918501421	1286.0750146085907	1100.5820841007248	1020.0834301774463	1304.0025642421	1114.0843741500855	1130.5168830588798	1136.0586103360397	1158.148967897274	1014.2357656370095	1358.0020337551673	1212.3239512747382	1278.0053512820975	1043.6323390943392	1142.1306885643012	1132.5083596442516	1186.247537734292	1078.1462822119524	1180.1421414076483	1082.067584694068	1018.5272912231583	1189.7809943871237	1352.1799070248026	1132.01287341526	1306.047785083401	1148.005241732794	1464.3969228516166	1046.3616433053185	1000.0718502813411
1238.707184420734	1162.2544918501421	1286.0750146085907	1100.5492390819272	1020.0834301774463	1304.0025642421	1114.0843741500855	1130.5168830588798	1136.0586103360397	1158.148967897274	1014.2357656370095	1358.0020337551673	1212.3239512747382	1278.0053512820975	1043.1238955716815	1142.1306885643012	1119.7411897863435	1186.247537734292	1078.1462822119524	1180.1421414076483	1082.067584694068	1018.5272912231583	1188.6767564014594	1352.1484884059382	1132.01287341526	1306.047785083401	1148.005241732794	1464.3969228516166	1046.3616433053185	1000.0718502813411
1238.4641392524863	1162.2544918501421	1286.0750146085907	1100.5492390819272	1020.0834301774463	1304.0025642421	1114.0843741500855	1130.5168830588798	1136.0586103360397	1158.148967897274	1014.2357656370095	1358.0020337551673	1212.3239512747382	1278.0053512820975	1042.6542593102306	1142.1306885643012	1118.6606622815993	1186.247537734292	1078.1462822119524	1180.1421414076483	1082.067584694068	1018.5272912231583	1188.0147204257253	1352.0429230252644	1132.01287341526	1306.047785083401	1148.005241732794	1464.3969228516166	1046.3616433053185	1000.0718502813411
1238.4641392524863	1162.2544918501421	1286.0750146085907	1100.5492390819272	1020.0834301774463	1304.0025642421	1114.0843741500855	1130.5168830588798	1136.0586103360397	1158.148967897274	1014.2357656370095	1358.0020337551673	1212.3239512747382	1278.0053512820975	1042.424758591274	1142.1306885643012	1118.6589647772887	1186.247537734292	1078.1462822119524	1180.1421414076483	1082.067584694068	1018.5272912231583	1188.0147204257253	1352.0374677322714	1132.01287341526	1306.047785083401	1148.005241732794	1464.3969228516166	1046.3616433053185	1000.0718502813411
1238.3949831439768	1162.2544918501421	1286.0750146085907	1100.5357593556887	1020.0834301774463	1304.0025642421	1114.0843741500855	1130.5168830588798	1136.0189253552728	1158.148967897274	1014.2357656370095	1358.0020337551673	1212.3239512747382	1278.0053512820975	1042.3884736946916	1142.1306885643012	1118.6260308083183	1186.247537734292	1078.1462822119524	1180.1421414076483	1082.0375909940994	1018.5272912231583	1187.529956130333	1352.0374677322714	1132.01287341526	1306.047785083401	1148.005241732794	1464.3969228516166	1046.3616433053185	1000.0718502813411
1238.3949831439768	1162.2544918501421	1286.0750146085907	1100.526645533063	1020.0834301774463	1304.0025642421	1114.0843741500855	1130.5168830588798	1136.0189253552728	1158.1362571721893	1014.2357656370095	1358.0020337551673	1212.3239512747382	1278.0053512820975	1042.3884736946916	1142.1306885643012	1118.5507966334765	1186.247537734292	1078.1462822119524	1180.1421414076483	1082.0375909940994	1018.5272912231583	1187.3097153425813	1352.0374677322714	1132.01287341526	1306.047785083401	1148.005241732794	1464.2512438046374	1046.3616433053185	1000.0718502813411
1238.3949831439768	1162.2206127654722	1286.0750146085907	1100.5166533474621	1020.0834301774463	1304.0025642421	1114.0843741500855	1130.5168830588798	1136.0189253552728	1158.1362571721893	1014.2357656370095	1358.0020337551673	1212.3239512747382	1278.0053512820975	1042.3884736946916	1142.1306885643012	1118.5338775739979	1186.247537734292	1078.1462822119524	1180.1421414076483	1082.0375909940994	1018.5272912231583	1187.0197838680674	1352.0374677322714	1132.01287341526	1306.047785083401	1148.005241732794	1464.2512438046374	1046.3616433053185	1000.05790097035
1238.3949831439768	1162.2206127654722	1286.0750146085907	1100.5166533474621	1020.0834301774463	1304.0025642421	1114.0843741500855	1130.5168830588798	1136.0189253552728	1158.1362571721893	1014.2357656370095	1358.0020337551673	1212.3239512747382	1278.0053512820975	1042.3377855512504	1142.1306885643012	1118.5088353844071	1186.247537734292	1078.1462822119524	1180.1421414076483	1082.0375909940994	1018.5272912231583	1186.7752732439988	1352.0374677322714	1132.01287341526	1306.047785083401	1148.005241732794	1464.2512438046374	1046.3616433053185	1000.05790097035
1227.3872941581237	1162.2206127654722	1286.0750146085907	1100.5166533474621	1020.0834301774463	1304.0025642421	1114.0843741500855	1130.5168830588798	1136.0189253552728	1158.1362571721893	1014.2357656370095	1358.0020337551673	1212.3239512747382	1278.0053512820975	1042.3377855512504	1142.1306885643012	1118.5088353844071	1186.247537734292	1078.1462822119524	1180.1421414076483	1082.0375909940994	1018.5272912231583	1186.7752732439988	1352.0374677322714	1132.01287341526	1306.047785083401	1148.005241732794	1464.2512438046374	1046.3616433053185	1000.05790097035
1227.3872941581237	1162.2206127654722	1286.05755297113	1100.5166533474621	1020.0834301774463	1304.0025642421	1114.0843741500855	1130.5168830588798	1136.0189253552728	1158.1362571721893	1014.2357656370095	1358.0020337551673	1212.3239512747382	1278.0053512820975	1042.3377855512504	1142.1306885643012	1118.5088353844071	1186.247537734292	1078.1462822119524	1180.1421414076483	1082.0375909940994	1018.5194575523776	1186.6365216565146	1352.0374677322714	1132.01287341526	1306.047785083401	1148.005241732794	1464.2512438046374	1046.3616433053185	1000.05790097035
1227.3872941581237	1162.2206127654722	1286.05755297113	1100.5166533474621	1020.0834301774463	1304.0025642421	1114.0843741500855	1130.5168830588798	1136.0189253552728	1158.1362571721893	1014.2357656370095	1358.0020337551673	1212.3239512747382	1278.0053512820975	1042.3377855512504	1142.1306885643012	1118.5088353844071	1186.2174182451006	1078.1462822119524	1180.1421414076483	1082.0375909940994	1018.5182243121158	1186.419076436781	1352.0374677322714	1132.01287341526	1306.034721770938	1148.005241732794	1448.0419739406784	1046.3616433053185	1000.05790097035
1226.3491377351115	1162.2206127654722	1286.05755297113	1100.5166533474621	1020.0834301774463	1304.0025642421	1114.0843741500855	1130.5168830588798	1136.0189253552728	1158.1122134019295	1014.2357656370095	1358.0020337551673	1212.3239512747382	1278.0053512820975	1042.3377855512504	1142.1306885643012	1118.5088353844071	1186.2174182451006	1078.1462822119524	1180.1421414076483	1082.0375909940994	1018.5182243121158	1186.1286369956938	1352.0374677322714	1132.01287341526	1306.034721770938	1148.005241732794	1447.7532314381492	1046.3616433053185	1000.05790097035
1226.3491377351115	1162.2206127654722	1286.05755297113	1100.5166533474621	1020.0834301774463	1304.0025642421	1114.0843741500855	1130.5168830588798	1136.0189253552728	1158.1122134019295	1014.2357656370095	1358.0020337551673	1212.3239512747382	1278.0053512820975	1042.3377855512504	1142.1306885643012	1118.5088353844071	1186.2174182451006	1078.1462822119524	1180.1421414076483	1082.0375909940994	1018.5182243121158	1186.1286369956938	1352.0374677322714	1132.01287341526	1306.034721770938	1148.005241732794	1446.6911466715994	1046.3616433053185	1000.05790097035
1226.3491377351115	1162.2206127654722	1286.05755297113	1100.5166533474621	1020.0834301774463	1304.0025642421	1114.0843741500855	1130.5168830588798	1136.0189253552728	1158.1122134019295	1014.2357656370095	1358.0020337551673	1212.3239512747382	1278.0053512820975	1042.3377855512504	1142.1306885643012	1118.5088353844071	1186.1856360881554	1078.1462822119524	1180.1421414076483	1082.0375909940994	1018.5182243121158	1186.1286369956938	1352.0374677322714	1132.01287341526	1306.034721770938	1148.005241732794	1446.6911466715994	1046.3616433053185	1000.05790097035
1226.3491377351115	1162.2206127654722	1286.05755297113	1100.5166533474621	1020.0834301774463	1304.0025642421	1114.0640264001818	1130.5168830588798	1136.0189253552728	1158.1122134019295	1014.2357656370095	1358.0020337551673	1212.3239512747382	1278.0053512820975	1042.3377855512504	1142.0807901537394	1111.2065652651006	1186.1134715862186	1078.1462822119524	1180.1421414076483	1082.0375909940994	1018.5125211511588	1186.1286369956938	1352.0374677322714	1132.01287341526	1306.034721770938	1148.005241732794	1446.6911466715994	1046.3616433053185	1000.05790097035
1225.9622792431646	1162.2206127654722	1286.05755297113	1100.5166533474621	1020.0834301774463	1304.0025642421	1114.011280042929	1130.5168830588798	1136.0189253552728	1158.1122134019295	1014.1627555751057	1358.0020337551673	1212.3239512747382	1278.0053512820975	1042.3377855512504	1142.0807901537394	1110.5309688083305	1186.1134715862186	1078.1462822119524	1180.1421414076483	1082.0375909940994	1018.5125211511588	1186.1286369956938	1352.0242417551024	1132.01287341526	1306.034721770938	1148.005241732794	1446.4123529247913	1046.3616433053185	1000.05790097035
1225.9622792431646	1162.2206127654722	1286.05755297113	1100.5166533474621	1020.0834301774463	1304.0025642421	1114.011280042929	1130.5168830588798	1136.0189253552728	1158.1122134019295	1014.1627555751057	1358.0020337551673	1212.3239512747382	1278.0053512820975	1042.1429140480827	1142.0807901537394	1110.5309688083305	1186.1134715862186	1078.1462822119524	1180.1421414076483	1082.0375909940994	1018.5125211511588	1186.1286369956938	1352.0242417551024	1132.01287341526	1306.034721770938	1148.005241732794	1446.4123529247913	1046.3616433053185	1000.05790097035
1225.9622792431646	1162.2206127654722	1286.05755297113	1100.5050500622986	1020.0834301774463	1304.0001130506348	1114.011280042929	1130.5168830588798	1136.0189253552728	1158.095355563542	1014.1627555751057	1358.0020337551673	1212.3239512747382	1278.0053512820975	1042.1429140480827	1142.0807901537394	1110.5214967742181	1186.1134715862186	1078.1462822119524	1180.1421414076483	1082.0375909940994	1018.5125211511588	1186.1286369956938	1352.0242417551024	1132.01287341526	1306.034721770938	1148.005241732794	1446.4123529247913	1046.3616433053185	1000.05790097035
1225.9622792431646	1162.2206127654722	1286.05755297113	1100.5050500622986	1020.0834301774463	1304.0001130506348	1114.011280042929	1130.5168830588798	1136.0189253552728	1158.095355563542	1014.1627555751057	1358.0020337551673	1212.3239512747382	1278.0053512820975	1042.1429140480827	1142.0807901537394	1110.5214967742181	1186.1134715862186	1078.1462822119524	1180.1421414076483	1082.0375909940994	1018.5125211511588	1186.1286369956938	1352.0242417551024	1132.01287341526	1306.034721770938	1148.005241732794	1446.4123529247913	1046.3616433053185	1000.05790097035
1225.9622792431646	1162.2206127654722	1286.05755297113	1100.5050500622986	1020.0834301774463	1304.0001130506348	1114.011280042929	1130.5121137982228	1136.0189253552728	1158.060930258153	1014.1627555751057	1358.0020337551673	1212.0524396526262	1278.0053512820975	1042.1429140480827	1142.0807901537394	1110.5104035384547	1186.1134715862186	1078.044716913943	1180.1421414076483	1082.0375909940994	1018.5125211511588	1186.1286369956938	1352.0242417551024	1132.01287341526	1306.034721770938	1148.005241732794	1446.4123529247913	1046.3616433053185	1000.05790097035
1225.9622792431646	1162.2206127654722	1286.05755297113	1100.503303565461	1020.0834301774463	1304.0001130506348	1114.011280042929	1130.5121137982228	1136.0130444599404	1158.060930258153	1014.1627555751057	1358.0020337551673	1212.0524396526262	1278.0053512820975	1042.1429140480827	1142.0807901537394	1110.5104035384547	1186.1134715862186	1078.044716913943	1180.1421414076483	1082.0375909940994	1018.5125211511588	1186.116050437859	1352.0242417551024	1132.01287341526	1306.034721770938	1148.005241732794	1446.4123529247913	1046.3616433053185	1000.05790097035
1225.6607225015243	1162.2206127654722	1286.05755297113	1100.503303565461	1020.0834301774463	1304.0001130506348	1114.011280042929	1130.5121137982228	1136.0130444599404	1158.060930258153	1014.1627555751057	1358.0020337551673	1212.0524396526262	1278.0053512820975	1042.1429140480827	1142.0807901537394	1110.5104035384547	1186.1134715862186	1078.044716913943	1180.1421414076483	1082.0375909940994	1018.5125211511588	1186.116050437859	1352.0242417551024	1132.0128200310785	1306.034721770938	1148.005241732794	1446.1877189321253	1046.3616433053185	1000.05790097035
1225.4879633514108	1162.2206127654722	1286.05755297113	1100.503303565461	1020.0834301774463	1304.0001130506348	1114.011280042929	1130.5121137982228	1136.0130444599404	1158.060930258153	1014.1627555751057	1358.0020337551673	1212.0524396526262	1278.0053512820975	1042.1429140480827	1142.0807901537394	1110.5104035384547	1186.1134715862186	1078.044716913943	1180.1421414076483	1082.0375909940994	1018.5125211511588	1186.116050437859	1352.0242417551024	1132.0128200310785	1306.034721770938	1148.005241732794	1446.1877189321253	1046.3616433053185	1000.05790097035
1225.4879633514108	1162.2206127654722	1286.0366359648253	1100.503303565461	1020.0834301774463	1304.0001130506348	1114.011280042929	1130.5121137982228	1136.0130444599404	1158.060930258153	1014.1627555751057	1358.0020337551673	1212.0524396526262	1278.0053512820975	1042.1429140480827	1142.0545181801194	1110.507749222515	1186.1134715862186	1078.044716913943	1180.1421414076483	1082.0375909940994	1018.5125211511588	1186.116050437859	1352.0242417551024	1132.0128200310785	1306.034721770938	1148.005241732794	1446.1877189321253	1046.3616433053185	1000.05790097035
1225.4879633514108	1162.2206127654722	1286.0366359648253	1100.503303565461	1020.0834301774463	1304.0001130506348	1114.011280042929	1130.5121137982228	1136.0130444599404	1158.060930258153	1014.1627555751057	1358.0020337551673	1212.0524396526262	1278.0053512820975	1042.1429140480827	1142.0545181801194	1110.500708201997	1186.1134715862186	1078.044716913943	1180.1421414076483	1082.0375909940994	1018.5125211511588	1186.116050437859	1352.0242417551024	1132.0128200310785	1306.034721770938	1148.005241732794	1446.1877189321253	1046.3616433053185	1000.05790097035
1225.4879633514108	1162.2206127654722	1286.0366359648253	1100.503303565461	1020.0834301774463	1304.0001130506348	1114.011280042929	1130.5121137982228	1136.0130444599404	1158.060930258153	1014.1627555751057	1358.0020337551673	1212.0524396526262	1278.0053512820975	1042.1429140480827	1142.0545181801194	1110.500708201997	1186.1134715862186	1078.044716913943	1180.1421414076483	1082.0375909940994	1018.5125211511588	1186.116050437859	1352.0242417551024	1132.0128200310785	1306.034721770938	1148.005241732794	1446.1877189321253	1046.3616433053185	1000.05790097035
1225.4879633514108	1162.2206127654722	1286.0366359648253	1100.503303565461	1020.0834301774463	1304.0001130506348	1114.011280042929	1130.5121137982228	1119.6076580940717	1158.060930258153	1014.1627555751057	1358.0020337551673	1212.0524396526262	1278.0053512820975	1042.1429140480827	1142.0545181801194	1110.500708201997	1186.1134715862186	1078.044716913943	1180.0819488829786	1082.0375909940994	1018.5103162629847	1186.116050437859	1352.0242417551024	1132.0128200310785	1306.034721770938	1148.005241732794	1446.1877189321253	1046.3235423172628	1000.05790097035
1225.3168634547417	1162.2206127654722	1286.0366359648253	1100.503303565461	1020.0834301774463	1304.0001130506348	1114.011280042929	1130.5121137982228	1118.2607952991966	1158.060930258153	1014.1627555751057	1358.0020337551673	1212.0524396526262	1278.0053512820975	1042.1429140480827	1142.0545181801194	1110.500708201997	1186.1134715862186	1078.044716913943	1180.0819488829786	1082.0375909940994	1018.5103162629847	1186.116050437859	1352.0242417551024	1132.0128200310785	1306.034721770938	1148.005241732794	1446.1877189321253	1046.3235423172628	1000.05790097035
1225.3168634547417	1162.2206127654722	1286.0366359648253	1100.5018848254813	1020.0834301774463	1304.0001130506348	1114.011280042929	1130.5121137982228	1118.2607952991966	1158.060930258153	1014.1627555751057	1358.0020337551673	1212.0524396526262	1278.0053512820975	1042.1429140480827	1142.0545181801194	1110.500708201997	1186.1134715862186	1078.044716913943	1180.0819488829786	1082.0375909940994	1018.5054257164037	1186.116050437859	1352.0242417551024	1132.0128200310785	1306.034721770938	1148.005241732794	1446.1877189321253	1046.3235423172628	1000.05790097035
1225.3168634547417	1162.2206127654722	1286.0366359648253	1100.5018848254813	1020.0834301774463	1304.0001130506348	1114.011280042929	1130.5121137982228	1118.1235184344262	1158.060930258153	1014.1627555751057	1358.0020337551673	1212.0524396526262	1278.0053512820975	1042.1429140480827	1142.0545181801194	1110.500708201997	1186.1134715862186	1078.0445372158742	1180.0819488829786	1082.0375909940994	1018.5054257164037	1186.097177390997	1352.0242417551024	1132.0128200310785	1306.034721770938	1148.005241732794	1446.1877189321253	1046.3235423172628	1000.05790097035
1225.3168634547417	1162.1870420732203	1286.0366359648253	1100.5018848254813	1020.0834301774463	1304.0001130506348	1114.011280042929	1130.5121137982228	1118.1235184344262	1158.060930258153	1014.1627555751057	1358.0020337551673	1212.0524396526262	1278.0053512820975	1042.1429140480827	1142.0545181801194	1110.500708201997	1186.1134715862186	1078.0278432626146	1180.0819488829786	1082.0375909940994	1018.5054257164037	1186.0879670282588	1352.0242417551024	1132.0128200310785	1306.034721770938	1148.005241732794	1446.1877189321253	1046.3235423172628	1000.05790097035
1225.3168634547417	1162.1870420732203	1286.0326327986209	1100.5018848254813	1020.0834301774463	1304.0001130506348	1114.011280042929	1130.5121137982228	1118.0563578606175	1158.060930258153	1014.1627555751057	1358.0020337551673	1212.0524396526262	1278.0053512820975	1042.1429140480827	1142.0545181801194	1110.500708201997	1186.1134715862186	1078.0278432626146	1180.0819488829786	1082.0375909940994	1018.5054257164037	1186.0554000404434	1352.0242417551024	1132.0098444620676	1306.034721770938	1148.005241732794	1446.1877189321253	1046.3235423172628	1000.05790097035
1225.266263792432	1162.1870420732203	1286.0326327986209	1100.5018848254813	1020.0834301774463	1304.0001130506348	1114.011280042929	1130.5121137982228	1118.0563578606175	1158.060930258153	1014.1403663190174	1358.0020337551673	1212.0524396526262	1278.0053512820975	1042.1429140480827	1142.0545181801194	1110.500708201997	1186.1134715862186	1078.0278432626146	1180.0819488829786	1082.0375909940994	1018.5054257164037	1186.0554000404434	1352.0242417551024	1132.0098444620676	1306.034721770938	1148.005241732794	1446.1877189321253	1046.3235423172628	1000.05790097035
1225.266263792432	1162.1870420732203	1286.0326327986209	1100.5018848254813	1020.0834301774463	1304.0001130506348	1114.011280042929	1130.5121137982228	1118.0563578606175	1158.060930258153	1014.1403663190174	1358.0020337551673	1212.0524396526262	1278.0053512820975	1042.1429140480827	1142.0545181801194	1110.500708201997	1186.1134715862186	1078.0169709243462	1180.0819488829786	1082.0375909940994	1018.5054257164037	1186.0554000404434	1352.0242417551024	1132.0098444620676	1306.034721770938	1148.005241732794	1446.1877189321253	1046.3235423172628	1000.05790097035
1224.7866499322834	1162.1870420732203	1286.0326327986209	1100.5018848254813	1020.0834301774463	1304.0001130506348	1114.011280042929	1130.5121137982228	1118.0563578606175	1158.060930258153	1014.1403663190174	1358.0020337551673	1212.0524396526262	1278.0053512820975	1042.0878162710424	1142.0488340950596	1110.500708201997	1186.1134715862186	1078.0169709243462	1180.0819488829786	1082.0375909940994	1018.5054257164037	1186.0275493297204	1352.0242417551024	1132.0098444620676	1306.034721770938	1148.005241732794	1446.1877189321253	1046.3235423172628	1000.05790097035
1224.7866499322834	1162.1870420732203	1286.0326327986209	1100.5018848254813	1020.0834301774463	1304.0001130506348	1114.011280042929	1130.5121137982228	1118.039461443703	1158.060930258153	1014.1403663190174	1358.0020337551673	1212.0524396526262	1278.0053512820975	1042.0878162710424	1142.0488340950596	1110.500708201997	1186.1134715862186	1078.0169709243462	1180.0819488829786	1082.0375909940994	1018.5054257164037	1186.0275493297204	1352.0242417551024	1132.0098444620676	1306.034721770938	1148.0007845149566	1446.1877189321253	1046.3235423172628	1000.05790097035
1224.71516050655	1162.1870420732203	1286.0326327986209	1100.5018848254813	1020.0834301774463	1304.0001130506348	1114.011280042929	1130.5121137982228	1118.039461443703	1158.060930258153	1014.1403663190174	1358.0020337551673	1212.0524396526262	1278.0053512820975	1042.0878162710424	1142.0488340950596	1110.500708201997	1186.1134715862186	1078.0169709243462	1180.0819488829786	1082.0375909940994	1018.5054257164037	1186.0275493297204	1352.0242417551024	1132.0098444620676	1306.034721770938	1148.0007845149566	1446.1877189321253	1046.3235423172628	1000.05790097035
1224.71516050655	1162.1870420732203	1286.0326327986209	1100.5018848254813	1020.0834301774463	1304.0001130506348	1114.011280042929	1130.5121137982228	1118.039461443703	1158.060930258153	1014.1403663190174	1358.0020337551673	1212.0524396526262	1278.0053512820975	1042.0878162710424	1142.0488340950596	1110.500708201997	1186.1134715862186	1078.0169709243462	1180.0819488829786	1082.0375909940994	1018.5054257164037	1186.0275493297204	1352.0242417551024	1132.0098444620676	1306.034721770938	1148.0007845149566	1446.1877189321253	1046.3235423172628	1000.05790097035
1223.6225699838355	1162.1870420732203	1286.0291164500825	1100.5018848254813	1020.0834301774463	1304.0001130506348	1114.011280042929	1130.5121137982228	1118.039461443703	1158.060930258153	1014.1403663190174	1358.0020337551673	1212.0524396526262	1278.0053512820975	1042.0878162710424	1142.0488340950596	1110.500708201997	1186.1134715862186	1078.0169709243462	1180.0819488829786	1082.0375909940994	1018.5054257164037	1186.0275493297204	1352.0242417551024	1132.0098444620676	1306.034721770938	1148.0007845149566	1446.1877189321253	1046.3235423172628	1000.05790097035
1223.3061202299773	1162.1870420732203	1286.0291164500825	1100.5002754468214	1020.0834301774463	1304.0001130506348	1114.011280042929	1130.5121137982228	1118.039461443703	1158.060930258153	1014.1403663190174	1358.0020337551673	1212.0524396526262	1278.0053512820975	1042.0878162710424	1142.0488340950596	1110.500708201997	1186.1134715862186	1078.0169709243462	1180.0819488829786	1082.024711233378	1018.5054257164037	1186.0275493297204	1352.0242417551024	1132.0098444620676	1306.034721770938	1148.0007845149566	1446.1877189321253	1046.3235423172628	1000.05790097035
1190.874133784045	1162.1870420732203	1286.0291164500825	1100.5002754468214	1020.0834301774463	1304.0001130506348	1114.011280042929	1130.5121137982228	1118.039461443703	1158.060930258153	1014.1403663190174	1358.0020337551673	1212.0524396526262	1278.0053512820975	1042.0878162710424	1142.0488340950596	1110.500708201997	1186.1134715862186	1078.0169709243462	1180.0819488829786	1082.024711233378	1018.5054257164037	1186.0275493297204	1352.0242417551024	1132.0098444620676	1306.034721770938	1148.0007845149566	1446.1877189321253	1046.253709443746	1000.05790097035
1190.874133784045	1162.1870420732203	1286.0291164500825	1100.5002754468214	1020.0834301774463	1304.0001130506348	1114.011280042929	1130.5121137982228	1118.039461443703	1158.0469449047848	1014.1403663190174	1358.0020337551673	1212.0524396526262	1278.0053512820975	1042.0768863689377	1142.0488340950596	1110.500708201997	1186.1134715862186	1078.0169709243462	1180.0819488829786	1082.024711233378	1018.5054257164037	1186.0275493297204	1352.0242417551024	1132.0098444620676	1306.034721770938	1148.0007845149566	1446.1877189321253	1046.253709443746	1000.05790097035
1190.874133784045	1162.1870420732203	1286.0291164500825	1100.5002754468214	1020.0834301774463	1304.0001130506348	1114.011280042929	1130.5121137982228	1118.039461443703	1158.0469449047848	1014.128535598358	1358.0020337551673	1212.0524396526262	1278.0053512820975	1042.0768863689377	1142.0488340950596	1110.5005649052237	1186.1134715862186	1078.0137051511642	1180.0580975112946	1082.024711233378	1018.5054257164037	1186.0275493297204	1352.0242417551024	1132.0098444620676	1306.034721770938	1148.0007845149566	1446.1877189321253	1046.253709443746	1000.05790097035
1190.7448208316378	1162.1870420732203	1286.0291164500825	1100.5002754468214	1020.0834301774463	1304.0001130506348	1114.011280042929	1130.5041355437847	1118.039461443703	1158.0469449047848	1014.128535598358	1358.0020337551673	1212.0524396526262	1278.0053512820975	1042.0768863689377	1142.0488340950596	1110.5005649052237	1186.1134715862186	1078.0137051511642	1180.0580975112946	1082.024711233378	1018.5034317240221	1186.0275493297204	1352.0242417551024	1132.0098444620676	1306.034721770938	1148.0007845149566	1446.0577498271969	1046.253709443746	1000.0340000585829
1190.7448208316378	1162.1870420732203	1286.0291164500825	1100.5002754468214	1020.0834301774463	1304.0001130506348	1114.011280042929	1130.5041355437847	1118.039461443703	1158.0469449047848	1014.128535598358	1358.0020337551673	1212.0524396526262	1278.0053512820975	1042.0768863689377	1142.0488340950596	1110.5005649052237	1186.1134715862186	1078.0137051511642	1180.0580975112946	1082.024711233378	1018.5034317240221	1186.0275493297204	1352.0242417551024	1132.0098444620676	1306.0039082747114	1148.0007845149566	1446.0577498271969	1046.253709443746	1000.0340000585829
1190.412881009288	1162.1870420732203	1286.0291164500825	1100.5002754468214	1020.0834301774463	1304.0001130506348	1114.011280042929	1130.5041355437847	1118.039461443703	1158.0469449047848	1014.128535598358	1358.0020337551673	1212.0524396526262	1278.0053512820975	1042.0768863689377	1142.0488340950596	1110.5005649052237	1186.1134715862186	1078.0137051511642	1180.0580975112946	1082.024711233378	1018.5034317240221	1186.0275493297204	1352.0242417551024	1132.0098444620676	1306.0039082747114	1148.0007845149566	1446.0577498271969	1046.253709443746	1000.0340000585829
1190.1588500813168	1162.1870420732203	1286.0291164500825	1100.5002754468214	1020.0834301774463	1304.0001130506348	1114.011280042929	1130.5041355437847	1118.039461443703	1158.0469449047848	1014.128535598358	1358.0020337551673	1212.0524396526262	1278.0053512820975	1042.0768863689377	1142.0488340950596	1110.5005649052237	1186.1134715862186	1078.0137051511642	1180.0580975112946	1082.024711233378	1018.5034317240221	1186.0275493297204	1352.0242417551024	1132.0098444620676	1306.0039082747114	1148.0007845149566	1446.0577498271969	1046.253709443746	1000.0340000585829
1190.1588500813168	1162.1870420732203	1286.0291164500825	1100.5002754468214	1020.0834301774463	1304.0001130506348	1114.011280042929	1130.5041355437847	1118.039461443703	1158.0469449047848	1014.089102120427	1358.0020337551673	1212.0524396526262	1278.0053512820975	1042.0768863689377	1142.0488340950596	1110.5005649052237	1186.1134715862186	1078.0137051511642	1180.0580975112946	1082.024711233378	1018.5034317240221	1186.0275493297204	1352.0242417551024	1132.0098444620676	1306.0039082747114	1148.0007845149566	1446.0577498271969	1046.253709443746	1000.0340000585829
1190.1588500813168	1162.1870420732203	1286.0291164500825	1100.5002754468214	1020.0834301774463	1304.0001130506348	1114.011280042929	1130.5041355437847	1118.0195523359225	1158.0469449047848	1014.089102120427	1358.0020337551673	1212.0524396526262	1278.0053512820975	1042.0768863689377	1142.0488340950596	1110.5005649052237	1186.1134715862186	1078.0137051511642	1180.0580975112946	1082.024711233378	1018.5034317240221	1186.0275493297204	1352.0242417551024	1132.0098444620676	1306.0039082747114	1148.0007845149566	1446.0577498271969	1046.253709443746	1000.0340000585829
1190.1588500813168	1162.1870420732203	1286.0291164500825	1100.5002754468214	1020.0834301774463	1304.0001130506348	1114.011280042929	1130.5041355437847	1118.0195523359225	1158.0469449047848	1014.089102120427	1358.0020337551673	1212.0524396526262	1278.0053512820975	1042.0768863689377	1142.0488340950596	1110.5005649052237	1186.1134715862186	1078.0137051511642	1180.0580975112946	1082.024711233378	1018.5034317240221	1186.0275493297204	1352.0242417551024	1132.0098444620676	1306.0039082747114	1148.0007845149566	1446.0577498271969	1046.253709443746	1000.0340000585829
1190.1588500813168	1162.1870420732203	1286.0291164500825	1100.5002754468214	1020.0834301774463	1304.0001130506348	1114.011280042929	1130.5041355437847	1118.0195523359225	1158.0469449047848	1014.089102120427	1358.0020337551673	1212.0524396526262	1278.0053512820975	1042.0768863689377	1142.0488340950596	1110.5002000345557	1186.1134715862186	1078.0137051511642	1180.0580975112946	1082.024711233378	1018.5034317240221	1186.0275493297204	1352.0242417551024	1132.0098444620676	1306.0039082747114	1148.0007845149566	1446.0577498271969	1046.253709443746	1000.0340000585829
1190.1588500813168	1162.1870420732203	1286.0291164500825	1100.5002754468214	1020.0834301774463	1304.0001130506348	1114.011280042929	1130.5041355437847	1118.0195523359225	1158.0469449047848	1014.089102120427	1358.0020337551673	1212.0524396526262	1278.0053512820975	1042.0768863689377	1142.0488340950596	1110.5002000345557	1186.1134715862186	1078.0137051511642	1180.0580975112946	1082.024711233378	1018.5034317240221	1186.0275493297204	1352.0242417551024	1132.0098444620676	1306.0039082747114	1148.0007845149566	1446.0577498271969	1046.253709443746	1000.0340000585829
1190.1588500813168	1162.1870420732203	1286.0291164500825	1100.5002754468214	1020.0834301774463	1304.0001130506348	1114.011280042929	1130.5041355437847	1118.0195523359225	1158.0469449047848	1014.089102120427	1358.0020337551673	1212.0524396526262	1278.0053512820975	1042.0768863689377	1142.0488340950596	1110.5002000345557	1186.1134715862186	1078.0137051511642	1180.0580975112946	1082.024711233378	1018.5034317240221	1186.0275493297204	1352.0242417551024	1132.0098444620676	1306.0039082747114	1148.0007845149566	1446.0342607654352	1046.2079251447753	1000.0340000585829
1190.1588500813168	1162.1870420732203	1286.0291164500825	1100.5002754468214	1020.0834301774463	1304.0001130506348	1114.011280042929	1130.5041355437847	1118.0195523359225	1158.0469449047848	1014.089102120427	1358.0020337551673	1212.0524396526262	1278.0053512820975	1042.0768863689377	1142.0422555089172	1110.5002000345557	1186.1134715862186	1078.0137051511642	1180.0580975112946	1082.024711233378	1018.5034317240221	1186.0275493297204	1352.0242417551024	1132.0098444620676	1306.0039082747114	1148.0007845149566	1446.0342607654352	1046.2079251447753	1000.0340000585829
1190.1588500813168	1162.1870420732203	1286.0291164500825	1100.5002754468214	1020.0834301774463	1304.0001130506348	1114.011280042929	1130.5041355437847	1118.0195523359225	1158.0469449047848	1014.089102120427	1358.0020337551673	1212.0524396526262	1278.0053512820975	1042.0768863689377	1142.0422555089172	1110.5002000345557	1186.1134715862186	1078.0137051511642	1180.0273442485895	1082.024711233378	1018.5034317240221	1186.0275493297204	1352.0242417551024	1132.0098444620676	1306.0039082747114	1148.0007845149566	1445.8908824300163	1046.1223473334917	1000.0340000585829
1190.1588500813168	1162.1870420732203	1286.0291164500825	1100.5002754468214	1020.0834301774463	1304.0001130506348	1114.011280042929	1130.5041355437847	1118.0195523359225	1158.0469449047848	1014.089102120427	1358.0020337551673	1212.0524396526262	1278.0053512820975	1042.0768863689377	1142.0422555089172	1110.5002000345557	1186.1134715862186	1078.0137051511642	1180.0273442485895	1082.024711233378	1018.5034317240221	1186.0275493297204	1352.0242417551024	1132.0098444620676	1306.0039082747114	1148.0007845149566	1397.0254057390428	1046.1223473334917	1000.0340000585829
1190.1588500813168	1162.1870420732203	1286.0291164500825	1100.5002754468214	1020.0834301774463	1304.0001130506348	1114.011280042929	1130.5041355437847	1118.0195523359225	1158.0469449047848	1014.089102120427	1358.0020337551673	1212.0524396526262	1278.0053512820975	1042.0768863689377	1142.0422555089172	1110.5002000345557	1186.1134715862186	1078.0137051511642	1180.0273442485895	1082.024711233378	1018.5034317240221	1186.0275493297204	1352.0242417551024	1132.0098444620676	1306.0039082747114	1148.0007845149566	1362.7880796054478	1046.1223473334917	1000.0340000585829
1190.1588500813168	1162.1870420732203	1286.0291164500825	1100.5002754468214	1020.0834301774463	1304.0001130506348	1114.011280042929	1130.5041355437847	1118.0195523359225	1158.0469449047848	1014.089102120427	1358.0020337551673	1212.0524396526262	1278.0053512820975	1042.0768863689377	1142.0422555089172	1110.5002000345557	1186.1134715862186	1078.0137051511642	1180.0273442485895	1082.024711233378	1018.5034317240221	1186.0275493297204	1352.0242417551024	1132.0098444620676	1306.0039082747114	1148.0007845149566	1354.975626931591	1046.1223473334917	1000.0340000585829
1190.1588500813168	1162.1870420732203	1286.0291164500825	1100.5002754468214	1020.0834301774463	1304.0001130506348	1114.011280042929	1130.5041355437847	1118.0195523359225	1158.0469449047848	1014.089102120427	1358.0020337551673	1212.0524396526262	1278.0053512820975	1042.0768863689377	1142.0422555089172	1110.5002000345557	1186.1134715862186	1078.0137051511642	1180.0273442485895	1082.024711233378	1018.5034317240221	1186.0275493297204	1352.012167036155	1132.0098444620676	1306.0039082747114	1148.0007845149566	1327.5711350982774	1046.1223473334917	1000.0340000585829
1190.1588500813168	1162.1870420732203	1286.0291164500825	1100.5002754468214	1020.0834301774463	1304.0001130506348	1114.011280042929	1130.5041355437847	1118.0195523359225	1158.0469449047848	1014.089102120427	1358.0020337551673	1212.0524396526262	1278.0053512820975	1042.0768863689377	1142.0422555089172	1110.5002000345557	1186.1134715862186	1078.0137051511642	1180.0273442485895	1082.024711233378	1018.5034317240221	1186.0275493297204	1352.012167036155	1132.0098444620676	1306.0039082747114	1148.0007845149566	1323.1684544576908	1046.1223473334917	1000.0340000585829
1190.1588500813168	1162.1870420732203	1286.0291164500825	1100.5002754468214	1020.0834301774463	1304.0001130506348	1114.011280042929	1130.5041355437847	1118.0195523359225	1158.0469449047848	1014.089102120427	1358.0020337551673	1212.0524396526262	1278.0053512820975	1042.0768863689377	1142.0422555089172	1110.5002000345557	1186.1134715862186	1078.0137051511642	1180.0273442485895	1082.024711233378	1018.5034317240221	1186.0275493297204	1352.012167036155	1132.0098444620676	1306.0039082747114	1148.0007845149566	1304.597536480751	1046.1223473334917	1000.0340000585829
1190.1431481277082	1162.1870420732203	1286.0291164500825	1100.5002754468214	1020.0834301774463	1304.0001130506348	1114.011280042929	1130.5041355437847	1118.0195523359225	1158.0469449047848	1014.089102120427	1358.0020337551673	1212.0524396526262	1278.0053512820975	1042.0768863689377	1142.0422555089172	1110.5002000345557	1186.1134715862186	1078.0137051511642	1180.0273442485895	1082.024711233378	1018.5034317240221	1186.0275493297204	1352.012167036155	1132.0098444620676	1306.0039082747114	1148.0007845149566	1266.98495581886	1046.1223473334917	1000.0340000585829
1190.1431481277082	1162.1870420732203	1286.011350378231	1100.5002754468214	1020.0834301774463	1304.0001130506348	1114.011280042929	1130.5041355437847	1118.0195523359225	1158.0469449047848	1014.089102120427	1358.0020337551673	1212.0524396526262	1278.0053512820975	1042.0768863689377	1142.0422555089172	1110.5002000345557	1186.1134715862186	1078.0137051511642	1180.0273442485895	1082.024711233378	1018.5034317240221	1186.0275493297204	1352.012167036155	1132.0098444620676	1306.0039082747114	1148.0007845149566	1261.8390425337457	1046.1223473334917	1000.032402529256
1190.1431481277082	1162.1870420732203	1286.011350378231	1100.5002754468214	1020.0834301774463	1304.0001130506348	1114.011280042929	1130.5041355437847	1118.0195523359225	1158.0469449047848	1014.089102120427	1358.0020337551673	1212.0524396526262	1278.0053512820975	1042.0768863689377	1142.0311070024472	1110.5002000345557	1186.1134715862186	1078.0137051511642	1180.0273442485895	1082.024711233378	1018.5008075051275	1186.0275493297204	1352.012167036155	1132.0098444620676	1306.0039082747114	1148.0007845149566	1254.260263009706	1046.1223473334917	1000.032402529256
1190.1431481277082	1162.1870420732203	1286.011350378231	1100.5002754468214	1020.0834301774463	1304.0001130506348	1114.011280042929	1130.5041355437847	1118.0195523359225	1158.0469449047848	1014.089102120427	1358.0020337551673	1212.0524396526262	1278.0053512820975	1042.0768863689377	1142.0311070024472	1110.5002000345557	1186.1134715862186	1078.0137051511642	1180.0273442485895	1082.0212085006128	1018.5008075051275	1186.0275493297204	1352.012167036155	1132.0098444620676	1306.0039082747114	1148.0007845149566	1251.3489746357798	1046.1223473334917	1000.032402529256
1190.1431481277082	1162.1870420732203	1286.011350378231	1100.5002754468214	1020.0834301774463	1304.0001130506348	1114.011280042929	1130.5041355437847	1118.0195523359225	1158.0469449047848	1014.089102120427	1358.0020337551673	1212.0524396526262	1278.0053512820975	1042.0768863689377	1142.0311070024472	1110.5002000345557	1186.1134715862186	1078.0137051511642	1180.0273442485895	1082.0212085006128	1018.5008075051275	1186.0275493297204	1352.012167036155	1132.0098444620676	1306.0039082747114	1148.0007845149566	1249.2110156791414	1046.1223473334917	1000.032402529256
1190.1431481277082	1162.1870420732203	1286.011350378231	1100.5002754468214	1020.0834301774463	1304.0001130506348	1114.011280042929	1130.5041355437847	1118.0195523359225	1158.0469449047848	1014.089102120427	1358.0020337551673	1212.0524396526262	1278.0053512820975	1042.0768863689377	1142.0311070024472	1110.5002000345557	1186.1134715862186	1078.0137051511642	1180.0273442485895	1082.0212085006128	1018.5008075051275	1186.0275493297204	1352.012167036155	1132.0098444620676	1306.0039082747114	1148.0007845149566	1242.1867525338396	1046.1223473334917	1000.032402529256
1190.1431481277082	1162.1870420732203	1286.011350378231	1100.5002754468214	1020.0834301774463	1304.0001130506348	1114.011280042929	1130.5041355437847	1118.0195523359225	1158.0469449047848	1014.089102120427	1358.0020337551673	1212.0524396526262	1278.0053512820975	1042.0768863689377	1142.0311070024472	1110.5002000345557	1186.1134715862186	1078.01073232313	1180.0273442485895	1082.0212085006128	1018.5008075051275	1186.0275493297204	1352.012167036155	1132.0098444620676	1306.0039082747114	1148.0007845149566	1238.6112785689527	1046.1223473334917	1000.032402529256
1190.125423579351	1162.1870420732203	1286.011350378231	1100.5002095918758	1020.0834301774463	1304.0001130506348	1114.011280042929	1130.5041355437847	1118.0195523359225	1158.0469449047848	1014.089102120427	1358.0020337551673	1212.0524396526262	1278.0053512820975	1042.0768863689377	1142.0311070024472	1110.5002000345557	1186.1134715862186	1078.01073232313	1180.0273442485895	1082.0212085006128	1018.5008075051275	1186.0275493297204	1352.012167036155	1132.0098444620676	1306.0039082747114	1148.0007845149566	1234.6273075636036	1046.1223473334917	1000.0257684902488
1190.0520437104683	1162.0955972192796	1286.011350378231	1100.5002095918758	1020.0674212024539	1304.0001130506348	1114.011280042929	1130.5041355437847	1118.0195523359225	1158.0469449047848	1014.089102120427	1358.0020337551673	1212.0524396526262	1278.0053512820975	1042.0768863689377	1142.0311070024472	1110.5002000345557	1186.1134715862186	1078.01073232313	1180.0273442485895	1082.0212085006128	1018.5008075051275	1186.0275493297204	1352.012167036155	1132.0087076448276	1306.0039082747114	1148.0007845149566	1230.2203614013015	1046.1223473334917	1000.0257684902488
1190.0520437104683	1162.0955972192796	1286.011350378231	1100.5002095918758	1020.0674212024539	1304.0001130506348	1114.011280042929	1130.5041355437847	1118.0195523359225	1158.0469449047848	1014.089102120427	1358.0020337551673	1212.0524396526262	1278.0049609268867	1042.0768863689377	1142.0311070024472	1110.5002000345557	1186.1134715862186	1078.01073232313	1180.0273442485895	1082.0212085006128	1018.5008075051275	1186.0275493297204	1352.012167036155	1132.0087076448276	1306.0039082747114	1148.0007845149566	1222.2076224599864	1046.1223473334917	1000.0257684902488
1190.0520437104683	1162.0779877638709	1286.011350378231	1100.5002095918758	1020.0674212024539	1304.0001130506348	1114.011280042929	1130.5041355437847	1118.0195523359225	1158.0469449047848	1014.089102120427	1358.0020337551673	1212.0524396526262	1278.0049609268867	1042.028536273946	1142.0311070024472	1110.5002000345557	1186.1134715862186	1078.01073232313	1170.515259561944	1082.0189842359064	1018.5008075051275	1186.0275493297204	1352.012167036155	1132.0014407070007	1306.0039082747114	1148.0007845149566	1218.8105478867117	1046.1223473334917	1000.0257684902488
1190.0520437104683	1162.0779877638709	1286.011350378231	1100.5002095918758	1020.0674212024539	1304.0001130506348	1114.011280042929	1130.5041355437847	1118.0195523359225	1158.0469449047848	1014.089102120427	1358.0020337551673	1212.0524396526262	1278.0049609268867	1042.028536273946	1142.0272978545888	1110.5002000345557	1186.1134715862186	1078.01073232313	1168.2205392165456	1082.0189842359064	1018.5008075051275	1186.0275493297204	1352.012167036155	1132.0014407070007	1306.0023600426061	1148.0007845149566	1217.4391632335742	1046.1223473334917	1000.0257684902488
1190.0520437104683	1162.0779877638709	1286.011350378231	1100.5002095918758	1020.0674212024539	1304.0001130506348	1114.011280042929	1130.5041355437847	1118.0195523359225	1158.0469449047848	1014.089102120427	1358.0020337551673	1212.0524396526262	1278.0049609268867	1042.028536273946	1142.0272978545888	1110.5002000345557	1186.1134715862186	1078.01073232313	1166.1227469363578	1082.015395479877	1018.5008075051275	1186.0275493297204	1352.012167036155	1132.0014407070007	1306.0023600426061	1148.0007845149566	1214.0744001837302	1046.094459818514	1000.0257684902488
1190.0520437104683	1162.0779877638709	1286.011350378231	1100.5002095918758	1020.0674212024539	1304.0001130506348	1114.011280042929	1130.5041355437847	1118.0195523359225	1158.0469449047848	1014.089102120427	1358.0020337551673	1212.0524396526262	1278.0049609268867	1042.028536273946	1142.0272978545888	1110.5002000345557	1186.1134715862186	1078.0087064542236	1163.0207108913796	1082.015395479877	1018.5008075051275	1186.0275493297204	1352.012167036155	1132.0014407070007	1306.0023600426061	1148.0007845149566	1209.9523177329752	1046.094459818514	1000.0257684902488
1190.0520437104683	1162.0779877638709	1286.011350378231	1100.5002095918758	1020.0674212024539	1304.0001130506348	1114.011280042929	1130.5041355437847	1118.0195523359225	1158.0469449047848	1014.089102120427	1358.0020337551673	1212.0524396526262	1278.0049609268867	1042.028536273946	1142.021797696755	1110.5002000345557	1186.1134715862186	1078.0087064542236	1158.662063071509	1082.015395479877	1018.5008075051275	1186.0275493297204	1352.0041070177435	1132.0014407070007	1306.0023600426061	1148.0007845149566	1207.9335872092984	1046.094459818514	1000.0257684902488
1190.0507342109083	1162.0779877638709	1286.011350378231	1100.5002095918758	1020.0674212024539	1304.0001130506348	1114.011280042929	1130.5041355437847	1118.0195523359225	1158.0469449047848	1014.089102120427	1358.0020337551673	1212.0524396526262	1278.0049609268867	1042.028536273946	1142.021797696755	1110.5002000345557	1186.1134715862186	1078.0087064542236	1156.0813959374318	1082.015395479877	1018.5008075051275	1186.0275493297204	1352.0041070177435	1132.0005860721385	1306.0023600426061	1148.0007845149566	1206.948156863792	1046.094459818514	1000.0257684902488
1190.0507342109083	1162.0779877638709	1286.011350378231	1100.5002095918758	1020.0674212024539	1304.0001130506348	1114.011280042929	1130.5041355437847	1118.0195523359225	1158.0469449047848	1014.089102120427	1358.0020337551673	1212.0524396526262	1278.0049609268867	1042.028536273946	1142.021797696755	1110.5002000345557	1186.1134715862186	1078.0087064542236	1155.682798797819	1082.015395479877	1018.5008075051275	1186.025640805955	1352.0041070177435	1132.0005860721385	1306.0023600426061	1148.0007845149566	1203.7484248146652	1046.094459818514	1000.0257684902488
1190.0507342109083	1162.0779877638709	1286.011350378231	1100.5002095918758	1020.0674212024539	1304.0001130506348	1114.011280042929	1130.5041355437847	1118.0195523359225	1158.0436904493158	1014.0813811416238	1358.0020337551673	1212.0524396526262	1278.0049609268867	1042.028536273946	1142.021797696755	1110.5002000345557	1186.1134715862186	1078.0087064542236	1154.707559284608	1082.015395479877	1018.5008075051275	1186.025640805955	1352.0041070177435	1132.0005860721385	1306.0023600426061	1148.0007845149566	1201.6316594968691	1046.094459818514	1000.0257684902488
1190.0507342109083	1162.0779877638709	1286.011350378231	1100.5002095918758	1020.0556383805957	1304.0001130506348	1114.011280042929	1130.5041355437847	1118.0195523359225	1158.0436904493158	1014.0813811416238	1358.0020337551673	1212.0524396526262	1278.0049609268867	1042.028536273946	1142.021797696755	1110.5002000345557	1186.1134715862186	1078.0087064542236	1154.707559284608	1082.015395479877	1018.5008075051275	1186.025640805955	1352.0041070177435	1132.0005860721385	1306.0023600426061	1148.0007845149566	1199.9509048429118	1046.094459818514	1000.0257684902488
1190.0328718841852	1162.0779877638709	1286.011350378231	1100.5002095918758	1020.0556383805957	1304.0001130506348	1114.011280042929	1130.5041355437847	1118.0195523359225	1158.0436904493158	1014.0813811416238	1358.0020337551673	1212.0524396526262	1278.0049609268867	1042.028536273946	1142.021797696755	1110.5002000345557	1186.1134715862186	1078.0087064542236	1154.707559284608	1082.015395479877	1018.5008075051275	1186.025640805955	1352.0041070177435	1132.0005860721385	1306.0023600426061	1148.0007845149566	1197.3951478467516	1046.094459818514	1000.0257684902488
1190.0328718841852	1162.0779877638709	1286.011350378231	1100.5002095918758	1020.0556383805957	1304.0001130506348	1114.011280042929	1130.5041355437847	1118.0195523359225	1158.0436904493158	1014.0813811416238	1358.0020337551673	1212.0524396526262	1278.0049609268867	1042.028536273946	1142.021797696755	1110.5002000345557	1186.1134715862186	1078.0087064542236	1154.5726207906957	1082.015395479877	1018.5008075051275	1181.2857404247798	1352.0041070177435	1132.0005860721385	1306.0023600426061	1148.0007845149566	1174.664694260483	1046.094459818514	1000.0195898600848
1190.0328718841852	1162.0779877638709	1286.011350378231	1100.5002095918758	1020.0556383805957	1304.0001130506348	1114.011280042929	1130.5041355437847	1118.0195523359225	1158.0436904493158	1014.0813811416238	1358.0020337551673	1212.0524396526262	1278.0049609268867	1042.028536273946	1142.021797696755	1110.5002000345557	1186.1134715862186	1078.0087064542236	1154.3256719410356	1082.015395479877	1018.5008075051275	1180.9283018928734	1352.0041070177435	1132.0005860721385	1306.0023600426061	1148.0007845149566	1166.6050395366133	1046.094459818514	1000.0195898600848
1190.0328718841852	1162.0779877638709	1286.011350378231	1100.5002095918758	1020.0556383805957	1304.0001130506348	1114.011280042929	1130.5041355437847	1118.0195523359225	1158.0291205797207	1014.0736892367174	1358.0020337551673	1212.0524396526262	1278.0049609268867	1042.028536273946	1142.021797696755	1110.5002000345557	1186.1134715862186	1078.0087064542236	1154.233510828959	1082.015395479877	1018.5008075051275	1180.4073235895087	1352.0041070177435	1132.0005860721385	1306.0023600426061	1148.0007845149566	1164.883654758009	1046.094459818514	1000.0195898600848
1190.0328718841852	1162.0779877638709	1286.011350378231	1100.5002095918758	1020.0556383805957	1304.0001130506348	1114.011280042929	1130.5041355437847	1118.0195523359225	1158.0291205797207	1014.0736892367174	1358.0020337551673	1212.0524396526262	1278.0049609268867	1042.028536273946	1142.021797696755	1110.5002000345557	1186.1134715862186	1078.0087064542236	1154.1080745885629	1082.015395479877	1018.5008075051275	1180.2030748387278	1352.0041070177435	1132.0005860721385	1306.0023600426061	1148.0007845149566	1164.1192453085825	1046.094459818514	1000.0195898600848
1190.0328718841852	1162.0779877638709	1286.011350378231	1100.5002095918758	1020.0556383805957	1304.0001130506348	1114.011280042929	1130.5041355437847	1118.0195523359225	1158.0291205797207	1014.0736892367174	1358.0020337551673	1212.0524396526262	1278.0049609268867	1042.028536273946	1142.021797696755	1110.5002000345557	1186.1134715862186	1078.0087064542236	1154.0663753227257	1082.015395479877	1018.5008075051275	1180.10925329975	1352.0041070177435	1132.0005860721385	1306.0023600426061	1148.0007845149566	1129.134721141938	1046.094459818514	1000.0195898600848
1190.0328718841852	1162.0779877638709	1286.011350378231	1100.5002095918758	1020.0233038988177	1304.0001130506348	1114.011280042929	1130.5041355437847	1118.0195523359225	1158.0291205797207	1014.0736892367174	1358.0020337551673	1212.0524396526262	1278.0049609268867	1042.028536273946	1142.0101576438597	1110.5002000345557	1186.1134715862186	1078.0087064542236	1154.0663753227257	1082.015395479877	1018.5008075051275	1180.10925329975	1352.0041070177435	1132.0005860721385	1306.0023600426061	1148.0007845149566	1126.056556255728	1046.094459818514	1000.0195898600848
1190.0328718841852	1162.0582796091392	1286.011350378231	1100.5002095918758	1020.0233038988177	1304.0001130506348	1114.011280042929	1130.5041355437847	1118.0195523359225	1158.0291205797207	1014.0623891242233	1358.0020337551673	1212.0524396526262	1278.0049609268867	1042.028536273946	1142.0101576438597	1110.5002000345557	1186.1134715862186	1078.0087064542236	1154.0663753227257	1082.015395479877	1018.5008075051275	1180.1070002823178	1352.0041070177435	1132.0005860721385	1306.0023600426061	1148.0007845149566	1124.1010073647267	1046.094459818514	1000.0195898600848
1190.0328718841852	1162.0582796091392	1286.011350378231	1100.5002095918758	1020.0233038988177	1304.0001130506348	1114.011280042929	1130.5041355437847	1118.00820018081	1158.0291205797207	1014.0623891242233	1358.0020337551673	1212.0524396526262	1278.0049609268867	1042.028536273946	1142.0101576438597	1110.5002000345557	1186.1134715862186	1078.0087064542236	1154.0663753227257	1082.015395479877	1018.5008075051275	1180.1070002823178	1352.0041070177435	1132.0005860721385	1306.0023600426061	1148.0007845149566	1122.7682755183146	1046.094459818514	1000.0195898600848
1190.0328718841852	1162.0582796091392	1286.011350378231	1100.5002095918758	1020.0233038988177	1304.0001130506348	1114.011280042929	1130.5041355437847	1118.00820018081	1158.0291205797207	1014.0623891242233	1358.0020337551673	1212.0524396526262	1278.0049609268867	1042.028536273946	1142.0101576438597	1110.5002000345557	1186.1134715862186	1078.0087064542236	1154.0663753227257	1082.015395479877	1018.5008075051275	1180.0701862257047	1352.0041070177435	1132.0005860721385	1306.0023600426061	1148.0007845149566	1118.3032884948852	1046.0922165005345	1000.0195898600848
1190.0328718841852	1162.0582796091392	1286.011350378231	1100.5002095918758	1020.0233038988177	1304.0001130506348	1114.011280042929	1130.5041355437847	1118.00820018081	1158.0291205797207	1014.0623891242233	1358.0020337551673	1212.0524396526262	1278.0049609268867	1042.028536273946	1142.0101576438597	1110.5002000345557	1186.1134715862186	1078.0087064542236	1154.0663753227257	1082.015395479877	1018.5008075051275	1180.0542726991457	1352.0041070177435	1132.0005860721385	1306.0023600426061	1148.0007845149566	1117.4664403743716	1046.0389130157416	1000.0195898600848
1190.0328718841852	1162.0582796091392	1286.011350378231	1100.5002095918758	1020.0233038988177	1304.0001130506348	1114.011280042929	1130.5041355437847	1118.00820018081	1158.0291205797207	1014.0623891242233	1358.0020337551673	1212.0524396526262	1278.0049609268867	1042.028536273946	1142.0101576438597	1110.5002000345557	1186.1134715862186	1078.0087064542236	1154.0663753227257	1082.015395479877	1018.5008075051275	1180.04046985715	1352.0041070177435	1132.0005860721385	1306.0023600426061	1148.0003307505735	1116.6750572116234	1046.0389130157416	1000.0195898600848
1190.0328718841852	1162.0582796091392	1286.011350378231	1100.5002095918758	1020.0233038988177	1304.0001130506348	1114.011280042929	1130.5041355437847	1118.00820018081	1158.0291205797207	1014.0623891242233	1358.0020337551673	1212.0524396526262	1278.0049609268867	1042.028536273946	1142.0101576438597	1110.5002000345557	1186.1134715862186	1078.0087064542236	1154.0663753227257	1082.0151571159042	1018.5008075051275	1180.0368463309887	1352.0041070177435	1132.0005860721385	1306.0023600426061	1148.0003307505735	1116.6180517522225	1046.0389130157416	1000.0195898600848
1190.0328718841852	1162.0582796091392	1286.011350378231	1100.5002095918758	1020.0233038988177	1304.0001130506348	1114.011280042929	1130.5041355437847	1118.00820018081	1158.0291205797207	1014.0623891242233	1358.0020337551673	1212.0524396526262	1278.0049609268867	1042.028536273946	1142.0101576438597	1110.5002000345557	1186.1134715862186	1078.0087064542236	1154.0663753227257	1082.0151571159042	1018.5008075051275	1180.0235108906452	1352.0041070177435	1132.0005860721385	1306.0023600426061	1148.0003307505735	1116.155456392129	1046.0389130157416	1000.0195898600848
1190.0328718841852	1162.0582796091392	1286.011350378231	1100.5002095918758	1020.0233038988177	1304.0001130506348	1114.011280042929	1130.5041355437847	1118.00820018081	1158.0291205797207	1014.0623891242233	1358.0020337551673	1212.0524396526262	1278.0049609268867	1042.028536273946	1142.0101576438597	1110.5002000345557	1186.1134715862186	1078.0087064542236	1154.0663753227257	1082.0134832379354	1018.5008075051275	1180.0235108906452	1352.0041070177435	1132.0005860721385	1306.0023600426061	1148.0003307505735	1115.4422425875284	1046.0389130157416	1000.0195898600848
1190.0328718841852	1162.0582796091392	1286.011350378231	1100.5002095918758	1020.0233038988177	1304.0001130506348	1114.011280042929	1130.5041355437847	1118.00820018081	1158.0291205797207	1014.050503669763	1358.0020337551673	1212.0524396526262	1278.0049609268867	1042.0260294706297	1142.0101576438597	1110.5002000345557	1186.1134715862186	1078.0087064542236	1154.0663753227257	1082.0134832379354	1018.5008075051275	1180.0235108906452	1352.0041070177435	1132.0005860721385	1306.0023600426061	1148.0003307505735	1115.1838209773491	1046.0389130157416	1000.0195898600848
1190.0328718841852	1162.0198135409794	1286.011350378231	1100.5002095918758	1020.0233038988177	1304.0001130506348	1114.011280042929	1130.5041355437847	1118.00820018081	1158.0291205797207	1014.050503669763	1358.0020337551673	1212.0524396526262	1278.0049609268867	1042.0260294706297	1142.0101576438597	1110.5002000345557	1186.1134715862186	1078.0087064542236	1154.0663753227257	1082.0134832379354	1018.5006163028648	1180.0235108906452	1352.0041070177435	1132.0005860721385	1306.0023600426061	1148.0003307505735	1115.1838209773491	1046.0389130157416	1000.0195898600848
1190.0328718841852	1162.0198135409794	1286.011350378231	1100.5002095918758	1020.0233038988177	1304.0001130506348	1114.011280042929	1130.5041355437847	1118.00820018081	1158.0291205797207	1014.050503669763	1358.0020337551673	1212.0524396526262	1278.0049609268867	1042.0260294706297	1142.0101576438597	1110.5002000345557	1186.1134715862186	1078.0087064542236	1154.0663753227257	1082.0111416074535	1018.5006163028648	1180.0235108906452	1352.0041070177435	1132.0005860721385	1306.0023600426061	1148.0003307505735	1115.1281437210714	1046.0389130157416	1000.0195898600848
1190.0328718841852	1162.0198135409794	1286.011350378231	1100.5002095918758	1020.0233038988177	1304.0001130506348	1114.011280042929	1130.5041355437847	1118.00820018081	1158.0291205797207	1014.050503669763	1358.0020337551673	1212.0524396526262	1278.0014605397173	1042.0260294706297	1142.0101576438597	1110.5002000345557	1186.1134715862186	1078.0087064542236	1154.0663753227257	1082.0111416074535	1018.5006163028648	1180.0235108906452	1352.0041070177435	1132.0005860721385	1306.0023600426061	1148.0003307505735	1115.1281437210714	1046.0389130157416	1000.0195898600848
1190.0328718841852	1162.0198135409794	1286.011350378231	1100.5002095918758	1020.0233038988177	1304.0001130506348	1114.011280042929	1130.5041355437847	1118.00820018081	1158.0169063766414	1014.050503669763	1358.0020337551673	1212.0524396526262	1278.0014605397173	1042.0260294706297	1142.0101576438597	1110.5000444390112	1186.1134715862186	1078.0087064542236	1154.0663753227257	1082.0111416074535	1018.5006163028648	1180.0235108906452	1352.0041070177435	1132.0005860721385	1306.0023600426061	1148.0003307505735	1115.0988028534543	1046.0389130157416	1000.0195898600848
1190.0328718841852	1162.0198135409794	1286.011350378231	1100.5002095918758	1020.0233038988177	1304.0001130506348	1114.011280042929	1130.5041355437847	1118.00820018081	1158.0169063766414	1014.0496743944849	1358.0020337551673	1212.0524396526262	1278.0014605397173	1042.0260294706297	1142.0101576438597	1110.5000444390112	1186.1134715862186	1078.0087064542236	1154.0663753227257	1082.0111416074535	1018.5006163028648	1180.0051567168707	1352.0041070177435	1132.0005860721385	1306.0023600426061	1148.0003307505735	1115.0785297004754	1046.0389130157416	1000.0195898600848
1190.0328718841852	1162.0198135409794	1286.011350378231	1100.5002095918758	1020.0233038988177	1304.0001130506348	1114.011280042929	1130.5041355437847	1118.00820018081	1158.0143347034705	1014.0496743944849	1358.0020337551673	1212.0524396526262	1278.0014605397173	1042.0260294706297	1142.0101576438597	1110.5000444390112	1186.1134715862186	1078.0087064542236	1154.0663753227257	1082.0111416074535	1018.5006163028648	1180.0051567168707	1352.0041070177435	1132.0005860721385	1306.0023600426061	1148.0003307505735	1095.4177054961326	1046.0389130157416	1000.0195898600848
1190.0328718841852	1162.0198135409794	1286.011350378231	1100.5002095918758	1020.0233038988177	1304.0001130506348	1114.011280042929	1130.5041355437847	1118.00820018081	1158.0143347034705	1014.0496743944849	1358.0020337551673	1212.0524396526262	1278.0014605397173	1042.0087424247251	1142.0101576438597	1110.5000444390112	1186.1134715862186	1078.0087064542236	1154.0663753227257	1082.007991326639	1018.5006163028648	1180.0051567168707	1352.0041070177435	1132.0005860721385	1306.0023600426061	1148.0002845792592	1093.050796849326	1046.0337971403274	1000.0195898600848
1190.0328718841852	1162.0198135409794	1286.011350378231	1100.5002095918758	1020.0233038988177	1304.0001130506348	1114.011280042929	1130.5041355437847	1118.00820018081	1158.0143347034705	1014.0496743944849	1358.0020337551673	1212.0524396526262	1278.0014605397173	1042.0087424247251	1142.0101576438597	1110.5000444390112	1186.1134715862186	1078.0087064542236	1154.0663753227257	1082.007991326639	1018.5006163028648	1180.0051567168707	1352.0041070177435	1132.0005860721385	1306.0023600426061	1148.0002845792592	1086.9700747503334	1046.0337971403274	1000.0195898600848
1190.0328718841852	1162.0198135409794	1286.011350378231	1100.5002095918758	1020.0233038988177	1304.0001130506348	1114.011280042929	1130.5003799201313	1118.00820018081	1158.0143347034705	1014.0496743944849	1358.0020337551673	1212.0524396526262	1278.0014605397173	1042.0087424247251	1142.0101576438597	1110.5000444390112	1186.0739009037825	1078.007939486923	1154.0663753227257	1082.007991326639	1018.5006163028648	1180.0051567168707	1352.0041070177435	1132.0005860721385	1306.0023600426061	1148.0002845792592	1084.7246481833895	1046.0337971403274	1000.0195898600848
1190.0328718841852	1162.0198135409794	1286.011350378231	1100.5002095918758	1020.0233038988177	1304.0001130506348	1114.011280042929	1130.5003799201313	1118.00820018081	1158.0143347034705	1014.0496743944849	1358.0020337551673	1212.0524396526262	1278.0014605397173	1042.0087424247251	1142.0101576438597	1110.5000444390112	1186.0739009037825	1078.007939486923	1154.0663753227257	1082.007991326639	1018.5006163028648	1180.0051567168707	1352.0041070177435	1132.0005860721385	1306.0023600426061	1148.0002845792592	1084.098638276463	1046.0337971403274	1000.0195898600848
1190.0328718841852	1162.0198135409794	1286.008641049018	1100.5002095918758	1020.0233038988177	1304.0001130506348	1114.011280042929	1130.5003799201313	1118.00820018081	1158.0143347034705	1014.0496743944849	1358.0020337551673	1212.0524396526262	1278.0014605397173	1042.0087424247251	1142.0101576438597	1110.5000444390112	1186.0739009037825	1078.007939486923	1154.0663753227257	1082.007991326639	1018.5006163028648	1180.0051567168707	1352.0041070177435	1132.0005860721385	1306.0023600426061	1148.0002845792592	1083.5209546652886	1046.0337971403274	1000.0195898600848
1190.0328718841852	1162.0198135409794	1286.008641049018	1100.5002095918758	1020.0233038988177	1304.0001130506348	1114.0065910621279	1130.5003799201313	1118.00820018081	1158.0143347034705	1014.0496743944849	1358.0020337551673	1212.0524396526262	1278.0014605397173	1042.0087424247251	1142.0101576438597	1110.5000444390112	1186.0739009037825	1078.007939486923	1154.0663753227257	1082.007991326639	1018.5006163028648	1180.0051567168707	1352.0041070177435	1132.0005860721385	1306.0023600426061	1148.0002845792592	1082.0546858689697	1046.0337971403274	1000.0183613603133
1190.0328718841852	1162.0198135409794	1286.008641049018	1100.5002095918758	1020.0233038988177	1304.0001130506348	1114.0065910621279	1130.5003799201313	1118.00820018081	1158.0143347034705	1014.0496743944849	1358.0020337551673	1212.0524396526262	1278.0014605397173	1042.0087424247251	1142.0101576438597	1110.5000444390112	1186.0739009037825	1078.007939486923	1154.0663753227257	1082.007991326639	1018.5006163028648	1180.0051567168707	1352.0041070177435	1132.0005860721385	1306.0023600426061	1148.0002845792592	1079.5214993051663	1046.0337971403274	1000.0183613603133
1190.0328718841852	1162.0198135409794	1286.008641049018	1100.5002095918758	1020.0233038988177	1304.0001130506348	1114.0065910621279	1130.5003799201313	1118.00820018081	1158.0143347034705	1014.0496743944849	1358.0020337551673	1212.0524396526262	1278.0014605397173	1042.0087424247251	1142.0101576438597	1110.5000444390112	1186.0739009037825	1078.007939486923	1154.0663753227257	1082.007991326639	1018.5006163028648	1180.0051567168707	1352.0041070177435	1132.0005860721385	1306.0023600426061	1144.018194947963	1078.777348739394	1046.0337971403274	1000.0183613603133
1190.0328718841852	1162.0198135409794	1286.008641049018	1100.5002095918758	1020.0201243381308	1304.0001130506348	1114.0065910621279	1130.5003799201313	1118.00820018081	1158.0143347034705	1014.0496743944849	1358.0020337551673	1212.0390872101746	1278.0014605397173	1042.0087424247251	1142.007487182112	1110.5000444390112	1186.0739009037825	1078.007939486923	1154.0663753227257	1082.007991326639	1018.5006163028648	1180.0051567168707	1347.3820787875547	1132.0005860721385	1306.0023600426061	1144.0000088927604	1077.997642227574	1046.0337971403274	1000.0183613603133
1190.0328718841852	1162.0198135409794	1286.008641049018	1100.5002095918758	1020.0201243381308	1304.0001130506348	1114.0065910621279	1130.5003799201313	1118.00820018081	1158.0143347034705	1014.0496743944849	1358.0020337551673	1212.0390872101746	1278.0012010630758	1042.0087424247251	1142.007487182112	1110.5000444390112	1186.0688863883333	1078.0028930977817	1154.02843077485	1082.007991326639	1018.5006163028648	1180.0051567168707	1346.8591548227853	1132.0005860721385	1306.0023600426061	1144.0000088927604	1077.73921595816	1046.0337971403274	1000.0038011211168
1190.0328718841852	1162.0198135409794	1286.008641049018	1100.5002095918758	1020.0201243381308	1304.0001130506348	1114.0065910621279	1130.5003799201313	1118.00820018081	1158.0143347034705	1014.0496743944849	1358.0020337551673	1212.0390872101746	1278.0012010630758	1042.0087424247251	1142.007487182112	1110.5000444390112	1186.0688863883333	1078.0028930977817	1154.02843077485	1082.007991326639	1018.5006163028648	1180.0051567168707	1346.2883307161044	1132.0005860721385	1306.0017986267326	1144.0000000954014	1052.280731771712	1046.0337971403274	1000.0038011211168
1190.0328718841852	1162.0198135409794	1286.008641049018	1100.5002095918758	1020.0201243381308	1304.0001130506348	1114.0065910621279	1130.5003799201313	1118.00820018081	1158.0143347034705	1014.0414502618075	1358.0020337551673	1212.0390872101746	1278.0012010630758	1042.0087424247251	1142.007487182112	1110.5000444390112	1186.0688863883333	1078.0028930977817	1154.02843077485	1082.007991326639	1018.5006163028648	1180.0051567168707	1345.7260704126975	1132.0005860721385	1306.0017986267326	1144.0000000954014	1045.7740783537797	1046.0337971403274	1000.0038011211168
1190.0328718841852	1162.0198135409794	1286.008641049018	1100.5002095918758	1020.0201243381308	1304.0001130506348	1114.0065910621279	1130.5003799201313	1118.00820018081	1158.0143347034705	1014.0414502618075	1358.0020337551673	1212.0390872101746	1278.0012010630758	1042.0087424247251	1142.007487182112	1110.5000444390112	1186.0688863883333	1078.0028930977817	1154.02843077485	1082.007991326639	1018.5006163028648	1180.0051567168707	1345.020086490012	1132.0005860721385	1306.0017986267326	1144.0000000954014	1041.2908397617969	1046.0337971403274	1000.0038011211168
1190.0328718841852	1162.0198135409794	1286.008641049018	1100.5002095918758	1020.0201243381308	1304.0001130506348	1114.0065910621279	1130.5003799201313	1118.00820018081	1158.0143347034705	1014.0414502618075	1358.0020337551673	1212.0390872101746	1278.0012010630758	1042.0087424247251	1142.007487182112	1110.5000444390112	1186.0688863883333	1078.0028930977817	1154.02843077485	1082.007991326639	1018.5006163028648	1180.0051567168707	1344.5047504039105	1132.0005860721385	1306.0017986267326	1144.0000000954014	1040.3455012493969	1046.0337971403274	1000.0038011211168
1190.0282114982788	1162.0198135409794	1286.008641049018	1100.5002095918758	1020.0201243381308	1304.0001130506348	1114.0065910621279	1130.5003799201313	1118.00820018081	1158.0143347034705	1014.0414502618075	1358.0020337551673	1212.0390872101746	1278.0012010630758	1042.0087424247251	1142.007487182112	1110.5000444390112	1186.0688863883333	1078.0028930977817	1154.02843077485	1082.007991326639	1018.5006163028648	1180.0051567168707	1344.223847367186	1132.0005860721385	1306.0017986267326	1144.0000000954014	1039.508533337355	1046.0337971403274	1000.0038011211168
1190.0282114982788	1162.0198135409794	1286.008641049018	1100.5002095918758	1020.0201243381308	1304.0001130506348	1114.0065910621279	1130.5003799201313	1118.00820018081	1158.0143347034705	1014.0414502618075	1358.0020337551673	1212.0390872101746	1278.0012010630758	1042.0087424247251	1142.007487182112	1110.5000444390112	1186.0688863883333	1078.0028930977817	1154.02843077485	1082.007991326639	1018.5006163028648	1180.0051567168707	1344.1401860872002	1132.0005860721385	1306.0017986267326	1144.0000000954014	1038.5025209431346	1046.0337971403274	1000.0038011211168
1190.012554059963	1162.0198135409794	1286.008641049018	1100.5002095918758	1020.0201243381308	1304.0001130506348	1114.0065910621279	1130.5003799201313	1118.00820018081	1158.0143347034705	1014.0414502618075	1358.0020337551673	1212.0390872101746	1278.0012010630758	1042.0087424247251	1142.007487182112	1110.5000444390112	1186.0688863883333	1078.0028930977817	1154.02843077485	1082.007991326639	1018.5006163028648	1180.0051567168707	1344.0237724799135	1132.0005860721385	1306.0017986267326	1144.0000000320044	1038.4537464168388	1046.0337971403274	1000.0038011211168
1190.012554059963	1162.0198135409794	1286.0070437920772	1100.5002095918758	1020.0173250465118	1304.0001130506348	1114.0065910621279	1130.5003799201313	1118.00820018081	1158.0143347034705	1014.0414502618075	1358.0020337551673	1212.0388083870448	1278.0012010630758	1042.0087424247251	1142.007487182112	1110.5000444390112	1186.0688863883333	1078.0028930977817	1154.02843077485	1082.007991326639	1018.5006163028648	1180.0051567168707	1344.0096276099011	1132.0005860721385	1306.0017986267326	1144.0000000320044	1038.1266140574294	1046.0337971403274	1000.0038011211168
1190.012554059963	1162.0198135409794	1286.0070437920772	1100.5002095918758	1020.0173250465118	1304.0001130506348	1114.0065910621279	1130.5003799201313	1118.00820018081	1158.0143347034705	1014.0414502618075	1358.0020337551673	1212.0388083870448	1278.0012010630758	1042.0087424247251	1142.007487182112	1110.5000444390112	1186.0688863883333	1078.0028930977817	1154.02843077485	1082.007991326639	1018.5006163028648	1180.0051567168707	1344.0096276099011	1132.0005860721385	1306.0017986267326	1144.0000000320044	1038.1266140574294	1046.0337971403274	1000.0038011211168
1190.012554059963	1162.0198135409794	1286.0070437920772	1100.5002095918758	1020.0173250465118	1304.0001130506348	1114.0065910621279	1130.5003799201313	1118.00820018081	1158.0143347034705	1014.0414502618075	1358.0020337551673	1212.0388083870448	1278.0012010630758	1042.0087424247251	1142.007487182112	1110.5000444390112	1186.0674743951522	1078.0028930977817	1154.02843077485	1082.007991326639	1018.5006163028648	1180.0051567168707	1344.0096276099011	1132.0005860721385	1306.0017986267326	1144.0000000320044	1038.076519165975	1046.0337971403274	1000.0038011211168
1190.012554059963	1162.0198135409794	1286.0070437920772	1100.5002095918758	1020.012460153815	1304.0001130506348	1114.0065910621279	1130.5003799201313	1118.00820018081	1158.0143347034705	1014.0320108096756	1358.0020337551673	1212.0388083870448	1278.0012010630758	1042.0087424247251	1142.007487182112	1110.5000444390112	1186.0674743951522	1078.0028930977817	1154.02843077485	1082.007991326639	1018.5006163028648	1180.0051567168707	1344.0040300918718	1132.0005860721385	1306.0017986267326	1144.0000000320044	1038.076519165975	1046.0337971403274	1000.0038011211168
1190.012554059963	1162.0198135409794	1286.0070437920772	1100.5002095918758	1020.012460153815	1304.0001130506348	1114.0065910621279	1130.5003799201313	1118.00820018081	1158.0143347034705	1014.0320108096756	1358.0020337551673	1212.0388083870448	1278.0012010630758	1042.0087424247251	1142.007487182112	1110.5000444390112	1186.0674743951522	1078.0028930977817	1154.02843077485	1082.007991326639	1018.5006163028648	1180.0051567168707	1344.0040300918718	1132.0005860721385	1306.0017986267326	1144.0000000320044	1038.076519165975	1046.0337971403274	1000.0038011211168
1190.012554059963	1162.0198135409794	1286.0070437920772	1100.5002095918758	1020.012460153815	1304.000042536179	1114.0065910621279	1130.5003799201313	1118.00820018081	1158.0143347034705	1014.0320108096756	1358.0020337551673	1212.0388083870448	1278.0012010630758	1042.0087424247251	1142.007487182112	1110.5000444390112	1186.040308112182	1078.0028930977817	1154.02843077485	1082.007991326639	1018.5006163028648	1180.0051567168707	1344.0040300918718	1132.0005860721385	1306.0017986267326	1144.0000000320044	1038.0610939780427	1046.0337971403274	1000.0038011211168
1190.012554059963	1162.0198135409794	1286.0070437920772	1100.5002095918758	1020.012460153815	1304.000042536179	1114.0065910621279	1130.5003799201313	1118.00820018081	1158.0143347034705	1014.0320108096756	1358.0020337551673	1212.0388083870448	1278.0012010630758	1042.0087424247251	1142.007487182112	1110.5000444390112	1186.040308112182	1078.0028930977817	1154.02843077485	1082.007991326639	1018.5006163028648	1180.0051567168707	1344.0040300918718	1132.0005860721385	1306.0017986267326	1144.0000000320044	1038.0610939780427	1046.0337971403274	1000.0038011211168
1190.012554059963	1162.0198135409794	1286.0070437920772	1100.5002095918758	1020.012460153815	1304.000042536179	1114.0065910621279	1130.5003799201313	1118.00820018081	1158.0143347034705	1014.0252758369028	1358.0020337551673	1212.0388083870448	1278.0012010630758	1042.0087424247251	1142.007487182112	1110.5000444390112	1186.040308112182	1078.0028930977817	1154.02843077485	1082.007991326639	1018.5006163028648	1180.0051567168707	1344.0040300918718	1132.0005860721385	1306.0017986267326	1144.0000000320044	1038.0610939780427	1046.0337971403274	1000.0038011211168
1190.012554059963	1162.0198135409794	1286.0070437920772	1100.5002095918758	1020.012460153815	1304.000042536179	1114.0065910621279	1130.5003799201313	1118.00820018081	1158.0143347034705	1014.0252758369028	1358.0020337551673	1212.0388083870448	1278.0012010630758	1042.0087424247251	1142.007487182112	1110.5000444390112	1186.040308112182	1078.0028930977817	1154.02843077485	1082.007991326639	1018.5006163028648	1180.0051567168707	1344.0036273321168	1132.0005860721385	1306.0017986267326	1144.0000000320044	1038.0610939780427	1046.0337971403274	1000.0038011211168
1190.012554059963	1162.0198135409794	1286.0045288287843	1100.5002095918758	1020.0095499114867	1304.000042536179	1114.0065910621279	1130.5003799201313	1118.00820018081	1158.0143347034705	1014.0252758369028	1358.0020337551673	1212.0388083870448	1278.0012010630758	1042.0087424247251	1142.007487182112	1110.5000444390112	1186.040308112182	1078.0028930977817	1154.02843077485	1082.007991326639	1018.5006163028648	1176.3321064058928	1344.0036273321168	1132.0005860721385	1306.0017986267326	1144.0000000320044	1038.0590515625804	1046.0337971403274	1000.0038011211168
1190.012554059963	1162.0198135409794	1286.0045288287843	1100.5002095918758	1020.0095499114867	1304.000042536179	1114.0065910621279	1130.5003799201313	1118.00820018081	1158.0143347034705	1014.0252758369028	1358.0020337551673	1212.0388083870448	1278.0012010630758	1042.0087424247251	1142.007487182112	1110.5000444390112	1186.040308112182	1078.0028930977817	1154.02843077485	1082.007991326639	1018.5006163028648	1176.1080904556297	1344.0036273321168	1132.0005860721385	1306.0017986267326	1144.0000000320044	1038.054896089176	1046.0337971403274	1000.0038011211168
1190.012554059963	1162.0198135409794	1286.0045288287843	1100.5002095918758	1020.0095499114867	1304.000042536179	1114.0065910621279	1130.5003799201313	1118.00820018081	1158.0143347034705	1014.0252758369028	1358.0020337551673	1212.0388083870448	1278.0012010630758	1042.0087424247251	1142.007487182112	1110.5000444390112	1186.040308112182	1078.0028930977817	1154.02843077485	1082.007991326639	1018.5006163028648	1176.0791808413726	1344.0036273321168	1132.0005860721385	1306.0017986267326	1144.0000000320044	1038.054896089176	1046.0337971403274	1000.0038011211168
1190.012554059963	1162.0198135409794	1286.0045288287843	1100.5002095918758	1020.0095499114867	1304.000042536179	1114.0065910621279	1130.5003799201313	1118.0050527336996	1158.0143347034705	1014.0252758369028	1358.0020337551673	1212.0388083870448	1278.0012010630758	1042.0087424247251	1142.007487182112	1110.5000444390112	1186.040308112182	1078.0028930977817	1154.02843077485	1082.007991326639	1018.5006163028648	1176.0791808413726	1344.0036273321168	1132.0005860721385	1306.0017986267326	1144.0000000320044	1038.0463232234158	1046.0337971403274	1000.0038011211168
1190.012554059963	1162.0198135409794	1286.0045288287843	1100.5002095918758	1020.0095499114867	1304.000042536179	1114.0065910621279	1130.5003799201313	1118.0050527336996	1158.0143347034705	1014.0252758369028	1358.0020337551673	1212.0388083870448	1278.0012010630758	1042.0087424247251	1142.007487182112	1110.5000444390112	1186.040308112182	1078.0028930977817	1154.02843077485	1082.007991326639	1018.5006163028648	1176.0791808413726	1344.0036273321168	1132.0005860721385	1306.0017986267326	1144.0000000320044	1038.0463232234158	1046.0337971403274	1000.0038011211168
1190.012554059963	1159.363332140279	1286.0045288287843	1100.5002095918758	1020.0095499114867	1304.000042536179	1114.0065910621279	1130.5003799201313	1118.0050527336996	1158.0143347034705	1014.0252758369028	1358.0020337551673	1212.0388083870448	1278.0012010630758	1042.0087424247251	1142.007487182112	1110.5000444390112	1186.0357005785613	1078.0028930977817	1154.02843077485	1082.007991326639	1018.5006163028648	1176.0348340469995	1344.0036273321168	1132.0005860721385	1306.0017986267326	1144.0000000320044	1038.0463232234158	1046.0337971403274	1000.0038011211168
1190.012554059963	1157.4331806450923	1286.0045288287843	1100.5002095918758	1016.8156696933638	1304.000042536179	1114.0065910621279	1130.5003799201313	1113.0449304016456	1158.0143347034705	1014.0252758369028	1358.0020337551673	1212.0388083870448	1278.0012010630758	1042.0087424247251	1142.007487182112	1110.5000444390112	1186.0357005785613	1078.0028930977817	1154.02843077485	1082.007991326639	1018.5006163028648	1176.0348340469995	1344.0036273321168	1132.0005860721385	1306.0017986267326	1144.0000000320044	1038.0463232234158	1046.0337971403274	1000.0038011211168
1190.012554059963	1155.9750356131372	1286.0045288287843	1100.5002095918758	1016.131471886554	1304.000042536179	1114.0065910621279	1130.5003799201313	1111.1449325811536	1158.0143347034705	1014.0252758369028	1358.0020337551673	1212.0388083870448	1278.0012010630758	1042.0087424247251	1142.007487182112	1110.5000444390112	1186.0357005785613	1078.0028930977817	1154.02843077485	1082.007991326639	1018.5006163028648	1176.023311849891	1344.0036273321168	1132.0005860721385	1306.0017986267326	1144.0000000320044	1038.0463232234158	1046.023268941723	1000.0038011211168
1190.012554059963	1151.9480886602037	1286.0045288287843	1100.5002095918758	1014.9826582938102	1304.000042536179	1114.0065910621279	1130.5003799201313	1108.5291611677367	1158.0143347034705	1014.0252758369028	1358.0020337551673	1212.0388083870448	1278.0012010630758	1042.0087424247251	1142.007487182112	1110.5000444390112	1186.0357005785613	1078.0028930977817	1154.02843077485	1082.007991326639	1018.5006163028648	1176.0094862627118	1344.0026805654663	1132.0005860721385	1306.0017986267326	1144.0000000320044	1038.0463232234158	1046.023268941723	1000.0038011211168
1190.012554059963	1150.6390899214211	1286.0045288287843	1100.5002095918758	1014.2962645856225	1304.000042536179	1114.0065910621279	1130.5003799201313	1104.210291039466	1158.0143347034705	1014.0252758369028	1358.0020337551673	1212.0271338662744	1278.0012010630758	1042.0087424247251	1142.007487182112	1110.5000444390112	1186.026136248471	1078.0028930977817	1154.02843077485	1082.007991326639	1018.5006163028648	1176.0064416177238	1344.0026805654663	1132.0005860721385	1306.0017986267326	1144.0000000320044	1038.0463232234158	1046.023268941723	1000.0038011211168
1190.012554059963	1147.1018975629238	1286.0045288287843	1100.5002095918758	1014.1528544255896	1304.000042536179	1114.0065910621279	1130.5003799201313	1094.3394492438365	1158.0143347034705	1014.0252758369028	1358.0020337551673	1212.0189597930864	1278.0012010630758	1042.0087424247251	1142.007487182112	1110.5000444390112	1186.026136248471	1078.0028930977817	1154.02843077485	1082.007991326639	1018.5006163028648	1176.0064416177238	1344.0026805654663	1132.0005860721385	1306.0017986267326	1144.0000000320044	1038.0442435995114	1046.023268941723	1000.0038011211168
1190.012554059963	1146.381787071027	1286.0045288287843	1100.5002095918758	1014.0875156722864	1304.000042536179	1114.0065910621279	1130.5003799201313	1093.5822044686877	1158.0143347034705	1014.0252758369028	1358.0003031436877	1212.0189597930864	1278.0012010630758	1042.0087424247251	1142.007487182112	1110.5000401122807	1186.026136248471	1078.0028930977817	1154.02843077485	1082.007991326639	1018.5006163028648	1176.0064416177238	1344.0026805654663	1132.0005860721385	1306.0017986267326	1144.0000000320044	1038.0442435995114	1046.023268941723	1000.0038011211168
1190.012554059963	1145.999214228531	1286.0045288287843	1100.5002095918758	1014.0762117198894	1304.000042536179	1114.0065910621279	1130.5003799201313	1092.5168613136352	1158.0143347034705	1014.0252758369028	1358.0003031436877	1212.0189597930864	1278.0012010630758	1042.0087424247251	1142.007487182112	1110.5000401122807	1186.026136248471	1078.0028930977817	1154.02843077485	1082.007991326639	1018.5006163028648	1176.0064416177238	1344.0026805654663	1132.0005860721385	1306.0017986267326	1144.0000000320044	1038.0442435995114	1046.023268941723	1000.0038011211168
1190.012554059963	1144.5396381772816	1286.0045288287843	1100.5002095918758	1014.0762117198894	1304.000042536179	1114.0065910621279	1130.5003799201313	1091.7533540357078	1158.0143347034705	1014.0252758369028	1358.0003031436877	1212.0189597930864	1278.0012010630758	1042.0087424247251	1142.007487182112	1110.5000401122807	1186.026136248471	1078.0028930977817	1154.02843077485	1082.007991326639	1018.5006163028648	1176.0064416177238	1344.0026805654663	1132.0005860721385	1306.0017986267326	1144.0000000320044	1038.0442435995114	1046.004264212955	1000.0038011211168
1190.012554059963	1144.3348860989277	1286.0045288287843	1100.5002095918758	1014.0762117198894	1304.000042536179	1114.0065910621279	1130.5003799201313	1091.4288186092424	1158.0143347034705	1014.0252758369028	1358.0003031436877	1212.0189597930864	1278.0012010630758	1042.0087424247251	1142.007487182112	1110.5000401122807	1186.026136248471	1078.0028930977817	1154.02843077485	1082.007991326639	1018.5006163028648	1176.0059502764004	1344.0026805654663	1132.0005860721385	1306.0017986267326	1144.0000000320044	1038.0442435995114	1046.004264212955	1000.0038011211168
1190.012554059963	1144.145374090964	1286.0045288287843	1100.5002095918758	1014.0499316356111	1304.000042536179	1114.0065910621279	1130.5003799201313	1090.932001963794	1158.0143347034705	1014.0252758369028	1358.0003031436877	1212.0189597930864	1278.0012010630758	1042.0087424247251	1142.007487182112	1110.5000401122807	1186.026136248471	1078.0028930977817	1154.02843077485	1082.007991326639	1018.5006163028648	1176.0059502764004	1344.0026805654663	1132.0005860721385	1306.0017986267326	1144.0000000320044	1038.0442435995114	1046.004264212955	1000.0038011211168
1190.012554059963	1144.1295584436912	1286.0045288287843	1100.5002095918758	1014.0265082751371	1304.000042536179	1114.0065910621279	1130.5003799201313	1090.4976182820383	1158.0143347034705	1014.0252758369028	1358.0003031436877	1212.0189597930864	1278.0012010630758	1042.0087424247251	1142.007487182112	1110.5000401122807	1186.0174625318741	1078.0028930977817	1154.02843077485	1082.007991326639	1018.5006163028648	1176.0059502764004	1344.0026805654663	1132.0005860721385	1306.0017986267326	1144.0000000320044	1038.0427142488625	1046.004264212955	1000.0038011211168
1190.012554059963	1144.0991994369372	1286.0045288287843	1100.5002095918758	1014.0265082751371	1304.000042536179	1114.0065910621279	1130.5003799201313	1090.2055289327775	1158.0143347034705	1014.0252758369028	1358.0003031436877	1212.0189597930864	1278.0012010630758	1042.0087424247251	1142.007487182112	1110.5000401122807	1186.0174625318741	1078.0028930977817	1154.02843077485	1082.0039713600484	1018.5006163028648	1176.0059502764004	1344.0026805654663	1132.0005860721385	1306.0017986267326	1144.0000000320044	1038.0370516817052	1046.004264212955	1000.0038011211168
1190.012554059963	1144.0890008285733	1286.0045288287843	1100.5002095918758	1014.0265082751371	1304.000042536179	1114.0065910621279	1130.5003799201313	1090.0472970145456	1158.0143347034705	1014.0252758369028	1358.0003031436877	1212.0189597930864	1278.0012010630758	1042.0087424247251	1142.007487182112	1110.5000401122807	1186.0174625318741	1062.0640992759481	1154.02843077485	1082.0022127275656	1018.5006163028648	1176.0011954823935	1344.0026805654663	1132.0005860721385	1306.0017986267326	1144.0000000320044	1038.0259057134995	1046.004264212955	1000.0038011211168
1190.012554059963	1144.0890008285733	1286.0045288287843	1100.5002095918758	1014.0257833349441	1304.000042536179	1114.0065910621279	1130.5003799201313	1090.0310946130667	1158.0143347034705	1014.0252758369028	1358.0003031436877	1212.0189597930864	1278.0012010630758	1042.0087424247251	1142.007487182112	1110.5000401122807	1186.0174625318741	1062.0301958032137	1154.02843077485	1082.0022127275656	1018.5006163028648	1176.0011954823935	1344.0015229835915	1132.0005860721385	1306.0017986267326	1144.0000000320044	1038.0259057134995	1046.004264212955	1000.0038011211168
1190.0083519461755	1144.0337482879872	1286.0045288287843	1100.5002095918758	1014.0257833349441	1304.000042536179	1114.0065910621279	1130.5003799201313	1090.012639531647	1158.0143347034705	1014.0252758369028	1358.0003031436877	1212.0189597930864	1278.0012010630758	1042.00738449324	1142.007487182112	1110.5000401122807	1186.0174625318741	1062.0301958032137	1154.02843077485	1082.0022127275656	1018.5006163028648	1176.0011954823935	1344.0015229835915	1132.0005860721385	1306.0017986267326	1144.0000000320044	1038.0259057134995	1046.004264212955	1000.0038011211168
1190.0083519461755	1144.0337482879872	1286.0045288287843	1100.5002095918758	1014.0257833349441	1304.000042536179	1114.0065910621279	1130.5003799201313	1090.012639531647	1158.0143347034705	1014.0252758369028	1358.0003031436877	1212.0189597930864	1278.0012010630758	1042.00738449324	1142.007487182112	1110.5000401122807	1186.0174625318741	1062.0301958032137	1154.02843077485	1082.0022127275656	1018.5006163028648	1176.0011954823935	1344.0015229835915	1132.0005860721385	1306.0017986267326	1144.0000000320044	1038.0259057134995	1046.004264212955	1000.0038011211168
1190.0083519461755	1144.0337482879872	1286.0045288287843	1100.5002095918758	1014.0257833349441	1304.000042536179	1114.004944730826	1130.5003799201313	1090.0050701168027	1158.0143347034705	1014.0252758369028	1358.0003031436877	1212.0189597930864	1278.0012010630758	1042.00738449324	1142.007487182112	1110.5000401122807	1186.0174625318741	1062.0301958032137	1154.02843077485	1082.0022127275656	1018.5006163028648	1176.0011954823935	1344.0015229835915	1132.0005860721385	1306.0017986267326	1144.0000000320044	1038.0259057134995	1046.004264212955	1000.0038011211168
1190.0083519461755	1144.0337482879872	1286.0045288287843	1100.5002095918758	1014.0243823638373	1304.000042536179	1114.004944730826	1130.5003799201313	1090.0050701168027	1158.0143347034705	1014.0252758369028	1358.0003031436877	1212.014042340569	1278.0012010630758	1042.00738449324	1142.007487182112	1110.5000401122807	1186.0174625318741	1062.0301958032137	1154.02843077485	1082.0022127275656	1018.5006163028648	1176.0011954823935	1344.0015229835915	1132.0005860721385	1306.0017986267326	1144.0000000320044	1038.0259057134995	1046.004264212955	1000.0038011211168
1190.0083519461755	1144.0240201748427	1286.0045288287843	1100.5002095918758	1014.0243823638373	1304.000042536179	1114.0031491702343	1130.5003799201313	1090.0050701168027	1158.0143347034705	1014.0252758369028	1358.0003031436877	1212.014042340569	1278.0012010630758	1042.00738449324	1142.007487182112	1110.5000401122807	1186.0174625318741	1062.0207436293547	1154.02843077485	1082.0022127275656	1018.5006163028648	1176.0011954823935	1344.0015229835915	1132.0005860721385	1306.0017986267326	1144.0000000320044	1038.0259057134995	1046.004264212955	1000.0038011211168
1190.0083519461755	1144.0240201748427	1286.0045288287843	1100.5002095918758	1014.0207913439107	1304.000042536179	1114.0031491702343	1130.5003799201313	1090.0050701168027	1158.0143347034705	1014.0252758369028	1358.0003031436877	1212.014042340569	1278.0012010630758	1042.00738449324	1142.007487182112	1110.5000401122807	1186.0174625318741	1062.0178195629983	1154.02843077485	1082.0022127275656	1018.5006163028648	1176.0011954823935	1344.0015229835915	1132.0005860721385	1306.0017986267326	1144.0000000320044	1038.0259057134995	1046.004264212955	1000.0038011211168
1190.0083519461755	1144.0240201748427	1286.0045288287843	1100.5000131926186	1014.0181842482755	1304.000042536179	1114.0031491702343	1130.5003799201313	1090.0050701168027	1158.0143347034705	1014.0252758369028	1358.0003031436877	1212.014042340569	1278.0012010630758	1042.00738449324	1142.007487182112	1110.5000401122807	1186.0174625318741	1062.0178195629983	1154.02843077485	1082.0022127275656	1018.5006163028648	1176.0011954823935	1344.0015229835915	1132.0005860721385	1306.0017986267326	1144.0000000320044	1038.0219433766697	1046.004264212955	1000.0038011211168
1190.0083519461755	1144.0240201748427	1286.0045288287843	1100.5000131926186	1014.0166861083167	1304.000042536179	1114.0031491702343	1130.5003799201313	1090.0050701168027	1158.0143347034705	1014.0128141606634	1358.0003031436877	1212.014042340569	1278.0012010630758	1042.00738449324	1142.007487182112	1110.5000401122807	1186.0174625318741	1062.0054460661966	1154.02843077485	1082.0022127275656	1018.5006163028648	1176.0011954823935	1344.0015229835915	1132.0005860721385	1306.0017986267326	1144.0000000026548	1038.0219433766697	1046.004264212955	1000.0038011211168
1190.0083519461755	1144.0240201748427	1286.0045288287843	1100.5000131926186	1014.0166861083167	1304.000042536179	1114.0031491702343	1130.5003799201313	1090.0050701168027	1158.0143347034705	1014.0088460896875	1358.0003031436877	1212.014042340569	1278.0012010630758	1042.00738449324	1142.007487182112	1110.5000401122807	1186.0174625318741	1062.0054460661966	1154.02843077485	1082.0022127275656	1018.5006163028648	1176.0011954823935	1344.0015229835915	1132.0005860721385	1306.0017986267326	1144.0000000026548	1038.0184967216424	1046.004264212955	1000.0038011211168
1190.0083519461755	1144.0240201748427	1286.0045288287843	1100.5000131926186	1014.0166861083167	1304.000042536179	1114.0031491702343	1130.5003799201313	1090.003972224432	1158.0143347034705	1014.0088460896875	1358.0003031436877	1212.014042340569	1278.0011908290055	1042.00738449324	1142.007487182112	1110.5000401122807	1186.0174625318741	1062.0036001022295	1154.02843077485	1082.0022127275656	1018.5003656783971	1176.0011954823935	1344.0015229835915	1132.0005860721385	1306.0017986267326	1144.0000000026548	1038.0184967216424	1046.004264212955	1000.0038011211168
1190.0083519461755	1144.0240201748427	1286.0045288287843	1100.5000131926186	1014.0135631192439	1304.000042536179	1114.0031491702343	1130.5003799201313	1090.003972224432	1158.013922145958	1014.0088460896875	1358.0003031436877	1212.014042340569	1278.0011908290055	1042.00738449324	1142.007487182112	1110.5000401122807	1186.0174625318741	1062.0036001022295	1154.02843077485	1082.0022127275656	1018.5003656783971	1176.0011954823935	1344.0015229835915	1132.0005860721385	1306.0017986267326	1144.0000000026548	1038.0184967216424	1046.004264212955	1000.0038011211168
1190.0083519461755	1144.0240201748427	1286.0045288287843	1100.5000131926186	1014.0051841922934	1304.000042536179	1114.0031491702343	1130.5003799201313	1090.0005622268977	1158.013922145958	1014.0088460896875	1358.0003031436877	1212.014042340569	1278.0011908290055	1042.00738449324	1142.007487182112	1110.5000401122807	1186.0174625318741	1062.003017869166	1154.02843077485	1082.0022127275656	1018.5003656783971	1176.0011954823935	1344.0015229835915	1132.0005860721385	1306.0017986267326	1144.0000000026548	1038.0184967216424	1046.004264212955	1000.0038011211168
1190.0083519461755	1144.0240201748427	1286.002240129965	1100.5000131926186	1014.0051841922934	1304.000042536179	1114.0031491702343	1130.5003799201313	1090.0005622268977	1158.013922145958	1014.0088460896875	1358.0003031436877	1212.014042340569	1278.0011908290055	1042.00738449324	1142.0031765245974	1110.5000401122807	1186.0174625318741	1062.003017869166	1154.02843077485	1082.0022127275656	1018.5003656783971	1176.0011954823935	1344.0015229835915	1132.0005860721385	1306.0017986267326	1144.0000000026548	1038.0166699595254	1046.004264212955	1000.0038011211168
1190.0083519461755	1144.0240201748427	1286.002240129965	1100.5000131926186	1014.0051841922934	1304.000042536179	1114.0031491702343	1130.5003799201313	1090.0005622268977	1158.0089820152427	1014.0088460896875	1358.0003031436877	1212.014042340569	1278.0011908290055	1042.00738449324	1142.0031765245974	1110.5000401122807	1186.0174625318741	1062.003017869166	1154.02843077485	1082.0022127275656	1018.5003656783971	1176.0011954823935	1344.0015229835915	1132.0005860721385	1306.0017986267326	1144.0000000026548	1038.0166699595254	1046.004264212955	1000.0034841664108
1190.0083519461755	1144.0240201748427	1286.002240129965	1100.5000131926186	1014.0051841922934	1304.000042536179	1114.0031491702343	1130.5003799201313	1090.0005622268977	1158.0089820152427	1014.0088460896875	1358.0003031436877	1212.014042340569	1278.0011908290055	1042.0058469947387	1142.0031765245974	1110.5000401122807	1186.0174625318741	1062.003017869166	1154.02843077485	1082.0022127275656	1018.5003656783971	1176.0011954823935	1344.0015229835915	1132.0005860721385	1306.0017986267326	1144.0000000026548	1038.0166699595254	1046.004264212955	1000.0034841664108
1190.0083519461755	1144.0240201748427	1286.0018915445721	1100.5000131926186	1014.0051841922934	1304.000042536179	1114.0031491702343	1130.5003799201313	1090.0005622268977	1158.0089820152427	1014.0088460896875	1358.0003031436877	1212.014042340569	1278.0011908290055	1042.0058469947387	1142.0031765245974	1110.5000401122807	1186.0174625318741	1062.003017869166	1154.02843077485	1082.0022127275656	1018.5003656783971	1176.0011954823935	1344.0015229835915	1132.0005860721385	1306.0017986267326	1144.0000000026548	1038.0166699595254	1046.004264212955	1000.0034841664108
1190.0083519461755	1144.0240201748427	1286.0018915445721	1100.5000131926186	1014.0051841922934	1304.000042536179	1114.0031491702343	1130.5003799201313	1090.0005622268977	1158.0089820152427	1014.0088460896875	1358.0003031436877	1212.014042340569	1278.0011908290055	1042.0058469947387	1142.0031765245974	1110.5000401122807	1186.0174625318741	1062.003017869166	1154.0221489100923	1082.0022127275656	1018.5003656783971	1176.0011954823935	1344.0015229835915	1132.0005860721385	1306.0017986267326	1144.0000000026548	1038.0166699595254	1046.004264212955	1000.0034841664108
1190.0075716166607	1144.0240201748427	1286.0018915445721	1100.5000131926186	1014.0051841922934	1304.000042536179	1114.0031491702343	1130.5003799201313	1090.0005622268977	1158.0089820152427	1014.0088460896875	1358.0003031436877	1212.014042340569	1278.0011908290055	1042.0058469947387	1142.0031765245974	1110.5000401122807	1186.0174625318741	1062.003017869166	1154.0221489100923	1082.0022127275656	1018.5003656783971	1176.0011954823935	1344.0015229835915	1132.0005860721385	1306.0017986267326	1144.0000000026548	1038.0166699595254	1046.004264212955	1000.0034841664108
1190.0050379561294	1144.0240201748427	1286.0018915445721	1100.5000131926186	1014.0051841922934	1304.000042536179	1114.0031491702343	1130.5003799201313	1090.0005622268977	1158.0089820152427	1014.0088460896875	1358.0003031436877	1212.014042340569	1278.0011908290055	1042.0058469947387	1142.0031765245974	1110.5000401122807	1186.0174625318741	1062.003017869166	1154.018745022327	1082.0022127275656	1018.5003656783971	1176.0011954823935	1344.0013297099113	1132.0005860721385	1306.0017986267326	1144.0000000026548	1038.0166699595254	1046.004264212955	1000.0034841664108
1190.0050379561294	1144.0240201748427	1286.0018915445721	1100.5000131926186	1014.0039355414224	1304.000042536179	1114.0031491702343	1130.5003799201313	1090.0005622268977	1158.0089820152427	1014.0088460896875	1358.0003031436877	1212.014042340569	1278.0011908290055	1042.0050785753247	1142.0031765245974	1110.5000401122807	1186.0174625318741	1062.003017869166	1154.01741663411	1082.0022127275656	1018.5003656783971	1176.0011954823935	1344.0013153491236	1132.0005860721385	1306.0017986267326	1144.0000000026548	1038.0166699595254	1046.004264212955	1000.0034841664108
1190.0050379561294	1144.0240201748427	1286.0018915445721	1100.5000131926186	1014.0039355414224	1304.0000322650778	1114.0031491702343	1130.5003799201313	1090.0005622268977	1158.0089820152427	1014.0088460896875	1358.0003031436877	1212.014042340569	1278.0011908290055	1042.0050785753247	1142.0031765245974	1110.5000401122807	1186.0174625318741	1062.003017869166	1154.01741663411	1082.0022127275656	1018.5001616394113	1176.0011954823935	1344.0013153491236	1132.0005860721385	1306.0017986267326	1144.0000000026548	1038.0166699595254	1046.004264212955	1000.0034841664108
1190.0050379561294	1144.0240201748427	1286.0018915445721	1100.500003823155	1014.0039355414224	1304.0000322650778	1114.0031491702343	1130.5003799201313	1090.0005622268977	1158.0089820152427	1014.0088460896875	1358.0003031436877	1212.014042340569	1278.0011908290055	1042.0050785753247	1142.0031765245974	1110.5000401122807	1186.0174625318741	1062.003017869166	1154.01741663411	1082.0022127275656	1018.5001616394113	1176.0011954823935	1344.0013153491236	1132.0005860721385	1306.001201202267	1144.0000000026548	1038.0166699595254	1046.004264212955	1000.0034841664108
1190.0036390647551	1144.0240201748427	1286.0018915445721	1100.500003823155	1014.0039355414224	1304.0000322650778	1114.0031491702343	1130.5003799201313	1090.0005622268977	1158.0089820152427	1014.0088460896875	1358.0003031436877	1212.010692788584	1278.0011908290055	1042.0050785753247	1142.0031765245974	1110.5000401122807	1186.0174625318741	1062.003017869166	1154.01741663411	1082.0022127275656	1018.5001616394113	1176.0011954823935	1344.0013153491236	1132.0005860721385	1306.001201202267	1144.0000000026548	1038.0164301365712	1046.004264212955	1000.0034841664108
1190.0036390647551	1144.0240201748427	1286.0018915445721	1100.500003823155	1014.0039355414224	1304.0000322650778	1114.0031491702343	1130.5003799201313	1090.0005622268977	1158.0089820152427	1014.0088460896875	1358.0003031436877	1212.010692788584	1278.0011908290055	1042.0050785753247	1142.0031765245974	1110.5000401122807	1186.015861249265	1062.003017869166	1154.01741663411	1082.0022127275656	1018.5001616394113	1176.0011954823935	1344.0005028769383	1132.0005860721385	1306.001201202267	1144.0000000026548	1038.0152963013984	1046.004264212955	1000.0034841664108
1190.0036390647551	1144.0240201748427	1286.0018915445721	1100.500003823155	1014.0039355414224	1304.0000322650778	1114.0031491702343	1130.5003799201313	1090.0005622268977	1158.0089820152427	1014.0088460896875	1358.0003031436877	1212.010692788584	1278.0011908290055	1042.0050785753247	1142.0031765245974	1110.5000401122807	1186.015861249265	1062.003017869166	1154.01741663411	1082.0022127275656	1018.5001616394113	1176.0011954823935	1344.0005028769383	1132.0005860721385	1306.001201202267	1144.0000000026548	1038.0152963013984	1046.004264212955	1000.0026571428243
1190.0036390647551	1144.0240201748427	1286.0018915445721	1100.500003823155	1014.0039355414224	1304.0000322650778	1114.0031491702343	1130.5003799201313	1090.0005622268977	1158.0089820152427	1014.0088460896875	1358.0003031436877	1212.0046815065652	1278.0011908290055	1042.0050785753247	1142.0031765245974	1110.5000401122807	1186.015861249265	1062.0028971049396	1154.01741663411	1082.0022127275656	1018.5001616394113	1176.0011954823935	1344.0005028769383	1132.0005860721385	1306.001201202267	1144.0000000026548	1038.0152963013984	1046.004264212955	1000.0026571428243
1190.0036390647551	1144.0240201748427	1286.0018915445721	1100.500003823155	1014.0039355414224	1304.0000322650778	1114.0031491702343	1130.5003799201313	1090.0005622268977	1158.0089820152427	1014.0088460896875	1358.0003031436877	1212.0046815065652	1278.0011908290055	1042.0050785753247	1142.0031765245974	1110.5000401122807	1186.015861249265	1062.0028971049396	1154.01741663411	1082.0022127275656	1018.5001616394113	1176.0011954823935	1344.0005028769383	1132.0005860721385	1306.001201202267	1144.0000000026548	1038.0139158941845	1046.004264212955	1000.0026571428243
1190.0036390647551	1144.0240201748427	1286.0018915445721	1100.500003823155	1014.0039355414224	1304.0000322650778	1114.0031491702343	1130.5003799201313	1090.0005622268977	1158.0089820152427	1014.0088460896875	1358.0003031436877	1212.0046815065652	1278.0011908290055	1042.0050785753247	1142.0031765245974	1110.5000401122807	1186.0107186180585	1062.0028971049396	1154.01741663411	1082.0022127275656	1018.5001616394113	1176.0011954823935	1344.0005028769383	1132.0005860721385	1306.001201202267	1144.0000000026548	1038.0139158941845	1046.004264212955	1000.0026571428243
1190.0036390647551	1144.0240201748427	1286.0018915445721	1100.500003823155	1014.0039355414224	1304.0000322650778	1114.0031491702343	1130.5003799201313	1090.0005622268977	1158.0089820152427	1014.0088460896875	1358.0003031436877	1212.0046815065652	1278.000694977011	1042.0050785753247	1142.0031765245974	1110.5000401122807	1186.0107186180585	1062.0028971049396	1154.01741663411	1082.0022127275656	1018.5001616394113	1176.0011954823935	1344.0005028769383	1132.0005860721385	1306.001201202267	1144.0000000026548	1038.0139158941845	1046.004264212955	1000.0026571428243
1190.0036390647551	1144.0240201748427	1286.0018915445721	1100.500003823155	1014.0039355414224	1304.0000322650778	1114.0031491702343	1130.5003799201313	1090.0005622268977	1158.0089820152427	1014.0067621408701	1358.0003031436877	1212.0046815065652	1278.000694977011	1042.0050785753247	1142.0031765245974	1110.5000401122807	1186.0107186180585	1062.0028971049396	1154.01741663411	1082.0022127275656	1018.5001616394113	1176.0011954823935	1344.0005028769383	1132.0005860721385	1306.001201202267	1144.0000000026548	1038.0139158941845	1046.004264212955	1000.0026571428243
1190.0036390647551	1144.0240201748427	1286.0018915445721	1100.500003823155	1014.0039355414224	1304.0000322650778	1114.0031491702343	1130.5003799201313	1090.0005622268977	1158.0019087453377	1014.0067621408701	1358.0002307094815	1212.0046815065652	1278.000694977011	1042.0050785753247	1142.0031765245974	1110.5000401122807	1186.0107186180585	1062.001310609257	1154.01741663411	1082.0022127275656	1018.5001616394113	1176.0011954823935	1344.0005028769383	1132.0005860721385	1306.001201202267	1144.0000000026548	1038.0139158941845	1046.004264212955	1000.0026571428243
1190.0036390647551	1144.0216726455915	1286.0018915445721	1100.500003823155	1014.0039355414224	1304.0000322650778	1114.0031491702343	1130.5003799201313	1090.0005622268977	1158.0019087453377	1014.0067621408701	1358.0002307094815	1212.0046815065652	1278.000694977011	1042.0050785753247	1142.0031765245974	1110.5000401122807	1186.005390813365	1062.001310609257	1154.01741663411	1082.0022127275656	1018.5001616394113	1176.0011954823935	1344.0005028769383	1132.0005860721385	1306.001201202267	1144.0000000026548	1038.0096525314407	1046.004264212955	1000.0026571428243
1190.0036390647551	1144.0216726455915	1286.0018915445721	1100.500003823155	1014.0039355414224	1304.0000322650778	1114.0031491702343	1130.5002549979683	1090.0005622268977	1158.0019087453377	1014.0067621408701	1358.0002307094815	1212.0046815065652	1278.000694977011	1042.0050785753247	1142.0031765245974	1110.5000401122807	1186.005390813365	1062.001310609257	1154.01741663411	1082.0022127275656	1018.5001616394113	1176.0011954823935	1344.0005028769383	1132.0005860721385	1306.001201202267	1144.0000000026548	1038.0096525314407	1046.004264212955	1000.0026571428243
1190.0036390647551	1144.0216726455915	1286.0018915445721	1100.500003823155	1014.0039355414224	1304.0000322650778	1114.0031491702343	1130.5002549979683	1090.0005622268977	1158.0019087453377	1014.0067621408701	1358.0002307094815	1212.0046815065652	1278.000694977011	1042.0050785753247	1142.0031765245974	1110.5000401122807	1186.005390813365	1062.001310609257	1154.0150236268805	1082.0022127275656	1018.5001616394113	1176.0011954823935	1344.0005028769383	1132.0005860721385	1306.001201202267	1144.0000000026548	1038.0096525314407	1046.004264212955	1000.0026571428243
1190.0036390647551	1144.0216726455915	1286.0018915445721	1100.500003823155	1014.0039355414224	1304.0000322650778	1114.0031491702343	1130.5002549979683	1090.0005622268977	1158.0019087453377	1014.0067621408701	1358.0002307094815	1212.0046815065652	1278.000694977011	1042.0050785753247	1142.0031765245974	1110.500016104019	1186.0046718363967	1062.001310609257	1154.0150236268805	1082.0022127275656	1018.5001616394113	1176.0011954823935	1344.0005028769383	1132.0005860721385	1306.001201202267	1144.0000000026548	1038.0096525314407	1046.004264212955	1000.0026571428243
1190.0020206738634	1144.0216726455915	1286.0018915445721	1100.500003823155	1014.0039355414224	1304.0000322650778	1114.0031491702343	1130.5002549979683	1090.0005622268977	1158.0019087453377	1014.0067621408701	1358.0002307094815	1212.0046815065652	1278.000694977011	1042.0050785753247	1142.0031765245974	1110.500016104019	1186.0046718363967	1062.001310609257	1154.014944478756	1082.0022127275656	1018.5001616394113	1176.0011954823935	1344.0005028769383	1132.0005860721385	1306.001201202267	1144.0000000026548	1038.0096525314407	1046.004264212955	1000.0026571428243
1190.0020206738634	1144.0216726455915	1286.0018915445721	1100.500003823155	1014.0039355414224	1304.0000322650778	1114.0031491702343	1130.5002549979683	1090.0005622268977	1158.0019087453377	1014.0067621408701	1358.0002307094815	1212.0046815065652	1278.000694977011	1042.0050785753247	1142.0031765245974	1110.500016104019	1186.0046718363967	1062.001310609257	1154.014944478756	1082.0022127275656	1018.5001616394113	1176.0011954823935	1344.0005028769383	1132.0005860721385	1306.001201202267	1144.0000000026548	1038.0096525314407	1046.004264212955	1000.0026571428243
1190.0020206738634	1144.0216726455915	1286.0018915445721	1100.500003823155	1014.0039355414224	1304.0000322650778	1114.0031491702343	1130.5001298775944	1090.0005622268977	1158.0019087453377	1014.0067621408701	1358.000132591339	1212.0046815065652	1278.000694977011	1042.0050785753247	1142.0024420375266	1110.500016104019	1186.0046718363967	1062.001310609257	1154.014944478756	1082.0022127275656	1018.5001616394113	1176.0011954823935	1344.0005028769383	1132.0005860721385	1306.001201202267	1144.0000000026548	1038.0096525314407	1046.004264212955	1000.0026571428243
1190.0020206738634	1144.0216726455915	1286.0018915445721	1100.500003823155	1014.0039355414224	1304.0000322650778	1114.0031491702343	1130.5001298775944	1090.0005622268977	1158.0019087453377	1014.0067621408701	1358.000132591339	1212.0046815065652	1278.000663691579	1042.0050785753247	1142.0024420375266	1110.500016104019	1186.0046718363967	1062.001310609257	1154.014944478756	1082.0021627683573	1018.5001616394113	1176.0011954823935	1344.0005028769383	1132.0005860721385	1306.001201202267	1144.0000000026548	1038.0096525314407	1046.004264212955	1000.0026571428243
1190.0020206738634	1144.0216726455915	1286.0018915445721	1100.500003823155	1014.0039355414224	1304.0000322650778	1114.0031491702343	1130.5001298775944	1090.0005622268977	1158.0019087453377	1014.0067621408701	1358.000132591339	1212.0046815065652	1278.000663691579	1042.0050785753247	1142.0024420375266	1110.500016104019	1186.0046718363967	1062.001310609257	1154.014944478756	1082.0021627683573	1018.5001616394113	1176.0011954823935	1344.0005028769383	1132.0005860721385	1306.001201202267	1144.0000000026548	1038.0096525314407	1046.004264212955	1000.0026571428243
1190.0020206738634	1144.0216726455915	1286.0018915445721	1100.500003823155	1014.0039355414224	1304.00003195977	1114.0031491702343	1130.5001298775944	1090.0005622268977	1158.0019087453377	1014.0067621408701	1358.000132591339	1212.0046815065652	1278.000663691579	1042.0050785753247	1142.0024420375266	1110.500016104019	1186.0046718363967	1062.001310609257	1154.014944478756	1082.0021627683573	1018.5001616394113	1176.0011954823935	1344.0005028769383	1132.0005860721385	1306.001201202267	1144.0000000026548	1038.0052651937813	1046.004264212955	1000.0026571428243
1190.0020206738634	1144.0172696448199	1286.0018915445721	1100.500003823155	1014.0039355414224	1304.00003195977	1114.0031491702343	1130.5001298775944	1090.0005622268977	1158.0019087453377	1014.0067621408701	1358.000132591339	1212.0046815065652	1278.000663691579	1042.003064728764	1142.0024420375266	1110.500016104019	1186.0046718363967	1062.001310609257	1154.014944478756	1082.0021627683573	1018.5001616394113	1176.0011954823935	1344.0005028769383	1132.0005860721385	1306.001201202267	1144.0000000026548	1038.0052651937813	1046.004264212955	1000.0026544079976
1190.0020206738634	1144.0172696448199	1286.0018915445721	1100.500003823155	1014.0039355414224	1304.00003195977	1114.0028554110154	1130.5001298775944	1090.0005622268977	1158.0019087453377	1014.0067621408701	1358.000132591339	1212.0046815065652	1278.000663691579	1042.003064728764	1142.0024420375266	1110.500016104019	1186.0046718363967	1062.001310609257	1154.014944478756	1082.0021627683573	1018.5001616394113	1176.0004301809513	1344.0005028769383	1132.0005860721385	1306.001201202267	1144.0000000026548	1038.0052651937813	1046.004264212955	1000.0026544079976
1190.0020206738634	1144.0068083258689	1286.0018915445721	1100.500003823155	1014.0039355414224	1304.00003195977	1114.0028554110154	1130.5001298775944	1090.0005622268977	1158.0019087453377	1014.0067621408701	1358.000132591339	1212.0046815065652	1278.000663691579	1042.0023854837104	1142.0024420375266	1110.500016104019	1186.0046718363967	1062.001310609257	1154.014944478756	1082.0021627683573	1018.5001616394113	1176.0004301809513	1344.0005028769383	1132.0005860721385	1306.001201202267	1144.0000000026548	1038.0052651937813	1046.004264212955	1000.0026544079976
1190.0020206738634	1144.0068083258689	1286.0018915445721	1100.500003823155	1014.0039355414224	1304.00003195977	1114.0028554110154	1130.5001298775944	1090.0005622268977	1158.0019087453377	1014.0067621408701	1358.000132591339	1212.0046815065652	1278.000663691579	1042.0023854837104	1142.0024420375266	1110.500016104019	1186.0046718363967	1062.001310609257	1154.014944478756	1082.0021627683573	1018.5001616394113	1176.0004301809513	1344.0005028769383	1132.0005860721385	1306.001201202267	1144.0000000026548	1038.0052651937813	1046.004264212955	1000.0026544079976
1190.0020206738634	1144.0068083258689	1286.0018915445721	1100.500003823155	1014.0039355414224	1304.00003195977	1114.0028554110154	1130.5001298775944	1090.0005622268977	1158.0019087453377	1014.0067621408701	1358.000132591339	1212.0046815065652	1278.000663691579	1042.0023854837104	1142.0024420375266	1110.500016104019	1186.0046718363967	1062.001310609257	1154.014944478756	1082.0021627683573	1018.5001616394113	1176.0004301809513	1344.0005028769383	1132.0005860721385	1306.001201202267	1144.0000000026548	1038.0052651937813	1046.004264212955	1000.0026544079976
1190.0020206738634	1144.0068083258689	1286.0018915445721	1100.500003823155	1014.0039355414224	1304.00003195977	1114.002260376772	1130.5001298775944	1090.0005622268977	1158.0019087453377	1014.0067621408701	1358.000132591339	1212.0046815065652	1278.000663691579	1042.0023854837104	1142.0024420375266	1110.500016104019	1186.0046718363967	1062.001310609257	1154.0095430671217	1082.0021627683573	1018.5001616394113	1176.000299300044	1344.0005028769383	1132.0005860721385	1306.001201202267	1144.0000000026548	1038.0052651937813	1046.004264212955	1000.0026544079976
1190.0020206738634	1144.0068083258689	1286.0018915445721	1100.500003823155	1014.0039355414224	1304.00003195977	1114.002260376772	1130.5001298775944	1090.0005622268977	1158.0019087453377	1014.0067621408701	1358.000132591339	1212.0046815065652	1278.000663691579	1042.0023854837104	1142.0024420375266	1110.500016104019	1186.0046718363967	1062.001310609257	1154.0095430671217	1082.0005116244874	1018.5001616394113	1176.000299300044	1344.0005028769383	1132.0005860721385	1306.001201202267	1144.0000000026548	1038.0052651937813	1046.004264212955	1000.0026544079976
1190.0020206738634	1144.0068083258689	1286.0018915445721	1100.500003823155	1014.0039355414224	1304.00003195977	1114.002260376772	1130.5001298775944	1090.0005622268977	1158.0019087453377	1014.0067621408701	1358.000132591339	1212.0046815065652	1278.000663691579	1042.0023854837104	1142.0012839987514	1110.500016104019	1186.0046718363967	1062.0003422208097	1154.0095430671217	1082.0005116244874	1018.5001616394113	1176.000299300044	1344.0005028769383	1132.0005860721385	1306.001201202267	1144.0000000026548	1038.0052651937813	1046.004264212955	1000.0026544079976
1190.0020206738634	1144.0068083258689	1286.0018915445721	1100.500003823155	1014.0039355414224	1304.00003195977	1114.002260376772	1130.5001298775944	1090.0005622268977	1158.0019087453377	1014.0067621408701	1358.000132591339	1212.0046815065652	1278.000663691579	1042.0023854837104	1142.0012839987514	1110.500014536456	1186.0046718363967	1062.0003422208097	1154.0054212868886	1082.0005116244874	1018.5001616394113	1176.000299300044	1344.0005028769383	1132.0005860721385	1306.001201202267	1144.0000000026548	1038.0045805469053	1046.004264212955	1000.0026544079976
1190.0020206738634	1144.0068083258689	1286.0018915445721	1100.500003823155	1014.0039355414224	1304.00003195977	1114.002260376772	1130.5001298775944	1090.0005622268977	1158.0019087453377	1014.0067621408701	1358.000132591339	1212.0046815065652	1278.000663691579	1042.0023854837104	1142.0012839987514	1110.500014536456	1186.0046718363967	1062.0003422208097	1154.0054212868886	1082.0005116244874	1018.5001616394113	1176.000299300044	1344.0005028769383	1132.0005860721385	1306.001201202267	1144.0000000026548	1038.0045805469053	1046.004264212955	1000.0026544079976
1190.0020206738634	1144.0068083258689	1286.0018915445721	1100.500003823155	1014.0039355414224	1304.00003195977	1114.002260376772	1130.5001298775944	1090.0005622268977	1158.0019087453377	1014.0067621408701	1358.000132591339	1212.0046815065652	1278.000663691579	1042.0023854837104	1142.0012839987514	1110.500014536456	1186.0046718363967	1062.0003422208097	1154.0054212868886	1082.0005116244874	1018.5001616394113	1176.000299300044	1344.0005028769383	1132.0005860721385	1306.001201202267	1144.0000000026548	1038.0045805469053	1046.004264212955	1000.0018246022642
1190.0020206738634	1144.0068083258689	1286.0018915445721	1100.500003823155	1014.0039355414224	1304.00003195977	1114.002260376772	1130.5001298775944	1090.0005622268977	1158.0019087453377	1014.0067621408701	1358.000132591339	1212.0046815065652	1278.000663691579	1042.0023854837104	1142.0012839987514	1110.500014536456	1186.0046718363967	1062.0003422208097	1154.0054212868886	1082.0005116244874	1018.5001616394113	1176.000299300044	1344.0005028769383	1132.0005860721385	1306.001201202267	1144.0000000026548	1038.0045805469053	1046.004264212955	1000.0018246022642
1190.0020206738634	1144.0068083258689	1286.0018915445721	1100.500003823155	1014.0039355414224	1304.00003195977	1114.002260376772	1130.5001298775944	1090.0005622268977	1158.0019087453377	1014.0067621408701	1358.000132591339	1212.0046815065652	1278.000663691579	1042.0023854837104	1142.0012839987514	1110.500014536456	1186.0046718363967	1062.0003422208097	1154.0054212868886	1082.0005116244874	1018.5001616394113	1176.000299300044	1344.0005028769383	1132.0005860721385	1306.001201202267	1144.0000000026548	1038.0031448977002	1046.004264212955	1000.0018246022642
1190.0020206738634	1144.0068083258689	1286.0018915445721	1100.500003823155	1014.0039355414224	1304.00003195977	1114.002260376772	1130.5001298775944	1090.0005622268977	1158.0019087453377	1014.0059257367784	1358.000132591339	1212.0046815065652	1278.000663691579	1042.0023854837104	1142.0012839987514	1110.500014536456	1186.0040422360607	1062.0003422208097	1154.0054212868886	1082.0005116244874	1018.5001616394113	1176.000299300044	1344.0005028769383	1132.0005860721385	1306.001201202267	1144.0000000026548	1038.0031448977002	1046.004264212955	1000.0018246022642
1190.0020206738634	1144.0068083258689	1286.0018915445721	1100.500003823155	1014.0039355414224	1304.00003195977	1114.002260376772	1130.5001298775944	1090.0005622268977	1158.001728666793	1014.0059257367784	1358.000132591339	1212.0046815065652	1278.000663691579	1042.0023854837104	1142.0012839987514	1110.500014536456	1186.0040422360607	1062.0003422208097	1154.0054212868886	1082.0005116244874	1018.5001616394113	1176.000299300044	1344.0005028769383	1132.0005860721385	1306.001201202267	1144.0000000026548	1038.0031448977002	1046.004264212955	1000.0018246022642
1190.0020206738634	1144.0068083258689	1286.0018915445721	1100.500003823155	1014.0026764240549	1304.00003195977	1114.002260376772	1130.5001298775944	1090.0005622268977	1158.001728666793	1014.0059257367784	1358.000132591339	1212.0046815065652	1278.0005194109813	1042.0010496619816	1142.0012839987514	1110.500014536456	1186.0040422360607	1062.0003422208097	1154.0054212868886	1082.0005116244874	1018.5001214978531	1176.000299300044	1344.0005028769383	1132.0005860721385	1306.001201202267	1144.0000000026548	1038.0016175613823	1046.004264212955	1000.0018246022642
1190.0020206738634	1144.0068083258689	1286.0018915445721	1100.500003823155	1014.0026764240549	1304.00003195977	1114.002260376772	1130.5001298775944	1090.0005622268977	1158.001728666793	1014.0059257367784	1358.000132591339	1212.0046815065652	1278.0001149045456	1042.0010496619816	1142.0012839987514	1110.500014536456	1186.0040422360607	1062.0003422208097	1154.0054212868886	1082.0005116244874	1018.5001214978531	1176.000299300044	1344.0005028769383	1132.0005860721385	1306.001201202267	1144.0000000026548	1038.0016175613823	1046.004264212955	1000.0018246022642
1190.0020206738634	1144.0068083258689	1286.0018915445721	1100.500003823155	1014.0026764240549	1304.00003195977	1114.002260376772	1130.5001298775944	1090.0005622268977	1158.001728666793	1014.0039567200724	1358.000132591339	1212.0046815065652	1278.0001149045456	1042.0010496619816	1142.0012839987514	1110.500014536456	1186.0040422360607	1062.0003422208097	1154.0054212868886	1082.0005116244874	1018.5001214978531	1176.000299300044	1344.0005028769383	1132.0005860721385	1306.001201202267	1144.0000000026548	1038.0016175613823	1046.004264212955	1000.0018246022642
1190.0020206738634	1144.0068083258689	1286.0018915445721	1100.500003823155	1014.0026764240549	1304.00003195977	1114.002260376772	1130.5001298775944	1090.0005622268977	1158.001728666793	1014.0039567200724	1358.000132591339	1212.0046815065652	1278.0001149045456	1042.0010496619816	1142.0012839987514	1110.500014536456	1186.0040422360607	1062.0003422208097	1154.0054212868886	1082.0005116244874	1018.5001214978531	1176.000299300044	1344.0005028769383	1132.0005860721385	1306.001201202267	1144.0000000026548	1038.0016175613823	1046.004264212955	1000.0012891895863
1190.0020206738634	1144.0068083258689	1286.0018915445721	1100.500003823155	1014.0026764240549	1304.00003195977	1114.002260376772	1130.5001298775944	1090.0005622268977	1158.001728666793	1014.0039567200724	1358.000132591339	1212.0046815065652	1278.0001149045456	1042.0010496619816	1142.0012839987514	1110.500014536456	1186.0040422360607	1062.0003422208097	1154.0054212868886	1082.0005116244874	1018.5001214978531	1176.000299300044	1344.0005028769383	1132.000294853454	1306.001201202267	1144.0000000026548	1038.0016175613823	1046.004264212955	1000.0012891895863
1190.0020206738634	1144.0041492913645	1286.0010284183516	1100.500003823155	1014.0026764240549	1304.00003195977	1114.002260376772	1130.5001298775944	1090.0005622268977	1158.001728666793	1014.0039567200724	1358.000132591339	1212.0046815065652	1278.0001149045456	1042.0010496619816	1142.0012839987514	1110.500014536456	1186.0040422360607	1062.0003422208097	1154.0054212868886	1082.0005116244874	1018.5001214978531	1176.000299300044	1344.0005028769383	1132.000294853454	1306.001201202267	1144.0000000026548	1038.0016175613823	1046.004264212955	1000.0012891895863
1190.0020206738634	1144.0041492913645	1286.0010284183516	1100.500003823155	1014.0026764240549	1260.1343190802363	1114.002260376772	1130.5001298775944	1090.0005622268977	1158.001728666793	1014.0039567200724	1358.000132591339	1212.0046815065652	1278.0001149045456	1042.0010496619816	1142.0012839987514	1110.500014536456	1186.0040422360607	1062.0003422208097	1154.0054212868886	1082.0005116244874	1018.5001214978531	1176.000299300044	1344.0005028769383	1132.000294853454	1306.001201202267	1144.0000000026548	1038.0016175613823	1046.004264212955	1000.0012891895863
1190.0020206738634	1144.0041492913645	1286.0010284183516	1100.500003823155	1014.0026764240549	1260.0012139701475	1114.002260376772	1130.5001298775944	1090.0005622268977	1158.001728666793	1014.0039567200724	1358.000132591339	1212.0046815065652	1278.0001149045456	1042.0010496619816	1142.0012839987514	1110.500014536456	1186.0040422360607	1062.0003422208097	1154.0054212868886	1082.0005116244874	1018.5001214978531	1176.000299300044	1344.0005028769383	1132.000294853454	1306.001201202267	1144.0000000026548	1038.0016175613823	1046.004264212955	1000.0012891895863
1190.0020206738634	1144.0041231233229	1286.0010186081536	1100.500003823155	1014.0026764240549	1260.0001999248998	1114.002260376772	1130.5001298775944	1090.0005622268977	1158.001728666793	1014.0039567200724	1358.000132591339	1212.0046815065652	1278.0001149045456	1042.0010496619816	1142.0012839987514	1110.500014536456	1186.0040422360607	1062.0003422208097	1154.0054212868886	1082.0005116244874	1018.5001214978531	1176.000299300044	1344.0005028769383	1132.000294853454	1306.0010621732965	1144.0000000026548	1038.0016175613823	1046.004264212955	1000.0012891895863
1190.001929361695	1144.0041231233229	1286.0010186081536	1100.500003823155	1014.0026764240549	1260.0001999248998	1114.002260376772	1130.5001298775944	1090.0005622268977	1158.001728666793	1014.0039567200724	1358.000132591339	1212.0046815065652	1278.0001149045456	1042.0010496619816	1142.0012839987514	1110.500014536456	1186.0040422360607	1062.0003422208097	1154.0054212868886	1082.0005116244874	1018.5001214978531	1176.000299300044	1344.0005028769383	1132.000294853454	1306.0010621732965	1144.0000000026548	1038.0016175613823	1046.004264212955	1000.0012891895863
1190.001929361695	1144.0041231233229	1286.0010186081536	1100.500003823155	1014.0026764240549	1260.0001999248998	1114.002260376772	1130.5001298775944	1090.0005622268977	1158.001728666793	1014.0039567200724	1358.000132591339	1212.0046815065652	1278.0001149045456	1042.0010496619816	1142.0012839987514	1110.500014536456	1186.0040422360607	1062.0003403226451	1154.0054212868886	1082.0005116244874	1018.5001214978531	1176.000299300044	1344.0005028769383	1132.000294853454	1306.0010621732965	1144.0000000026548	1038.0016175613823	1046.004264212955	1000.0012891895863
1190.001929361695	1144.0041231233229	1286.0010186081536	1100.500003823155	1014.0026764240549	1260.0001999248998	1114.001569501773	1130.5001298775944	1090.0005622268977	1158.001728666793	1014.0039567200724	1358.000132591339	1212.0046815065652	1278.0001149045456	1042.0010496619816	1142.0012839987514	1110.500014536456	1186.0040422360607	1062.0003403226451	1154.0054212868886	1082.0005116244874	1018.5001214978531	1176.000299300044	1344.0005028769383	1132.000294853454	1306.0010621732965	1144.0000000026548	1038.0016175613823	1046.004264212955	1000.0012891895863
1190.001929361695	1144.002724041497	1286.0010186081536	1100.500003823155	1014.0026764240549	1260.0001999248998	1114.0015559743529	1130.5001298775944	1090.0005622268977	1158.001728666793	1014.0039567200724	1358.000132591339	1212.0046815065652	1278.0001149045456	1042.0010496619816	1142.0012839987514	1110.5000069940515	1186.0040422360607	1062.0003403226451	1154.0054212868886	1082.0005116244874	1018.5001214978531	1176.000299300044	1344.0005028769383	1132.000294853454	1306.0010621732965	1144.0000000026548	1038.0016175613823	1046.004264212955	1000.0012891895863
1190.001929361695	1144.002724041497	1286.0010186081536	1100.500003823155	1014.0026764240549	1260.0001999248998	1114.0015559743529	1130.5001298775944	1090.0005622268977	1158.001728666793	1014.0039567200724	1358.000132591339	1212.0046815065652	1278.0001149045456	1042.0010496619816	1142.0012839987514	1110.5000018150924	1186.0040422360607	1062.0003403226451	1154.0054212868886	1082.0005116244874	1018.5001214978531	1176.000299300044	1344.0005028769383	1132.000294853454	1306.0010621732965	1144.0000000026548	1038.0016175613823	1046.004264212955	1000.0012891895863
1190.001929361695	1144.002724041497	1286.0010186081536	1100.500003823155	1014.0026764240549	1260.000015417297	1114.0015559743529	1130.5001298775944	1090.0005622268977	1158.001728666793	1014.0039567200724	1358.000132591339	1212.0046815065652	1278.0001149045456	1042.0010496619816	1142.0012839987514	1110.5000018150924	1186.0040422360607	1062.0003403226451	1154.0054212868886	1082.0005116244874	1018.5001214978531	1176.000299300044	1344.0005028769383	1132.000294853454	1306.0010621732965	1144.0000000026548	1038.0016175613823	1046.004264212955	1000.0012891895863
1190.0010542895425	1144.002724041497	1286.0010186081536	1100.500003823155	1014.0026764240549	1260.000015417297	1114.0015559743529	1130.5001298775944	1090.0005622268977	1158.001728666793	1014.0039567200724	1358.000132591339	1212.0046815065652	1278.0001149045456	1042.0010496619816	1142.0012839987514	1110.5000018150924	1186.0040422360607	1062.0003403226451	1154.0054212868886	1082.0005116244874	1018.5001214978531	1176.000299300044	1344.0005028769383	1132.000294853454	1306.0010621732965	1144.0000000026548	1038.0016175613823	1046.004264212955	1000.0012891895863
1190.0010542895425	1144.002724041497	1286.0010186081536	1100.500003823155	1014.0026764240549	1260.000015417297	1114.0015559743529	1130.5001298775944	1090.0005622268977	1158.001728666793	1014.0039567200724	1358.000132591339	1212.0046815065652	1278.0001149045456	1042.0010496619816	1142.0012839987514	1110.5000018150924	1186.0040422360607	1062.0003403226451	1154.0050123666967	1082.0005116244874	1018.5001214978531	1176.000299300044	1344.0005028769383	1132.000294853454	1306.0010621732965	1144.0000000026548	1038.0016175613823	1046.004264212955	1000.0012891895863
1190.0010542895425	1144.002724041497	1286.0001738944186	1100.500003823155	1014.0026764240549	1260.000015417297	1114.0005131658586	1130.5001298775944	1090.0005622268977	1158.001728666793	1014.0039567200724	1358.000132591339	1212.0046815065652	1278.0001149045456	1042.0010496619816	1142.0012839987514	1110.5000018150924	1186.0040422360607	1062.0003403226451	1154.0050123666967	1082.0005116244874	1018.5001214978531	1176.000299300044	1344.0005028769383	1132.000212146941	1306.0010621732965	1144.0000000026548	1038.0016175613823	1046.004264212955	1000.0012891895863
1190.0010542895425	1144.002724041497	1286.0001738944186	1100.500003823155	1014.0012012218987	1260.000015417297	1114.0005131658586	1130.5001029586906	1090.0005622268977	1158.001728666793	1014.0039567200724	1358.000132591339	1212.0046815065652	1278.0001149045456	1042.0010496619816	1142.0012839987514	1110.5000018150924	1186.0040422360607	1062.0003403226451	1154.0050123666967	1082.0005116244874	1018.5001214978531	1176.000299300044	1344.0005028769383	1132.000212146941	1306.0002750419198	1144.0000000026548	1038.0016175613823	1046.004264212955	1000.0012891895863
1190.0010542895425	1144.002724041497	1286.0001738944186	1100.500003823155	1014.0012012218987	1260.000015417297	1114.0005131658586	1130.5001029586906	1090.0001756425431	1158.001728666793	1014.0025625003582	1358.000132591339	1212.0046815065652	1278.0001149045456	1042.0010496619816	1142.0012839987514	1110.5000018150924	1186.0036579417113	1062.0003403226451	1154.0050123666967	1082.0005116244874	1018.5001214978531	1176.000299300044	1344.0005028769383	1132.000212146941	1306.0002750419198	1144.0000000026548	1038.0016175613823	1046.004264212955	1000.0012891895863
1190.0010542895425	1144.002724041497	1286.0001738944186	1100.500003823155	1014.0012012218987	1260.000015417297	1114.0005131658586	1130.5001029586906	1090.0001756425431	1158.001728666793	1014.0025625003582	1358.000132591339	1212.0046815065652	1278.0001149045456	1042.0010496619816	1142.0012839987514	1110.5000018150924	1186.0036579417113	1062.0003403226451	1154.0050123666967	1082.0005116244874	1018.5001214978531	1176.000299300044	1344.0005028769383	1132.000212146941	1306.0002750419198	1144.0000000026548	1038.0016175613823	1046.0031244179513	1000.0012891895863
1190.0010542895425	1144.002724041497	1286.0001738944186	1100.500003823155	1014.0012012218987	1260.000015417297	1114.0005131658586	1130.5001029586906	1090.0001756425431	1158.001728666793	1014.0025625003582	1358.000132591339	1212.0040299425825	1278.0001116499855	1042.0010496619816	1142.0012839987514	1110.5000018150924	1186.0036579417113	1062.0003403226451	1154.0050123666967	1082.0005116244874	1018.5001214978531	1176.000299300044	1344.000346037106	1132.0001875292735	1306.0002750419198	1144.0000000026548	1038.001569417098	1046.0031244179513	1000.0012891895863
1190.0010542895425	1144.002724041497	1286.0001738944186	1100.500003823155	1014.0012012218987	1260.000015417297	1114.0005131658586	1130.5001029586906	1090.0001756425431	1158.001728666793	1014.0025625003582	1358.000132591339	1212.0040299425825	1278.0001116499855	1042.0010496619816	1142.0012839987514	1110.5000018150924	1186.0036579417113	1062.0003403226451	1154.0050123666967	1082.0005116244874	1018.5001214978531	1176.000299300044	1344.000276445253	1132.0001875292735	1306.0002750419198	1144.0000000026548	1038.001569417098	1046.0031244179513	1000.0012891895863
1190.0010542895425	1144.002724041497	1286.0001738944186	1100.500003823155	1014.0012012218987	1260.000015417297	1114.0005131658586	1130.5001029586906	1090.0001756425431	1158.001728666793	1014.0025625003582	1358.000132591339	1212.0040299425825	1278.0001116499855	1042.0010496619816	1142.0012839987514	1110.5000018150924	1186.0021642399086	1062.0003403226451	1154.0050123666967	1082.0005116244874	1018.5001214978531	1176.000299300044	1344.000276445253	1132.0001875292735	1306.0002750419198	1144.0000000026548	1038.001569417098	1046.0031244179513	1000.0012891895863
1190.0010542895425	1144.002724041497	1286.0001738944186	1100.500003823155	1014.0012012218987	1260.000015417297	1114.0005131658586	1130.5000606458875	1090.0001756425431	1158.001728666793	1014.0025625003582	1358.000128515379	1212.0040299425825	1278.0001116499855	1042.0010496619816	1142.0012839987514	1110.5000018150924	1186.0021642399086	1062.0003403226451	1154.0050123666967	1082.0005116244874	1018.5001214978531	1176.000299300044	1344.000085036396	1132.0001875292735	1306.0002750419198	1144.0000000026548	1038.001569417098	1046.0031244179513	1000.0012891895863
1190.0010542895425	1144.002724041497	1286.0001738944186	1100.500003823155	1014.0012012218987	1260.000015417297	1114.0005131658586	1130.5000606458875	1090.0001756425431	1158.001728666793	1014.0025625003582	1358.000128515379	1212.0040299425825	1278.0001116499855	1042.0010496619816	1142.0012839987514	1110.5000018150924	1186.0021642399086	1062.0003403226451	1154.0050123666967	1082.0005116244874	1018.5001214978531	1176.000299300044	1344.0000649769631	1132.0001875292735	1306.0002750419198	1144.0000000026548	1038.001569417098	1046.0031244179513	1000.0012891895863
1190.0010542895425	1144.002724041497	1286.0001738944186	1100.500003823155	1014.0012012218987	1260.000015417297	1114.0005131658586	1130.5000606458875	1090.0001756425431	1158.0012143003955	1014.0025625003582	1358.000128515379	1212.0040299425825	1278.0001116499855	1042.0010496619816	1142.0008732609806	1110.5000018150924	1186.0007145814825	1062.0003403226451	1154.0050123666967	1082.0005116244874	1018.5001214978531	1176.000299300044	1344.0000649769631	1132.0001875292735	1306.0002750419198	1144.0000000026548	1038.001569417098	1046.0031244179513	1000.0012891895863
1190.0010542895425	1144.002724041497	1286.0001738944186	1100.500003823155	1014.0012012218987	1260.0000005673269	1114.0005131658586	1130.500030150619	1090.0001756425431	1158.0012143003955	1014.0025625003582	1358.0001014026416	1212.0040299425825	1278.0001116499855	1042.0010496619816	1142.0008732609806	1110.5000018150924	1186.0007145814825	1062.0003403226451	1154.0050123666967	1082.0005116244874	1018.5001214978531	1176.000299300044	1344.0000649769631	1132.0001875292735	1306.0002750419198	1144.0000000026548	1038.001569417098	1046.0031244179513	1000.0012891895863
1190.0010542895425	1144.002606072302	1286.0001738944186	1100.500003823155	1014.0012012218987	1260.0000005673269	1114.0005131658586	1130.500030150619	1090.0001756425431	1158.0012143003955	1014.0025625003582	1358.0001014026416	1212.0040299425825	1278.0001116499855	1042.0010496619816	1142.0008732609806	1110.5000018150924	1186.0007145814825	1062.0003403226451	1154.0050123666967	1082.0005116244874	1018.5001214978531	1176.0002100113093	1344.0000649769631	1132.0001875292735	1306.0002254685764	1144.0000000026548	1038.001569417098	1046.0031244179513	1000.0012891895863
1190.0005501806781	1144.002606072302	1286.0001738944186	1100.500003823155	1014.0012012218987	1260.0000005673269	1114.0005131658586	1130.500030150619	1090.0001756425431	1158.0012143003955	1014.0025625003582	1358.0001014026416	1212.0040299425825	1278.0001116499855	1042.0010496619816	1142.0008732609806	1110.5000018150924	1186.0007145814825	1062.0003403226451	1154.0050123666967	1082.0005116244874	1018.5001214978531	1176.0001842503264	1344.0000649769631	1132.0001875292735	1306.0002254685764	1144.0000000026548	1038.001569417098	1046.0031244179513	1000.0012891895863
1190.0005501806781	1144.002606072302	1286.0001738944186	1100.500003823155	1014.0012012218987	1260.0000005673269	1114.0005131658586	1130.500030150619	1090.0001756425431	1158.0012143003955	1014.0018912431531	1358.0001014026416	1212.0040299425825	1278.0001116499855	1042.0010496619816	1142.0008732609806	1110.5000018150924	1186.0007145814825	1062.0003403226451	1154.003100556953	1082.0005116244874	1018.5000390225056	1176.0001842503264	1344.0000649769631	1132.0001875292735	1306.0002254685764	1144.0000000026548	1038.0015289691523	1046.0031244179513	1000.0012891895863
1190.0005501806781	1144.002606072302	1286.0001738944186	1100.500003823155	1014.0012012218987	1260.0000005673269	1114.0005131658586	1130.500030150619	1090.0001756425431	1158.0012143003955	1014.0018912431531	1358.0001014026416	1212.0040299425825	1278.0001116499855	1042.0010496619816	1142.0008732609806	1110.5000018150924	1186.0007145814825	1062.0003403226451	1154.003100556953	1082.000444567667	1018.5000390225056	1176.0001842503264	1344.0000649769631	1132.0001875292735	1306.0002254685764	1144.0000000026548	1038.0015289691523	1046.0031244179513	1000.0012891895863
1190.0005501806781	1144.002606072302	1286.0001738944186	1100.500003823155	1014.0012012218987	1260.0000005673269	1114.0004988694054	1130.500030150619	1090.0001756425431	1158.0012143003955	1014.0018912431531	1358.000008431073	1212.0040299425825	1278.0001116499855	1042.0010496619816	1142.0008330213232	1110.5000018150924	1186.0007145814825	1062.0003403226451	1154.0012517716634	1082.000444567667	1018.5000390225056	1176.0001842503264	1344.0000649769631	1132.0001736540066	1306.0002254685764	1144.0000000026548	1038.0015289691523	1046.0031244179513	1000.0009973636103
1190.0005501806781	1144.002606072302	1286.0001738944186	1100.500003823155	1014.0012012218987	1260.0000005673269	1114.0004988694054	1130.500030150619	1090.0001756425431	1158.000606473795	1014.0018912431531	1358.000008431073	1212.0040299425825	1278.0001116499855	1042.0010496619816	1142.0008330213232	1110.5000018150924	1186.0007145814825	1062.0002037865	1154.0012517716634	1082.000444567667	1018.5000390225056	1176.0001842503264	1344.0000649769631	1132.0001736540066	1306.0002254685764	1144.0000000026548	1038.0015289691523	1046.0031244179513	1000.0009973636103
1190.0001914261056	1144.002606072302	1286.0001738944186	1100.500003823155	1014.0012012218987	1260.0000005673269	1114.0004988694054	1130.500030150619	1090.0001756425431	1158.000606473795	1014.0018912431531	1358.000008431073	1212.0040299425825	1278.0001018765765	1042.0010496619816	1142.0007575653137	1110.5000018150924	1186.0007145814825	1062.0002037865	1154.0012517716634	1082.000444567667	1018.5000390225056	1176.0001842503264	1344.0000649769631	1132.0001736540066	1306.0002254685764	1144.0000000026548	1038.0015289691523	1046.0020309544411	1000.0009973636103
1190.0001914261056	1144.002606072302	1286.0001738944186	1100.500003823155	1014.0010042506058	1260.0000005673269	1114.0004988694054	1130.500030150619	1090.0001756425431	1158.000606473795	1014.0018912431531	1358.000008431073	1212.0040299425825	1278.0001018765765	1042.0010496619816	1142.0007575653137	1110.5000018150924	1186.0007145814825	1062.0002037865	1154.0012517716634	1082.0003214614835	1018.5000390225056	1176.0001842503264	1344.0000649769631	1132.0001736540066	1306.0002254685764	1144.0000000026548	1038.0015289691523	1046.0020309544411	1000.0009973636103
1190.0001914261056	1144.002606072302	1286.0001738944186	1100.500003823155	1014.0010042506058	1260.0000005673269	1114.0004988694054	1130.500030150619	1090.0001756425431	1158.000606473795	1014.0018912431531	1358.000008431073	1212.0040299425825	1278.0001018765765	1042.0010496619816	1142.0007575653137	1110.5000018150924	1186.0007145814825	1062.0002037865	1154.0012517716634	1082.0003214614835	1018.5000390225056	1176.0001842503264	1344.0000649769631	1132.0001736540066	1306.0001878985195	1144.0000000026548	1038.0015289691523	1046.0020309544411	1000.0009973636103
1190.0001914261056	1144.0023786682968	1286.0001738944186	1100.500003823155	1014.0010042506058	1260.0000005673269	1114.0004988694054	1130.5000117025045	1090.0001756425431	1158.000606473795	1014.0018912431531	1358.000008431073	1212.0022174026335	1278.0001018765765	1042.0010496619816	1142.000638116221	1110.5000018150924	1186.0007145814825	1062.0002037865	1154.0012517716634	1082.0003214614835	1018.5000390225056	1176.0001842503264	1344.0000649769631	1132.0001191169652	1306.0001878985195	1144.0000000026548	1038.0015289691523	1046.0020309544411	1000.0009973636103
1190.0001914261056	1144.0023786682968	1286.0001738944186	1100.500003823155	1014.0010042506058	1260.0000005673269	1114.0004988694054	1130.5000117025045	1090.0001756425431	1158.000606473795	1014.0018912431531	1358.000008431073	1212.0022174026335	1278.0001018765765	1042.0010496619816	1142.000638116221	1110.5000018150924	1186.0007145814825	1062.0002037865	1154.0012517716634	1082.0003214614835	1018.5000390225056	1176.0001842503264	1344.0000649769631	1132.0001191169652	1306.0001878985195	1144.0000000026548	1038.0015289691523	1046.0020309544411	1000.0009973636103
1190.0001914261056	1144.0023786682968	1286.0001738944186	1100.500003823155	1014.0010042506058	1260.0000005673269	1114.0004988694054	1130.5000117025045	1090.0001756425431	1158.000606473795	1014.0018912431531	1358.000008431073	1212.0013633808094	1278.0001018765765	1042.0009881663404	1142.000638116221	1110.5000018150924	1186.0007145814825	1062.0002037865	1154.0012517716634	1082.0003214614835	1018.5000390225056	1176.0001842503264	1344.0000649769631	1132.0001191169652	1306.0001878985195	1144.0000000026548	1038.0015289691523	1046.0020309544411	1000.0009973636103
1190.0001914261056	1144.0023786682968	1286.0001738944186	1100.500003823155	1014.0010042506058	1260.0000005673269	1114.0004988694054	1130.5000117025045	1090.0001756425431	1158.000606473795	1014.0018912431531	1358.000008431073	1212.0013633808094	1278.0001018765765	1042.0009881663404	1142.000638116221	1110.5000018150924	1186.0007145814825	1062.0002037865	1154.0012517716634	1082.0003214614835	1018.5000390225056	1176.0001842503264	1344.0000649769631	1132.0001191169652	1306.0001878985195	1144.0000000026548	1038.0015289691523	1046.0020309544411	1000.0009973636103
1190.0001914261056	1144.0023786682968	1286.0001738944186	1100.500003823155	1014.0010042506058	1260.0000005673269	1114.0004988694054	1130.5000117025045	1090.0001756425431	1158.000606473795	1014.0018912431531	1358.000008431073	1212.0013633808094	1278.0001018765765	1042.0009881663404	1142.000638116221	1110.5000018150924	1186.0007145814825	1062.0002037865	1154.0012517716634	1082.0003214614835	1018.5000390225056	1176.0001842503264	1344.0000649769631	1132.0001191169652	1306.0001878985195	1144.0000000026548	1038.0015289691523	1046.0020309544411	1000.0009973636103
1190.0001914261056	1144.0023786682968	1286.0001738944186	1100.500003823155	1014.0010042506058	1260.0000005673269	1114.0004988694054	1130.5000117025045	1090.0001756425431	1158.000606473795	1014.0018912431531	1358.000008431073	1212.0013633808094	1278.0001018765765	1042.0009881663404	1142.000638116221	1110.5000018150924	1186.0007145814825	1062.0002037865	1154.0012517716634	1082.0003214614835	1018.5000390225056	1176.0001842503264	1344.0000649769631	1132.0001191169652	1306.0001878985195	1144.0000000026548	1038.0015289691523	1046.0020309544411	1000.0009973636103
1190.0001914261056	1144.0023786682968	1286.0001738944186	1100.500003823155	1014.0010042506058	1260.0000005673269	1114.0004988694054	1130.5000117025045	1090.0001756425431	1158.000606473795	1014.0018912431531	1358.000008431073	1212.0013633808094	1278.0001018765765	1042.0009881663404	1142.0006319744953	1110.5000018150924	1186.0007145814825	1062.0002037865	1154.0012517716634	1082.0003214614835	1018.5000390225056	1176.0001842503264	1344.0000649769631	1132.0001012514065	1306.0001878985195	1144.0000000026548	1038.0015289691523	1046.0020309544411	1000.0009973636103
1190.0001914261056	1144.0020430865275	1286.0001738944186	1100.500003823155	1014.0010042506058	1260.0000005673269	1114.0004988694054	1130.5000117025045	1090.0001756425431	1158.000606473795	1014.0018474976824	1358.000008431073	1212.0013633808094	1278.0001018765765	1042.0009881663404	1142.0006319744953	1110.5000018150924	1186.0007145814825	1062.0002037865	1154.0012517716634	1082.0003214614835	1018.5000390225056	1176.0001842503264	1344.0000649769631	1132.0001012514065	1306.0001878985195	1144.0000000026548	1038.0015289691523	1046.0020309544411	1000.0009973636103
1190.0001914261056	1144.0020430865275	1286.0001738944186	1100.500003823155	1014.0010042506058	1260.0000005673269	1114.0004988694054	1130.5000117025045	1090.0000906388977	1158.000606473795	1014.0018474976824	1358.000008431073	1212.0013633808094	1278.0001018765765	1042.0009881663404	1142.0006319744953	1110.5000018150924	1186.0007145814825	1062.0002037865	1154.0012517716634	1082.0003214614835	1018.5000390225056	1176.0000725393138	1344.0000649769631	1132.0001012514065	1306.0001878985195	1144.0000000026548	1038.0015289691523	1046.0020309544411	1000.0009973636103
1190.0001914261056	1144.0020430865275	1286.0001738944186	1100.500003823155	1014.000652881927	1260.0000005673269	1114.000182046299	1130.5000114729373	1090.0000906388977	1158.000606473795	1014.0018474976824	1358.000008431073	1212.0013633808094	1278.0001018765765	1042.0009881663404	1142.000518025584	1110.5000018150924	1186.0007145814825	1062.0002037865	1154.0012517716634	1082.0003214614835	1018.5000200978307	1176.0000725393138	1344.0000649769631	1132.0001012514065	1306.0001878985195	1144.0000000026548	1038.0015289691523	1046.0020309544411	1000.0009973636103
1190.0001914261056	1144.0020430865275	1286.0001738944186	1100.500003823155	1014.000652881927	1260.0000005673269	1114.000182046299	1130.5000114729373	1090.0000906388977	1158.00039649792	1014.0018474976824	1358.000008431073	1212.0013633808094	1278.0001018765765	1042.0009881663404	1142.000518025584	1110.5000018150924	1186.0007145814825	1062.0002037865	1154.0012517716634	1082.0000736372879	1018.5000200978307	1176.0000725393138	1344.0000649769631	1132.0000575247832	1306.0001878985195	1144.0000000026548	1038.0015289691523	1046.0020309544411	1000.0009973636103
1190.0001914261056	1144.0020430865275	1286.0001738944186	1100.500003823155	1014.000652881927	1260.0000005673269	1114.000182046299	1130.5000114729373	1090.0000906388977	1158.00039649792	1014.0018474976824	1358.000008431073	1212.0013633808094	1278.0000369190816	1042.0008719281657	1142.000518025584	1110.5000012076719	1186.0007145814825	1062.0002037865	1154.0012517716634	1082.0000736372879	1018.5000200978307	1176.0000725393138	1344.0000649769631	1132.0000575247832	1306.0001878985195	1144.0000000026548	1038.0015289691523	1046.0020309544411	1000.0009854658038
1190.0001914261056	1144.0020430865275	1286.0001738944186	1100.500003823155	1014.0004392994642	1260.0000005673269	1114.000182046299	1130.5000114729373	1090.0000906388977	1158.00039649792	1014.0018474976824	1358.000008431073	1212.0013633808094	1278.0000369190816	1042.0008719281657	1142.0002683250136	1110.5000012076719	1186.0007145814825	1062.0002037865	1154.0012517716634	1082.0000736372879	1018.5000200978307	1176.0000725393138	1344.0000649769631	1132.0000575247832	1306.0001878985195	1144.0000000026548	1038.001480710387	1046.0020309544411	1000.0006584247619
1190.0001914261056	1144.0020430865275	1286.0001738944186	1100.500003823155	1014.0004392994642	1260.0000005673269	1114.000182046299	1130.5000114729373	1090.0000906388977	1158.00039649792	1014.0018474976824	1358.000008431073	1212.0013633808094	1278.0000369190816	1042.0008719281657	1142.0002683250136	1110.5000012076719	1186.0007145814825	1062.0002037865	1154.0008365390247	1082.0000736372879	1018.5000200978307	1176.0000725393138	1344.0000649769631	1132.0000575247832	1306.000094493804	1144.0000000026548	1038.0013268830676	1046.0020309544411	1000.0004015813929
1190.0001914261056	1144.0020430865275	1286.0001738944186	1100.500003823155	1014.0004392994642	1260.0000005673269	1114.000182046299	1130.5000114729373	1090.0000906388977	1158.00039649792	1014.0017798246295	1358.000008431073	1212.0013633808094	1278.0000369190816	1042.0008719281657	1142.0002683250136	1110.5000012076719	1186.0007145814825	1062.0002037865	1154.0008365390247	1082.0000736372879	1018.5000200978307	1176.0000725393138	1344.0000649769631	1132.0000575247832	1306.000094493804	1144.0000000026548	1038.0013268830676	1046.0018153681085	1000.0004015813929
1190.0001914261056	1144.0020430865275	1286.0001738944186	1100.500003823155	1014.0004392994642	1260.0000005673269	1114.000182046299	1130.5000114729373	1090.0000906388977	1158.00039649792	1014.0017798246295	1358.000008431073	1212.0013633808094	1278.0000369190816	1042.000683722634	1142.0002683250136	1110.5000012076719	1186.0007145814825	1062.0001524130753	1154.0008365390247	1082.0000736372879	1018.5000200978307	1176.0000725393138	1344.0000649769631	1132.0000575247832	1306.000094493804	1144.000000000175	1038.0013268830676	1046.0018153681085	1000.0004015813929
1190.0001914261056	1144.0020430865275	1286.0001738944186	1100.500003823155	1014.0004392994642	1260.0000005673269	1114.000182046299	1130.5000114729373	1090.0000906388977	1158.00039649792	1014.0017720835481	1358.000008431073	1212.0013633808094	1278.0000369190816	1042.000683722634	1142.0002683250136	1110.5000012076719	1186.0007145814825	1062.0001524130753	1154.0008365390247	1082.0000736372879	1018.5000200978307	1176.0000725393138	1344.0000649769631	1132.0000575247832	1306.000094493804	1144.000000000175	1038.0013148214418	1046.0018153681085	1000.0004015813929
1190.0001914261056	1144.0020430865275	1286.0001738944186	1100.500003823155	1014.0004392994642	1260.0000005673269	1114.0001696793347	1130.5000114729373	1090.0000906388977	1158.00039649792	1014.001206255035	1358.000008431073	1212.0013633808094	1278.000018200994	1042.000683722634	1142.0002683250136	1110.5000012076719	1186.0007145814825	1062.0001524130753	1154.0008365390247	1082.0000736372879	1018.5000200978307	1176.0000725393138	1344.0000649769631	1132.0000575247832	1306.000094493804	1144.000000000175	1038.0010035224866	1046.001458295997	1000.0004000089766
1190.0001914261056	1144.0020430865275	1286.0001738944186	1100.500003823155	1014.0004392994642	1260.0000005673269	1114.0001696793347	1130.5000114729373	1090.0000906388977	1158.00039649792	1014.001206255035	1358.000008431073	1212.0013633808094	1278.000018200994	1042.000683722634	1142.0002683250136	1110.5000012076719	1186.0007145814825	1062.0001524130753	1154.0008365390247	1082.0000736372879	1018.5000200978307	1176.0000725393138	1344.0000649769631	1132.0000330816392	1306.000094493804	1144.000000000175	1038.0010035224866	1046.001458295997	1000.0004000089766
1190.0001914261056	1144.0013045550907	1286.0001738944186	1100.500003823155	1014.0004392994642	1260.0000005673269	1114.0001696793347	1130.5000114729373	1090.0000906388977	1158.00039649792	1014.0011427748263	1358.000008431073	1212.0013633808094	1278.000018200994	1042.000683722634	1142.0002683250136	1110.5000012076719	1186.0007145814825	1062.0001524130753	1154.0008365390247	1082.0000736372879	1018.5000200978307	1176.0000725393138	1344.0000649769631	1132.0000330816392	1306.000094493804	1144.000000000175	1038.0010035224866	1046.001458295997	1000.0004000089766
1190.0001914261056	1144.0013045550907	1286.0001738944186	1100.500003823155	1014.0004392994642	1260.0000005673269	1114.0001696793347	1130.5000114729373	1090.0000906388977	1158.00039649792	1014.0008811411694	1358.000008431073	1212.0013633808094	1278.000018200994	1042.0006747410528	1142.0002608868058	1110.5000012076719	1186.0007145814825	1062.0001524130753	1154.0005939336065	1082.0000736372879	1018.5000200978307	1176.0000725393138	1344.0000649769631	1132.0000330816392	1306.000094493804	1144.000000000175	1038.0010035224866	1046.001458295997	1000.0004000089766
1190.0001914261056	1144.0013045550907	1286.0001738944186	1100.500003823155	1014.0004392994642	1260.0000005673269	1114.0001696793347	1130.5000114729373	1090.0000906388977	1158.00039649792	1014.0008811411694	1358.000008431073	1212.0013633808094	1278.000018200994	1042.0004435766807	1142.0002608868058	1110.5000012076719	1186.0007145814825	1062.0001524130753	1154.0005939336065	1082.0000736372879	1018.5000200978307	1176.0000725393138	1344.0000649769631	1132.0000330816392	1306.000094493804	1144.000000000175	1038.0005877511096	1046.001458295997	1000.0004000089766
1190.0001914261056	1144.0013045550907	1286.0001738944186	1100.500003823155	1014.0004392994642	1260.0000005673269	1114.0001696793347	1130.5000114729373	1090.0000906388977	1158.00039649792	1014.0008811411694	1358.000008431073	1212.001285721591	1278.000018200994	1042.0004435766807	1142.0002608868058	1110.5000012076719	1186.0007145814825	1062.0001524130753	1154.0004812917246	1082.0000736372879	1018.5000200978307	1176.0000725393138	1344.0000649769631	1132.0000330816392	1306.000094493804	1144.000000000175	1038.0005877511096	1046.001458295997	1000.0004000089766
1190.0001914261056	1144.0013045550907	1286.0001738944186	1100.500003823155	1014.0004392994642	1260.0000005673269	1114.0001696793347	1130.5000114729373	1090.0000906388977	1158.00039649792	1014.0008811411694	1358.000008431073	1212.001285721591	1278.000018200994	1042.0004435766807	1142.0001628687457	1110.5000012076719	1186.0007145814825	1062.0001148478013	1154.0004812917246	1082.0000736372879	1018.5000200978307	1176.0000725393138	1344.0000649769631	1132.0000330816392	1306.000094493804	1144.000000000175	1038.0005877511096	1046.001458295997	1000.0004000089766
1190.0001914261056	1144.0013045550907	1286.0001738944186	1100.500003823155	1014.0004392994642	1260.0000005673269	1114.0001696793347	1130.5000114729373	1090.0000906388977	1158.00039649792	1014.0008811411694	1358.000008431073	1212.001285721591	1278.000018200994	1042.00035930639	1142.0001628687457	1110.5000012076719	1186.0007145814825	1062.0001148478013	1154.0004812917246	1082.0000736372879	1018.5000200978307	1176.0000725393138	1344.0000649769631	1132.0000330816392	1306.000094493804	1144.000000000175	1038.0003286826816	1046.001458295997	1000.0004000089766
1190.0001914261056	1144.0013045550907	1286.0001738944186	1100.5000005915313	1014.0004392994642	1260.0000005673269	1114.0001696793347	1130.5000114729373	1090.0000906388977	1158.0003470711492	1014.0008308706599	1358.000008431073	1212.001285721591	1278.000018200994	1042.00035930639	1142.0001628687457	1110.5000012076719	1186.0007145814825	1062.0001148478013	1154.0004812917246	1082.0000736372879	1018.5000200978307	1176.0000725393138	1344.0000649769631	1132.0000330816392	1306.000094493804	1144.000000000175	1038.0003286826816	1046.001458295997	1000.0004000089766
1190.0001914261056	1144.0013045550907	1286.0001738944186	1100.5000005915313	1014.0004392994642	1260.0000005673269	1114.0001696793347	1130.5000114729373	1090.0000897876557	1158.0003470711492	1014.0008308706599	1358.000008431073	1212.001285721591	1278.000018200994	1042.00035930639	1142.0001628687457	1110.5000012076719	1186.0007145814825	1062.0001148478013	1154.0004812917246	1082.0000736372879	1018.5000200978307	1176.0000725393138	1344.0000649769631	1132.0000330816392	1306.000094493804	1144.000000000175	1038.0003286826816	1046.001458295997	1000.0000810946456
1190.0001914261056	1144.0010524512445	1286.0001738944186	1100.5000005915313	1014.0004392994642	1260.0000005673269	1114.0001696793347	1130.5000114729373	1090.0000897876557	1158.0003470711492	1014.0008308706599	1358.000008431073	1212.001285721591	1278.000018200994	1042.00035930639	1142.0001577893117	1110.5000012076719	1186.0007145814825	1062.0001148478013	1154.0004812917246	1082.0000736372879	1018.5000085979452	1176.0000725393138	1344.0000649769631	1132.0000330816392	1306.000094493804	1144.000000000175	1038.0003286826816	1046.0009717323178	1000.0000810946456
1190.0001914261056	1144.0010524512445	1286.0001738944186	1100.5000005915313	1014.0004392994642	1260.0000005673269	1114.0001696793347	1130.5000114729373	1090.0000897876557	1158.0003470711492	1014.0003589502971	1358.000008431073	1212.001285721591	1278.000018200994	1042.00035930639	1142.0001577893117	1110.5000012076719	1186.0007145814825	1062.0001148478013	1154.0004812917246	1082.0000736372879	1018.5000085979452	1176.0000725393138	1344.0000649769631	1132.0000330816392	1306.000094493804	1144.000000000175	1038.0003286826816	1046.0009717323178	1000.0000810946456
1190.0001914261056	1144.0010524512445	1286.0001738944186	1100.5000005915313	1014.0003892362967	1260.0000005673269	1114.0001696793347	1130.5000114729373	1090.0000897876557	1158.0003470711492	1014.0003589502971	1358.000008431073	1212.0010095356674	1278.000018200994	1042.0002084698356	1142.0001577893117	1110.5000012076719	1186.0007145814825	1062.0001148478013	1154.0004812917246	1082.0000736372879	1018.5000085979452	1176.0000725393138	1344.0000649769631	1132.0000330816392	1306.000094493804	1144.000000000175	1038.0003286826816	1046.0009717323178	1000.0000810946456
1190.0001914261056	1144.0010524512445	1286.00014522031	1100.5000005915313	1014.0003892362967	1260.0000005673269	1114.0001696793347	1130.5000098188914	1090.0000897876557	1158.0003470711492	1014.0003589502971	1358.000008431073	1212.0010095356674	1278.000018200994	1042.0002084698356	1142.0001577893117	1110.5000012076719	1186.0007145814825	1062.0001148478013	1154.0004667476824	1082.0000736372879	1018.5000085979452	1176.0000725393138	1344.0000649769631	1132.0000330816392	1306.000094493804	1144.000000000175	1038.0003286826816	1046.0009717323178	1000.0000810946456
1190.0001914261056	1144.0010524512445	1286.00014522031	1100.5000005915313	1014.0003892362967	1260.0000005673269	1114.0001696793347	1130.5000098188914	1090.0000897876557	1158.0003470711492	1014.0003589502971	1358.000008431073	1212.0010095356674	1278.000018200994	1042.0002084698356	1142.0001577893117	1110.5000012076719	1186.0007145814825	1062.0001148478013	1154.0004667476824	1082.0000736372879	1018.5000085979452	1176.0000725393138	1344.0000649769631	1132.0000330816392	1306.000094493804	1144.000000000175	1038.0003286826816	1046.0009717323178	1000.0000810946456
1190.0001914261056	1144.0010524512445	1286.00014522031	1100.5000005915313	1014.0003892362967	1260.0000005673269	1114.0001696793347	1130.5000098188914	1090.0000897876557	1158.0003470711492	1014.0003589502971	1358.000008431073	1212.0010095356674	1278.000018200994	1042.0002084698356	1142.0001577893117	1110.5000012076719	1186.0007145814825	1062.000091224998	1154.0004667476824	1082.0000736372879	1018.5000085979452	1176.0000468860346	1344.0000649769631	1132.0000330816392	1306.0000804244803	1144.000000000175	1038.0003286826816	1046.0009717323178	1000.0000810946456
1190.0001914261056	1144.0010524512445	1286.00014522031	1100.5000005915313	1014.0003892362967	1260.0000005673269	1114.0001696793347	1130.5000098188914	1090.0000897876557	1158.0001893929923	1014.0003589502971	1358.000008431073	1212.0003723674433	1278.000018200994	1042.0002084698356	1142.0001577893117	1110.5000012076719	1186.0005703831748	1062.000091224998	1154.0003196970506	1082.0000736372879	1018.5000085979452	1176.0000468860346	1344.0000649769631	1132.0000330816392	1306.0000804244803	1144.000000000175	1038.0003286826816	1046.0009717323178	1000.0000810946456
1190.0001914261056	1144.0010524512445	1286.00014522031	1100.5000005915313	1014.0003360800562	1260.0000005673269	1114.0001696793347	1130.5000098188914	1090.0000897876557	1158.0001893929923	1014.0003589502971	1358.000008431073	1212.0003723674433	1278.000018200994	1042.0002084698356	1142.0001577893117	1110.5000012076719	1186.000528836295	1062.000091224998	1154.0003196970506	1082.0000736372879	1018.5000085979452	1176.0000468860346	1344.0000649769631	1132.0000330816392	1306.0000557525173	1144.000000000175	1038.0003286826816	1046.0009717323178	1000.0000810946456
1190.0001914261056	1144.0007420164413	1286.00014522031	1100.5000005915313	1014.0003360800562	1260.0000005673269	1114.0001696793347	1130.5000098188914	1090.0000897876557	1158.0001893929923	1014.0003589502971	1358.000008431073	1212.0003723674433	1278.000008760376	1042.0002084698356	1142.0001577893117	1110.5000012076719	1186.000528836295	1062.000091224998	1154.0003196970506	1082.0000736372879	1018.5000085979452	1176.0000468860346	1344.0000649769631	1132.0000119516526	1306.0000557525173	1144.000000000175	1038.0002286206768	1046.0009717323178	1000.0000810946456
1190.0001914261056	1144.0007420164413	1286.0000501295808	1100.5000005915313	1014.0003360800562	1260.0000005673269	1114.0001696793347	1130.5000098188914	1090.0000897876557	1158.0001893929923	1014.0003589502971	1358.000008431073	1212.0003723674433	1278.000008760376	1042.0001598293054	1142.0001577893117	1110.5000012076719	1186.000528836295	1062.0000341329917	1154.0003014334657	1082.0000736372879	1018.5000085979452	1176.0000468860346	1344.0000649769631	1132.0000119516526	1306.0000557525173	1144.000000000175	1038.0002286206768	1046.0009717323178	1000.0000810946456
1190.0001914261056	1144.0007420164413	1286.0000501295808	1100.5000005915313	1014.0003360800562	1260.0000005673269	1114.0001696793347	1130.5000098188914	1090.0000872852008	1158.0001893929923	1014.0003589502971	1358.000008431073	1212.0003723674433	1278.000008760376	1042.0001598293054	1142.0001577893117	1110.5000012076719	1186.0003938971522	1062.0000341329917	1154.0003014334657	1082.0000736372879	1018.5000085979452	1176.0000468860346	1344.0000649769631	1132.0000119516526	1306.0000557525173	1144.000000000175	1038.0002286206768	1046.0008134041643	1000.0000810946456
1190.0001914261056	1144.0005151468226	1286.0000501295808	1100.5000005915313	1014.0002139409244	1260.0000005673269	1114.0001696793347	1130.5000098188914	1090.0000872852008	1158.0001893929923	1014.000344190043	1358.000008431073	1212.0003723674433	1278.000008760376	1042.0001598293054	1142.0001577893117	1110.5000012076719	1186.0003938971522	1062.0000341329917	1154.0003014334657	1082.0000736372879	1018.5000085979452	1176.0000468860346	1344.0000649769631	1132.0000119516526	1306.0000557525173	1144.000000000175	1038.0002286206768	1046.0007332199912	1000.0000810946456
1190.0001834547104	1144.000468769322	1286.0000501295808	1100.5000005915313	1014.0002139409244	1260.0000005673269	1114.0001696793347	1130.5000098188914	1090.0000872852008	1158.0001893929923	1014.000344190043	1358.000008431073	1212.0003723674433	1278.000008760376	1042.0001598293054	1142.0001577893117	1110.5000012076719	1186.0003938971522	1062.0000341329917	1154.0003014334657	1082.0000736372879	1018.5000085979452	1176.0000468860346	1344.0000649769631	1132.0000119516526	1306.0000557525173	1144.000000000175	1038.0002286206768	1046.0007332199912	1000.0000810946456
1190.0001604055474	1144.000468769322	1286.0000501295808	1100.5000005915313	1014.0002139409244	1260.0000005673269	1114.0001696793347	1130.5000098188914	1090.0000434332308	1158.0001893929923	1014.000344190043	1358.000008431073	1212.0003723674433	1278.000008760376	1042.0001598293054	1142.0001577893117	1110.5000012076719	1186.0003938971522	1062.0000341329917	1154.0003014334657	1082.0000736372879	1018.5000085979452	1176.0000468860346	1344.0000649769631	1132.0000119516526	1306.0000557525173	1144.000000000175	1038.0002286206768	1046.0003712544744	1000.0000810946456
1190.0000585094613	1144.000468769322	1286.0000501295808	1100.5000005915313	1014.0002139409244	1260.0000005673269	1114.0001696793347	1130.5000098188914	1090.0000434332308	1158.0001893929923	1014.000344190043	1358.000008431073	1212.0003723674433	1278.000008760376	1042.0001598293054	1142.0001577893117	1110.5000012076719	1186.0003799754468	1062.0000341329917	1154.0003014334657	1082.0000736372879	1018.5000085979452	1176.0000468860346	1280.0870215712403	1132.0000119516526	1306.0000557525173	1144.000000000175	1038.0002286206768	1046.0003712544744	1000.0000810946456
1190.0000585094613	1144.000468769322	1286.0000501295808	1100.5000005915313	1014.0002139409244	1260.0000005673269	1114.0001696793347	1130.5000098188914	1090.0000434332308	1158.0001893929923	1014.000344190043	1358.0000067692429	1212.0003723674433	1278.000008760376	1042.0001598293054	1142.0001577893117	1110.5000012076719	1186.0003799754468	1062.0000341329917	1154.0003014334657	1082.0000736372879	1018.5000085979452	1176.0000468860346	1279.8058126566993	1132.0000119516526	1306.0000557525173	1144.000000000175	1038.0002286206768	1046.0003712544744	1000.0000810946456
1190.0000585094613	1144.000468769322	1286.0000501295808	1100.5000005915313	1014.0002139409244	1260.0000005673269	1114.0001696793347	1130.5000098188914	1090.0000434332308	1158.0001893929923	1014.000344190043	1358.0000067692429	1212.0003723674433	1278.000008760376	1042.0001598293054	1142.0001577893117	1110.5000012076719	1186.0003799754468	1062.0000341329917	1154.0003014334657	1082.0000736372879	1018.5000085979452	1176.0000468860346	1245.0502025504434	1132.0000119516526	1306.0000557525173	1144.000000000175	1038.0002286206768	1046.0003712544744	1000.0000810946456
1190.0000585094613	1144.000468769322	1286.0000501295808	1100.5000005915313	1014.0002139409244	1260.0000005673269	1114.0001696793347	1130.5000098188914	1090.0000434332308	1158.0001893929923	1014.000344190043	1358.0000067692429	1212.0003723674433	1278.000008760376	1042.0000909373548	1142.0001577893117	1110.5000012076719	1186.0003799754468	1062.0000341329917	1154.0002231679446	1082.0000578631393	1018.5000085979452	1176.0000468860346	1244.7878718818329	1132.0000119516526	1306.0000557525173	1144.000000000175	1038.0002286206768	1046.0003712544744	1000.0000810946456
1190.0000585094613	1144.000468769322	1286.0000501295808	1100.5000005915313	1014.0002139409244	1260.0000005673269	1114.0001696793347	1130.5000098188914	1090.0000434332308	1158.0001893929923	1014.0002813258591	1358.0000067692429	1212.0003723674433	1278.000008760376	1042.0000909373548	1142.0001577893117	1110.5000012076719	1186.0003799754468	1062.0000341329917	1154.0002231679446	1082.0000578631393	1018.5000085979452	1176.0000468860346	1242.985058020384	1132.0000119516526	1306.0000557525173	1144.000000000175	1038.0002286206768	1046.0003712544744	1000.0000810946456
1190.0000585094613	1144.000468769322	1286.0000501295808	1100.5000005915313	1014.0002139409244	1260.0000005673269	1114.0001696793347	1130.5000098188914	1090.0000434332308	1158.0001893929923	1014.0002813258591	1358.0000067692429	1212.0003723674433	1278.000008760376	1042.0000909373548	1142.0001577893117	1110.5000012076719	1186.0002784705994	1062.0000341329917	1154.0002231679446	1082.0000578631393	1018.5000085979452	1176.0000468860346	1242.6171407542233	1132.0000119516526	1306.0000557525173	1144.000000000175	1038.0002286206768	1046.0003712544744	1000.0000810946456
1190.0000585094613	1144.0003437868593	1286.0000501295808	1100.5000005915313	1014.0002139409244	1260.0000005673269	1114.0001696793347	1130.5000098188914	1090.0000434332308	1158.0001893929923	1014.0002813258591	1358.0000067692429	1212.0003723674433	1278.000008760376	1042.0000909373548	1142.000093262025	1110.5000012076719	1186.0002784705994	1062.0000341329917	1154.0002231679446	1082.0000578631393	1018.5000085979452	1176.0000468860346	1241.7345144901608	1132.0000119516526	1306.0000557525173	1144.000000000175	1038.0002286206768	1046.0003712544744	1000.0000810946456
1190.0000585094613	1144.0003437868593	1286.0000501295808	1100.5000005915313	1014.0002139409244	1260.0000005673269	1114.0001400615242	1130.5000098188914	1090.0000434332308	1158.0001893929923	1014.0002813258591	1358.0000067692429	1212.0003723674433	1278.000008760376	1042.0000909373548	1142.000093262025	1110.5000012076719	1186.0002784705994	1062.0000341329917	1154.0002231679446	1082.0000548617966	1018.5000085979452	1176.0000468860346	1241.6003231423497	1132.0000119516526	1306.0000557525173	1144.000000000175	1038.0002286206768	1046.0003712544744	1000.0000810946456
1190.0000585094613	1144.0003437868593	1286.0000501295808	1100.5000005915313	1014.0002139409244	1260.0000005673269	1114.0001400615242	1130.5000098188914	1090.0000434332308	1158.0001893929923	1014.0002813258591	1358.0000067692429	1212.0003723674433	1278.000008760376	1042.0000909373548	1142.000093262025	1110.5000012076719	1186.0002784705994	1062.0000341329917	1154.0002231679446	1082.0000548617966	1018.5000085979452	1176.0000468860346	1241.217255068071	1132.0000119516526	1306.0000557525173	1144.000000000175	1038.0002286206768	1046.0003712544744	1000.0000810946456
1190.0000585094613	1144.0003437868593	1286.0000501295808	1100.5000005915313	1014.0002139409244	1260.0000005673269	1114.0001400615242	1130.5000098188914	1090.0000434332308	1158.0001893929923	1014.0002813258591	1358.0000067692429	1212.0003723674433	1278.000008760376	1042.0000909373548	1142.000093262025	1110.5000012076719	1186.0002784705994	1062.0000341329917	1154.0002231679446	1082.0000548617966	1018.5000085979452	1176.0000468860346	1239.4306953177834	1132.0000043434538	1306.0000557525173	1144.000000000175	1038.0002286206768	1046.0003712544744	1000.0000810946456
1190.0000585094613	1144.0003185354458	1286.0000142446074	1100.5000005915313	1014.0002139409244	1260.0000005673269	1114.0001400615242	1130.5000098188914	1090.0000434332308	1158.0001893929923	1014.0002813258591	1358.0000067692429	1212.0003723674433	1278.000008760376	1042.0000909373548	1142.000093262025	1110.5000012076719	1186.0002668533857	1062.000012558693	1154.0002231679446	1082.0000548617966	1018.5000085979452	1176.0000468860346	1239.122705289276	1132.0000043434538	1306.0000557525173	1144.000000000175	1038.0002286206768	1046.000350651494	1000.0000674299147
1190.0000585094613	1144.0001050461813	1286.0000142446074	1100.5000005915313	1014.0000963371913	1260.0000005673269	1114.0001400615242	1130.5000098188914	1090.0000434332308	1158.0001189698653	1014.0001805888014	1358.0000067692429	1212.0003723674433	1278.000008760376	1042.0000909373548	1142.000093262025	1110.5000012076719	1186.0002668533857	1062.000012558693	1154.0001833704337	1082.0000548617966	1018.5000085979452	1176.0000468860346	1238.8404781245245	1132.0000043434538	1306.0000557525173	1144.000000000175	1038.0002286206768	1046.000350651494	1000.0000596855061
1190.000019534315	1144.0001050461813	1286.0000142446074	1100.5000005915313	1014.0000963371913	1260.0000005673269	1114.0000889484113	1130.5000098188914	1090.0000434332308	1158.0001189698653	1014.0001580576511	1358.0000067692429	1212.0003407033134	1278.000008760376	1042.0000909373548	1142.000093262025	1110.5000010582496	1186.0002668533857	1062.000012558693	1154.0001833704337	1082.0000548617966	1018.5000027647611	1176.0000284625974	1238.673706758194	1132.0000043434538	1306.0000557525173	1144.000000000175	1038.0001914130462	1046.000350651494	1000.0000596855061
1190.000019534315	1144.0001050461813	1286.0000142446074	1100.5000005915313	1014.0000963371913	1260.0000005673269	1114.000081240533	1130.5000079994452	1090.0000434332308	1158.0001189698653	1014.0001580576511	1358.0000067692429	1212.0003407033134	1278.000008760376	1042.0000909373548	1142.000093262025	1110.5000010582496	1186.0002190156515	1062.000012558693	1154.0001833704337	1082.0000548617966	1018.5000027647611	1176.0000284625974	1205.1688037788954	1132.0000043434538	1306.000040556435	1144.000000000175	1038.0001914130462	1046.000350651494	1000.0000596855061
1190.000019534315	1144.0001050461813	1286.0000142446074	1100.5000005915313	1014.0000963371913	1260.0000005673269	1114.000081240533	1130.5000079994452	1090.0000434332308	1158.0001189698653	1014.0001580576511	1358.0000036786796	1212.0003407033134	1278.000008760376	1042.0000909373548	1142.000093262025	1110.5000007809317	1186.0002190156515	1062.000012558693	1154.000077020753	1082.0000548617966	1018.5000027647611	1176.0000284625974	1204.8431662224148	1132.0000043434538	1306.000040556435	1144.000000000175	1038.0001914130462	1046.000350651494	1000.0000596855061
1190.000019534315	1144.0001050461813	1286.0000142446074	1100.5000005915313	1014.0000963371913	1260.0000005673269	1114.0000290544394	1130.5000058403004	1090.0000434332308	1158.0001189698653	1014.0001580576511	1358.0000036786796	1212.0002413258453	1278.0000050472186	1042.0000909373548	1142.0000182996569	1110.5000007809317	1186.0002190156515	1062.000012558693	1154.000077020753	1082.0000545062	1018.5000027647611	1176.00001685107	1204.5279012613557	1132.0000043434538	1306.000040556435	1144.000000000175	1038.0001914130462	1046.000350651494	1000.0000596855061
1190.000019534315	1144.0001050461813	1286.0000142446074	1100.5000005915313	1014.0000880546283	1260.0000005673269	1114.0000290544394	1130.5000058403004	1090.0000434332308	1158.0001189698653	1014.0001580576511	1358.0000028627865	1212.0002413258453	1278.0000050472186	1042.000057565798	1142.0000182996569	1110.5000007809317	1186.0001784357028	1062.000012558693	1154.000077020753	1082.0000235494545	1018.5000027647611	1176.00001685107	1204.4140142029603	1132.0000043434538	1306.0000186052366	1144.000000000175	1038.0001501278348	1046.0001430747884	1000.0000596855061
1190.000019534315	1144.0001050461813	1286.0000142446074	1100.5000005915313	1014.0000880546283	1260.0000005673269	1114.0000290544394	1130.5000058403004	1090.0000434332308	1158.000057209906	1014.0001580576511	1358.0000028627865	1212.0001723106175	1278.0000050472186	1042.000057565798	1142.0000182996569	1110.5000007809317	1186.0001784357028	1062.000012558693	1154.000073769958	1082.0000235494545	1018.5000027647611	1176.00001685107	1204.2323077327114	1132.0000043434538	1306.0000186052366	1144.000000000175	1038.0001501278348	1046.0001122905626	1000.0000596855061
1190.000019534315	1144.0001050461813	1286.0000142446074	1100.5000005915313	1014.0000880546283	1260.0000005673269	1114.0000290544394	1130.5000058403004	1090.0000317342824	1158.000057209906	1014.0001580576511	1358.0000015483838	1212.0001723106175	1278.0000046005548	1042.000057565798	1142.0000182996569	1110.5000007809317	1186.0001784357028	1062.000012558693	1154.000073769958	1082.0000235494545	1018.5000027647611	1176.00001685107	1204.0419135866498	1132.0000043434538	1306.0000186052366	1144.000000000175	1038.0001501278348	1046.0001122905626	1000.0000596855061
1190.000019534315	1144.0001050461813	1286.0000142446074	1100.5000005915313	1014.0000880546283	1260.0000005673269	1114.0000290544394	1130.5000058403004	1090.0000286028635	1158.000057209906	1014.0001229835705	1358.0000004519393	1212.0001475162062	1278.0000046005548	1042.000057565798	1142.0000182996569	1110.5000007809317	1186.0001784357028	1062.000012558693	1154.000073769958	1082.0000208779372	1018.5000027647611	1176.00001685107	1203.6143151846245	1132.0000043434538	1306.0000186052366	1144.000000000175	1038.0001501278348	1046.0001122905626	1000.0000370907588
1190.000019534315	1144.0001050461813	1286.0000142446074	1100.5000005915313	1014.0000696762518	1260.0000005673269	1114.0000290544394	1130.500005452417	1090.0000286028635	1158.000057209906	1014.0001020810188	1358.0000004519393	1212.0001017409697	1278.0000046005548	1042.000057565798	1142.0000182996569	1110.5000007809317	1186.0001308426433	1062.000012558693	1154.0000512106226	1082.0000208779372	1018.5000027647611	1176.00001685107	1203.4239631070209	1132.0000043434538	1306.0000186052366	1144.000000000175	1038.0001501278348	1046.0001122905626	1000.0000370907588
1190.000019534315	1144.0001050461813	1286.0000142446074	1100.5000005915313	1014.0000696762518	1260.0000005673269	1114.0000290544394	1130.500005452417	1090.0000286028635	1158.0000525129633	1014.0000378993561	1358.0000004519393	1212.0001017409697	1278.0000046005548	1042.000057565798	1142.0000182996569	1110.5000007809317	1186.0001308426433	1062.000012558693	1154.0000512106226	1082.0000208779372	1018.5000027647611	1176.0000158841171	1203.3067236622023	1132.0000043434538	1306.0000186052366	1144.000000000175	1038.0001008547495	1046.0001122905626	1000.0000370907588
1190.000019534315	1144.0001050461813	1286.0000142446074	1100.5000005915313	1014.0000387604322	1260.0000005673269	1114.0000290544394	1130.500005452417	1090.0000286028635	1158.0000525129633	1014.0000378993561	1358.0000004519393	1212.0001017409697	1278.0000046005548	1042.0000275253387	1142.0000182996569	1110.5000007809317	1186.0001308426433	1062.000012558693	1154.0000512106226	1082.0000208779372	1018.5000027647611	1176.0000158841171	1200.5963567385843	1132.0000043434538	1306.0000186052366	1144.000000000091	1038.0001008547495	1046.0001122905626	1000.0000370907588
1190.000019534315	1144.0001050461813	1286.0000142446074	1100.500000394567	1014.0000387604322	1260.0000005673269	1114.0000174292131	1130.500005452417	1090.0000201088492	1158.0000525129633	1014.0000378993561	1358.0000004519393	1212.0001017409697	1278.0000046005548	1042.0000275253387	1142.0000182996569	1110.5000007809317	1186.0001308426433	1062.000012558693	1154.0000512106226	1082.0000208779372	1018.5000027647611	1176.0000158841171	1200.5337826591697	1132.0000043434538	1306.0000186052366	1144.000000000091	1038.0001008547495	1046.0001122905626	1000.000028514362
1190.000019534315	1144.0001050461813	1286.0000118392563	1100.500000394567	1014.0000387604322	1260.0000005673269	1114.0000174292131	1130.500005452417	1090.0000201088492	1158.0000525129633	1014.0000378993561	1358.0000004519393	1212.0001017409697	1278.000003458231	1042.0000275253387	1142.0000182996569	1110.500000184426	1186.0001308426433	1062.000012558693	1154.0000512106226	1082.0000208779372	1018.5000027647611	1176.0000158841171	1200.4234176388682	1132.0000043434538	1306.0000186052366	1144.000000000091	1038.0001008547495	1046.0000978309445	1000.000028514362
1190.000019534315	1144.0001050461813	1286.0000114725985	1100.500000394567	1014.0000387604322	1260.0000005673269	1114.0000174292131	1130.500004682124	1090.0000201088492	1158.000048589628	1014.0000378993561	1358.0000004519393	1212.0001017409697	1278.000003458231	1042.0000275253387	1142.0000182996569	1110.500000184426	1186.0000775272679	1062.000012558693	1154.0000512106226	1082.0000208779372	1018.5000027647611	1176.0000158841171	1200.2997521737916	1132.0000043434538	1306.0000186052366	1144.000000000091	1038.0000663176884	1046.0000978309445	1000.000028514362
1190.000019534315	1144.0001050461813	1286.0000114725985	1100.500000394567	1014.0000387604322	1260.0000005673269	1114.0000174292131	1130.500004682124	1090.0000201088492	1158.000048589628	1014.0000378993561	1358.0000004519393	1212.0001017409697	1278.000003458231	1042.0000275253387	1142.0000182996569	1110.500000184426	1186.0000775272679	1062.000012558693	1154.0000512106226	1082.0000208779372	1018.5000027647611	1176.0000158841171	1200.1935124209942	1132.0000043434538	1306.0000186052366	1144.000000000091	1038.0000663176884	1046.0000978309445	1000.000028514362
1190.000019534315	1144.0000879816018	1286.0000114725985	1100.500000394567	1014.0000387604322	1260.0000005673269	1114.0000174292131	1130.500004682124	1090.0000201088492	1158.000048589628	1014.0000378993561	1358.0000004519393	1212.0001017409697	1278.000003458231	1042.0000275253387	1142.0000182996569	1110.500000184426	1186.0000775272679	1062.00000515875	1154.0000512106226	1082.0000208779372	1018.5000027647611	1176.0000158841171	1199.9380764687621	1132.0000043434538	1306.0000186052366	1144.000000000091	1038.0000663176884	1046.0000978309445	1000.000028514362
1190.000019534315	1144.0000879816018	1286.0000114725985	1100.500000394567	1014.0000387604322	1260.0000005673269	1114.0000174292131	1130.5000026813068	1090.0000201088492	1158.000048589628	1014.0000378993561	1358.0000004519393	1212.0001017409697	1278.000003458231	1042.0000275253387	1142.0000182996569	1110.500000184426	1186.0000773198594	1062.00000515875	1154.0000512106226	1082.0000208779372	1018.5000027647611	1176.0000105011818	1199.702985861209	1132.0000043434538	1306.0000186052366	1144.000000000091	1038.0000663176884	1046.0000978309445	1000.0000228762572
1190.000019534315	1144.0000879816018	1286.0000114725985	1100.500000394567	1014.0000387604322	1260.0000005673269	1114.000007259201	1130.5000026813068	1090.0000201088492	1158.000048589628	1014.0000378993561	1358.0000004519393	1212.0001017409697	1278.0000015308801	1042.0000275253387	1142.0000182996569	1110.500000184426	1186.000066108188	1062.00000515875	1154.0000366685556	1082.0000208779372	1018.5000027647611	1176.0000105011818	1199.4005268903045	1132.000003443371	1306.0000055159007	1144.000000000091	1038.0000663176884	1046.0000978309445	1000.0000228762572
1190.000019534315	1144.0000879816018	1286.0000114725985	1100.500000394567	1014.0000387604322	1260.0000005673269	1114.000007259201	1130.5000026813068	1090.0000201088492	1158.000048589628	1014.0000378993561	1358.0000004519393	1212.0001017409697	1278.0000015247565	1042.0000275253387	1142.0000182996569	1110.500000184426	1186.000066108188	1062.00000515875	1154.0000366685556	1082.0000208779372	1018.5000027647611	1176.0000105011818	1199.2930140604044	1132.000003443371	1306.0000055159007	1144.000000000091	1038.0000663176884	1046.000084069804	1000.0000228762572
1190.000019534315	1144.0000879816018	1286.0000094312745	1100.500000394567	1014.0000387604322	1260.0000005673269	1114.0000042371566	1130.5000026813068	1090.0000195357447	1158.000048589628	1014.0000347478552	1358.0000004519393	1212.0001017409697	1278.0000015247565	1042.0000275253387	1142.0000182996569	1110.500000184426	1186.000066108188	1062.00000515875	1154.0000366685556	1082.0000099920026	1018.5000027647611	1176.0000080074785	1199.160616679437	1132.000003443371	1306.0000055159007	1144.000000000091	1038.00006558817	1046.0000414090462	1000.0000228762572
1190.0000132121509	1144.0000879816018	1286.0000094312745	1100.500000394567	1014.0000387604322	1260.0000005673269	1114.0000042371566	1130.5000026813068	1090.0000175150503	1158.0000404090824	1014.0000347478552	1358.0000004519393	1212.0001017409697	1278.0000015247565	1042.0000275253387	1142.0000182996569	1110.500000184426	1186.0000464311493	1062.00000515875	1154.0000366685556	1082.0000099920026	1018.5000026440845	1176.00000793686	1198.9284121587198	1132.000003443371	1306.0000055159007	1144.000000000091	1038.00006558817	1046.0000414090462	1000.0000228762572
1190.0000132121509	1144.0000879816018	1286.0000082633785	1100.500000394567	1014.0000387604322	1260.0000005673269	1114.0000042371566	1130.5000026813068	1090.0000092642103	1158.0000404090824	1014.0000347478552	1358.0000004519393	1212.0001017409697	1278.0000015247565	1042.0000275253387	1142.0000136147016	1110.500000184426	1186.00002441215	1062.00000515875	1154.0000362338315	1082.0000054813104	1018.5000026440845	1176.00000793686	1198.8340221633325	1132.000003443371	1306.0000055159007	1144.000000000091	1038.0000419957623	1046.0000414090462	1000.0000228762572
1190.0000132121509	1144.0000423557565	1286.0000082633785	1100.500000100405	1014.0000387604322	1260.0000005673269	1114.0000042371566	1130.5000026813068	1090.0000092642103	1158.0000238239923	1014.0000347478552	1358.0000004519393	1212.0001017409697	1278.0000015247565	1042.0000275253387	1142.0000136147016	1110.500000184426	1186.0000192077932	1062.00000515875	1154.0000362338315	1082.0000054813104	1018.5000026440845	1176.00000793686	1198.750663364851	1132.000003443371	1306.0000043417276	1144.000000000091	1038.0000419957623	1046.0000414090462	1000.0000120939555
1190.0000132121509	1144.0000423557565	1286.0000082633785	1100.500000100405	1014.0000387604322	1260.000000409298	1114.0000042371566	1130.5000026813068	1090.0000092642103	1158.0000238239923	1014.0000347478552	1358.0000004519393	1212.000091000405	1278.0000015247565	1042.000007174799	1142.0000136147016	1110.500000184426	1186.0000192077932	1062.00000515875	1154.0000362338315	1082.0000054813104	1018.5000026440845	1176.00000793686	1198.5830631290073	1132.000003443371	1306.0000043417276	1144.000000000091	1038.0000387827213	1046.0000347652094	1000.0000120939555
1190.0000132121509	1144.0000423557565	1286.0000054485004	1100.500000100405	1014.000037276398	1260.000000409298	1114.0000042371566	1130.5000026813068	1090.0000092642103	1158.0000238239923	1014.0000347478552	1358.0000004519393	1212.000083848879	1278.0000015247565	1042.000007174799	1142.0000136147016	1110.500000132121	1186.0000192077932	1062.00000515875	1154.0000188250056	1082.0000054813104	1018.5000026440845	1176.0000029846642	1198.5306514651102	1132.000003443371	1306.0000043417276	1144.000000000091	1038.0000387827213	1046.0000347652094	1000.0000120939555
1190.0000132121509	1144.0000423557565	1286.0000054485004	1100.500000100405	1014.0000287408078	1260.000000409298	1114.0000042371566	1130.5000026813068	1090.0000092642103	1158.0000238239923	1014.0000347478552	1358.0000004519393	1212.000083848879	1278.0000015247565	1042.000007174799	1142.0000131543738	1110.500000132121	1186.0000192077932	1062.00000515875	1154.0000188250056	1082.0000054813104	1018.5000026440845	1176.0000029846642	1198.4855560488893	1132.000003443371	1306.0000043417276	1144.000000000091	1038.0000168647146	1046.0000319494743	1000.0000120939555
1190.0000122917486	1144.0000423557565	1286.0000054485004	1100.500000100405	1014.0000287408078	1260.000000409298	1114.0000042371566	1130.5000026813068	1090.0000032138796	1158.0000238239923	1014.0000347478552	1358.0000004519393	1212.0000286549575	1278.0000015247565	1042.000007174799	1142.0000131543738	1110.500000132121	1186.0000181319222	1062.00000515875	1154.0000188250056	1082.000004052348	1018.5000026440845	1176.0000029846642	1198.4083404934786	1132.000003443371	1306.0000043417276	1144.0000000000432	1038.0000168647146	1046.0000319494743	1000.0000120939555
1190.0000122917486	1144.0000423557565	1286.0000050770932	1100.5000000165483	1014.0000287408078	1260.000000409298	1114.0000042371566	1130.500000158482	1090.0000032138796	1158.0000227785413	1014.0000347478552	1358.0000004519393	1212.0000286549575	1278.0000015247565	1042.000007174799	1142.0000131543738	1110.500000132121	1186.0000181319222	1062.00000515875	1154.0000188250056	1082.000004052348	1018.5000026440845	1176.0000029846642	1198.3234331430833	1132.000003443371	1306.0000043417276	1144.0000000000432	1038.0000168647146	1046.0000319494743	1000.0000120939555
1190.000003436792	1144.0000423557565	1286.0000050770932	1100.5000000165483	1014.0000287408078	1260.000000409298	1114.0000042371566	1130.500000158482	1090.0000032138796	1158.0000227785413	1014.0000188689161	1358.0000004519393	1212.0000274298418	1278.0000002277247	1042.000007174799	1142.0000131543738	1110.500000132121	1186.0000181319222	1062.00000515875	1154.0000188250056	1082.000004052348	1018.5000026440845	1176.0000029846642	1198.257440017155	1132.000003106023	1306.0000043417276	1144.0000000000432	1038.0000168647146	1046.0000319494743	1000.0000120939555
1190.0000025572501	1144.0000414338776	1286.0000050770932	1100.5000000165483	1014.0000287408078	1260.0000002569227	1114.0000042371566	1130.500000158482	1090.0000032138796	1158.000021209009	1014.0000188689161	1358.0000004519393	1212.0000274298418	1278.0000002277247	1042.000007174799	1142.0000099116646	1110.500000132121	1186.0000124396543	1062.00000515875	1154.0000188250056	1082.000004052348	1018.5000026440845	1176.0000029846642	1197.217072767756	1132.000003106023	1306.0000043417276	1144.0000000000432	1038.0000066394555	1046.0000319494743	1000.0000120939555
1190.0000025572501	1144.0000408281458	1286.000004262511	1100.5000000165483	1014.0000287408078	1260.0000002569227	1114.0000042371566	1130.500000158482	1090.0000032138796	1158.0000184457695	1014.0000188689161	1358.0000004519393	1212.0000274298418	1278.0000002277247	1042.000007174799	1142.0000029802427	1110.500000132121	1186.0000124396543	1062.00000515875	1154.0000188250056	1082.0000006446785	1018.5000018969176	1176.0000029846642	1197.1648237708014	1132.000003106023	1306.0000043417276	1144.0000000000432	1038.0000066394555	1046.0000319494743	1000.0000094564102
1190.0000025572501	1144.0000408281458	1286.000004262511	1100.5000000165483	1014.0000164019511	1260.0000002569227	1114.0000042371566	1130.500000158482	1090.0000032138796	1158.0000184457695	1014.0000188689161	1358.0000004010076	1212.0000150869885	1278.0000002277247	1042.000007174799	1142.0000029802427	1110.500000132121	1186.0000124396543	1062.0000032814855	1154.0000188250056	1082.0000006446785	1018.5000018969176	1176.0000029846642	1197.1415809390278	1132.000003106023	1306.0000024291335	1144.0000000000432	1038.0000066394555	1046.0000319494743	1000.0000052441487
1190.0000025572501	1144.000040768562	1286.000004262511	1100.5000000165483	1014.0000069937605	1260.0000002569227	1114.0000042371566	1130.500000158482	1090.0000032138796	1158.0000136618905	1014.0000096475526	1358.0000004010076	1212.0000150869885	1278.0000002277247	1042.000007174799	1142.0000029802427	1110.500000132121	1186.000006471645	1062.0000029079567	1154.0000188250056	1082.0000006446785	1018.5000018969176	1176.0000029846642	1197.0990513581673	1132.0000021565054	1306.0000024291335	1144.0000000000432	1038.0000066394555	1046.0000319494743	1000.0000052441487
1190.0000025572501	1144.000031064434	1286.000004262511	1100.5000000165483	1014.0000069937605	1260.0000001390497	1114.0000042371566	1130.500000158482	1090.0000032138796	1158.0000136618905	1014.0000096475526	1358.0000004010076	1212.0000141269577	1278.0000002277247	1042.000007174799	1142.0000029802427	1110.500000132121	1186.000006471645	1062.0000029079567	1154.0000155376677	1082.0000006446785	1018.5000009048365	1176.000001761551	1197.0300182346834	1132.0000021565054	1306.0000024291335	1144.0000000000432	1038.0000066394555	1046.000030937055	1000.0000052441487
1190.0000025572501	1144.0000206486366	1286.000004262511	1100.5000000165483	1014.0000069937605	1260.0000001390497	1114.0000042371566	1130.500000158482	1090.0000013429672	1158.0000136618905	1014.0000090863966	1358.0000001509366	1212.0000141269577	1278.0000002277247	1042.000007174799	1142.0000029802427	1110.500000132121	1186.000006471645	1062.0000023578937	1154.000010922957	1082.0000006446785	1018.5000009048365	1176.000001761551	1197.0020260278163	1132.0000014726202	1306.0000024291335	1144.0000000000432	1038.0000066394555	1046.000030937055	1000.0000052441487
1190.0000025572501	1144.0000206486366	1286.0000009984142	1100.5000000165483	1014.0000069937605	1260.0000001390497	1114.000003350659	1130.500000158482	1090.0000013429672	1158.0000091119473	1014.0000090863966	1358.0000001509366	1212.0000137256657	1278.0000002277247	1042.0000046026796	1142.0000029802427	1110.500000132121	1186.000006471645	1062.0000023578937	1154.000010922957	1082.0000006446785	1018.5000001850158	1176.000001761551	1196.9710537819888	1132.0000011057396	1306.0000024291335	1144.0000000000432	1038.0000066394555	1046.000030937055	1000.0000036695928
1190.0000025572501	1144.0000206486366	1286.0000009984142	1100.5000000165483	1014.0000069937605	1260.0000001390497	1114.000003350659	1130.500000158482	1090.0000013429672	1158.0000091119473	1014.0000090863966	1358.0000001509366	1212.0000137256657	1278.0000002277247	1042.0000026116272	1142.0000028405725	1110.500000132121	1186.000006471645	1062.0000015687751	1154.0000101770102	1082.0000006446785	1018.5000001850158	1176.000001761551	1196.9095737586767	1132.0000011057396	1306.0000024291335	1144.0000000000339	1038.0000066394555	1046.0000174574168	1000.0000036695928
1190.0000025572501	1144.0000124282528	1286.0000009984142	1100.5000000165483	1014.0000069937605	1260.0000001390497	1114.000003350659	1130.5000000695698	1090.000000791844	1158.0000091119473	1014.0000056637921	1358.0000001509366	1212.0000122098809	1278.0000002277247	1042.0000026116272	1142.0000028405725	1110.500000132121	1186.000006471645	1062.0000008760637	1154.0000101770102	1082.0000006446785	1018.5000001850158	1176.0000011859524	1196.859279246681	1132.0000011057396	1306.000001262442	1144.0000000000339	1038.0000066394555	1046.000015416277	1000.0000036695928
1190.0000025572501	1144.0000090055607	1286.0000009984142	1100.5000000165483	1014.0000054593024	1260.0000001390497	1114.000003350659	1130.5000000695698	1090.000000791844	1158.0000076124388	1014.0000056637921	1358.0000001509366	1212.0000122098809	1278.0000000287782	1042.0000026116272	1142.0000028405725	1110.5000000352084	1186.000006471645	1062.0000008760637	1154.000003452203	1082.0000006446785	1018.5000001850158	1176.0000011859524	1196.835590334085	1132.0000011057396	1306.000001262442	1144.0000000000339	1038.0000066394555	1046.0000124111143	1000.0000036695928
1190.0000019623833	1144.0000090055607	1286.0000009984142	1100.5000000165483	1014.0000054593024	1260.0000001390497	1114.0000016966794	1130.5000000695698	1090.000000791844	1158.0000076124388	1014.0000056637921	1358.0000001509366	1212.0000122098809	1278.0000000287782	1042.0000026116272	1142.000002182769	1110.5000000352084	1186.000006471645	1062.0000008760637	1154.000003452203	1082.0000006446785	1018.5000001850158	1176.0000011859524	1196.8097329867533	1132.0000011057396	1306.000001262442	1144.0000000000339	1038.0000066394555	1046.000005323815	1000.0000036695928
1190.0000019623833	1144.0000073752783	1286.0000009984142	1100.5000000165483	1014.0000054593024	1260.0000001390497	1114.0000009885089	1130.5000000695698	1090.000000791844	1158.0000076124388	1014.0000056637921	1358.0000001509366	1212.0000112138628	1278.0000000287782	1042.0000026116272	1142.000002182769	1110.5000000352084	1186.000006471645	1062.0000008760637	1154.000003452203	1082.0000006446785	1018.5000001064008	1176.0000011859524	1196.4546256413819	1132.0000005118395	1306.000001262442	1144.0000000000339	1038.0000066394555	1046.000005323815	1000.0000024389897
1190.0000019623833	1144.0000073752783	1286.0000009984142	1100.5000000165483	1014.0000034664655	1260.000000004904	1114.0000009885089	1130.5000000695698	1090.000000791844	1158.0000033368124	1014.0000056637921	1358.0000001509366	1212.0000091343227	1278.0000000287782	1042.0000026116272	1142.000002182769	1110.5000000352084	1186.000006471645	1062.0000008760637	1154.000003452203	1082.0000006446785	1018.5000001064008	1176.0000011859524	1196.43206402639	1132.0000005118395	1306.000001262442	1144.0000000000339	1038.0000066394555	1046.000005323815	1000.0000024389897
1190.0000004186413	1144.0000041005562	1286.0000009984142	1100.5000000165483	1014.0000034664655	1260.000000004904	1114.0000009885089	1130.5000000695698	1090.000000791844	1158.000003266235	1014.0000056637921	1358.0000001509366	1212.0000091343227	1278.0000000287782	1042.0000026116272	1142.000001878891	1110.5000000352084	1186.000006471645	1062.0000008760637	1154.000003452203	1082.0000006446785	1018.5000001064008	1176.0000005771858	1196.4133973098733	1132.0000004400883	1306.000001262442	1144.0000000000339	1038.0000066394555	1046.000005323815	1000.0000017271034
1190.0000004186413	1144.0000041005562	1286.0000009984142	1100.5000000031719	1014.0000034664655	1260.000000004904	1114.0000009885089	1130.5000000695698	1090.0000007819492	1158.000003266235	1014.0000045387584	1358.0000001509366	1212.0000020146492	1278.0000000287782	1042.0000026116272	1142.0000003013558	1110.5000000352084	1186.0000043022396	1062.0000008760637	1154.0000023737002	1082.0000006446785	1018.5000001064008	1176.0000001082417	1196.4055960960545	1132.0000001491703	1306.000001262442	1144.0000000000339	1038.0000064929905	1046.000005323815	1000.0000017271034
1190.0000004186413	1144.0000041005562	1286.0000009984142	1100.5000000031719	1014.0000034664655	1260.000000004904	1114.000000727754	1130.5000000695698	1090.0000007819492	1158.000002977816	1014.0000037642194	1358.0000001509366	1212.0000020146492	1278.0000000287782	1042.0000026116272	1142.0000003013558	1110.5000000352084	1186.0000043022396	1062.0000007945182	1154.000002335283	1082.0000005236052	1018.5000001064008	1176.0000001082417	1196.3888304522234	1132.0000001491703	1306.000001262442	1144.0000000000339	1038.000003943845	1046.000005323815	1000.0000016255834
1190.0000004186413	1144.0000041005562	1286.0000003671657	1100.5000000031719	1014.0000024352391	1260.000000004904	1114.000000727754	1130.5000000695698	1090.0000007819492	1158.0000015414444	1014.0000015763287	1358.0000001509366	1212.0000020146492	1278.0000000287782	1042.0000024258343	1142.0000003013558	1110.5000000352084	1186.0000043022396	1062.0000007547492	1154.000002335283	1082.000000361366	1018.5000001064008	1176.0000001082417	1196.3807683428765	1132.0000001405765	1306.000001262442	1144.0000000000339	1038.0000022096583	1046.000005323815	1000.0000016255834
1190.0000004186413	1144.0000041005562	1286.0000003671657	1100.5000000031719	1014.0000024352391	1260.000000004904	1114.000000727754	1130.5000000695698	1090.0000007819492	1158.0000015414444	1014.0000015763287	1358.0000001509366	1212.0000020146492	1278.0000000287782	1042.0000023458408	1142.0000003013558	1110.5000000352084	1186.0000025262348	1062.0000005002453	1154.000002033651	1082.000000361366	1018.5000000947463	1176.0000001082417	1196.3656207242168	1132.0000001405765	1306.000000578093	1144.0000000000339	1038.0000022096583	1046.00000414502	1000.0000006775314
1190.0000004186413	1144.0000011858028	1286.0000003671657	1100.5000000031719	1014.0000005282926	1260.000000004904	1114.000000727754	1130.5000000695698	1090.000000544728	1158.0000012725857	1014.0000015763287	1358.0000001509366	1212.0000020146492	1278.0000000287782	1042.0000008779352	1142.0000002742042	1110.5000000352084	1186.0000025262348	1062.0000004668725	1154.000002033651	1082.000000361366	1018.5000000947463	1176.0000001082417	1196.3556986282774	1132.0000001405765	1306.000000578093	1144.0000000000339	1038.0000022096583	1046.0000023122545	1000.0000006775314
1190.0000003875812	1144.0000011858028	1286.0000003671657	1100.5000000031719	1014.0000005282926	1260.000000004904	1114.0000002626643	1130.5000000695698	1090.0000004103426	1158.0000007843432	1014.0000006058792	1358.0000000993682	1212.0000020146492	1278.0000000287782	1042.0000008779352	1142.0000002742042	1110.5000000254824	1186.0000025262348	1062.0000002725264	1154.000002033651	1082.0000001479168	1018.5000000947463	1176.0000001082417	1196.3458184877297	1132.0000001405765	1306.000000578093	1144.0000000000339	1038.0000022096583	1046.0000023122545	1000.0000006775314
1190.0000003875812	1144.0000011858028	1286.0000003671657	1100.5000000031719	1014.0000005282926	1260.000000004904	1114.0000002626643	1130.5000000695698	1090.0000002586157	1158.0000005586196	1014.0000006058792	1358.0000000993682	1212.000001430507	1278.0000000287782	1042.0000008779352	1142.0000002742042	1110.500000022967	1186.000001819555	1062.0000002596944	1154.000002033651	1082.0000001479168	1018.5000000947463	1176.0000001082417	1196.3370580737699	1132.0000000616642	1306.000000578093	1144.0000000000339	1038.0000016354963	1046.0000016547851	1000.000000146531
1190.0000003875812	1144.0000011858028	1286.0000003671657	1100.5000000031719	1014.0000005282926	1260.000000004904	1114.0000000613886	1130.5000000695698	1090.0000001928227	1158.0000005586196	1014.0000005198343	1358.0000000493249	1212.0000011945908	1278.0000000287782	1042.0000002246434	1142.0000001299695	1110.500000022967	1186.000001819555	1062.0000001714043	1154.000001280177	1082.0000001479168	1018.5000000947463	1176.0000001082417	1196.3308952348914	1132.0000000616642	1306.0000004078122	1144.0000000000339	1038.0000002702322	1046.0000016547851	1000.000000146531
1190.0000002676086	1144.0000011858028	1286.0000003671657	1100.5000000031719	1014.0000005282926	1260.000000004904	1114.0000000613886	1130.5000000695698	1090.0000001928227	1158.0000005586196	1014.0000005198343	1358.0000000155037	1212.0000011945908	1278.0000000287782	1042.0000002246434	1142.0000001299695	1110.500000022967	1186.000000852611	1062.0000000402997	1154.0000008128607	1082.0000001479168	1018.5000000947463	1176.0000001082417	1196.3233932676915	1132.0000000616642	1306.0000004078122	1144.0000000000232	1038.0000002702322	1046.0000007895671	1000.000000146531
1190.0000002287134	1144.0000011858028	1286.0000002084716	1100.5000000031719	1014.0000005282926	1260.000000004904	1114.0000000613886	1130.5000000443306	1090.000000138109	1158.0000005586196	1014.0000005142713	1358.0000000155037	1212.0000009683527	1278.0000000287782	1042.0000002246434	1142.0000001299695	1110.500000022967	1186.0000002447578	1062.0000000402997	1154.0000007887652	1082.0000000044508	1018.500000044819	1176.0000000535579	1196.3180795155772	1132.0000000616642	1306.0000001919484	1144.0000000000232	1038.0000002702322	1046.0000007895671	1000.000000146531
1190.0000002287134	1144.0000006521632	1286.00000010552	1100.5000000031719	1014.0000004349558	1260.000000004904	1114.0000000613886	1130.5000000443306	1090.000000138109	1158.000000403262	1014.0000002955876	1358.0000000155037	1212.0000003523107	1278.0000000081473	1042.0000002162474	1142.0000001299695	1110.5000000019836	1186.0000002447578	1062.0000000402997	1154.0000001782714	1082.0000000044508	1018.5000000356765	1176.0000000535579	1196.3099749631829	1132.0000000005416	1306.0000000255618	1144.0000000000232	1038.0000001943486	1046.000000772595	1000.000000146531
1190.0000000940895	1144.00000063921	1286.0000000073674	1100.5000000031719	1014.0000002798513	1260.000000004904	1114.0000000613886	1130.5000000443306	1090.000000138109	1158.000000403262	1014.0000002511164	1358.0000000155037	1212.0000003523107	1278.0000000081473	1042.0000001035376	1142.0000001299695	1110.5000000019836	1186.0000002447578	1062.0000000402997	1154.0000001782714	1082.0000000044508	1018.5000000356765	1176.0000000535579	1196.3024141494725	1132.0000000005416	1306.0000000255618	1144.0000000000036	1038.0000001943486	1046.0000005035854	1000.0000000821069
1190.0000000834111	1144.000000514715	1286.0000000073674	1100.5000000031719	1014.0000001531084	1260.000000004904	1114.0000000613886	1130.5000000016385	1090.0000001044643	1158.0000001834053	1014.0000001292121	1358.0000000155037	1212.000000170144	1278.0000000081473	1042.0000001035376	1142.0000000292375	1110.5000000019836	1186.0000002447578	1062.0000000402997	1154.0000001782714	1082.0000000044508	1018.5000000356765	1176.0000000535579	1196.299470612719	1132.0000000005416	1306.0000000255618	1144.0000000000036	1038.0000001429553	1046.0000005035854	1000.0000000821069
1190.000000065532	1144.00000014448	1286.0000000073674	1100.5000000031719	1014.0000001531084	1260.000000004904	1114.0000000613886	1130.5000000016385	1090.0000000999594	1158.0000001423195	1014.0000001292121	1358.0000000155037	1212.000000170144	1278.0000000050086	1042.0000001035376	1142.0000000292375	1110.5000000019836	1186.0000001845897	1062.000000030433	1154.0000001782714	1082.0000000044508	1018.5000000356765	1176.0000000535579	1196.2956102448052	1132.0000000005416	1306.0000000255618	1144.0000000000036	1038.0000001429553	1046.0000005035854	1000.0000000821069
1190.0000000570417	1144.00000014448	1286.0000000073674	1100.5000000031719	1014.0000001060441	1260.000000003869	1114.0000000524547	1130.5000000016385	1090.0000000276711	1158.0000000894304	1014.000000090582	1358.0000000133275	1212.000000170144	1278.0000000003824	1042.0000000171262	1142.0000000292375	1110.5000000019836	1186.0000000505197	1062.0000000111943	1154.000000142918	1082.0000000044508	1018.5000000153076	1176.0000000316904	1196.2929340231835	1132.0000000005416	1306.0000000255618	1144.0000000000036	1038.0000000528314	1046.0000004762417	1000.0000000658515
1190.0000000365644	1144.0000000995801	1286.0000000073674	1100.5000000004175	1014.0000000373735	1260.000000003869	1114.0000000524547	1130.5000000016385	1090.0000000191144	1158.0000000459745	1014.000000090582	1358.0000000022073	1212.0000001104886	1278.0000000003824	1042.0000000171262	1142.000000013603	1110.5000000006444	1186.0000000505197	1062.0000000111943	1154.0000000902858	1082.0000000044508	1018.5000000145226	1176.0000000311024	1196.2914684722678	1132.0000000005416	1306.000000022598	1144.000000000002	1038.0000000458601	1046.0000002188503	1000.000000058571
1190.0000000104956	1144.0000000980842	1286.0000000073674	1100.5000000004175	1014.0000000373735	1260.0000000000227	1114.0000000142165	1130.5000000016385	1090.000000009839	1158.0000000422613	1014.0000000433857	1358.0000000022073	1212.0000000829025	1278.0000000003824	1042.0000000160674	1142.000000013603	1110.5000000006444	1186.0000000369942	1062.0000000111943	1154.0000000614968	1082.0000000044508	1018.5000000042315	1176.0000000149098	1196.2901402120763	1132.0000000005416	1306.000000022598	1144.0	1038.0000000458601	1046.0000001350245	1000.0000000281614
1190.0000000104956	1144.0000000667915	1286.0000000065538	1100.5000000002142	1014.0000000092034	1260.0000000000227	1114.0000000142165	1130.5000000016385	1090.0000000036139	1158.0000000280506	1014.0000000324113	1358.000000001239	1212.0000000584998	1278.0000000003824	1042.0000000160674	1142.0000000012	1110.500000000624	1186.0000000361058	1062.0000000019181	1154.000000031354	1082.0000000022687	1018.500000002465	1176.000000007355	1196.289034286777	1132.0000000005416	1306.0000000067052	1144.0	1038.0000000323635	1046.0000000480559	1000.0000000171981
1190.0000000072293	1144.0000000385917	1286.0000000021607	1100.5000000000398	1014.0000000092034	1260.0000000000227	1114.000000005819	1130.5000000000705	1090.0000000036139	1158.0000000129808	1014.0000000079547	1358.00000000022	1212.0000000254895	1278.0000000003824	1042.0000000105824	1142.0000000012	1110.500000000624	1186.0000000157127	1062.0000000019181	1154.0000000094228	1082.0000000008563	1018.500000000291	1176.0000000006305	1196.2885969859517	1132.0000000002287	1306.0000000021546	1144.0	1038.000000019791	1046.0000000350462	1000.0000000046688
1190.000000001672	1144.000000023313	1286.0000000008918	1100.5000000000398	1014.000000003013	1260.0000000000227	1114.0000000038742	1130.5000000000705	1090.0000000036139	1158.0000000049158	1014.0000000057471	1358.00000000022	1212.0000000090145	1278.0000000003824	1042.0000000030516	1142.0000000012	1110.5000000004127	1186.0000000135694	1062.0000000006623	1154.000000007224	1082.0000000008292	1018.5000000001	1176.0000000006305	1196.2881206237282	1132.0000000002287	1306.0000000011353	1144.0	1038.0000000102832	1046.0000000278426	1000.0000000021289
1190.000000000959	1144.0000000152888	1286.0000000002055	1100.5000000000025	1014.0000000014327	1260.0000000000227	1114.0000000013404	1130.5000000000705	1090.0000000018597	1158.000000001439	1014.00000000353	1358.0000000001778	1212.0000000021405	1278.0000000001169	1042.0000000018367	1142.0000000010864	1110.5000000000434	1186.0000000069094	1062.0000000005903	1154.0000000029509	1082.0000000002408	1018.5000000001	1176.0000000005703	1196.2879131224372	1132.00000000016	1306.0000000001132	1144.0	1038.000000003927	1046.000000017199	1000.0000000008179
1190.0000000003258	1144.000000011477	1286.0000000001357	1100.5000000000025	1014.0000000006789	1260.0000000000205	1114.000000000652	1130.5000000000296	1090.000000000602	1158.0000000009973	1014.0000000014743	1358.0000000000937	1212.0000000013943	1278.0000000000605	1042.0000000013451	1142.000000000204	1110.500000000007	1186.000000005523	1062.0000000001776	1154.000000000532	1082.0000000001	1018.5000000000753	1176.0000000002965	1196.287758780059	1132.0000000000716	1306.0000000000346	1144.0	1038.000000002401	1046.0000000128534	1000.0000000002915
