# Supplementary material for: An improved FOX optimization algorithm using adaptive exploration and exploitation for global optimization
Source: PLoS One. 2025 Sep 18;20(9):e0331965. doi: 10.1371/journal.pone.0331965 (PMC12445531; doi:10.1371/journal.pone.0331965)
Supplement: S2 File — This compressed file contains all the results of the conducted experiments. Each main directory within the archive includes three subdirectories: Analysis, best_fit, and convergence. The best_fit and convergence folders contain the raw experimental data obtained from 30 independent runs. The Analysis folder includes tables and figures derived from these raw results. These files can be used to reproduce and further analyze the results presented in the manuscript. (ZIP) [file pone.0331965.s002.zip › cec2017/convergence/IFOX/C17F18.csv]

trial_1	trial_2	trial_3	trial_4	trial_5	trial_6	trial_7	trial_8	trial_9	trial_10	trial_11	trial_12	trial_13	trial_14	trial_15	trial_16	trial_17	trial_18	trial_19	trial_20	trial_21	trial_22	trial_23	trial_24	trial_25	trial_26	trial_27	trial_28	trial_29	trial_30
4888245183201534.0	590456344177132.8	93313044474421.23	1.4260588636788786e+16	1.1689784356721466e+16	1.2619255130847562e+16	119245703888365.44	1.0248585834428482e+16	6545020519921785.0	1.1151113818479026e+16	2.3843030016885856e+16	1.1233629816987136e+16	934950300182411.5	1.2242137165255418e+16	49054780300032.89	3180881631767873.0	1.2014030545150486e+16	1.0926186517932244e+16	4357485641835829.0	2.651038208818816e+16	2529240464911423.5	2.1493696280007932e+16	3.2452738169639892e+16	2.2006684908505676e+16	3.1482805820352916e+16	1.2358335301639498e+16	1.0576694425998032e+16	8744155301487875.0	2.671899113416448e+16	2884649077566263.0
4130998279295804.5	223567629446606.66	43214797613068.664	1.001902565864566e+16	4670813327443411.0	7126309856373107.0	68238933282985.89	7541688638266311.0	3436811206281206.0	8920147469263279.0	1.380741770383268e+16	4781363485156185.0	661865492561166.4	1848964852317203.8	25071973267768.7	226339974394942.3	6780059945364527.0	9022223706195736.0	3533548254993368.5	1.7076876086048148e+16	1183851936679312.5	28306821331612.254	1.1060073793792432e+16	6907276282422710.0	2.255353683199898e+16	9404546970124062.0	7054809981625879.0	6093802654312513.0	1.0462640020660822e+16	2201677500454171.8
3256985122730093.0	161424659773240.53	17092759724828.637	7200761776387255.0	3271419606164190.5	1127116695794549.5	33791990356333.516	6108945078145056.0	1784132936782214.5	3733168499101613.0	9125997352428160.0	2777637084160193.0	305313910487321.9	813112016317047.0	6367320719362.034	168694581541782.6	5632726939239279.0	7134806037543015.0	2162772937438396.8	9078746155525972.0	504882619758528.94	7941131953769.035	9319572696972378.0	4111280154369333.0	1.7627541421299548e+16	6084953927907407.0	4624868326224516.0	4094459203831034.5	8532255307983815.0	1624453860490003.2
1870443550540146.2	122289031146428.39	6378185350472.744	5880733443516834.0	2353299032641530.0	696855212743052.9	14692443339024.16	4204997146045890.0	246567449882406.5	2063611899956043.5	5203758700273858.0	1390135613028737.0	95767076209650.81	354323848706853.9	2043388858813.9287	113361138578984.66	4027998533061646.5	4175375152521964.0	1602928654792015.8	7667111774121276.0	303842096074330.1	1579377434441.0037	6570568131767206.0	2584958887020905.5	1.3837586898047644e+16	3380717896417928.5	3842347698692575.5	414667439974519.6	4233704398016467.5	1020872508135062.2
1324533898283090.2	102443664735935.83	3215393767244.136	3244520205279748.0	1376748897732833.8	464398013678962.3	4127266810811.6294	2360162519261037.0	118946017771476.88	1548927884399955.2	3015458114138287.0	951161712308175.5	67987780913385.87	186160333410053.53	274547022153.45444	1655532639773.089	2975085745671832.0	2932337599924745.0	928616634970337.9	5369351866724364.0	140275615452844.73	210594856670.05933	4482528312976277.0	749039103705092.4	8116502713198470.0	2755378189979912.0	1710350660946114.5	119927236028188.94	2461506711214163.5	639314231709129.4
466807615405824.8	75432677628834.61	1551689512382.7546	2061716754120909.2	808842995158527.5	368298173779200.6	1982924021306.4187	1482791616159620.8	64388735383043.96	182538431665322.62	208323225440663.12	355528226452402.25	17099125824115.305	60175932293720.3	191954479989.73077	508017235158.7608	1880145334329887.5	1931328531227132.0	634725404914762.2	3190438519207727.0	94442095048290.39	102896157818.21413	2915597773229101.0	173160292821345.03	6250880718933776.0	2233627524005445.5	970785843774211.2	45952702650520.445	1669584777179661.5	277579109781800.4
311006869924040.2	51141152061241.414	801783104024.4752	1364366544391828.5	425218782179404.5	195801472262742.75	934464788804.2399	929394389491944.6	27712137435354.35	37451760045969.35	137202912175679.64	265917642208127.2	13207273430961.549	11424732903075.611	134871964663.83891	359885191138.12164	902976153051307.4	1464400910081002.5	217881510039024.34	2039398570151821.8	48709215716974.32	67683152570.636215	2614330533611391.5	72319034922961.64	4382316473438084.5	1827172603174816.2	768970983325994.1	33835731106499.715	1225708316728111.8	226942125956893.2
139966532640810.9	32325347892223.145	400363021791.6938	791143141089476.5	267739873488862.75	92823703845854.61	415695088645.61487	669064827005370.1	16236609079881.604	5480385814913.366	35675473703700.516	186688118748415.84	8854505922929.066	5922936056195.163	120571771308.64717	201530671475.33737	565419138788455.5	1121174163398889.5	35605182350942.945	461187202234330.44	20414670499961.074	56649817348.997055	1911674842239890.5	28047738813036.06	3267951593220767.5	1174445510499932.2	555070830393610.94	18926714923474.86	906082036930570.4	76599837913326.39
106992211224921.64	13141241097936.879	194070772675.60382	532751162520558.7	82884888979539.28	52330559074108.95	175618502860.43964	549392701096031.5	5306953623694.78	3931757501212.2085	21133786073987.375	154614347471737.97	5179028934090.058	3230460610581.3276	109798200481.53648	113793612648.974	400338897372420.2	757117576188679.1	21810719884238.363	354508904228992.06	11469726662151.152	51866511991.98665	871285441421744.4	16052791520816.803	2729612417630938.0	386256370588858.25	459394754293049.6	9221265247028.115	534480120752426.9	37841063870233.516
61399430015648.43	6899637513028.445	122095046882.58144	401868706043469.1	60378587775590.41	31802926032350.926	50936909307.3324	358399990647496.9	2705009070154.035	2138633197163.6233	16806661006191.184	73282687925090.81	3253241027298.726	1444121118762.621	88103927615.64743	93620427817.39178	296909786464180.2	590258426125239.5	1032171033179.7019	91599560305847.9	6577871849660.447	47387122272.47371	715903444977506.4	7025026496444.822	1885118045520378.2	276580391211174.4	291271085657521.25	393596668906.67084	283998150756164.4	17768289850164.164
12066929738056.256	4824518929632.712	103099111994.49138	300020648220153.2	48714588730136.13	15099222463945.615	46969023719.07865	254395926934611.03	1728483566036.4187	1285912826303.1516	10956203529721.018	48562593047255.98	1933564343633.3516	768692113316.7822	80997555362.19724	81936571412.31908	230265749767474.0	413323837282231.56	609031764485.9854	67560659815792.305	2864357974291.9004	43752213468.280075	542864215097024.0	4538634921514.804	106078433523210.27	87664735515126.78	158155212049416.22	78192279200.79742	193643523034847.12	7690477332516.244
6295773474926.039	3471993286925.6895	82810025172.28185	210822380370856.56	38311167594030.42	1243507865245.7964	45337482454.5627	190465768655698.97	613608816502.4681	852129272323.4995	5540392387502.174	36254526249949.695	1321818671103.1633	424784637480.79626	73113136290.67569	78350153668.63968	92682911405482.61	176221893445970.06	285942291773.7964	50266755222314.82	808384160955.1045	26710178759.26552	399532650033424.1	2669160050671.94	29936369530999.656	49658882844038.586	102862869024447.25	44449394093.31506	114480935471531.14	2833631790318.8022
3553007056873.23	1538041087166.4429	76331526917.4405	170371096607282.12	26730711973204.977	754278097298.6902	40398455844.58341	112987900934700.4	298654265199.82477	460646807913.25464	3749795080678.0054	8888359976267.943	472783595836.1248	226940465301.5346	69738489657.50018	73559810930.3665	56264017764085.31	111233500737032.5	192242859268.75778	30049921643290.1	474008082919.15497	23159173714.596367	264148082571924.84	882304402860.5405	15903393839214.59	30134331464536.684	31661072039829.17	28923103848.58625	73783306937129.86	860597155640.2794
538517879247.94995	1045386465173.0627	73708155684.27551	111832327135676.08	18300660603585.03	463427834415.6399	38268499335.8601	69692113538686.23	142314126521.6509	321446441500.0046	1934781663011.3362	494103017643.2146	295162004586.59283	165242148724.9583	66964037413.10452	69975444217.31668	27284188557409.64	75780273437617.14	90784485744.29597	18892953426801.82	377752499129.4647	20573702548.357185	106641263917590.73	139717224093.29044	6664599958261.045	17456979556381.977	15681006050199.299	18580840918.971992	52648931815029.65	361387843636.2976
316240049486.109	674094955061.7734	72442458175.69385	82911035424016.23	11028936366581.125	302880726614.1126	37141840199.993324	53679619462120.78	93259351952.14426	102163855832.32677	1370349391652.3845	225689798497.08154	182623563166.808	123260194709.99486	63395230255.71019	64692471084.7534	19235541911198.664	39549231694579.555	71055115196.61235	10646329878487.08	192230625027.75793	19329790839.76471	46537529966271.65	98000373672.2346	3609625881812.516	11915681786256.697	10326464020296.023	16102403842.291914	30494004767774.33	249760110699.70053
191902690646.41214	390391079754.3778	69593947644.01416	21615865019379.867	7445469599516.452	179436654589.81363	34296298903.638027	37639683217720.01	80736088818.66628	93810624492.95848	915550767107.9714	103068151163.45679	128467188629.69223	91099916687.58081	61737145569.76276	60714453628.16388	1794092370180.0486	22786540470298.27	56356760349.422195	6723992188867.274	141243023185.5447	15628682869.481916	32672928195711.17	45131295941.86616	2143698221559.0076	5993159889164.959	5969002533594.739	12602170372.129438	13480681323424.686	48745576538.04473
98151687342.3467	245450299870.41327	68155779578.29911	11137980616255.617	6040384606246.27	92370326595.80536	33246128987.273582	17877314879343.31	77753771944.27701	82878433094.6847	566792646655.2188	74243049749.58014	87656810767.5007	74231953780.28171	57101231924.90206	55194139096.74922	171010678500.70132	18030251493892.957	52903815615.04239	4543660771095.011	122323794602.98976	12017981772.03737	13949822978298.809	39108598804.23092	1332100990902.3262	3455351121527.525	3113370795576.2427	10433134400.036839	9257119638902.209	24424408723.984398
44547882839.738556	105435209087.99373	66682285855.829185	6451816468684.283	4406341972604.115	66534070918.78911	31503807968.346283	13350765078567.412	75171537092.44215	78883092266.74385	343283806286.03394	40065916816.464485	72659230005.42413	66700217645.85874	52978550940.51969	51397623025.84719	119420446154.74982	13531221716842.025	49564276023.55478	2240029148725.498	113730051737.65327	11043554192.354385	9949425250419.904	31515682240.94191	379495758221.9198	2675997221446.2466	2069618283653.0317	9992005999.71442	5308506676568.047	18307545547.788273
29725548592.484264	62117783364.22344	61714072345.726166	2826199169177.525	3569168579054.5576	62384604160.70507	30497566718.032845	10062318208551.973	64351666472.17218	75717290250.90799	256364071337.94266	25989772782.81561	70295872907.88487	63133234165.63676	48981757433.176796	40998931411.47514	52560883959.66697	10739856338154.902	44981852676.49354	1541902255248.4988	109730821347.73308	10001028484.751741	2870993476699.764	24928409353.01957	174011169787.72513	1606608590519.776	239399258639.2847	9604619400.108631	3250846191376.4165	15321535925.392195
23352781485.377625	40240071459.885376	55257537916.99018	880023005152.6273	2624142236793.154	57869809628.99307	28508424995.51024	7355568033839.178	60764923117.80905	74241969455.17644	226205102681.79398	20259528554.12035	67749996842.39007	59320407012.794235	41203537672.716805	36691982652.27113	42167751502.57918	8000042713461.547	38696817507.646515	1185001092150.7935	98379340103.58054	7321162694.41586	1228690566153.9534	22571851570.88259	122421106326.57126	864094367026.3392	170275607599.37048	8564883677.133771	2761057993220.0015	13090478236.86425
19901388471.59881	25517394398.766216	50149850630.98593	420544706637.2539	2037909375181.4475	56249721881.28974	26565695243.59201	2840683537455.935	51080240742.912964	69324167659.16978	174808631418.2744	15340480884.918198	66190550069.43451	37060512487.83027	37850426165.35211	32945507665.775833	36157800609.91039	5587109823836.168	33999605866.059265	601430822802.0935	94479445194.76428	5138032544.572395	797982624947.5303	21651319901.602276	52310536916.45473	601617376715.761	69723231565.1042	7836263342.092287	1366165882067.5046	7521422305.642913
18459961086.735664	19743653258.975544	48541117322.057976	164332357693.7389	1392269746487.9817	53635562345.743515	23964204794.81896	2190431569068.0222	44320957705.93928	65092695963.62416	136071279613.12358	10136859893.384642	25656676551.179996	34448329909.38299	31435437141.337276	28111573784.200146	34563006681.674576	1572310425544.9944	27901882558.364883	420347832298.35144	84867178458.93105	4709239129.599333	136246171465.27553	20759477148.327385	27453277821.562084	293996683311.17377	59287654681.79728	5515947125.610544	790788737810.5251	4273303681.562868
16002590941.605135	17933733832.966335	47403382329.2957	102172929614.25272	1007619851318.0779	50841107316.50251	22200489333.643932	1439502478340.781	42178500665.26051	62390769344.03217	118066149024.7214	9248643025.981182	24049628488.215324	31734351467.539368	30446413949.8517	26728300651.110508	24911162874.197124	889490222366.6661	27302566268.333664	300423293539.30884	80902134286.37567	2850635054.218131	47758201676.03545	18746716374.14573	20736766006.684406	136047799751.06868	49674720216.22498	5120812951.402543	548435863250.6225	3687697559.2278886
13037090013.554249	15532487567.64634	45536446581.413475	66798678349.35665	834922763703.0017	48016900670.04879	21014338223.684093	825098226108.0146	40250640094.1728	54523510110.058975	105142111778.90231	6974608880.81689	21988824073.746376	29013561242.038383	28094915567.6829	23313284863.94872	21085160991.154255	480211143711.7883	25776235045.95945	138582691342.7444	79400296771.60977	2549883093.787578	30129838634.79454	12730821459.300255	17362972935.445133	110971906634.01842	45693304580.581985	4475485582.958203	425342792361.6615	3137551015.379127
8327763084.982773	12721877520.50123	43562598043.663155	58770687488.22974	529927578196.6159	45223074559.570786	20200677175.28277	412162013192.53503	39092233700.60637	46436214196.94883	85181970569.8113	6253834321.58212	21174706927.019775	25737028176.433174	25946706813.408356	21685657258.514263	18298266217.086235	190536514642.55615	22829972411.909794	112099028973.4417	48162787591.476585	1070886051.9693968	25343785318.028126	11798492437.769377	10919598477.218313	67838237487.910324	39949877137.6735	3719498862.783679	329524270428.0417	2408445512.606158
7187079700.340418	11161790842.192488	42492635640.82363	46855683184.007355	445375541441.151	42387744123.07806	18011471822.00611	168907427032.98853	36862163389.82285	42199292670.139305	74695317107.41579	6123773283.302702	19087524247.115467	24623982350.745834	24627180090.801292	20269297181.52938	15008371659.439312	114718332804.6487	21006008166.336605	79498603634.80081	38385644624.97045	854656997.4517255	19960536757.276196	10418150244.402	7660606043.538868	58171320132.58579	35760654023.8934	2772017994.468645	249885054732.77655	1247755677.2938142
6566993224.806202	8753420994.414799	39699346843.8365	41833024150.43875	357367409050.1235	39791169920.361786	16803399405.35984	81457286772.17743	35313359670.42056	39922465666.00828	71689046951.4381	5164745611.426134	16636060322.446318	22716209629.462746	22032089321.14768	18827142029.653217	13789876535.50909	71701546362.66899	18897653450.475616	51943765421.53969	35648332283.81166	679366766.4111567	15529195053.83282	9908286079.425112	6453984655.598005	49029009964.56628	34150726113.362125	2245699917.4285655	212252778226.32693	1037373834.5124607
5932326630.296315	7575641734.237044	38507237933.73026	37916609571.068985	288215662712.5322	37258304969.37343	16247837371.055717	70880321984.63858	32463702845.192272	35600526141.48887	64251037760.62246	4709353293.154905	14958563573.154945	20497177682.845932	19245888850.48274	18168502335.09432	12854277477.717352	51887809813.27886	18364967348.65007	37868438502.28297	33882500433.686604	636630036.4246361	10372821339.463894	8978481222.391117	4358348958.270872	43833440934.736206	31508855843.94564	2063303317.2507894	175602993349.46454	779096789.0643176
3448398495.407848	7135134023.165565	36566635968.43621	36484680161.90961	222842586116.51373	35145921837.57581	13752250704.094807	65927021893.39384	29995633195.6262	29676311961.323177	60684556074.124054	4383431028.232119	10515980399.294662	15130387942.26013	14656150875.158222	16596169446.499863	12350196352.882837	35229610764.752365	16511868121.095192	33406608724.139885	26314836324.185863	483230876.6064311	9776477086.95767	5971894947.293485	2574557666.358783	39578935425.85559	29774944534.50859	1815664726.4246724	150106864139.17572	390275112.00223345
2760842221.947566	6027217361.626295	34832916458.30717	34860059209.38236	192126182859.25684	32475136724.693867	12957643594.398052	56139403446.760605	28112420447.55562	27491205647.576122	55329976422.87549	3899404273.949336	9841655602.571745	13391106753.461462	13707404585.02309	14946678996.040792	11775246093.411613	29536275644.079567	13051147632.524681	28914876308.590584	23159798162.4535	383879850.90303034	8326846897.151921	4766155819.323604	2039855766.799658	35946691011.745674	28477888106.79503	1706120548.9419532	139358376292.8002	229209877.70063245
2156223635.402556	5557300411.244306	34130712950.493076	33172743470.462074	161476914255.06964	30852797098.983803	10475606766.484367	45220297142.86826	27547810030.694317	26658443837.498573	51028673169.684364	3215866394.11269	9172596969.050875	12247048721.443857	12449152472.190813	12242822824.121756	9113618751.698898	20267647222.733246	11697422938.286583	26406327823.458595	19255333356.803356	327936867.83038807	7517091941.641969	4007435864.4264016	1861393708.8677642	33126896046.865803	21670502134.692745	1352528894.9241297	132665415021.96768	92866781.80121565
2064949255.4621022	4051459643.184141	31409650350.13863	31407456501.2992	132639110875.80357	29043400253.442642	10012580393.359476	42425059911.504974	23042624003.41412	25762323013.82841	41135103911.779564	2799692978.968037	8663528778.208656	11378930063.259892	11048355809.44199	9659582662.078194	7932296332.537525	15465865168.528742	11109436969.188341	23938436788.968307	15847633621.497915	197341599.15361863	5199606805.3417015	3125999346.6735992	1526712929.6375155	31845810625.29651	20726960755.449867	552697856.1067297	127054644698.84348	63875914.5665888
1706539922.2231717	3351589446.77854	29742832065.0288	30083691520.332275	119402573132.5076	26649463622.798744	9122538813.11689	40412550269.91933	21795769776.43337	23019329098.122604	39976013076.65874	2327220821.915865	8218121174.915862	10040672519.637745	10504141024.412485	9020184960.371548	7157143833.643274	14564756077.064905	9841117730.691442	20069065316.848587	14568731366.80255	131180205.5717732	4303227526.55876	2831438812.506563	1327618166.2959392	25984218737.43218	18683174660.11236	178028986.10938433	124014978350.24289	39781617.978964545
1562514759.053747	2871795883.533383	16463891308.261972	27930543470.745087	113241793480.28723	25579282791.116318	8415356591.44758	34342717320.577297	13535318510.2813	22063325896.010777	37964102224.79154	1308368574.5591679	6206024751.473171	5531214723.620814	8996529371.830158	8244323005.144122	6909352558.848824	13625649369.009626	9257134700.764692	17017556288.652424	11195670627.93283	103144766.2147184	3979582970.210536	2084379130.1058836	1180950068.7867866	22272366471.772472	16991750616.575445	110874787.0638356	108535959813.15686	19238530.704346832
1402883724.6998897	2606511304.2956476	13410307618.106194	25769490033.937733	105722300421.06561	24102952310.008957	7479061955.727529	30198097866.02786	12663176713.182297	20622204095.411102	37409530473.620285	994172433.2653985	3969079901.399417	4106345904.9197702	8473321119.900106	7495320663.833147	6326566810.18407	13120045971.949358	8682263279.226923	15801932221.44409	10560112690.073824	29169092.15643833	3318787736.6409082	1787760611.1610408	942660680.1148641	20310798330.08528	14740741352.025665	87439656.83336173	96449616709.25012	11184665.429383183
1103351144.4255793	2367756875.219754	12956681966.063772	24721004285.439816	84461294033.81613	22277957523.730316	7087606908.673109	28745342761.61413	11997040265.624805	17753113925.597225	34800064162.56638	874072777.8233736	3804972772.2511377	2250066198.39037	7950975727.559445	6841428245.859442	5667853834.745955	12637893179.299538	8220806659.709073	13584446984.421846	9426518531.18764	26168727.32948249	1956336260.8296802	1454087093.3705146	751425399.2256504	18752945615.567722	14092249387.847631	54719706.155451134	93601576931.34515	9610406.94378215
701080949.1970232	1407707106.503058	11500472341.2863	16264314208.596033	76970938731.59569	21559539036.707863	6414625819.353006	26807968053.11226	11415007982.925709	16717619188.22562	33894597275.753822	724120248.2450893	3530817082.9323573	2048762659.3844771	7366835443.404596	6383307504.181516	4820286730.941804	11802188810.275925	7385738258.361572	12498188191.936546	8736881770.195553	20112837.23206313	1176338423.0163693	1173121813.9351943	598024693.1453671	15125930304.754591	13125374317.113684	31501258.61535539	91619821825.14874	8019247.84670533
475875223.0156729	1197816251.7424383	10931481855.240171	13726263691.246904	75576336724.9946	19600846520.66937	5795331257.1736765	25313928381.827923	10295587729.557629	15836936010.123753	32982355418.030373	648545043.4874275	3283021241.412682	1838536785.696772	6694887571.364412	4567097527.094019	4442517016.522849	10965938324.603731	5988994042.707706	11045380141.668697	7757499532.56401	16450116.613254784	1058927331.6222001	960463500.3797094	372529943.715856	8874616364.207062	12004682196.200357	19601456.321941745	83222182737.7681	7745561.832466609
365552564.9608217	987243628.2118783	10674808732.161045	11950039580.564339	70054729003.2645	16139166585.196362	5475695843.881878	23975885615.587944	9167286705.474287	14588105389.508966	28393195907.21007	523430468.31121224	3143779258.2063346	739692453.858566	5923783018.821917	3113537824.742474	3336322467.1730046	9520824427.45762	5063543728.012906	9887477045.178371	6601553477.563299	15880130.856022516	782689896.4163359	789207692.9489236	278324710.7477212	5990476056.062213	11175473379.642517	13571860.346849795	76113284547.7035	7032207.299345066
335726422.9533966	927678710.0743803	9767797943.001215	10913207444.339397	68462912255.182205	14059701674.910845	4986112122.432021	22057744921.83203	8389966999.718146	14048547137.840485	27221655439.62122	478508682.4036751	2750036597.456494	642690624.2473563	5093135015.279414	2144243624.9557154	2957304718.172686	8733475648.532206	4674984936.994259	8876143276.71318	6161761011.353711	6849540.76111415	710913942.3915769	712555821.839039	154130084.69353268	4696697119.49107	8626087068.8394	8007728.432517056	70332156123.26053	7032207.299345066
290966794.7820571	640521293.677456	9035890407.115131	9890936206.894209	64027245402.22111	13217355193.777182	4707490775.6044035	20537260568.408905	7995103178.602322	13329943895.71706	21812654453.36582	246644971.99794003	1073446807.0735412	523549619.18985695	4302965154.573701	1543965465.4997141	1889663165.1603696	7281720658.786117	4241752277.8616743	7821789804.7372875	5882629037.5189	4050132.2770986888	579906394.9063461	555350380.3727711	85473047.06058368	3987385932.015722	7039229163.329527	5095063.949222231	67641004365.41853	5688124.024924726
227045428.02015817	519138628.41742396	8441073892.872756	7977506281.282991	55529756096.99027	12518976541.333973	4160776193.0969524	18392822856.91966	6724347452.184801	12690100408.959393	17619648146.23317	202304745.83264443	932032369.7856091	344354662.99748	3590206060.3552213	1212890674.4544787	1078615506.6447256	6596990038.116356	3365340146.6192193	6336708380.537996	4768047017.682312	2445033.171871219	469850021.6176078	399836991.2013948	45684397.51836402	3700747999.4741697	3427109799.175932	849985.5213873768	63290658882.319824	3207683.5366355
175267824.479116	407548367.35410625	8142968284.18236	5599347143.427788	52732648951.94083	10071958393.004839	3377448326.930316	17279841491.047054	5856387313.498385	12299001951.146566	15930781616.101965	92720830.88056922	464581185.1452139	268718712.5698585	3293801534.1839223	901727181.693147	643451002.6704395	4795301398.324353	2859315342.7396636	5181767100.288204	4507728870.393483	1987126.7222809112	438861586.28601056	140748231.52200133	29607740.060270883	3010389791.1231217	3210308413.927496	849985.5213873768	61749422541.07624	3207683.5366355
120102966.14037977	311267453.1883268	7801847880.032053	4442655077.17723	47305836536.7573	9302132016.292042	2791162799.1903605	16623509251.75044	5422030964.196712	11322038467.598866	15206847872.252626	74877308.58991326	385881260.12877357	195654392.4793453	2596384418.921958	742022032.1562785	458019748.59502214	4141621064.2207837	2698787619.565686	4701423687.369454	4014500438.9169173	1987126.7222809112	288806154.06457955	109044086.24684653	12674014.291746266	2277724963.0328755	2672643410.3096285	849985.5213873768	55209496089.59462	3207683.5366355
98259549.17866994	156700219.0316965	7530239843.75246	3936895568.5185685	43410531607.01408	8567831420.234606	2505653073.517775	15748435155.179108	4677489991.321364	10104001612.47319	14547779564.50801	41774076.34367955	252515765.26422685	153871477.32343927	2022012383.4573395	537802678.2183464	281160825.7975758	3924655597.99517	1650166193.6959975	3937197624.870699	3606266204.1530037	1987126.7222809112	241717182.4588253	83908005.7182681	5634062.262736406	1801675857.012094	2125380923.492337	849985.5213873768	51182326357.46515	2073660.8899385477
63592901.004117675	107182021.36979137	6834860633.786022	2903459622.8638062	41735784012.66434	7420771489.145043	2176684085.896921	14952442470.03017	4205135182.5143905	8816630459.347084	11678656932.35752	31192605.366375465	86081175.57638972	99315621.55510335	1780966742.104125	383032902.60541576	160638595.91479766	3544220726.7417803	1319032566.8040059	3443653254.9695616	3312931706.177649	1987126.7222809112	196945507.95485044	55027784.609555796	5320526.48757464	1543889610.7577322	1798027487.7614355	849985.5213873768	47452742022.93994	2073660.8899385477
49562651.33306606	53465895.64757035	5327744178.9517355	2286299545.3522115	34716157473.83309	6548582871.232449	1976701520.890705	5673947110.312943	2705196050.574473	8274473265.414079	7278742766.350097	26961793.77932673	63827311.636644475	81001190.0634333	1555831588.6775515	278905975.4542451	122815708.40528716	3033837997.1087523	1088709096.7564886	3086223024.1284995	3148299141.0399966	1987126.7222809112	102291121.50905532	32683741.97171836	2731974.7259579236	1374106211.349421	1293297311.228156	849985.5213873768	44850514893.700676	2073660.8899385477
26114502.600063425	34424104.87178836	5055183812.145826	1906177172.3729944	32866640346.601624	4630401329.562918	1666664488.2648394	5256519073.0744095	2064084444.0396616	7265009250.79675	5874941083.166865	23390548.98874764	41372876.68101901	65879977.16995692	1319505178.1113577	207490847.38767624	115812280.88294987	2282677479.086374	949824277.1591462	2820601631.775131	2889794315.1305795	1987126.7222809112	102291121.50905532	24279641.37341906	2731974.7259579236	1146329927.744538	1124060441.724701	849985.5213873768	43177280036.65498	2073660.8899385477
22348694.38030842	18454370.538886	4508226781.985173	1616747175.8718002	31120483307.298187	3812936109.93047	1386614657.478187	4970744301.019698	1716670906.722223	5981160373.421751	5225744621.929531	15221289.411887094	19078122.014940497	56550555.97132836	1182018344.846511	114523989.04020102	92469052.20141762	2077787695.1207945	831635520.7835916	2545352347.813987	2555993646.690769	1987126.7222809112	55628979.45106045	19110512.66722889	2731974.7259579236	412596015.8370243	648728536.8276674	849985.5213873768	42088155755.881676	2073660.8899385477
18447240.137702193	18454370.538886	4266382224.7978854	1437128656.0254242	28347021913.580704	3532303201.445745	1221291578.3101532	4622707120.373212	1000981958.9679348	5715105366.4527445	4984396492.068115	8961886.275978435	9084577.40088742	45710263.74351004	930146228.4180971	83782604.20395936	56388435.48331224	1807854021.6260045	764267795.308948	2216801855.670106	2359082608.039412	1987126.7222809112	41334628.77357689	14138061.587522846	1526538.922182737	332924326.6574571	595257091.5697497	849985.5213873768	38101356458.91392	2073660.8899385477
17506539.56755348	9373059.00340211	4074730790.1693196	1337651040.0552914	27261849176.476242	2731187233.6061935	1089368035.0797012	4267019442.1958814	615302930.1187047	5196321344.016337	4629426859.268024	6053287.655360353	6406829.172692302	36869346.97518787	874859136.4257317	65471004.89640308	12398849.733216768	1195797545.776703	707358292.4854012	1671712075.9706032	2009534276.4218838	1987126.7222809112	30682182.20371229	6961925.230151943	1526538.922182737	244344336.1792801	369314366.49108857	849985.5213873768	37274761312.0594	2073660.8899385477
14661250.999236545	7836645.303998152	3963134613.8943233	1211457699.1846378	24693096993.86566	2197354289.041402	916501069.272828	3665720385.422601	481020457.7290454	4715400816.369522	3658522847.933319	3436125.900690408	6406829.172692302	25524769.83521353	805678215.8570042	45293583.620869204	11544493.939008582	1114527598.1060584	603412518.8349849	1359363068.864051	1833890142.0436985	1763307.1450464006	24440121.871376928	6206213.69332413	1113177.0764768303	216477062.84828067	176851449.47757986	849985.5213873768	35376008331.810165	2073660.8899385477
12115088.591175878	7142105.219891723	3689795725.827043	1107650872.9797807	23691993621.44123	1770318313.0873113	525196389.3969094	3347475765.366967	226439238.39585462	4573791922.689241	3474069401.9595494	3280606.233784403	5293999.323207136	19082067.250522118	620570861.2248275	28577613.795390427	11544493.939008582	920271237.4489093	478506189.1135792	827409046.6465476	1434122628.3566844	1763307.1450464006	21290869.248902004	5580102.858518914	1113177.0764768303	162838154.15270105	99494113.81632388	849985.5213873768	32649906018.8307	2073660.8899385477
7509907.476632818	4333511.822504777	3175421845.217456	906046213.894294	22897652205.517124	1516290773.6833928	403742963.6301057	2886129386.858966	163359178.4087844	4093280888.539229	3182417764.4647746	2285441.400503465	5293999.323207136	11486072.14051767	550098020.4633768	24355002.39691346	7809244.023202227	574249513.1166389	437008739.92116433	256981708.5506799	1300608071.730647	1763307.1450464006	17243304.141817205	4610287.269541092	1113177.0764768303	76260676.71688934	61748662.8040736	849985.5213873768	30930730151.004898	2073660.8899385477
5657712.451455894	3911859.5439644596	1540113160.4157784	750792235.3648423	21334179057.143208	1341778695.9653685	333105834.263473	2775633974.775826	111949818.07943743	3699287405.4767537	2799751350.311482	816012.5239997023	5293999.323207136	6810305.227968014	431109198.5081987	15483765.586764773	3012387.740646116	375206852.9769486	99476587.5631819	107348875.89653143	1146418873.909679	1522133.9679663037	17126698.895335525	4212754.391936578	1113177.0764768303	49051233.19038223	40582223.981477566	849985.5213873768	27435719559.605114	2073660.8899385477
4581001.18756735	3464837.556119864	1264717688.875479	618452788.2289602	20100732568.327007	983280287.5456022	244209187.73773745	2440461560.229072	100727557.25075305	3074761480.856611	2187512934.15739	816012.5239997023	4372117.12581843	5199744.947956598	279532638.6732325	9192189.372419903	2832460.8444472947	289303783.0797149	88824338.28606781	69642131.60477757	1035040887.403144	1522133.9679663037	4884651.003151634	2264114.839487897	1093861.61232913	17726785.857310366	28954051.50029865	626948.6192967591	26391178236.090668	2073660.8899385477
3202668.9016398075	3464837.556119864	1160640455.8471284	365995176.8274128	13772237145.614523	821941587.4776067	206507466.36219388	2192457919.151498	69912988.99801949	2575399027.529041	1823536803.5821946	816012.5239997023	4166661.2225419697	3300682.9236885356	94609771.96879546	2398591.824397461	1793009.0719182156	236972253.27158898	60594798.8271697	47250792.50964353	953635208.0340055	1522133.9679663037	2760866.4951379234	2264114.839487897	1093861.61232913	9859034.70931129	15896138.82028682	626948.6192967591	19166799365.568886	2073660.8899385477
3202668.9016398075	2564998.1743685394	1057001499.4148921	248180022.7208467	13389141350.997753	713998920.6168034	135250984.00510195	1939507236.3151865	55146892.59690788	2351519815.8958	1506502961.4316766	816012.5239997023	4166661.2225419697	3026344.841540043	31972742.908944618	2398591.824397461	1793009.0719182156	190001976.82348895	49051466.20529015	41512583.041022986	834428420.4706649	1372428.4463291424	915112.6849578437	2264114.839487897	1093861.61232913	5708892.517628216	8285451.859051106	626948.6192967591	17376340159.131058	2073660.8899385477
3202668.9016398075	1336806.0533169876	874242907.116283	189324741.64615244	12874398418.387306	583170449.9851588	52427375.51397268	1800850360.075458	33861214.44769378	1938425206.6255157	1314326285.6051826	816012.5239997023	2647861.596895309	3000758.6408509	26058841.96161797	2398591.824397461	1579047.6586832795	151933952.1657112	30158383.59235561	37040516.5975508	659842280.5375988	1372428.4463291424	915112.6849578437	1853927.9348058766	1093861.61232913	5708892.517628216	4882553.997887537	626948.6192967591	13937282072.514526	2003619.7346548808
2126928.8004083773	1336806.0533169876	783409522.4209108	142687652.66744918	12145165765.100689	511471100.3918355	28801515.0020724	1398511718.7495334	30385894.933083884	1383449268.2021704	1235932491.8826766	816012.5239997023	2119976.898521436	3000758.6408509	16363188.878485326	2398591.824397461	1131796.761769064	111881298.22931807	8482441.991541695	32456340.61293719	454647124.63654816	1372428.4463291424	915112.6849578437	1853927.9348058766	1093861.61232913	5708892.517628216	4572959.31657521	626948.6192967591	13035986978.781422	2003619.7346548808
2126928.8004083773	1336806.0533169876	718203466.5130785	102977042.36455819	7434625787.202833	388003424.3834974	23699570.637688823	1000217322.2282354	17178536.865237463	1202004669.1093185	946339633.1053194	223714.62203484162	2119976.898521436	3000758.6408509	9980258.785310764	2398591.824397461	1131796.761769064	83499482.47584718	5075962.888843556	21140061.356380224	395223862.24356455	1372428.4463291424	895306.915306121	1853927.9348058766	1093861.61232913	3580085.6863478827	2872742.925294275	626948.6192967591	11272236313.123175	2003619.7346548808
1703093.0859891248	1336806.0533169876	599262630.1527293	67798322.23850346	6673806959.717666	289413599.98428684	20180788.7094912	699393171.6627239	10643688.178287186	941777754.3931148	314288023.25672436	223714.62203484162	1906471.2154628502	2855456.512738611	8020391.86254552	2398591.824397461	1131796.761769064	53470847.09111576	4332485.63276272	14162370.848679671	294484054.4186367	1372428.4463291424	895306.915306121	1853927.9348058766	1093861.61232913	3013481.4209224135	1879001.5351395048	626948.6192967591	10216846096.826868	749670.3705830334
1703093.0859891248	1336806.0533169876	559673262.1245195	62343768.625904046	5736530405.834828	186523170.22182095	18148562.76078111	622070424.7641021	5043882.620497879	818171710.756559	242576961.4806437	223714.62203484162	1318645.630119899	1409405.4261137485	5478123.0669877045	1366763.4396629005	1131796.761769064	44814337.19271371	4204917.859966237	14162370.848679671	173485776.32650125	1372428.4463291424	895306.915306121	1853927.9348058766	931748.4692564091	3013481.4209224135	1631965.7855838856	626948.6192967591	7178795623.321768	539896.3020698988
1703093.0859891248	1336806.0533169876	470566603.77130646	30740954.319964554	5226994576.482851	158070252.01583168	17723634.54551365	474011401.04495347	2689582.332814807	746929025.2171224	94445658.22307052	223714.62203484162	1318645.630119899	1409405.4261137485	3338427.114303548	1366763.4396629005	1131796.761769064	20440388.913640514	2985063.8208825802	10134584.35540249	140846463.42039287	1372428.4463291424	871267.6967975507	1758172.5904333622	931748.4692564091	2170485.692179265	1631965.7855838856	626948.6192967591	6356060183.96389	539896.3020698988
1584984.133647453	1336806.0533169876	392274226.1844842	22182327.076198794	4817790830.835672	72542615.33991672	11357209.641298357	415284910.6932807	1432945.2474968096	586257511.9009466	29786909.92309508	223714.62203484162	1318645.630119899	1409405.4261137485	3338427.114303548	1366763.4396629005	1131796.761769064	9350060.769887375	2985063.8208825802	7089505.674112868	121686025.06176776	1372428.4463291424	871267.6967975507	1758172.5904333622	931748.4692564091	1254834.1942896526	1631965.7855838856	626948.6192967591	5718162200.149479	539896.3020698988
1584984.133647453	1336806.0533169876	368282848.9711922	8272445.583621742	4047956870.650068	44578125.74958681	4018838.947342235	368641790.0882896	1432945.2474968096	429894888.2462318	17260194.29125828	223714.62203484162	1318645.630119899	1104962.5313478557	3338427.114303548	1114123.4507214432	994668.060650697	6861177.243193639	2565223.3906298424	4625680.004820008	103941118.62565878	1372428.4463291424	871267.6967975507	1621421.7255333862	931748.4692564091	439807.8457059834	1631965.7855838856	626948.6192967591	4664767762.2535715	539896.3020698988
1584984.133647453	1336806.0533169876	324314553.8807774	4250659.120715728	3216097142.957458	23881769.319442403	4018838.947342235	305421729.5720324	1432945.2474968096	240396534.56077218	8356526.541248889	223714.62203484162	679272.7398320095	1029946.0182407934	2898369.25762818	1114123.4507214432	994668.060650697	4671563.061985656	1153457.1631579963	3058969.0259648208	73827581.97825892	1127079.6433757492	871267.6967975507	1621421.7255333862	931748.4692564091	439807.8457059834	1559195.8996400821	626948.6192967591	4116202010.5588226	539896.3020698988
1584984.133647453	1336806.0533169876	207752485.8486918	1276889.8730727525	2705134808.0940447	9663156.610242793	3389685.7361783497	265225360.00660437	1432945.2474968096	211104998.55863878	7608193.20176246	223714.62203484162	679272.7398320095	1029946.0182407934	2296487.291619289	1114123.4507214432	994668.060650697	2806178.5542768463	1153457.1631579963	3016091.1200043187	56566243.86685205	962520.1266183496	871267.6967975507	1297032.0707634313	877952.9145451168	439807.8457059834	995425.9969257441	626948.6192967591	3215649484.140199	539896.3020698988
1584984.133647453	1336806.0533169876	166880222.06308383	1276889.8730727525	2385040407.102176	4119474.1966638444	3064224.760131933	247232608.6116742	1432945.2474968096	174811330.35933304	3750850.239322047	223714.62203484162	679272.7398320095	1029946.0182407934	2296487.291619289	1090865.104463745	994668.060650697	2806178.5542768463	798312.0908001458	2114232.160750022	25958371.839266423	962520.1266183496	871267.6967975507	1297032.0707634313	871185.0580123249	439807.8457059834	995425.9969257441	626948.6192967591	2781246153.1405153	539896.3020698988
1584984.133647453	1187098.5510472488	126047615.61681038	1276889.8730727525	1933106406.897905	2001785.0397214945	2819929.439649718	191596067.63484257	1285145.909402636	98456429.26584981	2603885.953528549	223714.62203484162	679272.7398320095	1029946.0182407934	2296487.291619289	1090865.104463745	994668.060650697	2614087.010198044	798312.0908001458	2114232.160750022	15221457.478015175	962520.1266183496	871267.6967975507	1297032.0707634313	871185.0580123249	439807.8457059834	995425.9969257441	626948.6192967591	2490783589.9256353	330721.57872787415
1584984.133647453	1050890.4192231977	105023336.30261289	1276889.8730727525	1625589411.23808	622892.0851297332	2819929.439649718	119844871.01721932	695704.2959303742	61282685.915471435	2603885.953528549	223714.62203484162	679272.7398320095	1029946.0182407934	1834760.3469616603	1090865.104463745	994668.060650697	2614087.010198044	798312.0908001458	2114232.160750022	7860359.837110464	962520.1266183496	840410.3012231252	1297032.0707634313	871185.0580123249	439807.8457059834	995425.9969257441	626948.6192967591	2292818966.0559487	330721.57872787415
1584984.133647453	1050890.4192231977	83120870.81648006	1276889.8730727525	1601913430.4649951	622892.0851297332	960297.887343451	87407950.61987533	695704.2959303742	50004873.44628035	2603885.953528549	223714.62203484162	679272.7398320095	1029946.0182407934	1834760.3469616603	1090865.104463745	994668.060650697	2614087.010198044	798312.0908001458	2114232.160750022	6968163.468903589	962520.1266183496	840410.3012231252	1297032.0707634313	871185.0580123249	439807.8457059834	995425.9969257441	626948.6192967591	2081141269.7620654	330721.57872787415
1584984.133647453	1050890.4192231977	73320889.3258251	1276889.8730727525	1362117553.7338512	622892.0851297332	960297.887343451	33746481.5689105	695704.2959303742	38861877.58885116	2603885.953528549	223714.62203484162	679272.7398320095	1029946.0182407934	1004077.2642564935	1090865.104463745	825456.0227468784	2614087.010198044	798312.0908001458	2114232.160750022	6240918.75483702	962520.1266183496	840410.3012231252	854308.6052276228	871185.0580123249	439807.8457059834	995425.9969257441	626948.6192967591	1820732321.2832637	330721.57872787415
1584984.133647453	1050890.4192231977	58139397.68814685	1276889.8730727525	1040842262.9979719	622892.0851297332	960297.887343451	16210577.71575176	695704.2959303742	29917591.473689042	2603885.953528549	223714.62203484162	679272.7398320095	941464.2691725945	1004077.2642564935	663778.9919920751	825456.0227468784	2386004.579852314	798312.0908001458	1803842.1948626149	2687409.6986517524	962520.1266183496	398190.51191313786	854308.6052276228	871185.0580123249	439807.8457059834	995425.9969257441	626948.6192967591	951310402.0307884	330721.57872787415
1584984.133647453	1050890.4192231977	37086503.90573443	1276889.8730727525	917979025.3384322	622892.0851297332	902612.1787881827	8495942.748264087	695704.2959303742	15738666.133598557	2415304.943885436	223714.62203484162	592178.3336182896	941464.2691725945	1004077.2642564935	663778.9919920751	825456.0227468784	2312503.809123928	798312.0908001458	1712278.9504058217	1053139.4668168533	962520.1266183496	398190.51191313786	854308.6052276228	871185.0580123249	439807.8457059834	995425.9969257441	626948.6192967591	816163654.4848832	330721.57872787415
1584984.133647453	1050890.4192231977	22609207.289385565	1276889.8730727525	755279618.9807802	622892.0851297332	902612.1787881827	6603320.861382053	480343.97205660865	15201524.377784144	991626.7210131168	223714.62203484162	592178.3336182896	941464.2691725945	1004077.2642564935	663778.9919920751	825456.0227468784	813642.9469164724	798312.0908001458	1712278.9504058217	1042131.3529050801	962520.1266183496	398190.51191313786	854308.6052276228	442712.50910891587	439807.8457059834	995425.9969257441	626948.6192967591	643044602.8318412	330721.57872787415
1317616.9575190893	812446.1352963549	17247633.199686695	1276889.8730727525	682631953.9136035	622892.0851297332	902612.1787881827	3464898.1595912827	480343.97205660865	11276741.733127832	991626.7210131168	223714.62203484162	592178.3336182896	941464.2691725945	1004077.2642564935	663778.9919920751	825456.0227468784	813642.9469164724	798312.0908001458	1712278.9504058217	556059.8517251874	962520.1266183496	398190.51191313786	854308.6052276228	442712.50910891587	439807.8457059834	995425.9969257441	626948.6192967591	517693527.5536991	330721.57872787415
1195937.229278459	812446.1352963549	16892100.83529283	1276889.8730727525	511107174.0931738	622892.0851297332	902612.1787881827	2101888.8535778155	480343.97205660865	5243012.61371328	991626.7210131168	223714.62203484162	592178.3336182896	941464.2691725945	1004077.2642564935	663778.9919920751	825456.0227468784	630152.6681420096	798312.0908001458	1712278.9504058217	556059.8517251874	962520.1266183496	398190.51191313786	854308.6052276228	442712.50910891587	439807.8457059834	995425.9969257441	626948.6192967591	294490037.3835757	330721.57872787415
624367.3446496007	462296.86328467925	12978482.082751784	1276889.8730727525	419688588.34073603	622892.0851297332	902612.1787881827	2101888.8535778155	480343.97205660865	4583314.764653109	991626.7210131168	223714.62203484162	592178.3336182896	941464.2691725945	1004077.2642564935	663778.9919920751	825456.0227468784	630152.6681420096	798312.0908001458	1712278.9504058217	556059.8517251874	799371.4149640814	398190.51191313786	854308.6052276228	442712.50910891587	439807.8457059834	995425.9969257441	626948.6192967591	184718844.64270878	330721.57872787415
624367.3446496007	462296.86328467925	4808123.640623085	1181499.9743790983	345361272.2861549	622892.0851297332	902612.1787881827	1483044.9173271384	480343.97205660865	3461696.6146874484	991626.7210131168	223714.62203484162	592178.3336182896	941464.2691725945	1004077.2642564935	663778.9919920751	825456.0227468784	630152.6681420096	798312.0908001458	1712278.9504058217	556059.8517251874	799371.4149640814	398190.51191313786	854308.6052276228	442712.50910891587	439807.8457059834	995425.9969257441	626948.6192967591	147274817.06531596	330721.57872787415
624367.3446496007	462296.86328467925	2084654.9889836155	1181499.9743790983	295733938.44046897	622892.0851297332	902612.1787881827	1483044.9173271384	480343.97205660865	3461696.6146874484	991626.7210131168	223714.62203484162	592178.3336182896	941464.2691725945	1004077.2642564935	663778.9919920751	825456.0227468784	630152.6681420096	798312.0908001458	1627813.4715702885	556059.8517251874	799371.4149640814	398190.51191313786	854308.6052276228	442712.50910891587	439807.8457059834	995425.9969257441	626948.6192967591	126988170.52184303	330721.57872787415
624367.3446496007	462296.86328467925	1771099.8582341361	815935.4228453052	195547528.07242092	622892.0851297332	902612.1787881827	1483044.9173271384	480343.97205660865	3461696.6146874484	991626.7210131168	223714.62203484162	592178.3336182896	941464.2691725945	1004077.2642564935	663778.9919920751	825456.0227468784	630152.6681420096	798312.0908001458	818700.6338507041	498461.92180995666	788504.0712799376	398190.51191313786	854308.6052276228	442712.50910891587	439807.8457059834	995425.9969257441	626948.6192967591	83396456.7565616	330721.57872787415
624367.3446496007	266375.9321967112	1579444.6721427024	815935.4228453052	159010007.64125025	483630.9174172864	902612.1787881827	1483044.9173271384	480343.97205660865	2648100.9646879784	991626.7210131168	223714.62203484162	592178.3336182896	941464.2691725945	1004077.2642564935	663778.9919920751	825456.0227468784	630152.6681420096	798312.0908001458	818700.6338507041	498461.92180995666	788504.0712799376	398190.51191313786	854308.6052276228	442712.50910891587	439807.8457059834	995425.9969257441	626948.6192967591	37408407.973196186	330721.57872787415
473196.85618492524	266375.9321967112	1222959.758954531	777676.826192561	142463132.58041272	483630.9174172864	902612.1787881827	1483044.9173271384	480343.97205660865	1802933.9249168977	991626.7210131168	223714.62203484162	592178.3336182896	941464.2691725945	1004077.2642564935	663778.9919920751	825456.0227468784	630152.6681420096	798312.0908001458	818700.6338507041	498461.92180995666	788504.0712799376	398190.51191313786	854308.6052276228	442712.50910891587	439807.8457059834	995425.9969257441	626948.6192967591	22074787.58843763	330721.57872787415
473196.85618492524	266375.9321967112	1222959.758954531	777676.826192561	96883110.40610918	483630.9174172864	838229.3404125228	1483044.9173271384	480343.97205660865	1551861.9686495836	991626.7210131168	223714.62203484162	592178.3336182896	941464.2691725945	1004077.2642564935	663778.9919920751	825456.0227468784	630152.6681420096	798312.0908001458	818700.6338507041	498461.92180995666	788504.0712799376	398190.51191313786	854308.6052276228	442712.50910891587	439807.8457059834	646891.522705701	626948.6192967591	11714738.042886239	330721.57872787415
473196.85618492524	266375.9321967112	1077666.3563510024	777676.826192561	82486218.87618999	483630.9174172864	838229.3404125228	1253226.5669371306	480343.97205660865	1551861.9686495836	991626.7210131168	223714.62203484162	592178.3336182896	941464.2691725945	1004077.2642564935	663778.9919920751	825456.0227468784	630152.6681420096	798312.0908001458	818700.6338507041	498461.92180995666	788504.0712799376	398190.51191313786	656808.3612707425	442712.50910891587	439807.8457059834	646891.522705701	626948.6192967591	9371073.392751865	330721.57872787415
473196.85618492524	266375.9321967112	1077666.3563510024	777676.826192561	61016689.13731149	483630.9174172864	635689.6231972745	926644.0193465342	480343.97205660865	1551861.9686495836	991626.7210131168	223714.62203484162	592178.3336182896	941464.2691725945	1004077.2642564935	663778.9919920751	825456.0227468784	630152.6681420096	798312.0908001458	818700.6338507041	498461.92180995666	705543.5813785669	398190.51191313786	656808.3612707425	315187.2850952438	439807.8457059834	562617.9581891899	626948.6192967591	8140677.921227615	330721.57872787415
473196.85618492524	266375.9321967112	1077666.3563510024	768513.9064509703	51419174.09018358	483630.9174172864	635689.6231972745	926644.0193465342	480343.97205660865	1551861.9686495836	900269.7815176374	223714.62203484162	592178.3336182896	941464.2691725945	1004077.2642564935	663778.9919920751	825456.0227468784	630152.6681420096	798312.0908001458	818700.6338507041	498461.92180995666	705543.5813785669	398190.51191313786	656808.3612707425	315187.2850952438	439807.8457059834	562617.9581891899	626948.6192967591	4888403.276701521	330721.57872787415
473196.85618492524	266375.9321967112	1077666.3563510024	768513.9064509703	42433924.55002634	349566.6028693572	595536.5880654105	926644.0193465342	480343.97205660865	1551861.9686495836	900269.7815176374	223714.62203484162	428807.31165308825	941464.2691725945	1004077.2642564935	663778.9919920751	825456.0227468784	630152.6681420096	798312.0908001458	818700.6338507041	498461.92180995666	705543.5813785669	398190.51191313786	656808.3612707425	315187.2850952438	439807.8457059834	562617.9581891899	626948.6192967591	4888403.276701521	330721.57872787415
473196.85618492524	266375.9321967112	1077666.3563510024	768513.9064509703	36307148.85540942	349566.6028693572	539947.5906712052	897494.3855001958	480343.97205660865	1551861.9686495836	900269.7815176374	223714.62203484162	315052.5077634037	941464.2691725945	1004077.2642564935	663778.9919920751	825456.0227468784	630152.6681420096	798312.0908001458	818700.6338507041	498461.92180995666	705543.5813785669	398190.51191313786	656808.3612707425	315187.2850952438	439807.8457059834	562617.9581891899	626948.6192967591	4702611.376745705	330721.57872787415
424103.1589688943	266375.9321967112	1077666.3563510024	768513.9064509703	32601669.08638895	349566.6028693572	539947.5906712052	558141.0980811283	480343.97205660865	1551861.9686495836	900269.7815176374	223714.62203484162	315052.5077634037	941464.2691725945	1004077.2642564935	663778.9919920751	825456.0227468784	630152.6681420096	798312.0908001458	818700.6338507041	498461.92180995666	705543.5813785669	398190.51191313786	656808.3612707425	315187.2850952438	439807.8457059834	562617.9581891899	626948.6192967591	2356411.4184664628	330721.57872787415
424103.1589688943	266375.9321967112	1077666.3563510024	768513.9064509703	21281657.8925426	349566.6028693572	539947.5906712052	558141.0980811283	480343.97205660865	1551861.9686495836	900269.7815176374	223714.62203484162	315052.5077634037	941464.2691725945	1004077.2642564935	663778.9919920751	712533.8821128381	630152.6681420096	343111.5702650233	818700.6338507041	498461.92180995666	705543.5813785669	219642.39625910207	656808.3612707425	315187.2850952438	439807.8457059834	562617.9581891899	454666.0848126286	2356411.4184664628	330721.57872787415
424103.1589688943	266375.9321967112	1077666.3563510024	768513.9064509703	20871736.22372961	349566.6028693572	539947.5906712052	558141.0980811283	480343.97205660865	1551861.9686495836	900269.7815176374	223714.62203484162	315052.5077634037	941464.2691725945	1004077.2642564935	663778.9919920751	712533.8821128381	630152.6681420096	343111.5702650233	818700.6338507041	498461.92180995666	705543.5813785669	219642.39625910207	656808.3612707425	315187.2850952438	439807.8457059834	562617.9581891899	454666.0848126286	2356411.4184664628	330721.57872787415
424103.1589688943	266375.9321967112	1077666.3563510024	768513.9064509703	16137525.147915296	349566.6028693572	539947.5906712052	558141.0980811283	480343.97205660865	1551861.9686495836	900269.7815176374	223714.62203484162	315052.5077634037	941464.2691725945	1004077.2642564935	663778.9919920751	712533.8821128381	630152.6681420096	343111.5702650233	818700.6338507041	498461.92180995666	705543.5813785669	219642.39625910207	656808.3612707425	229851.2849495794	439807.8457059834	562617.9581891899	454666.0848126286	2356411.4184664628	330721.57872787415
424103.1589688943	266375.9321967112	573028.8103013764	768513.9064509703	9987503.718609698	349566.6028693572	539947.5906712052	558141.0980811283	480343.97205660865	1551861.9686495836	900269.7815176374	223714.62203484162	315052.5077634037	941464.2691725945	1004077.2642564935	663778.9919920751	712533.8821128381	630152.6681420096	343111.5702650233	818700.6338507041	498461.92180995666	705543.5813785669	219642.39625910207	656808.3612707425	229851.2849495794	439807.8457059834	562617.9581891899	454666.0848126286	2356411.4184664628	330721.57872787415
424103.1589688943	266375.9321967112	573028.8103013764	768513.9064509703	9951236.486415396	349566.6028693572	539947.5906712052	558141.0980811283	480343.97205660865	1551861.9686495836	900269.7815176374	223714.62203484162	315052.5077634037	941464.2691725945	1004077.2642564935	663778.9919920751	712533.8821128381	630152.6681420096	343111.5702650233	818700.6338507041	498461.92180995666	705543.5813785669	219642.39625910207	656808.3612707425	229851.2849495794	439807.8457059834	415871.15168217605	454666.0848126286	1808764.8339468993	330721.57872787415
338179.50188179634	266375.9321967112	573028.8103013764	768513.9064509703	7443602.917733664	349566.6028693572	539947.5906712052	558141.0980811283	480343.97205660865	978029.4398527393	900269.7815176374	223714.62203484162	315052.5077634037	941464.2691725945	1004077.2642564935	663778.9919920751	405258.61332460353	630152.6681420096	343111.5702650233	818700.6338507041	498461.92180995666	705543.5813785669	219642.39625910207	359508.17619395367	229851.2849495794	426661.1949451637	415871.15168217605	454666.0848126286	1808764.8339468993	330721.57872787415
338179.50188179634	266375.9321967112	573028.8103013764	768513.9064509703	6051251.946846486	349566.6028693572	539947.5906712052	558141.0980811283	480343.97205660865	978029.4398527393	669250.9891220109	223714.62203484162	315052.5077634037	941464.2691725945	768278.3510548978	663778.9919920751	405258.61332460353	630152.6681420096	343111.5702650233	818700.6338507041	498461.92180995666	512241.63226962497	219642.39625910207	359508.17619395367	229851.2849495794	426661.1949451637	415871.15168217605	454666.0848126286	1808764.8339468993	330721.57872787415
338179.50188179634	266375.9321967112	505945.8562001024	535289.4412555979	6051251.946846486	349566.6028693572	539947.5906712052	558141.0980811283	480343.97205660865	978029.4398527393	653162.7642424774	223714.62203484162	315052.5077634037	941464.2691725945	768278.3510548978	663778.9919920751	405258.61332460353	551662.1006820471	183630.89369268753	818700.6338507041	498461.92180995666	512241.63226962497	219642.39625910207	318994.7695310126	229851.2849495794	426661.1949451637	415871.15168217605	454666.0848126286	1692056.3149957948	330721.57872787415
338179.50188179634	266375.9321967112	505945.8562001024	535289.4412555979	6051251.946846486	349566.6028693572	539947.5906712052	558141.0980811283	480343.97205660865	978029.4398527393	653162.7642424774	223714.62203484162	315052.5077634037	941464.2691725945	768278.3510548978	445845.83148138435	405258.61332460353	551662.1006820471	183630.89369268753	818700.6338507041	498461.92180995666	512241.63226962497	219642.39625910207	318994.7695310126	229851.2849495794	426661.1949451637	415871.15168217605	454666.0848126286	1692056.3149957948	330721.57872787415
338179.50188179634	266375.9321967112	505945.8562001024	535289.4412555979	4723891.771459666	318058.56064833776	539947.5906712052	558141.0980811283	480343.97205660865	978029.4398527393	653162.7642424774	223714.62203484162	315052.5077634037	941464.2691725945	768278.3510548978	378501.85056349955	405258.61332460353	551662.1006820471	183630.89369268753	355359.25745055854	498461.92180995666	512241.63226962497	219642.39625910207	318994.7695310126	229851.2849495794	426661.1949451637	415871.15168217605	454666.0848126286	1212094.3196009747	330721.57872787415
338179.50188179634	266375.9321967112	505945.8562001024	535289.4412555979	4723891.771459666	318058.56064833776	539947.5906712052	558141.0980811283	480343.97205660865	978029.4398527393	523051.35829871095	223714.62203484162	315052.5077634037	941464.2691725945	768278.3510548978	378501.85056349955	405258.61332460353	551662.1006820471	183630.89369268753	355359.25745055854	498461.92180995666	512241.63226962497	219642.39625910207	318994.7695310126	229851.2849495794	426661.1949451637	415871.15168217605	454666.0848126286	1212094.3196009747	330721.57872787415
338179.50188179634	266375.9321967112	505945.8562001024	535289.4412555979	4723891.771459666	318058.56064833776	537562.7695725026	558141.0980811283	480343.97205660865	978029.4398527393	523051.35829871095	223714.62203484162	315052.5077634037	941464.2691725945	768278.3510548978	378501.85056349955	405258.61332460353	462112.0781712508	183630.89369268753	355359.25745055854	498461.92180995666	512241.63226962497	219642.39625910207	318994.7695310126	229851.2849495794	426661.1949451637	415871.15168217605	454666.0848126286	1212094.3196009747	330721.57872787415
338179.50188179634	266375.9321967112	505945.8562001024	535289.4412555979	4723891.771459666	318058.56064833776	537562.7695725026	558141.0980811283	480343.97205660865	978029.4398527393	523051.35829871095	223714.62203484162	272282.5438893004	941464.2691725945	768278.3510548978	378501.85056349955	405258.61332460353	462112.0781712508	183630.89369268753	355359.25745055854	492466.71599956404	512241.63226962497	219642.39625910207	318994.7695310126	229851.2849495794	426661.1949451637	415871.15168217605	454666.0848126286	1113313.1516183377	330721.57872787415
338179.50188179634	266375.9321967112	505945.8562001024	535289.4412555979	2489601.423025968	318058.56064833776	537562.7695725026	558141.0980811283	480343.97205660865	978029.4398527393	523051.35829871095	223714.62203484162	272282.5438893004	941464.2691725945	768278.3510548978	338707.99586506165	405258.61332460353	462112.0781712508	183630.89369268753	355359.25745055854	492466.71599956404	501467.0791443852	219642.39625910207	318994.7695310126	229851.2849495794	426661.1949451637	415871.15168217605	454666.0848126286	1113313.1516183377	330721.57872787415
338179.50188179634	266375.9321967112	505945.8562001024	535289.4412555979	1977917.1260636947	318058.56064833776	537562.7695725026	558141.0980811283	480343.97205660865	978029.4398527393	523051.35829871095	223714.62203484162	272282.5438893004	941464.2691725945	768278.3510548978	338707.99586506165	405258.61332460353	446731.77612389583	183630.89369268753	355359.25745055854	492466.71599956404	501467.0791443852	219642.39625910207	318994.7695310126	229851.2849495794	426661.1949451637	415871.15168217605	454666.0848126286	1113313.1516183377	330721.57872787415
338179.50188179634	266375.9321967112	505945.8562001024	535289.4412555979	1977917.1260636947	318058.56064833776	537562.7695725026	524257.41441365663	480343.97205660865	778154.4851893315	523051.35829871095	223714.62203484162	272282.5438893004	679697.7903258853	768278.3510548978	334744.5806557438	405258.61332460353	446731.77612389583	183630.89369268753	355359.25745055854	492466.71599956404	501467.0791443852	219642.39625910207	318994.7695310126	229851.2849495794	426661.1949451637	415871.15168217605	454666.0848126286	1113313.1516183377	330721.57872787415
338179.50188179634	266375.9321967112	505945.8562001024	535289.4412555979	1631765.4669904953	318058.56064833776	537562.7695725026	524257.41441365663	441992.2944620482	778154.4851893315	523051.35829871095	223714.62203484162	272282.5438893004	545439.3723804111	768278.3510548978	334744.5806557438	405258.61332460353	446731.77612389583	183630.89369268753	355359.25745055854	492466.71599956404	501467.0791443852	219642.39625910207	318994.7695310126	229851.2849495794	426661.1949451637	415871.15168217605	454666.0848126286	949392.659510621	330721.57872787415
338179.50188179634	266375.9321967112	505945.8562001024	535289.4412555979	1631765.4669904953	318058.56064833776	537562.7695725026	524257.41441365663	441992.2944620482	778154.4851893315	523051.35829871095	223714.62203484162	272282.5438893004	545439.3723804111	768278.3510548978	89798.12302108282	405258.61332460353	446731.77612389583	183630.89369268753	355359.25745055854	492466.71599956404	501467.0791443852	219642.39625910207	318994.7695310126	229851.2849495794	426661.1949451637	415871.15168217605	454666.0848126286	949392.659510621	330721.57872787415
338179.50188179634	266375.9321967112	505945.8562001024	535289.4412555979	1631765.4669904953	318058.56064833776	482989.4003734372	261555.11724042014	441992.2944620482	778154.4851893315	523051.35829871095	223714.62203484162	272282.5438893004	545439.3723804111	768278.3510548978	89798.12302108282	405258.61332460353	446731.77612389583	183630.89369268753	355359.25745055854	413968.059407076	501467.0791443852	219642.39625910207	318994.7695310126	229851.2849495794	346539.7784303047	415871.15168217605	454666.0848126286	949392.659510621	330721.57872787415
338179.50188179634	266375.9321967112	505945.8562001024	535289.4412555979	1631765.4669904953	318058.56064833776	452500.64148423093	261555.11724042014	441992.2944620482	778154.4851893315	523051.35829871095	223714.62203484162	272282.5438893004	545439.3723804111	768278.3510548978	89798.12302108282	405258.61332460353	345269.5495646906	183630.89369268753	355359.25745055854	413968.059407076	501467.0791443852	219642.39625910207	318994.7695310126	229851.2849495794	346539.7784303047	415871.15168217605	454666.0848126286	949392.659510621	330721.57872787415
338179.50188179634	266375.9321967112	505945.8562001024	535289.4412555979	1451327.5752368274	318058.56064833776	452500.64148423093	261555.11724042014	441992.2944620482	778154.4851893315	523051.35829871095	223714.62203484162	272282.5438893004	545439.3723804111	768278.3510548978	89798.12302108282	405258.61332460353	345269.5495646906	183630.89369268753	355359.25745055854	413968.059407076	501467.0791443852	219642.39625910207	318994.7695310126	229851.2849495794	346539.7784303047	415871.15168217605	454666.0848126286	949392.659510621	330721.57872787415
338179.50188179634	266375.9321967112	505945.8562001024	535289.4412555979	888886.3686559781	318058.56064833776	452500.64148423093	256348.12746730773	441992.2944620482	778154.4851893315	523051.35829871095	223714.62203484162	272282.5438893004	545439.3723804111	768278.3510548978	89798.12302108282	405258.61332460353	345269.5495646906	183630.89369268753	351290.49130086135	413968.059407076	501467.0791443852	219642.39625910207	318994.7695310126	229851.2849495794	346539.7784303047	415871.15168217605	454666.0848126286	949392.659510621	330721.57872787415
231880.45223838705	266375.9321967112	505945.8562001024	535289.4412555979	888886.3686559781	318058.56064833776	375316.7106372559	256348.12746730773	441992.2944620482	778154.4851893315	523051.35829871095	223714.62203484162	272282.5438893004	545439.3723804111	768278.3510548978	89798.12302108282	405258.61332460353	318332.9517643946	183630.89369268753	351290.49130086135	413968.059407076	501467.0791443852	219642.39625910207	318994.7695310126	229851.2849495794	346539.7784303047	415871.15168217605	454666.0848126286	949392.659510621	330721.57872787415
231880.45223838705	266375.9321967112	505945.8562001024	535289.4412555979	888886.3686559781	318058.56064833776	375316.7106372559	256348.12746730773	441992.2944620482	778154.4851893315	523051.35829871095	223714.62203484162	272282.5438893004	545439.3723804111	768278.3510548978	89798.12302108282	405258.61332460353	318332.9517643946	183630.89369268753	351290.49130086135	413968.059407076	296884.67185199144	219642.39625910207	318994.7695310126	229851.2849495794	346539.7784303047	415871.15168217605	454666.0848126286	728264.9956554457	330721.57872787415
231880.45223838705	266375.9321967112	505945.8562001024	535289.4412555979	888886.3686559781	318058.56064833776	375316.7106372559	256348.12746730773	441992.2944620482	727057.3863037702	523051.35829871095	223714.62203484162	272282.5438893004	545439.3723804111	768278.3510548978	89798.12302108282	405258.61332460353	318332.9517643946	183630.89369268753	351290.49130086135	413968.059407076	296884.67185199144	219642.39625910207	318994.7695310126	229851.2849495794	346539.7784303047	415871.15168217605	454666.0848126286	714987.0784432305	330721.57872787415
231880.45223838705	266375.9321967112	505945.8562001024	535289.4412555979	888886.3686559781	318058.56064833776	375316.7106372559	256348.12746730773	441992.2944620482	677918.6670139391	523051.35829871095	223714.62203484162	272282.5438893004	512686.6237637831	768278.3510548978	89798.12302108282	405258.61332460353	318332.9517643946	183630.89369268753	351290.49130086135	413968.059407076	296884.67185199144	219642.39625910207	318994.7695310126	229851.2849495794	346539.7784303047	415871.15168217605	454666.0848126286	714987.0784432305	330721.57872787415
231880.45223838705	266375.9321967112	505945.8562001024	535289.4412555979	647119.314608327	318058.56064833776	375316.7106372559	256348.12746730773	441992.2944620482	677918.6670139391	523051.35829871095	223714.62203484162	272282.5438893004	512686.6237637831	768278.3510548978	89798.12302108282	252548.67253024815	318332.9517643946	183630.89369268753	351290.49130086135	413968.059407076	296884.67185199144	219642.39625910207	318994.7695310126	229851.2849495794	346539.7784303047	415871.15168217605	454666.0848126286	714987.0784432305	330721.57872787415
231880.45223838705	266375.9321967112	505945.8562001024	535289.4412555979	647119.314608327	318058.56064833776	366073.8508083536	256348.12746730773	441992.2944620482	677918.6670139391	523051.35829871095	223714.62203484162	272282.5438893004	512686.6237637831	768278.3510548978	89798.12302108282	252548.67253024815	318332.9517643946	183630.89369268753	351290.49130086135	413968.059407076	296884.67185199144	219642.39625910207	318994.7695310126	229851.2849495794	346539.7784303047	415871.15168217605	454666.0848126286	714987.0784432305	330721.57872787415
231880.45223838705	266375.9321967112	505945.8562001024	535289.4412555979	444640.3841130775	318058.56064833776	366073.8508083536	256348.12746730773	441992.2944620482	611687.1289077123	523051.35829871095	223714.62203484162	272282.5438893004	512686.6237637831	768278.3510548978	89798.12302108282	252548.67253024815	318332.9517643946	183630.89369268753	351290.49130086135	413968.059407076	296884.67185199144	219642.39625910207	318994.7695310126	229851.2849495794	346539.7784303047	415871.15168217605	454666.0848126286	714987.0784432305	330721.57872787415
231880.45223838705	266375.9321967112	505945.8562001024	535289.4412555979	444640.3841130775	318058.56064833776	366073.8508083536	256348.12746730773	441992.2944620482	611687.1289077123	523051.35829871095	223714.62203484162	272282.5438893004	512686.6237637831	768278.3510548978	89798.12302108282	252548.67253024815	318332.9517643946	183630.89369268753	351290.49130086135	413968.059407076	296884.67185199144	219642.39625910207	318994.7695310126	229851.2849495794	346539.7784303047	415871.15168217605	454666.0848126286	714987.0784432305	330721.57872787415
231431.0631477858	266375.9321967112	505945.8562001024	535289.4412555979	444640.3841130775	318058.56064833776	366073.8508083536	256348.12746730773	434648.5774159597	611687.1289077123	523051.35829871095	223714.62203484162	272282.5438893004	512686.6237637831	768278.3510548978	89798.12302108282	252548.67253024815	318332.9517643946	183630.89369268753	351290.49130086135	413968.059407076	296884.67185199144	219642.39625910207	318994.7695310126	229851.2849495794	346539.7784303047	415871.15168217605	454666.0848126286	659167.9654190544	330721.57872787415
231431.0631477858	266375.9321967112	505945.8562001024	535289.4412555979	444640.3841130775	318058.56064833776	366073.8508083536	256348.12746730773	434648.5774159597	611687.1289077123	350011.033113022	223714.62203484162	272282.5438893004	444121.2671625261	768278.3510548978	89798.12302108282	252548.67253024815	318332.9517643946	183630.89369268753	351290.49130086135	413968.059407076	296884.67185199144	219642.39625910207	318994.7695310126	229851.2849495794	346539.7784303047	382345.27281998855	454666.0848126286	659167.9654190544	330721.57872787415
231431.0631477858	266375.9321967112	505945.8562001024	535289.4412555979	444640.3841130775	318058.56064833776	366073.8508083536	256348.12746730773	331282.33749579114	611687.1289077123	350011.033113022	223714.62203484162	272282.5438893004	444121.2671625261	768278.3510548978	89798.12302108282	252548.67253024815	318332.9517643946	183630.89369268753	351290.49130086135	400648.1117886542	296884.67185199144	219642.39625910207	318994.7695310126	229851.2849495794	346539.7784303047	382345.27281998855	454666.0848126286	593762.3978282949	330721.57872787415
136619.5561060729	266375.9321967112	505945.8562001024	535289.4412555979	444640.3841130775	318058.56064833776	366073.8508083536	256348.12746730773	331282.33749579114	611687.1289077123	350011.033113022	223714.62203484162	272282.5438893004	444121.2671625261	768278.3510548978	89798.12302108282	252548.67253024815	318332.9517643946	183630.89369268753	351290.49130086135	400648.1117886542	296884.67185199144	219642.39625910207	318994.7695310126	229851.2849495794	346539.7784303047	382345.27281998855	454666.0848126286	593762.3978282949	330721.57872787415
136619.5561060729	266375.9321967112	505945.8562001024	535289.4412555979	444640.3841130775	318058.56064833776	366073.8508083536	256348.12746730773	331282.33749579114	611687.1289077123	350011.033113022	223714.62203484162	272282.5438893004	444121.2671625261	768278.3510548978	89798.12302108282	252548.67253024815	318332.9517643946	183630.89369268753	351290.49130086135	400648.1117886542	296884.67185199144	219642.39625910207	318994.7695310126	229851.2849495794	346539.7784303047	382345.27281998855	454666.0848126286	593762.3978282949	330721.57872787415
136619.5561060729	266375.9321967112	505945.8562001024	535289.4412555979	444640.3841130775	318058.56064833776	366073.8508083536	256348.12746730773	331282.33749579114	611687.1289077123	350011.033113022	223714.62203484162	272282.5438893004	444121.2671625261	768278.3510548978	89798.12302108282	252548.67253024815	318332.9517643946	183630.89369268753	351290.49130086135	400648.1117886542	296884.67185199144	219642.39625910207	278253.1381204622	229851.2849495794	346539.7784303047	382345.27281998855	454666.0848126286	593762.3978282949	330721.57872787415
136619.5561060729	266375.9321967112	505945.8562001024	535289.4412555979	444640.3841130775	241151.87898453517	366073.8508083536	256348.12746730773	331282.33749579114	611687.1289077123	350011.033113022	223714.62203484162	272282.5438893004	444121.2671625261	768278.3510548978	89798.12302108282	252548.67253024815	318332.9517643946	183630.89369268753	351290.49130086135	400648.1117886542	296884.67185199144	219642.39625910207	278253.1381204622	229851.2849495794	346539.7784303047	382345.27281998855	454666.0848126286	593762.3978282949	330721.57872787415
136619.5561060729	266375.9321967112	505945.8562001024	535289.4412555979	444640.3841130775	241151.87898453517	366073.8508083536	256348.12746730773	331282.33749579114	505133.28942918224	350011.033113022	223714.62203484162	272282.5438893004	364799.34367845254	768278.3510548978	89798.12302108282	252548.67253024815	318332.9517643946	183630.89369268753	351290.49130086135	400648.1117886542	296884.67185199144	219642.39625910207	278253.1381204622	229851.2849495794	346539.7784303047	382345.27281998855	454666.0848126286	550649.4585053407	330721.57872787415
136619.5561060729	266375.9321967112	505945.8562001024	497790.58824659244	444640.3841130775	241151.87898453517	366073.8508083536	256348.12746730773	331282.33749579114	505133.28942918224	350011.033113022	223714.62203484162	272282.5438893004	364799.34367845254	768278.3510548978	89798.12302108282	252548.67253024815	318332.9517643946	183630.89369268753	351290.49130086135	400648.1117886542	296884.67185199144	219642.39625910207	278253.1381204622	229851.2849495794	268871.82652269234	382345.27281998855	454666.0848126286	550649.4585053407	330721.57872787415
136619.5561060729	266375.9321967112	359499.5838804359	497790.58824659244	444640.3841130775	241151.87898453517	366073.8508083536	256348.12746730773	331282.33749579114	505133.28942918224	350011.033113022	223714.62203484162	272282.5438893004	364799.34367845254	768278.3510548978	89798.12302108282	252548.67253024815	318332.9517643946	183630.89369268753	351290.49130086135	365132.83333485114	296884.67185199144	219642.39625910207	278253.1381204622	229851.2849495794	229830.62016767226	382345.27281998855	454666.0848126286	550649.4585053407	330721.57872787415
136619.5561060729	266375.9321967112	359499.5838804359	497790.58824659244	444640.3841130775	241151.87898453517	366073.8508083536	256348.12746730773	303387.0337276191	327894.94654884696	350011.033113022	223714.62203484162	272282.5438893004	364799.34367845254	768278.3510548978	89798.12302108282	252548.67253024815	318332.9517643946	183630.89369268753	351290.49130086135	365132.83333485114	225833.14536948554	219642.39625910207	278253.1381204622	229851.2849495794	226317.37102949305	382345.27281998855	454666.0848126286	550649.4585053407	330721.57872787415
136619.5561060729	266375.9321967112	359499.5838804359	497790.58824659244	444640.3841130775	241151.87898453517	351196.40838668676	256348.12746730773	303387.0337276191	327894.94654884696	350011.033113022	223714.62203484162	272282.5438893004	364799.34367845254	768278.3510548978	89798.12302108282	252548.67253024815	318332.9517643946	183630.89369268753	351290.49130086135	229980.83769779516	225833.14536948554	219642.39625910207	278253.1381204622	229851.2849495794	226317.37102949305	382345.27281998855	454666.0848126286	550649.4585053407	330721.57872787415
136619.5561060729	266375.9321967112	359499.5838804359	497790.58824659244	444640.3841130775	241151.87898453517	235626.45285895793	256348.12746730773	303387.0337276191	327894.94654884696	350011.033113022	223714.62203484162	272282.5438893004	364799.34367845254	768278.3510548978	89798.12302108282	252548.67253024815	318332.9517643946	183630.89369268753	351290.49130086135	229980.83769779516	225833.14536948554	219642.39625910207	278253.1381204622	229851.2849495794	226317.37102949305	382345.27281998855	454666.0848126286	430504.8279720945	261118.0776396723
136619.5561060729	258516.9174240496	359499.5838804359	497790.58824659244	444640.3841130775	241151.87898453517	235626.45285895793	256348.12746730773	303387.0337276191	327894.94654884696	350011.033113022	223714.62203484162	272282.5438893004	364799.34367845254	768278.3510548978	89798.12302108282	252548.67253024815	318332.9517643946	183630.89369268753	351290.49130086135	229980.83769779516	225833.14536948554	219642.39625910207	278253.1381204622	229851.2849495794	226317.37102949305	382345.27281998855	454666.0848126286	430504.8279720945	261118.0776396723
136619.5561060729	258516.9174240496	359499.5838804359	497790.58824659244	444640.3841130775	241151.87898453517	235626.45285895793	256348.12746730773	303387.0337276191	327894.94654884696	350011.033113022	223714.62203484162	272282.5438893004	364799.34367845254	768278.3510548978	89798.12302108282	252548.67253024815	318332.9517643946	183630.89369268753	351290.49130086135	229980.83769779516	225833.14536948554	219642.39625910207	278253.1381204622	229851.2849495794	226317.37102949305	382345.27281998855	454666.0848126286	430504.8279720945	261118.0776396723
136619.5561060729	258516.9174240496	359499.5838804359	497790.58824659244	444640.3841130775	241151.87898453517	235626.45285895793	256348.12746730773	303387.0337276191	327894.94654884696	350011.033113022	223714.62203484162	272282.5438893004	364799.34367845254	768278.3510548978	89798.12302108282	252548.67253024815	318332.9517643946	183630.89369268753	351290.49130086135	229980.83769779516	225833.14536948554	219642.39625910207	278253.1381204622	229851.2849495794	226317.37102949305	382345.27281998855	454666.0848126286	430504.8279720945	261118.0776396723
136619.5561060729	258516.9174240496	359499.5838804359	497790.58824659244	444640.3841130775	241151.87898453517	235626.45285895793	256348.12746730773	303387.0337276191	327894.94654884696	344369.3865777774	223714.62203484162	272282.5438893004	364799.34367845254	628418.2798238066	89798.12302108282	252548.67253024815	318332.9517643946	183630.89369268753	351290.49130086135	229980.83769779516	225833.14536948554	219642.39625910207	278253.1381204622	229851.2849495794	155954.11511541012	382345.27281998855	454666.0848126286	409765.92800694995	261118.0776396723
136619.5561060729	258516.9174240496	359499.5838804359	497790.58824659244	444640.3841130775	241151.87898453517	235626.45285895793	182404.37767520317	303387.0337276191	204613.15162999724	344369.3865777774	223714.62203484162	272282.5438893004	364799.34367845254	628418.2798238066	89798.12302108282	252548.67253024815	318332.9517643946	183630.89369268753	351290.49130086135	229980.83769779516	225833.14536948554	219642.39625910207	278253.1381204622	229851.2849495794	155954.11511541012	382345.27281998855	454666.0848126286	323738.7379841918	261118.0776396723
136619.5561060729	258516.9174240496	359499.5838804359	446030.69817186205	444640.3841130775	241151.87898453517	235626.45285895793	157672.87370650555	303387.0337276191	204613.15162999724	344369.3865777774	223714.62203484162	272282.5438893004	364799.34367845254	623193.3502905786	89798.12302108282	252548.67253024815	318332.9517643946	183630.89369268753	351290.49130086135	229980.83769779516	225833.14536948554	219642.39625910207	278253.1381204622	229851.2849495794	155954.11511541012	382345.27281998855	454666.0848126286	257047.9909263677	261118.0776396723
136619.5561060729	258516.9174240496	359499.5838804359	446030.69817186205	444640.3841130775	241151.87898453517	235626.45285895793	157672.87370650555	303387.0337276191	204613.15162999724	344369.3865777774	223714.62203484162	272282.5438893004	364799.34367845254	623193.3502905786	89798.12302108282	252548.67253024815	318332.9517643946	183630.89369268753	351290.49130086135	229980.83769779516	225833.14536948554	219642.39625910207	278253.1381204622	229851.2849495794	155954.11511541012	382345.27281998855	454666.0848126286	257047.9909263677	261118.0776396723
136619.5561060729	258516.9174240496	359499.5838804359	446030.69817186205	444640.3841130775	241151.87898453517	235626.45285895793	157672.87370650555	303387.0337276191	204613.15162999724	344369.3865777774	223714.62203484162	272282.5438893004	364799.34367845254	623193.3502905786	89798.12302108282	252548.67253024815	318332.9517643946	183630.89369268753	351290.49130086135	229980.83769779516	225833.14536948554	219642.39625910207	278253.1381204622	229851.2849495794	155954.11511541012	382345.27281998855	454666.0848126286	257047.9909263677	261118.0776396723
136619.5561060729	258516.9174240496	359499.5838804359	446030.69817186205	444640.3841130775	241151.87898453517	235626.45285895793	157672.87370650555	303387.0337276191	204613.15162999724	344369.3865777774	223714.62203484162	272282.5438893004	364799.34367845254	487279.9697310496	89798.12302108282	252548.67253024815	318332.9517643946	183630.89369268753	351290.49130086135	201843.99559078514	225833.14536948554	219642.39625910207	278253.1381204622	229851.2849495794	155954.11511541012	382345.27281998855	454666.0848126286	257047.9909263677	261118.0776396723
136619.5561060729	258516.9174240496	359499.5838804359	446030.69817186205	444640.3841130775	241151.87898453517	235626.45285895793	157672.87370650555	303387.0337276191	204613.15162999724	344369.3865777774	223714.62203484162	272282.5438893004	364799.34367845254	404022.2570075567	89798.12302108282	252548.67253024815	318332.9517643946	183630.89369268753	351290.49130086135	201843.99559078514	225833.14536948554	219642.39625910207	278253.1381204622	229851.2849495794	155954.11511541012	382345.27281998855	454666.0848126286	257047.9909263677	261118.0776396723
136619.5561060729	258516.9174240496	359499.5838804359	446030.69817186205	444640.3841130775	241151.87898453517	235626.45285895793	157672.87370650555	303387.0337276191	204613.15162999724	344369.3865777774	223714.62203484162	272282.5438893004	364799.34367845254	404022.2570075567	89798.12302108282	252548.67253024815	318332.9517643946	183630.89369268753	351290.49130086135	201843.99559078514	225833.14536948554	219642.39625910207	278253.1381204622	229851.2849495794	155954.11511541012	382345.27281998855	454666.0848126286	257047.9909263677	261118.0776396723
136619.5561060729	258516.9174240496	240440.7525228477	354611.9026446122	444640.3841130775	241151.87898453517	235626.45285895793	157672.87370650555	303387.0337276191	204613.15162999724	344369.3865777774	223714.62203484162	272282.5438893004	356940.44784689986	404022.2570075567	89798.12302108282	252548.67253024815	318332.9517643946	183630.89369268753	351290.49130086135	201843.99559078514	225833.14536948554	219642.39625910207	278253.1381204622	229851.2849495794	155954.11511541012	382345.27281998855	454666.0848126286	257047.9909263677	261118.0776396723
136619.5561060729	258516.9174240496	240440.7525228477	354611.9026446122	444640.3841130775	241151.87898453517	235626.45285895793	157672.87370650555	303387.0337276191	204613.15162999724	344369.3865777774	223714.62203484162	272282.5438893004	356940.44784689986	404022.2570075567	89798.12302108282	252548.67253024815	318332.9517643946	183630.89369268753	351290.49130086135	201843.99559078514	225833.14536948554	219642.39625910207	278253.1381204622	229851.2849495794	155954.11511541012	382345.27281998855	454666.0848126286	257047.9909263677	261118.0776396723
136619.5561060729	258516.9174240496	240440.7525228477	354611.9026446122	444640.3841130775	241151.87898453517	235626.45285895793	157672.87370650555	303387.0337276191	204613.15162999724	344369.3865777774	223714.62203484162	272282.5438893004	344382.54498163087	331826.9021998894	89798.12302108282	252548.67253024815	318332.9517643946	183630.89369268753	351290.49130086135	201843.99559078514	225833.14536948554	219642.39625910207	278253.1381204622	206842.4207853366	155954.11511541012	382345.27281998855	454666.0848126286	257047.9909263677	261118.0776396723
136619.5561060729	258516.9174240496	240440.7525228477	354611.9026446122	444640.3841130775	241151.87898453517	235626.45285895793	157672.87370650555	303387.0337276191	204613.15162999724	344369.3865777774	223714.62203484162	272282.5438893004	344382.54498163087	286904.7822539582	89798.12302108282	252548.67253024815	318332.9517643946	183630.89369268753	351290.49130086135	201843.99559078514	225833.14536948554	219642.39625910207	278253.1381204622	206842.4207853366	155954.11511541012	382345.27281998855	454666.0848126286	257047.9909263677	261118.0776396723
136619.5561060729	131599.33242554875	240440.7525228477	354611.9026446122	444640.3841130775	241151.87898453517	235626.45285895793	157672.87370650555	303387.0337276191	204613.15162999724	344369.3865777774	223714.62203484162	272282.5438893004	344382.54498163087	286904.7822539582	89798.12302108282	252548.67253024815	318332.9517643946	183630.89369268753	351290.49130086135	201843.99559078514	225833.14536948554	219642.39625910207	278253.1381204622	191699.54297158794	155954.11511541012	382345.27281998855	454666.0848126286	257047.9909263677	261118.0776396723
136619.5561060729	131599.33242554875	240440.7525228477	354611.9026446122	444640.3841130775	241151.87898453517	235626.45285895793	157672.87370650555	303387.0337276191	204613.15162999724	344369.3865777774	223714.62203484162	272282.5438893004	344382.54498163087	286904.7822539582	89798.12302108282	252548.67253024815	318332.9517643946	183630.89369268753	351290.49130086135	201843.99559078514	225833.14536948554	219642.39625910207	278253.1381204622	191699.54297158794	155954.11511541012	382345.27281998855	454666.0848126286	257047.9909263677	261118.0776396723
136619.5561060729	131599.33242554875	240440.7525228477	354611.9026446122	444640.3841130775	241151.87898453517	235626.45285895793	157672.87370650555	303387.0337276191	204613.15162999724	276685.34498517984	223714.62203484162	272282.5438893004	344382.54498163087	286904.7822539582	89798.12302108282	252548.67253024815	318332.9517643946	172621.90504564816	351290.49130086135	201843.99559078514	225833.14536948554	219642.39625910207	278253.1381204622	191699.54297158794	155954.11511541012	382345.27281998855	454666.0848126286	257047.9909263677	261118.0776396723
136619.5561060729	131599.33242554875	240440.7525228477	354611.9026446122	444640.3841130775	241151.87898453517	235626.45285895793	157672.87370650555	303387.0337276191	204613.15162999724	276685.34498517984	223714.62203484162	272282.5438893004	344382.54498163087	286904.7822539582	89798.12302108282	252548.67253024815	318332.9517643946	172621.90504564816	351290.49130086135	201843.99559078514	225833.14536948554	219642.39625910207	278253.1381204622	162640.4289723641	155954.11511541012	382345.27281998855	454666.0848126286	257047.9909263677	261118.0776396723
136619.5561060729	131599.33242554875	240440.7525228477	354611.9026446122	444640.3841130775	241151.87898453517	235626.45285895793	157672.87370650555	303387.0337276191	192225.18218816206	276685.34498517984	223714.62203484162	272282.5438893004	344382.54498163087	286904.7822539582	89798.12302108282	252548.67253024815	318332.9517643946	172621.90504564816	351290.49130086135	201843.99559078514	225833.14536948554	219642.39625910207	204571.7528759946	162640.4289723641	155954.11511541012	382345.27281998855	454666.0848126286	257047.9909263677	261118.0776396723
136619.5561060729	131599.33242554875	240440.7525228477	354611.9026446122	444640.3841130775	241151.87898453517	235626.45285895793	157672.87370650555	303387.0337276191	192225.18218816206	276685.34498517984	223714.62203484162	272282.5438893004	344382.54498163087	286904.7822539582	89798.12302108282	252548.67253024815	318332.9517643946	172621.90504564816	351290.49130086135	201843.99559078514	225833.14536948554	219642.39625910207	204571.7528759946	162640.4289723641	155954.11511541012	332957.6044114262	454666.0848126286	257047.9909263677	261118.0776396723
136619.5561060729	131599.33242554875	240440.7525228477	354611.9026446122	444640.3841130775	241151.87898453517	235626.45285895793	157672.87370650555	303387.0337276191	192225.18218816206	276685.34498517984	223714.62203484162	272282.5438893004	344382.54498163087	286904.7822539582	89798.12302108282	252548.67253024815	318332.9517643946	172621.90504564816	351290.49130086135	201843.99559078514	225833.14536948554	219642.39625910207	204571.7528759946	162640.4289723641	155954.11511541012	255421.79774590785	454666.0848126286	257047.9909263677	261118.0776396723
136619.5561060729	131599.33242554875	240440.7525228477	354611.9026446122	444640.3841130775	241151.87898453517	235626.45285895793	157672.87370650555	303387.0337276191	192225.18218816206	276685.34498517984	223714.62203484162	272282.5438893004	319700.2636832453	175853.0173539157	89798.12302108282	252548.67253024815	318332.9517643946	172621.90504564816	351290.49130086135	201843.99559078514	225833.14536948554	219642.39625910207	202125.6051311695	162640.4289723641	85540.90343727803	255421.79774590785	419099.59736523207	257047.9909263677	261118.0776396723
136619.5561060729	131599.33242554875	240440.7525228477	354611.9026446122	444640.3841130775	241151.87898453517	235626.45285895793	157672.87370650555	303387.0337276191	192225.18218816206	276685.34498517984	223714.62203484162	272282.5438893004	319700.2636832453	175853.0173539157	89798.12302108282	252548.67253024815	318332.9517643946	172621.90504564816	351290.49130086135	201843.99559078514	225833.14536948554	219642.39625910207	202125.6051311695	162640.4289723641	85540.90343727803	255421.79774590785	419099.59736523207	257047.9909263677	261118.0776396723
136619.5561060729	131599.33242554875	240440.7525228477	354611.9026446122	444640.3841130775	241151.87898453517	235626.45285895793	157672.87370650555	303387.0337276191	192225.18218816206	276685.34498517984	223714.62203484162	272282.5438893004	319700.2636832453	175853.0173539157	89798.12302108282	252548.67253024815	318332.9517643946	172621.90504564816	351290.49130086135	201843.99559078514	225833.14536948554	219642.39625910207	202125.6051311695	162640.4289723641	85540.90343727803	255421.79774590785	419099.59736523207	257047.9909263677	261118.0776396723
136619.5561060729	131599.33242554875	240440.7525228477	354611.9026446122	444640.3841130775	241151.87898453517	235626.45285895793	157672.87370650555	303387.0337276191	192225.18218816206	276685.34498517984	223714.62203484162	272282.5438893004	319700.2636832453	175853.0173539157	89798.12302108282	252548.67253024815	318332.9517643946	172621.90504564816	324613.2269258773	201843.99559078514	225833.14536948554	215448.87907385483	147549.61952983064	162640.4289723641	85540.90343727803	255421.79774590785	419099.59736523207	257047.9909263677	261118.0776396723
136619.5561060729	131599.33242554875	240440.7525228477	354611.9026446122	444640.3841130775	241151.87898453517	235626.45285895793	157672.87370650555	303387.0337276191	192225.18218816206	276685.34498517984	223714.62203484162	272282.5438893004	319700.2636832453	175853.0173539157	89798.12302108282	252548.67253024815	318332.9517643946	172621.90504564816	324613.2269258773	201843.99559078514	225833.14536948554	215448.87907385483	147549.61952983064	162640.4289723641	85540.90343727803	255421.79774590785	419099.59736523207	257047.9909263677	261118.0776396723
136619.5561060729	131599.33242554875	240440.7525228477	354611.9026446122	444640.3841130775	241151.87898453517	235626.45285895793	157672.87370650555	303387.0337276191	192225.18218816206	276685.34498517984	223714.62203484162	272282.5438893004	319700.2636832453	175853.0173539157	89798.12302108282	252548.67253024815	318332.9517643946	172621.90504564816	324613.2269258773	201843.99559078514	225833.14536948554	215448.87907385483	147549.61952983064	162640.4289723641	85540.90343727803	255421.79774590785	419099.59736523207	257047.9909263677	261118.0776396723
136619.5561060729	131599.33242554875	240440.7525228477	354611.9026446122	444640.3841130775	241151.87898453517	235626.45285895793	157672.87370650555	260625.64629672974	192225.18218816206	276685.34498517984	223714.62203484162	272282.5438893004	268984.91691529984	175853.0173539157	89798.12302108282	252548.67253024815	318332.9517643946	172621.90504564816	324613.2269258773	201843.99559078514	225833.14536948554	215448.87907385483	147549.61952983064	162640.4289723641	85540.90343727803	255421.79774590785	397234.5539802275	257047.9909263677	261118.0776396723
136619.5561060729	131599.33242554875	240440.7525228477	354611.9026446122	444640.3841130775	241151.87898453517	235626.45285895793	157672.87370650555	260625.64629672974	192225.18218816206	276685.34498517984	223714.62203484162	272282.5438893004	268984.91691529984	175853.0173539157	89798.12302108282	252548.67253024815	318332.9517643946	172621.90504564816	172390.5673748012	186543.0986857561	225833.14536948554	215448.87907385483	147549.61952983064	162640.4289723641	85540.90343727803	255421.79774590785	397234.5539802275	257047.9909263677	261118.0776396723
136619.5561060729	131599.33242554875	240440.7525228477	354611.9026446122	444640.3841130775	241151.87898453517	235626.45285895793	157672.87370650555	260625.64629672974	192225.18218816206	276685.34498517984	223714.62203484162	272282.5438893004	268984.91691529984	175853.0173539157	89798.12302108282	252548.67253024815	318332.9517643946	172621.90504564816	172390.5673748012	186543.0986857561	225833.14536948554	215448.87907385483	147549.61952983064	162640.4289723641	85540.90343727803	255421.79774590785	397234.5539802275	257047.9909263677	261118.0776396723
134803.02684826584	131599.33242554875	240440.7525228477	354611.9026446122	444640.3841130775	241151.87898453517	235626.45285895793	157561.35510551505	260625.64629672974	192225.18218816206	270080.60258923494	223714.62203484162	272282.5438893004	268984.91691529984	175853.0173539157	89798.12302108282	252548.67253024815	318332.9517643946	172621.90504564816	172390.5673748012	186543.0986857561	225833.14536948554	215448.87907385483	147549.61952983064	162640.4289723641	85540.90343727803	255421.79774590785	397234.5539802275	257047.9909263677	261118.0776396723
134803.02684826584	131599.33242554875	240440.7525228477	354611.9026446122	444640.3841130775	241151.87898453517	235626.45285895793	157561.35510551505	260625.64629672974	192225.18218816206	270080.60258923494	223714.62203484162	272282.5438893004	268984.91691529984	175853.0173539157	89798.12302108282	252548.67253024815	318332.9517643946	172621.90504564816	172390.5673748012	186543.0986857561	225833.14536948554	215448.87907385483	147549.61952983064	162640.4289723641	85540.90343727803	255421.79774590785	323016.9501997847	257047.9909263677	261118.0776396723
134803.02684826584	131599.33242554875	240440.7525228477	354611.9026446122	444640.3841130775	241151.87898453517	235626.45285895793	87520.7498315057	260625.64629672974	192225.18218816206	270080.60258923494	223714.62203484162	272282.5438893004	268984.91691529984	175853.0173539157	89798.12302108282	252548.67253024815	318228.92200537416	172621.90504564816	172390.5673748012	186543.0986857561	225833.14536948554	215448.87907385483	147549.61952983064	162640.4289723641	85540.90343727803	255421.79774590785	323016.9501997847	257047.9909263677	261118.0776396723
134803.02684826584	131599.33242554875	240440.7525228477	354611.9026446122	444640.3841130775	241151.87898453517	216744.41784791302	87520.7498315057	260625.64629672974	192225.18218816206	270080.60258923494	223714.62203484162	272282.5438893004	268984.91691529984	175853.0173539157	89798.12302108282	252548.67253024815	318228.92200537416	172621.90504564816	172390.5673748012	186543.0986857561	225833.14536948554	215448.87907385483	147549.61952983064	162640.4289723641	85540.90343727803	225053.6171372939	323016.9501997847	257047.9909263677	261118.0776396723
134803.02684826584	131599.33242554875	240440.7525228477	354611.9026446122	444640.3841130775	202003.43616940544	216744.41784791302	87520.7498315057	260625.64629672974	192225.18218816206	270080.60258923494	223714.62203484162	272282.5438893004	268984.91691529984	175853.0173539157	89798.12302108282	252548.67253024815	318228.92200537416	172621.90504564816	172390.5673748012	186543.0986857561	225833.14536948554	215448.87907385483	147549.61952983064	162640.4289723641	85540.90343727803	225053.6171372939	323016.9501997847	257047.9909263677	261118.0776396723
134803.02684826584	131599.33242554875	240440.7525228477	354611.9026446122	444640.3841130775	202003.43616940544	216744.41784791302	87520.7498315057	260625.64629672974	192225.18218816206	270080.60258923494	223714.62203484162	272282.5438893004	268984.91691529984	175853.0173539157	89798.12302108282	252548.67253024815	318228.92200537416	172621.90504564816	172390.5673748012	186543.0986857561	225833.14536948554	215448.87907385483	147549.61952983064	162640.4289723641	85540.90343727803	225053.6171372939	323016.9501997847	257047.9909263677	261118.0776396723
134803.02684826584	131599.33242554875	240440.7525228477	354611.9026446122	426235.7363200812	202003.43616940544	216744.41784791302	87520.7498315057	260625.64629672974	192225.18218816206	270080.60258923494	223714.62203484162	272282.5438893004	268984.91691529984	175853.0173539157	89798.12302108282	252548.67253024815	237017.4019270008	172352.72769585263	172390.5673748012	186543.0986857561	225833.14536948554	215448.87907385483	147549.61952983064	162640.4289723641	85540.90343727803	143198.74984555918	323016.9501997847	257047.9909263677	261118.0776396723
118373.78134867585	131599.33242554875	240440.7525228477	354611.9026446122	426235.7363200812	202003.43616940544	216744.41784791302	87520.7498315057	177164.38164081986	192225.18218816206	270080.60258923494	223714.62203484162	272282.5438893004	268984.91691529984	175853.0173539157	89798.12302108282	236526.87953405257	237017.4019270008	172352.72769585263	172390.5673748012	186543.0986857561	225833.14536948554	215448.87907385483	124347.94893537347	162640.4289723641	85540.90343727803	116694.40167783071	323016.9501997847	257047.9909263677	261118.0776396723
118373.78134867585	131599.33242554875	240440.7525228477	354611.9026446122	426235.7363200812	202003.43616940544	216744.41784791302	87520.7498315057	177164.38164081986	192225.18218816206	270080.60258923494	223714.62203484162	272282.5438893004	268984.91691529984	102844.28035559678	89798.12302108282	236526.87953405257	237017.4019270008	172352.72769585263	172390.5673748012	186543.0986857561	225833.14536948554	215448.87907385483	124347.94893537347	162640.4289723641	85540.90343727803	116694.40167783071	323016.9501997847	257047.9909263677	261118.0776396723
118373.78134867585	131599.33242554875	240440.7525228477	249935.99184169772	426235.7363200812	202003.43616940544	216744.41784791302	87520.7498315057	177164.38164081986	192225.18218816206	270080.60258923494	223714.62203484162	272282.5438893004	268984.91691529984	102844.28035559678	89798.12302108282	236526.87953405257	237017.4019270008	172352.72769585263	172390.5673748012	186543.0986857561	225833.14536948554	215448.87907385483	124347.94893537347	162640.4289723641	85540.90343727803	116694.40167783071	323016.9501997847	257047.9909263677	261118.0776396723
118373.78134867585	131599.33242554875	240440.7525228477	249935.99184169772	426235.7363200812	202003.43616940544	216744.41784791302	87520.7498315057	177164.38164081986	192225.18218816206	270080.60258923494	223714.62203484162	272282.5438893004	268984.91691529984	102844.28035559678	89798.12302108282	236526.87953405257	237017.4019270008	172352.72769585263	172390.5673748012	186543.0986857561	225833.14536948554	215448.87907385483	124347.94893537347	162640.4289723641	85540.90343727803	116694.40167783071	323016.9501997847	257047.9909263677	261118.0776396723
118373.78134867585	131599.33242554875	240440.7525228477	249935.99184169772	426235.7363200812	202003.43616940544	216744.41784791302	87520.7498315057	177164.38164081986	192225.18218816206	270080.60258923494	223714.62203484162	272282.5438893004	268984.91691529984	102844.28035559678	89798.12302108282	236526.87953405257	237017.4019270008	172352.72769585263	172390.5673748012	186543.0986857561	225833.14536948554	215448.87907385483	124347.94893537347	162640.4289723641	85540.90343727803	116694.40167783071	323016.9501997847	257047.9909263677	261118.0776396723
118373.78134867585	131599.33242554875	240440.7525228477	249935.99184169772	344997.5226393427	202003.43616940544	216744.41784791302	87520.7498315057	177164.38164081986	192225.18218816206	270080.60258923494	223714.62203484162	261153.09903430528	268984.91691529984	102844.28035559678	89798.12302108282	236526.87953405257	209126.17416172032	172352.72769585263	172390.5673748012	186543.0986857561	225833.14536948554	179931.9481780852	124347.94893537347	162640.4289723641	85540.90343727803	116694.40167783071	323016.9501997847	257047.9909263677	261118.0776396723
118373.78134867585	131599.33242554875	230383.29111826618	249935.99184169772	344997.5226393427	202003.43616940544	216744.41784791302	87520.7498315057	177164.38164081986	192225.18218816206	169646.82321319784	223714.62203484162	261153.09903430528	268984.91691529984	102844.28035559678	89798.12302108282	236526.87953405257	209126.17416172032	172352.72769585263	172390.5673748012	186543.0986857561	215500.3849988406	179931.9481780852	124347.94893537347	162640.4289723641	85540.90343727803	116694.40167783071	323016.9501997847	257047.9909263677	261118.0776396723
118373.78134867585	109380.35079903668	230383.29111826618	249935.99184169772	344997.5226393427	202003.43616940544	216744.41784791302	87520.7498315057	177164.38164081986	192225.18218816206	169646.82321319784	223714.62203484162	261153.09903430528	268984.91691529984	102844.28035559678	89798.12302108282	236526.87953405257	209126.17416172032	172352.72769585263	172390.5673748012	186543.0986857561	215500.3849988406	179931.9481780852	124347.94893537347	162640.4289723641	85540.90343727803	116694.40167783071	323016.9501997847	257047.9909263677	261118.0776396723
118373.78134867585	109380.35079903668	230383.29111826618	249935.99184169772	344997.5226393427	202003.43616940544	202311.65943212196	87520.7498315057	127287.95132089217	192225.18218816206	169646.82321319784	223714.62203484162	261153.09903430528	268984.91691529984	102844.28035559678	89798.12302108282	236526.87953405257	209126.17416172032	172352.72769585263	172390.5673748012	186543.0986857561	215500.3849988406	145284.4694547593	124347.94893537347	162640.4289723641	85540.90343727803	116694.40167783071	323016.9501997847	214065.7478045961	182721.55468715963
118373.78134867585	109380.35079903668	230383.29111826618	249935.99184169772	344997.5226393427	202003.43616940544	202311.65943212196	87520.7498315057	127287.95132089217	192225.18218816206	169646.82321319784	223714.62203484162	261153.09903430528	268984.91691529984	102844.28035559678	89798.12302108282	214438.87576776624	209126.17416172032	172352.72769585263	172390.5673748012	186543.0986857561	215500.3849988406	145284.4694547593	124347.94893537347	162640.4289723641	85540.90343727803	116694.40167783071	323016.9501997847	214065.7478045961	182721.55468715963
118373.78134867585	109380.35079903668	230383.29111826618	249935.99184169772	344997.5226393427	202003.43616940544	202311.65943212196	87520.7498315057	127287.95132089217	192225.18218816206	169646.82321319784	223714.62203484162	261153.09903430528	268984.91691529984	102844.28035559678	89798.12302108282	214438.87576776624	209126.17416172032	172352.72769585263	172390.5673748012	186543.0986857561	215500.3849988406	145284.4694547593	124347.94893537347	162640.4289723641	85540.90343727803	116694.40167783071	292640.7445575051	214065.7478045961	182721.55468715963
118373.78134867585	109380.35079903668	230383.29111826618	249935.99184169772	344997.5226393427	202003.43616940544	202311.65943212196	87520.7498315057	127287.95132089217	192225.18218816206	169646.82321319784	223714.62203484162	243342.7113040938	268984.91691529984	102844.28035559678	89798.12302108282	214438.87576776624	209126.17416172032	172352.72769585263	172390.5673748012	186543.0986857561	215500.3849988406	145284.4694547593	124347.94893537347	162640.4289723641	85540.90343727803	116694.40167783071	292640.7445575051	214065.7478045961	182721.55468715963
118373.78134867585	109380.35079903668	230383.29111826618	249935.99184169772	277552.18744832353	202003.43616940544	202311.65943212196	87520.7498315057	127287.95132089217	192225.18218816206	169646.82321319784	223714.62203484162	243342.7113040938	268984.91691529984	102844.28035559678	89798.12302108282	214438.87576776624	209126.17416172032	172352.72769585263	172390.5673748012	186543.0986857561	190380.64471752243	145284.4694547593	124347.94893537347	162640.4289723641	85540.90343727803	116694.40167783071	292640.7445575051	214065.7478045961	182721.55468715963
118373.78134867585	109380.35079903668	174233.63667873407	249935.99184169772	198085.9023873739	202003.43616940544	202311.65943212196	87520.7498315057	127287.95132089217	192225.18218816206	169646.82321319784	223714.62203484162	243342.7113040938	258029.30366482874	102844.28035559678	89798.12302108282	214438.87576776624	209126.17416172032	172352.72769585263	172390.5673748012	186543.0986857561	190380.64471752243	145284.4694547593	124347.94893537347	162640.4289723641	78761.73551704832	116694.40167783071	277138.0090277234	214065.7478045961	182721.55468715963
118373.78134867585	109380.35079903668	174233.63667873407	249935.99184169772	198085.9023873739	202003.43616940544	202311.65943212196	87520.7498315057	127287.95132089217	192225.18218816206	169646.82321319784	223714.62203484162	243342.7113040938	258029.30366482874	102844.28035559678	89798.12302108282	214438.87576776624	209126.17416172032	172352.72769585263	172390.5673748012	186543.0986857561	190380.64471752243	145284.4694547593	124347.94893537347	162640.4289723641	78761.73551704832	116694.40167783071	277138.0090277234	214065.7478045961	182721.55468715963
118373.78134867585	109380.35079903668	174233.63667873407	249935.99184169772	198085.9023873739	202003.43616940544	202311.65943212196	87520.7498315057	127287.95132089217	192225.18218816206	169646.82321319784	223714.62203484162	243342.7113040938	258029.30366482874	102844.28035559678	89798.12302108282	214438.87576776624	209126.17416172032	172352.72769585263	172390.5673748012	186543.0986857561	190380.64471752243	145284.4694547593	107198.65342994881	162640.4289723641	78761.73551704832	116694.40167783071	277138.0090277234	214065.7478045961	182721.55468715963
118373.78134867585	109380.35079903668	174233.63667873407	249935.99184169772	198085.9023873739	202003.43616940544	202311.65943212196	87520.7498315057	127287.95132089217	192225.18218816206	169646.82321319784	223714.62203484162	243342.7113040938	258029.30366482874	102844.28035559678	89798.12302108282	214438.87576776624	209126.17416172032	171343.55751332734	172390.5673748012	186543.0986857561	190380.64471752243	145284.4694547593	107198.65342994881	162640.4289723641	78761.73551704832	116694.40167783071	277138.0090277234	214065.7478045961	182721.55468715963
60416.11023654754	109380.35079903668	174233.63667873407	249935.99184169772	198085.9023873739	202003.43616940544	195617.14393081595	87520.7498315057	127287.95132089217	192225.18218816206	165144.18362383198	223714.62203484162	243342.7113040938	258029.30366482874	102844.28035559678	89798.12302108282	174865.10244612236	209126.17416172032	171343.55751332734	172390.5673748012	186543.0986857561	190380.64471752243	145284.4694547593	107198.65342994881	162640.4289723641	78761.73551704832	116694.40167783071	277138.0090277234	214065.7478045961	182721.55468715963
60416.11023654754	109380.35079903668	174233.63667873407	249935.99184169772	198085.9023873739	202003.43616940544	195617.14393081595	87520.7498315057	127287.95132089217	192225.18218816206	165144.18362383198	223714.62203484162	243342.7113040938	258029.30366482874	102844.28035559678	89798.12302108282	174865.10244612236	209126.17416172032	171343.55751332734	172390.5673748012	186543.0986857561	190380.64471752243	145284.4694547593	107198.65342994881	162640.4289723641	78761.73551704832	116694.40167783071	277138.0090277234	214065.7478045961	182721.55468715963
60416.11023654754	109380.35079903668	174233.63667873407	249935.99184169772	198085.9023873739	202003.43616940544	188778.80859793557	87520.7498315057	127287.95132089217	192225.18218816206	165144.18362383198	223714.62203484162	208860.3107352344	258029.30366482874	102844.28035559678	89798.12302108282	162212.56102367863	209126.17416172032	171343.55751332734	172390.5673748012	186543.0986857561	180513.6662669795	145284.4694547593	107198.65342994881	162640.4289723641	78761.73551704832	116694.40167783071	277138.0090277234	214065.7478045961	182721.55468715963
60416.11023654754	109380.35079903668	174233.63667873407	249935.99184169772	198085.9023873739	202003.43616940544	188778.80859793557	87520.7498315057	127287.95132089217	192225.18218816206	165144.18362383198	223714.62203484162	208860.3107352344	258029.30366482874	102844.28035559678	89798.12302108282	162212.56102367863	209126.17416172032	171343.55751332734	172390.5673748012	186543.0986857561	180513.6662669795	145284.4694547593	107198.65342994881	94900.42488188419	78761.73551704832	116694.40167783071	277138.0090277234	214065.7478045961	182721.55468715963
60416.11023654754	109380.35079903668	174233.63667873407	249935.99184169772	198085.9023873739	202003.43616940544	188778.80859793557	87520.7498315057	127287.95132089217	183511.7917228369	165144.18362383198	223714.62203484162	208860.3107352344	258029.30366482874	102844.28035559678	89798.12302108282	162212.56102367863	209126.17416172032	171343.55751332734	172390.5673748012	186543.0986857561	180513.6662669795	145284.4694547593	107198.65342994881	94900.42488188419	78761.73551704832	116694.40167783071	277138.0090277234	214065.7478045961	182721.55468715963
60416.11023654754	109380.35079903668	174233.63667873407	249935.99184169772	198085.9023873739	202003.43616940544	188778.80859793557	87520.7498315057	127287.95132089217	183511.7917228369	165144.18362383198	214143.32542454707	208860.3107352344	258029.30366482874	102844.28035559678	89798.12302108282	162212.56102367863	209126.17416172032	171343.55751332734	172390.5673748012	186543.0986857561	180513.6662669795	145284.4694547593	107198.65342994881	94900.42488188419	78761.73551704832	116694.40167783071	277138.0090277234	199366.90108558853	182721.55468715963
60416.11023654754	109380.35079903668	174233.63667873407	249935.99184169772	198085.9023873739	202003.43616940544	188778.80859793557	87520.7498315057	127287.95132089217	183511.7917228369	143632.6232063272	214143.32542454707	208860.3107352344	258029.30366482874	102844.28035559678	89798.12302108282	162212.56102367863	209126.17416172032	171343.55751332734	172390.5673748012	186543.0986857561	180513.6662669795	145284.4694547593	107198.65342994881	94900.42488188419	78761.73551704832	116694.40167783071	277138.0090277234	199366.90108558853	182721.55468715963
60416.11023654754	109380.35079903668	174233.63667873407	249935.99184169772	198085.9023873739	202003.43616940544	188778.80859793557	87520.7498315057	127287.95132089217	183511.7917228369	143632.6232063272	214143.32542454707	208860.3107352344	258029.30366482874	102844.28035559678	89798.12302108282	162212.56102367863	209126.17416172032	165547.7624158336	172390.5673748012	186543.0986857561	180513.6662669795	145284.4694547593	107198.65342994881	94900.42488188419	78761.73551704832	116694.40167783071	277138.0090277234	199366.90108558853	182721.55468715963
60416.11023654754	109380.35079903668	174233.63667873407	249935.99184169772	198085.9023873739	202003.43616940544	188778.80859793557	87520.7498315057	127287.95132089217	183511.7917228369	143632.6232063272	164832.46416808697	208860.3107352344	258029.30366482874	102844.28035559678	89798.12302108282	162212.56102367863	209126.17416172032	165547.7624158336	172390.5673748012	186543.0986857561	180513.6662669795	145284.4694547593	107198.65342994881	94900.42488188419	78761.73551704832	116694.40167783071	277138.0090277234	199366.90108558853	182721.55468715963
60416.11023654754	109380.35079903668	174233.63667873407	249935.99184169772	198085.9023873739	202003.43616940544	188778.80859793557	87520.7498315057	127287.95132089217	183511.7917228369	143632.6232063272	164832.46416808697	208860.3107352344	258029.30366482874	102844.28035559678	89798.12302108282	162212.56102367863	209126.17416172032	165547.7624158336	172390.5673748012	186543.0986857561	180513.6662669795	145284.4694547593	72766.52002082867	94900.42488188419	78761.73551704832	116694.40167783071	277138.0090277234	199366.90108558853	182721.55468715963
60416.11023654754	109380.35079903668	174233.63667873407	227828.78010483418	198085.9023873739	202003.43616940544	188778.80859793557	87520.7498315057	127287.95132089217	183511.7917228369	143632.6232063272	164832.46416808697	208860.3107352344	258029.30366482874	102844.28035559678	89798.12302108282	162212.56102367863	209126.17416172032	165547.7624158336	172390.5673748012	186543.0986857561	180513.6662669795	145284.4694547593	72766.52002082867	94900.42488188419	78761.73551704832	116694.40167783071	277138.0090277234	199366.90108558853	182721.55468715963
60416.11023654754	109380.35079903668	174233.63667873407	227828.78010483418	198085.9023873739	202003.43616940544	188778.80859793557	87520.7498315057	127287.95132089217	183511.7917228369	103749.58197001838	164832.46416808697	208860.3107352344	258029.30366482874	102844.28035559678	89798.12302108282	160872.63360539556	209126.17416172032	165547.7624158336	172390.5673748012	186543.0986857561	180513.6662669795	145284.4694547593	72766.52002082867	94900.42488188419	64282.84105601247	116694.40167783071	277138.0090277234	199366.90108558853	182721.55468715963
60416.11023654754	109380.35079903668	174233.63667873407	227828.78010483418	198085.9023873739	202003.43616940544	188778.80859793557	87520.7498315057	127287.95132089217	183511.7917228369	103749.58197001838	101390.37725239166	208860.3107352344	258029.30366482874	102844.28035559678	89798.12302108282	160872.63360539556	209126.17416172032	165547.7624158336	172390.5673748012	186543.0986857561	180513.6662669795	145284.4694547593	72766.52002082867	94900.42488188419	64282.84105601247	116694.40167783071	277138.0090277234	199366.90108558853	182721.55468715963
60416.11023654754	109380.35079903668	174233.63667873407	227828.78010483418	198085.9023873739	202003.43616940544	188778.80859793557	87520.7498315057	127287.95132089217	183511.7917228369	103749.58197001838	101390.37725239166	208860.3107352344	258029.30366482874	102844.28035559678	89798.12302108282	160872.63360539556	209126.17416172032	165547.7624158336	136750.8835727788	186543.0986857561	165852.92264839666	145284.4694547593	72766.52002082867	94900.42488188419	64282.84105601247	116694.40167783071	277138.0090277234	199366.90108558853	182721.55468715963
60416.11023654754	109380.35079903668	174233.63667873407	227828.78010483418	198085.9023873739	202003.43616940544	188778.80859793557	87520.7498315057	127287.95132089217	183511.7917228369	103749.58197001838	101390.37725239166	208860.3107352344	258029.30366482874	102844.28035559678	89798.12302108282	160872.63360539556	209126.17416172032	165547.7624158336	136750.8835727788	186543.0986857561	165852.92264839666	145284.4694547593	72766.52002082867	94900.42488188419	64282.84105601247	116694.40167783071	277138.0090277234	199366.90108558853	182721.55468715963
60416.11023654754	109380.35079903668	174233.63667873407	227828.78010483418	198085.9023873739	202003.43616940544	188778.80859793557	87520.7498315057	127287.95132089217	183511.7917228369	103749.58197001838	101390.37725239166	208860.3107352344	244762.23086663595	102844.28035559678	89798.12302108282	160872.63360539556	209126.17416172032	128707.86145272084	136750.8835727788	186543.0986857561	165852.92264839666	145284.4694547593	72766.52002082867	94900.42488188419	64282.84105601247	116694.40167783071	277138.0090277234	199366.90108558853	182721.55468715963
60416.11023654754	109380.35079903668	174233.63667873407	227828.78010483418	198085.9023873739	198392.89639607898	188778.80859793557	87520.7498315057	127287.95132089217	179265.10107819273	103749.58197001838	101390.37725239166	208860.3107352344	244762.23086663595	102844.28035559678	89798.12302108282	160872.63360539556	191237.7274030568	128707.86145272084	136750.8835727788	186543.0986857561	165852.92264839666	145284.4694547593	72766.52002082867	94900.42488188419	64282.84105601247	116694.40167783071	277138.0090277234	199366.90108558853	182721.55468715963
60416.11023654754	109380.35079903668	174233.63667873407	227828.78010483418	198085.9023873739	198392.89639607898	188778.80859793557	87520.7498315057	127287.95132089217	179265.10107819273	103749.58197001838	101390.37725239166	208860.3107352344	244762.23086663595	102844.28035559678	89798.12302108282	160872.63360539556	191237.7274030568	128707.86145272084	136750.8835727788	186543.0986857561	165852.92264839666	145284.4694547593	72766.52002082867	94900.42488188419	64282.84105601247	116694.40167783071	277138.0090277234	199366.90108558853	182721.55468715963
60416.11023654754	109380.35079903668	174233.63667873407	227828.78010483418	198085.9023873739	185252.46180297015	188778.80859793557	87520.7498315057	127287.95132089217	179265.10107819273	103749.58197001838	101390.37725239166	208860.3107352344	244762.23086663595	102844.28035559678	89798.12302108282	143408.5850545775	191237.7274030568	128707.86145272084	136750.8835727788	186543.0986857561	165852.92264839666	145284.4694547593	72766.52002082867	94900.42488188419	64282.84105601247	116694.40167783071	277138.0090277234	199366.90108558853	182721.55468715963
60416.11023654754	109380.35079903668	174233.63667873407	227828.78010483418	198085.9023873739	185252.46180297015	188778.80859793557	87520.7498315057	127287.95132089217	179265.10107819273	103749.58197001838	101390.37725239166	208860.3107352344	244762.23086663595	102844.28035559678	70085.19181827903	143408.5850545775	191237.7274030568	128707.86145272084	136750.8835727788	186543.0986857561	165852.92264839666	145284.4694547593	72766.52002082867	94900.42488188419	64282.84105601247	116694.40167783071	277138.0090277234	199366.90108558853	182721.55468715963
60416.11023654754	109380.35079903668	174233.63667873407	227828.78010483418	198085.9023873739	185252.46180297015	188778.80859793557	87520.7498315057	127287.95132089217	179265.10107819273	103749.58197001838	101390.37725239166	208860.3107352344	244762.23086663595	102844.28035559678	70085.19181827903	143408.5850545775	191237.7274030568	128707.86145272084	136750.8835727788	186543.0986857561	165852.92264839666	145284.4694547593	72766.52002082867	94900.42488188419	64282.84105601247	95179.05295324724	277138.0090277234	199366.90108558853	182721.55468715963
60416.11023654754	109380.35079903668	174233.63667873407	227828.78010483418	198085.9023873739	185252.46180297015	188778.80859793557	87520.7498315057	127287.95132089217	179265.10107819273	103749.58197001838	101390.37725239166	208860.3107352344	244762.23086663595	102844.28035559678	70085.19181827903	143408.5850545775	191237.7274030568	128707.86145272084	136750.8835727788	186543.0986857561	165852.92264839666	145284.4694547593	72766.52002082867	94900.42488188419	64282.84105601247	95179.05295324724	277138.0090277234	199366.90108558853	182721.55468715963
60416.11023654754	109380.35079903668	174233.63667873407	227828.78010483418	198085.9023873739	185252.46180297015	182621.52725183588	87520.7498315057	127287.95132089217	179265.10107819273	103749.58197001838	101390.37725239166	208860.3107352344	236019.98026445447	102844.28035559678	70085.19181827903	143408.5850545775	191237.7274030568	128707.86145272084	136750.8835727788	186543.0986857561	165852.92264839666	145284.4694547593	72766.52002082867	94900.42488188419	64282.84105601247	95179.05295324724	277138.0090277234	199366.90108558853	182721.55468715963
60416.11023654754	109380.35079903668	174233.63667873407	227828.78010483418	198085.9023873739	185252.46180297015	182621.52725183588	87520.7498315057	127287.95132089217	179265.10107819273	103749.58197001838	101390.37725239166	208860.3107352344	236019.98026445447	102844.28035559678	70085.19181827903	143408.5850545775	191237.7274030568	128707.86145272084	136750.8835727788	186543.0986857561	165852.92264839666	145284.4694547593	72766.52002082867	94900.42488188419	64282.84105601247	95179.05295324724	277138.0090277234	199366.90108558853	182721.55468715963
60416.11023654754	109380.35079903668	174233.63667873407	227828.78010483418	198085.9023873739	185252.46180297015	182621.52725183588	87520.7498315057	127287.95132089217	179265.10107819273	103749.58197001838	101390.37725239166	208860.3107352344	236019.98026445447	102844.28035559678	70085.19181827903	143408.5850545775	173293.5818664954	128707.86145272084	136750.8835727788	186543.0986857561	165852.92264839666	132667.7308571295	72766.52002082867	94900.42488188419	64282.84105601247	95179.05295324724	277138.0090277234	199366.90108558853	182721.55468715963
60416.11023654754	109380.35079903668	174233.63667873407	227828.78010483418	198085.9023873739	179442.49648730276	182621.52725183588	87520.7498315057	127287.95132089217	179265.10107819273	103749.58197001838	101390.37725239166	208860.3107352344	236019.98026445447	102844.28035559678	70085.19181827903	143408.5850545775	173293.5818664954	128707.86145272084	136750.8835727788	186543.0986857561	165852.92264839666	132667.7308571295	72766.52002082867	94900.42488188419	64282.84105601247	95179.05295324724	277138.0090277234	199366.90108558853	182721.55468715963
60416.11023654754	109380.35079903668	166259.12214995982	227828.78010483418	198085.9023873739	179442.49648730276	182621.52725183588	87520.7498315057	127287.95132089217	179265.10107819273	103749.58197001838	101390.37725239166	208860.3107352344	236019.98026445447	102844.28035559678	70085.19181827903	128126.43796981737	173293.5818664954	128707.86145272084	136750.8835727788	186543.0986857561	165852.92264839666	132667.7308571295	72766.52002082867	94900.42488188419	64282.84105601247	95179.05295324724	277138.0090277234	199366.90108558853	182721.55468715963
60416.11023654754	109380.35079903668	166259.12214995982	227828.78010483418	198085.9023873739	140244.08925065203	182621.52725183588	87520.7498315057	127287.95132089217	179265.10107819273	103749.58197001838	101390.37725239166	208860.3107352344	236019.98026445447	102844.28035559678	70085.19181827903	128126.43796981737	173293.5818664954	128707.86145272084	136750.8835727788	186543.0986857561	165852.92264839666	132667.7308571295	67851.08977673508	94900.42488188419	64282.84105601247	95179.05295324724	277138.0090277234	199366.90108558853	182721.55468715963
60416.11023654754	109380.35079903668	166259.12214995982	227828.78010483418	198085.9023873739	140244.08925065203	182621.52725183588	87520.7498315057	127287.95132089217	179265.10107819273	103749.58197001838	101390.37725239166	208860.3107352344	236019.98026445447	102844.28035559678	70085.19181827903	128126.43796981737	173293.5818664954	128707.86145272084	136750.8835727788	186543.0986857561	165852.92264839666	132667.7308571295	67851.08977673508	94900.42488188419	64282.84105601247	95179.05295324724	277138.0090277234	199366.90108558853	182721.55468715963
60416.11023654754	109380.35079903668	166259.12214995982	227828.78010483418	198085.9023873739	140244.08925065203	170554.64097545133	87520.7498315057	127287.95132089217	179265.10107819273	103749.58197001838	101390.37725239166	208860.3107352344	236019.98026445447	102844.28035559678	70085.19181827903	128126.43796981737	173293.5818664954	128707.86145272084	136750.8835727788	174489.30804617383	165852.92264839666	132667.7308571295	67851.08977673508	94900.42488188419	64282.84105601247	95179.05295324724	277138.0090277234	199366.90108558853	182721.55468715963
60416.11023654754	109380.35079903668	166259.12214995982	227828.78010483418	198085.9023873739	140244.08925065203	170554.64097545133	53357.927490097594	127287.95132089217	165467.81810359255	103749.58197001838	101390.37725239166	208860.3107352344	236019.98026445447	102844.28035559678	70085.19181827903	128126.43796981737	173293.5818664954	109516.08763676173	136750.8835727788	174489.30804617383	151320.52362980027	132667.7308571295	67851.08977673508	94900.42488188419	64282.84105601247	95179.05295324724	275463.30642594834	199366.90108558853	182721.55468715963
60416.11023654754	109380.35079903668	166259.12214995982	227828.78010483418	198085.9023873739	140244.08925065203	170554.64097545133	53357.927490097594	127287.95132089217	165467.81810359255	103749.58197001838	101390.37725239166	208860.3107352344	236019.98026445447	102844.28035559678	70085.19181827903	104817.91471928837	173293.5818664954	109516.08763676173	136750.8835727788	174489.30804617383	137645.9027237456	132667.7308571295	67851.08977673508	94900.42488188419	64282.84105601247	95179.05295324724	235092.9212357345	199366.90108558853	182721.55468715963
60416.11023654754	109380.35079903668	166259.12214995982	227828.78010483418	198085.9023873739	140244.08925065203	170554.64097545133	53357.927490097594	127287.95132089217	165467.81810359255	103749.58197001838	101390.37725239166	208860.3107352344	236019.98026445447	102844.28035559678	70085.19181827903	104817.91471928837	173293.5818664954	109516.08763676173	136750.8835727788	174489.30804617383	137645.9027237456	132667.7308571295	67851.08977673508	94900.42488188419	64282.84105601247	95179.05295324724	235092.9212357345	199366.90108558853	182721.55468715963
60416.11023654754	109380.35079903668	166259.12214995982	227828.78010483418	198085.9023873739	140244.08925065203	170554.64097545133	53357.927490097594	127287.95132089217	165467.81810359255	103749.58197001838	101390.37725239166	201438.97615762183	236019.98026445447	102844.28035559678	70085.19181827903	104817.91471928837	121748.18936030653	109516.08763676173	136750.8835727788	174489.30804617383	137645.9027237456	132667.7308571295	67851.08977673508	94900.42488188419	64282.84105601247	95179.05295324724	235092.9212357345	199366.90108558853	182721.55468715963
57269.07280442069	109380.35079903668	166259.12214995982	227828.78010483418	198085.9023873739	140244.08925065203	170554.64097545133	53357.927490097594	127287.95132089217	165467.81810359255	103749.58197001838	101390.37725239166	201438.97615762183	236019.98026445447	102844.28035559678	70085.19181827903	104817.91471928837	121748.18936030653	109516.08763676173	136750.8835727788	174489.30804617383	137645.9027237456	132667.7308571295	67851.08977673508	94900.42488188419	64282.84105601247	95179.05295324724	235092.9212357345	199366.90108558853	182721.55468715963
57269.07280442069	109380.35079903668	166259.12214995982	227828.78010483418	198085.9023873739	140244.08925065203	170554.64097545133	53357.927490097594	127287.95132089217	165467.81810359255	103749.58197001838	101390.37725239166	201438.97615762183	236019.98026445447	102844.28035559678	70085.19181827903	104817.91471928837	121748.18936030653	108330.81942523565	136750.8835727788	174489.30804617383	137645.9027237456	132667.7308571295	67851.08977673508	94900.42488188419	64282.84105601247	95179.05295324724	235092.9212357345	199366.90108558853	182721.55468715963
57269.07280442069	109380.35079903668	166259.12214995982	227828.78010483418	198085.9023873739	140244.08925065203	158080.60552397018	53357.927490097594	127287.95132089217	165467.81810359255	103749.58197001838	101390.37725239166	201438.97615762183	236019.98026445447	102844.28035559678	70085.19181827903	104817.91471928837	121748.18936030653	108330.81942523565	136750.8835727788	174489.30804617383	137645.9027237456	132667.7308571295	67851.08977673508	94900.42488188419	64282.84105601247	95179.05295324724	235092.9212357345	199366.90108558853	182721.55468715963
57269.07280442069	109380.35079903668	166259.12214995982	227828.78010483418	198085.9023873739	140244.08925065203	158080.60552397018	53357.927490097594	127287.95132089217	161334.39833354234	103749.58197001838	101390.37725239166	201438.97615762183	236019.98026445447	102844.28035559678	70085.19181827903	104817.91471928837	121748.18936030653	108330.81942523565	136750.8835727788	174489.30804617383	137645.9027237456	132667.7308571295	67851.08977673508	94900.42488188419	64282.84105601247	95179.05295324724	235092.9212357345	199366.90108558853	182721.55468715963
57269.07280442069	107314.43114709557	166259.12214995982	227828.78010483418	198085.9023873739	140244.08925065203	158080.60552397018	53357.927490097594	95929.42037286024	161334.39833354234	103749.58197001838	101390.37725239166	201438.97615762183	236019.98026445447	102844.28035559678	70085.19181827903	104817.91471928837	121748.18936030653	108330.81942523565	136750.8835727788	174489.30804617383	137645.9027237456	132667.7308571295	67851.08977673508	94900.42488188419	64282.84105601247	95179.05295324724	235092.9212357345	199366.90108558853	182721.55468715963
57269.07280442069	107314.43114709557	166259.12214995982	227828.78010483418	198085.9023873739	140244.08925065203	158080.60552397018	53357.927490097594	95929.42037286024	161334.39833354234	103749.58197001838	101390.37725239166	201438.97615762183	236019.98026445447	102844.28035559678	70085.19181827903	104817.91471928837	121748.18936030653	102287.22813496865	136750.8835727788	174489.30804617383	137645.9027237456	132667.7308571295	67851.08977673508	94900.42488188419	64282.84105601247	95179.05295324724	235092.9212357345	199366.90108558853	182721.55468715963
57269.07280442069	107314.43114709557	166259.12214995982	227828.78010483418	198085.9023873739	140244.08925065203	158080.60552397018	53357.927490097594	95929.42037286024	161334.39833354234	103749.58197001838	101390.37725239166	201438.97615762183	236019.98026445447	102844.28035559678	70085.19181827903	104817.91471928837	121748.18936030653	102287.22813496865	136750.8835727788	174489.30804617383	137645.9027237456	132667.7308571295	67851.08977673508	94900.42488188419	64282.84105601247	95179.05295324724	235092.9212357345	199366.90108558853	182721.55468715963
57269.07280442069	107314.43114709557	166259.12214995982	227828.78010483418	198085.9023873739	140244.08925065203	158080.60552397018	53357.927490097594	95929.42037286024	161205.75175595353	103749.58197001838	101390.37725239166	201438.97615762183	236019.98026445447	102844.28035559678	70085.19181827903	104817.91471928837	121748.18936030653	102287.22813496865	136750.8835727788	174489.30804617383	137645.9027237456	132667.7308571295	67851.08977673508	94900.42488188419	64282.84105601247	95179.05295324724	235092.9212357345	199366.90108558853	182721.55468715963
57269.07280442069	107314.43114709557	166259.12214995982	216816.46796086745	183386.48350299607	140244.08925065203	158080.60552397018	53357.927490097594	95929.42037286024	161205.75175595353	103749.58197001838	101390.37725239166	201438.97615762183	236019.98026445447	102844.28035559678	70085.19181827903	104817.91471928837	121748.18936030653	102287.22813496865	136750.8835727788	174489.30804617383	137645.9027237456	132667.7308571295	67851.08977673508	94900.42488188419	64282.84105601247	95179.05295324724	235092.9212357345	199366.90108558853	182721.55468715963
57269.07280442069	107314.43114709557	166259.12214995982	216816.46796086745	183386.48350299607	140244.08925065203	158080.60552397018	53357.927490097594	95929.42037286024	130213.8831143272	103749.58197001838	101390.37725239166	201438.97615762183	236019.98026445447	102844.28035559678	70085.19181827903	104817.91471928837	121748.18936030653	102287.22813496865	136750.8835727788	174489.30804617383	137645.9027237456	132667.7308571295	67851.08977673508	94900.42488188419	64282.84105601247	95179.05295324724	235092.9212357345	199366.90108558853	182721.55468715963
57269.07280442069	107314.43114709557	166259.12214995982	216816.46796086745	153884.77488655876	140244.08925065203	158080.60552397018	53357.927490097594	95929.42037286024	130213.8831143272	103749.58197001838	101390.37725239166	201438.97615762183	236019.98026445447	102844.28035559678	70085.19181827903	104817.91471928837	121748.18936030653	102287.22813496865	136750.8835727788	168751.73204271222	136990.52679979228	132667.7308571295	67851.08977673508	94900.42488188419	64282.84105601247	95179.05295324724	235092.9212357345	199366.90108558853	182721.55468715963
57269.07280442069	107314.43114709557	166259.12214995982	216816.46796086745	153884.77488655876	140244.08925065203	158080.60552397018	53357.927490097594	95929.42037286024	130213.8831143272	103749.58197001838	101390.37725239166	199498.1364002075	236019.98026445447	102844.28035559678	70085.19181827903	104817.91471928837	121748.18936030653	102287.22813496865	136750.8835727788	168751.73204271222	136990.52679979228	132667.7308571295	67851.08977673508	94900.42488188419	64282.84105601247	95179.05295324724	235092.9212357345	199366.90108558853	182721.55468715963
57269.07280442069	107314.43114709557	166259.12214995982	216816.46796086745	153884.77488655876	140244.08925065203	158080.60552397018	53357.927490097594	95929.42037286024	130213.8831143272	103749.58197001838	101390.37725239166	199498.1364002075	236019.98026445447	102844.28035559678	70085.19181827903	104817.91471928837	121748.18936030653	102287.22813496865	136750.8835727788	161840.95432975082	136990.52679979228	132667.7308571295	67851.08977673508	94900.42488188419	64282.84105601247	95179.05295324724	215391.57211891183	199366.90108558853	182721.55468715963
57269.07280442069	107314.43114709557	166259.12214995982	216816.46796086745	153884.77488655876	140244.08925065203	158080.60552397018	53357.927490097594	95929.42037286024	130213.8831143272	103749.58197001838	101390.37725239166	199498.1364002075	236019.98026445447	102844.28035559678	70085.19181827903	104817.91471928837	121748.18936030653	102287.22813496865	136750.8835727788	161840.95432975082	136990.52679979228	132667.7308571295	67851.08977673508	87123.24791830468	64282.84105601247	95179.05295324724	215391.57211891183	199366.90108558853	182721.55468715963
57269.07280442069	107314.43114709557	162440.47790229906	216816.46796086745	153884.77488655876	140244.08925065203	158080.60552397018	53357.927490097594	95929.42037286024	130213.8831143272	103749.58197001838	101390.37725239166	199498.1364002075	236019.98026445447	102844.28035559678	51711.00308537901	104817.91471928837	121748.18936030653	102287.22813496865	116882.60070595753	135145.01022336804	136990.52679979228	132667.7308571295	67851.08977673508	87123.24791830468	64282.84105601247	95179.05295324724	215391.57211891183	199366.90108558853	182721.55468715963
57269.07280442069	107314.43114709557	162440.47790229906	216816.46796086745	153884.77488655876	140244.08925065203	158080.60552397018	53357.927490097594	95929.42037286024	130213.8831143272	103749.58197001838	101390.37725239166	199498.1364002075	236019.98026445447	102844.28035559678	51711.00308537901	104209.95189397245	109439.08420939979	102287.22813496865	116882.60070595753	135145.01022336804	136990.52679979228	132667.7308571295	67851.08977673508	87123.24791830468	64282.84105601247	95179.05295324724	215391.57211891183	199366.90108558853	182721.55468715963
57269.07280442069	107314.43114709557	162440.47790229906	216816.46796086745	153884.77488655876	140244.08925065203	158080.60552397018	53357.927490097594	95929.42037286024	130213.8831143272	103749.58197001838	96480.80464121095	199498.1364002075	236019.98026445447	102844.28035559678	51711.00308537901	104209.95189397245	109439.08420939979	102287.22813496865	116882.60070595753	135145.01022336804	136990.52679979228	132667.7308571295	67851.08977673508	87123.24791830468	64282.84105601247	95179.05295324724	210434.22159364214	199366.90108558853	182721.55468715963
57269.07280442069	107314.43114709557	162440.47790229906	216816.46796086745	153884.77488655876	140244.08925065203	158080.60552397018	53357.927490097594	95929.42037286024	130213.8831143272	103749.58197001838	96480.80464121095	199498.1364002075	236019.98026445447	102844.28035559678	51711.00308537901	104209.95189397245	109439.08420939979	102287.22813496865	116882.60070595753	135145.01022336804	136990.52679979228	132667.7308571295	67851.08977673508	87123.24791830468	64282.84105601247	95179.05295324724	210434.22159364214	199366.90108558853	182721.55468715963
57269.07280442069	107314.43114709557	162440.47790229906	216816.46796086745	130976.92651725642	140244.08925065203	158080.60552397018	53357.927490097594	95929.42037286024	130213.8831143272	103749.58197001838	96480.80464121095	199498.1364002075	236019.98026445447	102844.28035559678	51711.00308537901	104209.95189397245	109439.08420939979	102287.22813496865	116882.60070595753	135145.01022336804	128462.2713193899	132667.7308571295	67851.08977673508	87123.24791830468	64282.84105601247	66073.92652167588	210434.22159364214	199366.90108558853	182721.55468715963
57269.07280442069	107314.43114709557	162440.47790229906	216816.46796086745	130976.92651725642	140244.08925065203	158080.60552397018	53357.927490097594	95929.42037286024	130213.8831143272	103749.58197001838	96480.80464121095	199498.1364002075	236019.98026445447	102844.28035559678	51711.00308537901	104209.95189397245	109439.08420939979	102287.22813496865	116882.60070595753	135145.01022336804	128462.2713193899	132667.7308571295	67851.08977673508	87123.24791830468	64282.84105601247	66073.92652167588	210434.22159364214	196085.21375184838	182721.55468715963
57269.07280442069	95193.7399523601	162440.47790229906	216816.46796086745	130976.92651725642	140244.08925065203	158080.60552397018	53357.927490097594	95929.42037286024	130213.8831143272	103749.58197001838	96480.80464121095	199498.1364002075	233618.00774915604	102844.28035559678	51711.00308537901	104209.95189397245	109439.08420939979	102287.22813496865	116882.60070595753	135145.01022336804	128462.2713193899	132667.7308571295	67851.08977673508	87123.24791830468	64282.84105601247	66073.92652167588	210434.22159364214	196085.21375184838	182721.55468715963
57269.07280442069	95193.7399523601	162440.47790229906	216816.46796086745	130976.92651725642	140244.08925065203	154903.88435080336	53357.927490097594	95929.42037286024	130213.8831143272	103749.58197001838	96480.80464121095	193202.17899780025	233618.00774915604	102844.28035559678	51711.00308537901	104209.95189397245	109439.08420939979	102287.22813496865	116882.60070595753	135145.01022336804	128462.2713193899	132667.7308571295	67851.08977673508	87123.24791830468	64282.84105601247	66073.92652167588	210434.22159364214	196085.21375184838	182721.55468715963
57269.07280442069	94389.98558864852	162440.47790229906	216816.46796086745	130976.92651725642	140244.08925065203	154903.88435080336	53357.927490097594	95929.42037286024	130213.8831143272	103749.58197001838	96480.80464121095	193202.17899780025	233618.00774915604	102844.28035559678	51711.00308537901	104209.95189397245	109439.08420939979	102287.22813496865	74856.35388601945	135145.01022336804	128462.2713193899	132667.7308571295	54067.21922516921	87123.24791830468	64282.84105601247	66073.92652167588	210434.22159364214	196085.21375184838	182721.55468715963
57269.07280442069	94389.98558864852	162440.47790229906	216816.46796086745	130976.92651725642	140244.08925065203	154903.88435080336	53357.927490097594	95929.42037286024	130213.8831143272	103749.58197001838	96480.80464121095	193202.17899780025	233618.00774915604	102844.28035559678	51711.00308537901	104209.95189397245	109439.08420939979	102287.22813496865	74856.35388601945	135145.01022336804	128462.2713193899	132667.7308571295	54067.21922516921	79490.3668472348	64282.84105601247	66073.92652167588	210434.22159364214	196085.21375184838	182721.55468715963
57269.07280442069	94389.98558864852	162440.47790229906	213227.45569561052	130976.92651725642	140244.08925065203	149393.61343363603	53357.927490097594	95929.42037286024	130213.8831143272	103749.58197001838	96480.80464121095	193202.17899780025	233618.00774915604	102844.28035559678	40408.80536426072	104209.95189397245	109439.08420939979	102287.22813496865	74856.35388601945	135145.01022336804	128462.2713193899	132667.7308571295	54067.21922516921	79490.3668472348	64160.28768773703	66073.92652167588	188290.93610590234	196085.21375184838	182721.55468715963
57269.07280442069	94389.98558864852	162440.47790229906	213227.45569561052	130976.92651725642	140244.08925065203	146714.92056307875	53357.927490097594	95929.42037286024	117786.45391372965	103749.58197001838	96480.80464121095	193202.17899780025	233618.00774915604	102844.28035559678	40408.80536426072	104209.95189397245	109439.08420939979	102287.22813496865	74856.35388601945	135145.01022336804	128462.2713193899	132667.7308571295	54067.21922516921	79490.3668472348	64160.28768773703	66073.92652167588	188290.93610590234	196085.21375184838	182721.55468715963
57269.07280442069	94389.98558864852	162440.47790229906	213227.45569561052	130976.92651725642	140244.08925065203	146714.92056307875	53357.927490097594	95929.42037286024	117786.45391372965	103749.58197001838	96480.80464121095	193202.17899780025	233618.00774915604	102844.28035559678	40408.80536426072	104209.95189397245	109439.08420939979	102287.22813496865	74856.35388601945	135145.01022336804	128462.2713193899	132667.7308571295	54067.21922516921	79490.3668472348	64160.28768773703	66073.92652167588	188290.93610590234	196085.21375184838	182721.55468715963
57269.07280442069	94389.98558864852	162440.47790229906	213227.45569561052	130976.92651725642	140244.08925065203	146714.92056307875	53357.927490097594	95929.42037286024	117786.45391372965	103749.58197001838	96480.80464121095	193202.17899780025	233618.00774915604	102844.28035559678	40408.80536426072	104209.95189397245	109439.08420939979	102287.22813496865	74856.35388601945	135145.01022336804	128462.2713193899	132667.7308571295	54067.21922516921	79490.3668472348	64160.28768773703	66073.92652167588	188290.93610590234	196085.21375184838	182721.55468715963
57269.07280442069	87879.38805929653	162440.47790229906	213227.45569561052	130976.92651725642	140244.08925065203	144278.4050987032	53357.927490097594	95929.42037286024	117786.45391372965	103749.58197001838	96480.80464121095	193202.17899780025	233618.00774915604	102844.28035559678	40408.80536426072	104209.95189397245	109439.08420939979	102287.22813496865	74856.35388601945	135145.01022336804	128462.2713193899	132667.7308571295	54067.21922516921	79490.3668472348	60182.55313228893	66073.92652167588	188290.93610590234	196085.21375184838	182721.55468715963
57269.07280442069	87879.38805929653	162440.47790229906	213227.45569561052	130976.92651725642	140244.08925065203	144278.4050987032	53357.927490097594	95929.42037286024	117786.45391372965	103749.58197001838	96480.80464121095	193202.17899780025	233618.00774915604	102844.28035559678	40408.80536426072	104209.95189397245	109439.08420939979	102287.22813496865	74856.35388601945	135145.01022336804	128462.2713193899	132667.7308571295	54067.21922516921	79490.3668472348	60182.55313228893	66073.92652167588	188290.93610590234	196085.21375184838	182721.55468715963
57269.07280442069	87879.38805929653	162440.47790229906	213227.45569561052	130976.92651725642	140244.08925065203	144278.4050987032	53357.927490097594	95929.42037286024	117786.45391372965	103749.58197001838	96480.80464121095	193202.17899780025	233618.00774915604	102844.28035559678	40408.80536426072	104209.95189397245	109439.08420939979	102287.22813496865	74856.35388601945	135145.01022336804	125514.04457127742	132667.7308571295	54067.21922516921	79490.3668472348	42675.64276386296	66073.92652167588	188290.93610590234	196085.21375184838	182721.55468715963
57269.07280442069	87879.38805929653	162440.47790229906	213227.45569561052	130976.92651725642	140244.08925065203	144278.4050987032	53357.927490097594	95929.42037286024	117786.45391372965	103749.58197001838	96480.80464121095	193202.17899780025	233618.00774915604	102844.28035559678	40408.80536426072	104209.95189397245	109439.08420939979	102287.22813496865	74856.35388601945	135145.01022336804	125514.04457127742	116484.22394225649	54067.21922516921	79490.3668472348	42675.64276386296	66073.92652167588	188290.93610590234	196085.21375184838	182721.55468715963
57269.07280442069	87879.38805929653	162440.47790229906	213227.45569561052	128358.20116831185	140244.08925065203	144278.4050987032	53357.927490097594	95929.42037286024	117786.45391372965	97555.60866138535	96480.80464121095	193202.17899780025	233618.00774915604	83023.30157345491	40408.80536426072	104209.95189397245	109439.08420939979	102287.22813496865	74856.35388601945	135145.01022336804	125514.04457127742	116484.22394225649	54067.21922516921	79490.3668472348	42675.64276386296	66073.92652167588	188290.93610590234	196085.21375184838	182721.55468715963
57269.07280442069	87879.38805929653	162440.47790229906	213227.45569561052	128358.20116831185	140244.08925065203	144278.4050987032	53357.927490097594	95929.42037286024	117786.45391372965	97555.60866138535	96480.80464121095	193202.17899780025	233618.00774915604	83023.30157345491	40408.80536426072	104209.95189397245	109439.08420939979	102287.22813496865	74856.35388601945	135145.01022336804	125514.04457127742	116484.22394225649	54067.21922516921	79490.3668472348	42675.64276386296	50216.7757564471	188290.93610590234	196085.21375184838	180094.49430961208
57269.07280442069	87879.38805929653	159435.12701762337	213227.45569561052	128358.20116831185	140244.08925065203	144278.4050987032	53357.927490097594	95929.42037286024	117786.45391372965	97555.60866138535	96480.80464121095	193202.17899780025	233618.00774915604	83023.30157345491	40408.80536426072	104209.95189397245	109439.08420939979	102287.22813496865	74856.35388601945	135145.01022336804	125514.04457127742	116484.22394225649	54067.21922516921	79490.3668472348	42675.64276386296	50216.7757564471	188290.93610590234	196085.21375184838	180094.49430961208
57269.07280442069	87879.38805929653	159435.12701762337	213227.45569561052	128358.20116831185	140244.08925065203	144278.4050987032	53357.927490097594	95929.42037286024	117786.45391372965	97555.60866138535	96480.80464121095	193202.17899780025	233618.00774915604	83023.30157345491	40408.80536426072	104209.95189397245	109439.08420939979	102287.22813496865	74856.35388601945	135145.01022336804	125514.04457127742	116484.22394225649	54067.21922516921	79490.3668472348	42675.64276386296	50216.7757564471	188290.93610590234	196085.21375184838	180094.49430961208
57269.07280442069	87879.38805929653	159435.12701762337	213227.45569561052	128358.20116831185	140244.08925065203	144278.4050987032	53357.927490097594	95929.42037286024	117786.45391372965	97555.60866138535	96480.80464121095	189382.94639471773	233618.00774915604	83023.30157345491	40408.80536426072	104209.95189397245	109439.08420939979	102287.22813496865	74856.35388601945	135145.01022336804	125514.04457127742	116484.22394225649	37340.95552677022	79490.3668472348	42675.64276386296	50216.7757564471	188290.93610590234	196085.21375184838	180094.49430961208
57269.07280442069	87879.38805929653	155546.69239839033	213227.45569561052	128358.20116831185	140244.08925065203	144278.4050987032	53357.927490097594	95929.42037286024	117786.45391372965	97555.60866138535	96480.80464121095	189382.94639471773	233618.00774915604	83023.30157345491	40408.80536426072	104209.95189397245	109439.08420939979	102287.22813496865	74856.35388601945	135145.01022336804	125514.04457127742	116484.22394225649	37340.95552677022	79490.3668472348	42675.64276386296	50216.7757564471	188290.93610590234	196085.21375184838	180094.49430961208
57269.07280442069	87879.38805929653	155546.69239839033	213227.45569561052	128358.20116831185	140244.08925065203	144278.4050987032	53357.927490097594	95671.07118569437	117786.45391372965	88644.90197347107	96480.80464121095	189382.94639471773	233618.00774915604	83023.30157345491	40408.80536426072	104209.95189397245	109439.08420939979	102287.22813496865	74856.35388601945	135145.01022336804	117848.0215999503	116484.22394225649	37340.95552677022	79490.3668472348	42675.64276386296	50216.7757564471	188290.93610590234	196085.21375184838	180094.49430961208
57269.07280442069	87879.38805929653	155546.69239839033	213227.45569561052	128358.20116831185	140244.08925065203	144278.4050987032	53357.927490097594	95671.07118569437	117786.45391372965	88644.90197347107	96480.80464121095	189382.94639471773	233618.00774915604	83023.30157345491	40408.80536426072	104209.95189397245	109439.08420939979	102287.22813496865	74856.35388601945	135145.01022336804	117848.0215999503	116484.22394225649	37340.95552677022	79490.3668472348	42675.64276386296	50216.7757564471	188290.93610590234	193196.8704385167	180094.49430961208
57269.07280442069	87879.38805929653	155546.69239839033	213227.45569561052	128358.20116831185	140244.08925065203	144278.4050987032	53357.927490097594	95671.07118569437	117786.45391372965	88644.90197347107	96480.80464121095	189382.94639471773	233618.00774915604	83023.30157345491	40408.80536426072	104209.95189397245	109439.08420939979	102287.22813496865	74856.35388601945	135145.01022336804	117848.0215999503	116484.22394225649	37340.95552677022	79490.3668472348	42675.64276386296	50216.7757564471	188290.93610590234	193196.8704385167	180094.49430961208
57269.07280442069	87879.38805929653	155546.69239839033	213227.45569561052	128358.20116831185	140244.08925065203	144278.4050987032	53357.927490097594	95671.07118569437	117786.45391372965	88644.90197347107	91446.33873086098	189382.94639471773	233618.00774915604	83023.30157345491	40408.80536426072	104209.95189397245	109439.08420939979	102287.22813496865	74856.35388601945	135145.01022336804	117848.0215999503	116484.22394225649	37340.95552677022	79490.3668472348	42675.64276386296	50216.7757564471	188290.93610590234	193196.8704385167	180094.49430961208
57269.07280442069	87879.38805929653	155546.69239839033	213227.45569561052	128358.20116831185	140244.08925065203	144278.4050987032	53357.927490097594	95671.07118569437	117786.45391372965	88644.90197347107	91446.33873086098	189382.94639471773	233618.00774915604	83023.30157345491	40408.80536426072	104209.95189397245	109439.08420939979	102287.22813496865	74856.35388601945	135145.01022336804	117848.0215999503	116484.22394225649	37340.95552677022	79490.3668472348	42675.64276386296	50216.7757564471	188290.93610590234	193196.8704385167	180094.49430961208
57269.07280442069	87879.38805929653	155546.69239839033	213227.45569561052	121157.1643017798	140244.08925065203	144278.4050987032	53357.927490097594	95671.07118569437	117786.45391372965	88644.90197347107	91446.33873086098	189382.94639471773	233618.00774915604	83023.30157345491	40408.80536426072	104209.95189397245	109439.08420939979	102287.22813496865	74856.35388601945	135145.01022336804	117848.0215999503	116484.22394225649	37340.95552677022	79490.3668472348	42675.64276386296	50216.7757564471	188290.93610590234	193196.8704385167	180094.49430961208
57269.07280442069	87879.38805929653	155546.69239839033	213227.45569561052	121157.1643017798	140244.08925065203	144278.4050987032	53357.927490097594	95671.07118569437	117786.45391372965	88644.90197347107	91446.33873086098	189382.94639471773	233618.00774915604	83023.30157345491	40408.80536426072	104209.95189397245	109439.08420939979	102287.22813496865	74856.35388601945	135145.01022336804	117848.0215999503	116484.22394225649	37340.95552677022	79490.3668472348	42675.64276386296	50216.7757564471	188290.93610590234	193196.8704385167	180094.49430961208
57269.07280442069	87879.38805929653	155546.69239839033	213227.45569561052	121157.1643017798	140244.08925065203	144278.4050987032	53357.927490097594	95671.07118569437	117786.45391372965	88644.90197347107	91446.33873086098	189382.94639471773	233618.00774915604	83023.30157345491	40408.80536426072	103237.78661503084	101127.56335640329	102287.22813496865	74856.35388601945	135145.01022336804	117848.0215999503	116484.22394225649	37340.95552677022	79490.3668472348	42675.64276386296	50216.7757564471	188290.93610590234	193196.8704385167	180094.49430961208
57269.07280442069	87879.38805929653	155546.69239839033	213227.45569561052	121157.1643017798	140244.08925065203	144278.4050987032	53357.927490097594	95671.07118569437	117786.45391372965	88644.90197347107	91446.33873086098	189382.94639471773	232901.31476841445	83023.30157345491	40408.80536426072	102147.78592671527	101127.56335640329	102287.22813496865	74856.35388601945	135145.01022336804	113415.58952922677	116484.22394225649	37340.95552677022	79490.3668472348	42675.64276386296	50216.7757564471	188290.93610590234	193196.8704385167	180094.49430961208
57269.07280442069	87879.38805929653	149864.94986303046	213227.45569561052	121157.1643017798	140244.08925065203	144278.4050987032	53357.927490097594	95671.07118569437	117786.45391372965	88644.90197347107	91446.33873086098	189382.94639471773	232901.31476841445	83023.30157345491	40408.80536426072	102147.78592671527	101127.56335640329	97212.70262953384	74856.35388601945	135145.01022336804	113415.58952922677	116484.22394225649	37340.95552677022	79490.3668472348	42675.64276386296	50216.7757564471	188290.93610590234	193196.8704385167	180094.49430961208
57269.07280442069	87879.38805929653	149864.94986303046	213227.45569561052	121157.1643017798	140244.08925065203	144278.4050987032	53357.927490097594	95671.07118569437	117786.45391372965	88644.90197347107	91446.33873086098	189382.94639471773	232901.31476841445	83023.30157345491	40408.80536426072	102147.78592671527	101127.56335640329	97212.70262953384	74856.35388601945	135145.01022336804	113415.58952922677	116484.22394225649	37340.95552677022	79490.3668472348	42675.64276386296	50216.7757564471	188290.93610590234	193196.8704385167	180094.49430961208
57269.07280442069	87879.38805929653	149864.94986303046	213227.45569561052	121157.1643017798	140244.08925065203	144278.4050987032	53357.927490097594	95671.07118569437	117786.45391372965	88644.90197347107	91446.33873086098	189382.94639471773	220655.45749708705	83023.30157345491	40408.80536426072	102147.78592671527	101127.56335640329	97212.70262953384	74856.35388601945	135145.01022336804	113415.58952922677	116484.22394225649	37340.95552677022	79490.3668472348	42675.64276386296	50216.7757564471	188290.93610590234	193196.8704385167	180094.49430961208
54083.94364702797	87879.38805929653	149864.94986303046	213227.45569561052	121157.1643017798	140244.08925065203	144278.4050987032	53357.927490097594	95671.07118569437	117786.45391372965	88644.90197347107	91446.33873086098	189382.94639471773	220655.45749708705	83023.30157345491	40408.80536426072	102147.78592671527	101127.56335640329	97212.70262953384	74856.35388601945	135145.01022336804	113415.58952922677	116484.22394225649	37340.95552677022	79490.3668472348	42675.64276386296	50216.7757564471	188290.93610590234	193196.8704385167	180094.49430961208
54083.94364702797	87879.38805929653	149864.94986303046	213227.45569561052	121157.1643017798	140244.08925065203	144278.4050987032	53357.927490097594	95671.07118569437	117786.45391372965	88644.90197347107	91446.33873086098	189382.94639471773	220655.45749708705	83023.30157345491	40408.80536426072	102147.78592671527	101127.56335640329	97212.70262953384	74856.35388601945	135145.01022336804	113415.58952922677	116484.22394225649	37340.95552677022	79490.3668472348	42675.64276386296	50216.7757564471	186741.26913524762	193196.8704385167	180094.49430961208
54083.94364702797	81712.07394653205	141292.4286240566	213227.45569561052	121157.1643017798	140244.08925065203	144278.4050987032	53357.927490097594	95671.07118569437	117786.45391372965	88644.90197347107	91446.33873086098	189382.94639471773	220655.45749708705	83023.30157345491	40408.80536426072	102147.78592671527	101127.56335640329	97212.70262953384	74856.35388601945	135145.01022336804	113415.58952922677	116484.22394225649	37340.95552677022	79490.3668472348	37958.143261858546	50216.7757564471	186741.26913524762	193196.8704385167	180094.49430961208
54083.94364702797	81712.07394653205	141292.4286240566	213227.45569561052	121157.1643017798	140244.08925065203	144278.4050987032	53357.927490097594	95671.07118569437	117786.45391372965	88644.90197347107	91446.33873086098	189382.94639471773	220655.45749708705	83023.30157345491	40408.80536426072	102147.78592671527	101127.56335640329	88101.14277585043	74856.35388601945	135145.01022336804	113415.58952922677	116484.22394225649	37340.95552677022	79490.3668472348	37958.143261858546	50216.7757564471	186741.26913524762	193196.8704385167	176397.70336087845
54083.94364702797	81712.07394653205	141292.4286240566	213227.45569561052	121157.1643017798	140244.08925065203	144278.4050987032	53357.927490097594	95671.07118569437	117786.45391372965	88644.90197347107	91446.33873086098	189382.94639471773	220655.45749708705	83023.30157345491	40408.80536426072	102147.78592671527	101127.56335640329	88101.14277585043	74856.35388601945	135145.01022336804	113415.58952922677	116484.22394225649	37340.95552677022	75245.11773684643	37958.143261858546	50216.7757564471	185921.08611775594	193196.8704385167	176397.70336087845
54083.94364702797	81712.07394653205	141292.4286240566	200203.14983560133	121157.1643017798	140244.08925065203	144278.4050987032	53357.927490097594	95671.07118569437	117786.45391372965	88644.90197347107	91446.33873086098	189382.94639471773	220655.45749708705	83023.30157345491	40408.80536426072	102147.78592671527	101127.56335640329	88101.14277585043	74856.35388601945	135145.01022336804	113415.58952922677	116484.22394225649	37340.95552677022	75245.11773684643	37958.143261858546	50216.7757564471	185921.08611775594	193196.8704385167	176397.70336087845
54083.94364702797	81712.07394653205	141292.4286240566	200203.14983560133	121157.1643017798	140244.08925065203	144278.4050987032	53357.927490097594	95671.07118569437	117786.45391372965	88644.90197347107	91446.33873086098	189382.94639471773	220655.45749708705	83023.30157345491	40408.80536426072	102147.78592671527	101127.56335640329	88101.14277585043	74856.35388601945	135145.01022336804	113415.58952922677	116484.22394225649	37340.95552677022	75245.11773684643	37958.143261858546	50216.7757564471	185921.08611775594	193196.8704385167	176397.70336087845
54083.94364702797	81712.07394653205	141292.4286240566	200203.14983560133	121157.1643017798	140244.08925065203	144278.4050987032	53357.927490097594	91991.69788328142	117786.45391372965	88644.90197347107	91446.33873086098	189382.94639471773	220655.45749708705	83023.30157345491	40408.80536426072	102147.78592671527	101127.56335640329	88101.14277585043	74856.35388601945	135145.01022336804	113415.58952922677	116484.22394225649	37340.95552677022	69422.16779137285	37958.143261858546	50216.7757564471	185921.08611775594	193196.8704385167	176397.70336087845
54083.94364702797	81712.07394653205	141292.4286240566	200203.14983560133	121157.1643017798	140244.08925065203	144278.4050987032	41617.69476781468	91991.69788328142	117786.45391372965	88644.90197347107	91446.33873086098	189382.94639471773	208374.87774111662	83023.30157345491	40408.80536426072	102147.78592671527	101127.56335640329	88101.14277585043	74856.35388601945	135145.01022336804	113415.58952922677	116484.22394225649	37340.95552677022	60011.68664476834	37958.143261858546	50216.7757564471	185921.08611775594	193196.8704385167	176397.70336087845
54083.94364702797	81712.07394653205	141292.4286240566	200203.14983560133	121157.1643017798	140244.08925065203	140313.3922512989	41617.69476781468	91991.69788328142	117786.45391372965	88644.90197347107	91446.33873086098	189382.94639471773	208374.87774111662	83023.30157345491	40408.80536426072	102147.78592671527	101127.56335640329	88101.14277585043	74856.35388601945	135145.01022336804	113415.58952922677	116484.22394225649	37340.95552677022	60011.68664476834	37958.143261858546	50216.7757564471	185921.08611775594	193196.8704385167	170232.1865777017
54083.94364702797	81712.07394653205	141292.4286240566	199614.73900033202	121157.1643017798	140244.08925065203	140313.3922512989	41617.69476781468	91991.69788328142	117786.45391372965	88644.90197347107	91446.33873086098	189382.94639471773	208374.87774111662	83023.30157345491	40408.80536426072	102147.78592671527	101127.56335640329	88101.14277585043	74856.35388601945	135145.01022336804	113415.58952922677	116484.22394225649	37340.95552677022	60011.68664476834	37958.143261858546	50216.7757564471	185921.08611775594	193196.8704385167	170232.1865777017
54083.94364702797	81712.07394653205	141292.4286240566	199614.73900033202	121157.1643017798	140244.08925065203	140313.3922512989	41617.69476781468	91991.69788328142	117786.45391372965	73569.25016574033	91446.33873086098	189382.94639471773	208374.87774111662	83023.30157345491	40408.80536426072	102147.78592671527	101127.56335640329	88101.14277585043	74856.35388601945	119930.71817760887	113415.58952922677	116484.22394225649	37340.95552677022	60011.68664476834	37958.143261858546	50216.7757564471	177774.3130895312	193196.8704385167	170232.1865777017
54083.94364702797	81712.07394653205	141292.4286240566	199614.73900033202	121157.1643017798	140244.08925065203	140313.3922512989	41617.69476781468	91991.69788328142	117786.45391372965	73569.25016574033	91446.33873086098	185943.46781017366	208064.1496469638	83023.30157345491	40408.80536426072	102147.78592671527	101127.56335640329	87559.43270255937	74856.35388601945	119930.71817760887	113415.58952922677	116484.22394225649	37340.95552677022	60011.68664476834	37958.143261858546	50216.7757564471	177774.3130895312	193196.8704385167	170232.1865777017
54083.94364702797	81712.07394653205	141292.4286240566	199614.73900033202	121157.1643017798	140244.08925065203	140313.3922512989	41617.69476781468	91991.69788328142	117786.45391372965	73569.25016574033	91446.33873086098	185943.46781017366	208064.1496469638	83023.30157345491	40408.80536426072	102147.78592671527	101127.56335640329	87559.43270255937	74856.35388601945	119930.71817760887	113415.58952922677	116484.22394225649	37340.95552677022	60011.68664476834	37958.143261858546	50216.7757564471	177774.3130895312	188784.43024022804	170232.1865777017
54083.94364702797	81712.07394653205	141292.4286240566	199614.73900033202	121157.1643017798	140244.08925065203	140313.3922512989	41617.69476781468	91991.69788328142	117786.45391372965	73569.25016574033	91446.33873086098	185943.46781017366	208064.1496469638	83023.30157345491	40408.80536426072	102147.78592671527	101127.56335640329	87559.43270255937	74856.35388601945	119546.92164080367	113415.58952922677	116484.22394225649	37340.95552677022	60011.68664476834	37958.143261858546	50216.7757564471	177774.3130895312	185712.4721829292	170232.1865777017
54083.94364702797	81712.07394653205	141292.4286240566	199614.73900033202	121157.1643017798	140244.08925065203	140313.3922512989	38561.138110370615	91991.69788328142	117786.45391372965	73569.25016574033	91446.33873086098	185943.46781017366	208064.1496469638	83023.30157345491	40408.80536426072	102147.78592671527	101127.56335640329	87559.43270255937	74856.35388601945	119546.92164080367	113415.58952922677	116484.22394225649	37340.95552677022	60011.68664476834	37958.143261858546	50216.7757564471	177774.3130895312	185712.4721829292	170232.1865777017
54083.94364702797	81712.07394653205	141292.4286240566	193754.8925067212	121157.1643017798	140244.08925065203	140313.3922512989	38561.138110370615	91991.69788328142	117786.45391372965	73569.25016574033	91446.33873086098	185943.46781017366	208064.1496469638	83023.30157345491	40408.80536426072	102147.78592671527	101127.56335640329	87559.43270255937	74856.35388601945	119546.92164080367	113415.58952922677	116484.22394225649	37340.95552677022	60011.68664476834	37958.143261858546	50216.7757564471	177774.3130895312	185712.4721829292	170232.1865777017
52819.60326643534	81712.07394653205	141292.4286240566	193754.8925067212	121157.1643017798	140244.08925065203	140313.3922512989	38561.138110370615	91991.69788328142	117786.45391372965	73569.25016574033	91446.33873086098	181918.08535950285	208064.1496469638	83023.30157345491	40408.80536426072	102147.78592671527	101127.56335640329	87559.43270255937	74856.35388601945	119546.92164080367	113415.58952922677	116484.22394225649	37340.95552677022	60011.68664476834	37958.143261858546	50216.7757564471	177774.3130895312	185712.4721829292	170232.1865777017
52819.60326643534	81712.07394653205	141292.4286240566	193754.8925067212	121157.1643017798	140244.08925065203	140313.3922512989	38561.138110370615	91991.69788328142	117786.45391372965	73569.25016574033	91446.33873086098	181918.08535950285	208064.1496469638	83023.30157345491	40408.80536426072	102147.78592671527	101127.56335640329	87559.43270255937	74856.35388601945	119546.92164080367	108458.87583274567	116484.22394225649	37340.95552677022	60011.68664476834	37958.143261858546	50216.7757564471	177774.3130895312	185712.4721829292	170232.1865777017
52819.60326643534	81712.07394653205	141292.4286240566	193754.8925067212	121157.1643017798	140244.08925065203	140313.3922512989	38561.138110370615	91991.69788328142	105322.1282350257	73569.25016574033	91446.33873086098	181918.08535950285	208064.1496469638	83023.30157345491	40408.80536426072	102147.78592671527	101127.56335640329	87559.43270255937	74856.35388601945	119546.92164080367	108458.87583274567	116484.22394225649	37340.95552677022	60011.68664476834	37958.143261858546	50216.7757564471	176615.9650294145	185712.4721829292	170232.1865777017
52819.60326643534	81712.07394653205	141292.4286240566	193754.8925067212	121157.1643017798	138341.43468541987	140313.3922512989	38561.138110370615	91991.69788328142	105322.1282350257	73569.25016574033	91446.33873086098	181918.08535950285	208064.1496469638	83023.30157345491	40408.80536426072	102147.78592671527	101127.56335640329	87559.43270255937	74856.35388601945	119546.92164080367	99307.57077419141	116484.22394225649	37340.95552677022	60011.68664476834	37958.143261858546	50216.7757564471	176615.9650294145	185712.4721829292	167113.48545661918
52819.60326643534	81712.07394653205	141292.4286240566	193754.8925067212	121157.1643017798	138341.43468541987	140313.3922512989	38561.138110370615	91991.69788328142	105322.1282350257	73569.25016574033	91446.33873086098	181918.08535950285	208064.1496469638	83023.30157345491	36958.00937934566	99296.62169407513	101127.56335640329	87559.43270255937	74856.35388601945	119546.92164080367	99307.57077419141	116484.22394225649	37340.95552677022	60011.68664476834	37958.143261858546	50216.7757564471	176615.9650294145	185712.4721829292	167113.48545661918
52819.60326643534	81712.07394653205	141292.4286240566	193754.8925067212	121157.1643017798	138341.43468541987	134474.7387880988	38561.138110370615	91991.69788328142	105322.1282350257	73569.25016574033	91446.33873086098	181918.08535950285	208064.1496469638	83023.30157345491	36958.00937934566	99296.62169407513	101127.56335640329	87559.43270255937	74856.35388601945	119546.92164080367	94981.23568809079	116484.22394225649	37340.95552677022	60011.68664476834	37958.143261858546	50216.7757564471	176615.9650294145	185712.4721829292	167113.48545661918
45221.54242840704	81712.07394653205	141292.4286240566	193754.8925067212	121157.1643017798	138341.43468541987	134474.7387880988	38561.138110370615	91991.69788328142	105322.1282350257	73569.25016574033	91446.33873086098	181918.08535950285	208064.1496469638	83023.30157345491	36958.00937934566	99296.62169407513	101127.56335640329	87559.43270255937	74856.35388601945	119546.92164080367	94981.23568809079	116484.22394225649	37340.95552677022	60011.68664476834	37958.143261858546	50216.7757564471	176615.9650294145	185712.4721829292	167113.48545661918
45221.54242840704	81712.07394653205	141292.4286240566	193754.8925067212	121157.1643017798	138341.43468541987	134474.7387880988	38561.138110370615	91991.69788328142	105322.1282350257	73569.25016574033	84415.19924034519	181918.08535950285	208064.1496469638	83023.30157345491	36958.00937934566	99296.62169407513	101127.56335640329	87559.43270255937	74856.35388601945	119546.92164080367	94981.23568809079	116484.22394225649	37340.95552677022	60011.68664476834	37958.143261858546	50216.7757564471	176615.9650294145	185712.4721829292	161839.53687996257
45221.54242840704	81712.07394653205	141292.4286240566	193754.8925067212	121157.1643017798	138341.43468541987	134474.7387880988	38561.138110370615	91991.69788328142	105322.1282350257	73569.25016574033	84415.19924034519	181918.08535950285	208064.1496469638	83023.30157345491	36958.00937934566	99296.62169407513	101127.56335640329	87559.43270255937	74856.35388601945	119546.92164080367	94981.23568809079	116484.22394225649	37340.95552677022	60011.68664476834	37958.143261858546	50216.7757564471	176615.9650294145	185712.4721829292	161839.53687996257
45221.54242840704	81712.07394653205	141292.4286240566	193754.8925067212	121157.1643017798	138341.43468541987	134474.7387880988	38561.138110370615	91991.69788328142	105322.1282350257	73569.25016574033	84415.19924034519	181918.08535950285	208064.1496469638	83023.30157345491	36958.00937934566	99296.62169407513	101127.56335640329	87559.43270255937	74856.35388601945	119546.92164080367	94981.23568809079	116484.22394225649	37340.95552677022	54781.9328257118	37958.143261858546	50216.7757564471	176615.9650294145	185712.4721829292	154181.58032724506
45221.54242840704	81712.07394653205	141292.4286240566	193754.8925067212	121157.1643017798	138341.43468541987	134474.7387880988	38561.138110370615	91991.69788328142	105322.1282350257	73569.25016574033	84415.19924034519	181918.08535950285	201825.69271969775	82850.59815715962	36958.00937934566	99296.62169407513	101127.56335640329	87559.43270255937	74856.35388601945	119546.92164080367	94981.23568809079	116484.22394225649	37340.95552677022	54781.9328257118	37958.143261858546	50216.7757564471	176615.9650294145	185712.4721829292	154181.58032724506
45221.54242840704	81712.07394653205	141292.4286240566	193754.8925067212	121157.1643017798	138341.43468541987	134474.7387880988	38561.138110370615	91991.69788328142	105322.1282350257	73569.25016574033	84415.19924034519	181918.08535950285	201825.69271969775	82850.59815715962	36958.00937934566	94244.38794928283	101127.56335640329	87559.43270255937	74856.35388601945	119546.92164080367	94981.23568809079	116484.22394225649	37340.95552677022	54781.9328257118	37958.143261858546	50216.7757564471	176615.9650294145	185712.4721829292	154181.58032724506
45221.54242840704	81712.07394653205	141292.4286240566	193754.8925067212	118306.85855746319	138341.43468541987	134474.7387880988	38561.138110370615	91991.69788328142	105322.1282350257	73569.25016574033	84415.19924034519	180434.63682741765	201825.69271969775	82850.59815715962	36958.00937934566	94244.38794928283	101127.56335640329	87559.43270255937	74856.35388601945	119546.92164080367	94981.23568809079	103695.59198077257	37340.95552677022	54781.9328257118	37958.143261858546	50216.7757564471	176615.9650294145	185712.4721829292	149424.29906953438
45221.54242840704	81712.07394653205	141292.4286240566	193754.8925067212	92400.6259853027	136890.62280993743	134474.7387880988	38561.138110370615	91991.69788328142	105322.1282350257	73569.25016574033	84415.19924034519	180434.63682741765	201825.69271969775	75322.76416183064	36958.00937934566	94244.38794928283	101127.56335640329	87559.43270255937	74856.35388601945	119546.92164080367	94981.23568809079	103695.59198077257	37340.95552677022	54781.9328257118	37958.143261858546	50216.7757564471	176615.9650294145	185712.4721829292	149424.29906953438
45221.54242840704	81712.07394653205	141292.4286240566	193754.8925067212	92400.6259853027	127751.26725630101	134474.7387880988	38561.138110370615	91991.69788328142	105322.1282350257	73569.25016574033	84415.19924034519	180434.63682741765	201825.69271969775	75322.76416183064	36958.00937934566	94244.38794928283	101127.56335640329	87559.43270255937	74856.35388601945	119546.92164080367	94981.23568809079	103695.59198077257	37340.95552677022	54781.9328257118	37958.143261858546	50216.7757564471	176615.9650294145	185712.4721829292	149424.29906953438
45221.54242840704	81712.07394653205	141292.4286240566	193754.8925067212	92400.6259853027	127751.26725630101	134474.7387880988	38561.138110370615	91991.69788328142	105322.1282350257	73569.25016574033	84415.19924034519	180434.63682741765	201825.69271969775	75322.76416183064	36958.00937934566	94244.38794928283	101127.56335640329	87559.43270255937	74856.35388601945	119546.92164080367	94981.23568809079	103695.59198077257	37340.95552677022	54781.9328257118	36861.02892104906	50216.7757564471	176615.9650294145	185712.4721829292	149424.29906953438
45221.54242840704	81712.07394653205	141292.4286240566	193754.8925067212	92400.6259853027	127751.26725630101	134474.7387880988	38561.138110370615	91991.69788328142	105322.1282350257	73569.25016574033	84415.19924034519	180434.63682741765	201825.69271969775	75322.76416183064	36958.00937934566	94244.38794928283	101127.56335640329	87559.43270255937	74856.35388601945	119546.92164080367	94981.23568809079	103695.59198077257	37340.95552677022	54781.9328257118	36861.02892104906	50216.7757564471	176615.9650294145	185712.4721829292	149424.29906953438
45221.54242840704	81712.07394653205	141292.4286240566	193754.8925067212	92400.6259853027	127751.26725630101	134474.7387880988	38561.138110370615	91991.69788328142	105322.1282350257	73569.25016574033	84415.19924034519	180434.63682741765	201825.69271969775	75322.76416183064	36958.00937934566	94244.38794928283	101127.56335640329	87559.43270255937	73559.87404940024	119546.92164080367	93214.44927418558	103695.59198077257	37340.95552677022	54781.9328257118	36861.02892104906	50216.7757564471	176615.9650294145	185712.4721829292	149424.29906953438
45221.54242840704	81712.07394653205	141292.4286240566	193754.8925067212	88702.37609908717	127751.26725630101	134474.7387880988	38561.138110370615	91991.69788328142	105322.1282350257	73569.25016574033	84415.19924034519	180434.63682741765	201825.69271969775	75322.76416183064	36958.00937934566	94244.38794928283	101127.56335640329	87559.43270255937	73559.87404940024	119546.92164080367	93214.44927418558	103695.59198077257	37340.95552677022	54781.9328257118	36861.02892104906	50216.7757564471	176615.9650294145	185712.4721829292	149424.29906953438
45221.54242840704	81712.07394653205	141292.4286240566	193754.8925067212	88702.37609908717	127751.26725630101	134474.7387880988	38561.138110370615	91991.69788328142	105322.1282350257	73569.25016574033	84415.19924034519	180434.63682741765	201825.69271969775	75322.76416183064	36958.00937934566	94244.38794928283	101127.56335640329	87559.43270255937	73559.87404940024	119546.92164080367	93214.44927418558	103695.59198077257	37340.95552677022	54781.9328257118	36861.02892104906	50216.7757564471	168430.1948077289	185712.4721829292	149424.29906953438
45221.54242840704	81712.07394653205	141292.4286240566	193754.8925067212	88702.37609908717	127751.26725630101	134474.7387880988	38561.138110370615	91991.69788328142	105322.1282350257	73569.25016574033	84415.19924034519	173317.55567762765	201825.69271969775	75322.76416183064	36958.00937934566	89722.01271146223	100850.78358015837	87559.43270255937	73559.87404940024	119546.92164080367	93214.44927418558	103041.02140991308	37340.95552677022	54781.9328257118	36861.02892104906	50216.7757564471	168430.1948077289	185712.4721829292	149424.29906953438
45221.54242840704	81712.07394653205	141292.4286240566	193754.8925067212	88702.37609908717	127751.26725630101	134474.7387880988	38561.138110370615	91991.69788328142	105322.1282350257	73569.25016574033	84415.19924034519	173317.55567762765	201825.69271969775	75322.76416183064	36958.00937934566	89722.01271146223	100850.78358015837	87559.43270255937	73559.87404940024	119546.92164080367	93214.44927418558	93467.10501787686	37340.95552677022	54781.9328257118	36861.02892104906	50216.7757564471	168430.1948077289	185712.4721829292	149424.29906953438
45221.54242840704	81712.07394653205	141292.4286240566	193754.8925067212	88702.37609908717	127751.26725630101	134474.7387880988	38561.138110370615	91991.69788328142	105322.1282350257	73569.25016574033	84415.19924034519	173317.55567762765	201825.69271969775	72453.1372756544	36958.00937934566	89577.07755743542	100850.78358015837	87559.43270255937	73559.87404940024	119546.92164080367	93214.44927418558	93467.10501787686	37340.95552677022	54781.9328257118	36861.02892104906	50216.7757564471	165583.96896003562	185712.4721829292	149424.29906953438
45221.54242840704	81712.07394653205	141292.4286240566	193754.8925067212	88702.37609908717	127751.26725630101	134474.7387880988	38561.138110370615	91991.69788328142	105322.1282350257	73569.25016574033	84415.19924034519	173317.55567762765	201825.69271969775	72453.1372756544	36958.00937934566	89577.07755743542	100850.78358015837	87559.43270255937	73559.87404940024	119546.92164080367	93214.44927418558	93467.10501787686	37340.95552677022	52167.06756355405	36861.02892104906	50216.7757564471	165583.96896003562	185712.4721829292	149424.29906953438
45221.54242840704	81712.07394653205	141292.4286240566	193754.8925067212	86633.39761528309	127751.26725630101	134474.7387880988	38561.138110370615	91991.69788328142	105322.1282350257	73569.25016574033	84415.19924034519	173317.55567762765	201825.69271969775	72453.1372756544	36958.00937934566	89577.07755743542	100850.78358015837	87559.43270255937	73559.87404940024	119546.92164080367	93214.44927418558	93467.10501787686	37340.95552677022	52167.06756355405	36861.02892104906	50216.7757564471	165583.96896003562	185712.4721829292	149424.29906953438
45221.54242840704	81712.07394653205	141292.4286240566	193754.8925067212	86633.39761528309	127751.26725630101	134474.7387880988	38561.138110370615	91991.69788328142	105322.1282350257	73569.25016574033	84415.19924034519	170579.1866281365	201825.69271969775	72453.1372756544	36958.00937934566	89577.07755743542	100850.78358015837	87559.43270255937	73559.87404940024	119546.92164080367	93214.44927418558	93467.10501787686	36281.90040884695	52167.06756355405	36861.02892104906	50216.7757564471	165583.96896003562	185712.4721829292	139621.86069338504
45221.54242840704	81712.07394653205	141292.4286240566	193754.8925067212	86633.39761528309	127751.26725630101	134474.7387880988	38561.138110370615	91991.69788328142	105322.1282350257	73569.25016574033	84415.19924034519	170579.1866281365	201825.69271969775	72453.1372756544	36958.00937934566	89337.73302479174	100850.78358015837	87559.43270255937	73559.87404940024	119546.92164080367	93214.44927418558	93467.10501787686	36281.90040884695	52167.06756355405	36861.02892104906	50216.7757564471	165583.96896003562	178925.98096901408	139621.86069338504
45221.54242840704	81712.07394653205	141292.4286240566	193754.8925067212	86633.39761528309	127751.26725630101	134474.7387880988	38561.138110370615	91991.69788328142	105322.1282350257	73569.25016574033	84415.19924034519	170579.1866281365	201825.69271969775	72453.1372756544	26373.18431924693	89337.73302479174	100850.78358015837	87559.43270255937	73559.87404940024	119546.92164080367	93214.44927418558	93467.10501787686	36281.90040884695	52167.06756355405	36861.02892104906	50216.7757564471	165583.96896003562	178925.98096901408	139621.86069338504
45221.54242840704	81712.07394653205	141292.4286240566	193754.8925067212	86633.39761528309	127751.26725630101	134474.7387880988	38561.138110370615	91991.69788328142	105322.1282350257	73569.25016574033	84415.19924034519	170579.1866281365	201825.69271969775	72453.1372756544	26373.18431924693	89337.73302479174	100850.78358015837	87559.43270255937	73559.87404940024	119546.92164080367	93214.44927418558	93467.10501787686	36281.90040884695	52167.06756355405	36861.02892104906	50216.7757564471	165583.96896003562	178925.98096901408	139621.86069338504
45221.54242840704	81712.07394653205	141292.4286240566	193754.8925067212	86633.39761528309	127751.26725630101	134474.7387880988	38561.138110370615	91991.69788328142	105322.1282350257	73569.25016574033	84415.19924034519	170579.1866281365	201825.69271969775	72453.1372756544	26373.18431924693	89173.59669505792	100850.78358015837	87559.43270255937	73559.87404940024	119546.92164080367	93214.44927418558	93467.10501787686	36281.90040884695	52167.06756355405	36861.02892104906	50216.7757564471	165505.35590583578	178925.98096901408	139621.86069338504
45221.54242840704	81712.07394653205	141292.4286240566	193754.8925067212	86633.39761528309	127751.26725630101	133257.399350671	38561.138110370615	91991.69788328142	105322.1282350257	73569.25016574033	84415.19924034519	170579.1866281365	201825.69271969775	72453.1372756544	24697.14785540592	89173.59669505792	100850.78358015837	85989.14952165776	73559.87404940024	119546.92164080367	93214.44927418558	93467.10501787686	36281.90040884695	52167.06756355405	36861.02892104906	50216.7757564471	164302.26970789197	178925.98096901408	139621.86069338504
45221.54242840704	81712.07394653205	141292.4286240566	193754.8925067212	86633.39761528309	127304.95101337043	133257.399350671	38561.138110370615	91991.69788328142	105322.1282350257	67677.72728834467	84415.19924034519	170579.1866281365	196084.58556276117	72453.1372756544	24697.14785540592	89173.59669505792	100850.78358015837	85989.14952165776	73559.87404940024	119546.92164080367	93214.44927418558	86833.08223458454	36281.90040884695	52167.06756355405	36861.02892104906	50216.7757564471	164302.26970789197	178925.98096901408	139168.57439424194
45221.54242840704	81626.84695170622	141292.4286240566	193754.8925067212	86633.39761528309	127304.95101337043	133257.399350671	38561.138110370615	91991.69788328142	105322.1282350257	67677.72728834467	84415.19924034519	170579.1866281365	196084.58556276117	72453.1372756544	24697.14785540592	89173.59669505792	100850.78358015837	85989.14952165776	73559.87404940024	119546.92164080367	93214.44927418558	83433.21682505695	36281.90040884695	52167.06756355405	36861.02892104906	50216.7757564471	159675.47862122735	178925.98096901408	139168.57439424194
45221.54242840704	81626.84695170622	141292.4286240566	188978.72335629477	86633.39761528309	127304.95101337043	133257.399350671	38561.138110370615	91991.69788328142	105322.1282350257	67677.72728834467	84415.19924034519	170579.1866281365	196084.58556276117	72453.1372756544	24697.14785540592	89173.59669505792	100850.78358015837	85026.05394631787	73559.87404940024	119546.92164080367	93214.44927418558	83433.21682505695	36281.90040884695	52167.06756355405	36861.02892104906	50216.7757564471	159675.47862122735	178925.98096901408	139168.57439424194
45221.54242840704	81626.84695170622	141292.4286240566	188978.72335629477	86633.39761528309	127304.95101337043	131198.56525133993	38561.138110370615	91991.69788328142	105322.1282350257	67677.72728834467	84415.19924034519	163884.57820806702	196084.58556276117	72453.1372756544	24697.14785540592	83379.1424078727	99060.95275375132	85026.05394631787	73559.87404940024	113512.54511938755	93214.44927418558	83433.21682505695	36281.90040884695	52167.06756355405	36861.02892104906	50216.7757564471	159675.47862122735	178925.98096901408	139168.57439424194
45221.54242840704	81626.84695170622	141292.4286240566	188978.72335629477	85554.7241333754	127304.95101337043	131198.56525133993	38561.138110370615	91991.69788328142	105322.1282350257	67677.72728834467	84415.19924034519	163884.57820806702	196084.58556276117	72453.1372756544	24697.14785540592	83379.1424078727	99060.95275375132	85026.05394631787	73559.87404940024	113512.54511938755	93214.44927418558	83433.21682505695	36281.90040884695	52167.06756355405	36861.02892104906	49251.49817467905	159675.47862122735	178925.98096901408	139168.57439424194
45221.54242840704	81626.84695170622	141292.4286240566	188978.72335629477	85554.7241333754	127304.95101337043	131198.56525133993	38561.138110370615	91991.69788328142	105322.1282350257	67677.72728834467	84415.19924034519	163884.57820806702	196084.58556276117	72453.1372756544	24697.14785540592	83379.1424078727	99060.95275375132	85026.05394631787	73559.87404940024	113512.54511938755	93214.44927418558	83433.21682505695	36281.90040884695	52167.06756355405	36861.02892104906	49251.49817467905	159675.47862122735	178925.98096901408	139168.57439424194
45221.54242840704	81626.84695170622	141292.4286240566	186117.1843788052	85554.7241333754	127304.95101337043	131198.56525133993	38561.138110370615	91991.69788328142	105322.1282350257	67677.72728834467	82228.50352653195	163884.57820806702	196084.58556276117	72453.1372756544	24697.14785540592	83379.1424078727	99060.95275375132	85026.05394631787	73559.87404940024	113512.54511938755	93214.44927418558	83433.21682505695	36281.90040884695	52167.06756355405	36861.02892104906	49251.49817467905	159675.47862122735	178925.98096901408	139168.57439424194
45221.54242840704	81626.84695170622	141292.4286240566	186117.1843788052	85554.7241333754	127304.95101337043	131198.56525133993	38561.138110370615	91991.69788328142	105322.1282350257	67677.72728834467	82228.50352653195	163884.57820806702	196084.58556276117	72453.1372756544	24697.14785540592	83379.1424078727	99060.95275375132	85026.05394631787	73559.87404940024	113512.54511938755	93214.44927418558	83433.21682505695	36281.90040884695	52167.06756355405	36861.02892104906	47056.389752681585	159675.47862122735	178925.98096901408	139168.57439424194
45221.54242840704	81626.84695170622	141292.4286240566	186117.1843788052	85554.7241333754	127304.95101337043	131198.56525133993	38561.138110370615	88157.83012748002	105322.1282350257	67677.72728834467	82228.50352653195	163884.57820806702	196084.58556276117	72453.1372756544	24697.14785540592	83379.1424078727	99060.95275375132	85026.05394631787	73559.87404940024	113512.54511938755	93214.44927418558	83433.21682505695	36281.90040884695	52167.06756355405	36861.02892104906	47056.389752681585	159675.47862122735	178925.98096901408	139168.57439424194
45221.54242840704	81626.84695170622	141292.4286240566	186117.1843788052	85554.7241333754	118493.22957360334	131198.56525133993	38561.138110370615	88157.83012748002	105322.1282350257	60748.80416892202	82228.50352653195	163884.57820806702	196084.58556276117	67147.53901628059	24697.14785540592	83379.1424078727	99060.95275375132	85026.05394631787	73559.87404940024	113512.54511938755	93214.44927418558	80558.99618749158	36281.90040884695	52167.06756355405	36861.02892104906	47056.389752681585	159675.47862122735	178925.98096901408	136989.09674215422
45221.54242840704	81626.84695170622	141209.36418421488	186117.1843788052	85554.7241333754	118493.22957360334	131198.56525133993	38561.138110370615	88157.83012748002	105322.1282350257	60748.80416892202	82228.50352653195	163884.57820806702	196084.58556276117	67147.53901628059	24697.14785540592	83379.1424078727	99060.95275375132	82774.08362941713	73559.87404940024	113512.54511938755	93214.44927418558	79165.93955583351	36281.90040884695	52167.06756355405	36861.02892104906	47056.389752681585	159675.47862122735	178925.98096901408	136989.09674215422
45221.54242840704	81626.84695170622	141209.36418421488	186117.1843788052	85554.7241333754	118493.22957360334	131198.56525133993	38561.138110370615	88157.83012748002	104450.853887189	60748.80416892202	82228.50352653195	163884.57820806702	196084.58556276117	67147.53901628059	24697.14785540592	83379.1424078727	99060.95275375132	82774.08362941713	70534.66002454721	113512.54511938755	93214.44927418558	79165.93955583351	36281.90040884695	52167.06756355405	36861.02892104906	47056.389752681585	159675.47862122735	178925.98096901408	136989.09674215422
45221.54242840704	81626.84695170622	140441.88697367237	186117.1843788052	85554.7241333754	118493.22957360334	131198.56525133993	38561.138110370615	88157.83012748002	104450.853887189	60748.80416892202	82228.50352653195	163884.57820806702	196084.58556276117	67147.53901628059	23076.468861594196	83379.1424078727	99060.95275375132	82774.08362941713	70534.66002454721	113512.54511938755	93214.44927418558	79165.93955583351	36281.90040884695	52167.06756355405	36861.02892104906	47056.389752681585	159675.47862122735	178925.98096901408	136989.09674215422
45221.54242840704	80215.56253204841	139319.69794144126	186117.1843788052	85554.7241333754	118493.22957360334	131198.56525133993	38561.138110370615	88157.83012748002	104450.853887189	60748.80416892202	82228.50352653195	163884.57820806702	196084.58556276117	67147.53901628059	23076.468861594196	83379.1424078727	99060.95275375132	82510.51682842897	70534.66002454721	113512.54511938755	93214.44927418558	79165.93955583351	36281.90040884695	52167.06756355405	36861.02892104906	47056.389752681585	159675.47862122735	178925.98096901408	134934.32486575775
45221.54242840704	80215.56253204841	139319.69794144126	184217.69877353564	85554.7241333754	118493.22957360334	128721.33507115129	38561.138110370615	88157.83012748002	104450.853887189	60748.80416892202	82228.50352653195	163884.57820806702	196084.58556276117	67147.53901628059	22533.070423693094	83379.1424078727	99060.95275375132	82510.51682842897	70534.66002454721	113512.54511938755	93214.44927418558	79165.93955583351	36281.90040884695	52167.06756355405	36861.02892104906	47056.389752681585	159675.47862122735	178925.98096901408	134934.32486575775
45221.54242840704	80215.56253204841	139319.69794144126	184217.69877353564	85554.7241333754	118493.22957360334	128432.67018344207	37759.72643998167	88157.83012748002	104450.853887189	60748.80416892202	82228.50352653195	163884.57820806702	196084.58556276117	67147.53901628059	22533.070423693094	83379.1424078727	99060.95275375132	82510.51682842897	70534.66002454721	113512.54511938755	93214.44927418558	79165.93955583351	36281.90040884695	52167.06756355405	36861.02892104906	45669.192684608344	159675.47862122735	178925.98096901408	134934.32486575775
45221.54242840704	80215.56253204841	139319.69794144126	184217.69877353564	85554.7241333754	118493.22957360334	128432.67018344207	37759.72643998167	88157.83012748002	104450.853887189	60748.80416892202	81227.80419805269	163884.57820806702	196084.58556276117	67147.53901628059	22533.070423693094	83379.1424078727	99060.95275375132	82510.51682842897	70534.66002454721	113512.54511938755	93214.44927418558	79165.93955583351	36281.90040884695	52167.06756355405	36861.02892104906	45669.192684608344	159675.47862122735	178925.98096901408	134934.32486575775
45221.54242840704	80215.56253204841	139319.69794144126	181803.35316954582	85554.7241333754	118493.22957360334	128432.67018344207	37759.72643998167	88157.83012748002	104450.853887189	60748.80416892202	81227.80419805269	163884.57820806702	196084.58556276117	67147.53901628059	22533.070423693094	83379.1424078727	99060.95275375132	82510.51682842897	70534.66002454721	113512.54511938755	93214.44927418558	79165.93955583351	36281.90040884695	52167.06756355405	36861.02892104906	45669.192684608344	159675.47862122735	178925.98096901408	134934.32486575775
45221.54242840704	80215.56253204841	139319.69794144126	181803.35316954582	85554.7241333754	118493.22957360334	128432.67018344207	37759.72643998167	88157.83012748002	104450.853887189	60748.80416892202	81227.80419805269	163884.57820806702	196084.58556276117	67147.53901628059	22533.070423693094	83379.1424078727	99060.95275375132	82510.51682842897	70534.66002454721	113512.54511938755	93214.44927418558	79165.93955583351	36281.90040884695	52167.06756355405	36861.02892104906	45669.192684608344	159675.47862122735	178925.98096901408	134934.32486575775
45221.54242840704	80215.56253204841	139319.69794144126	181803.35316954582	85554.7241333754	118240.41090974079	128432.67018344207	37759.72643998167	88157.83012748002	104450.853887189	60748.80416892202	78124.16925284914	163884.57820806702	196084.58556276117	67147.53901628059	22533.070423693094	83379.1424078727	99060.95275375132	82510.51682842897	70534.66002454721	113512.54511938755	93214.44927418558	79165.93955583351	36281.90040884695	52167.06756355405	36861.02892104906	45669.192684608344	158979.26103698328	178925.98096901408	134934.32486575775
45221.54242840704	80215.56253204841	139319.69794144126	181803.35316954582	85554.7241333754	118240.41090974079	123590.10175510656	37759.72643998167	88157.83012748002	104450.853887189	60748.80416892202	78124.16925284914	159294.74387320082	196084.58556276117	67147.53901628059	22533.070423693094	83379.1424078727	99060.95275375132	82510.51682842897	70534.66002454721	113512.54511938755	93214.44927418558	79165.93955583351	36281.90040884695	52167.06756355405	36861.02892104906	45669.192684608344	158979.26103698328	178925.98096901408	134934.32486575775
45221.54242840704	80215.56253204841	139319.69794144126	181803.35316954582	85554.7241333754	118240.41090974079	122917.7646784379	37759.72643998167	88157.83012748002	104450.853887189	60748.80416892202	78124.16925284914	159294.74387320082	196084.58556276117	67147.53901628059	22533.070423693094	83379.1424078727	99060.95275375132	82510.51682842897	70534.66002454721	113512.54511938755	93214.44927418558	79165.93955583351	36281.90040884695	52167.06756355405	36861.02892104906	45669.192684608344	157582.76262424455	178925.98096901408	134934.32486575775
45221.54242840704	80215.56253204841	139319.69794144126	181803.35316954582	85554.7241333754	116356.82922240155	122917.7646784379	37759.72643998167	88157.83012748002	104450.853887189	60748.80416892202	78124.16925284914	159294.74387320082	196084.58556276117	67147.53901628059	22533.070423693094	83379.1424078727	99060.95275375132	82510.51682842897	70534.66002454721	113512.54511938755	93214.44927418558	79165.93955583351	32637.177524053088	52167.06756355405	36861.02892104906	45669.192684608344	157582.76262424455	178925.98096901408	132946.98154823203
45221.54242840704	80215.56253204841	139319.69794144126	181803.35316954582	85554.7241333754	116356.82922240155	122917.7646784379	37759.72643998167	88157.83012748002	104450.853887189	60748.80416892202	76756.74716969543	159294.74387320082	196084.58556276117	67147.53901628059	22533.070423693094	83379.1424078727	99060.95275375132	82510.51682842897	69766.56551454162	113512.54511938755	93214.44927418558	79165.93955583351	32637.177524053088	52167.06756355405	35238.74196443866	45669.192684608344	157582.76262424455	177112.4344685918	132946.98154823203
45221.54242840704	80215.56253204841	139319.69794144126	181803.35316954582	85554.7241333754	116052.18291313646	122917.7646784379	37759.72643998167	88157.83012748002	104450.853887189	60748.80416892202	76756.74716969543	159294.74387320082	196084.58556276117	67147.53901628059	22533.070423693094	83379.1424078727	99060.95275375132	82510.51682842897	69766.56551454162	113512.54511938755	93214.44927418558	79165.93955583351	32637.177524053088	52167.06756355405	35238.74196443866	45669.192684608344	157582.76262424455	177112.4344685918	132946.98154823203
45221.54242840704	80215.56253204841	139319.69794144126	181803.35316954582	84408.40908172469	115313.3662400662	122917.7646784379	37759.72643998167	88157.83012748002	104450.853887189	60748.80416892202	76756.74716969543	159294.74387320082	196084.58556276117	67147.53901628059	22533.070423693094	83379.1424078727	99060.95275375132	82510.51682842897	69766.56551454162	113512.54511938755	93214.44927418558	79165.93955583351	32637.177524053088	52167.06756355405	35238.74196443866	45669.192684608344	157582.76262424455	177112.4344685918	132946.98154823203
45221.54242840704	80215.56253204841	139319.69794144126	181803.35316954582	84408.40908172469	115313.3662400662	122917.7646784379	37759.72643998167	88157.83012748002	104450.853887189	60748.80416892202	76756.74716969543	159294.74387320082	196084.58556276117	67147.53901628059	22533.070423693094	83379.1424078727	97127.60481234825	82510.51682842897	69766.56551454162	113512.54511938755	93214.44927418558	73114.25760058661	32637.177524053088	52167.06756355405	35238.74196443866	45669.192684608344	157582.76262424455	177112.4344685918	132946.98154823203
45221.54242840704	80215.56253204841	139319.69794144126	181803.35316954582	84408.40908172469	115313.3662400662	122917.7646784379	37759.72643998167	88157.83012748002	104450.853887189	60748.80416892202	76756.74716969543	159294.74387320082	196084.58556276117	67147.53901628059	22533.070423693094	83379.1424078727	97127.60481234825	82510.51682842897	69766.56551454162	113512.54511938755	93214.44927418558	73114.25760058661	32637.177524053088	52167.06756355405	35238.74196443866	45669.192684608344	157582.76262424455	177112.4344685918	132946.98154823203
45221.54242840704	80215.56253204841	136771.5441138256	181803.35316954582	84408.40908172469	113161.53707792678	122917.7646784379	37759.72643998167	88157.83012748002	104450.853887189	60748.80416892202	76756.74716969543	159294.74387320082	196084.58556276117	67147.53901628059	22533.070423693094	83379.1424078727	97127.60481234825	82510.51682842897	69766.56551454162	113512.54511938755	93214.44927418558	73114.25760058661	32637.177524053088	52167.06756355405	35238.74196443866	45669.192684608344	157272.26933498788	177112.4344685918	132946.98154823203
45221.54242840704	80215.56253204841	136771.5441138256	181803.35316954582	84408.40908172469	113161.53707792678	122917.7646784379	37759.72643998167	88157.83012748002	104450.853887189	60748.80416892202	76756.74716969543	159294.74387320082	196084.58556276117	67147.53901628059	22533.070423693094	83379.1424078727	97127.60481234825	82510.51682842897	69766.56551454162	113512.54511938755	93214.44927418558	73114.25760058661	32637.177524053088	52167.06756355405	35238.74196443866	45669.192684608344	155684.24622051546	177112.4344685918	132946.98154823203
45221.54242840704	72892.90761504225	136771.5441138256	181803.35316954582	84408.40908172469	110991.20747991669	122917.7646784379	37759.72643998167	88157.83012748002	104450.853887189	60748.80416892202	76756.74716969543	159294.74387320082	196084.58556276117	67147.53901628059	22533.070423693094	83379.1424078727	97127.60481234825	82510.51682842897	69766.56551454162	113512.54511938755	93214.44927418558	73114.25760058661	32637.177524053088	51177.009294507116	35238.74196443866	45669.192684608344	155684.24622051546	177112.4344685918	131379.40242170633
45221.54242840704	72892.90761504225	136771.5441138256	181803.35316954582	84408.40908172469	110991.20747991669	122917.7646784379	37759.72643998167	87670.97843509977	104295.07222475826	60748.80416892202	76756.74716969543	159294.74387320082	196084.58556276117	67147.53901628059	22533.070423693094	83379.1424078727	97127.60481234825	82510.51682842897	69766.56551454162	113512.54511938755	92229.72995602514	73114.25760058661	32637.177524053088	51177.009294507116	35238.74196443866	45040.02882800317	155684.24622051546	177112.4344685918	131379.40242170633
45221.54242840704	72892.90761504225	136771.5441138256	181803.35316954582	84408.40908172469	110991.20747991669	122917.7646784379	37759.72643998167	87670.97843509977	104295.07222475826	60748.80416892202	76756.74716969543	159294.74387320082	196084.58556276117	67147.53901628059	22533.070423693094	83379.1424078727	97127.60481234825	82510.51682842897	69766.56551454162	113512.54511938755	92229.72995602514	73114.25760058661	32637.177524053088	51177.009294507116	35238.74196443866	45040.02882800317	155684.24622051546	177112.4344685918	131379.40242170633
45221.54242840704	68852.54343337199	136771.5441138256	181803.35316954582	84408.40908172469	110991.20747991669	122917.7646784379	37759.72643998167	87670.97843509977	104295.07222475826	60748.80416892202	76701.27511394961	159294.74387320082	196084.58556276117	67147.53901628059	22533.070423693094	83379.1424078727	97127.60481234825	82510.51682842897	69766.56551454162	113512.54511938755	92229.72995602514	73114.25760058661	32637.177524053088	51177.009294507116	35238.74196443866	45040.02882800317	155684.24622051546	177112.4344685918	131379.40242170633
45221.54242840704	68852.54343337199	136771.5441138256	181803.35316954582	84408.40908172469	110991.20747991669	122917.7646784379	36979.053003879715	87670.97843509977	104295.07222475826	60748.80416892202	76701.27511394961	159294.74387320082	196084.58556276117	67147.53901628059	22533.070423693094	83379.1424078727	97127.60481234825	82510.51682842897	69766.56551454162	113512.54511938755	90431.74570907744	73114.25760058661	32637.177524053088	51177.009294507116	35238.74196443866	45040.02882800317	154999.71318701832	177112.4344685918	131379.40242170633
45221.54242840704	68852.54343337199	136771.5441138256	181609.72444501106	84408.40908172469	110991.20747991669	122917.7646784379	35984.10550305022	87670.97843509977	104295.07222475826	60748.80416892202	76701.27511394961	159294.74387320082	196084.58556276117	67147.53901628059	22533.070423693094	83379.1424078727	97127.60481234825	82510.51682842897	68864.34528552688	113512.54511938755	90431.74570907744	73114.25760058661	32637.177524053088	51177.009294507116	35238.74196443866	45040.02882800317	154999.71318701832	177112.4344685918	131379.40242170633
45221.54242840704	68852.54343337199	136771.5441138256	181609.72444501106	84408.40908172469	110991.20747991669	122917.7646784379	34125.30706745286	87670.97843509977	104295.07222475826	60748.80416892202	76701.27511394961	159294.74387320082	196084.58556276117	67147.53901628059	22533.070423693094	83379.1424078727	97127.60481234825	82510.51682842897	68864.34528552688	113512.54511938755	90431.74570907744	73114.25760058661	32637.177524053088	51177.009294507116	35238.74196443866	45040.02882800317	152527.8926759879	177112.4344685918	131379.40242170633
45221.54242840704	68852.54343337199	136771.5441138256	181609.72444501106	84408.40908172469	110991.20747991669	122917.7646784379	32768.14059914247	85646.70539110035	104295.07222475826	60748.80416892202	75783.2386748673	159294.74387320082	196084.58556276117	67147.53901628059	22533.070423693094	83379.1424078727	97127.60481234825	82510.51682842897	68864.34528552688	113512.54511938755	88985.9384848083	73114.25760058661	32637.177524053088	49733.74996554713	33389.208631731286	45040.02882800317	152527.8926759879	177112.4344685918	131379.40242170633
45221.54242840704	68852.54343337199	136771.5441138256	181609.72444501106	84408.40908172469	110991.20747991669	122917.7646784379	32768.14059914247	85646.70539110035	101562.15689650307	60748.80416892202	73724.03380498833	159294.74387320082	196084.58556276117	67147.53901628059	21700.88156539222	83379.1424078727	97127.60481234825	82510.51682842897	68864.34528552688	113512.54511938755	87576.72593810415	73114.25760058661	32637.177524053088	49733.74996554713	33389.208631731286	45040.02882800317	152527.8926759879	177112.4344685918	131379.40242170633
45221.54242840704	68852.54343337199	136771.5441138256	181609.72444501106	84408.40908172469	110991.20747991669	122917.7646784379	32768.14059914247	85646.70539110035	101562.15689650307	60748.80416892202	73724.03380498833	159294.74387320082	195869.5911317016	67147.53901628059	21700.88156539222	83379.1424078727	97127.60481234825	82510.51682842897	68864.34528552688	113512.54511938755	87576.72593810415	73114.25760058661	32637.177524053088	49733.74996554713	33389.208631731286	45040.02882800317	152527.8926759879	177112.4344685918	131379.40242170633
45221.54242840704	68852.54343337199	136771.5441138256	181609.72444501106	84408.40908172469	110991.20747991669	122917.7646784379	32768.14059914247	85646.70539110035	101562.15689650307	60748.80416892202	73724.03380498833	159294.74387320082	195869.5911317016	67147.53901628059	21700.88156539222	83379.1424078727	97127.60481234825	82510.51682842897	68864.34528552688	113512.54511938755	87576.72593810415	73114.25760058661	32637.177524053088	49733.74996554713	33389.208631731286	44020.94620352751	152527.8926759879	177112.4344685918	131379.40242170633
45221.54242840704	68852.54343337199	136771.5441138256	181609.72444501106	84408.40908172469	110991.20747991669	122917.7646784379	32768.14059914247	85646.70539110035	101562.15689650307	60748.80416892202	73724.03380498833	159294.74387320082	195869.5911317016	67147.53901628059	21700.88156539222	83379.1424078727	97127.60481234825	82510.51682842897	68864.34528552688	113512.54511938755	87576.72593810415	73114.25760058661	32637.177524053088	48716.71852020433	33389.208631731286	44020.94620352751	152527.8926759879	177112.4344685918	131379.40242170633
45221.54242840704	68852.54343337199	136771.5441138256	181609.72444501106	84408.40908172469	110991.20747991669	122917.7646784379	32768.14059914247	85646.70539110035	101562.15689650307	60748.80416892202	73724.03380498833	159294.74387320082	194334.27457464987	67147.53901628059	21700.88156539222	83379.1424078727	97127.60481234825	82510.51682842897	68864.34528552688	113512.54511938755	87576.72593810415	73114.25760058661	32637.177524053088	48716.71852020433	33389.208631731286	43699.65620829751	152527.8926759879	177112.4344685918	131379.40242170633
45221.54242840704	68852.54343337199	136771.5441138256	181317.45764879344	84408.40908172469	110991.20747991669	122820.10712964162	32768.14059914247	85646.70539110035	101562.15689650307	60748.80416892202	73724.03380498833	159294.74387320082	194334.27457464987	67147.53901628059	21700.88156539222	83379.1424078727	97127.60481234825	82510.51682842897	68864.34528552688	113512.54511938755	87576.72593810415	73114.25760058661	32637.177524053088	48716.71852020433	33389.208631731286	41380.68525661366	152527.8926759879	177112.4344685918	131379.40242170633
45221.54242840704	68852.54343337199	136771.5441138256	181317.45764879344	84408.40908172469	110991.20747991669	122820.10712964162	32768.14059914247	85646.70539110035	101562.15689650307	58930.058574319046	72764.1118646841	159294.74387320082	194334.27457464987	67147.53901628059	21700.88156539222	83379.1424078727	97127.60481234825	82510.51682842897	68864.34528552688	113512.54511938755	87576.72593810415	73114.25760058661	32637.177524053088	48716.71852020433	33389.208631731286	41380.68525661366	152527.8926759879	177112.4344685918	131379.40242170633
45221.54242840704	68852.54343337199	136771.5441138256	181317.45764879344	84408.40908172469	110672.53908181848	122820.10712964162	32768.14059914247	85646.70539110035	101562.15689650307	58930.058574319046	72764.1118646841	159294.74387320082	194334.27457464987	67147.53901628059	21700.88156539222	83379.1424078727	97127.60481234825	82510.51682842897	68864.34528552688	113512.54511938755	87576.72593810415	73114.25760058661	32637.177524053088	48716.71852020433	33389.208631731286	41380.68525661366	152527.8926759879	177112.4344685918	131379.40242170633
45221.54242840704	68852.54343337199	136771.5441138256	181317.45764879344	84408.40908172469	110672.53908181848	122820.10712964162	30051.82807075331	85646.70539110035	101562.15689650307	58930.058574319046	72764.1118646841	159294.74387320082	194334.27457464987	67147.53901628059	21700.88156539222	83379.1424078727	97127.60481234825	82510.51682842897	68864.34528552688	113512.54511938755	87576.72593810415	73114.25760058661	32637.177524053088	48716.71852020433	33389.208631731286	41380.68525661366	152527.8926759879	177112.4344685918	131379.40242170633
45221.54242840704	68852.54343337199	136771.5441138256	181317.45764879344	84408.40908172469	110672.53908181848	122820.10712964162	30051.82807075331	85646.70539110035	101562.15689650307	56762.58165457873	72764.1118646841	159294.74387320082	194334.27457464987	67147.53901628059	19699.75162076895	83379.1424078727	97127.60481234825	80612.5023355014	68864.34528552688	113512.54511938755	87576.72593810415	73114.25760058661	32637.177524053088	48716.71852020433	33389.208631731286	41380.68525661366	152436.1561416727	175522.33165176894	131379.40242170633
45221.54242840704	68852.54343337199	136771.5441138256	181317.45764879344	84408.40908172469	110672.53908181848	122820.10712964162	30051.82807075331	85646.70539110035	101562.15689650307	56762.58165457873	72764.1118646841	159294.74387320082	194334.27457464987	67147.53901628059	19699.75162076895	83379.1424078727	97127.60481234825	80612.5023355014	68640.94126287661	113512.54511938755	87576.72593810415	73114.25760058661	32637.177524053088	48716.71852020433	31620.657592817926	41380.68525661366	152436.1561416727	175522.33165176894	131379.40242170633
45221.54242840704	68852.54343337199	136771.5441138256	181317.45764879344	84408.40908172469	110672.53908181848	122820.10712964162	29103.517940183105	85646.70539110035	101562.15689650307	56762.58165457873	69427.034943845	159294.74387320082	194334.27457464987	67147.53901628059	19699.75162076895	83379.1424078727	97127.60481234825	80612.5023355014	68640.94126287661	113512.54511938755	86904.83054731478	73114.25760058661	32637.177524053088	48716.71852020433	31620.657592817926	41366.74181506649	152436.1561416727	175522.33165176894	131379.40242170633
45221.54242840704	67831.46059051821	136771.5441138256	181317.45764879344	84408.40908172469	110307.57196919044	122820.10712964162	29103.517940183105	85646.70539110035	101562.15689650307	56762.58165457873	69427.034943845	159294.74387320082	194334.27457464987	67147.53901628059	19699.75162076895	82394.46845233465	97127.60481234825	80612.5023355014	68640.94126287661	113512.54511938755	86904.83054731478	73114.25760058661	32637.177524053088	48716.71852020433	31620.657592817926	40900.97153416668	152436.1561416727	175522.33165176894	131379.40242170633
45221.54242840704	67831.46059051821	136771.5441138256	181153.0864799025	84408.40908172469	110307.57196919044	122820.10712964162	29103.517940183105	85646.70539110035	101562.15689650307	56762.58165457873	69427.034943845	159294.74387320082	194334.27457464987	67147.53901628059	19699.75162076895	82394.46845233465	97127.60481234825	80612.5023355014	67433.42844055536	113512.54511938755	86904.83054731478	73114.25760058661	32637.177524053088	48716.71852020433	31620.657592817926	40900.97153416668	151359.6708676657	175522.33165176894	131379.40242170633
45221.54242840704	67831.46059051821	136771.5441138256	181153.0864799025	84408.40908172469	108993.2565469339	122153.83467847646	29103.517940183105	85646.70539110035	101562.15689650307	56762.58165457873	69296.36955827006	159294.74387320082	194334.27457464987	67147.53901628059	19699.75162076895	82394.46845233465	97127.60481234825	80612.5023355014	66423.52488219249	112903.89477467616	86904.83054731478	73114.25760058661	32637.177524053088	46991.57893831421	31620.657592817926	40900.97153416668	151359.6708676657	175522.33165176894	130867.90834212779
45221.54242840704	67242.58712769102	136572.8553466404	181153.0864799025	84408.40908172469	108993.2565469339	122153.83467847646	29103.517940183105	85646.70539110035	101562.15689650307	56762.58165457873	69296.36955827006	159294.74387320082	194334.27457464987	66618.25703526457	19699.75162076895	82394.46845233465	97127.60481234825	80612.5023355014	66423.52488219249	112903.89477467616	86904.83054731478	73114.25760058661	32637.177524053088	46991.57893831421	31620.657592817926	40900.97153416668	151359.6708676657	175522.33165176894	130867.90834212779
45221.54242840704	66801.7630512613	136572.8553466404	180129.5516437573	84408.40908172469	108993.2565469339	122153.83467847646	29103.517940183105	85567.4825629811	101562.15689650307	56762.58165457873	69296.36955827006	159294.74387320082	194334.27457464987	66618.25703526457	18656.435759836757	82394.46845233465	97127.60481234825	80612.5023355014	66423.52488219249	112903.89477467616	86904.83054731478	73114.25760058661	32637.177524053088	46991.57893831421	31620.657592817926	40900.97153416668	151359.6708676657	175522.33165176894	130867.90834212779
45221.54242840704	66801.7630512613	136572.8553466404	180129.5516437573	84408.40908172469	108993.2565469339	122153.83467847646	29103.517940183105	84855.7159719355	101562.15689650307	56762.58165457873	69296.36955827006	159294.74387320082	194334.27457464987	66618.25703526457	18656.435759836757	82394.46845233465	97127.60481234825	80612.5023355014	63800.84060490501	112903.89477467616	86904.83054731478	73114.25760058661	32637.177524053088	46991.57893831421	31620.657592817926	39281.10815015907	151359.6708676657	175522.33165176894	130867.90834212779
45221.54242840704	66801.7630512613	136572.8553466404	180129.5516437573	84039.03731181065	108993.2565469339	122153.83467847646	29103.517940183105	84855.7159719355	101562.15689650307	56762.58165457873	69296.36955827006	159294.74387320082	194334.27457464987	66618.25703526457	18656.435759836757	82394.46845233465	97127.60481234825	80612.5023355014	63800.84060490501	112903.89477467616	86904.83054731478	71757.12828894108	32637.177524053088	46991.57893831421	31620.657592817926	39281.10815015907	151359.6708676657	175522.33165176894	130867.90834212779
45221.54242840704	66801.7630512613	134880.58793017175	180129.5516437573	83873.64192132208	108993.2565469339	122153.83467847646	29103.517940183105	84855.7159719355	100736.15725162475	56762.58165457873	69296.36955827006	158876.36493199327	194334.27457464987	66618.25703526457	18656.435759836757	82394.46845233465	97127.60481234825	80067.25658949827	63800.84060490501	112903.89477467616	86904.83054731478	71757.12828894108	32637.177524053088	46991.57893831421	31620.657592817926	39281.10815015907	151359.6708676657	175522.33165176894	130867.90834212779
45221.54242840704	66801.7630512613	134880.58793017175	178714.5396071064	83873.64192132208	108993.2565469339	122153.83467847646	29103.517940183105	84855.7159719355	100736.15725162475	56418.57741657323	69296.36955827006	158876.36493199327	194334.27457464987	66618.25703526457	18200.81730758304	82394.46845233465	97127.60481234825	80067.25658949827	63800.84060490501	112903.89477467616	86904.83054731478	71757.12828894108	31686.940903676314	46991.57893831421	31620.657592817926	39281.10815015907	151359.6708676657	175522.33165176894	130867.90834212779
45221.54242840704	65028.12214083718	134880.58793017175	178584.11248289255	82688.56267539781	108351.012178394	122153.83467847646	29103.517940183105	84855.7159719355	100736.15725162475	56418.57741657323	69296.36955827006	158876.36493199327	194334.27457464987	66618.25703526457	18200.81730758304	82394.46845233465	97127.60481234825	80067.25658949827	63800.84060490501	112903.89477467616	86904.83054731478	71757.12828894108	31686.940903676314	46991.57893831421	31620.657592817926	39281.10815015907	151359.6708676657	175522.33165176894	130314.81098160529
45221.54242840704	65028.12214083718	134880.58793017175	178140.59752590183	82688.56267539781	107941.90321254176	122089.10545226217	29103.517940183105	84855.7159719355	100736.15725162475	56418.57741657323	69296.36955827006	158876.36493199327	193861.90856808185	66618.25703526457	18200.81730758304	82394.46845233465	97127.60481234825	80067.25658949827	63800.84060490501	112903.89477467616	86904.83054731478	71757.12828894108	31686.940903676314	46991.57893831421	31620.657592817926	39281.10815015907	150491.7381037286	175522.33165176894	130314.81098160529
45221.54242840704	62711.27567104885	133229.46326134462	177931.12865077375	82688.56267539781	107941.90321254176	122089.10545226217	29103.517940183105	84855.7159719355	100736.15725162475	56418.57741657323	69296.36955827006	158876.36493199327	193861.90856808185	66618.25703526457	18200.81730758304	82394.46845233465	97127.60481234825	80067.25658949827	63800.84060490501	112903.89477467616	86904.83054731478	71757.12828894108	31686.940903676314	46991.57893831421	31620.657592817926	39281.10815015907	150491.7381037286	175522.33165176894	130314.81098160529
45221.54242840704	62711.27567104885	133229.46326134462	177836.33213037107	82688.56267539781	106626.37481462596	121965.21786908033	29103.517940183105	84855.7159719355	100736.15725162475	55088.74687197263	69296.36955827006	158876.36493199327	193861.90856808185	66618.25703526457	18200.81730758304	82394.46845233465	97127.60481234825	80067.25658949827	63800.84060490501	112903.89477467616	86904.83054731478	71757.12828894108	31686.940903676314	46982.182166259874	31620.657592817926	39281.10815015907	150491.7381037286	175522.33165176894	130314.81098160529
45221.54242840704	62711.27567104885	133229.46326134462	174910.21745135536	82688.56267539781	106626.37481462596	121965.21786908033	29103.517940183105	84855.7159719355	100736.15725162475	53978.57161818672	69296.36955827006	158876.36493199327	193861.90856808185	66618.25703526457	18200.81730758304	82394.46845233465	97127.60481234825	80067.25658949827	63800.84060490501	112903.89477467616	86904.83054731478	71757.12828894108	31686.940903676314	46982.182166259874	31620.657592817926	39281.10815015907	150491.7381037286	175522.33165176894	130314.81098160529
45221.54242840704	62172.82426175072	132217.54145185574	174910.21745135536	82688.56267539781	106626.37481462596	121965.21786908033	29103.517940183105	84855.7159719355	100736.15725162475	53978.57161818672	69296.36955827006	158876.36493199327	193861.90856808185	66618.25703526457	18200.81730758304	82343.05520053107	97127.60481234825	80067.25658949827	63800.84060490501	112903.89477467616	86904.83054731478	71757.12828894108	31686.940903676314	46982.182166259874	31620.657592817926	39281.10815015907	150491.7381037286	175522.33165176894	130314.81098160529
45221.54242840704	62172.82426175072	132217.54145185574	174910.21745135536	82688.56267539781	105595.84401671233	121965.21786908033	29103.517940183105	84295.68607774588	99696.96593023285	53978.57161818672	69296.36955827006	158876.36493199327	193861.90856808185	66618.25703526457	18200.81730758304	82343.05520053107	97070.75846315842	80067.25658949827	63800.84060490501	112903.89477467616	86904.83054731478	71757.12828894108	31686.940903676314	46982.182166259874	31620.657592817926	39281.10815015907	150491.7381037286	175522.33165176894	130314.81098160529
45221.54242840704	62172.82426175072	132217.54145185574	174910.21745135536	82688.56267539781	105595.84401671233	121965.21786908033	29103.517940183105	84295.68607774588	99613.49246135134	53978.57161818672	69296.36955827006	158876.36493199327	193861.90856808185	66618.25703526457	18200.81730758304	82343.05520053107	97070.75846315842	80067.25658949827	63800.84060490501	112903.89477467616	86904.83054731478	71757.12828894108	31686.940903676314	46982.182166259874	31620.657592817926	39281.10815015907	150491.7381037286	175522.33165176894	130314.81098160529
45221.54242840704	62172.82426175072	132217.54145185574	174910.21745135536	82688.56267539781	105595.84401671233	121965.21786908033	28769.5633110859	84295.68607774588	99613.49246135134	53978.57161818672	69296.36955827006	158876.36493199327	193861.90856808185	66618.25703526457	18200.81730758304	82343.05520053107	97070.75846315842	80067.25658949827	63800.84060490501	112139.41958790994	86904.83054731478	71757.12828894108	31686.940903676314	46982.182166259874	31620.657592817926	39281.10815015907	150491.7381037286	175031.25981564904	130314.81098160529
45221.54242840704	62172.82426175072	132217.54145185574	174910.21745135536	82688.56267539781	105207.3063671487	121965.21786908033	28769.5633110859	83941.9660682155	99613.49246135134	53978.57161818672	69296.36955827006	158876.36493199327	193861.90856808185	66618.25703526457	17652.238515074885	82343.05520053107	97070.75846315842	80067.25658949827	63800.84060490501	112139.41958790994	86626.41553084554	71757.12828894108	31686.940903676314	46982.182166259874	31620.657592817926	39281.10815015907	150491.7381037286	175017.5388739667	130314.81098160529
45221.54242840704	62172.82426175072	132217.54145185574	174910.21745135536	82688.56267539781	105207.3063671487	121965.21786908033	28769.5633110859	83941.9660682155	98686.74485632629	53978.57161818672	69296.36955827006	158876.36493199327	193480.3963702351	66618.25703526457	17652.238515074885	82343.05520053107	97070.75846315842	80067.25658949827	63466.29801810864	112139.41958790994	85587.1300631116	71757.12828894108	31686.940903676314	46982.182166259874	31620.657592817926	38565.4881354367	150491.7381037286	175017.5388739667	130314.81098160529
45221.54242840704	62172.82426175072	132217.54145185574	174910.21745135536	82688.56267539781	105207.3063671487	121965.21786908033	28769.5633110859	83941.9660682155	98686.74485632629	53978.57161818672	69296.36955827006	158876.36493199327	193480.3963702351	66618.25703526457	17652.238515074885	82343.05520053107	97070.75846315842	80067.25658949827	63466.29801810864	112139.41958790994	85587.1300631116	71757.12828894108	31686.940903676314	46944.29890910779	31479.471127459386	38565.4881354367	150491.7381037286	175017.5388739667	130314.81098160529
45221.54242840704	62172.82426175072	132217.54145185574	174910.21745135536	81356.4976035998	105207.3063671487	121965.21786908033	28769.5633110859	83887.68356713181	98686.74485632629	53978.57161818672	69296.36955827006	158876.36493199327	193480.3963702351	66618.25703526457	17652.238515074885	82343.05520053107	97070.75846315842	80067.25658949827	63466.29801810864	112139.41958790994	85587.1300631116	71757.12828894108	31686.940903676314	46944.29890910779	31479.471127459386	38565.4881354367	150491.7381037286	174348.48888489808	130314.81098160529
45221.54242840704	62172.82426175072	132217.54145185574	174910.21745135536	81356.4976035998	105207.3063671487	121965.21786908033	28769.5633110859	83887.68356713181	98686.74485632629	53978.57161818672	69296.36955827006	158876.36493199327	193480.3963702351	66156.0809648599	17652.238515074885	82343.05520053107	97070.75846315842	79371.76408152269	63466.29801810864	112139.41958790994	85587.1300631116	71757.12828894108	31686.940903676314	46206.43066496166	31479.471127459386	38565.4881354367	150491.7381037286	174348.48888489808	130314.81098160529
45221.54242840704	62172.82426175072	132217.54145185574	174910.21745135536	81356.4976035998	105207.3063671487	121965.21786908033	28769.5633110859	83887.68356713181	98686.74485632629	53978.57161818672	69296.36955827006	158876.36493199327	193480.3963702351	66156.0809648599	17652.238515074885	82343.05520053107	97070.75846315842	79371.76408152269	63466.29801810864	112139.41958790994	85587.1300631116	71757.12828894108	31686.940903676314	46206.43066496166	31479.471127459386	38565.4881354367	150491.7381037286	174348.48888489808	130242.18980392994
45221.54242840704	61545.209667021874	132217.54145185574	173726.42303023746	80345.47526141371	105207.3063671487	121965.21786908033	28769.5633110859	83887.68356713181	98686.74485632629	53978.57161818672	69296.36955827006	158876.36493199327	193480.3963702351	66156.0809648599	17652.238515074885	82343.05520053107	97070.75846315842	79371.76408152269	63466.29801810864	112139.41958790994	85587.1300631116	71757.12828894108	31686.940903676314	46206.43066496166	31479.471127459386	38565.4881354367	150491.7381037286	174348.48888489808	130242.18980392994
45221.54242840704	61545.209667021874	132217.54145185574	173726.42303023746	80345.47526141371	105207.3063671487	121965.21786908033	27860.26830685983	83887.68356713181	98686.74485632629	53978.57161818672	69296.36955827006	158876.36493199327	193480.3963702351	66156.0809648599	17652.238515074885	82343.05520053107	97070.75846315842	79371.76408152269	63466.29801810864	112139.41958790994	85587.1300631116	71757.12828894108	31686.940903676314	46206.43066496166	31479.471127459386	38565.4881354367	150491.7381037286	174328.57955740983	130242.18980392994
45221.54242840704	61545.209667021874	132217.54145185574	173726.42303023746	80345.47526141371	105207.3063671487	121965.21786908033	27860.26830685983	83887.68356713181	98686.74485632629	53978.57161818672	68976.67753470775	158876.36493199327	193480.3963702351	66156.0809648599	17652.238515074885	82343.05520053107	96961.37827457087	79371.76408152269	63466.29801810864	111912.35037376457	85587.1300631116	71757.12828894108	31686.940903676314	46206.43066496166	31479.471127459386	38565.4881354367	150491.7381037286	173310.0810707007	130242.18980392994
45221.54242840704	61545.209667021874	132217.54145185574	173726.42303023746	80345.47526141371	105207.3063671487	121965.21786908033	27860.26830685983	83667.43601540958	98686.74485632629	53978.57161818672	68503.61488595673	158876.36493199327	193480.3963702351	66040.5299691534	17558.442888622874	82343.05520053107	96961.37827457087	79371.76408152269	63466.29801810864	111912.35037376457	85587.1300631116	71757.12828894108	31686.940903676314	46206.43066496166	31479.471127459386	38565.4881354367	150491.7381037286	173310.0810707007	130242.18980392994
45221.54242840704	61545.209667021874	132217.54145185574	173726.42303023746	80345.47526141371	105207.3063671487	121965.21786908033	27860.26830685983	83667.43601540958	98686.74485632629	53941.78445578669	68503.61488595673	158876.36493199327	193480.3963702351	66040.5299691534	17026.27899756552	82343.05520053107	96961.37827457087	79371.76408152269	63466.29801810864	111912.35037376457	85587.1300631116	71757.12828894108	31686.940903676314	46206.43066496166	31479.471127459386	38565.4881354367	150491.7381037286	173310.0810707007	130242.18980392994
45221.54242840704	61545.209667021874	132217.54145185574	173726.42303023746	80140.47249615098	105207.3063671487	121965.21643799623	27860.26830685983	83667.43601540958	98686.74485632629	53941.78445578669	68503.61488595673	158876.36493199327	193480.3963702351	66040.5299691534	17026.27899756552	82343.05520053107	96961.37827457087	78700.95677399093	63466.29801810864	111901.32807732017	84809.97463434142	71508.20244414975	31686.940903676314	46206.43066496166	31479.471127459386	38565.4881354367	150491.7381037286	173310.0810707007	130242.18980392994
45221.54242840704	61545.209667021874	132217.54145185574	173726.42303023746	80140.47249615098	105207.3063671487	121627.98520921111	27764.62586897397	83667.43601540958	98686.74485632629	52117.558811046416	68503.61488595673	158324.08964120978	193480.3963702351	66040.5299691534	17026.27899756552	82343.05520053107	96903.0787284991	78700.95677399093	63466.29801810864	111901.32807732017	84809.97463434142	71508.20244414975	31686.940903676314	46206.43066496166	31479.471127459386	38565.4881354367	150491.7381037286	173310.0810707007	130242.18980392994
45221.54242840704	61545.209667021874	132217.54145185574	173726.42303023746	80011.86367729092	105207.3063671487	121627.98520921111	27764.62586897397	83667.43601540958	98686.74485632629	52117.558811046416	68503.61488595673	158324.08964120978	193480.3963702351	66040.5299691534	17026.27899756552	82343.05520053107	96903.0787284991	78700.95677399093	63466.29801810864	111901.32807732017	84809.97463434142	71508.20244414975	31686.940903676314	46206.43066496166	31479.471127459386	38565.4881354367	150491.7381037286	172735.94094008242	130242.18980392994
44362.26679959553	61515.91000971822	131994.41593211112	173726.42303023746	79242.17063044757	105207.3063671487	121227.73414322622	27764.62586897397	83667.43601540958	98686.74485632629	51498.50273888896	68503.61488595673	158324.08964120978	193480.3963702351	66040.5299691534	17026.27899756552	81873.32655921255	96903.0787284991	78700.95677399093	63466.29801810864	111901.32807732017	84252.97535949181	71508.20244414975	31686.940903676314	46206.43066496166	31479.471127459386	38565.4881354367	150491.7381037286	172735.94094008242	130242.18980392994
44362.26679959553	61515.91000971822	131994.41593211112	173726.42303023746	76737.01149002547	105207.3063671487	121227.73414322622	27764.62586897397	83667.43601540958	98686.74485632629	51498.50273888896	68503.61488595673	158324.08964120978	193480.3963702351	66040.5299691534	17026.27899756552	81873.32655921255	96903.0787284991	78700.95677399093	63466.29801810864	111901.32807732017	83863.38561786564	71508.20244414975	31575.159357238	46206.43066496166	30979.787862687866	38565.4881354367	150491.7381037286	172735.94094008242	130242.18980392994
44362.26679959553	61515.91000971822	131994.41593211112	173726.42303023746	76737.01149002547	105207.3063671487	121227.73414322622	27306.28902228223	83667.43601540958	98686.74485632629	51498.50273888896	68503.61488595673	158324.08964120978	193480.3963702351	66040.5299691534	17026.27899756552	81873.32655921255	96615.68263724301	78700.95677399093	63466.29801810864	111901.32807732017	83199.24885371137	71508.20244414975	31575.159357238	45756.87408421819	30979.787862687866	38565.4881354367	150491.7381037286	172735.94094008242	130242.18980392994
44362.26679959553	61515.91000971822	131994.41593211112	173726.42303023746	76438.70057856217	105207.3063671487	121227.73414322622	27306.28902228223	83667.43601540958	98686.74485632629	51498.50273888896	68503.61488595673	158324.08964120978	193480.3963702351	66040.5299691534	17026.27899756552	81873.32655921255	96615.68263724301	78700.95677399093	63466.29801810864	111901.32807732017	83199.24885371137	71508.20244414975	31545.236848058128	45756.87408421819	30979.787862687866	37750.48533105988	150491.7381037286	172735.94094008242	130030.19605091555
44362.26679959553	61515.91000971822	131994.41593211112	173726.42303023746	76053.61378212758	105015.71865169237	121227.73414322622	27306.28902228223	83021.97590371521	98686.74485632629	51498.50273888896	68389.19843954736	158324.08964120978	193480.3963702351	66040.5299691534	16726.35780100571	81873.32655921255	96593.391256183	78700.95677399093	63466.29801810864	111901.32807732017	82491.40605393462	71508.20244414975	30892.50124763002	45756.87408421819	30979.787862687866	37750.48533105988	150224.35618390175	172735.94094008242	130030.19605091555
44362.26679959553	61515.91000971822	131994.41593211112	173165.07983794657	75485.55429809235	104936.38108952221	121215.37171490742	27306.28902228223	83021.97590371521	98686.74485632629	51119.295813796474	68389.19843954736	158150.90552768848	193480.3963702351	66040.5299691534	16726.35780100571	81873.32655921255	95863.82634479995	78700.95677399093	63466.29801810864	111901.32807732017	82217.69878787088	71508.20244414975	30650.185223773013	45756.87408421819	30979.787862687866	37750.48533105988	150224.35618390175	172735.94094008242	130030.19605091555
44362.26679959553	61515.91000971822	131994.41593211112	173165.07983794657	74663.93315919013	104807.15984191625	121215.37171490742	27306.28902228223	83021.97590371521	98686.74485632629	50724.228418445404	68389.19843954736	158150.90552768848	193480.3963702351	66040.5299691534	16242.715825630896	81873.32655921255	95863.82634479995	78700.95677399093	63466.29801810864	111901.32807732017	82217.69878787088	71508.20244414975	30650.185223773013	45756.87408421819	30979.787862687866	37750.48533105988	149356.2736553946	172735.94094008242	130030.19605091555
44362.26679959553	61515.91000971822	131994.41593211112	173165.07983794657	73784.27789351114	104807.15984191625	121215.37171490742	27306.28902228223	83021.97590371521	98686.74485632629	50724.228418445404	68389.19843954736	158150.90552768848	193480.3963702351	66040.5299691534	16242.715825630896	81873.32655921255	95863.82634479995	78700.95677399093	63466.29801810864	111449.21043895533	81627.5755119991	71508.20244414975	30650.185223773013	45756.87408421819	30979.787862687866	37750.48533105988	149356.2736553946	172735.94094008242	130030.19605091555
44362.26679959553	61259.35713736324	131235.8475824031	173165.07983794657	73784.27789351114	104807.15984191625	121215.37171490742	27306.28902228223	83021.97590371521	98686.74485632629	50724.228418445404	68389.19843954736	158150.90552768848	192929.22449257312	66040.5299691534	16050.174133555389	81873.32655921255	95863.82634479995	78700.95677399093	63466.29801810864	111378.2871351898	81627.5755119991	71508.20244414975	30650.185223773013	45756.87408421819	30979.787862687866	37750.48533105988	149356.2736553946	172735.94094008242	130030.19605091555
44362.26679959553	61259.35713736324	131235.8475824031	173165.07983794657	73784.27789351114	104807.15984191625	121215.37171490742	27306.28902228223	81463.04420355838	98686.74485632629	50724.228418445404	68389.19843954736	158073.5733299228	192929.22449257312	66040.5299691534	16050.174133555389	81873.32655921255	95863.82634479995	78700.95677399093	63466.29801810864	110992.82913718611	81627.5755119991	71508.20244414975	30650.185223773013	45756.87408421819	30645.22996583335	37750.48533105988	149356.2736553946	172735.94094008242	130030.19605091555
44362.26679959553	61157.20845207498	131235.8475824031	173165.07983794657	73784.27789351114	104352.30509928089	121215.37171490742	27306.28902228223	81463.04420355838	98686.74485632629	50724.228418445404	68305.8589064192	158073.5733299228	192929.22449257312	66040.5299691534	16050.174133555389	81873.32655921255	95863.82634479995	78629.68008051827	63466.29801810864	110992.82913718611	81627.5755119991	71508.20244414975	30249.106732545628	45756.87408421819	30645.22996583335	37750.48533105988	149356.2736553946	172735.94094008242	130030.19605091555
44362.26679959553	61157.20845207498	131235.8475824031	172837.52219503906	73784.27789351114	104352.30509928089	121215.37171490742	27306.28902228223	81463.04420355838	98369.75530606948	50724.228418445404	68305.8589064192	158073.5733299228	192929.22449257312	66040.5299691534	16050.174133555389	81598.14521490525	95863.82634479995	78629.68008051827	63466.29801810864	110518.60897939756	81627.5755119991	71508.20244414975	30249.106732545628	45756.87408421819	30290.926747543668	36376.91273455707	149356.2736553946	172735.94094008242	130030.19605091555
44362.26679959553	61157.20845207498	131235.8475824031	172778.97352185647	73784.27789351114	104352.30509928089	121215.37171490742	27306.28902228223	81433.26300821833	98369.75530606948	50724.228418445404	68030.52361675363	158073.5733299228	192929.22449257312	66040.5299691534	16050.174133555389	81598.14521490525	95863.82634479995	78442.7380209617	63466.29801810864	110518.60897939756	81627.5755119991	70462.54193624663	30249.106732545628	45756.87408421819	30290.926747543668	35742.19844437155	149356.2736553946	172735.94094008242	129864.3679470417
44362.26679959553	61129.9609002923	131235.8475824031	172778.97352185647	73784.27789351114	104352.30509928089	121215.37171490742	27306.28902228223	80795.16898127865	98369.75530606948	50724.228418445404	68030.52361675363	158073.5733299228	192852.81134787315	66034.16443615357	15552.98025272191	81598.14521490525	95863.82634479995	78442.7380209617	63319.03945263845	110518.60897939756	81627.5755119991	70462.54193624663	30249.106732545628	45756.87408421819	30290.926747543668	34983.43958254173	149356.2736553946	172735.94094008242	129864.3679470417
44362.26679959553	61129.9609002923	130689.30036564369	172778.97352185647	73784.27789351114	104352.30509928089	121215.37171490742	27306.28902228223	80699.65594492789	98369.75530606948	50724.228418445404	67845.10880075787	158073.5733299228	192852.81134787315	65860.02129372413	15552.98025272191	81598.14521490525	95863.82634479995	78442.7380209617	63319.03945263845	110169.76312136141	81627.5755119991	70462.54193624663	30249.106732545628	45756.87408421819	30290.926747543668	34983.43958254173	149356.2736553946	172704.5226283713	129864.3679470417
44362.26679959553	61129.9609002923	130689.30036564369	172778.97352185647	73784.27789351114	104352.30509928089	121215.37171490742	27306.28902228223	80699.65594492789	98091.91887707585	50724.228418445404	67841.32813721645	158073.5733299228	192852.81134787315	65360.30208070231	15552.98025272191	81598.14521490525	95863.82634479995	78442.7380209617	63319.03945263845	109992.57158276309	81555.47731212	70462.54193624663	30249.106732545628	45756.87408421819	30290.926747543668	34983.43958254173	149356.2736553946	172704.5226283713	129864.3679470417
44362.26679959553	61129.9609002923	130432.56414296312	172778.97352185647	73784.27789351114	104270.93120595576	121215.37171490742	27306.28902228223	80523.17238180524	98091.91887707585	50724.228418445404	67841.32813721645	158073.5733299228	192852.81134787315	65360.30208070231	15552.98025272191	81598.14521490525	95863.82634479995	78442.7380209617	63319.03945263845	109992.57158276309	81264.00909583723	70462.54193624663	30249.106732545628	45756.87408421819	30290.926747543668	34983.43958254173	149356.2736553946	172704.5226283713	129864.3679470417
44362.26679959553	61129.9609002923	130432.56414296312	172778.97352185647	73784.27789351114	104270.93120595576	121215.37171490742	27306.28902228223	80204.38519009246	98091.91887707585	50724.228418445404	67841.32813721645	158073.5733299228	192852.81134787315	65360.30208070231	15552.98025272191	81085.18618608578	95863.82634479995	78442.7380209617	63319.03945263845	109992.57158276309	80754.96601701059	70462.54193624663	30249.106732545628	45756.87408421819	30290.926747543668	34879.41143413126	149356.2736553946	172704.5226283713	129864.3679470417
44362.26679959553	61129.9609002923	130290.84340007138	172778.97352185647	73701.23454262102	104270.93120595576	121215.37171490742	27306.28902228223	80072.92272347226	98091.91887707585	50724.228418445404	67841.32813721645	158073.5733299228	192852.81134787315	65360.30208070231	15552.98025272191	81085.18618608578	95863.82634479995	78442.7380209617	63319.03945263845	109897.34021911315	80754.96601701059	70462.54193624663	30249.106732545628	45756.87408421819	30290.926747543668	34879.41143413126	149280.7834985379	172704.5226283713	129864.3679470417
44362.26679959553	61129.9609002923	130226.51609529767	172778.97352185647	73701.23454262102	104270.93120595576	121215.37171490742	27306.28902228223	80072.92272347226	98091.91887707585	50724.228418445404	67487.78863849094	158073.5733299228	192852.81134787315	65140.1881184975	15552.98025272191	81046.97354651775	95863.82634479995	78442.7380209617	63319.03945263845	109897.34021911315	80192.89184880437	70462.54193624663	30242.229536575025	45756.87408421819	30290.926747543668	34879.41143413126	149280.7834985379	172704.5226283713	129864.3679470417
44362.26679959553	61129.9609002923	130226.51609529767	172757.7017564334	73415.91284798637	104270.93120595576	121215.37171490742	27306.28902228223	80072.92272347226	98091.91887707585	50724.228418445404	66747.60753873878	158073.5733299228	192852.81134787315	65140.1881184975	15552.98025272191	81046.97354651775	95863.82634479995	78442.7380209617	63319.03945263845	109897.34021911315	80032.04132658223	70462.54193624663	30242.229536575025	45756.87408421819	30117.551767860274	34879.41143413126	149280.7834985379	172704.5226283713	129864.3679470417
44362.26679959553	60869.38701245393	130003.42310673057	171655.57141740344	73415.91284798637	104270.93120595576	120987.1196026265	27306.28902228223	79881.35000888871	98091.91887707585	50686.41509478412	66747.60753873878	158073.5733299228	192852.81134787315	65140.1881184975	15552.98025272191	81046.97354651775	95863.82634479995	78442.7380209617	63069.93137819472	109897.34021911315	80032.04132658223	70462.54193624663	30242.229536575025	45756.87408421819	30117.551767860274	34367.81008690789	149013.6229150336	172704.5226283713	129755.43762108641
44362.26679959553	60066.12990825546	130003.42310673057	171556.2115210666	73415.91284798637	104270.93120595576	120987.1196026265	27306.28902228223	79427.45283246905	98091.91887707585	50594.146882954214	66747.60753873878	158073.5733299228	192852.81134787315	65140.1881184975	15552.98025272191	81046.97354651775	95863.82634479995	78442.7380209617	63069.93137819472	109618.9399502559	80032.04132658223	70462.54193624663	30242.229536575025	45756.87408421819	30117.551767860274	34367.81008690789	149013.6229150336	172633.6801790028	129755.43762108641
44362.26679959553	60042.72131072114	130003.42310673057	171556.2115210666	73391.41848169097	104270.93120595576	120987.1196026265	27306.28902228223	79427.45283246905	98091.91887707585	50594.146882954214	66747.60753873878	158073.5733299228	192852.81134787315	65140.1881184975	15552.98025272191	81046.97354651775	95863.82634479995	78442.7380209617	63069.93137819472	109556.90465034854	79843.03528957914	70462.54193624663	30242.229536575025	45756.87408421819	30117.551767860274	34361.2855862212	149013.6229150336	172633.6801790028	129755.43762108641
44362.26679959553	60042.72131072114	130003.42310673057	171242.3352062914	73391.41848169097	104221.52724969028	120987.1196026265	27306.28902228223	79427.45283246905	98091.91887707585	50594.146882954214	66747.60753873878	158073.5733299228	192801.58599935536	65140.1881184975	15552.98025272191	81025.20477872955	95863.82634479995	78442.7380209617	62779.03396959023	109556.90465034854	79688.64015517048	70462.54193624663	30242.229536575025	45756.87408421819	30117.551767860274	34361.2855862212	149013.6229150336	172633.6801790028	129569.22361770408
44362.26679959553	60042.72131072114	130003.42310673057	170851.18282283487	73391.41848169097	104221.52724969028	120987.1196026265	26796.44934192714	79427.45283246905	98040.38858450089	50594.146882954214	66678.9361770824	158073.5733299228	192621.70640474322	65140.1881184975	15508.355541659032	80969.91460262699	95863.82634479995	78429.6654200491	62266.622422236156	109556.90465034854	78817.52515359593	70462.54193624663	30230.047498018565	45756.87408421819	29906.48396665313	34188.2388037787	149013.6229150336	172633.6801790028	129569.22361770408
44362.26679959553	59698.04948749356	129765.36946786093	170833.6906482266	72953.07568193125	104221.52724969028	120701.16730576023	25385.269467546375	79314.99393112755	98040.38858450089	50576.599008096506	66678.9361770824	158073.5733299228	192621.70640474322	65140.1881184975	15508.355541659032	80969.91460262699	95754.62145832826	78429.6654200491	62200.82236450724	109556.90465034854	78817.52515359593	70462.54193624663	30013.421460766815	45756.87408421819	29906.48396665313	34188.2388037787	148960.3106298269	172633.6801790028	129569.22361770408
44198.91901052586	59512.78712422854	129765.36946786093	170833.6906482266	72778.20103825368	104221.52724969028	120701.16730576023	24333.89017906207	79285.01243665339	98040.38858450089	50576.599008096506	66678.9361770824	157972.94023438927	192621.70640474322	65140.1881184975	15378.643580386362	80896.04595533783	95642.90516185996	78429.6654200491	61890.0246861562	109504.73241000716	78817.52515359593	70462.54193624663	30013.421460766815	45756.87408421819	29821.076237616322	34188.2388037787	148799.86523260066	172633.6801790028	129569.22361770408
44177.16940292961	59501.66260329357	129765.36946786093	170598.42410680713	72778.20103825368	103987.96146925093	120701.16730576023	23494.178835618968	79285.01243665339	98040.38858450089	50576.599008096506	66560.86178612092	157972.94023438927	192621.70640474322	65140.1881184975	15231.353285380776	80896.04595533783	95642.90516185996	78372.0929331771	61890.0246861562	109504.73241000716	78817.52515359593	70222.51210834582	30013.421460766815	45756.87408421819	29821.076237616322	34188.2388037787	148799.86523260066	172516.57735783773	129569.22361770408
44177.16940292961	59501.66260329357	129765.36946786093	170598.42410680713	72714.43652303297	103846.75098657227	120305.70545516122	23108.027261127965	79285.01243665339	98040.38858450089	50215.75475034864	66363.72672091107	157905.75243413172	192594.06746108105	65140.1881184975	15077.620350883768	80896.04595533783	95642.90516185996	78372.0929331771	61890.0246861562	109504.73241000716	78817.52515359593	70222.51210834582	30013.421460766815	45756.87408421819	29716.648833847128	34188.2388037787	148695.24088212685	172516.57735783773	129569.22361770408
44126.85432562904	59501.66260329357	129765.36946786093	170472.26255312032	72714.43652303297	103846.75098657227	120305.70545516122	23108.027261127965	79241.15127266596	98040.38858450089	50215.75475034864	66363.72672091107	157787.19874003873	192594.06746108105	65140.1881184975	15077.620350883768	80896.04595533783	95642.90516185996	78346.69872457052	61890.0246861562	109504.73241000716	78817.52515359593	70222.51210834582	30013.421460766815	45756.87408421819	29716.648833847128	34188.2388037787	148695.24088212685	172450.2449531463	129569.22361770408
44097.807870929784	59501.66260329357	129765.36946786093	170457.40611798925	72714.43652303297	103846.75098657227	120305.70545516122	23078.017488718862	79129.1262316913	98040.38858450089	50215.75475034864	66363.72672091107	157728.04900675156	192594.06746108105	65140.1881184975	14945.67465217791	80896.04595533783	95600.1255641307	78346.69872457052	61890.0246861562	109504.73241000716	78764.76359192659	70222.51210834582	30013.421460766815	45756.87408421819	29467.96017606751	34188.2388037787	148376.03161590296	172325.40764317254	129569.22361770408
44097.807870929784	59340.239152567396	129765.36946786093	170457.40611798925	72714.43652303297	103846.75098657227	120200.89415390618	23033.55699923867	78712.17196165801	98040.38858450089	50215.75475034864	66363.72672091107	157655.13334126346	192594.06746108105	65140.1881184975	14856.99610060779	80896.04595533783	95600.1255641307	78346.69872457052	60576.83325727217	109286.06374079354	78637.64985022291	70222.51210834582	29892.749274159927	45756.87408421819	29380.98053458603	34188.2388037787	148376.03161590296	172325.40764317254	129567.17510912803
44097.807870929784	59340.239152567396	129739.67018731842	170457.40611798925	72714.43652303297	103607.8447631843	120200.89415390618	23033.55699923867	78712.17196165801	98040.38858450089	50203.94267315254	66363.72672091107	157655.13334126346	192594.06746108105	65140.1881184975	14856.99610060779	80896.04595533783	95600.1255641307	78346.69872457052	60146.12672824634	104745.98676765416	78637.64985022291	70222.51210834582	29892.749274159927	45756.87408421819	29262.54901841833	34188.2388037787	148376.03161590296	172325.40764317254	129567.17510912803
44097.807870929784	59340.239152567396	129739.67018731842	170232.1237395929	72714.43652303297	103607.8447631843	120200.89415390618	23033.55699923867	78712.17196165801	97956.31745171382	50203.94267315254	66363.72672091107	157538.02443404205	192594.06746108105	65140.1881184975	14606.922335887426	80896.04595533783	95600.1255641307	78346.69872457052	59814.69769642723	104626.592225342	78096.09426659124	70222.51210834582	29892.749274159927	45756.87408421819	29262.54901841833	34055.522211336254	148376.03161590296	172249.51847873666	129567.17510912803
44097.807870929784	59340.239152567396	129739.67018731842	170186.42349858393	72714.43652303297	103607.8447631843	120200.89415390618	23033.55699923867	78691.24811924058	97956.31745171382	50128.6758032014	66363.72672091107	156999.33591792	192594.06746108105	65140.1881184975	14606.922335887426	80896.04595533783	95600.1255641307	78094.15361883682	59814.69769642723	104626.592225342	77946.57345895782	70222.51210834582	29892.749274159927	45756.87408421819	29075.144818776564	34055.522211336254	148376.03161590296	172194.74522832222	129567.17510912803
44097.807870929784	59340.239152567396	129652.75017007315	170054.3468694597	72714.43652303297	103607.8447631843	120200.89415390618	23027.565829855954	78691.24811924058	97648.83479180746	50109.33829922949	66363.72672091107	156996.9134196593	192594.06746108105	65140.1881184975	14606.922335887426	80896.04595533783	95600.1255641307	78094.15361883682	59814.69769642723	104383.2441441475	77691.26832258793	70222.51210834582	29879.523786297865	45756.87408421819	28953.743705989473	34055.522211336254	148376.03161590296	172194.74522832222	129567.17510912803
44097.807870929784	59340.239152567396	129530.19224637066	170054.3468694597	72563.09616140876	103434.5214032564	120200.89415390618	22702.89602351668	78664.57000872023	97297.97387858578	49781.31067834245	66363.72672091107	156860.66597815062	192594.06746108105	65140.1881184975	14606.922335887426	80896.04595533783	95600.1255641307	78094.15361883682	59814.69769642723	104383.2441441475	77585.58356024082	70222.51210834582	29879.523786297865	45756.87408421819	28911.97052667706	34055.522211336254	148376.03161590296	171973.52165393616	129567.17510912803
44084.710727824466	59340.239152567396	129530.19224637066	170054.3468694597	72563.09616140876	103434.5214032564	120166.27590766638	22657.918538652884	78664.57000872023	97297.97387858578	49626.57977994842	66363.72672091107	156860.66597815062	192594.06746108105	65140.1881184975	14606.922335887426	80896.04595533783	95600.1255641307	78094.15361883682	59751.16458605508	104383.2441441475	77585.58356024082	70222.51210834582	29879.523786297865	45756.87408421819	28882.903238564348	34055.522211336254	148376.03161590296	171928.87647537643	129567.17510912803
44084.710727824466	59340.239152567396	129530.19224637066	170054.3468694597	72563.09616140876	103434.5214032564	120149.3240288218	22633.26112354675	78664.57000872023	97297.97387858578	49588.20395237081	66363.72672091107	156860.66597815062	192594.06746108105	65140.1881184975	14606.922335887426	80896.04595533783	95600.1255641307	78094.15361883682	59751.16458605508	104330.54826325527	77585.58356024082	70222.51210834582	29879.523786297865	45752.693395349044	28882.903238564348	34055.522211336254	148376.03161590296	171928.87647537643	129567.17510912803
44084.710727824466	59340.239152567396	129530.19224637066	170054.3468694597	72552.05936672093	103434.5214032564	120090.56404717578	22577.009074408048	78630.45741322188	97297.97387858578	49432.082329462675	66363.72672091107	156634.3187762885	192594.06746108105	65131.351295959015	14606.922335887426	80896.04595533783	95600.1255641307	78081.62105997789	59751.16458605508	104330.54826325527	77585.58356024082	70222.51210834582	29879.523786297865	45670.87390398517	28614.255508433565	34055.522211336254	148345.35977744788	171928.87647537643	129567.17510912803
44084.710727824466	59340.239152567396	129490.61774316196	169978.92704842155	72508.89989647825	103434.5214032564	119996.41404884864	22577.009074408048	78527.17530956767	97297.97387858578	49308.82063324538	66317.25547621874	156568.43030064562	192594.06746108105	65101.320278493724	14606.922335887426	80896.04595533783	95600.1255641307	78081.62105997789	59751.16458605508	104330.54826325527	77554.49536479206	70222.51210834582	29879.523786297865	45670.87390398517	28591.445813028808	34055.522211336254	148279.48105135403	171839.9345857757	129567.17510912803
44084.710727824466	59333.289266863445	129490.61774316196	169697.32021460327	72508.89989647825	103434.5214032564	119977.85343942538	22486.274075944046	78430.57401484947	97297.97387858578	49308.82063324538	66317.25547621874	156411.09249058293	192594.06746108105	65101.320278493724	14606.922335887426	80896.04595533783	95600.1255641307	78081.62105997789	59698.209292301915	104330.54826325527	77438.06250748715	70206.0149936034	29879.523786297865	45670.87390398517	28591.445813028808	34055.522211336254	148279.48105135403	171826.9125442288	129567.17510912803
44084.710727824466	59322.358558119515	129297.06497621018	169697.32021460327	72508.89989647825	103434.5214032564	119871.23448248241	22486.274075944046	78373.07994201289	97297.97387858578	49308.82063324538	66317.25547621874	156185.98535163148	192594.06746108105	65026.53053985046	14606.922335887426	80896.04595533783	95600.1255641307	78075.47482109941	59653.551332219635	104226.32764915889	77437.46982190228	70120.41768679557	29879.523786297865	45670.87390398517	28423.38008218196	34055.522211336254	148279.48105135403	171729.6158821061	129558.32197544062
44084.710727824466	59213.97054789486	129272.87110878198	169697.32021460327	72508.89989647825	103434.5214032564	119871.23448248241	22486.274075944046	78373.07994201289	97297.97387858578	49239.88531538395	66317.25547621874	156128.61797501173	192594.06746108105	65026.53053985046	14581.745828096018	80896.04595533783	95600.1255641307	78029.1351468877	59629.491828128244	104209.99947362786	77437.46982190228	70069.70922155888	29853.314716272056	45670.87390398517	28279.99888789977	34055.522211336254	148279.48105135403	171729.6158821061	129487.38924275551
44046.219119007714	59213.97054789486	129272.87110878198	169689.35874105906	72480.92004162598	103434.5214032564	119871.23448248241	22486.274075944046	78373.07994201289	97297.97387858578	49121.3000486321	66317.25547621874	156065.38488854555	192516.64430098428	65026.53053985046	14453.019931887966	80896.04595533783	95600.1255641307	78029.1351468877	59534.536776488894	104181.73054751754	77317.93325824947	70069.70922155888	29853.314716272056	45670.87390398517	28024.11533433961	33995.06073165309	148225.24734023062	171729.6158821061	129487.38924275551
44046.219119007714	59213.97054789486	129272.87110878198	169568.93952159124	72480.92004162598	103434.5214032564	119800.18791923755	22486.274075944046	78373.07994201289	97254.95499643883	49062.163924312394	66317.25547621874	155970.65360580588	192516.64430098428	65026.53053985046	14437.949347360875	80816.37039856955	95582.67980217909	78029.1351468877	59519.74899290803	104181.73054751754	77163.28929110533	70069.70922155888	29788.990130926166	45670.87390398517	27955.620054551448	33995.06073165309	148225.24734023062	171702.62132557345	129368.12874241873
44046.219119007714	59155.042985184424	129199.54079319589	169568.93952159124	72375.06091233336	103434.5214032564	119800.18791923755	22445.2664944562	78373.07994201289	97254.95499643883	49001.6724767373	66317.25547621874	155804.30300464114	192514.8448056967	65026.53053985046	14407.693654501036	80816.37039856955	95582.67980217909	77971.73336713701	59380.39980257523	104181.73054751754	76997.96131720902	70069.70922155888	29788.990130926166	45670.87390398517	27955.620054551448	33971.302719789106	148225.24734023062	171426.83804788615	129298.49341839402
44046.219119007714	59113.732384501964	129199.54079319589	169568.93952159124	72163.21802296456	103434.5214032564	119800.18791923755	22445.2664944562	78373.07994201289	97254.95499643883	48790.039463203306	66306.04769778022	155710.52191303496	192514.8448056967	64948.78626481182	14407.693654501036	80816.37039856955	95582.67980217909	77956.84928047538	59330.24869605192	104170.48329169604	76965.88065390637	70069.70922155888	29788.990130926166	45670.87390398517	27899.778220944456	33971.302719789106	148225.24734023062	171102.397283784	129298.49341839402
44019.645790308896	59113.732384501964	129129.80723251999	169568.93952159124	72127.4872231186	103434.5214032564	119800.18791923755	22378.474755731277	78373.07994201289	97254.95499643883	48774.757952670094	66262.10784617756	155534.02335891378	192514.8448056967	64948.78626481182	14393.084061374246	80804.3142412093	95582.67980217909	77956.84928047538	59252.959633383725	103955.01940302616	76816.7867689484	70037.228353024	29788.990130926166	45670.87390398517	27895.702696852124	33967.27124162411	148225.24734023062	171086.82011331906	129197.40706745112
44019.645790308896	59067.061592165475	129129.80723251999	169568.93952159124	72121.36741850538	103434.5214032564	119800.18791923755	22378.474755731277	78373.07994201289	97243.11812484187	48721.76294250953	66262.10784617756	155513.25962837323	192514.8448056967	64948.78626481182	14339.618145727878	80757.80544629855	95582.67980217909	77948.30515299474	59185.83400059111	103952.23381279416	76795.3242158258	70037.228353024	29788.990130926166	45670.87390398517	27895.702696852124	33967.27124162411	148213.31960555067	171026.64812597286	129134.2455684499
44019.645790308896	59022.46403504006	129072.25990634086	169482.6170303509	71880.77664917572	103434.5214032564	119730.5696369649	22356.106801413724	78353.3928223973	97243.11812484187	48663.72270833463	66262.10784617756	155503.89242978726	192514.8448056967	64948.78626481182	14339.618145727878	80726.07834801386	95582.67980217909	77855.1730947394	59185.83400059111	103952.23381279416	76748.47996427397	70018.49259385344	29788.990130926166	45670.87390398517	27895.702696852124	33967.27124162411	148213.31960555067	170964.9468025968	129134.2455684499
44019.645790308896	59022.46403504006	128982.67038279133	169414.48479132485	71876.9802134999	103434.5214032564	119675.8816151022	22339.016831696972	77867.64190831206	97243.11812484187	48663.72270833463	66262.10784617756	155296.90389562686	192514.8448056967	64930.06938491768	14223.466200789338	80661.85069645775	95582.67980217909	77855.1730947394	59104.65752272957	103889.14819647504	76656.84802337973	69880.8563739211	29788.990130926166	45670.87390398517	27880.38287754861	33967.27124162411	148213.31960555067	170964.9468025968	129134.2455684499
43961.18475280245	59022.46403504006	128982.67038279133	169303.89407403208	71759.15279183375	103434.5214032564	119598.3034379441	22284.025630937955	77631.72257882	97243.11812484187	48644.4195381038	66262.10784617756	155249.9108931073	192478.28683283407	64866.28222961384	14223.466200789338	80661.85069645775	95582.67980217909	77855.1730947394	59104.65752272957	103889.14819647504	76416.2217512235	69379.28019136627	29788.990130926166	45670.87390398517	27880.38287754861	33902.59310845766	148169.82667441506	170912.7078294211	129134.2455684499
43961.18475280245	58977.43011740517	128982.67038279133	169139.02735360424	71586.97132028548	103434.5214032564	119567.69589307612	22201.382677794147	77631.72257882	97243.11812484187	48644.4195381038	66262.10784617756	155086.04854221162	192478.28683283407	64866.28222961384	14223.466200789338	80661.85069645775	95582.67980217909	77855.1730947394	59104.65752272957	103889.14819647504	76416.2217512235	69010.56751826091	29770.657759663187	45454.52667152436	27857.410284552006	33902.59310845766	148104.28473815043	170912.7078294211	129127.09133130993
43961.18475280245	58977.43011740517	128982.67038279133	169089.6502305469	71518.37610135789	103426.24286700896	119552.34395865788	22192.78706662148	77588.1177487478	97243.11812484187	48611.28887412305	66262.10784617756	155068.14549233072	192478.28683283407	64866.28222961384	14223.466200789338	80618.34904629913	95582.67980217909	77855.1730947394	59104.65752272957	103889.14819647504	76328.60585379355	68774.27515133042	29770.657759663187	44774.64790454463	27831.62348031539	33902.59310845766	148104.28473815043	170892.34674873916	129018.6293263707
43961.18475280245	58977.0583478866	128968.28447668075	169089.6502305469	71394.02056728333	103426.24286700896	119514.2129171927	22127.777367103605	77588.1177487478	97194.04634413208	48611.28887412305	66242.09388551806	155050.92429307793	192478.28683283407	64866.28222961384	14223.466200789338	80580.03560848393	95581.16611916317	77855.1730947394	59104.65752272957	103809.79343324737	76312.13467271873	68711.6642916515	29770.657759663187	44599.45511893838	27831.62348031539	33902.59310845766	148068.3280597485	170856.28567089228	129003.53682796533
43961.18475280245	58977.0583478866	128888.75554782599	169072.0232557678	71346.91932442861	103398.85799183552	119492.94904533467	22127.777367103605	77588.1177487478	97194.04634413208	48478.467832828195	66218.74771933118	154935.8058969433	192478.28683283407	64866.28222961384	14223.466200789338	80580.03560848393	95578.44784432581	77855.1730947394	59104.65752272957	103809.79343324737	76207.85261305532	68693.49393184834	29770.657759663187	44532.96170369649	27799.80100190152	33902.59310845766	148052.1249193206	170854.30512367145	128970.31736847962
43943.621367025684	58977.0583478866	128872.59951618864	169072.0232557678	71174.38126581	103302.10880477984	119457.05548819742	22127.777367103605	77588.1177487478	97189.47946564981	48440.21907817845	66218.74771933118	154902.581069958	192478.28683283407	64866.28222961384	14223.466200789338	80575.79992883228	95578.44784432581	77844.71265359769	59104.65752272957	103809.79343324737	76170.23274824562	68693.49393184834	29770.657759663187	44532.96170369649	27693.060653677712	33902.59310845766	148023.85360818537	170833.66781950812	128903.05384572658
43943.621367025684	58942.95424986614	128872.59951618864	169054.71812466174	71088.00011161731	103297.84472293078	119377.61687383476	22125.68314434356	77588.1177487478	97189.47946564981	48342.90538067146	66193.68706407734	154852.16436590868	192467.69084412334	64864.908267217674	14215.50602067458	80557.29213669174	95572.22128352094	77844.71265359769	59104.65752272957	103809.79343324737	76104.42965342579	68693.49393184834	29770.657759663187	44522.04938058022	27652.941509047458	33902.59310845766	147997.30877875327	170823.8763857696	128903.05384572658
43942.26898914766	58922.39252879715	128824.75800098924	169053.20697308812	71050.56100174313	103260.90633059628	119377.61687383476	22005.64133712293	77586.31297639782	97189.47946564981	48288.859002465295	66167.04676023059	154750.36344597413	192459.90828716912	64864.908267217674	14215.50602067458	80557.29213669174	95572.22128352094	77826.23981229209	59104.65752272957	103809.79343324737	76029.89373990605	68665.78279968399	29770.657759663187	44496.41322590965	27587.93011601865	33869.75349429054	147913.29902702925	170791.81415337799	128903.05384572658
43942.26898914766	58866.855378936154	128504.64412975394	168983.0554602516	71004.0255376296	103237.50476774863	119360.29883441917	21940.045021636863	77586.31297639782	97189.47946564981	48271.029776821066	66167.04676023059	154750.36344597413	192446.61605475185	64845.13354655002	14199.565834355042	80555.53955841255	95572.22128352094	77826.23981229209	59104.65752272957	103809.79343324737	75982.67484168269	68665.78279968399	29770.657759663187	44421.642298193285	27587.93011601865	33854.033628175544	147877.39988521018	170721.3996308378	128875.75010214918
43942.26898914766	58866.855378936154	128346.59896447104	168983.0554602516	70950.74036838148	103220.84001993417	119309.5155604496	21936.414752376535	77574.45779495414	97154.46750483423	48241.4705764729	66165.05783961434	154692.67834792254	192443.89120308007	64832.61740069146	14160.513642954234	80539.54636925785	95551.76765125254	77826.23981229209	59090.03246610167	103809.79343324737	75982.67484168269	68661.55217636998	29770.657759663187	44421.642298193285	27575.753409303044	33843.12525990737	147842.96172282723	170692.94019640572	128865.8977903765
43942.26898914766	58866.855378936154	128240.95620252127	168969.7429289452	70816.3260052538	103191.6765095541	119295.21478885754	21920.875390708294	77553.1921563175	97154.46750483423	48232.77130968504	66138.08887293172	154668.54765401676	192423.85183964056	64825.711614456086	14160.513642954234	80539.54636925785	95551.76765125254	77826.23981229209	59076.08157845428	103809.79343324737	75922.10629391902	68623.96936733564	29765.4171856594	44421.642298193285	27575.753409303044	33835.41947339149	147827.41680551463	170692.94019640572	128849.90662459865
43942.26898914766	58866.855378936154	128240.95620252127	168912.45496934027	70048.54762278829	103191.6765095541	119277.89835995098	21909.35352655761	77511.30051240846	97154.46750483423	48197.79486985097	66090.82704181568	154634.05113069082	192423.85183964056	64803.880618406976	14137.606269632932	80539.54636925785	95551.76765125254	77826.23981229209	59036.617250852294	103809.79343324737	75922.10629391902	68623.96936733564	29765.4171856594	44421.642298193285	27566.320787335822	33808.914705877745	147810.872026372	170639.10332929104	128813.43613899924
43931.11934989669	58858.50213171306	128216.67330180899	168912.45496934027	69933.07685770924	103191.43946062037	119261.24543400487	21906.34434383853	77511.30051240846	97154.46750483423	48192.68059166288	66068.75768471742	154569.3604520659	192421.41630502505	64788.440069581025	14114.381117763014	80524.87833296596	95535.95453028489	77826.23981229209	59035.63894526524	103798.6121664513	75915.95824799452	68614.41085251077	29765.4171856594	44421.642298193285	27532.459118801962	33781.224214457805	147786.87966351648	170607.7872348346	128813.43613899924
43931.11934989669	58840.447561197456	128211.4902363586	168900.73416314443	69907.25224850967	103156.68220787962	119230.60628234454	21901.499490183527	77504.05135768403	97154.46750483423	48145.230134306585	66051.29799101414	154544.7613776794	192407.73594314273	64780.76273896665	14082.832417704485	80518.47567481626	95535.95453028489	77825.6805252299	58961.84813586844	103780.29666581428	75872.47940836592	68603.78123085864	29762.15347386311	44421.642298193285	27513.48343176286	33781.224214457805	147724.8380831801	170593.3566835786	128810.40633369266
43931.11934989669	58829.12778183769	128207.41778494255	168888.27727241625	69848.50102471228	103146.19032164644	119200.66015456323	21865.017251194466	77481.97494998232	97154.46750483423	48119.45243689105	66037.58247523276	154544.7613776794	192407.73594314273	64780.76273896665	14063.123146580894	80499.53666440718	95535.95453028489	77798.509599102	58905.32538361565	103739.8342912364	75860.10373287188	68602.79234722999	29762.15347386311	44421.642298193285	27507.39805910362	33767.04939502139	147707.54318498808	170564.95235753784	128783.7007549359
43931.11934989669	58798.88846908642	128197.73186894125	168868.80032104446	69815.36501794649	103145.69384183566	119198.14853768547	21861.291571508173	77469.54735403242	97151.30993605457	48087.83159390696	65999.49417140923	154413.08495144398	192379.05904300834	64774.4960976869	14043.841607976226	80475.22278052247	95530.10694281719	77798.509599102	58888.11378141762	103739.8342912364	75757.13175932909	68588.64254906109	29762.15347386311	44421.642298193285	27468.145832212984	33767.04939502139	147689.71325691536	170546.13101280434	128761.60253996473
43931.11934989669	58798.825732827696	128191.20910437776	168837.21853385193	69775.22246736195	103145.69384183566	119183.372322489	21830.52386165584	77469.54735403242	97148.10864719762	48083.93095491286	65971.38239400715	154290.58615533152	192378.3615508546	64774.46741661336	14026.382109995147	80462.12728931874	95530.10694281719	77794.75670425716	58851.10326477172	103739.8342912364	75716.51639167705	68587.90186903102	29762.15347386311	44421.642298193285	27452.05268845638	33766.72222802278	147664.09710874662	170541.6037091486	128755.47662890863
43931.11934989669	58787.997470973976	128181.48730585934	168810.13128925953	69704.09497151853	103130.5976562785	119163.83229609276	21810.496212216563	77467.83943030547	97147.82619548439	48064.42667807326	65956.23194338926	154201.81441455966	192372.22767234265	64761.96414914652	14022.972511791302	80427.63663885502	95527.26756802414	77791.80634028948	58810.39068425297	103737.68904532977	75716.40574692345	68550.650785735	29756.789723234262	44416.76058815689	27435.32023314545	33766.72222802278	147634.39733462036	170508.41009424927	128749.49757482359
43931.11934989669	58771.92783476882	128181.48730585934	168799.8354702936	69659.50542709156	103126.50627187162	119154.28787583424	21788.317967847895	77467.83943030547	97142.6222351032	48024.09704122006	65950.23042556022	154136.3537777403	192356.9813231808	64745.67145239462	14015.541711336757	80427.23356278687	95527.26756802414	77780.93765800884	58799.13143529024	103714.35715198577	75674.4070951078	68543.48894486869	29756.775446851643	44415.92853628855	27435.32023314545	33766.72222802278	147618.99249432926	170503.8478866432	128731.46298316347
43931.11934989669	58769.14574551582	128180.27841406045	168770.81313855792	69637.67300659057	103114.5318882448	118970.89441483241	21783.804812137692	77467.83943030547	97137.78984586839	48001.95798425263	65933.64805007805	154114.5215048863	192356.9813231808	64744.96777373708	14007.52007486726	80406.3438650624	95527.26756802414	77780.93765800884	58787.46936257193	103714.35715198577	75646.01571648441	68520.2458972164	29756.775446851643	44407.14377006291	27413.282424875637	33766.72222802278	147612.19301408512	170500.58473940735	128714.26618368206
43931.11934989669	58742.93091277744	128162.43559730431	168756.54299127366	69608.20305732207	103104.34329883092	118914.0807841755	21749.1801871741	77459.71915878975	97128.13559481401	47976.07600465406	65911.43843690524	154086.21378657862	192356.9813231808	64732.32245603099	13999.348916096236	80398.22293076843	95522.93372610207	77780.93765800884	58769.904135134784	103697.53126995922	75621.64317244245	68517.99370708033	29754.40663827727	44400.8664271035	27382.539880500375	33766.72222802278	147601.88043097593	170480.263047666	128704.0121588963
43931.11934989669	58742.93091277744	128156.87459936917	168748.5579147885	69574.3473011348	103100.88491956842	118901.38766142592	21721.413066237154	77459.11233296647	97122.7012414117	47962.233309991025	65896.8146754154	154078.12761207367	192353.0883732034	64726.79174280755	13989.940149401436	80398.22293076843	95518.84570474392	77780.93765800884	58748.27159916417	103690.20615557418	75599.19483134024	68502.53160070599	29754.40663827727	44389.90828760945	27347.734404281873	33759.23688178175	147594.74300780805	170469.4639663756	128703.49957423966
43926.031548124636	58742.93091277744	128153.52929314766	168733.63001053905	69543.86451135146	103084.82458821413	118872.4487655381	21704.499809137717	77451.80553428846	97119.93797888687	47941.57698954471	65889.83616394797	154010.36587976935	192350.1717805054	64713.468827602	13983.858670274987	80396.04569319544	95518.12101486966	77780.93765800884	58734.24983072311	103690.20615557418	75589.89962936411	68496.19889239858	29752.47369503748	44384.718654638724	27336.05555545133	33748.41272563865	147584.9878644471	170457.14453994736	128685.5479859147
43925.91099994793	58739.80123158359	128148.51520624844	168719.02703910283	69464.56770158096	103072.63690765631	118856.41981275419	21700.372260152977	77440.14704965016	97111.30447533866	47919.5874440643	65886.61009953653	153966.17096295953	192340.41280989657	64706.915742199715	13971.789166143943	80382.43478868301	95517.31798232289	77780.93765800884	58724.636173655934	103690.20615557418	75574.0951180141	68481.81725583921	29752.47369503748	44376.594394785956	27321.796402667853	33736.03161253797	147572.63051932576	170441.7424505147	128674.84682846878
43925.91099994793	58737.780825722744	128146.23881335634	168696.89236856825	69447.94417224887	103070.46552705385	118848.93564529106	21676.51639385234	77435.24892743383	97105.20586595996	47902.42416421823	65875.36642460045	153942.09233540288	192335.84570264415	64702.649326419065	13965.304842719805	80374.12899444519	95517.09309343061	77780.93765800884	58706.554556211086	103679.7475383253	75557.26810218702	68476.51167687318	29752.47369503748	44373.27889804168	27306.5333510065	33736.03161253797	147568.35321946922	170441.3116066996	128665.43698076141
43924.65280865874	58728.979454956345	128142.54960268563	168690.40244495845	69435.89420568397	103058.57809008943	118835.94439308696	21670.1595245877	77426.69803138688	97103.0515659532	47890.692641792084	65866.97776566737	153926.7119521378	192332.44166146012	64697.70022414853	13956.45537553711	80310.47038816214	95509.07267042776	77780.93765800884	58696.94942281279	103664.40555841321	75528.55587458206	68441.16007085623	29752.47369503748	44372.03533268629	27285.205201480167	33731.7554049539	147552.65050250097	170433.78349135382	128650.06312527969
43924.65280865874	58719.701426508385	128138.35131939907	168681.0004385401	69415.4888079219	103022.439964389	118829.2243454039	21665.152463187213	77422.80813594005	97098.85355128658	47874.15508614678	65864.62656777614	153913.12990383734	192329.40296217127	64691.93183515716	13943.743067308296	80294.35771533976	95495.61804206703	77780.93765800884	58681.916872980495	103659.13080363872	75513.9972978728	68409.93159842299	29620.26520883115	44369.79569137651	27274.52893062634	33705.035626832214	147535.26969796215	170427.48387872754	128643.65227104066
43924.65280865874	58697.547433622465	128134.08014210784	168674.54669626383	69396.61889595131	103009.83812334733	118816.87501486855	21653.308797015434	77409.77132241751	97093.83057255618	47857.03783523298	65860.77269195984	153912.79831644523	192322.0110135463	64689.91439697783	13943.493893200866	80276.96982358406	95492.75338175368	77777.50219057612	58678.69947789691	103648.84132047932	75507.45034863328	68386.48905167579	29600.38618629977	44369.79569137651	27273.024537529793	33696.98715755809	147524.83687016324	170414.81675279298	128635.70062821124
43924.37035187751	58675.97027371011	128132.60803705866	168668.5292563345	69377.98253165027	102998.72021759715	118810.24876396246	21559.570333040094	77403.8758990368	97075.45904424334	47842.26768289813	65850.9920065149	153900.3905939851	192322.0110135463	64687.51801634351	13938.543061307797	80269.18396470629	95488.74158089384	77773.68362903141	58660.30520909109	103648.84132047932	75497.01938789622	68371.15498837073	29594.950791087096	44369.437744812516	27263.736869023203	33687.998340459526	147512.97889251198	170405.3684623226	128632.65108232442
43923.03931883892	58666.85954412107	128128.18249394129	168659.0138826693	69364.50592084246	102987.88423581913	118803.43909252401	21551.93671754733	77401.6293228153	97067.19584495213	47832.98380999263	65843.88927883061	153887.2186870174	192317.78441642577	64679.12680902668	13933.179343000575	80265.78906124875	95488.74158089384	77773.05600606807	58654.742843716085	103642.70906629473	75481.61327844938	68356.28917483501	29593.33952854322	44368.2034844541	27257.100528935192	33683.893808819244	147488.57709991225	170400.20415656996	128629.65384660651
43921.8262085915	58660.5538724979	128124.04442902301	168655.54094107464	69358.69279309684	102975.36135743486	118792.21127006986	21541.2966715755	77398.0456708616	97062.70009448129	47826.667214073634	65842.13437609277	153879.22870444157	192317.78441642577	64673.786403562204	13926.82095535508	80259.71854994797	95488.60251459885	77769.03703827044	58646.33761618085	103634.66607211916	75474.2982312619	68344.31486915064	29593.014429945066	44365.78259057773	27249.70268939868	33681.63132826856	147479.32840394156	170394.03313413917	128620.86143098558
43919.993275302964	58654.59067259107	128122.49798747491	168650.532583038	69349.34288255342	102966.76880256439	118788.09436468888	21530.583705498204	77391.78864633093	97057.57465990669	47816.40827184963	65837.70878981432	153873.8030551878	192316.78204761937	64671.53811915839	13922.459476884223	80253.79601177543	95487.63947118922	77767.75080270121	58639.69344479066	103627.89374736509	75465.3327708232	68338.31075483587	29593.014429945066	44363.18403916916	27219.283643755796	33679.413037456026	147466.31185589335	170390.7806921111	128618.48554184278
43918.772243402724	58651.52549943697	128120.89816697854	168644.08644668813	69341.78036220564	102963.04733465477	118781.7566203851	21523.701561966413	77387.27683755128	97056.13694677694	47807.666345287005	65831.27312372978	153868.88074207684	192314.7092316838	64668.366705077126	13918.303327257085	80252.50817497878	95487.47785192882	77766.7393008456	58632.710685340615	103626.23154150577	75459.93758712562	68330.96665329636	29591.142116022897	44360.67097200714	27217.447189283244	33677.77820679407	147443.18198169518	170385.91714811846	128614.52812170217
43917.587547131305	58647.76247081007	128119.03114594355	168639.15465592052	69335.33490412483	102957.04483642915	118776.14456068896	21517.49238992532	77380.95171804716	97055.25845030937	47794.83368135187	65818.21185463145	153863.73197845265	192312.76999438682	64666.87607517718	13915.798795572924	80248.52797583478	95485.92023404854	77765.09221279141	58625.571503956395	103624.53903573801	75451.38825884578	68324.619812946	29585.565304505686	44360.194889137805	27213.092512239262	33675.471887777225	147440.3811430508	170380.6624877906	128608.49032337852
43916.4712776759	58646.145815801785	128118.26653743179	168635.45496641102	69328.99362898979	102954.38187291234	118759.65023671342	21515.880749504406	77380.43108174045	97051.01618065209	47789.329745628165	65814.78320538544	153860.22343465255	192311.21713946774	64664.94911730632	13912.481307419435	80245.77619794413	95485.2354730934	77764.71102079858	58617.4229241592	103621.66296087184	75446.87823898776	68321.74918126767	29582.70876348766	44359.155971217464	27210.349883194885	33673.92149612536	147434.6299018133	170379.2877213221	128608.32097233947
43916.38331226336	58643.13082528987	128117.32958292897	168629.32274318291	69325.08520696906	102951.36622094586	118752.69045553457	21513.635024788367	77378.87241301674	97048.90945599518	47784.96781897542	65813.65584204588	153857.35638917683	192310.27434030815	64664.19269860448	13908.072438035442	80241.25045224091	95485.07368399059	77764.31441132007	58615.60800738407	103616.59716300061	75445.84273714737	68317.94171850727	29580.384869318696	44356.77594343181	27204.959700690502	33669.66905016301	147431.665683767	170377.7013119654	128606.30290452382
43916.10349390509	58641.22691570285	128116.8517746712	168625.78459441685	69321.83125821485	102947.30984312219	118750.63110054214	21512.691927238146	77377.51455930079	97046.58256072062	47780.82780686774	65813.25903651785	153853.7831213696	192309.4561765131	64664.03024036102	13906.347658310206	80239.70307028978	95484.75386199908	77763.38805620877	58613.42058390007	103614.21210066984	75441.94876431965	68316.66267862207	29578.93846215631	44356.032442772266	27202.882701611332	33668.42072426103	147429.83658749744	170374.9277848569	128605.82132100647
43915.73929519323	58640.022947100355	128116.5203787404	168624.09390421142	69317.6332952108	102944.94088404124	118748.78156922775	21511.15302047107	77375.03703428549	97045.30908580314	47777.538773597975	65812.43981097388	153853.57346904592	192309.13736684795	64663.887363649366	13903.555666860027	80239.69941942293	95484.15621937305	77763.07442814537	58613.190217427626	103612.59788732528	75437.02035780088	68315.26635583375	29577.928275716964	44355.14118102873	27200.130281705904	33667.64947167611	147427.4985871216	170373.54929404636	128604.56229073137
43915.60108154989	58638.99604524213	128116.28051995023	168623.62678738654	69315.74711718906	102943.85700136478	118747.84225023177	21509.557366773275	77373.74103592105	97044.01384122924	47776.679831492074	65812.20648046763	153853.0801134269	192308.97555418257	64663.778036514406	13902.598968565615	80238.69165726902	95483.93795914654	77762.84861800188	58612.389475522745	103611.62983075487	75433.55055545272	68314.62745045933	29577.119080843077	44354.63681669846	27199.342223999953	33667.38293222377	147425.2153400921	170372.9910695463	128602.0100249023
43915.39202429195	58638.74640763589	128116.13709356346	168623.26015240836	69313.71611263373	102943.43730997182	118746.58179475888	21508.1531982323	77373.09641070761	97043.40657349941	47775.66724857131	65812.08349402886	153852.7475233296	192308.76548546727	64663.72451773099	13901.799342951974	80238.19735180191	95483.82419368923	77762.76498560919	58611.63746839612	103610.84070183577	75431.61638899168	68314.39264904814	29576.42288125802	44354.40218140705	27199.032757034907	33666.9759884151	147423.58434707398	170372.73005873192	128600.59123954835
43915.24379635713	58638.51946901639	128116.00306456904	168622.80499849183	69312.98259390128	102943.29874982391	118745.24452298289	21507.07147647905	77372.93224612392	97043.22138425856	47775.09614850703	65811.92932539317	153852.60353217172	192308.59504732367	64663.66208700342	13901.612869110339	80237.77849725686	95483.69448250701	77762.6368741063	58610.64946059498	103610.43866327236	75429.79652116218	68313.9289499032	29576.164522021158	44354.214370859656	27198.97485997226	33666.75323934051	147422.23158593263	170372.37338665142	128599.27848695769
43915.13832260572	58638.38475770078	128115.87149891708	168622.53324641602	69312.37838831249	102943.13052982312	118744.70469551247	21506.559331899425	77372.77521326991	97043.08055554412	47774.71795083379	65811.83626341519	153852.45665430703	192308.45016884845	64663.57325594744	13901.495839043377	80237.53145453079	95483.59885015871	77762.57900995384	58609.908583470504	103610.09796757094	75428.72101234194	68313.77861269706	29576.00409940294	44354.13624434491	27198.821014894238	33666.69416417333	147421.2343257361	170372.080613429	128598.5585994719
43915.08849530407	58638.334123315864	128115.83457975705	168622.43250053262	69312.07786154524	102943.02699774693	118744.55800667393	21506.23257999093	77372.6649585218	97042.96569388743	47773.7330351115	65811.80683074557	153852.3986557859	192308.3600464793	64663.54862414189	13901.43873867462	80237.4926365799	95483.56020039384	77762.53521927189	58609.51223149737	103609.96277236985	75428.30202179437	68313.69350839892	29575.91152292171	44354.08459541968	27198.707211795263	33666.65043772321	147420.52179545397	170371.99466482238	128598.25787719706
43915.05839750178	58638.31186075435	128115.81345128836	168622.39325347162	69311.89255877404	102942.98494657075	118744.48844549835	21506.140392048776	77372.61448791965	97042.93700492094	47773.60199250134	65811.7814805343	153852.36603210782	192308.31147124356	64663.51924099364	13901.38561747322	80237.44247572568	95483.53971925128	77762.50752104205	58609.2806360287	103609.88891902355	75428.08630049125	68313.63870837157	29575.86351891049	44354.052686014074	27198.653797058472	33666.629494225825	147420.3562220616	170371.92490500625	128598.16159460881
