# Supplementary material for: An improved FOX optimization algorithm using adaptive exploration and exploitation for global optimization
Source: PLoS One. 2025 Sep 18;20(9):e0331965. doi: 10.1371/journal.pone.0331965 (PMC12445531; doi:10.1371/journal.pone.0331965)
Supplement: S2 File — This compressed file contains all the results of the conducted experiments. Each main directory within the archive includes three subdirectories: Analysis, best_fit, and convergence. The best_fit and convergence folders contain the raw experimental data obtained from 30 independent runs. The Analysis folder includes tables and figures derived from these raw results. These files can be used to reproduce and further analyze the results presented in the manuscript. (ZIP) [file pone.0331965.s002.zip › cec2017/convergence/IFOX/C17F13.csv]

trial_1	trial_2	trial_3	trial_4	trial_5	trial_6	trial_7	trial_8	trial_9	trial_10	trial_11	trial_12	trial_13	trial_14	trial_15	trial_16	trial_17	trial_18	trial_19	trial_20	trial_21	trial_22	trial_23	trial_24	trial_25	trial_26	trial_27	trial_28	trial_29	trial_30
110256423.2715847	8841194.072170112	48250269.66958667	50885206.10518355	47687134.642421365	64403139.65771748	24453209.075530063	17532184.51053183	52209818.21708703	32127093.564759083	24688071.607376188	63905699.61178415	24309134.570120838	91508149.37497792	45512034.860211335	226010995.04262188	8005859.767991289	56508382.14079885	136892916.26130262	90954410.84864895	178382034.56673023	86797555.20942236	99288760.53834505	33547622.24182919	37457482.69794994	37166346.30192874	201017970.56602913	19133509.006685175	61598245.61748489	30605856.053278334
89971012.9292381	7779643.223269569	23144976.846253987	35851117.959250964	33583002.23489425	29324487.88701792	22481651.57834008	11159257.221446894	21550328.397769693	14594722.304955643	21846722.70402994	46248305.549110554	22951282.392988794	49927080.17735486	27659584.688771214	80791167.124694	7116538.037351702	51233980.25110752	96479303.15456885	69094291.40571533	125249915.40551993	56922958.360340945	82507323.6115819	24537853.358076297	8580211.636290155	34546246.69643001	43497400.98928562	14560828.464492742	53789059.06350031	29265489.67413899
45340575.227232955	6166156.133204932	9861390.173017353	33516615.80391892	19760618.5504657	14983305.98195476	20406700.51626705	9849012.36520402	14713131.022024445	11360587.864046035	20062514.36132347	38718859.74648022	14130823.562468396	35184431.77879366	25819083.9545326	43345511.551159054	6294090.791092662	44780060.50686949	54707363.22361826	53036310.22824776	93026333.42799887	38049502.46615664	36464051.22361409	13083634.837583253	7743520.230988901	33361266.714758195	17628758.63910755	14198365.104036199	49965621.299238026	28068207.43053632
29745775.916624926	5080096.87821017	7518152.005453999	32064977.679587793	14611949.696251784	12147966.961444423	19150916.844528817	8881789.12182302	9713233.07982252	9150558.287605388	19059348.650690924	35605053.69202807	10681072.201323815	28127829.068011228	25114535.56740936	22047382.732111897	5854636.437764434	40338164.262021236	28475382.437450115	44008522.90032616	48218967.287152484	21616386.529948365	20440182.81347885	8489829.263357414	6771842.833998911	31606195.353851292	16793519.153078843	14011606.52422489	48516394.13461154	26837399.996638604
26611965.832703386	4663232.113163365	6873000.847435747	30171228.63451715	13150679.349066475	10527236.552882336	18847664.34312659	8683569.80019376	8562507.603242114	7970911.2360845	17442662.807600223	33731526.25756071	9855223.687765721	22947774.367116287	23537494.372697607	15387577.705549425	5595799.229290768	37788733.52658956	24922518.32963041	35302443.68732957	30709712.97098989	18190581.80292421	9881965.911567757	8388800.55291463	6590051.912058639	30154535.47955587	15028115.396992195	13865370.377543548	43888027.1433221	24801187.203217227
18948239.848067913	4403701.840812883	6084446.787535998	28282882.666388564	11332298.16284438	10527236.552882336	17291951.871494062	8266875.937528967	7816826.968731968	7911543.39248577	15331006.009069975	28934637.483098675	8616421.679774411	20517840.710595295	21349928.071931913	13670280.666595485	5095649.120518751	35514982.07102813	21864687.603683397	28620677.121176843	27074155.200637512	16877134.900310434	7275129.827832403	8248903.535274125	6340687.384602536	27402079.176246665	13296781.73620907	13494195.672506433	41441481.682062544	23031953.24249183
17201724.27186387	4126550.4945703493	5770731.563359688	26827634.514082093	11063353.02619056	10001827.360172505	16329939.155761719	7596605.863839713	7216160.958581497	7557113.3393845195	13541748.016821856	26613168.967216466	7895333.570085311	16786006.053804338	20932279.87718339	12983611.421329137	3779339.780188498	33325634.015104547	20893842.50306198	21676251.87196214	23685327.25208127	13940613.971978357	5066769.279202819	7604260.326649492	5990174.540139535	25108608.25845809	11476088.722784296	13338695.368411375	23877471.660653975	22167279.274237014
13864386.886793723	3839050.6733528296	5568487.288850778	24908896.772708595	10236197.790909236	10001827.360172505	15585354.481800122	7297672.547071137	7090192.168148788	7447682.885708129	11470522.460065175	23413376.226802625	7763664.852186608	13654708.582767406	20793794.810403053	11767548.414998718	1496621.392843592	32043782.20172806	15698572.223754654	16424693.030913964	18240331.740077373	13136420.635738594	4332456.377317325	7231984.582044027	5718330.504479857	21346809.83255422	10627087.44210593	13111975.887122313	10019483.697432498	20596886.841750193
12811369.610348968	2556383.3228860702	5401034.840087677	22046257.776006196	9912670.460319005	9897533.41257867	14650835.137901673	7001588.646195211	7061486.0753642395	7230910.662053291	10597520.595019855	21784149.09141139	6648071.223727648	12635602.716581492	20569771.72248243	10863177.502307758	1302343.2532316945	30532818.58082877	13824329.122379987	8486217.681817692	16289971.671019277	12544069.38695419	3830453.7271901006	6461322.136654377	4562175.206609661	18797842.87112804	9979220.952031944	12843495.474040356	8640422.738186883	19990938.363954995
12150940.894915367	1401119.5015642967	5197353.2209792305	20413877.690670677	9639500.641024396	9681282.406003451	13492365.747094072	6313109.910831754	6584730.002414272	7014200.063661528	9612974.54290303	20224919.53696328	6373258.088756981	10799457.53233731	20104597.414461546	10371494.41069748	905701.8796483749	28244688.094120167	13246297.2543206	7297814.684227491	14143914.710123954	11517784.181307359	3548461.6855113376	6061534.682512578	4322904.942872624	18078664.8799863	7195477.337102942	12540684.076708294	7728721.08296327	19174533.78242302
11485926.341617197	1318943.862836593	5110509.105371999	18603318.947147	9394342.690963326	9169528.825467268	12422311.8687886	6028407.256735237	6401337.828107081	6902308.562503989	8906955.030510157	18425111.72695586	6141412.485841143	8119204.101920998	19984254.30872875	9852467.126756089	833476.9269562273	27085784.57915225	12624555.026925556	6574534.604063819	11888029.513700446	10048474.843950372	3277037.1986491927	5933566.61611613	4014245.926981207	17637769.556560498	6421880.512710005	12033966.002217084	7366701.106584412	18994673.391348545
10913182.425469466	1001079.7866766917	5007483.321591353	15310807.988041561	9065805.25762343	9031822.143524593	10140716.712996077	5849448.085827788	6352932.236904293	6902308.562503989	8294836.813639933	16916167.42109739	5901188.416660063	7559203.767260418	19984254.30872875	8491168.787229992	707178.7410303311	25982690.640610926	11630696.231819341	6328060.934517528	10637388.746583028	8627119.018191904	3142620.681462776	5808967.373683287	3892916.9423139873	16654753.419414174	4932443.165862426	11794787.579717712	7046869.343557704	18818190.418933768
9700729.276496708	957825.9662328704	4883089.760988455	13815553.424564445	8804136.808768954	8668065.002140189	9796373.991256636	5247759.950265901	6192201.386135545	6760347.099457038	7650966.315552928	16297891.995933713	5786171.3036384415	6728248.482654927	19875089.538468927	7843346.961295866	701646.0435567383	24306676.469426326	11457063.909941858	6286407.7919555735	9992674.113515152	7399826.850368429	2816052.084359501	5535991.981288476	3824192.096693408	15613753.816566037	4766419.600466252	11415861.612546243	6665042.949402811	17802312.30707322
9380519.963710727	792610.3696891195	4171365.6133716567	12936037.601620777	8673244.469515327	8418178.198294234	9058151.439129127	4956894.462084263	5186572.271611956	6742256.990836426	6185686.875753002	15751022.59839285	5246142.797859423	5582843.974367114	19623818.630783558	7509924.347795732	701646.0435567383	22137591.80192625	11318086.694667907	6271956.326207905	9342203.832255939	6643947.414538494	2390163.015722429	5528101.323203393	3522473.5825858307	13941089.121661013	4111086.9310896015	11293583.68294886	6385118.44427187	17658749.046919342
9066328.821793709	695034.6755201106	4024738.0456380136	11603546.711277038	8454752.440477747	8281603.397844942	8765426.414109098	4887724.358642946	5184520.743562251	6652453.376011692	5489215.210270196	14754926.581958575	4810333.525064845	4372591.602493981	19064833.463843405	7100601.902825517	536796.9342311472	18578252.00148971	10100125.06662852	6234335.592850423	8975326.827475548	6236665.018324916	2083001.0588090748	5273661.62671709	3468365.7676139856	12912051.49128139	3647628.6310196663	11124477.975126239	6096926.95800303	17098907.059247587
8304227.089972068	558397.1860686671	3947236.2370223985	10861464.206430057	8306767.5793380095	7776568.524862197	8433384.860925898	4735147.949046064	5142052.465105641	6308705.678615957	5268319.440961879	14206371.246245496	4707561.24579453	4162500.227003811	19008308.15019613	6672025.607647183	536796.9342311472	16999850.901442487	9052612.716814106	6234335.592850423	8800328.583076447	5799114.666773062	1923605.9928377701	5106104.917552894	3448564.8931745496	12171911.47659487	3333536.187986073	10695914.32403608	5874543.690790155	16676143.986360744
7342548.858803061	366075.83291467023	3947236.2370223985	10325859.604325615	8224519.406081246	7563994.238317596	8304659.223395389	4663821.901404306	5047612.766572263	6227952.423207338	4692944.674915771	13737359.552988827	4601923.834061842	3824258.921277913	18864128.610807467	6051844.576063419	536796.9342311472	15584391.223165298	8736160.634193689	6065820.2507816	7785831.691368795	5000930.438851322	1750392.3301040004	4917581.361002763	3448564.8931745496	11658568.115601843	3207637.207990554	10440968.780197807	5649971.064372066	16287101.974923432
6930641.458059633	297058.0513760182	3873403.192267894	9411802.83236133	8104885.836358143	7405969.114092542	8183542.357568912	4609816.499518639	5009356.05078698	6226948.539004633	4161036.880222877	12912644.162952062	4601923.834061842	3594637.8783746776	14763611.00530416	5412711.200030994	499866.7059264833	15316201.945161147	8736160.634193689	5950020.549141435	7330118.079674246	4733037.317437167	1621417.1660145866	4713573.781804217	3448564.8931745496	9983314.603607113	3118622.373045939	9879128.691670517	5593710.030600628	16035766.498382814
6694173.976037675	297058.0513760182	3798642.269816173	8171072.848369356	7654320.917432314	7220183.565173395	8128143.386805611	4609816.499518639	4783434.581024759	6226948.539004633	3462472.258007902	12432834.02883858	4601923.834061842	3407965.6220736075	8657356.309879314	5112354.80277843	429787.71461092343	14377319.627570111	8456981.005288165	5802519.514301311	7147798.152338967	4610061.336702687	1568882.7834670627	4582843.002139838	3123375.013755702	9042838.407010911	3068508.374333749	9699396.98378428	5346444.410042696	15832370.305400753
6416586.5126713505	278162.007951182	3798642.269816173	6674691.799795663	7366040.10019399	7092613.200152168	8015238.0405556755	4609816.499518639	4673148.045080929	5862507.258002335	3110529.083304431	11761316.523607874	4594738.64431252	3292921.366693987	8339923.278027386	4718419.408375929	429787.71461092343	13282302.109274294	8049784.782366167	5802519.514301311	6827761.604085857	4218527.77592677	1411566.7914846987	4511186.544082	2856681.5273001934	8629402.437257577	2797083.3901681355	9699396.98378428	5075857.186000794	15693949.110893713
5842048.604889339	278162.007951182	3798642.269816173	5974931.6215134375	7156488.512877545	6992338.092864053	8015238.0405556755	4609816.499518639	4606680.745073004	5653823.713015061	2841380.573052873	10926706.078114647	4547026.281279322	3103913.510750155	8149576.396023494	4355590.6752855955	429787.71461092343	11739464.584687417	7899128.583817276	5733510.009029016	6522293.048884607	4022081.2760879686	1362529.9234990594	4298565.762348884	2795379.0073072296	7858060.664432201	2560586.5325029623	9699396.98378428	4835542.874668436	15409438.350576054
5579261.715648116	260691.42970641924	3704065.7349336366	4840549.39071388	7025810.976919344	6265332.0944839185	7855596.374152872	4564568.643537166	4543628.488917642	5653823.713015061	2149769.8742845207	10520221.466514861	4498980.341427328	2951374.43453086	8078468.262932272	4098745.5575756454	429787.71461092343	10095645.351976255	7769642.5885024695	5649928.847923948	4755212.648927262	3769306.230720459	838596.5087445842	4113757.267479023	2652136.2298497944	7366105.851110982	2560586.5325029623	9678820.862068817	4709181.539230833	15000435.082848694
5027938.179376716	254182.51105971326	3691489.306476236	4499340.696190157	6969545.7353200065	6147851.786263676	7541179.6606784025	4438154.760084149	4483166.989327228	5637666.825580011	1442111.2963145936	9897855.893832045	4329949.6672190325	2703856.88683845	7823463.946423967	3737622.313126632	429787.71461092343	9435442.009130506	7678012.152288462	5649928.847923948	4064853.3324676524	3649549.1214523227	667455.5212509474	4015944.8003614265	2652136.2298497944	7076317.455283723	2459122.496739785	9514388.385953635	4569335.7927315	14923361.237568917
4376050.039291715	254182.51105971326	3691489.306476236	3609790.5468449043	6937278.223226554	6074570.405392949	7541179.6606784025	4262386.701435857	4461854.377926188	5546045.837630809	1378916.2494666823	8911568.028161097	4240673.328449803	2492526.8878803295	7779768.363132669	3500473.4276380236	420913.92545498343	9131824.853970222	7418369.520948859	5489372.735881429	3665369.1329219285	3509820.3114304827	487549.1428670483	4011810.4158795476	2598761.4826285294	6847420.512688392	2293405.4146811888	9443170.133426525	4414155.881583112	14773262.917024525
4113220.5894128727	254182.51105971326	3572846.3580228724	3609790.5468449043	6769206.5992318615	6030435.2935767975	6978568.185075658	4229973.685211779	4376306.862102835	5429974.753695907	1222230.4415820357	8417070.09865684	4211758.515278813	2354723.552645909	7445515.520505855	3197750.9877513587	420913.92545498343	8783934.774201682	7343532.802677363	5389322.691697589	3483058.096799175	3435932.033818948	325737.5735603254	4006223.172269078	2470568.5497748684	6538310.335194209	2137088.015363029	9335044.7276004	4309460.302810627	14648803.31787518
3758131.518144781	254182.51105971326	3572846.3580228724	2875681.197822528	6264017.241862323	6016622.871863762	6705113.083568215	4156981.0394036653	4315456.343502362	5375613.31980476	1009859.4928770642	7861227.282124732	3967026.0120269675	2243664.835479014	7132063.419724467	3023590.3473602096	396374.2005633324	7199726.281358841	7242914.612171329	5170805.767556908	3383194.941727848	2926349.8705768217	325737.5735603254	3934320.4042514013	2456554.6216567857	6307794.227656619	2069500.3980883327	9230823.768199196	4135151.7389017907	14530414.205311315
3621678.0805339855	254182.51105971326	3411044.615037776	2726083.574779491	5725623.762032873	5961287.496490323	6547497.581293349	4069530.1385654416	4223902.760236272	5289621.505795891	721345.6678928472	7326329.2763987975	3967026.0120269675	2145877.51334285	6760730.340303756	2947406.3483099337	396374.2005633324	6811356.027019262	7242914.612171329	5109705.730362746	3240745.7231291453	2705886.4423211305	325737.5735603254	3838204.4249866875	2442799.368970698	5875093.891077034	2069500.3980883327	8983972.563578919	3898220.3425440066	14370142.46741991
3183618.3660173514	254182.51105971326	3222642.6095877523	2277782.2120913607	5540222.112192018	5787225.065370866	6492468.831269489	3936054.920751549	3949127.1459477665	5075274.011047187	623722.6918274573	6898397.245682732	3939940.4728456447	2042986.8146283587	6699688.4095871	2164720.1055996474	396374.2005633324	6555647.537624333	7226433.35265894	5035974.623537623	2982979.4555079853	2669357.326307218	325152.93156970595	3631621.618595613	2385939.1916481806	5514653.319214955	2025063.143214655	8889581.961338524	3833469.7234216626	14190943.573052345
2897736.2276428523	254182.51105971326	3189916.8318988574	2167219.4898878266	5204127.528967796	5692419.061984209	6429507.427166925	3936054.920751549	3833368.5625714944	5046000.718848209	476200.7859150579	5523269.117054057	3788651.8937923424	2003311.1575657642	6654355.885150977	1868665.2801074027	381593.47547389526	6413801.0089581385	7226433.35265894	4739460.89378918	2923448.150260397	2637739.57083371	325152.93156970595	3583124.717044575	2385939.1916481806	4996293.956453745	1977332.3391052713	8749934.249511544	3768839.283775085	14000388.189520145
2119098.9687176663	254182.51105971326	3189916.8318988574	1979411.136845885	5073135.176530549	5582451.180739709	6429507.427166925	3936054.920751549	3833368.5625714944	4961239.152635727	377784.25554179767	4438302.252223472	3701237.960388925	1857715.4164330051	6575526.0498139355	1758441.5438594732	381593.47547389526	6397731.200630451	7106752.524324175	4739460.89378918	2844042.7391216783	2637739.57083371	325152.93156970595	3449526.074603544	2385939.1916481806	4819894.465035336	1761641.3814694034	8749934.249511544	3680082.665173539	13835584.978027334
2119098.9687176663	254182.51105971326	3172446.1024231226	1062700.7227016562	5051686.731801593	5580074.128278268	6429507.427166925	3740316.9782702927	3833368.5625714944	4875624.558425646	352686.50742547447	3758721.1600546907	3652282.424429471	1857715.4164330051	6575526.0498139355	1722853.6298007786	379700.1270045996	6039683.482505993	6960204.402363899	4719382.127339593	2793958.8124063434	2596978.3927290454	325152.93156970595	3395819.5219327123	2336345.01007925	4522980.981502779	1643883.4625749	8694933.584704561	3680082.665173539	13307160.592212426
2043133.365259605	254182.51105971326	3081978.7298709936	907333.1281476924	5007764.197249172	5324559.947033683	6383260.346829463	3577117.7296544295	3780108.4966011224	4875624.558425646	275455.45450004505	3716888.3769860244	3633370.1647659056	1791328.3369604202	6488649.628331614	1711318.0417665318	379700.1270045996	5126965.599399187	6783927.2548312405	4624438.840020652	2738977.925844295	2579403.4678092278	313681.584102794	3279479.7604042604	2336345.01007925	4251584.381970298	1643883.4625749	8553588.694965888	3335001.1466099406	12846533.33816244
1940351.98935467	254182.51105971326	3005060.2499442953	834480.6590000789	4882470.520814762	5212265.426813436	6215359.8224276565	3516157.0885707955	3780108.4966011224	4875624.558425646	275455.45450004505	3575138.60712686	3616501.80313778	1767852.1634789782	6445066.881611645	1711318.0417665318	379700.1270045996	4815965.838250891	6669141.226908544	4479542.325999739	2688500.676125101	2542433.6232751845	297627.0394422129	3257588.6632148577	2321588.629565367	4118311.13580526	1632101.6112374656	8466728.427054944	3269412.688168142	12583289.059106542
1916988.7440907266	254182.51105971326	3003042.159316445	785018.2752456351	4832835.3969097845	5168119.02690017	6032765.636231045	3420575.6663745064	3774785.740754866	4855237.609247358	254534.03847655648	3407815.942398818	3575820.7832680354	1764680.8425232708	6260889.419437586	1711318.0417665318	379700.1270045996	4034000.6885646856	6409060.649170174	4292802.971286922	2594313.4347133506	2536316.3135228273	297627.0394422129	3230070.123509931	2217897.062865015	4083491.516725609	1596220.003145718	8382720.730005874	3269412.688168142	12568705.115979185
1916988.7440907266	254182.51105971326	2924239.023354163	726484.5252107736	4719778.927888831	5155666.832206899	5983165.633340351	3293562.888286475	3774785.740754866	4855237.609247358	254534.03847655648	3250233.026062982	3575820.7832680354	1681026.4686760132	6183116.7559257215	1664270.4586318508	379700.1270045996	3942944.2905462254	6296361.151621582	4000685.6836693054	2569741.6054462884	2533588.7626653956	297627.0394422129	3159893.4513447518	2217897.062865015	3658999.6712090257	1590415.9250379887	8322520.664038232	3197657.806848675	12288990.81665868
1916988.7440907266	254182.51105971326	2823149.5988826533	665586.1690016005	4673418.710006657	4917954.273318214	5983165.633340351	3281805.6249908903	3704992.303595543	4734588.734225111	254534.03847655648	3090684.8538605766	3480275.125167346	1637612.8203624338	6108137.642483716	1549444.7575799553	379700.1270045996	3707026.629678327	6147037.125876446	3903658.2876487183	2539518.418313571	2512970.7113579386	297627.0394422129	3085896.7256104024	2191618.9893125836	3492529.769178819	1590415.9250379887	7544182.145254598	3176770.21853368	12198861.865758501
1859372.3446475517	254182.51105971326	2798298.4854035694	660564.2551400072	4546158.116976606	4795223.529415426	5886020.140027752	3279056.0746987252	3585286.91974026	4710009.284117851	238574.14312289425	2966994.7503251126	3396368.230378558	1637612.8203624338	6027195.613370135	1543074.134918981	379700.1270045996	3589754.7032432975	5652272.799038436	3903658.2876487183	2539518.418313571	2350611.473838869	297627.0394422129	3002008.231110663	2191618.9893125836	3276764.515757095	1515192.7433718683	7505614.502297743	3120668.171460116	11983787.519287318
1745935.611112355	254182.51105971326	2798298.4854035694	622150.9349294644	4330485.286975855	4795223.529415426	5774713.847815485	3128308.9445455507	3553238.661217044	4611204.935146889	238574.14312289425	2786454.791819653	3390296.5983877247	1635438.4010833045	6027195.613370135	1528069.8820942543	379700.1270045996	3401794.3614364807	5652272.799038436	3709014.687985115	2539518.418313571	2259922.40861853	274585.02502013	2945731.5436800215	2179247.246950838	3208861.7744173543	1459399.966779836	7332375.014995568	3052167.846165242	11839070.72554479
1633984.679214242	252382.87907701297	2783355.846179297	520569.10710366734	4089583.9326932663	4659090.812625686	5668511.1191635365	3106216.0217531435	3536587.732738493	4551914.297692761	238574.14312289425	2651409.719185956	3390296.5983877247	1614256.1663147765	6027195.613370135	1528069.8820942543	379700.1270045996	3288460.2906495524	5648124.456308444	3608020.555675735	2539518.418313571	2177247.6203134423	274585.02502013	2945731.5436800215	2111360.793188961	3143304.706259881	1457897.9037651923	7224617.863938959	3051482.171352388	11634721.050791992
1556867.246053466	252382.87907701297	2689152.4493515138	468574.25754044414	3761851.7981650126	4628194.858502394	5618464.073995075	2928353.8240533983	3425341.1297099623	4484349.119024906	238574.14312289425	2585342.6969700377	3275941.365281491	1614256.1663147765	6025837.952032055	1414526.676133006	379700.1270045996	3188004.8333692565	5471305.135857348	3528036.8840576243	2539060.8169113523	2007212.4332482838	274585.02502013	2771485.1246361234	2111360.793188961	3120332.9653001777	1457897.9037651923	7146781.561417756	2995795.342742698	11498300.249432247
1555943.851239736	252382.87907701297	2625016.393626201	468574.25754044414	3735389.548256043	4580783.085488075	5523873.310031392	2853344.340183023	3425341.1297099623	4484349.119024906	238574.14312289425	2527876.1632460784	3215942.6936696144	1614256.1663147765	6025837.952032055	1414526.676133006	379700.1270045996	3137194.28713165	5326438.737044143	3495769.2629789105	2532601.2741359025	1976785.2507215939	274585.02502013	2618076.781978842	2108598.8194839302	2988592.317787242	1457897.9037651923	7087103.3564782385	2930000.070782033	11239265.296428183
1555943.851239736	252382.87907701297	2363850.832058654	461389.41848806804	3700388.049600152	4401562.5456359675	5418301.620786755	2853344.340183023	3386966.2495658034	4366962.997275901	238574.14312289425	2527876.1632460784	3215942.6936696144	1614256.1663147765	5895878.328125432	1414526.676133006	379700.1270045996	3137194.28713165	5241984.033377462	3404592.4223287017	2487971.538035538	1940237.2529709705	274585.02502013	2618076.781978842	2045680.0053261009	2959290.8036918747	1426681.7139219665	6966661.357767373	2930000.070782033	10910246.222032351
1532890.8156037207	252382.87907701297	2271296.6744476743	459652.62525609357	3637109.383116426	4401562.5456359675	5379029.503015355	2836777.9372548587	3386966.2495658034	4236155.906083817	238574.14312289425	2522721.1005914845	3034231.057248812	1614256.1663147765	5875536.734434138	1414526.676133006	379700.1270045996	3035590.4294621367	5241984.033377462	3338337.1851247507	2441233.005866906	1807642.9690819338	274585.02502013	2612231.3931228635	1864346.7300012365	2951361.910595447	1426681.7139219665	6894663.556165621	2881967.5900193155	10873989.118295295
1477973.7067034633	252382.87907701297	2242895.4135087403	435770.9858392207	3345672.4149143924	4023928.5357383266	5298040.240259052	2836777.9372548587	3353863.065468986	4086127.1010259055	230847.1970724124	2117825.4017581106	2974733.4606706495	1614256.1663147765	5875536.734434138	1414526.676133006	379700.1270045996	3006441.358139535	5241984.033377462	3306622.193155198	2402079.2973824837	1790681.0143906085	274585.02502013	2547173.8887679568	1851655.289600252	2931784.9749206575	1426681.7139219665	6894663.556165621	2805949.598758011	10697253.55942781
1477973.7067034633	252382.87907701297	2165486.375870906	435770.9858392207	3113036.4342208714	4023928.5357383266	4960776.598112829	2734091.9235789753	3353863.065468986	4069176.7754081273	230847.1970724124	2117825.4017581106	2854148.342200234	1614256.1663147765	5713117.912003598	1413733.4225230962	379700.1270045996	2934048.9062428	5199934.778059368	3284265.9754647817	2269877.4092989014	1748918.0441479576	270217.350148204	2521668.553538401	1793427.5890933715	2873753.63163335	1411016.1934308326	6894663.556165621	2802310.6824380336	10426811.309121039
1438900.1843725017	252382.87907701297	2151975.7344423593	435770.9858392207	2978128.0695913984	3957603.6155073717	4960776.598112829	2676185.4016059106	3245607.18801897	3959998.1933417544	230847.1970724124	2087265.5462744797	2837561.9424906224	1614256.1663147765	5651803.999362708	1386980.4801641605	379700.1270045996	2934048.9062428	5171685.489068268	3126405.447919774	2227420.035374088	1748918.0441479576	239654.1824405795	2387813.213425329	1793427.5890933715	2846213.486402112	1411016.1934308326	6843555.879271308	2742057.513779324	10255008.158439636
1438900.1843725017	252382.87907701297	2151096.8283486455	435770.9858392207	2841269.9985384652	3716070.2283602813	4960776.598112829	2614946.150497876	2899149.9204885038	3934198.2657485297	230847.1970724124	2061077.4074667818	2650641.9988646596	1614256.1663147765	5555966.031990051	1386980.4801641605	379700.1270045996	2880451.5161633864	4999045.895937573	3015834.808374413	2127208.8697837503	1708897.1006577949	239514.26173441054	2365833.86415744	1766625.497003838	2846213.486402112	1411016.1934308326	6736542.0158872595	2721287.2108706534	10140849.898839254
1438900.1843725017	252382.87907701297	2066017.836301978	435770.9858392207	2702178.45107867	3668416.7651662524	4821248.074863574	2593760.188826056	2803213.2827586466	3743204.0685113585	230847.1970724124	1930094.4739329992	2603132.8228544984	1604961.2802936293	5549237.65811311	1379155.4510209935	379700.1270045996	2730319.2477188143	4664561.755431681	3011482.6016429197	2066375.0694013666	1693739.3537181846	224036.54463645513	2351535.91609104	1763299.2198850252	2828296.2790104533	1411016.1934308326	6581315.895467479	2670765.584548025	9937358.766982088
1430970.004506413	252382.87907701297	1876291.3771529011	428259.3964609188	2650757.49506888	3668416.7651662524	4759164.562490996	2593760.188826056	2754406.5946426154	3613721.6169541073	230847.1970724124	1902994.5790090528	2595457.373431179	1591358.0026979228	5418527.679214676	1379155.4510209935	379700.1270045996	2593009.6112256492	4536079.049970597	2943624.5485650036	2066375.0694013666	1604453.858646554	224036.54463645513	2251123.984620902	1710801.6542009667	2721704.897904408	1374307.5317219403	6561951.162315471	2615348.412743377	9922869.304554885
1430970.004506413	244526.4060217063	1871745.4375151503	428259.3964609188	2354175.369310387	3625700.4145775125	4716447.976001585	2561591.395349048	2720806.4746496393	3554499.992886205	224521.0697766671	1831983.411532835	2595457.373431179	1573838.6442313814	5353306.225784531	1370353.3754708818	379700.1270045996	2550258.4865159662	4504879.868257774	2923820.5553192464	2066375.0694013666	1476404.4810054486	224036.54463645513	2251123.984620902	1652668.010032015	2635966.64575319	1374307.5317219403	6512442.07534385	2586385.4820788773	9896219.602597134
1401414.1019455558	244526.4060217063	1734051.4295167155	428259.3964609188	2273566.2271634727	3552324.4377926267	4716447.976001585	2452619.220318508	2698997.754723064	3504180.3424462467	224521.0697766671	1822301.365564698	2441860.5985896625	1573838.6442313814	4619149.129722412	1319918.499156806	379700.1270045996	2543582.227282129	4397802.389363644	2892259.3750598384	2015550.443266793	1476404.4810054486	219365.0865219257	2251123.984620902	1588159.4417437562	2606733.359422183	1374307.5317219403	6469713.995158362	2544159.429947006	9680638.089414341
1336393.667943639	244526.4060217063	1354976.5024490126	428259.3964609188	2246458.185487159	3463491.4689915385	4667844.774479704	2445229.3924368876	2621637.548726974	3420850.2877273494	224521.0697766671	1753850.2276623228	2284386.3806374352	1572545.3247262833	4452151.064297225	1319918.499156806	379700.1270045996	2439327.65404085	4220259.683492521	2892259.3750598384	1956855.46153862	1358918.9658843793	219365.0865219257	2230891.0670985267	1588159.4417437562	2529577.509816781	1328180.9066802543	6445816.181407679	2538869.1061650696	9382549.701400328
1293912.4054742458	244304.5918237439	1354976.5024490126	428259.3964609188	2219733.005377653	3412327.300364921	4468028.966514011	2365444.6342274165	2571444.0760129653	3397768.1608373458	224521.0697766671	1753850.2276623228	2257182.897784452	1572545.3247262833	4226343.827385699	1319918.499156806	379700.1270045996	2381818.068878623	4126673.1850809236	2888037.731457305	1900134.252644255	1258342.1335518085	219365.0865219257	2230891.0670985267	1588159.4417437562	2480550.921307398	1304680.5061667713	6397588.360188972	2500981.5802988177	9046389.244320506
1261619.8337578452	244304.5918237439	1320259.7624241726	428259.3964609188	2219733.005377653	3334857.186828074	4396321.4241875	2309672.3189130267	2537414.314671841	3394480.6774240676	224521.0697766671	1707671.580032772	2206232.9251451194	1572545.3247262833	3777712.5806066887	1319918.499156806	379700.1270045996	2381818.068878623	4065251.577898748	2762380.531788297	1881785.4614215756	1258342.1335518085	219365.0865219257	2192517.1947173285	1588159.4417437562	2480550.921307398	1264442.3094211158	6285845.831052327	2500981.5802988177	8981076.545459231
1245641.7923617319	244304.5918237439	1285602.4096326383	428259.3964609188	2219733.005377653	3243094.5339647704	4275612.987042028	2265663.193985048	2537414.314671841	3394480.6774240676	224521.0697766671	1694044.2585514444	2152541.6644178974	1572545.3247262833	3673305.260771528	1222633.6062392648	379700.1270045996	2368431.504241738	3999891.3724813005	2557746.2333863	1835342.6450188179	1258342.1335518085	219365.0865219257	2030521.4496937233	1588159.4417437562	2476498.127568743	1194329.9023047674	6202437.73043075	2375624.9297655504	8516240.925843343
1234979.51565508	244304.5918237439	1285602.4096326383	428259.3964609188	2219733.005377653	3149126.52446412	4251148.377317286	2247006.9484673496	2537414.314671841	3394480.6774240676	216881.81521197158	1654140.4957958844	2033542.921823421	1572545.3247262833	3456444.73111617	1083342.0312273616	379700.1270045996	2368431.504241738	3958873.051006275	2439531.6038567964	1835342.6450188179	1258342.1335518085	215291.79734306323	1981454.4739940797	1588159.4417437562	2447793.0798027143	1112120.9206443601	6112156.466641007	2375624.9297655504	8292743.629481934
1234979.51565508	244304.5918237439	1238402.6975879625	428259.3964609188	2194774.794906255	3075894.731391051	4214309.717902562	2229055.697163975	2537414.314671841	3275447.018412432	216881.81521197158	1579659.939240492	2033542.921823421	1561959.6077558459	3385878.5516309217	1083342.0312273616	379700.1270045996	2368431.504241738	3812188.1999462075	2394304.238059297	1835342.6450188179	1258342.1335518085	215291.79734306323	1784504.6288780065	1533888.9615496525	2393202.9937866344	1112120.9206443601	5964305.4229471125	2375624.9297655504	8242028.171341656
1234979.51565508	244304.5918237439	1238402.6975879625	428259.3964609188	2180015.7080004895	3038565.716345675	4097522.402793138	2197628.752952867	2504628.214731337	3248767.8995745275	216881.81521197158	1577428.6588203302	1976416.7689869604	1561959.6077558459	3291450.984003678	1083342.0312273616	379700.1270045996	2368431.504241738	3619999.6443724884	2316722.113312143	1798311.009607043	1258342.1335518085	215291.79734306323	1761175.1417851378	1517120.367422626	2198426.162177883	1112120.9206443601	5939024.032794016	2375624.9297655504	8096566.151660698
1234979.51565508	244304.5918237439	1189094.3789225605	428259.3964609188	2103316.4553001653	2892749.390995045	3948284.5136573594	2138015.0559758265	2424696.6475238283	3171740.419647992	216881.81521197158	1541741.1533429178	1926927.0669034636	1525879.1604270893	3244159.551478016	1083342.0312273616	379700.1270045996	2342711.906540635	3577209.960431036	2270994.1258961	1689242.5447011234	1238095.467742615	215291.79734306323	1594929.2533137586	1471300.515450761	2137397.2553809183	1100734.0592045747	5682752.851231943	2336704.0861985204	7978641.101698576
1217063.1300655268	244304.5918237439	1130481.9159133872	428259.3964609188	2066017.6845958345	2861815.6612169906	3918126.031849466	2138015.0559758265	2366933.5660012974	3171740.419647992	216881.81521197158	1503276.8650782711	1878437.2124496943	1509374.3544405154	3244159.551478016	1083342.0312273616	379700.1270045996	2306988.67075764	3536079.994712596	2189912.6296538995	1689242.5447011234	1200891.614955169	215291.79734306323	1476723.2762483961	1443407.1507537887	2124302.0696057845	1100734.0592045747	5612830.214006307	2251635.479490324	7596340.822366558
1217063.1300655268	244304.5918237439	1097246.383247888	428259.3964609188	1974646.7904525616	2839613.894407278	3893334.7632627883	2138015.0559758265	2301179.208165945	3171740.419647992	216881.81521197158	1443574.3301455295	1878437.2124496943	1509374.3544405154	3219671.6460075974	1083342.0312273616	379700.1270045996	2306988.67075764	3532771.1284543118	2185812.3346849657	1689242.5447011234	1200891.614955169	215291.79734306323	1476723.2762483961	1357638.730557052	2080219.4998140493	1094660.5614320084	5612830.214006307	2197660.320697525	7404461.255690956
1198096.641784181	244304.5918237439	1077938.0580640733	428259.3964609188	1710820.9040006471	2781537.895758154	3789238.7637967146	2072117.9380089852	2301179.208165945	3122219.4405372925	216881.81521197158	1405028.4722170266	1878437.2124496943	1509374.3544405154	3003035.2023869148	1083342.0312273616	379700.1270045996	2174817.238081399	3403834.5760558937	2185812.3346849657	1687274.3767952283	1184043.565298768	215291.79734306323	1473458.806158932	1305043.7827195376	2014132.9981034063	1038408.6147749295	5594226.894760012	2174091.0451313327	6637947.883181807
1198096.641784181	244304.5918237439	1021720.1055203355	428259.3964609188	1709934.6037905258	2756363.209174129	3789238.7637967146	2009296.357819638	2265488.6798941283	3068690.060645175	216881.81521197158	1353316.9005490995	1851111.1777448477	1509374.3544405154	2946166.0683899918	1081284.1291502803	379700.1270045996	2174817.238081399	3265540.0399820483	2148251.1088095377	1612723.4270622511	1128029.3028175198	215291.79734306323	1398108.922742636	1208524.386591717	1979677.7840432017	996295.4745636496	5594226.894760012	1997078.932304047	6584520.248969427
1198096.641784181	244304.5918237439	1021676.8398220987	428259.3964609188	1709934.6037905258	2685897.3729579933	3728765.91071148	1722633.0223695084	2197676.582570198	2985675.6203201637	212735.55590020504	1290809.6606188156	1774976.3460560392	1509374.3544405154	2879749.3009569347	1048942.8172181125	379700.1270045996	2174817.238081399	3233782.336028595	2148251.1088095377	1572697.93560735	1122308.976871426	215291.79734306323	1365539.6764277841	1154518.8096734746	1942190.1403892213	996295.4745636496	5522358.425380788	1919478.0062422059	6505534.9512124965
1198096.641784181	244304.5918237439	1011434.6212438811	428259.3964609188	1709934.6037905258	2666693.010318459	3679094.78477282	1614363.2838307065	2189325.133274373	2899893.1013834705	212735.55590020504	1232781.7101682043	1684022.4315345346	1498863.0798074543	2879749.3009569347	1048942.8172181125	379700.1270045996	1936391.5340056124	3220565.424787787	2101655.1659155227	1323421.6232840489	1106775.9545014054	215291.79734306323	1365539.6764277841	1079190.1957475026	1935270.1562916886	996295.4745636496	5522358.425380788	1778320.7120026983	6380412.422477827
1170783.7318154317	244304.5918237439	926993.3841801863	428259.3964609188	1609975.1188102262	2636069.377600582	3597917.535793568	1606645.2716107396	2102081.854325138	2855391.3567818375	212735.55590020504	1106320.2105166623	1622881.8720025674	1478899.4907284284	2819392.1818891866	1048942.8172181125	379700.1270045996	1810801.4550580042	3215194.1432677205	2020549.2331195124	1323421.6232840489	1106775.9545014054	215291.79734306323	1365539.6764277841	1020662.9572598713	1909267.8135889673	996295.4745636496	5499173.897413884	1740724.8316400324	6291795.365127608
1170783.7318154317	244304.5918237439	873819.6455546876	428259.3964609188	1522809.8709300943	2592944.225927106	3501664.72397312	1544653.5339943878	1975340.7878753608	2774589.7756978115	212735.55590020504	1081809.097032046	1527464.9569333359	1454719.1970771293	2756639.489838572	1048942.8172181125	379700.1270045996	1810801.4550580042	3215194.1432677205	1999401.4479319956	1323421.6232840489	1106474.6692390162	215291.79734306323	1355755.0434324194	1020662.9572598713	1859574.9133879298	996295.4745636496	5488261.308062196	1736617.182329084	6270468.781467515
1170783.7318154317	244304.5918237439	845898.448499751	428259.3964609188	1514415.2528335117	2515026.2078412026	3473323.7538442067	1544653.5339943878	1919482.7591524618	2597340.2229069415	212735.55590020504	1054895.0028347592	1460690.8668659895	1399034.770377131	2744444.6536855972	1037686.8703342882	379700.1270045996	1790042.4121186333	3215194.1432677205	1990878.900466697	1300211.5732110406	1106474.6692390162	215291.79734306323	1301504.5413484275	930355.2111528724	1859574.9133879298	996295.4745636496	5480267.682499472	1736617.182329084	6237730.660180407
1170783.7318154317	244304.5918237439	815555.8721111731	428259.3964609188	1493585.9035413465	2453738.465765693	3349917.573068812	1528060.0298607172	1873331.1370687908	2597340.2229069415	212735.55590020504	963312.5828159954	1357225.1240383133	1399034.770377131	2688919.674442527	1037686.8703342882	379700.1270045996	1779569.1478184687	3168307.7296087323	1930268.8792277656	1242591.7137748944	1106474.6692390162	215291.79734306323	1301504.5413484275	930355.2111528724	1807859.4631601232	976131.364849708	5453717.630403331	1679359.9697709223	6237730.660180407
1170783.7318154317	244304.5918237439	815555.8721111731	428259.3964609188	1450737.6904258505	2411273.450584889	3249057.0924493363	1521337.8057598937	1801610.5607055041	2548979.8602414327	212735.55590020504	949885.2570264301	1326843.3234790708	1388379.6464240586	2627627.606726372	1023870.7756505327	379700.1270045996	1703708.3786042812	3163883.8980772677	1897983.2898749933	1179288.0376106277	1047752.9335247934	215291.79734306323	1301504.5413484275	882339.7853512181	1767277.7971736514	976131.364849708	5435031.952232813	1668696.9161290629	6068304.108207248
1157341.6530634451	244304.5918237439	807948.3946700462	428259.3964609188	1450737.6904258505	2369206.495340374	3249057.0924493363	1521337.8057598937	1772578.9798806712	2515137.027914888	212735.55590020504	949885.2570264301	1326843.3234790708	1377619.2722634394	2563416.2830991	979772.4986444891	379700.1270045996	1703657.8087319492	3133360.0915910797	1666720.8840510573	1179288.0376106277	1036946.0089547721	215291.79734306323	1301504.5413484275	811771.1985867694	1703814.9124731424	970631.3994746446	5435031.952232813	1647277.6351030767	5963950.818255082
1157341.6530634451	244304.5918237439	779072.7255857568	428259.3964609188	1410079.162626123	2322965.1833603345	3226772.430173197	1469485.1535638848	1743993.7044363937	2515137.027914888	212735.55590020504	949885.2570264301	1326843.3234790708	1377619.2722634394	2497932.957053195	929391.3679854952	379700.1270045996	1636614.841543529	3070214.9472835604	1666720.8840510573	1179288.0376106277	1024710.899772645	215291.79734306323	1301504.5413484275	811771.1985867694	1664276.8187768708	970631.3994746446	5398585.395102929	1586680.8498180825	5959934.135994406
1157341.6530634451	244304.5918237439	761707.257850014	428259.3964609188	1387693.7824969795	2293482.6467474806	3166821.583235511	1417413.9855683476	1708859.6381589293	2515137.027914888	212735.55590020504	949885.2570264301	1314202.1372998885	1377619.2722634394	2459834.5470672566	915355.8500302046	379700.1270045996	1595412.1465615316	3050735.3216818245	1666720.8840510573	1179288.0376106277	953022.9303678302	215291.79734306323	1283672.688248927	777613.578818578	1648577.9329355191	956221.6231424897	5158352.953825074	1546163.1700456731	5842038.01328164
1129962.1203717536	244304.5918237439	761707.257850014	428259.3964609188	1364066.5625846672	2255781.330927616	3166821.583235511	1412746.5939259485	1697401.6598902834	2515137.027914888	212735.55590020504	848086.4448498643	1314202.1372998885	1315143.6097717823	2400239.0296205096	911692.5674069892	379700.1270045996	1595412.1465615316	3033056.9497614983	1662097.7204527876	1179288.0376106277	953022.9303678302	215291.79734306323	1259969.1512669113	753108.1803454048	1648577.9329355191	908371.0693080951	4912674.518771199	1546163.1700456731	5785438.399525491
1129962.1203717536	240377.13266702543	726345.7426460781	428259.3964609188	1364066.5625846672	2212665.688928325	3134000.2702879673	1412746.5939259485	1644815.4182211389	2468293.2100737276	212735.55590020504	772740.0188174444	1268159.2562667578	1315143.6097717823	2393471.687706632	911692.5674069892	379700.1270045996	1543434.7076487555	3033056.9497614983	1591339.3468164173	1179288.0376106277	953022.9303678302	215291.79734306323	1259969.1512669113	753108.1803454048	1564298.0780225662	885885.1838670999	4773592.741282079	1546163.1700456731	5695789.806689074
1129962.1203717536	240377.13266702543	706148.7096840158	428259.3964609188	1344232.1041675233	2212665.688928325	3066239.511741821	1373332.1593838509	1630790.5331966039	2466384.8651796705	212735.55590020504	764740.6424389437	1176301.8068727697	1315143.6097717823	2362676.408222786	911692.5674069892	379700.1270045996	1472344.407413426	2977653.116727751	1591339.3468164173	1158622.4041945843	951480.9055814347	215291.79734306323	1259969.1512669113	753108.1803454048	1525579.1990432867	885885.1838670999	4687193.787194771	1546163.1700456731	5494545.831394798
1129962.1203717536	240377.13266702543	706148.7096840158	428259.3964609188	1284070.0408931768	2204869.6247897125	3053234.2425745153	1327726.6684793655	1554923.7906216444	2428318.837554113	212735.55590020504	764740.6424389437	1174765.5296611467	1315143.6097717823	2299122.833865039	907586.14565466	379700.1270045996	1430155.5524565268	2977653.116727751	1591339.3468164173	1128266.406073071	951480.9055814347	214277.47477183168	1259969.1512669113	742116.2611914688	1515173.3726463467	885885.1838670999	4582144.147305766	1508449.851457958	5268985.858004205
1129962.1203717536	240377.13266702543	695886.9421769325	428259.3964609188	1282151.358011631	2171479.6869288418	3001231.8130831784	1307138.617505739	1454349.1578035029	2410135.18860842	212735.55590020504	764740.6424389437	1110910.1460350042	1315143.6097717823	2299122.833865039	901836.4694302663	379700.1270045996	1408076.4592025697	2970325.749979826	1591339.3468164173	1036203.3361929213	908035.4244158057	208086.79533783306	1207403.7575154074	742116.2611914688	1515173.3726463467	840018.7270918536	4301614.579932848	1503794.5673134308	5210769.591554897
1129962.1203717536	240377.13266702543	671843.3661687644	424817.21790135675	1268701.0882646278	2163739.8979382655	2892678.123941146	1307138.617505739	1419732.1749347136	2400205.341289403	212735.55590020504	753601.9829582314	1110910.1460350042	1315143.6097717823	2254934.809951589	901836.4694302663	379700.1270045996	1408076.4592025697	2803225.0452817604	1591178.9203706372	1036203.3361929213	908035.4244158057	208086.79533783306	1207403.7575154074	699952.1209927514	1505265.1050137116	807409.1158014706	4130330.8515573665	1436641.6460729674	5088577.084270858
1122975.5658850172	240377.13266702543	671843.3661687644	424817.21790135675	1258130.2100078636	1957379.553670282	2892678.123941146	1307138.617505739	1391142.7473561883	2255178.4016730376	212735.55590020504	742760.1951832066	1069468.9212732725	1266416.9131979886	2137699.480209332	901836.4694302663	379700.1270045996	1408076.4592025697	2738991.6344951745	1582053.3601593103	1019831.1581946284	890254.0396387606	208086.79533783306	1144280.4572338054	683141.5897704621	1448081.4227642512	783514.9535551702	4038484.8126144367	1436641.6460729674	4985454.10671046
1122975.5658850172	240377.13266702543	671843.3661687644	424817.21790135675	1187785.4492983061	1957379.553670282	2819365.630338922	1288290.6243158008	1361676.119414368	2161934.461041032	212735.55590020504	709280.8048107303	1069468.9212732725	1266416.9131979886	2137699.480209332	899613.2165475828	379700.1270045996	1390293.5511815946	2738991.6344951745	1542686.9928837642	931976.1564707675	879120.2049651069	208086.79533783306	1091339.6057161794	563958.1625695673	1439677.8176166823	755181.4203026908	3853402.7062538224	1436641.6460729674	4932317.255798569
1122975.5658850172	234570.70379761665	663531.4198855992	420024.8103938808	1179085.5560807872	1898368.785568309	2817995.883063061	1288290.6243158008	1346348.5117682342	2154840.1538841673	212735.55590020504	658461.6484734942	1057648.1708159987	1260918.6553188364	1982026.8372595678	857083.9459563193	379700.1270045996	1380073.8769400117	2738991.6344951745	1516568.8110283378	926288.1507245266	879120.2049651069	208086.79533783306	1091339.6057161794	538176.2208232033	1425371.7913248234	664398.3419906308	3735329.153905631	1417880.5781257025	4878566.1412958745
1107610.6169318624	234570.70379761665	663531.4198855992	420024.8103938808	1154840.9031399314	1851768.6069453787	2752322.6963055455	1288290.6243158008	1346348.5117682342	2085396.8055525604	212735.55590020504	647975.3759183991	1039793.0499790703	1260918.6553188364	1949673.2455796725	857083.9459563193	379700.1270045996	1356843.820070282	2717622.0386870354	1485388.5540729137	926288.1507245266	835602.1670801593	208086.79533783306	1089084.2556859748	538176.2208232033	1425371.7913248234	622795.2792054774	3645522.106930511	1417880.5781257025	4876256.777292397
1107610.6169318624	234570.70379761665	654882.9477416909	420024.8103938808	1154840.9031399314	1851768.6069453787	2704816.594088277	1259769.5981369845	1266155.5508111787	2073213.0661717996	212735.55590020504	580534.1737666823	1018100.4881504151	1260918.6553188364	1891387.5163843392	857083.9459563193	379700.1270045996	1308600.9316575448	2707690.011273171	1460925.5643542213	926288.1507245266	812742.222590645	208086.79533783306	1085323.0689236545	538176.2208232033	1367563.7469457788	622795.2792054774	3453517.755084741	1397664.6377048308	4876256.777292397
1088473.910256222	234570.70379761665	651975.3604980564	420024.8103938808	1130486.234900245	1839004.0207273648	2704816.594088277	1232535.757777827	1266155.5508111787	2073213.0661717996	212735.55590020504	556388.0891040799	1017320.8948499855	1260918.6553188364	1882968.2649059831	829896.9993820472	379700.1270045996	1308600.9316575448	2696114.209238755	1443735.43947792	917393.4894036446	812488.9462263001	208086.79533783306	949116.0908198212	538176.2208232033	1367563.7469457788	605511.2763931422	3433591.56247719	1397664.6377048308	4767570.414351713
1088473.910256222	234570.70379761665	650783.7166284939	420024.8103938808	1130176.1900877596	1839004.0207273648	2679358.4718552474	1214501.2289218195	1224623.9768551146	2030449.696072109	212735.55590020504	528843.4339804517	1010908.4552359473	1260918.6553188364	1861537.750338704	829896.9993820472	379700.1270045996	1308063.1190811552	2692727.2001871364	1443735.43947792	912942.8740849835	812488.9462263001	208086.79533783306	920891.70243882	534828.9820731094	1356579.7897001787	604377.9998055277	3340741.5568410773	1337158.007842904	4610613.055881133
1088473.910256222	234570.70379761665	641852.6874851194	418387.91755767376	1116193.8302138103	1816854.1435705703	2609234.617662181	1214405.6614977566	1207159.2556913868	2030449.696072109	212735.55590020504	528843.4339804517	970174.4058701132	1260918.6553188364	1831758.5381127468	788150.7574221552	379700.1270045996	1308063.1190811552	2591980.1911818227	1441914.3945993283	894359.7451414724	812488.9462263001	208086.79533783306	908268.921242114	528922.3648637721	1354160.7791818222	581470.8996528091	3306267.689527495	1337158.007842904	4502891.9824321
1063633.9376847818	234570.70379761665	611537.3458105493	418387.91755767376	1080760.4886037738	1758603.4585204197	2550528.318530718	1212232.1897494378	1195692.7325080433	1887293.6720629965	212735.55590020504	528843.4339804517	969221.6734335012	1260918.6553188364	1689724.295674005	783124.0433897049	379700.1270045996	1308063.1190811552	2525923.5080240006	1441914.3945993283	894359.7451414724	812488.9462263001	208086.79533783306	908268.921242114	528922.3648637721	1348391.55730212	518761.27873004135	2700251.85281485	1324728.3221572582	4468854.786195409
1063633.9376847818	234570.70379761665	611537.3458105493	418387.91755767376	1080760.4886037738	1758603.4585204197	2550528.318530718	1198535.1310685722	1162617.2562452334	1815425.328427371	212735.55590020504	528843.4339804517	837561.0747506148	1235615.9053977297	1689724.295674005	783124.0433897049	379700.1270045996	1225983.856730552	2499112.297115102	1441914.3945993283	894359.7451414724	812488.9462263001	208086.79533783306	908268.921242114	526002.4575603592	1343229.8504551945	492510.87345955917	2662898.9190432043	1080895.5783916404	4441966.985819235
1047546.1184182321	234570.70379761665	569627.2950361018	418387.91755767376	1079683.9214978532	1758603.4585204197	2477390.1745644957	1193579.3601895636	1103154.5594338013	1775337.0105590525	212735.55590020504	526603.4241143577	820152.8486460599	1235615.9053977297	1669592.6773530075	751280.9653733438	379700.1270045996	1225538.0551090494	2499112.297115102	1430170.4803444322	894359.7451414724	801840.1503807192	208086.79533783306	908268.921242114	520765.231614354	1313597.6288239937	476335.67464676674	2656500.0246930034	1071796.1172786574	4220634.574451056
1043477.9558201936	234570.70379761665	536666.7718807845	418387.91755767376	1079683.9214978532	1749497.4076957423	2437361.5463494244	1094608.225388989	1100771.8456237495	1775337.0105590525	212735.55590020504	526603.4241143577	820152.8486460599	1235615.9053977297	1520677.627186522	751280.9653733438	379700.1270045996	1225538.0551090494	2455833.813538172	1416098.332823014	881806.7431264345	801840.1503807192	208086.79533783306	873659.613808831	520765.231614354	1277589.9584442384	449509.94426077383	2551081.19145577	1050971.363545046	4153547.6576086604
1007045.999028108	234570.70379761665	527187.9949565992	418387.91755767376	1079683.9214978532	1639523.4557408718	2374596.19622641	1091535.0920998876	1070583.7907761722	1648665.7732443754	212735.55590020504	526603.4241143577	820152.8486460599	1233691.8897063166	1516201.2406281685	751280.9653733438	379700.1270045996	1215173.3983777617	2455833.813538172	1386111.5857484643	881806.7431264345	801840.1503807192	208086.79533783306	847298.439305775	520765.231614354	1172784.4318502005	449509.94426077383	2475110.4388382602	991863.4246537604	4096121.489081888
928632.0664062017	234570.70379761665	527187.9949565992	418387.91755767376	1079683.9214978532	1629278.9796686682	2374596.19622641	932565.3194438391	1067706.4111541298	1604105.5856409292	212735.55590020504	526603.4241143577	791163.0658365311	1209733.3030121564	1452246.8254192816	751280.9653733438	379700.1270045996	1186890.30097519	2384670.8639304605	1380338.398344552	881806.7431264345	801840.1503807192	208086.79533783306	835891.8447149962	520765.231614354	1155878.2423057142	449509.94426077383	2441453.2491023364	909256.1340057272	4052923.141916795
914098.0783713356	234570.70379761665	509960.3038016259	418387.91755767376	1005206.9941613596	1611042.2404871208	2351892.795169341	892150.4311068791	1061448.1141187411	1604105.5856409292	212735.55590020504	526603.4241143577	771438.7018795598	1191116.6562128193	1396228.1654511632	751280.9653733438	379700.1270045996	1146591.0125146003	2355751.3545356286	1380338.398344552	854937.7870743985	794450.5278566784	208086.79533783306	815697.9857618718	405862.70395300025	1155878.2423057142	449509.94426077383	2416613.2150225323	897359.8006780834	3963363.1222878657
890457.4921032509	234570.70379761665	480451.17449845816	418387.91755767376	1005206.9941613596	1611042.2404871208	2319223.103364413	892150.4311068791	1061448.1141187411	1581897.2016041107	210049.08727637536	503355.3601353256	771438.7018795598	1172992.068072317	1385898.5143498674	751280.9653733438	379700.1270045996	1143287.642198695	2254264.1199359437	1346308.3408567975	854937.7870743985	794450.5278566784	208086.79533783306	782215.9698562496	405862.70395300025	1136964.7948117468	449509.94426077383	2416613.2150225323	867046.4212691509	3955971.3045556424
890457.4921032509	234570.70379761665	467827.32422343956	418387.91755767376	995500.8624514872	1395470.1816351484	2290124.530341794	892150.4311068791	1061448.1141187411	1536506.6961909751	210049.08727637536	503355.3601353256	749455.2591401075	1151236.210630874	1366654.666909141	751280.9653733438	379700.1270045996	1139740.9586986268	2065480.7721674298	1346308.3408567975	854937.7870743985	790786.7190995517	208086.79533783306	752720.0667257198	405862.70395300025	1128598.7393407552	449509.94426077383	2383817.6221819017	801082.2775822373	3919088.926850196
890249.3126240786	234570.70379761665	467827.32422343956	407404.5848462451	985174.2980841354	1361573.6799319256	2285148.635403286	892150.4311068791	1040743.8459413748	1532466.1582598353	210049.08727637536	503355.3601353256	738396.7770029253	1129340.16431137	1319191.6723107046	751280.9653733438	379700.1270045996	1102221.867870626	2065480.7721674298	1324642.9172311833	838222.3812512234	767403.1514371021	208086.79533783306	752720.0667257198	405862.70395300025	1128598.7393407552	449509.94426077383	2206729.8144156015	801082.2775822373	3876854.138035112
872208.1502480814	234570.70379761665	453346.16618096887	407404.5848462451	977139.2358115604	1344312.9815297974	2168565.7868838785	892150.4311068791	1011476.7649542596	1485528.858024518	206186.37220544333	503355.3601353256	735589.3361360667	1129340.16431137	1244109.4609505297	751280.9653733438	379700.1270045996	1102221.867870626	2038972.5556443674	1324642.9172311833	818110.4627808884	767403.1514371021	208086.79533783306	740799.9307917752	405862.70395300025	1128598.7393407552	449509.94426077383	2127491.5098250257	772996.867965094	3810463.5619858885
872208.1502480814	234570.70379761665	444687.16348201374	407404.5848462451	977139.2358115604	1313676.1683967742	2055480.134911133	857415.2192358769	1001897.8596257974	1462993.2193646864	206186.37220544333	488725.8883945873	735589.3361360667	1129340.16431137	1240785.8255875723	739995.5558152074	373362.5857032145	1101819.752923436	2032911.453029938	1324642.9172311833	794057.5647706073	767403.1514371021	208086.79533783306	732588.4330825085	389108.1931474826	1100497.4179526872	433257.3332966472	1997421.6141820801	759702.6055281169	3754283.157537047
864307.4035682816	234570.70379761665	433958.40105653973	407404.5848462451	976683.9128427268	1304065.0756219805	2042337.7656874028	847086.7449278196	1001897.8596257974	1462993.2193646864	206186.37220544333	488725.8883945873	735589.3361360667	1129340.16431137	1224424.7412715014	739995.5558152074	373362.5857032145	1078924.577630168	1963657.9826408406	1324642.9172311833	768221.999355494	767403.1514371021	208086.79533783306	732588.4330825085	389108.1931474826	1100497.4179526872	433257.3332966472	1976162.153595624	692360.890003985	3685699.5522885136
852853.3516683232	234570.70379761665	430755.6717248699	407404.5848462451	926639.2188608109	1278189.3264792552	1976446.7159011501	847086.7449278196	900514.2466240687	1456316.3632064713	206186.37220544333	462361.85927909333	735589.3361360667	1129340.16431137	1137372.6675275422	727570.0210505273	373362.5857032145	1066105.8425543206	1933371.4646930392	1324642.9172311833	767588.7354331918	743596.601607146	208086.79533783306	732588.4330825085	387360.4697540078	1078315.8884123545	409519.3651593688	1976162.153595624	692360.890003985	3654212.4309314634
852853.3516683232	234570.70379761665	418332.1287336409	407404.5848462451	926639.2188608109	1211678.630915128	1976446.7159011501	847086.7449278196	783061.8809249012	1444066.5342291612	206186.37220544333	462361.85927909333	735589.3361360667	1129340.16431137	1064988.229769948	726894.5758644774	373362.5857032145	1066105.8425543206	1912997.524149856	1324642.9172311833	758135.8876719524	741819.7136187986	208086.79533783306	732588.4330825085	387360.4697540078	1067260.3147729659	408378.6651650626	1976162.153595624	682584.9255593714	3616511.691258026
839515.1228860575	234570.70379761665	415585.4453189743	407404.5848462451	926639.2188608109	1211678.630915128	1925681.5633424693	847086.7449278196	742092.6787789242	1414786.9453826582	206186.37220544333	462361.85927909333	735589.3361360667	1129340.16431137	991019.5839979585	702748.4070404106	373362.5857032145	1037018.4296124612	1881016.8211283183	1313491.119655634	757792.2059431989	741819.7136187986	208086.79533783306	712233.9170997222	361641.9255559348	1033510.7241597802	393477.7128292322	1976162.153595624	643091.761114531	3552898.1707527884
831482.9988812936	234570.70379761665	415585.4453189743	405482.0166179426	920721.3914750376	1211678.630915128	1925681.5633424693	843697.7478428154	704341.835739748	1414786.9453826582	206186.37220544333	459976.04438071366	708503.6241157507	1129340.16431137	990159.5842155059	702748.4070404106	373362.5857032145	999764.4583530014	1877966.6590664722	1313491.119655634	741457.8322184997	741819.7136187986	208086.79533783306	688572.0329272266	358273.5738163589	1033510.7241597802	391281.54022552696	1945822.2972552283	643091.761114531	3375470.927097721
820737.846798608	234570.70379761665	406258.88553127483	399440.0307012712	894277.7031515501	1211678.630915128	1870774.7532580318	821527.2666918421	678303.8751191734	1365365.5417095867	206186.37220544333	459976.04438071366	708503.6241157507	1129340.16431137	990159.5842155059	693791.2097271798	373362.5857032145	969267.4099397144	1860000.9081635335	1311488.5972474362	723812.6034505751	741819.7136187986	208086.79533783306	688572.0329272266	357427.72770145873	1033510.7241597802	391281.54022552696	1904155.1604755542	557797.592384802	3375470.927097721
820737.846798608	234570.70379761665	389856.9071697494	399440.0307012712	868876.4660015532	1197833.446856168	1857074.4510906406	749450.3224814577	669340.0580929429	1305947.3388417393	206186.37220544333	459976.04438071366	708503.6241157507	1116679.921187523	990159.5842155059	672205.1623486548	373362.5857032145	969267.4099397144	1860000.9081635335	1243532.3907128035	723812.6034505751	724061.7020082414	208086.79533783306	688572.0329272266	357427.72770145873	1033510.7241597802	372323.81658413995	1853013.9398099806	557797.592384802	3375470.927097721
820737.846798608	234570.70379761665	389856.9071697494	399440.0307012712	863213.5414790496	1180752.988569547	1811722.6341020227	741340.6901661276	656561.5480670668	1271544.3188010387	206186.37220544333	459976.04438071366	707679.060635702	1087011.2505000695	979109.7091083726	671764.7436684633	373362.5857032145	966617.7409787832	1860000.9081635335	1213285.7989143115	723812.6034505751	724061.7020082414	208086.79533783306	688572.0329272266	356541.52720890567	1009114.1751944474	347277.55394363176	1853013.9398099806	557797.592384802	3373781.7785123927
814285.5328550674	234570.70379761665	389856.9071697494	390852.0613001826	863213.5414790496	1166759.0284098946	1798874.166521402	740701.3741933256	602643.1944122107	1260529.6240749783	206186.37220544333	435585.07150651375	707679.060635702	1087011.2505000695	978837.3065094422	671764.7436684633	373362.5857032145	936290.3488370882	1828348.2256339958	1175813.216544649	723812.6034505751	724061.7020082414	208086.79533783306	688572.0329272266	356541.52720890567	1001328.0836455162	323933.8961647013	1853013.9398099806	529223.2016620683	3314185.0469659097
814285.5328550674	234570.70379761665	389856.9071697494	390852.0613001826	863213.5414790496	1166759.0284098946	1798874.166521402	699310.4645148349	587205.454339662	1259363.301175942	206186.37220544333	435585.07150651375	707679.060635702	1087011.2505000695	976772.9081196006	657861.4576307391	373362.5857032145	936290.3488370882	1790416.367510779	1080033.9598547907	723812.6034505751	724061.7020082414	208086.79533783306	688572.0329272266	356541.52720890567	964523.3074576563	318871.3130344796	1843583.1446278654	523929.76934592624	3280742.0714227315
811855.4662002518	234570.70379761665	389856.9071697494	390852.0613001826	863213.5414790496	1141533.525196015	1749716.4692249373	699310.4645148349	579295.8846161532	1245375.2515737908	206186.37220544333	435585.07150651375	707679.060635702	1083314.464910326	976772.9081196006	648302.6195226749	373362.5857032145	936290.3488370882	1755891.3750845734	1074847.1728962113	706291.2339660168	720236.4503237371	208086.79533783306	688572.0329272266	356541.52720890567	938916.1552611488	303995.0440302955	1733932.898219414	523929.76934592624	3149689.365643937
811150.2824060362	234570.70379761665	389856.9071697494	390852.0613001826	823123.6753100208	1141533.525196015	1707114.5763374947	699310.4645148349	579295.8846161532	1210143.9585155544	206186.37220544333	435585.07150651375	707679.060635702	1083314.464910326	976772.9081196006	648302.6195226749	373362.5857032145	878618.6632312649	1735545.267577642	1054390.6444536534	706291.2339660168	702375.0852397694	208086.79533783306	688572.0329272266	356541.52720890567	938659.9952176069	303291.5752520537	1687139.5862662662	523929.76934592624	3108106.82062969
811150.2824060362	234570.70379761665	389856.9071697494	390852.0613001826	823123.6753100208	1141533.525196015	1703441.702634964	694499.3690436996	571560.5007364247	1155295.037568101	206186.37220544333	427078.5825476541	704482.4671681969	1073522.3053585263	969560.5825751552	648302.6195226749	359766.6217133991	839321.3977179634	1735378.7392868383	1040746.6454720956	669863.8932699704	702375.0852397694	208086.79533783306	614829.9772446412	356541.52720890567	885592.8641654939	303291.5752520537	1636644.1332945775	495792.2725153815	2977410.786666916
811150.2824060362	234570.70379761665	380660.85001913493	390852.0613001826	741275.5692744289	1130311.3112178454	1634877.3344816547	694499.3690436996	571560.5007364247	1143831.0020128584	206186.37220544333	427078.5825476541	697268.7587353752	1068813.8721139291	946286.8135467691	648302.6195226749	359766.6217133991	839321.3977179634	1699310.5532998086	996240.3415933002	669863.8932699704	702375.0852397694	208086.79533783306	590387.3629232172	313037.42951930105	812698.127143433	303291.5752520537	1623726.9816889165	457595.9730716961	2849051.008235216
781554.4579686611	234570.70379761665	380660.85001913493	390852.0613001826	723646.4502813161	1118178.7675614955	1584129.2458115255	694499.3690436996	571560.5007364247	1116825.0450445896	206186.37220544333	407885.24309160176	688896.4053048168	1061388.5556567074	917922.3080489971	648302.6195226749	359766.6217133991	809983.6370985414	1656594.9255946483	983803.239799964	669863.8932699704	698744.1813266235	208086.79533783306	569773.3320620717	301346.6484699185	808328.9148020375	303291.5752520537	1593332.40707652	445427.1334669581	2805397.5302746603
772754.3990329657	234570.70379761665	375150.5664457927	390852.0613001826	723646.4502813161	1073798.9620059584	1364995.9702102777	694499.3690436996	571560.5007364247	1111968.8612214322	206186.37220544333	398849.3422787688	688896.4053048168	1047783.5854901806	889350.7888659267	648302.6195226749	359766.6217133991	793594.1865674957	1631732.552623874	975646.19101889	657671.9190249877	689588.9102978217	208086.79533783306	562168.938904091	301346.6484699185	808328.9148020375	289137.25386548165	1593332.40707652	445427.1334669581	2788008.3914015177
772005.6275823673	234570.70379761665	375150.5664457927	390852.0613001826	704084.1738586077	1059668.0651505543	1325503.4423684797	694499.3690436996	571560.5007364247	1078725.1484490158	206186.37220544333	377292.4532335595	687896.2099377172	1047783.5854901806	882313.6253364304	648302.6195226749	359766.6217133991	783513.9879441098	1571048.0401357426	915619.9903762301	624791.2606836476	689588.9102978217	208086.79533783306	562168.938904091	301346.6484699185	796564.3936612485	289137.25386548165	1593332.40707652	445427.1334669581	2727859.797456545
772005.6275823673	234570.70379761665	375150.5664457927	390852.0613001826	680139.9487963645	1054512.8294224446	1325503.4423684797	694499.3690436996	551592.5740520655	1076397.7917987169	206186.37220544333	376830.7192053422	667523.2040474266	1047783.5854901806	866000.4136789606	648302.6195226749	359766.6217133991	783513.9879441098	1550689.422607571	885505.0465220221	624791.2606836476	689588.9102978217	208086.79533783306	560960.6373433635	301346.6484699185	795856.8417870132	272935.8524232516	1500719.0829737985	438632.13925131015	2659685.8941899715
772005.6275823673	234570.70379761665	375150.5664457927	390569.58814869204	680139.9487963645	1054512.8294224446	1220177.6778742739	676338.8981132931	545130.89933657	1036316.1155983786	206186.37220544333	376830.7192053422	667523.2040474266	1011284.1031880998	819963.7112338402	648302.6195226749	359766.6217133991	783513.9879441098	1550689.422607571	848334.6625989832	624791.2606836476	681855.897701941	208086.79533783306	541063.9196416527	301346.6484699185	792704.7653329459	272935.8524232516	1497740.9370802054	438632.13925131015	2654118.27122186
772005.6275823673	233465.32339968527	375150.5664457927	390569.58814869204	665075.7683432099	1048852.9898810596	1208427.5750464047	644068.3731653566	545082.834035649	1012618.1446328136	200864.94852733068	358922.9820289446	658135.6203953017	1009402.9169762249	781772.2248190743	646796.1278554354	359766.6217133991	783513.9879441098	1525663.422301224	848334.6625989832	624791.2606836476	676565.9090214577	208086.79533783306	525526.1939518807	301346.6484699185	792704.7653329459	272935.8524232516	1432915.828272099	427304.61836994754	2620922.989529884
772005.6275823673	233465.32339968527	375150.5664457927	390569.58814869204	663295.0178993017	1029524.0816336605	1194240.0677079586	611667.058902684	517966.5261719157	1012618.1446328136	200864.94852733068	350771.4291698351	623127.2232162232	987807.7378622668	708745.1909465757	646796.1278554354	359766.6217133991	783513.9879441098	1509147.6669424057	848334.6625989832	624791.2606836476	676565.9090214577	208086.79533783306	482349.87020741473	301346.6484699185	775312.5612625377	272935.8524232516	1421043.9588688563	427304.61836994754	2591376.7260876964
772005.6275823673	233465.32339968527	375150.5664457927	390569.58814869204	612609.1349925544	1029524.0816336605	1194240.0677079586	603283.0766653155	517966.5261719157	1012618.1446328136	199440.58408121084	350771.4291698351	587588.1841887771	987807.7378622668	708745.1909465757	646796.1278554354	359766.6217133991	782725.6248672864	1447137.7863681747	832848.2117910587	624791.2606836476	676565.9090214577	208086.79533783306	467327.68771159207	301346.6484699185	770653.9078838065	272935.8524232516	1405341.6948695313	427304.61836994754	2582448.188563731
770929.8754556172	233465.32339968527	370537.9201366362	390569.58814869204	612609.1349925544	1025588.5267848237	1171448.073870995	570925.6674526513	517966.5261719157	988279.2363958139	199440.58408121084	350771.4291698351	583081.2401874346	985945.5879336084	702304.9979490549	646796.1278554354	359225.03948493087	782725.6248672864	1437207.994570347	817375.0817148848	624791.2606836476	676565.9090214577	208086.79533783306	467327.68771159207	301346.6484699185	748189.4855072543	268594.8233147365	1396597.8076144755	427304.61836994754	2541159.251087624
770929.8754556172	233465.32339968527	370537.9201366362	390569.58814869204	587864.621326001	1025588.5267848237	1142553.1523668529	548990.611987574	517966.5261719157	960734.0612066981	199440.58408121084	350771.4291698351	565335.5680828305	985945.5879336084	701445.7632407101	627472.8353937501	359225.03948493087	782725.6248672864	1436739.4719314496	817375.0817148848	624791.2606836476	674565.869742874	208086.79533783306	467327.68771159207	301346.6484699185	733161.0366451783	232128.99240310898	1396597.8076144755	410537.7540508765	2464115.657710817
756344.7453376041	233465.32339968527	370537.9201366362	389553.7186066732	565042.7167548527	1011225.8092259562	1104733.86285067	538993.6351982594	511637.7286361074	951191.317745039	199440.58408121084	350771.4291698351	518732.7918636926	977367.7332936386	685131.1582165634	627472.8353937501	359225.03948493087	755490.7188610503	1402048.1258231683	817375.0817148848	624791.2606836476	660899.93572772	208086.79533783306	446557.80024277	301346.6484699185	733161.0366451783	232128.99240310898	1396597.8076144755	410537.7540508765	2403156.0330624054
753686.7861485044	233465.32339968527	370537.9201366362	387369.22899465996	555470.1373434438	968187.643074124	1036606.6916043548	509727.3467250217	511637.7286361074	910210.3226024034	191968.695709178	350771.4291698351	507746.5583870533	977367.7332936386	664447.594878559	627078.5031186807	358555.1109878296	755490.7188610503	1367465.698803425	817375.0817148848	599670.5109222726	651079.8378517902	208086.79533783306	440649.5760505541	300431.652433519	724182.842440289	230663.60944395472	1392684.481964172	408760.6618455609	2338948.73072043
721064.765418788	233465.32339968527	370537.9201366362	381568.31998060923	555470.1373434438	952002.95495101	999675.8079839989	467816.9997441257	511637.7286361074	901612.7710229551	191968.695709178	350771.4291698351	442349.1239606909	977367.7332936386	664447.594878559	617976.5883073655	358555.1109878296	748626.3639269741	1342646.8736290329	785677.0177279098	584888.5997447851	627461.9248882391	208086.79533783306	439436.28138104227	300431.652433519	697816.8828941588	230663.60944395472	1392684.481964172	400703.09639750374	2338162.1547202133
705942.3457609672	233465.32339968527	370537.9201366362	381568.31998060923	531114.6036506353	900251.2516508626	999675.8079839989	467816.9997441257	507116.15651279996	880826.2581276753	191968.695709178	349117.1057219537	423257.308063785	970736.5298884746	664447.594878559	617976.5883073655	358555.1109878296	699985.7246555251	1306055.5248141373	772986.9959875314	584888.5997447851	622601.4720190937	208086.79533783306	395363.7501338216	300431.652433519	697816.8828941588	230663.60944395472	1383723.5977338199	400703.09639750374	2213940.40768088
705942.3457609672	233465.32339968527	370537.9201366362	381568.31998060923	512273.0925637277	896630.7606616347	999675.8079839989	420426.5105074308	507116.15651279996	880826.2581276753	191968.695709178	332776.0226873852	419389.9723125926	965156.5122432807	664447.594878559	615381.7125825295	358555.1109878296	699985.7246555251	1289614.9026355206	760190.9665415834	564192.3184006388	622601.4720190937	208086.79533783306	384789.6494837933	300431.652433519	691145.2248922864	230663.60944395472	1360931.9070833374	397109.5738457416	2213940.40768088
705942.3457609672	233465.32339968527	370537.9201366362	381568.31998060923	512273.0925637277	892658.5887521952	999675.8079839989	420237.86388186313	493952.6205858827	867560.950387857	191968.695709178	332776.0226873852	410533.0508964882	945127.6561940964	664447.594878559	615381.7125825295	358555.1109878296	685967.7674693277	1222675.4759727665	731723.0903135971	552559.7694569201	604273.4468150864	208086.79533783306	384789.6494837933	300431.652433519	664391.6658974686	230663.60944395472	1252923.2487655948	391138.9555243959	2213940.40768088
699358.9930618056	233465.32339968527	370537.9201366362	381568.31998060923	512273.0925637277	783025.9283060471	980539.4256813382	420220.68242246285	493952.6205858827	849813.0317734994	191968.695709178	332776.0226873852	410533.0508964882	945127.6561940964	664447.594878559	615381.7125825295	357682.4100752685	685967.7674693277	1222675.4759727665	723009.505123156	552559.7694569201	595978.5703960462	208086.79533783306	379047.0393355837	300431.652433519	609705.5170060274	230663.60944395472	1229544.488040376	381743.7326241924	2202755.645643823
699358.9930618056	233465.32339968527	370537.9201366362	381568.31998060923	492122.7079871984	763565.0660807982	963475.3647656863	417905.6782389615	480280.6406211798	849813.0317734994	191968.695709178	329886.5963151703	408051.10608770396	945127.6561940964	664447.594878559	615381.7125825295	349487.04051109776	685967.7674693277	1214541.3010112182	678784.2706735921	548391.1862641706	589591.7006596591	208086.79533783306	376156.2728886939	299064.32684608764	600099.9733936609	220602.7401637127	1226321.4884756487	376530.6337934026	2188538.3416389367
690730.7693507513	231650.24493017036	370537.9201366362	373179.5427133373	468391.6470407037	733413.1129230666	957689.911598052	382057.39500911045	479513.3015626102	826441.8145664542	191968.695709178	329886.5963151703	408051.10608770396	945127.6561940964	664447.594878559	615381.7125825295	346309.9585025805	685967.7674693277	1032142.4684097714	678784.2706735921	548391.1862641706	585497.7569226131	208086.79533783306	365870.93975464185	299064.32684608764	600099.9733936609	216073.41043717333	1226321.4884756487	376530.6337934026	2184418.140575541
690730.7693507513	231650.24493017036	351257.9770008517	373179.5427133373	468391.6470407037	712720.1295644994	951337.8922918342	377453.4216815132	442180.87004984403	826441.8145664542	191968.695709178	329886.5963151703	408051.10608770396	945127.6561940964	664447.594878559	615381.7125825295	346309.9585025805	674996.6408953042	1032142.4684097714	674432.9523877577	548391.1862641706	585497.7569226131	208086.79533783306	341423.4783066544	299064.32684608764	600099.9733936609	215491.5092271437	1223833.4489534264	376530.6337934026	2144145.340526832
670446.8346884568	231650.24493017036	351257.9770008517	373179.5427133373	467189.303214313	712720.1295644994	899425.113139911	377453.4216815132	442180.87004984403	826441.8145664542	191968.695709178	329886.5963151703	408051.10608770396	936748.7149020946	656915.3392162488	603205.2108897009	341281.0738185348	674996.6408953042	1032142.4684097714	654599.9685509499	531354.1482661172	573186.975293698	208086.79533783306	341423.4783066544	297431.4071940901	552498.8662310054	215491.5092271437	1202645.2109927193	376530.6337934026	2134312.0079427883
662375.272133231	231650.24493017036	349791.94269728684	369338.2222121764	467189.303214313	708889.0341002793	873091.0494666353	377453.4216815132	438810.9754088096	815515.0266325369	191465.28739718237	329886.5963151703	408051.10608770396	936748.7149020946	656915.3392162488	588056.4039552938	341281.0738185348	635952.5879498888	1032142.4684097714	616956.9459658135	507706.66082477215	573186.975293698	208086.79533783306	341423.4783066544	297431.4071940901	552498.8662310054	215491.5092271437	1202645.2109927193	376530.6337934026	2112809.088017793
641958.5305482097	231650.24493017036	349791.94269728684	356964.14782504446	467189.303214313	706307.886730674	803833.8148075279	349299.8763208546	430685.88643133873	815515.0266325369	191465.28739718237	329886.5963151703	402551.2055620764	936748.7149020946	656915.3392162488	588056.4039552938	337954.2008082402	635952.5879498888	1032142.4684097714	616956.9459658135	507706.66082477215	570480.4772692882	208086.79533783306	333345.78917411575	287180.04693948606	552498.8662310054	215491.5092271437	1184271.4745027556	376530.6337934026	2112809.088017793
622371.1675107509	231650.24493017036	349791.94269728684	344927.9619621951	467189.303214313	696669.6032352073	802666.7094412735	349299.8763208546	399228.6784521205	789058.7435428612	191465.28739718237	329886.5963151703	402551.2055620764	936748.7149020946	644223.57664069	581785.6221598175	337954.2008082402	635952.5879498888	1030805.310913611	616956.9459658135	507706.66082477215	562837.1000652539	208086.79533783306	332725.3418682199	287180.04693948606	521379.5937218847	215491.5092271437	1145353.9507646689	376530.6337934026	2073790.8814896443
622371.1675107509	231650.24493017036	345477.9258684169	340378.94010724174	466428.13158413034	688551.0819098616	775964.3253510068	349299.8763208546	399228.6784521205	789058.7435428612	191465.28739718237	317238.5220761786	402551.2055620764	936748.7149020946	644223.57664069	559938.290771276	337954.2008082402	635952.5879498888	1025433.4522305832	578253.8693812153	507706.66082477215	532837.6602778744	208086.79533783306	314897.6291989036	287180.04693948606	521379.5937218847	215491.5092271437	1145353.9507646689	373976.27680059755	2073790.8814896443
622371.1675107509	231650.24493017036	345477.9258684169	340378.94010724174	466428.13158413034	688551.0819098616	775964.3253510068	336064.04645933403	399228.6784521205	785004.4843742759	188903.408339715	305730.96954210126	402551.2055620764	936748.7149020946	644223.57664069	559938.290771276	332651.25728259597	635952.5879498888	970338.8185862968	564235.509849064	507706.66082477215	520699.8325326503	208086.79533783306	314897.6291989036	287180.04693948606	521379.5937218847	215491.5092271437	1145353.9507646689	373976.27680059755	2073790.8814896443
622371.1675107509	231650.24493017036	345477.9258684169	328920.9789141695	465621.97571172676	688551.0819098616	765818.273491828	336064.04645933403	399228.6784521205	785004.4843742759	188903.408339715	299892.5119750237	390130.32659393246	918878.995193646	644223.57664069	559938.290771276	332651.25728259597	635952.5879498888	932197.8398169733	564235.509849064	507706.66082477215	516797.0413039122	208086.79533783306	314897.6291989036	287180.04693948606	515631.437130361	203607.06424304275	1117653.8125716022	373888.35525440937	2058463.7052848064
621068.8338638662	231337.7513867775	345477.9258684169	328920.9789141695	465498.7927594589	688551.0819098616	756759.9028732891	324026.44861763366	398225.6213905641	777530.6450241269	188903.408339715	299892.5119750237	383922.44444426394	918878.995193646	641811.8503018176	559938.290771276	329536.0641983112	618849.9494065812	922512.3226563305	554456.1806322269	507706.66082477215	509237.43486488354	208086.79533783306	314897.6291989036	287180.04693948606	515631.437130361	203607.06424304275	1061403.8328742143	359319.2001803131	1964669.5415326538
598103.1299235282	231337.7513867775	345477.9258684169	328920.9789141695	461638.5417381531	688551.0819098616	718677.0433342976	318030.3063350755	398225.6213905641	777530.6450241269	188903.408339715	299892.5119750237	383922.44444426394	918878.995193646	619543.6688184013	552057.0817452729	329536.0641983112	618849.9494065812	922512.3226563305	554456.1806322269	498890.33084046585	509237.43486488354	208086.79533783306	314897.6291989036	280318.11839119747	499964.4504337942	192353.00081726076	1032794.3213382947	352599.76289526327	1850389.8568301876
593660.4103374094	231337.7513867775	345477.9258684169	327535.59934973397	461638.5417381531	688551.0819098616	678838.8070381617	299083.35781592526	398225.6213905641	777530.6450241269	188903.408339715	297286.31029877055	383922.44444426394	918878.995193646	619543.6688184013	552057.0817452729	329536.0641983112	601368.1439859436	912857.3822837716	539398.695821446	492513.7355965007	486753.08153046214	208086.79533783306	299928.2479390039	270190.6934907272	499964.4504337942	192353.00081726076	1024403.6675742907	341821.8958721244	1818617.8179202955
583654.19685233	231337.7513867775	345477.9258684169	327535.59934973397	461638.5417381531	685236.9065633836	678838.8070381617	299083.35781592526	398225.6213905641	777530.6450241269	188903.408339715	297286.31029877055	381862.67666336766	918878.995193646	601088.8071338017	552057.0817452729	329536.0641983112	593795.3591250621	899018.3205884846	539398.695821446	485336.34991191514	474850.7660276041	208086.79533783306	299928.2479390039	263261.7485782637	496387.7308126713	186170.68660270335	1001465.0626212053	313046.1180535136	1775713.7672553065
583654.19685233	231337.7513867775	345477.9258684169	325545.93592244916	461638.5417381531	661156.8888972239	667308.4227010547	299083.35781592526	398225.6213905641	777530.6450241269	188903.408339715	297286.31029877055	374067.3347579979	918878.995193646	586121.2749659142	544847.3595883934	329536.0641983112	565654.7588971099	887858.9088938935	539398.695821446	465208.4491905115	472099.14352190227	208086.79533783306	299897.626279422	263261.7485782637	496387.7308126713	186170.68660270335	942946.7858825618	313046.1180535136	1750550.708107916
583654.19685233	231337.7513867775	345477.9258684169	325545.93592244916	461638.5417381531	648566.2094812483	667308.4227010547	299083.35781592526	398225.6213905641	777530.6450241269	188903.408339715	286751.82409343385	347610.8220196212	908600.4462413967	570627.799370175	544847.3595883934	328094.55786180677	537188.3580598455	878214.9432191971	539398.695821446	465208.4491905115	466663.1934012139	208086.79533783306	299897.626279422	263261.7485782637	496387.7308126713	186170.68660270335	942946.7858825618	313046.1180535136	1750550.708107916
573728.2278174664	231337.7513867775	343973.2903471917	325545.93592244916	461638.5417381531	622512.3916072386	667308.4227010547	295354.94998305675	398225.6213905641	777530.6450241269	188903.408339715	286751.82409343385	347197.9491969732	892174.3499095604	553427.0949028926	540133.7489872471	328094.55786180677	537188.3580598455	853755.6928650575	539398.695821446	455656.43240138213	451501.43682609824	208086.79533783306	299130.0484988842	262593.3137810882	496387.7308126713	185101.30612735543	923005.5114217382	313046.1180535136	1710646.756623156
573728.2278174664	231337.7513867775	343973.2903471917	325545.93592244916	461638.5417381531	619451.4517428305	667308.4227010547	294757.3020701815	398225.6213905641	758538.7412663104	187756.3161092751	286751.82409343385	347197.9491969732	860786.4794373361	553427.0949028926	540133.7489872471	328094.55786180677	537188.3580598455	796548.4716374527	539398.695821446	436020.2110953432	451501.43682609824	208086.79533783306	293813.0507814455	256014.41591136766	496387.7308126713	185101.30612735543	911256.2895324926	313046.1180535136	1683996.5918315803
573728.2278174664	231337.7513867775	341390.96098613704	325545.93592244916	461638.5417381531	612245.3595595956	657617.3920543725	294757.3020701815	397954.2587379018	758538.7412663104	186448.80236988066	286751.82409343385	345743.4742965754	860786.4794373361	539597.7023026256	540133.7489872471	327156.5729096839	537188.3580598455	794034.7930236	539398.695821446	403112.34376301966	451501.43682609824	208086.79533783306	293813.0507814455	256014.41591136766	496387.7308126713	185101.30612735543	894846.4750139954	313046.1180535136	1649732.3414528517
573728.2278174664	229730.2719734487	330680.5284000038	318661.35554243304	455940.7136670435	603737.2982967871	657617.3920543725	291181.4959987256	388979.40005944925	758538.7412663104	186031.8485088559	286751.82409343385	345743.4742965754	860786.4794373361	539597.7023026256	540133.7489872471	327156.5729096839	525218.9196471914	761736.6432343413	537875.7427585825	394703.80373696965	440711.7393268256	208086.79533783306	278999.5614819225	249247.3118275226	492301.50758076634	182386.7767754235	876321.1173480866	313046.1180535136	1568617.474107178
571033.9829103709	229730.2719734487	325741.77950645937	318661.35554243304	455940.7136670435	602771.2973890742	657617.3920543725	285103.1898744986	377755.9896111584	758538.7412663104	186031.8485088559	286751.82409343385	329071.6518117926	860786.4794373361	529187.9260955056	535530.0239267964	327156.5729096839	525218.9196471914	751195.343059034	537875.7427585825	393355.7966185893	440711.7393268256	208086.79533783306	277310.90626082546	247661.32803133945	479897.7883533912	182386.7767754235	861237.3853775441	313046.1180535136	1540710.2477889128
571033.9829103709	229730.2719734487	325741.77950645937	314678.72592926025	455940.7136670435	602771.2973890742	631009.7983503727	256977.8624760088	377755.9896111584	758538.7412663104	186031.8485088559	286751.82409343385	329071.6518117926	860786.4794373361	529187.9260955056	534763.8132370922	327156.5729096839	519691.1940817402	748139.6181626661	533933.4645983871	383541.7860318307	419845.98850821715	208086.79533783306	257428.66652628558	247661.32803133945	476658.6243485842	182386.7767754235	860563.1291858349	311365.1413246265	1529154.0015446998
571033.9829103709	229730.2719734487	324912.5005465015	314678.72592926025	455940.7136670435	600526.0601478063	606316.5519620869	256977.8624760088	377755.9896111584	758538.7412663104	186031.8485088559	286751.82409343385	329071.6518117926	860786.4794373361	526351.6573245086	528535.9558513322	327156.5729096839	519691.1940817402	729875.4395345023	512998.6035262532	383541.7860318307	419845.98850821715	208086.79533783306	257428.66652628558	247661.32803133945	476658.6243485842	176746.96123773005	836379.5105431195	306084.4738614878	1521751.006104802
570556.4826546055	229730.2719734487	324912.5005465015	314678.72592926025	455940.7136670435	600526.0601478063	585611.4697527864	256977.8624760088	372905.14452472475	754762.7025471722	186031.8485088559	277912.8227206509	306343.74902406544	860786.4794373361	516963.0190086679	524340.5938170356	324400.1464035818	519202.4099421226	729875.4395345023	512446.4867187513	383541.7860318307	419845.98850821715	208086.79533783306	257428.66652628558	247661.32803133945	476658.6243485842	176746.96123773005	798426.2767076713	284667.3575085071	1475557.63163437
560777.2160420023	229730.2719734487	324912.5005465015	314678.72592926025	452924.91260040074	600526.0601478063	562769.3464909947	250375.51934332086	371529.8666308904	754762.7025471722	182153.13584446616	277912.8227206509	306343.74902406544	860786.4794373361	516963.0190086679	524340.5938170356	324400.1464035818	519202.4099421226	729875.4395345023	506713.59675968613	383541.7860318307	419845.98850821715	208086.79533783306	246297.55931859766	247661.32803133945	462037.7881092968	174850.95531462342	782598.4056889719	276765.3763052105	1475557.63163437
543695.2727003946	229730.2719734487	324912.5005465015	314678.72592926025	437773.3415295582	600526.0601478063	552935.3851633435	250375.51934332086	362324.46335868654	754762.7025471722	181974.05776439968	276115.2402182875	304898.82619878993	844948.8983143528	514142.9819043462	524340.5938170356	324400.1464035818	519202.4099421226	724820.9095460844	475550.2094063077	381831.83316986315	419845.98850821715	208086.79533783306	246297.55931859766	240058.27588279685	449917.7616646659	174850.95531462342	782598.4056889719	270124.33019475715	1475557.63163437
538128.8633827192	229730.2719734487	324912.5005465015	314678.72592926025	434426.97462678456	593388.3648661189	535927.8612996705	250375.51934332086	361535.36110219266	754311.4807024165	181974.05776439968	276115.2402182875	295571.78706842154	844948.8983143528	502638.95339760504	524340.5938170356	324400.1464035818	519202.4099421226	711037.2124307634	466136.29867155023	378651.68619583896	419845.98850821715	208086.79533783306	246297.55931859766	240058.27588279685	449917.7616646659	174850.95531462342	771285.6494093236	266128.02464105794	1475557.63163437
538128.8633827192	229730.2719734487	320385.5759157777	311802.14374378504	424027.2320608075	577170.1914749523	535927.8612996705	250375.51934332086	360306.06148126407	754311.4807024165	181974.05776439968	276115.2402182875	284592.8119325516	844948.8983143528	489030.0924151079	524340.5938170356	324400.1464035818	519202.4099421226	711037.2124307634	449267.60362627066	376146.6673821613	418786.5096220217	208086.79533783306	246167.10173177964	240058.27588279685	449917.7616646659	174850.95531462342	771285.6494093236	266128.02464105794	1475557.63163437
538128.8633827192	229730.2719734487	313853.75189962	311802.14374378504	382295.6159390992	577170.1914749523	535927.8612996705	250375.51934332086	360306.06148126407	726098.317349639	181974.05776439968	276115.2402182875	284592.8119325516	844948.8983143528	487326.7440868066	524340.5938170356	324400.1464035818	494335.1380352203	695012.4359086892	428615.0097529831	355336.3501431381	411915.1029417376	208086.79533783306	243586.96895121434	240058.27588279685	439108.70958590356	174850.95531462342	765980.3903879377	266128.02464105794	1475557.63163437
538128.8633827192	229730.2719734487	313853.75189962	311802.14374378504	382295.6159390992	556928.8429740978	535927.8612996705	250375.51934332086	360306.06148126407	699771.1399774977	179463.44753308423	276115.2402182875	281676.67182358913	844948.8983143528	487326.7440868066	524340.5938170356	324400.1464035818	478077.84048288385	695012.4359086892	421484.533811157	355336.3501431381	411915.1029417376	208086.79533783306	243586.96895121434	240058.27588279685	439108.70958590356	172427.04975300905	758145.4013869639	263836.1493957392	1475557.63163437
538128.8633827192	227628.9943910739	312056.6278005567	308322.00585006084	375962.11854964134	543348.6671390352	535927.8612996705	250375.51934332086	358157.25674185785	695251.4826729995	179463.44753308423	276115.2402182875	249378.41120044654	842597.9434306676	474564.12196907995	524340.5938170356	324400.1464035818	478077.84048288385	686821.2712293438	421484.533811157	340951.40670049284	411915.1029417376	208086.79533783306	243586.96895121434	240058.27588279685	439108.70958590356	172427.04975300905	718447.0041385766	249903.60126582667	1475557.63163437
538128.8633827192	227628.9943910739	298386.75072099897	308322.00585006084	361008.260927372	543348.6671390352	522392.1214751787	250375.51934332086	349708.8011738145	695251.4826729995	179463.44753308423	276115.2402182875	249378.41120044654	842301.0748144987	463996.4664669372	517332.8951770255	324400.1464035818	477624.26607933175	686821.2712293438	417726.6057893188	340951.40670049284	411915.1029417376	208086.79533783306	237189.661448239	240058.27588279685	437089.2532880729	172427.04975300905	714130.0615658371	249903.60126582667	1475557.63163437
521835.72956993536	227628.9943910739	298386.75072099897	305859.88993898605	361008.260927372	526748.0597559861	522392.1214751787	250375.51934332086	346671.18660220574	695251.4826729995	179463.44753308423	276115.2402182875	249378.41120044654	841651.7815373986	455421.547577945	486452.85095404764	324400.1464035818	469782.1039543876	670860.6039670953	413023.334250842	340951.40670049284	407915.88440881454	208086.79533783306	218566.69162356295	240058.27588279685	435895.70685007866	171998.048046178	701259.0576777513	249192.84377931088	1475557.63163437
521835.72956993536	227628.9943910739	289579.8656992849	305859.88993898605	361008.260927372	522998.07864141336	521372.46008701203	250191.33424845507	311348.6793193136	686875.7083490266	179463.44753308423	276115.2402182875	248089.0044584662	813026.8705143178	448877.52623101044	483804.32670758385	324400.1464035818	450327.98777110595	666593.3600271727	413023.334250842	340951.40670049284	402699.4818213066	208086.79533783306	218566.69162356295	240058.27588279685	428282.31632477697	164201.59047319315	701259.0576777513	249192.84377931088	1466954.1514868739
518392.7388368955	227628.9943910739	289579.8656992849	305677.32871465234	353198.30598692485	522998.07864141336	508073.95629163546	250191.33424845507	309742.7777640553	686875.7083490266	179463.44753308423	274064.49234190816	248089.0044584662	797697.4407638698	436661.5091999727	483804.32670758385	323518.590026235	447457.3269459293	659080.0649615541	407260.085385753	340951.40670049284	393508.31309798046	208086.79533783306	203321.74255052768	240058.27588279685	415219.9808101171	164201.59047319315	701003.6028941021	249192.84377931088	1415279.3553558642
518392.7388368955	227628.9943910739	289579.8656992849	305318.5782596206	348150.4761492453	522998.07864141336	507275.05735534464	242639.4960844225	306901.6316537298	686875.7083490266	179463.44753308423	272266.4051654001	248089.0044584662	797697.4407638698	395194.69917522493	483804.32670758385	323518.590026235	441510.7669056982	651545.2196908863	407260.085385753	337587.4204041468	389962.299037555	208086.79533783306	200495.44289330355	240058.27588279685	415219.9808101171	164201.59047319315	701003.6028941021	249192.84377931088	1415279.3553558642
516318.32257326087	227628.9943910739	289579.8656992849	305318.5782596206	339146.22736487037	522998.07864141336	507275.05735534464	227967.90022625326	306901.6316537298	686875.7083490266	179463.44753308423	272266.4051654001	248089.0044584662	797697.4407638698	395194.69917522493	483804.32670758385	323518.590026235	433802.2521967032	639292.3993577893	407260.085385753	337587.4204041468	384374.47584525513	208086.79533783306	200495.44289330355	240058.27588279685	388010.73156033235	164201.59047319315	679837.4386722276	241043.09128280997	1410047.8486011992
501830.2584221959	227628.9943910739	286918.60363799677	305318.5782596206	339146.22736487037	516572.4237740403	484107.7354326234	227967.90022625326	303936.77087250666	685333.7827296573	179463.44753308423	272266.4051654001	243141.44173702726	797697.4407638698	391929.0816926693	483804.32670758385	323518.590026235	433802.2521967032	633398.6659762941	407260.085385753	337587.4204041468	384374.47584525513	208086.79533783306	200495.44289330355	240058.27588279685	388010.73156033235	164201.59047319315	659811.1035469831	241043.09128280997	1391499.0130499087
490220.64070091455	227628.9943910739	286233.533473314	305318.5782596206	339146.22736487037	513176.938258083	484107.7354326234	223024.19619492404	303936.77087250666	677964.1807879587	179463.44753308423	272266.4051654001	243141.44173702726	789628.6429408191	380244.2941029091	477588.12735859444	323518.590026235	414387.4937244202	607936.4964308067	407260.085385753	331425.32529687847	369993.23341943417	208086.79533783306	198572.8761512527	237308.33064444992	377054.4680077762	164201.59047319315	628971.4729375083	241043.09128280997	1337648.2656195078
480689.5937082223	227628.9943910739	286233.533473314	304953.94127854554	339146.22736487037	492871.16062960227	484107.7354326234	221160.68592549075	303936.77087250666	668408.7303959767	179463.44753308423	272266.4051654001	243141.44173702726	777324.4621819765	380244.2941029091	469838.41726463655	323518.590026235	414387.4937244202	603533.1106646031	402486.4744666121	331425.32529687847	369993.23341943417	208086.79533783306	190905.61453702138	237308.33064444992	370425.3633554717	164201.59047319315	615382.8883833978	241043.09128280997	1284792.5538109588
471747.1151225226	227628.9943910739	272146.7010052936	304953.94127854554	339146.22736487037	492871.16062960227	478000.7771951139	215599.4925021341	290199.1719552299	667245.9332964823	179463.44753308423	264243.35025578196	242263.58829564173	773848.3922015714	380244.2941029091	461543.2377021163	323518.590026235	414387.4937244202	603533.1106646031	402486.4744666121	331425.32529687847	369993.23341943417	208086.79533783306	190905.61453702138	237308.33064444992	346355.3893357337	164201.59047319315	615382.8883833978	237681.3842048712	1258110.7715194526
442418.43117906444	227628.9943910739	269377.0248597726	304953.94127854554	339146.22736487037	492871.16062960227	469482.2579883685	215599.4925021341	290199.1719552299	650451.596553195	179463.44753308423	260196.05759026087	240352.93984498765	652002.7546617887	380244.2941029091	456239.4712032174	323518.590026235	414387.4937244202	585282.8503898311	402486.4744666121	328360.4428101728	369993.23341943417	208086.79533783306	186139.71623031772	237095.5167212275	346355.3893357337	164201.59047319315	615382.8883833978	237681.3842048712	1241032.8047190325
439167.910002113	227628.9943910739	257736.52219121816	304953.94127854554	339146.22736487037	485879.64489343844	459412.51643323107	215599.4925021341	290199.1719552299	648400.7083138349	179463.44753308423	259514.38477884952	228491.33167759565	651131.2846966202	379934.8524038025	456239.4712032174	323518.590026235	411795.53420620045	578012.9619767823	402486.4744666121	316276.4442203557	359646.4597589751	208086.79533783306	185493.40310906625	237095.5167212275	346355.3893357337	164201.59047319315	615382.8883833978	231115.76947229376	1228580.7690655794
439167.910002113	227628.9943910739	257736.52219121816	301267.3881669143	339146.22736487037	485879.64489343844	459412.51643323107	215599.4925021341	290199.1719552299	648400.7083138349	179463.44753308423	257960.86659241142	217143.60205302114	636658.2232277681	374512.81027152966	456239.4712032174	322301.274074347	411313.30520455225	560270.9777936138	399749.5659101744	316276.4442203557	348115.7337108181	208086.79533783306	185493.40310906625	237005.106339481	346020.65057608386	164201.59047319315	615382.8883833978	230279.96572317567	1199237.7830194456
428301.1682449376	227628.9943910739	251624.81470089633	301267.3881669143	339146.22736487037	485879.64489343844	453674.3053622695	215599.4925021341	290199.1719552299	648400.7083138349	179463.44753308423	257960.86659241142	217143.60205302114	636658.2232277681	373237.6584524034	456239.4712032174	322301.274074347	410788.56809321255	550934.649200008	399749.5659101744	307393.7273215637	348115.7337108181	208086.79533783306	185493.40310906625	237005.106339481	346020.65057608386	159848.29362633132	615382.8883833978	230279.96572317567	1177712.6720525853
428301.1682449376	227628.9943910739	251624.81470089633	300146.3797775617	339146.22736487037	485879.64489343844	452143.4992089884	215599.4925021341	290199.1719552299	648400.7083138349	178799.73076493302	257960.86659241142	217143.60205302114	636658.2232277681	373237.6584524034	456239.4712032174	320909.95457653695	408741.8199316971	550934.649200008	399749.5659101744	307393.7273215637	348115.7337108181	208086.79533783306	185434.65416154457	237005.106339481	346020.65057608386	159848.29362633132	615382.8883833978	230279.96572317567	1134479.9880034048
423938.9178563243	227628.9943910739	249316.3312528067	300146.3797775617	339146.22736487037	476837.63525985304	452143.4992089884	214427.4027601027	290199.1719552299	641242.3352119694	178799.73076493302	257960.86659241142	216539.75819674096	634475.7068314151	365034.43193737086	452698.1005540579	320909.95457653695	408741.8199316971	515646.01755062514	399749.5659101744	307393.7273215637	348115.7337108181	208086.79533783306	185434.65416154457	237005.106339481	346020.65057608386	159848.29362633132	615382.8883833978	230279.96572317567	1105453.1397547256
423547.88516461046	227628.9943910739	249316.3312528067	300146.3797775617	338782.11647324194	476837.63525985304	443697.36148098065	205675.6411309875	290199.1719552299	634804.679316362	178799.73076493302	257960.86659241142	216539.75819674096	620416.7283613002	365034.43193737086	446874.7456302386	320909.95457653695	399045.1462404137	509061.05366285576	399749.5659101744	302422.65205408295	348115.7337108181	208086.79533783306	185434.65416154457	237005.106339481	346020.65057608386	159848.29362633132	615382.8883833978	230279.96572317567	1080390.7967342176
423547.88516461046	227628.9943910739	242532.92748022726	300146.3797775617	336679.5060018996	476837.63525985304	441324.3074148818	203919.2237522247	290199.1719552299	612246.854057825	178799.73076493302	255639.61561941385	216539.75819674096	620416.7283613002	365034.43193737086	442319.71033542685	320909.95457653695	393979.0045126249	503011.99752343004	399749.5659101744	302422.65205408295	347377.43376725493	208086.79533783306	185434.65416154457	237005.106339481	346020.65057608386	159848.29362633132	615382.8883833978	230136.8919513935	1037029.8096224978
419442.0344188347	227628.9943910739	235223.20276355877	300144.60237606044	336679.5060018996	475203.221345022	441324.3074148818	203919.2237522247	290199.1719552299	612246.854057825	178799.73076493302	254608.82062577677	216539.75819674096	610746.9003254232	365034.43193737086	434043.2917197877	320909.95457653695	393979.0045126249	502918.0241733427	399749.5659101744	302422.65205408295	347377.43376725493	208086.79533783306	185434.65416154457	236612.94606949337	346020.65057608386	159848.29362633132	615382.8883833978	230136.8919513935	1019599.0555595454
417719.72295123123	227628.9943910739	232164.03311256325	300144.60237606044	335733.512272558	470759.43368406506	441324.3074148818	203919.2237522247	287005.44868826465	612246.854057825	178799.73076493302	242130.878131669	209246.77629970902	593792.7099847856	365034.43193737086	417841.5197083415	320909.95457653695	391467.6462014251	492040.86596973956	399749.5659101744	288053.20968060056	338128.7104016326	208086.79533783306	185434.65416154457	236612.94606949337	346020.65057608386	159848.29362633132	615382.8883833978	227308.64208622286	1013062.9988930929
387037.64326444024	227628.9943910739	228307.8106978372	300144.60237606044	335733.512272558	464730.6551484901	441324.3074148818	203845.48932913668	280984.25590466394	611811.9143659724	178799.73076493302	242130.878131669	209246.77629970902	593014.3594365494	359341.49015939183	417841.5197083415	320909.95457653695	388864.1311864846	484175.08670739597	399749.5659101744	288053.20968060056	338128.7104016326	208086.79533783306	185434.65416154457	236612.94606949337	346020.65057608386	159848.29362633132	615382.8883833978	226979.76940218348	1007891.4391759204
387037.64326444024	227628.9943910739	228307.8106978372	300144.60237606044	321407.1969092035	464730.6551484901	424151.167053584	203845.48932913668	270157.952883253	607269.0623355692	178799.73076493302	242130.878131669	209246.77629970902	593014.3594365494	353935.59367373027	417841.5197083415	320909.95457653695	388864.1311864846	484175.08670739597	399749.5659101744	288053.20968060056	338128.7104016326	208086.79533783306	185434.65416154457	236612.94606949337	346020.65057608386	159848.29362633132	612709.8516783873	225013.10343006175	952407.649672604
387037.64326444024	227628.9943910739	228307.8106978372	300144.60237606044	321120.93472626136	461627.3262519059	424151.167053584	203845.48932913668	270157.952883253	607269.0623355692	178799.73076493302	242130.878131669	209246.77629970902	593014.3594365494	350520.45349996246	417841.5197083415	320909.95457653695	388864.1311864846	484175.08670739597	397412.8224664708	284249.72500360495	335303.9604707098	208086.79533783306	185434.65416154457	236612.94606949337	346020.65057608386	159848.29362633132	600656.1054957807	221536.9058871445	936684.7157890111
386457.7831666196	227628.9943910739	226970.0159861583	300144.60237606044	311009.37909116736	457371.75905998924	424151.167053584	203845.48932913668	267316.4218208102	607269.0623355692	178799.73076493302	242130.878131669	209246.77629970902	592189.9116870458	350520.45349996246	417841.5197083415	320909.95457653695	387448.9039371585	484130.8492297332	397412.8224664708	284249.72500360495	335303.9604707098	208086.79533783306	185434.65416154457	235103.97906147048	346020.65057608386	159848.29362633132	600656.1054957807	220151.9949098188	894357.4452690459
384128.5152377767	227628.9943910739	226970.0159861583	300144.60237606044	311009.37909116736	449381.11790581397	424151.167053584	196404.99225691555	267316.4218208102	607269.0623355692	178799.73076493302	242130.878131669	209246.77629970902	585600.2779376787	350520.45349996246	417841.5197083415	320909.95457653695	387448.9039371585	484023.9087856019	397412.8224664708	284249.72500360495	335303.9604707098	208086.79533783306	185434.65416154457	235103.97906147048	346020.65057608386	159848.29362633132	598927.2882949134	220151.9949098188	867947.7350553903
384128.5152377767	227628.9943910739	226970.0159861583	300144.60237606044	311009.37909116736	449381.11790581397	424151.167053584	196404.99225691555	267316.4218208102	607269.0623355692	178799.73076493302	242130.878131669	209246.77629970902	585600.2779376787	347801.5397241985	413786.1443260519	320909.95457653695	381242.5330570522	475214.5044208911	397412.8224664708	284249.72500360495	335303.9604707098	208086.79533783306	183713.27759150724	235103.97906147048	338633.08390326885	159848.29362633132	598927.2882949134	220151.9949098188	867947.7350553903
384128.5152377767	227628.9943910739	224873.62796841684	300144.60237606044	307119.18502376333	447806.42408890335	417646.98874511855	193084.52712214697	267316.4218208102	605529.1991212585	178799.73076493302	242130.878131669	202744.39071103875	565546.4471747411	347801.5397241985	401083.9718415508	320909.95457653695	381242.5330570522	475214.5044208911	397412.8224664708	284249.72500360495	335303.9604707098	208086.79533783306	183713.27759150724	232875.94173070145	337227.9397442256	159848.29362633132	595099.3217410834	220151.9949098188	860661.771619405
384128.5152377767	227628.9943910739	224873.62796841684	300144.60237606044	307119.18502376333	447806.42408890335	415676.96664502774	193084.52712214697	265942.1096915943	605529.1991212585	178799.73076493302	241123.4658163773	202744.39071103875	565546.4471747411	340907.79856868077	386356.3103672153	320909.95457653695	377832.4782356783	475214.5044208911	397412.8224664708	284249.72500360495	335303.9604707098	208086.79533783306	183713.27759150724	232875.94173070145	337227.9397442256	158351.16784876666	575136.1314457144	220151.9949098188	841029.0613425536
379073.0062363281	227628.9943910739	224873.62796841684	295462.5021957804	304497.18556498556	447806.42408890335	414486.63465970446	192281.45761520788	259452.17354864004	602995.4785804203	178118.03556490445	241123.4658163773	202744.39071103875	555521.6800577248	335512.7212792734	380805.56818428484	320909.95457653695	377832.4782356783	473468.71801193524	393949.68742990773	284249.72500360495	335303.9604707098	208086.79533783306	171266.34182047396	232875.94173070145	336195.12395514327	158351.16784876666	575136.1314457144	217548.90218750748	787359.926741398
377397.12571184087	227628.9943910739	224873.62796841684	295462.5021957804	304497.18556498556	447806.42408890335	414486.63465970446	188948.70874399017	257221.7235254846	602430.3368551052	177796.12481255335	240128.9194617673	202744.39071103875	555521.6800577248	330475.2616911376	380805.56818428484	320909.95457653695	377832.4782356783	460876.22432441544	393949.68742990773	284249.72500360495	330815.3545063167	208086.79533783306	171266.34182047396	231258.86099754454	336195.12395514327	158351.16784876666	560529.6873829381	216715.48919553612	787359.926741398
377124.55067005975	227628.9943910739	224873.62796841684	290008.30897228984	304497.18556498556	442087.42018763337	414486.63465970446	181813.7780791474	257221.7235254846	602430.3368551052	177796.12481255335	240128.9194617673	202744.39071103875	555521.6800577248	330475.2616911376	380805.56818428484	320909.95457653695	377832.4782356783	449466.89268547576	391471.1066194747	284249.72500360495	330815.3545063167	208086.79533783306	171266.34182047396	225323.8244981632	336195.12395514327	158351.16784876666	560529.6873829381	214048.84521164087	784896.5029375891
363525.700715617	227628.9943910739	224873.62796841684	290008.30897228984	304497.18556498556	437298.07593016163	414486.63465970446	178414.1419713156	257221.7235254846	602430.3368551052	177796.12481255335	240128.9194617673	202744.39071103875	555287.2548719898	330475.2616911376	379468.20643637714	320909.95457653695	377832.4782356783	449466.89268547576	391471.1066194747	284249.72500360495	330815.3545063167	208086.79533783306	171266.34182047396	225323.8244981632	336195.12395514327	158351.16784876666	554072.294092251	214048.84521164087	771765.8058454009
363525.700715617	227628.9943910739	224873.62796841684	288742.98791105393	304497.18556498556	437298.07593016163	410174.9913411097	178060.90590211496	257221.7235254846	602430.3368551052	177796.12481255335	240128.9194617673	202276.8867915462	555287.2548719898	330249.94614502	379468.20643637714	320909.95457653695	377832.4782356783	447382.74769784533	391471.1066194747	284249.72500360495	330815.3545063167	208086.79533783306	171266.34182047396	225323.8244981632	336195.12395514327	158351.16784876666	554072.294092251	214048.84521164087	755294.8317231238
355763.5931259027	227628.9943910739	224873.62796841684	288742.98791105393	303033.6733077618	437298.07593016163	401332.92484102875	177162.5143009851	253776.49460239452	601142.4260992494	177796.12481255335	240128.9194617673	202276.8867915462	531816.662933415	328446.2762659553	378355.03316182434	320909.95457653695	377832.4782356783	441355.67358557496	391471.1066194747	282345.37018371944	327119.17543886765	208086.79533783306	171266.34182047396	225323.8244981632	336195.12395514327	158351.16784876666	554072.294092251	214048.84521164087	744125.772283305
350236.13653628295	227628.9943910739	224873.62796841684	288742.98791105393	290842.3900151867	437298.07593016163	373260.2268725805	171469.0132126477	253776.49460239452	601142.4260992494	175381.99622060958	240128.9194617673	201167.54400327854	502759.3501041386	328446.2762659553	378355.03316182434	320909.95457653695	377832.4782356783	441355.67358557496	391360.74785949313	282345.37018371944	327119.17543886765	208086.79533783306	171266.34182047396	225323.8244981632	336195.12395514327	155071.25042310695	552356.7839919933	214048.84521164087	736681.5323149128
350236.13653628295	226741.57604594395	224873.62796841684	288742.98791105393	290842.3900151867	436445.8842974248	365193.8140535092	171469.0132126477	253776.49460239452	601142.4260992494	175381.99622060958	240128.9194617673	195556.59890490666	489025.21736292564	313613.13572157937	376897.56973065087	320909.95457653695	377832.4782356783	441355.67358557496	390937.84383199894	279065.6739039727	327119.17543886765	208086.79533783306	171266.34182047396	225323.8244981632	336195.12395514327	154707.23645907457	530008.2764169488	214048.84521164087	723826.3575134729
350236.13653628295	226741.57604594395	216934.68042686343	287052.5430653222	285064.4801075262	425251.76760122355	345875.9426273067	171469.0132126477	253776.49460239452	601142.4260992494	175381.99622060958	240128.9194617673	195556.59890490666	489025.21736292564	313551.3585017911	376897.56973065087	320909.95457653695	377832.4782356783	441355.67358557496	383431.08534718887	279065.6739039727	327119.17543886765	208086.79533783306	171266.34182047396	225323.8244981632	330292.02434524114	151802.63991007855	518305.8297255284	214048.84521164087	723826.3575134729
350236.13653628295	226741.57604594395	216934.68042686343	287052.5430653222	281540.907124963	425251.76760122355	345875.9426273067	171469.0132126477	253776.49460239452	601142.4260992494	175381.99622060958	240128.9194617673	195556.59890490666	486829.2284237669	313551.3585017911	376897.56973065087	320909.95457653695	377832.4782356783	440106.5069488727	383431.08534718887	271485.56061527855	327119.17543886765	208086.79533783306	171266.34182047396	225323.8244981632	330061.0357489758	147539.40463624106	516469.54346134816	214048.84521164087	691862.9639311868
350236.13653628295	226741.57604594395	214194.98745659937	287052.5430653222	281540.907124963	425251.76760122355	345875.9426273067	171469.0132126477	253299.95515406685	601142.4260992494	175381.99622060958	240128.9194617673	194919.15354483467	485852.9309881292	313551.3585017911	366607.0681882174	320909.95457653695	377832.4782356783	435095.2797399354	376741.2405308605	271485.56061527855	327119.17543886765	208086.79533783306	171266.34182047396	224716.25455042254	328885.8477228526	147539.40463624106	505786.1022695253	214048.84521164087	685316.9863334304
347601.04331475554	226741.57604594395	210712.46958925872	287052.5430653222	281540.907124963	416649.15328264085	345875.9426273067	171469.0132126477	253299.95515406685	597182.701602973	174291.32929148752	240128.9194617673	185993.81842114302	485852.9309881292	313551.3585017911	366607.0681882174	320909.95457653695	375444.87841040874	429865.98951632	376741.2405308605	270614.0199503676	327119.17543886765	208086.79533783306	171159.74507888453	223514.10862658385	326428.06725794025	147539.40463624106	505786.1022695253	214048.84521164087	685316.9863334304
347601.04331475554	226741.57604594395	210712.46958925872	286100.35361329233	281540.907124963	416649.15328264085	339900.32566411135	171469.0132126477	253299.95515406685	597182.701602973	174291.32929148752	240128.9194617673	185993.81842114302	485852.9309881292	313231.67106074037	366607.0681882174	320505.5778581948	375444.87841040874	429865.98951632	376741.2405308605	270614.0199503676	324625.3127751277	208086.79533783306	171159.74507888453	223514.10862658385	314553.3708533436	147539.40463624106	498729.52683587454	214048.84521164087	685316.9863334304
345712.89939602406	226741.57604594395	210712.46958925872	286100.35361329233	279630.83068859857	413994.0133775021	339900.32566411135	164289.69064641395	253299.95515406685	592625.9851462542	174291.32929148752	240128.9194617673	185993.81842114302	485852.9309881292	313231.67106074037	366607.0681882174	320505.5778581948	375444.87841040874	429865.98951632	374416.29794833437	264072.3408162149	324625.3127751277	208086.79533783306	171159.74507888453	222186.03819887462	314388.27791116544	145360.00518518745	485861.0641804627	212208.89840770658	683225.1876402358
344052.5076836962	226741.57604594395	210712.46958925872	286100.35361329233	279630.83068859857	402863.9554348003	339900.32566411135	164289.69064641395	253299.95515406685	589363.6831398163	174291.32929148752	240128.9194617673	185993.81842114302	485852.9309881292	313231.67106074037	366607.0681882174	320505.5778581948	375444.87841040874	429865.98951632	374416.29794833437	264072.3408162149	324625.3127751277	208086.79533783306	171159.74507888453	222186.03819887462	314388.27791116544	140817.40599380952	474333.3578531373	212208.89840770658	683225.1876402358
344052.5076836962	226741.57604594395	210712.46958925872	286100.35361329233	273231.137106113	397708.4664467829	339900.32566411135	161551.23213304172	252122.583079114	582315.2145345127	174291.32929148752	239971.71115976328	183986.97526772224	484508.2162260222	313231.67106074037	347230.574502153	320505.5778581948	375444.87841040874	429865.98951632	374416.29794833437	264072.3408162149	322878.3093054645	208086.79533783306	168242.91966132514	222186.03819887462	308669.8682664974	140596.12288173602	468922.4425948813	212208.89840770658	682294.6862791947
344052.5076836962	226741.57604594395	210149.20502888452	283504.71104409057	268503.28512762807	397708.4664467829	328018.9644045638	161551.23213304172	251887.76010070636	578603.797133788	174291.32929148752	235474.04266585514	183986.97526772224	484508.2162260222	313231.67106074037	340246.83041345887	320505.5778581948	375444.87841040874	429865.98951632	371841.4279525477	264072.3408162149	315332.3061545759	208086.79533783306	168242.91966132514	222186.03819887462	308669.8682664974	133374.43169443787	468393.0963472461	212208.89840770658	681556.0688589494
344052.5076836962	226351.68683752944	208700.99358862394	283504.71104409057	268503.28512762807	396796.2691785516	328018.9644045638	161551.23213304172	245783.27309193317	578603.797133788	174091.06749120087	233936.76547893946	179571.00722575068	484508.2162260222	313231.67106074037	340246.83041345887	320505.5778581948	375444.87841040874	429341.4010143829	371001.94437001937	264072.3408162149	315332.3061545759	208086.79533783306	168242.91966132514	222186.03819887462	307241.1430987324	133374.43169443787	468393.0963472461	212208.89840770658	681556.0688589494
341624.031101331	226351.68683752944	207963.56495081924	283504.71104409057	267572.3458674477	395362.645908562	328018.9644045638	160228.17193443963	245783.27309193317	572611.4716827291	174091.06749120087	231656.3860450928	178503.40015856933	483904.1828278089	311492.6273361573	339396.7034028416	320505.5778581948	369995.2379705078	428784.2150299856	371001.94437001937	262889.1813290289	314299.3927742629	208086.79533783306	168242.91966132514	222186.03819887462	307241.1430987324	133374.43169443787	458849.2302627947	212208.89840770658	665599.8771346251
340367.875877282	225809.71451354597	207963.56495081924	281784.45278262027	267572.3458674477	384928.21478105045	324829.03847976774	155847.30919565505	245783.27309193317	567690.9777400147	174091.06749120087	231656.3860450928	178503.40015856933	481705.8054594663	309266.1186050422	339396.7034028416	320505.5778581948	365245.5376381028	428784.2150299856	371001.94437001937	262889.1813290289	314299.3927742629	208086.79533783306	168242.91966132514	222186.03819887462	303881.9465531544	133374.43169443787	456600.5368931106	211337.06074147017	665599.8771346251
332260.18150402396	225809.71451354597	207963.56495081924	281784.45278262027	264680.002290687	380068.2119552809	314793.5780911915	155847.30919565505	245671.64810793573	567690.9777400147	171906.30356419226	231656.3860450928	178503.40015856933	481705.8054594663	302213.40416112094	339396.7034028416	319503.5117981799	365245.5376381028	424525.9844850015	371001.94437001937	262889.1813290289	313204.73786306806	207806.88144103583	168242.91966132514	222186.03819887462	297502.1103597972	132423.30639843343	455890.08247550984	210409.73657044471	665599.8771346251
323147.53968455584	225809.71451354597	207963.56495081924	280398.08818179404	264680.002290687	380068.2119552809	314793.5780911915	155847.30919565505	245228.46171953378	567690.9777400147	171703.19343732618	231656.3860450928	173038.27380843944	477930.8117565141	302213.40416112094	339396.7034028416	319503.5117981799	362728.0881558381	424525.9844850015	371001.94437001937	260640.1962785901	308823.97370200296	205892.82988750434	167081.49537207646	222186.03819887462	294764.2713736782	132423.30639843343	455890.08247550984	210409.73657044471	647377.6046473425
293678.31056646496	225809.71451354597	207963.56495081924	280398.08818179404	264680.002290687	380068.2119552809	314793.5780911915	155847.30919565505	244234.0890898527	566249.9974302393	170755.1774988635	231656.3860450928	173038.27380843944	477930.8117565141	301783.4143382073	339396.7034028416	319503.5117981799	362728.0881558381	424525.9844850015	369204.6640729717	260640.1962785901	308823.97370200296	205892.82988750434	166482.65746450896	222186.03819887462	294764.2713736782	132423.30639843343	455890.08247550984	210409.73657044471	640791.9638772147
285427.40279448446	225248.6516964328	207940.47762373925	280398.08818179404	264680.002290687	377828.5713912756	314793.5780911915	150375.23447807506	244234.0890898527	553185.4211923116	170755.1774988635	231656.3860450928	173038.27380843944	477930.8117565141	301783.4143382073	339396.7034028416	316547.3595619736	359546.7607626603	424525.9844850015	363376.0722754313	260640.1962785901	308811.52874089795	205892.82988750434	166482.65746450896	222186.03819887462	294764.2713736782	132423.30639843343	452446.65711521916	210239.7073123415	633664.1786178576
285427.40279448446	225248.6516964328	207940.47762373925	280398.08818179404	264680.002290687	363082.6002820261	310966.0901797906	150375.23447807506	244234.0890898527	553185.4211923116	170755.1774988635	231656.3860450928	173038.27380843944	473539.5070606464	291842.6927186044	337801.1074811943	314740.0577633348	359546.7607626603	424525.9844850015	359658.00300066127	255360.59434533562	305995.44357707334	205892.82988750434	164316.27576583688	222186.03819887462	286832.7536283796	132423.30639843343	452446.65711521916	210239.7073123415	633664.1786178576
285427.40279448446	225248.6516964328	207940.47762373925	280398.08818179404	264680.002290687	359385.6213719961	310966.0901797906	150375.23447807506	243591.82220910062	549364.8171340062	170441.6382901442	231656.3860450928	173038.27380843944	473539.5070606464	291842.6927186044	334018.63684108056	314740.0577633348	359546.7607626603	424525.9844850015	357364.710297117	252560.08401751245	304205.3914128825	205892.82988750434	161815.60578885066	220555.4711417582	283548.6133381658	132423.30639843343	452446.65711521916	208260.98783733585	608243.9402324699
285427.40279448446	225248.6516964328	207940.47762373925	275123.4698733551	264680.002290687	359385.6213719961	306852.74286474974	150375.23447807506	243591.82220910062	545096.0530200836	169498.48387705005	231656.3860450928	173038.27380843944	473539.5070606464	291842.6927186044	334018.63684108056	311955.3883210117	357893.0134517334	421606.5645181234	355831.4287896045	252560.08401751245	304205.3914128825	205892.82988750434	161815.60578885066	220555.4711417582	282546.0518865272	132423.30639843343	444667.535737854	208260.98783733585	608243.9402324699
285427.40279448446	225248.6516964328	207940.47762373925	275123.4698733551	264680.002290687	353700.33475116885	295359.6881044473	149186.57776995428	243591.82220910062	545096.0530200836	169498.48387705005	231656.3860450928	172762.13548992184	473539.5070606464	291842.6927186044	334018.63684108056	311841.795919333	357893.0134517334	421606.5645181234	355831.4287896045	252560.08401751245	303382.7210151905	205892.82988750434	157971.19846113413	220555.4711417582	281617.15510642435	132423.30639843343	444667.535737854	208260.98783733585	608243.9402324699
285427.40279448446	225248.6516964328	207940.47762373925	275123.4698733551	264680.002290687	352805.02084124146	295359.6881044473	147667.48565604212	243591.82220910062	543860.6956928808	169498.48387705005	231656.3860450928	172762.13548992184	473539.5070606464	289315.2084534849	334018.63684108056	311394.9228813688	352289.857595038	418468.97570218705	354912.05492583	251108.06891018967	299583.79645131587	205892.82988750434	156484.93585824862	220555.4711417582	281617.15510642435	132423.30639843343	444667.535737854	208260.98783733585	606965.8057799726
285427.40279448446	225248.6516964328	207940.47762373925	275123.4698733551	264680.002290687	352805.02084124146	294812.9413704718	147667.48565604212	243034.20557925577	543860.6956928808	169498.48387705005	231656.3860450928	172762.13548992184	473539.5070606464	288121.4628675208	332089.71585462155	309769.4354183569	352289.857595038	417487.3622193445	354912.05492583	250707.7003950724	299583.79645131587	205892.82988750434	149910.76110419026	218744.45943900227	281617.15510642435	132423.30639843343	441828.6108345684	208260.98783733585	577624.9138438985
284554.07719406846	225098.7763182604	207940.47762373925	275123.4698733551	264680.002290687	350283.5580237914	294812.9413704718	147667.48565604212	238795.44617533358	543860.6956928808	169498.48387705005	231656.3860450928	172762.13548992184	473539.5070606464	288121.4628675208	330734.1625714144	309769.4354183569	352289.857595038	414823.9326399166	347414.9561349549	250707.7003950724	299094.6227934666	205892.82988750434	149910.76110419026	218744.45943900227	279812.9361028782	132423.30639843343	441632.32963253715	208260.98783733585	577624.9138438985
284307.09236418107	225098.7763182604	207940.47762373925	273582.16463670076	262422.05905310024	349220.51747438055	294361.52561565634	147667.48565604212	238795.44617533358	524901.5801258434	169498.48387705005	231656.3860450928	172762.13548992184	473539.5070606464	288121.4628675208	329519.5179513022	308231.3595462946	352289.857595038	414823.9326399166	347414.9561349549	250707.7003950724	299094.6227934666	204711.56755504324	149339.88823909522	218744.45943900227	279812.9361028782	128366.48996851408	440628.3974316906	206340.80628576566	577624.9138438985
282451.674397278	225098.7763182604	207940.47762373925	273582.16463670076	262422.05905310024	341416.71694645646	294361.52561565634	147667.48565604212	236932.21176390717	523124.5073979852	169498.48387705005	231139.0382093829	172762.13548992184	472569.9671725951	282853.14496442664	324064.6735108948	308231.3595462946	352289.857595038	409480.1071789337	347414.9561349549	250707.7003950724	299094.6227934666	204711.56755504324	145455.32429061417	218744.45943900227	279812.9361028782	128366.48996851408	436088.1685341472	203401.6428847354	577585.1275850948
282451.674397278	225098.7763182604	204859.36161201668	273582.16463670076	262422.05905310024	338235.3134280103	294361.52561565634	147667.48565604212	231099.75943618643	518228.30680845364	169498.48387705005	231139.0382093829	172762.13548992184	470257.01280366594	277152.06817092147	322314.23324627406	308231.3595462946	352289.857595038	409355.76992898516	347414.9561349549	250707.7003950724	299094.6227934666	204711.56755504324	142377.46307169995	218744.45943900227	277988.3532249132	128366.48996851408	432552.181171359	203401.6428847354	576711.5026318098
273960.75359207863	225098.7763182604	204859.36161201668	273582.16463670076	262422.05905310024	338235.3134280103	294361.52561565634	146110.352945099	231099.75943618643	509882.77273715904	169498.48387705005	231139.0382093829	172762.13548992184	468577.9370814669	277152.06817092147	317825.2000876815	308231.3595462946	352289.857595038	408314.4709373716	347414.9561349549	250707.7003950724	299094.6227934666	203532.14447289766	135924.52114207402	218744.45943900227	277988.3532249132	128095.13620614825	414248.44067419134	203401.6428847354	551647.6270310258
272226.6495808159	225098.7763182604	204859.36161201668	273582.16463670076	262422.05905310024	338235.3134280103	293378.12120465224	146110.352945099	231099.75943618643	498200.7903170432	169498.48387705005	231032.8686600122	172762.13548992184	461141.8982787328	274244.1930304802	311423.6785981164	308231.3595462946	352289.857595038	404242.2616492591	344498.64274955576	250707.7003950724	299094.6227934666	203532.14447289766	134831.03252466558	218744.45943900227	277988.3532249132	128095.13620614825	414248.44067419134	203401.6428847354	551647.6270310258
272226.6495808159	224351.33556299508	204859.36161201668	273582.16463670076	262422.05905310024	338235.3134280103	293378.12120465224	145786.5369695982	229971.54109563545	496732.0029241282	169498.48387705005	231032.8686600122	172762.13548992184	461141.8982787328	274244.1930304802	311423.6785981164	307418.95900149527	351734.748206957	398960.9206952711	344498.64274955576	248592.09633932638	299094.6227934666	203532.14447289766	134831.03252466558	218744.45943900227	277988.3532249132	128095.13620614825	410599.42807174474	203401.6428847354	551647.6270310258
272226.6495808159	224351.33556299508	204304.2194104406	272637.4342799744	262422.05905310024	338235.3134280103	293378.12120465224	145786.5369695982	229971.54109563545	489703.9059638508	169498.48387705005	231032.8686600122	172393.81790985903	460995.116451137	274244.1930304802	310633.78966514545	307418.95900149527	351734.748206957	398960.9206952711	344498.64274955576	248592.09633932638	299094.6227934666	202184.14019509597	134831.03252466558	218744.45943900227	277988.3532249132	124575.13069689414	409237.93987036904	203401.6428847354	551202.5253354756
263987.1430580041	224351.33556299508	204304.2194104406	270672.4989053011	262422.05905310024	338235.3134280103	290619.0076366417	144676.9873576133	229971.54109563545	484345.6208232615	169498.48387705005	231032.8686600122	172393.81790985903	460995.116451137	271665.0912244335	310567.8489314352	307418.95900149527	350784.70739371376	386194.1686070113	344498.64274955576	248592.09633932638	299094.6227934666	202184.14019509597	134618.0982930657	218744.45943900227	277988.3532249132	124575.13069689414	409237.93987036904	203276.3792045065	550102.5141817315
263987.1430580041	224351.33556299508	204304.2194104406	270672.4989053011	262422.05905310024	338235.3134280103	286949.7896144658	144676.9873576133	229971.54109563545	480463.89528966957	169498.48387705005	231032.8686600122	172393.81790985903	458064.1826366333	271665.0912244335	303994.6148877819	307418.95900149527	350784.70739371376	382054.8042546958	344498.64274955576	248592.09633932638	299094.6227934666	202184.14019509597	134618.0982930657	218744.45943900227	275700.8874798635	124270.17385477258	405504.8121696258	199638.55910571484	550102.5141817315
261989.8395050162	224351.33556299508	204304.2194104406	270672.4989053011	262422.05905310024	338235.3134280103	286949.7896144658	137791.23486076077	229971.54109563545	480463.89528966957	169498.48387705005	231032.8686600122	172393.81790985903	458064.1826366333	271384.35007220204	303994.6148877819	307418.95900149527	347306.2702105521	379036.46900035674	342798.4640758832	248592.09633932638	299094.6227934666	202184.14019509597	134406.223184101	216624.8897652186	273569.56647350965	122310.82828652234	404963.42244817305	196000.26890494052	542372.9849330541
257996.33622581587	224351.33556299508	202336.43313735942	270672.4989053011	262422.05905310024	336841.01538876584	286949.7896144658	134119.01023233632	229141.16573460947	480463.89528966957	169498.48387705005	230927.5583496897	172393.81790985903	458064.1826366333	268724.4409930395	301390.618581917	307418.95900149527	347306.2702105521	374375.46612835216	342798.4640758832	248592.09633932638	299094.6227934666	200274.73326261464	134406.223184101	214665.2837567628	269573.1446084324	122310.82828652234	397108.29993394425	196000.26890494052	540866.977733125
257996.33622581587	224351.33556299508	202336.43313735942	270672.4989053011	262422.05905310024	336841.01538876584	286949.7896144658	134119.01023233632	229141.16573460947	480397.4962638623	169134.42941614898	230927.5583496897	172393.81790985903	458064.1826366333	268724.4409930395	296758.0723945005	307418.95900149527	347306.2702105521	374375.46612835216	342798.4640758832	248468.20249505632	299094.6227934666	200274.73326261464	133120.58153036266	214665.2837567628	269573.1446084324	122310.82828652234	395668.24012133764	193710.69659632925	536244.3535970645
257996.33622581587	224351.33556299508	201930.1178567232	270672.4989053011	261610.73236116208	336841.01538876584	283771.1609316698	134119.01023233632	228362.32771390904	480397.4962638623	169134.42941614898	230927.5583496897	172393.81790985903	458064.1826366333	268724.4409930395	296758.0723945005	306647.4887672302	347306.2702105521	374375.46612835216	342798.4640758832	243225.3416412915	298644.5735542583	200274.73326261464	133120.58153036266	214665.2837567628	269573.1446084324	122310.82828652234	392140.80059019994	193710.69659632925	526560.6773192789
254450.92154403185	224351.33556299508	201930.1178567232	270672.4989053011	256828.88554010013	336841.01538876584	274513.4517015106	134119.01023233632	228362.32771390904	480397.4962638623	169134.42941614898	229635.5547336248	172393.81790985903	458064.1826366333	266060.1275961234	289802.1276011298	306647.4887672302	347306.2702105521	371850.24809248844	342451.002251168	239956.08774277475	298644.5735542583	200274.73326261464	133120.58153036266	213994.46591529442	269573.1446084324	122310.82828652234	390635.8322316025	192493.16506842984	521129.10956204665
251123.56981694276	224292.41671670205	200990.02034208179	270672.4989053011	256828.88554010013	336841.01538876584	273619.1843137629	134119.01023233632	228362.32771390904	475819.91224941565	169134.42941614898	229635.5547336248	172296.89240691753	458064.1826366333	266060.1275961234	289553.4652776157	306647.4887672302	347306.2702105521	367206.11565364484	342451.002251168	239956.08774277475	297561.7885530542	200274.73326261464	133120.58153036266	211343.10165781344	269481.910789922	122310.82828652234	390635.8322316025	192493.16506842984	521129.10956204665
251123.56981694276	224292.41671670205	200990.02034208179	270672.4989053011	256828.88554010013	336841.01538876584	273619.1843137629	134119.01023233632	228362.32771390904	475819.91224941565	169134.42941614898	229635.5547336248	169991.9317493564	458064.1826366333	264247.62714376114	289553.4652776157	306647.4887672302	347306.2702105521	366869.928546148	337566.9004301606	239956.08774277475	296571.731520398	200274.73326261464	133120.58153036266	208415.4700510616	261995.11022189868	122239.47411198607	389687.45943751687	191382.32025981267	517394.87116596894
251123.56981694276	223868.45415803444	200990.02034208179	270672.4989053011	250724.20351732732	336841.01538876584	273619.1843137629	134119.01023233632	228362.32771390904	475819.91224941565	169134.42941614898	229635.5547336248	169991.9317493564	458064.1826366333	260482.53430408973	289553.4652776157	306647.4887672302	347306.2702105521	366869.928546148	337566.9004301606	239707.8292046754	296571.731520398	200274.73326261464	133040.4890375766	208168.8399319332	260130.59453336135	121330.77346158522	389687.45943751687	190915.7174499906	513516.1647028161
248823.5733257723	223868.45415803444	200990.02034208179	270672.4989053011	249437.73021465255	336841.01538876584	273619.1843137629	134119.01023233632	228362.32771390904	475819.91224941565	169134.42941614898	228939.928788558	169973.38834902685	458064.1826366333	260482.53430408973	283826.45310520806	305852.56150208897	347306.2702105521	363361.80687207344	337566.9004301606	239707.8292046754	296571.731520398	200274.73326261464	133040.4890375766	208168.8399319332	260130.59453336135	119067.80593299124	389687.45943751687	190915.7174499906	503921.6314119699
248823.5733257723	223868.45415803444	197829.141401505	270672.4989053011	249437.73021465255	333028.92601591937	273619.1843137629	134119.01023233632	228362.32771390904	475285.95900794043	169134.42941614898	228939.928788558	169973.38834902685	458064.1826366333	260482.53430408973	283826.45310520806	305852.56150208897	340080.0414137498	361544.6280663563	337566.9004301606	239171.39861360186	296571.731520398	200274.73326261464	133040.4890375766	208168.8399319332	257929.68842212943	119067.80593299124	387763.56634880963	190675.57716523967	503921.6314119699
248823.5733257723	223868.45415803444	197829.141401505	270672.4989053011	247278.43290892534	333028.92601591937	270558.27044746734	134119.01023233632	228362.32771390904	475285.95900794043	169134.42941614898	228939.928788558	167915.18470005968	458064.1826366333	251948.91095376888	283826.45310520806	305852.56150208897	337480.10035414237	359705.84650372167	336219.18927502196	239171.39861360186	296571.731520398	199773.91070664654	133040.4890375766	207186.31939208118	254775.72089344845	119067.80593299124	387763.56634880963	190675.57716523967	503921.6314119699
247074.7418343971	223868.45415803444	197829.141401505	270672.4989053011	247278.43290892534	333028.92601591937	270558.27044746734	134119.01023233632	227884.44888472912	475285.95900794043	169134.42941614898	228939.928788558	163013.6478847896	458064.1826366333	251948.91095376888	283826.45310520806	304063.21596408123	337480.10035414237	359705.84650372167	336219.18927502196	236771.6109654758	294917.0369743896	199599.9782620573	133040.4890375766	204795.06964442457	248281.29309517177	116361.82832921951	384734.9779633703	187859.09295865643	501521.6653048728
247074.7418343971	223868.45415803444	197829.141401505	270672.4989053011	246052.51436865283	333028.92601591937	269607.6953524792	134119.01023233632	227884.44888472912	475285.95900794043	169134.42941614898	228939.928788558	163013.6478847896	458064.1826366333	251005.4020636369	281712.0259901289	304063.21596408123	333930.2832323648	359705.84650372167	336219.18927502196	234650.2731241574	293228.87288016523	197016.5336868063	133040.4890375766	204795.06964442457	248281.29309517177	116361.82832921951	384734.9779633703	187859.09295865643	501521.6653048728
247074.7418343971	223868.45415803444	197829.141401505	270672.4989053011	243181.6484880927	333028.92601591937	269607.6953524792	134119.01023233632	227884.44888472912	475164.0251589725	169134.42941614898	228939.928788558	163013.6478847896	458064.1826366333	250618.0094770305	281712.0259901289	304063.21596408123	333930.2832323648	359705.84650372167	334912.13085097965	234650.2731241574	293228.87288016523	196800.132694903	133040.4890375766	204795.06964442457	248281.29309517177	116361.82832921951	384734.9779633703	187859.09295865643	501521.6653048728
247074.7418343971	222629.7805334527	197829.141401505	270672.4989053011	238781.61370398413	331888.67083088896	269463.96472249896	134119.01023233632	225631.05301785644	475164.0251589725	169134.42941614898	228939.928788558	163013.6478847896	458064.1826366333	250618.0094770305	281712.0259901289	304063.21596408123	332405.4237132562	359553.50509131374	334912.13085097965	232083.91619004897	292682.5545063307	196800.132694903	133040.4890375766	203682.57115747733	248281.29309517177	116361.82832921951	384734.9779633703	187859.09295865643	501521.6653048728
247074.7418343971	222629.7805334527	197829.141401505	270672.4989053011	238781.61370398413	331888.67083088896	269463.96472249896	134119.01023233632	222727.94912807096	470981.44622178917	169134.42941614898	228939.928788558	158530.1136574423	456773.4802245636	250618.0094770305	281712.0259901289	304063.21596408123	332405.4237132562	356382.9830758751	332520.81382900325	232083.91619004897	292682.5545063307	196800.132694903	133040.4890375766	203682.57115747733	248281.29309517177	116361.82832921951	384734.9779633703	187859.09295865643	501521.6653048728
244873.30840189458	222629.7805334527	197829.141401505	270672.4989053011	237101.0512262797	331404.7660730939	269463.96472249896	134119.01023233632	217221.2353351785	466841.26810931973	169134.42941614898	228939.928788558	156392.8625073069	456773.4802245636	250618.0094770305	279579.71237351716	304063.21596408123	332405.4237132562	356382.9830758751	332520.81382900325	232083.91619004897	292682.5545063307	196392.52305338078	131082.24580865196	202282.24039445788	248281.29309517177	116361.82832921951	382058.9460848996	187859.09295865643	501521.6653048728
241092.36453551182	222629.7805334527	197829.141401505	270128.6142437046	237101.0512262797	331404.7660730939	267695.2727009465	134119.01023233632	217221.2353351785	463837.3165422812	169134.42941614898	228939.928788558	156392.8625073069	456773.4802245636	250618.0094770305	279579.71237351716	301028.1597903115	332374.23142966174	356382.9830758751	332245.188008622	232083.91619004897	292682.5545063307	196392.52305338078	131082.24580865196	202282.24039445788	248281.29309517177	116361.82832921951	379406.4937830572	187859.09295865643	497675.48526681063
239747.19496352214	222629.7805334527	197829.141401505	270128.6142437046	237101.0512262797	331404.7660730939	267695.2727009465	134119.01023233632	217221.2353351785	463837.3165422812	169134.42941614898	224956.44334742465	156392.8625073069	456773.4802245636	250618.0094770305	279579.71237351716	301028.1597903115	332035.1240859644	356382.9830758751	332245.188008622	232083.91619004897	292682.5545063307	196392.52305338078	130714.88772439239	202282.24039445788	248281.29309517177	112697.09864494306	376479.9075084652	187859.09295865643	497675.48526681063
238506.44944158924	222629.7805334527	197829.141401505	270128.6142437046	236439.1611216067	331404.7660730939	264138.9698339262	134119.01023233632	214766.42252985734	463651.5757928594	169009.70046964067	224956.44334742465	156376.69230860387	452464.7197057286	250618.0094770305	279579.71237351716	301028.1597903115	331220.63757750124	356382.9830758751	332245.188008622	232083.91619004897	292682.5545063307	196392.52305338078	130714.88772439239	202282.24039445788	248281.29309517177	112697.09864494306	376479.9075084652	187135.05199939266	495054.51761013304
238506.44944158924	222629.7805334527	197829.141401505	270128.6142437046	234933.08104042284	331404.7660730939	259254.62945420563	134119.01023233632	213955.7031370239	460848.811739531	169009.70046964067	224956.44334742465	156376.69230860387	452464.7197057286	246785.4362709432	279579.71237351716	301028.1597903115	331180.483717746	356382.9830758751	332245.188008622	232083.91619004897	292682.5545063307	196392.52305338078	127779.29272880696	201608.52366223873	248209.45920253394	112697.09864494306	374530.72088829323	187135.05199939266	490441.65959082905
238506.44944158924	222629.7805334527	197829.141401505	270128.6142437046	234933.08104042284	329047.24962906627	259254.62945420563	133415.99302819002	212462.16063831	460848.811739531	169009.70046964067	223177.41624774344	155224.22087615976	452464.7197057286	246785.4362709432	279579.71237351716	301028.1597903115	329340.33011674206	356382.9830758751	326816.53219106165	232083.91619004897	292682.5545063307	196392.52305338078	127779.29272880696	201608.52366223873	248209.45920253394	112697.09864494306	366578.38881075475	187135.05199939266	490441.65959082905
237505.7136937069	222629.7805334527	197829.141401505	270128.6142437046	234933.08104042284	324022.57313074433	259254.62945420563	133415.99302819002	212462.16063831	460848.811739531	169009.70046964067	223177.41624774344	155224.22087615976	452464.7197057286	246521.15606019436	275599.4296051392	301028.1597903115	325319.5520297645	355460.9127579547	326816.53219106165	230282.28430530574	292682.5545063307	196392.52305338078	127779.29272880696	201448.17610433738	247820.42502900428	112697.09864494306	362372.55061888846	187135.05199939266	485753.42453707044
237505.7136937069	222629.7805334527	197829.141401505	270128.6142437046	234933.08104042284	320860.87249590765	259254.62945420563	133135.2325782358	212462.16063831	459243.6077872574	169009.70046964067	223177.41624774344	151481.34973240865	452464.7197057286	246521.15606019436	275599.4296051392	301028.1597903115	325319.5520297645	355460.9127579547	325459.2744363084	230282.28430530574	292682.5545063307	196392.52305338078	127779.29272880696	201448.17610433738	243838.8410741081	112355.66460141787	362372.55061888846	187135.05199939266	480299.20150070084
237505.7136937069	222629.7805334527	197829.141401505	270128.6142437046	234933.08104042284	317433.9154094655	259254.62945420563	133135.2325782358	212462.16063831	459243.6077872574	169009.70046964067	223177.41624774344	151481.34973240865	452464.7197057286	246521.15606019436	270665.35170017974	301028.1597903115	325319.5520297645	355460.9127579547	325183.45893478644	229505.70142010238	292682.5545063307	195829.94921183639	127699.15960911495	201448.17610433738	243172.38609901242	112355.66460141787	362372.55061888846	187135.05199939266	472308.01596534136
237336.36249650354	222629.7805334527	197829.141401505	270128.6142437046	234933.08104042284	316364.5018194757	259254.62945420563	132470.89776588103	211598.53486352315	453958.5353103825	167012.99165887496	223177.41624774344	150409.60022683558	452464.7197057286	246521.15606019436	269515.84347632574	301028.1597903115	322951.6664889232	355460.9127579547	325183.45893478644	229505.70142010238	292682.5545063307	195829.94921183639	127699.15960911495	198968.36762074754	243172.38609901242	112355.66460141787	362372.55061888846	187135.05199939266	469190.4502136613
237336.36249650354	222629.7805334527	197397.29269569865	270128.6142437046	234736.91172402474	313318.4216457452	259254.62945420563	132470.89776588103	207366.74087293074	448872.707545986	167012.99165887496	223177.41624774344	149197.3318881295	452464.7197057286	246521.15606019436	266847.6268200428	300998.1633853175	316680.97709924006	355460.9127579547	325183.45893478644	229505.70142010238	292682.5545063307	195829.94921183639	127699.15960911495	198493.15739460418	241980.14505016568	112355.66460141787	359084.6545886874	187135.05199939266	468039.8178280999
237336.36249650354	222629.7805334527	196304.0974178629	269945.37675926066	234736.91172402474	311054.2389748152	257780.24745167617	132470.89776588103	207280.3429637833	447897.7380829646	167012.99165887496	223177.41624774344	149197.3318881295	452464.7197057286	246020.63405359542	266847.6268200428	300998.1633853175	313800.4572538337	355460.9127579547	324789.43378958676	229505.70142010238	292536.268570938	195829.94921183639	127699.15960911495	198493.15739460418	241470.61923840805	112355.66460141787	359084.6545886874	187135.05199939266	460061.82963485614
234682.25652809185	222629.7805334527	196304.0974178629	269749.4706683891	234736.91172402474	311054.2389748152	256753.68067493592	132470.89776588103	206244.471310345	447045.53180094226	167012.99165887496	223177.41624774344	147949.32122199796	452464.7197057286	246020.63405359542	265177.47709106014	300998.1633853175	313139.3467381202	355460.9127579547	323081.4985732995	229505.70142010238	292536.268570938	195829.94921183639	127699.15960911495	197551.53593632794	241470.61923840805	112355.66460141787	358771.8908969282	187135.05199939266	460061.82963485614
233924.73881623428	222629.7805334527	196304.0974178629	268408.6700106333	234467.49752926332	311054.2389748152	255071.51011621446	132470.89776588103	206244.471310345	436351.7919235522	166872.2416620416	223177.41624774344	146662.63293202713	446741.1354344906	246020.63405359542	264290.49688811356	300998.1633853175	313139.3467381202	355460.9127579547	323081.4985732995	226441.79975946504	292458.8067300394	195829.94921183639	127699.15960911495	197366.12937803546	241470.61923840805	112355.66460141787	358771.8908969282	186046.93006563777	455483.92271768756
232747.02628014685	222629.7805334527	196304.0974178629	268408.6700106333	234467.49752926332	311054.2389748152	252627.7004889252	132470.89776588103	204727.46783290888	436351.7919235522	166872.2416620416	223177.41624774344	146662.63293202713	446741.1354344906	245720.33215245308	263536.1855548769	300998.1633853175	313139.3467381202	355460.9127579547	323081.4985732995	224649.59001901245	292282.53863146063	195829.94921183639	127699.15960911495	197366.12937803546	241470.61923840805	112355.66460141787	352651.0593535518	185908.99285724654	451238.48211700993
230160.8095847478	222208.45207130205	196304.0974178629	268408.6700106333	233249.99355713278	310754.81467432325	252627.7004889252	128638.63627708127	204727.46783290888	434971.2330768077	166381.98879910805	223177.41624774344	146331.64743507173	446741.1354344906	239318.05948567286	262757.1123447479	300998.1633853175	313139.3467381202	355460.9127579547	323081.4985732995	224649.59001901245	290957.6014941341	195829.94921183639	127699.15960911495	193881.80452546696	241470.61923840805	112355.66460141787	352129.6040339828	185908.99285724654	449337.13901676924
230160.8095847478	222208.45207130205	195047.1446483091	266513.82895759237	233249.99355713278	310754.81467432325	252627.7004889252	128638.63627708127	203906.82725427832	434743.78792124643	166381.98879910805	223177.41624774344	146331.64743507173	430018.2702126537	239318.05948567286	262757.1123447479	300998.1633853175	313139.3467381202	355460.9127579547	323081.4985732995	222929.40606912636	290957.6014941341	195829.94921183639	127699.15960911495	193625.41517908624	239340.6405550415	112355.66460141787	352129.6040339828	185225.89203368366	437949.1813055607
229659.65786179458	222208.45207130205	195047.1446483091	266513.82895759237	232811.0779112984	310556.249429881	252627.7004889252	128638.63627708127	203906.82725427832	431637.8538263495	166231.99366707192	223177.41624774344	146331.64743507173	388852.61784633546	238464.49833790745	261439.46405389823	300798.9822373933	313139.3467381202	355460.9127579547	322448.8533560438	222929.40606912636	290957.6014941341	195829.94921183639	127699.15960911495	193079.38884809846	239257.5005771838	112355.66460141787	349726.5570576521	185225.89203368366	437358.04337647895
227756.2896039511	222208.45207130205	195047.1446483091	266513.82895759237	232811.0779112984	304709.75516304484	252627.7004889252	128638.63627708127	203355.24647651365	429737.94492265815	166231.99366707192	223177.41624774344	146331.64743507173	385871.06873393856	238464.49833790745	261439.46405389823	299688.18620061234	313139.3467381202	353572.7694776822	322448.8533560438	222929.40606912636	290957.6014941341	195829.94921183639	127699.15960911495	193079.38884809846	238888.0488714527	112355.66460141787	349726.5570576521	185225.89203368366	433845.1770618856
221155.80411865807	222208.45207130205	195047.1446483091	266513.82895759237	232811.0779112984	304709.75516304484	252627.7004889252	128638.63627708127	203355.24647651365	429737.94492265815	164780.86396267492	223177.41624774344	146132.24074474882	382418.13868957246	238464.49833790745	261211.4654976154	298812.1542170762	313139.3467381202	353572.7694776822	322448.8533560438	222929.40606912636	290279.87391932483	194967.45163181805	127699.15960911495	193079.38884809846	238888.0488714527	112355.66460141787	348032.8747770771	185225.89203368366	430806.3621799481
221155.80411865807	222208.45207130205	195047.1446483091	266109.71300767874	232811.0779112984	304709.75516304484	252015.04637755954	128638.63627708127	203355.24647651365	426636.01180400094	164780.86396267492	223177.41624774344	143647.50179276144	381584.0491853671	238464.49833790745	257453.24559849652	298812.1542170762	313139.3467381202	352879.69944277185	322448.8533560438	222929.40606912636	290279.87391932483	194967.45163181805	127699.15960911495	193079.38884809846	238888.0488714527	112355.66460141787	346414.2178365191	184639.70317435754	430806.3621799481
219217.0373974031	222208.45207130205	195047.1446483091	266109.71300767874	229417.0152608779	302361.48787510424	252015.04637755954	128638.63627708127	202289.3094583858	426636.01180400094	164780.86396267492	223177.41624774344	143647.50179276144	372469.2131156143	238464.49833790745	256233.01162204947	298812.1542170762	313139.3467381202	352879.69944277185	322232.33130344574	222929.40606912636	289609.1864167294	193810.249681338	127699.15960911495	193058.373136049	238888.0488714527	112269.14642513708	343914.024363891	184639.70317435754	430806.3621799481
218686.04901494796	222208.45207130205	195047.1446483091	266109.71300767874	229417.0152608779	302361.48787510424	252015.04637755954	128638.63627708127	202253.68533540805	422391.43401954474	164780.86396267492	223177.41624774344	143647.50179276144	365709.9969391731	238464.49833790745	252224.28513208494	298812.1542170762	311638.12090966763	352879.69944277185	322232.33130344574	222929.40606912636	288649.15033381345	193810.249681338	127699.15960911495	193058.373136049	238888.0488714527	112269.14642513708	343914.024363891	183021.21994530148	429755.812417749
218477.86521234806	222208.45207130205	195047.1446483091	266109.71300767874	229417.0152608779	302361.48787510424	252015.04637755954	128638.63627708127	202253.68533540805	422391.43401954474	164780.86396267492	222533.83244655535	143647.50179276144	364322.94367149123	238464.49833790745	252224.28513208494	298812.1542170762	310675.95452027174	352879.69944277185	322232.33130344574	221039.72680125356	287075.8467364833	193380.82174978958	127699.15960911495	193058.373136049	238888.0488714527	111488.42085429256	343607.34312185313	183021.21994530148	426872.47764706233
217848.2828625088	222208.45207130205	194312.37080818633	265631.1687708283	229417.0152608779	301996.1003034918	250652.6335051813	128638.63627708127	201795.8801486134	420601.3687402859	164547.79973702828	222533.83244655535	143545.3402660368	364322.94367149123	238464.49833790745	250809.49804900013	298812.1542170762	307441.8781210745	352791.7973554237	322232.33130344574	221039.72680125356	287075.8467364833	193380.82174978958	127699.15960911495	191365.82869639792	238888.0488714527	106427.87574666951	342159.057345588	182327.3258906988	426872.47764706233
217633.52403141983	222208.45207130205	194312.37080818633	265581.72047984216	228884.746745373	301996.1003034918	249477.02722656948	128638.63627708127	200681.25877816757	420601.3687402859	163363.53421371957	222533.83244655535	142442.21662015756	364322.94367149123	236825.54739851083	250809.49804900013	298812.1542170762	304857.0192097945	352791.7973554237	322232.33130344574	221039.72680125356	287075.8467364833	193380.82174978958	127699.15960911495	191365.82869639792	238150.21883856133	105827.59012867883	339393.60644421855	179267.89925723465	422427.94082157116
217633.52403141983	222208.45207130205	194312.37080818633	264212.5123263344	227108.51170355146	301996.1003034918	249363.0613629917	128638.63627708127	200681.25877816757	420601.3687402859	163363.53421371957	222533.83244655535	142442.21662015756	364055.00346064975	236398.14826857252	249287.97697760805	298385.5294672034	304515.0097137446	352791.7973554237	317103.7425653915	221039.72680125356	286546.0292201383	192508.69569903033	127699.15960911495	191365.82869639792	237529.30783360172	105164.76315091502	335463.9114755077	179267.89925723465	414497.4922434457
217633.52403141983	222208.45207130205	194312.37080818633	263786.6045692727	227108.51170355146	300428.7690399379	246582.30028050393	128638.63627708127	200681.25877816757	420601.3687402859	162595.9673346298	222533.83244655535	142233.6957825044	362453.5009603612	236398.14826857252	249287.97697760805	298385.5294672034	304515.0097137446	352791.7973554237	315830.59595371963	221039.72680125356	284895.1420717543	192508.69569903033	127699.15960911495	191365.82869639792	237529.30783360172	102392.5802696157	335463.9114755077	178983.55087930532	403125.6775268468
216721.10087516706	222208.45207130205	193878.28733388582	263786.6045692727	225928.79299759056	300428.7690399379	245650.85440884068	128362.782427216	200681.25877816757	419812.4561466758	160524.86944796774	222533.83244655535	141965.90055059452	362034.72760784393	235273.50455177508	246631.50794232724	297395.05531262606	304107.8130879287	351403.85172061087	315830.59595371963	221039.72680125356	284895.1420717543	192508.69569903033	127699.15960911495	188810.57891946146	237529.30783360172	102392.5802696157	333469.5111781204	178983.55087930532	400710.70867718983
213242.43559979665	222208.45207130205	192980.9217748364	263786.6045692727	225928.79299759056	299908.1491588431	245650.85440884068	128269.87842626829	200681.25877816757	419812.4561466758	160524.86944796774	222533.83244655535	140226.11842165163	356842.54355561617	235273.50455177508	246631.50794232724	297395.05531262606	301275.9840893841	351403.85172061087	315830.59595371963	221039.72680125356	284772.2878011663	192508.69569903033	127699.15960911495	188810.57891946146	236429.78403534542	101605.44555286899	332816.45975815837	178983.55087930532	399255.2220746847
213242.43559979665	222208.45207130205	192980.9217748364	263786.6045692727	225595.9269232751	299908.1491588431	245650.85440884068	128269.87842626829	200681.25877816757	417321.2661990345	160524.86944796774	222533.83244655535	138561.9325427058	355172.5740680521	234569.6842173736	246026.5219566677	297161.3133094184	301275.9840893841	350359.41441127093	315830.59595371963	220211.80624846593	284772.2878011663	192508.69569903033	127699.15960911495	188810.57891946146	236429.78403534542	100664.19298075982	330887.4767282051	178983.55087930532	393153.85351223696
213242.43559979665	222208.45207130205	192429.5893262019	263696.9617046134	225595.9269232751	299908.1491588431	245650.85440884068	128269.87842626829	200681.25877816757	409616.31099228497	159517.17237082415	222533.83244655535	137135.52860887136	354285.66737098084	229016.80496241173	245271.67777320114	297161.3133094184	299980.07091283967	348960.3924114313	314986.6630212808	219843.21879977628	284772.2878011663	192508.69569903033	127699.15960911495	188810.57891946146	236429.78403534542	100664.19298075982	328249.8484146019	177996.0332412523	393153.85351223696
213242.43559979665	222208.45207130205	192429.5893262019	263696.9617046134	225595.9269232751	296306.17438715266	245650.85440884068	128269.87842626829	200482.7193707002	407500.6268938826	159517.17237082415	222533.83244655535	137135.52860887136	352193.6682103099	229016.80496241173	245271.67777320114	296582.42969849485	298834.8888938987	347654.3409879397	305751.8482964111	214734.63635822374	284549.6074490523	192508.69569903033	127699.15960911495	188514.61430755391	236429.78403534542	100664.19298075982	327575.45354057103	177996.0332412523	393153.85351223696
212061.05249459657	222208.45207130205	192429.5893262019	263696.9617046134	223044.27114636396	296150.5921063198	245650.85440884068	128269.87842626829	199658.12530474248	406371.9759873468	159480.26084868802	222134.76880592952	137135.52860887136	350389.48997763474	229016.80496241173	244341.3219239834	296582.42969849485	298387.1434898019	347471.0931943102	304705.70338394394	214734.63635822374	284402.70827370055	192508.69569903033	127699.15960911495	187780.08670649922	236429.78403534542	100651.79103187994	325731.41046153044	176539.0248649674	393153.85351223696
212061.05249459657	222208.45207130205	192429.5893262019	262260.66721860383	223044.27114636396	296150.5921063198	245650.85440884068	128269.87842626829	199058.050877388	404061.74342889903	159480.26084868802	222129.66177571865	136733.7152830495	347363.97464010934	229016.80496241173	244275.2718283254	296196.646492727	298387.1434898019	347471.0931943102	303850.7229304795	214734.63635822374	283541.40641760244	192508.69569903033	127699.15960911495	187780.08670649922	236429.78403534542	100513.82432773222	319735.0823073242	176539.0248649674	393153.85351223696
212061.05249459657	222208.45207130205	192429.5893262019	260630.87121275323	223044.27114636396	295977.83210036927	245650.85440884068	128269.87842626829	196928.3778220386	399141.1615125119	159480.26084868802	221922.36828716795	136733.7152830495	345592.4354192101	229016.80496241173	241731.31364181993	295164.3661195742	298214.55908680125	346980.1746953626	302278.97232741106	213224.74867657997	283541.40641760244	192508.69569903033	127699.15960911495	185903.6083606132	236429.78403534542	99743.62697350586	318605.9277013246	176539.0248649674	393153.85351223696
212061.05249459657	222208.45207130205	192429.5893262019	260630.87121275323	223008.33038012334	294861.86542943167	245494.19056786108	128269.87842626829	195839.33446393823	397191.14711438003	158152.0639668903	221724.99454892514	136303.05599593054	344685.7201346663	229016.80496241173	239391.23478695756	295164.3661195742	298214.55908680125	346974.5938482112	302278.97232741106	213224.74867657997	283318.43722136493	192184.84805317922	127699.15960911495	185903.6083606132	236429.78403534542	99275.10093389334	318605.9277013246	176539.0248649674	393153.85351223696
212061.05249459657	222208.45207130205	192429.5893262019	260630.87121275323	223008.33038012334	294861.86542943167	245105.24919595453	127672.7065087657	195839.33446393823	395634.71094113984	158152.0639668903	220234.02607211866	136303.05599593054	343643.30300579587	229016.80496241173	238095.1630210799	295164.3661195742	298214.55908680125	346974.5938482112	300990.79363748303	213224.74867657997	283053.71321374294	192184.84805317922	127699.15960911495	185903.6083606132	236429.78403534542	99275.10093389334	318194.7121768515	176539.0248649674	391174.27795144106
211669.52194588387	222208.45207130205	192429.5893262019	260385.48465993433	223008.33038012334	294861.86542943167	245105.24919595453	127672.7065087657	195839.33446393823	393039.5242925961	157846.7791012867	220234.02607211866	136148.55332287334	343643.30300579587	228025.6858186864	236708.64098798242	295164.3661195742	298214.55908680125	346877.61752978514	299917.517095169	212443.2951594087	283053.71321374294	192184.84805317922	127699.15960911495	185531.96548857854	236429.78403534542	99275.10093389334	318194.7121768515	175634.48971169206	390900.2077829472
210760.70828976936	222208.45207130205	192343.44998775196	260385.48465993433	223008.33038012334	293232.9578384363	245105.24919595453	127672.7065087657	195839.33446393823	391705.49844674865	157846.7791012867	219267.36249189192	135991.46221107882	343472.4009760276	228025.6858186864	236708.64098798242	295164.3661195742	298214.55908680125	346877.61752978514	299917.517095169	212443.2951594087	283053.71321374294	192184.84805317922	127699.15960911495	185531.96548857854	236429.78403534542	98963.19714308195	318194.7121768515	175634.48971169206	387091.86682325986
210247.26063885097	222208.45207130205	192343.44998775196	260385.48465993433	223008.33038012334	292308.2854456164	245105.24919595453	127110.88608401289	195839.33446393823	390730.213420238	157846.7791012867	219166.5409503826	135021.24276877684	340722.1996629214	228025.6858186864	236708.64098798242	295164.3661195742	298027.11051124154	346877.61752978514	298926.2879014563	210692.09407685968	283053.71321374294	192020.84149152812	127699.15960911495	185531.96548857854	236429.78403534542	98963.19714308195	317627.4989785357	175634.48971169206	387091.86682325986
210042.20717240532	222208.45207130205	192343.44998775196	260385.48465993433	223008.33038012334	292308.2854456164	244051.10853269545	127110.88608401289	195839.33446393823	390730.213420238	157846.7791012867	218760.41383877306	135021.24276877684	340722.1996629214	228025.6858186864	236581.5446859679	295164.3661195742	297233.86506731424	344400.0778497186	298003.20840679726	208562.2440397825	283053.71321374294	192020.84149152812	127699.15960911495	184911.5881817562	236429.78403534542	98963.19714308195	316658.8827146015	175359.00413204666	386246.09031041653
209475.91683023397	222208.45207130205	192343.44998775196	260385.48465993433	223008.33038012334	292196.3400266323	243285.27443599794	127110.88608401289	195839.33446393823	390403.84721823316	157846.7791012867	218760.41383877306	135021.24276877684	339074.3943286253	227354.0701408004	236581.5446859679	294261.05226951	296788.29901745194	344400.0778497186	294002.40935125184	208562.2440397825	282604.98160528863	192020.84149152812	127699.15960911495	184911.5881817562	236429.78403534542	98613.52010467378	316658.8827146015	175359.00413204666	384838.46456856816
208011.5476878518	222208.45207130205	192265.7870910087	260385.48465993433	222502.0966104693	292196.3400266323	243285.27443599794	125945.33154124086	195839.33446393823	390403.84721823316	157846.7791012867	218760.41383877306	135021.24276877684	338740.0740006153	226852.01910811994	236581.5446859679	294261.05226951	296788.29901745194	342735.6171335962	293696.92390920944	208562.2440397825	282604.98160528863	189629.63790179195	127678.98346808327	184911.5881817562	235837.38886231964	98332.73777162131	315130.3723527702	173925.11372590598	384838.46456856816
206807.64236077707	222208.45207130205	192265.7870910087	259948.23903675322	221100.55769016815	292196.3400266323	243285.27443599794	125945.33154124086	195839.33446393823	388952.183095183	157846.7791012867	218760.41383877306	135021.24276877684	338740.0740006153	224967.9188305681	236581.5446859679	294240.2057617981	296788.29901745194	342389.9677921861	293287.82673964725	208562.2440397825	282474.8773719449	189629.63790179195	127678.98346808327	184911.5881817562	235837.38886231964	98332.73777162131	313854.38247547747	173925.11372590598	379832.47183527396
205291.9726183535	222020.34872030976	192265.7870910087	259385.72335746887	221100.55769016815	292196.3400266323	242231.196396634	125945.33154124086	195839.33446393823	388952.183095183	157846.7791012867	218645.4687633901	135021.24276877684	338740.0740006153	223522.760767507	236581.5446859679	294240.2057617981	296323.8950252712	342389.9677921861	293212.59675754135	208562.2440397825	282474.8773719449	189629.63790179195	127362.72434372635	184911.5881817562	235837.38886231964	97166.18184080416	310153.5964169663	173925.11372590598	379722.66581452446
204032.95075947116	222020.34872030976	191865.35170974117	259385.72335746887	220979.68070402392	289592.4776802588	241678.58767651772	125945.33154124086	195839.33446393823	388952.183095183	157846.7791012867	217984.09562999973	135021.24276877684	338740.0740006153	223522.760767507	236581.5446859679	292487.4436635055	295786.3515831937	341129.16319316265	292246.689765022	208562.2440397825	282397.8904125528	189629.63790179195	127143.19750877348	184247.93335818435	235308.44186743384	97166.18184080416	309184.79324105143	173925.11372590598	379722.66581452446
199679.26944213972	221963.06224466348	191865.35170974117	259385.72335746887	220979.68070402392	289592.4776802588	240173.83085172158	125945.33154124086	195839.33446393823	388952.183095183	157472.3283080628	217984.09562999973	135021.24276877684	338740.0740006153	223390.46957271232	235627.81199694006	291491.03942725295	291165.7611244684	339312.6741824846	292246.689765022	208508.40721566108	281964.1707588357	189629.63790179195	127143.19750877348	184247.93335818435	235308.44186743384	97148.16850201663	307260.231765096	173925.11372590598	379247.63866583025
198822.3802885129	221963.06224466348	191865.35170974117	259385.2166414091	220979.68070402392	288289.55836396816	240173.83085172158	125945.33154124086	195839.33446393823	388952.183095183	157472.3283080628	217491.01854091958	135021.24276877684	338740.0740006153	222839.40835654415	235627.81199694006	290961.1063663582	287677.9230802042	339312.6741824846	292246.689765022	208508.40721566108	281964.1707588357	189618.62063666488	126928.82065887799	183922.48421567288	235308.44186743384	96962.4868129092	306262.7536789397	173925.11372590598	378200.3727154663
197124.92046587472	221963.06224466348	191756.5261634594	259385.2166414091	220979.68070402392	288131.67199454096	239763.77062256387	125945.33154124086	195839.33446393823	388952.183095183	157472.3283080628	217491.01854091958	134866.38269722994	338052.9388733503	222767.97314761684	235627.81199694006	290961.1063663582	287490.37616928644	339312.6741824846	292246.689765022	208508.40721566108	281964.1707588357	189421.5419142165	126169.02504081569	183922.48421567288	235308.44186743384	96962.4868129092	305615.02522025723	172861.07817605376	377561.9039239311
195491.3560032259	221963.06224466348	191731.96150161469	259154.04947978782	220713.428295749	288131.67199454096	239763.77062256387	125945.33154124086	195839.33446393823	387313.59460262826	157472.3283080628	216992.4145353506	134866.38269722994	338052.9388733503	222767.97314761684	235493.65082068968	290516.0796757807	286077.7877201627	339312.6741824846	292246.689765022	208508.40721566108	281964.1707588357	189043.6559425839	126169.02504081569	183922.48421567288	235308.44186743384	96875.36667374423	305258.18267631135	172861.07817605376	377561.9039239311
195491.3560032259	221963.06224466348	191377.74969807046	259154.04947978782	220713.428295749	286536.5880162186	239507.16276603873	125945.33154124086	195631.01819769628	385884.0554392196	157472.3283080628	216720.5706217155	134866.38269722994	338052.9388733503	222767.97314761684	235446.92144879262	290516.0796757807	285835.4730814183	339303.37385245773	291619.59044992295	208508.40721566108	281964.1707588357	189043.6559425839	125402.49749202789	183922.48421567288	235308.44186743384	96875.36667374423	305045.7320312228	172861.07817605376	374049.6082425039
195424.7581240434	221963.06224466348	191377.74969807046	259076.16863555257	220706.31055446033	284559.1493167869	239507.16276603873	125779.55343596094	195327.66456460196	384821.0560632889	157417.9129220405	216720.5706217155	133750.46972193848	337779.6645679514	222767.97314761684	235446.92144879262	290516.0796757807	285835.4730814183	339303.37385245773	290472.3640106122	208508.40721566108	281374.47992297995	189043.6559425839	124274.0866513549	182740.5755120652	234720.67458518373	95510.32508319612	305045.7320312228	172861.07817605376	374049.6082425039
192657.88624330214	221963.06224466348	191265.06659477914	259015.83503246866	220706.31055446033	284399.1473145705	239507.16276603873	125779.55343596094	194858.07784795773	383034.1984276611	156649.24979238032	216720.5706217155	133163.28126081877	337478.648802247	221894.34610711026	235446.92144879262	290458.22468192835	285835.4730814183	338378.78048602655	290239.1403234344	208109.28257733473	281374.47992297995	189043.6559425839	123438.05560364503	182003.5932456171	234720.67458518373	95327.72067415073	304480.811539127	172861.07817605376	374049.6082425039
192350.9633532542	221963.06224466348	191215.1347303682	258988.9203958449	220706.31055446033	281741.1019604989	239507.16276603873	124443.8447741017	194858.07784795773	383034.1984276611	156649.24979238032	216720.5706217155	133163.28126081877	337478.648802247	221404.84438049627	235446.92144879262	289384.9037344764	284827.1248792426	338378.78048602655	289957.5942765074	202945.53854967793	281374.47992297995	189043.6559425839	123233.50720373057	182003.5932456171	234542.30904493455	95259.50629847831	303811.9289854852	172861.07817605376	373254.09040981776
192350.9633532542	221963.06224466348	191215.1347303682	258917.0662475112	220706.31055446033	279371.87584430096	239507.16276603873	124443.8447741017	194783.72116007606	383034.1984276611	156649.24979238032	216215.65373660644	131948.09698123636	337085.80184836686	220364.57006936328	233377.20293050792	289384.9037344764	284827.1248792426	338378.78048602655	289957.5942765074	202945.53854967793	281127.36983992247	189043.6559425839	123233.50720373057	182003.5932456171	234542.30904493455	95259.50629847831	303811.9289854852	172861.07817605376	373254.09040981776
191036.68459332362	221963.06224466348	191215.1347303682	257853.44055600226	220706.31055446033	279371.87584430096	239507.16276603873	124443.8447741017	194783.72116007606	383034.1984276611	156649.24979238032	216215.65373660644	131948.09698123636	335813.47873509506	220364.57006936328	231860.8084137097	289384.9037344764	284219.3029574854	338378.78048602655	289957.5942765074	202945.53854967793	280588.1803775138	189043.6559425839	122156.75730668758	182003.5932456171	233822.634959738	95259.50629847831	303811.9289854852	172861.07817605376	373254.09040981776
188957.63402692444	221963.06224466348	191215.1347303682	257853.44055600226	218783.52040824172	277068.9520239064	239507.16276603873	124081.0708197812	194783.72116007606	381094.1828486215	156649.24979238032	215668.63158596522	131845.5646050926	333897.8942406238	218904.84411033074	229364.7435051718	289384.9037344764	283590.8434903132	337917.1331399296	289957.5942765074	202359.18250531954	278895.75821483636	189043.6559425839	122024.86315291346	182003.5932456171	233822.634959738	95259.50629847831	303588.5146897717	172861.07817605376	370008.95970159286
188957.63402692444	221963.06224466348	191215.1347303682	257537.60852333799	216666.97786986927	276559.91947116656	238474.6463114858	124081.0708197812	194783.72116007606	380560.814102191	156649.24979238032	215413.8883405677	131845.5646050926	333897.8942406238	218904.84411033074	226481.80498354306	288940.81028804724	281891.5823950288	337917.1331399296	289957.5942765074	202359.18250531954	278895.75821483636	188809.0433540243	122024.86315291346	182003.5932456171	232709.8466854078	95251.27264158225	303588.5146897717	172861.07817605376	370008.95970159286
188594.8200417654	221963.06224466348	191215.1347303682	257537.60852333799	215926.09026909573	276559.91947116656	237982.28579691245	123944.54714180593	194783.72116007606	377764.576862786	156649.24979238032	215413.8883405677	131845.5646050926	333170.47771544196	218886.54712657756	223000.73888840812	288940.81028804724	280518.87945486116	337917.1331399296	289957.5942765074	202359.18250531954	278086.9474610663	188809.0433540243	121684.93455807655	181850.18965314663	230558.80628450742	95251.27264158225	303163.3093365864	172277.04902579216	370008.95970159286
188594.8200417654	221963.06224466348	191215.1347303682	257537.60852333799	215774.86207828976	275448.82526257896	237982.28579691245	122206.6029906753	194783.72116007606	377764.576862786	156649.24979238032	214788.5560955091	131845.5646050926	333170.47771544196	218886.54712657756	222037.2506082665	288250.602440493	280518.87945486116	337888.03459371894	289957.5942765074	202359.18250531954	278073.6817252532	188809.0433540243	120761.66141906688	181757.8817229675	229851.1284430684	95251.27264158225	303163.3093365864	172277.04902579216	369860.6058655543
187375.31797291286	221963.06224466348	191215.1347303682	257537.60852333799	215774.86207828976	275448.82526257896	236764.589186262	122206.6029906753	194783.72116007606	376194.6616544044	156649.24979238032	214367.41150235012	131845.5646050926	333170.47771544196	218886.54712657756	221001.08238657075	288250.602440493	280518.87945486116	337888.03459371894	289421.75203662686	201479.69061477995	276283.2100074358	188809.0433540243	120744.23584515484	180862.3117036033	229851.1284430684	95208.44503425619	302658.9829641448	171830.9585692307	366862.5088794977
187375.31797291286	221963.06224466348	190896.9024944337	257230.30588957734	214987.48974505754	275448.82526257896	235777.26063963538	122206.6029906753	194783.72116007606	375105.15035182796	156649.24979238032	214367.41150235012	131845.5646050926	333170.47771544196	218615.39888015352	219900.2837222865	288250.602440493	280518.87945486116	337888.03459371894	287266.03260513226	201246.85270022223	276283.2100074358	188809.0433540243	120671.54492627611	180862.3117036033	229851.1284430684	95208.44503425619	295921.20574838767	171830.9585692307	366862.5088794977
187375.31797291286	221963.06224466348	190896.9024944337	256885.98973183864	214987.48974505754	273667.88876592874	235777.26063963538	122094.45686710934	194783.72116007606	373262.1654460742	156649.24979238032	214367.41150235012	131845.5646050926	333170.47771544196	217994.1756813801	219513.1041178431	288069.04482755077	280518.87945486116	336948.48302514653	287266.03260513226	201246.85270022223	275526.4947075769	188809.0433540243	120671.54492627611	180184.8042715201	229851.1284430684	95192.69608047206	294216.1340879178	171830.9585692307	366862.5088794977
187375.31797291286	221963.06224466348	190817.16124535815	256724.18607038242	214927.7879619807	273667.88876592874	235359.20129861202	120880.87998344922	194545.01953359955	372923.2086042514	156649.24979238032	214367.41150235012	131845.5646050926	333170.47771544196	217994.1756813801	218139.44871929774	288069.04482755077	280518.87945486116	334725.34483225294	287186.1418561473	196759.7183284917	275526.4947075769	188809.0433540243	120671.54492627611	179723.48712477257	229018.55024835115	95192.69608047206	291927.90439021145	171739.1366135284	366862.5088794977
187375.31797291286	221963.06224466348	190817.16124535815	256724.18607038242	214292.73179788058	273667.88876592874	234639.01316734334	120010.82081732155	194545.01953359955	372923.2086042514	156547.0269385291	214367.41150235012	131845.5646050926	332767.17439959745	217994.1756813801	217513.98121082562	288069.04482755077	280050.7028351582	334725.34483225294	287186.1418561473	195782.12836352322	274545.96459065547	188809.0433540243	120671.54492627611	179723.48712477257	229018.55024835115	95192.69608047206	291927.90439021145	169724.8504499367	366862.5088794977
186711.12935424742	221963.06224466348	190817.16124535815	256724.18607038242	214292.73179788058	273667.88876592874	231171.34936794866	120010.82081732155	194545.01953359955	372923.2086042514	156547.0269385291	214367.41150235012	130789.28350684006	329789.8857175492	217810.00378067407	217138.56784116977	287560.58500917867	279629.34799823444	333468.90482792223	287186.1418561473	195782.12836352322	274512.22206917027	188809.0433540243	120671.54492627611	179723.48712477257	229018.55024835115	95189.98741840955	291827.57462116826	169724.8504499367	366862.5088794977
186442.39251088415	221963.06224466348	186595.96302059927	256724.18607038242	214122.45480367017	273109.77214198094	231171.34936794866	119691.00470912989	194545.01953359955	372923.2086042514	156547.0269385291	214003.31321691946	130789.28350684006	326222.30940209224	217810.00378067407	217138.56784116977	286381.4566795577	279629.34799823444	332993.1978941272	287186.1418561473	195720.5370850921	274251.7718377005	188809.0433540243	120534.34656288088	179723.48712477257	229018.55024835115	95115.72457089981	291827.57462116826	169724.8504499367	365969.6767901968
186256.45933770615	221963.06224466348	186336.0826579892	256724.18607038242	214122.45480367017	273109.77214198094	231171.34936794866	119682.59823416345	194545.01953359955	371813.61134697363	156547.0269385291	214003.31321691946	130180.6497412295	325008.2839147206	217810.00378067407	216840.11373460852	286184.3176856312	279629.34799823444	332993.1978941272	287001.09362537635	195720.5370850921	273725.4340581314	188809.0433540243	120021.28863934323	178899.9906745701	228581.27396331722	95011.34229516303	290309.7753446457	169123.23549683538	364438.7013347762
183990.11358899187	221963.06224466348	186336.0826579892	256330.32257266607	214122.45480367017	273109.77214198094	229205.55233384072	119463.36616987706	194545.01953359955	371580.96524697845	156547.0269385291	214003.31321691946	128928.32513181405	325008.2839147206	217810.00378067407	214589.8946290161	286184.3176856312	279629.34799823444	332890.4611513386	287001.09362537635	194627.321511244	273725.4340581314	188809.0433540243	119563.08612666413	178899.9906745701	226652.2082264116	95011.34229516303	290309.7753446457	169123.23549683538	362869.4701213019
183990.11358899187	221963.06224466348	186336.0826579892	256330.32257266607	213719.3285392772	273109.77214198094	228384.79294784745	119463.36616987706	194192.66343938172	369289.08342383814	156435.07563610765	214003.31321691946	128928.32513181405	325008.2839147206	217449.08903099873	214503.78597781932	286184.3176856312	279629.34799823444	332890.4611513386	287001.09362537635	194627.321511244	273725.4340581314	188695.82856017037	119563.08612666413	178899.9906745701	226652.2082264116	94875.34394440064	289933.3101590576	168794.0724891114	362869.4701213019
183268.08374912958	221963.06224466348	186114.21745322587	255993.3820615483	213108.31106299208	273062.9874354502	228384.79294784745	119364.48191945173	194192.66343938172	369289.08342383814	156431.1054216853	214003.31321691946	128507.96475518277	325008.2839147206	217449.08903099873	214503.78597781932	285732.96779639047	279479.66088441963	332840.89455582114	287001.09362537635	194627.321511244	273235.5181624292	188441.0786384908	119238.22464367189	178899.9906745701	226447.27655578262	94875.34394440064	288536.0127606609	168383.32487139342	358715.9202926473
182905.99198693357	221963.06224466348	185799.15302347505	255522.83508471245	211618.26338741812	273062.9874354502	227924.9625688723	118955.0163911753	194192.66343938172	367446.23745066975	155679.2829257699	214003.31321691946	127509.83461093844	323859.03567615745	217146.04229690053	214200.5743651109	284825.33226547757	279269.5817114226	332780.70638354216	287001.09362537635	193934.18767746864	272258.73464026366	188441.0786384908	118953.59379458657	178899.9906745701	224977.2588206525	94875.34394440064	288536.0127606609	168383.32487139342	358380.70450830477
181085.1421230266	221963.06224466348	185665.69204462584	254935.41646316278	210666.3769224571	273062.9874354502	222399.9300062284	117968.84128855422	193961.7755262455	365580.9325556186	155679.2829257699	214003.31321691946	127509.83461093844	321602.189851777	217146.04229690053	214200.5743651109	284820.6277892262	277983.6538651786	331367.3880093598	287001.09362537635	192426.25828001945	272113.972813289	188441.0786384908	118890.2191017111	178899.9906745701	223981.52167052036	94875.34394440064	288536.0127606609	167772.72450249715	358380.70450830477
181085.1421230266	221931.5532948875	184717.20116139433	254253.98721541825	210360.57608002704	271968.85460027284	219960.31156724982	117968.84128855422	193590.08653579358	365419.03706576343	155679.2829257699	214003.31321691946	127180.41900433303	321602.189851777	217146.04229690053	212551.82735013054	283603.6572274038	277761.25556240627	331367.3880093598	287001.09362537635	192426.25828001945	271926.33911129844	188441.0786384908	118890.2191017111	178899.9906745701	223981.52167052036	94875.34394440064	288536.0127606609	167379.58158197638	355906.1464412709
181085.1421230266	221931.5532948875	184717.20116139433	254253.98721541825	210265.87566065163	271004.9222066958	219960.31156724982	117968.84128855422	192886.71853710187	363969.9301414045	155679.2829257699	214003.31321691946	124771.30699160096	320191.11677840305	217146.04229690053	212551.82735013054	283603.6572274038	277322.496064142	331260.6740795957	286682.38019319164	146939.03364131076	271926.33911129844	187780.38171046178	118890.2191017111	178899.9906745701	223981.52167052036	94671.49162480503	288051.8518143534	167379.58158197638	355906.1464412709
181085.1421230266	221931.5532948875	184717.20116139433	254253.98721541825	210122.49199748255	270967.66501670127	219960.31156724982	116754.28011413434	192886.71853710187	363969.9301414045	155679.2829257699	213900.8259921846	124771.30699160096	307981.81459299364	217146.04229690053	212551.82735013054	283603.6572274038	277322.496064142	328803.8018005801	286682.38019319164	144292.1954315202	271926.33911129844	187780.38171046178	118890.2191017111	178899.9906745701	223931.66671908437	94671.49162480503	287365.00377085694	167379.58158197638	354849.5357207446
181085.1421230266	221585.80840276578	184360.91068141468	253865.2642531253	210122.49199748255	270967.66501670127	219960.31156724982	116100.72444813183	192886.71853710187	363969.9301414045	155679.2829257699	213900.8259921846	123730.31256644183	303610.2714582959	217091.65228822734	211741.20017103065	283603.6572274038	277071.89659510046	328363.4423867658	286682.38019319164	144292.1954315202	271926.33911129844	187780.38171046178	118619.67266868465	178899.9906745701	223242.29747008134	94671.49162480503	286409.0007389081	167205.28838555538	348577.6539310363
180910.76228272193	221585.80840276578	184360.91068141468	253398.1523454186	209595.43090255887	270967.66501670127	219960.31156724982	115824.85204251512	192789.96537854444	362491.0437149346	155679.2829257699	213497.7300977185	123492.75456485966	302688.8698164618	217091.65228822734	211741.20017103065	283603.6572274038	276136.7351597341	328363.4423867658	286682.38019319164	142694.28146861534	271325.0356716888	187780.38171046178	118619.67266868465	178899.9906745701	223009.03964477242	94254.69579524138	286110.7257422814	167205.28838555538	348203.3751786389
180723.95407466675	221585.80840276578	184360.91068141468	253298.17779760394	208958.59223841608	270967.66501670127	218904.1616937812	115824.85204251512	192783.86707696205	362491.0437149346	155481.9916081942	213497.7300977185	123492.75456485966	301693.75632440264	217091.65228822734	211741.20017103065	283246.20273374015	275612.3593311376	328363.4423867658	286682.38019319164	142694.28146861534	271325.0356716888	187780.38171046178	118619.67266868465	178899.9906745701	222934.76862408296	94253.14536965294	285709.37461556075	167205.28838555538	347949.01187555376
179386.60051188423	221395.68354832384	184360.91068141468	253298.17779760394	208958.59223841608	270967.66501670127	218395.94165679574	115426.75148530907	192783.86707696205	362491.0437149346	155481.9916081942	213497.7300977185	123492.75456485966	301346.3802745425	217091.65228822734	210597.23783545324	282545.8988744319	274938.806052556	328363.4423867658	286682.38019319164	142613.4251210207	270912.51165251643	187780.38171046178	118619.67266868465	178899.9906745701	222934.76862408296	94253.14536965294	285293.84002486104	167037.8325249349	347733.7889598205
178823.00952978665	221395.68354832384	184360.91068141468	253170.1581623486	208807.72681755788	270967.66501670127	218395.94165679574	115426.75148530907	192783.86707696205	360951.9041506343	155481.9916081942	213497.7300977185	123492.75456485966	299843.28131868446	217058.4969193723	210433.5128901667	282545.8988744319	274500.253377304	327883.3979703164	286682.38019319164	142211.19229071916	270912.51165251643	187719.64575938915	118619.67266868465	178651.9439871299	222763.52306793706	94217.75217828667	285293.84002486104	166658.55205535496	347733.7889598205
178259.4930340098	221374.68707298953	184272.28858616974	253170.1581623486	208157.6839573898	270068.56647284253	217932.23296843586	115426.75148530907	192783.86707696205	360951.9041506343	155481.9916081942	213497.7300977185	123492.75456485966	297950.09326352616	216981.61796759756	210433.5128901667	282545.8988744319	273360.8402300181	327863.58466744714	286682.38019319164	142211.19229071916	270912.51165251643	187719.64575938915	118298.17936823065	178651.9439871299	222763.52306793706	94217.75217828667	284119.0069142655	166658.55205535496	347272.73625803186
178222.96352758168	221261.00090426448	184242.6928310894	253170.1581623486	207917.53890244427	269779.3990821679	217134.4814855749	115107.15077396976	192783.86707696205	359900.1775863768	155481.9916081942	213497.7300977185	123484.18156392765	296385.2872166608	216676.92250777624	209273.39806017227	282545.8988744319	273360.8402300181	327638.3277709973	286682.38019319164	142090.97594991446	270292.0895667405	187719.64575938915	118298.17936823065	178651.9439871299	222763.52306793706	94217.75217828667	284119.0069142655	166658.55205535496	345740.1259111853
177733.49090474859	221157.6461816115	184242.6928310894	253170.1581623486	207789.04167163584	269158.79640119756	216862.45273945678	115107.15077396976	192783.86707696205	358716.3993979486	155481.9916081942	213493.72032844767	123323.1653445426	296385.2872166608	216671.9339708528	209273.39806017227	282545.8988744319	272515.045726454	327486.9203081804	286682.38019319164	142090.97594991446	270001.53071371675	187708.1876099746	118298.17936823065	178051.29146897292	222763.52306793706	94217.75217828667	284119.0069142655	166658.55205535496	345214.793522016
177733.49090474859	221157.6461816115	184242.6928310894	253096.9597977598	207789.04167163584	267789.1289976401	216741.4140294082	114444.57279694355	192673.8075655203	357865.1038733078	155481.9916081942	213309.97337071583	123323.1653445426	296385.2872166608	216446.51312873466	209202.14536279888	282271.95697997004	271615.006287895	327486.9203081804	286682.38019319164	141633.62512099277	270001.53071371675	187571.8656950602	118298.17936823065	178051.29146897292	222763.52306793706	94209.50586500295	284119.0069142655	166407.69855068857	345214.793522016
177113.82288824723	221157.6461816115	184242.6928310894	253096.9597977598	207450.38171311433	267748.53954256454	216741.4140294082	111107.56473021877	192673.8075655203	357123.3193369166	155481.9916081942	212593.09814104624	123034.86373707096	295564.29115334485	215759.72785104986	207750.08684088915	281620.36821332184	271392.4012615991	326252.1243099283	286682.38019319164	141486.35044851672	270001.53071371675	187123.26313832708	117816.04317404973	178051.29146897292	222714.7756118947	94138.94649651414	284119.0069142655	166407.69855068857	343677.38887926406
176462.53737876093	220857.9211418279	184242.6928310894	253096.9597977598	207368.15569842875	267439.33629392437	215629.46969533322	110895.56603536324	192673.8075655203	356370.7628911362	155481.9916081942	212593.09814104624	122996.93298836876	295071.0238075112	215741.63703895875	207215.23096850028	281189.07839240436	269927.5042970864	326252.1243099283	286682.38019319164	141068.93210115161	269494.9647269988	187123.26313832708	117816.04317404973	178035.04970008958	222714.7756118947	93388.81159824191	284119.0069142655	166065.04343301864	342486.7363705915
176130.33687077212	220857.9211418279	184242.6928310894	253096.9597977598	207218.3742113094	267350.97002353624	215629.46969533322	109981.47528237532	192447.53034858636	355819.21715783706	155078.11504692296	211890.96392514795	122996.93298836876	295071.0238075112	215333.14000655198	206678.59303971735	280621.3896559722	269581.2951222854	326252.1243099283	286682.38019319164	141068.93210115161	269494.9647269988	186661.24907906537	117816.04317404973	177456.41879961913	222714.7756118947	93388.81159824191	283796.71500127023	165949.5872940292	341694.55250985664
175531.90168231132	220857.9211418279	184242.6928310894	253096.9597977598	207218.3742113094	267350.97002353624	215629.46969533322	109510.61717611755	192143.9729991786	355727.9726614484	155078.11504692296	211890.96392514795	122851.2908315408	295071.0238075112	215333.14000655198	206332.48262494698	280325.29177127336	269374.51533827727	325993.7471557458	286682.38019319164	140754.71009406215	269494.9647269988	186483.15984895246	117816.04317404973	177054.54589068968	222714.7756118947	93388.81159824191	283796.71500127023	165949.5872940292	340769.8124017528
174166.7194936342	220857.9211418279	184095.77841658943	252733.0387194653	206994.96221051356	266357.8779904515	215413.13968896712	108528.80140951852	191552.0934398523	354973.69294572866	155078.11504692296	211890.96392514795	122851.2908315408	295071.0238075112	215333.14000655198	205837.76934107573	280204.9188065188	268302.24038808624	325539.36456657096	286562.2320737996	140754.71009406215	269494.9647269988	186157.42115266027	117624.00192209569	176751.65743370767	222714.7756118947	93210.83693432508	283796.71500127023	165949.5872940292	340069.56901474955
173977.9699616261	220857.9211418279	184090.0102586695	252571.4186558458	206994.96221051356	266147.8143276648	214613.25654634135	107757.31338866134	191552.0934398523	353556.20628525724	155078.11504692296	211890.96392514795	122851.2908315408	295071.0238075112	215245.78991307045	205275.87041543642	279396.86293874925	267480.22950977925	324182.31429518224	284822.7892925119	140745.3945954987	269402.11415350117	185600.05942257697	117109.18418366462	176619.23975789078	222714.7756118947	93210.83693432508	283376.0633331083	165807.48172167764	340069.56901474955
173977.9699616261	220823.82161276124	184090.0102586695	252571.4186558458	206896.6509934625	266104.8157843037	214613.25654634135	107190.84872643443	191552.0934398523	353556.20628525724	155078.11504692296	211826.9059966285	122685.35421510454	295071.0238075112	215104.19158172322	204920.37059497682	279361.9789876977	267089.34421092295	323237.7746423658	284334.0799448371	140712.21170563137	269402.11415350117	185170.93038334342	117109.18418366462	176619.23975789078	222714.7756118947	93210.83693432508	283376.0633331083	165450.96952627215	340069.56901474955
173771.94408234282	220823.82161276124	183429.70219779803	252571.4186558458	206896.6509934625	264830.2790021407	213921.8106837272	106940.93597299489	191552.0934398523	352802.58680891263	155060.44648518556	211477.91081061703	122244.81413605873	295071.0238075112	215104.19158172322	203809.28052471712	279361.9789876977	266082.04280158156	323237.7746423658	283514.6995068317	140712.21170563137	269402.11415350117	179864.1478530405	117109.18418366462	176267.97188407503	222714.7756118947	93210.83693432508	283376.0633331083	165450.96952627215	340069.56901474955
173390.00879486723	220823.82161276124	182829.95642918113	252114.15629767152	206812.47204857512	264425.9847698003	213901.06940829637	106272.18066313217	191552.0934398523	352015.8999857738	154884.44844890208	211477.91081061703	122221.61348619743	293905.9786571029	214951.1099870391	203809.28052471712	279361.9789876977	265481.9915324934	313934.0051631124	283173.2254113435	140712.21170563137	269402.11415350117	178171.91112502897	117109.18418366462	175945.80789511694	222714.7756118947	93210.83693432508	283376.0633331083	165450.96952627215	338936.0272760361
173198.98827744302	220823.82161276124	182795.74500799994	252102.8815392966	206812.47204857512	263844.5171224029	213613.09520061553	106272.18066313217	191552.0934398523	351479.6160508136	154884.44844890208	211477.91081061703	121627.99887143198	293709.0319243973	214330.73331701764	203487.04118488124	279093.7395996328	264850.1670233974	313440.44513197936	283173.2254113435	140712.21170563137	269131.2169693184	177165.63369639532	117036.71122358441	175945.80789511694	222436.16770489461	93210.83693432508	283376.0633331083	165450.96952627215	337605.05399036076
170837.50780810518	220770.14238916512	182700.01943670172	252102.8815392966	206812.47204857512	263844.5171224029	213241.40172897323	105922.71840594758	191552.0934398523	351112.254981741	154589.28739456038	211477.91081061703	121598.14588399018	293656.610617198	214310.4429701996	202816.22287585365	279048.75959684013	264529.17321353575	312787.5062036718	283044.3276690737	140520.2821352264	268321.15609480086	177165.63369639532	116991.67825754655	175945.80789511694	222436.16770489461	93210.83693432508	283376.0633331083	164121.00347005526	337484.6948210552
170835.68434818808	220770.14238916512	182641.8625259851	251638.19153149275	206812.47204857512	263280.0309552246	212884.3828671281	105847.6217992678	191552.0934398523	350606.5130151713	154589.28739456038	211184.68704286986	121598.14588399018	293656.610617198	214310.4429701996	202632.01279452472	279048.75959684013	263583.7278736968	312455.85069072276	282763.8973615257	139913.54360443167	268255.74131139205	177165.63369639532	116991.67825754655	175945.80789511694	222436.16770489461	93210.83693432508	282182.1936292508	161451.31162890902	337484.6948210552
170835.68434818808	220770.14238916512	182488.94726778136	251638.19153149275	206812.47204857512	261168.36208951194	212183.7094784953	105847.6217992678	191240.0669290878	349989.6177380474	154589.28739456038	211156.82430786267	121598.14588399018	293656.610617198	214310.4429701996	202632.01279452472	278746.6670103969	263583.7278736968	312455.85069072276	282654.7179866471	139739.10639642205	268214.0220267691	177165.63369639532	116941.74329459632	175945.80789511694	222226.7341423923	93210.83693432508	282088.4910342162	161451.31162890902	336264.29596466315
170591.55617753428	220770.14238916512	182339.63121095253	251268.50743555278	206812.47204857512	260377.25162829176	212183.7094784953	105847.6217992678	190887.48645524142	349989.6177380474	154589.28739456038	211091.49416805222	121598.14588399018	293645.1435573468	214296.64116123872	202632.01279452472	278746.6670103969	263583.7278736968	311820.03852298245	282613.1399113023	139739.10639642205	268214.0220267691	177165.63369639532	116611.54202262005	175945.80789511694	222226.7341423923	93210.83693432508	281820.16414766334	161135.6905632461	336264.29596466315
170591.55617753428	220770.14238916512	182076.86753881193	250893.5576794442	206812.47204857512	260205.63782197132	212022.0502496704	105847.6217992678	190720.45374331795	349989.6177380474	154520.7745665382	210068.39423352812	121598.14588399018	293645.1435573468	214257.8594633445	201827.9136889474	278560.10700453474	263583.7278736968	311578.3495875127	282504.92368578486	139739.10639642205	268214.0220267691	177165.63369639532	116608.02196612442	175945.80789511694	222226.7341423923	93210.83693432508	281820.16414766334	161135.6905632461	335348.5172193359
170540.38904903634	220770.14238916512	182076.86753881193	250893.5576794442	206812.47204857512	260205.63782197132	211684.00415431344	105847.6217992678	190712.99802242918	349518.56574124703	153856.3205984122	209350.74131489915	121598.14588399018	291978.4446174385	214257.8594633445	199372.42124647542	277462.32340555714	263250.5284586025	311144.46190164203	282350.597896748	139266.10789838334	268214.0220267691	177165.63369639532	116608.02196612442	175572.2321544413	222226.7341423923	92984.70787939396	281634.93974616803	161068.19071298264	334698.842731428
170540.38904903634	220770.14238916512	182076.86753881193	250893.5576794442	206812.47204857512	259406.09371764027	211098.43849099847	105847.6217992678	190712.99802242918	349181.74416197377	153856.3205984122	209350.74131489915	121598.14588399018	291738.83222940925	214192.00399759779	199372.42124647542	277149.86513118015	262585.23144541297	310668.95848469035	282350.597896748	139266.10789838334	268214.0220267691	177086.31443856834	116400.15270066407	175356.12330498995	221992.82128328533	92895.43883889324	281172.83266522427	160855.4475770629	334698.842731428
170090.42988242826	220770.14238916512	182076.86753881193	250797.5771634364	206812.47204857512	259406.09371764027	210846.10330350866	105330.09788118814	189799.7607178068	349181.74416197377	153856.3205984122	209350.74131489915	121598.14588399018	290377.28412842803	213621.39004098147	199372.42124647542	277149.86513118015	262585.23144541297	310179.85145910305	282350.597896748	138671.86709800464	268214.0220267691	176416.17399447682	116400.15270066407	174970.00677279464	221773.48251258134	92895.43883889324	280500.6427851529	160855.4475770629	333437.093374218
170079.12876211436	220717.33459630277	182076.86753881193	250727.7902364079	206812.47204857512	259406.09371764027	210189.06031063444	105008.63747986138	189734.19674396346	348624.45954294293	153856.3205984122	208959.2636797736	121598.14588399018	289822.2496625538	213040.44881442166	198709.15956813964	276818.59856478625	261416.68473915206	310179.85145910305	281918.3481637542	138660.65935136823	268214.0220267691	176340.58360219427	116400.15270066407	174616.3200425947	221662.97379044472	92895.43883889324	279668.15424747206	160249.1793173136	333254.17075073376
170079.12876211436	220690.66077825852	182076.86753881193	250498.3669857568	206795.8611070272	259406.09371764027	210058.9927588262	104033.56894028862	189033.33561322922	348624.45954294293	153592.98890822337	208941.1282130635	121456.62863839621	289482.79971339804	212938.94682677073	198709.15956813964	276818.59856478625	261416.68473915206	310179.85145910305	281918.3481637542	138199.9099727061	268214.0220267691	176340.58360219427	116149.94992883154	174399.01028294352	221336.62665815893	92895.43883889324	278937.2684172724	160249.1793173136	332528.9788044154
170079.12876211436	220665.04331857554	181589.27965655265	250498.3669857568	206146.35441205042	258850.18743503094	209524.07439208584	103152.65856115935	189033.33561322922	347641.4948012497	152604.90658697896	208865.11276743902	121026.75259740665	288513.1957562616	212938.94682677073	198709.15956813964	276768.6058836684	261416.68473915206	309541.0197135561	281918.3481637542	138199.9099727061	268214.0220267691	176340.58360219427	115936.78394868539	174399.01028294352	221336.62665815893	92895.43883889324	278760.6652029681	160249.1793173136	331320.75593582896
169759.00241305056	220665.04331857554	181589.27965655265	250153.3476009375	206146.35441205042	257494.51220854447	209162.79133021334	102665.80434312609	189033.33561322922	347049.3035738281	150547.97204409167	208865.11276743902	121011.67254655887	287597.5158310537	212938.94682677073	198219.64226415986	276768.6058836684	261015.74942968728	309160.30356533686	281608.07886779454	138199.9099727061	268166.95155934466	176340.58360219427	115662.50742217142	174399.01028294352	221336.62665815893	92895.43883889324	278760.6652029681	160243.61631851536	330082.4861707805
169717.54683886596	220665.04331857554	181367.761320875	250149.6887342799	206146.35441205042	256840.86772890465	209162.79133021334	102615.01842572415	189033.33561322922	346173.7158700683	150222.38727228087	208484.9777535964	121011.67254655887	283719.87286430487	212693.08013539232	197750.4564507638	276768.6058836684	261015.74942968728	303050.2058302408	281379.78466835414	138199.9099727061	268166.95155934466	176340.58360219427	115662.50742217142	173997.99906697118	221336.62665815893	92895.43883889324	278437.43184138014	160243.61631851536	328729.03111971496
168925.4893901107	220665.04331857554	181218.43495645153	250118.3784583999	206146.35441205042	255371.9395810524	208687.93018005148	102605.540027374	189033.33561322922	345631.7734475007	150016.5317872624	208463.12813119584	121011.67254655887	282161.65079587314	212453.52317884943	197040.6919519268	276768.6058836684	260704.05251341988	302446.9690841442	281245.83024653257	138199.9099727061	268127.92165107845	176190.3921513852	115304.81560666335	173792.93313750776	221072.42513233496	92895.43883889324	278437.43184138014	160084.25303634728	328578.96853112115
168596.70421697074	220665.04331857554	181218.43495645153	250118.3784583999	206146.35441205042	255242.56774559402	208585.01229394326	102605.540027374	188923.1398959658	344959.66215445386	150016.5317872624	208412.95036771492	120941.10175196282	282161.65079587314	212149.1896302672	196631.644572786	276768.6058836684	260218.07313682337	302012.03995387314	281245.83024653257	138004.65823860903	268127.92165107845	176190.3921513852	115304.81560666335	173792.93313750776	220931.98656766047	92895.43883889324	278428.6102012897	159998.88309693363	327858.8661624013
168282.13190223055	220665.04331857554	181024.3159465442	250118.3784583999	206146.35441205042	254992.94161458616	207890.19771335647	102605.540027374	188845.14812391886	344115.4806017539	150016.5317872624	208201.66702567326	120941.10175196282	282161.65079587314	212149.1896302672	195957.66209782037	276740.3726154276	260218.07313682337	301858.6137854309	281245.83024653257	137746.11978729998	268127.92165107845	176190.3921513852	115304.81560666335	173740.10274508814	220931.98656766047	92895.43883889324	277963.949170647	159998.88309693363	327858.8661624013
167938.43970524234	219251.25313622548	180898.6763903799	249925.59721272212	205926.2182647813	254193.25604501908	207823.46776975575	102586.74760958091	188845.14812391886	342957.60903416923	150016.5317872624	208093.09113389323	120925.04658592101	282161.65079587314	212149.1896302672	195631.92196705227	276522.56100004446	260218.07313682337	301850.6561893851	281245.83024653257	137333.6945259477	267947.45090842847	176190.3921513852	115304.81560666335	173740.10274508814	220859.92489071147	92895.43883889324	277959.34894146083	159842.49862068935	326330.0001169127
167584.8420329105	218336.40450973576	180898.6763903799	249925.59721272212	205926.2182647813	254193.25604501908	207823.46776975575	102586.74760958091	188845.14812391886	342527.401955953	149733.68383298494	208035.98134414342	120856.82622608772	282161.65079587314	211948.21449416346	195417.48654288534	276375.4374175176	260184.13007794422	301412.1938699922	281143.2271652864	137333.6945259477	267943.6920976209	176068.60386644158	115304.81560666335	173740.10274508814	220811.32424943842	92895.43883889324	277404.7605522555	159842.49862068935	326224.8739056389
167499.02700931247	217828.47010918858	180898.6763903799	249755.86015096522	205802.01248360035	253839.1067291225	207823.46776975575	102423.28171144577	188679.8419306674	342323.4540278813	149517.3447924537	207350.64701512904	120856.82622608772	281790.38173858216	211721.43473025213	194772.00570206053	276375.4374175176	259968.80168840784	301412.1938699922	281022.6633742799	137333.6945259477	267433.7074823169	175899.45635557658	115304.81560666335	173630.10482502525	220713.15745101945	92895.43883889324	277083.6464508211	159639.9497063065	326224.8739056389
167135.5076725784	217828.47010918858	180832.61270477815	249322.9874016727	205802.01248360035	253136.62530924717	207823.46776975575	102423.28171144577	188475.3313605557	341638.8215807653	149517.3447924537	207350.64701512904	120856.82622608772	281790.38173858216	211680.24744376156	194438.50314258586	276177.521714972	259684.94557104807	300986.11285714194	280707.2965170286	137333.6945259477	267433.7074823169	175622.15042334577	115304.81560666335	173625.9745874439	220713.15745101945	92895.43883889324	277066.1143924864	158031.87961056418	325204.8883693157
166921.31302551265	217682.53450427527	180832.61270477815	249118.22503648762	205802.01248360035	252608.56732168596	207823.46776975575	102292.1235092341	188475.3313605557	341282.21761066525	149517.3447924537	207222.45565739117	119951.00504587633	281790.38173858216	211539.404976992	193210.0106913541	276177.521714972	259385.45897628478	300271.1057047897	280707.2965170286	137244.08230532645	267433.7074823169	174262.82252871335	115304.81560666335	173560.7412821852	220713.15745101945	92895.43883889324	277066.1143924864	156225.37080887417	324711.7749681166
166921.31302551265	217682.53450427527	180616.01912889123	248818.62328756048	205642.53052829963	252155.10521234892	207823.46776975575	102269.43226966873	188171.82293468164	341282.21761066525	149467.8911899438	207222.45565739117	119860.9735899939	281790.38173858216	211372.3019280659	192600.46772231127	276177.521714972	258071.34213758423	300271.1057047897	280449.09139854135	137244.08230532645	267433.7074823169	174262.82252871335	115304.81560666335	173560.7412821852	220713.15745101945	92895.43883889324	277066.1143924864	156225.37080887417	324285.1820652873
166891.771334832	217662.4348372186	180616.01912889123	248667.98656889575	205493.4677546004	252030.94385593903	207823.46776975575	101950.15720446997	188156.65034460323	340862.9089558644	149467.8911899438	207074.15931744204	119408.90027580851	280716.81568562577	211372.3019280659	192600.46772231127	276130.05528336024	257211.28167266163	299948.08934634674	280356.4377258859	136872.22334089974	267433.7074823169	174262.82252871335	115304.81560666335	173347.21302321108	220713.15745101945	92824.09994660376	277066.1143924864	156052.07395420433	324023.47403151926
166428.37073439878	217637.2536973462	180616.01912889123	248642.6450745304	205493.4677546004	251044.32789357775	207823.46776975575	101950.15720446997	187692.15482005876	340644.23335270805	149402.80999686942	206641.89020232583	119360.08391046253	280716.81568562577	211372.3019280659	192314.03739693214	275665.3760658526	256536.79882305267	299771.7737851369	280356.4377258859	136856.85318678344	267285.9949742271	174262.82252871335	114952.52911750755	173347.21302321108	220712.1661756407	92824.09994660376	277066.1143924864	156052.07395420433	321274.7768942364
166382.16520550518	217637.2536973462	180616.01912889123	248309.38052313504	205493.4677546004	250642.60831858753	207663.06164252816	101950.15720446997	186951.06414360984	340464.166188025	149273.7593609675	206641.89020232583	119118.02736657292	280250.81575447606	210794.99063738232	191915.48834749893	275526.6779556137	256353.23594858925	299408.4097246162	280356.4377258859	136850.0446271308	266775.4722972301	174176.30878046338	114952.52911750755	173347.21302321108	220580.95730919644	92751.43117689995	277066.1143924864	156052.07395420433	321274.7768942364
166022.47754887494	217285.2006873031	180430.53442357923	248309.38052313504	205048.36659983604	250642.60831858753	207239.33760344726	101341.57390057581	186730.936554325	339772.5256233367	149070.9036030766	206280.9100206254	118815.51893659611	279988.403455175	210302.05804741223	191315.3481310758	275465.3370040995	255803.87471614446	299230.3918511296	280285.60805185826	136689.70388600038	266376.9667634822	173959.94463571807	114952.52911750755	173142.118600696	220580.95730919644	92672.44402208444	277066.1143924864	155761.22977245165	320663.70540581737
165851.06084217227	216825.0930748236	180426.42031356535	248309.38052313504	204880.24886478178	250557.6646119371	207239.33760344726	101166.19451094184	186420.2005208559	339271.6852657021	148719.91011497017	206280.9100206254	118562.5585236139	279813.0270380623	210302.05804741223	191071.6123825363	275349.55067134555	255484.84243626893	299230.3918511296	280285.60805185826	136678.35208308994	265994.6021234149	173959.94463571807	114952.52911750755	173142.118600696	220580.95730919644	92651.44496042993	277066.1143924864	155478.18360388096	319837.3659433951
165851.06084217227	216740.56956128177	180404.34470532514	248247.19214177158	204622.74325034826	250322.1193164033	207239.33760344726	101166.19451094184	186238.30253734186	338969.13333083683	148478.58674295666	206223.42401571837	118330.39876849263	279322.10813377594	210009.2695259839	190946.47803317723	275256.29974778416	255424.62180035433	298844.19777342567	280119.47280023375	136533.5627181145	265994.6021234149	173959.94463571807	114687.50690865335	173142.118600696	220580.95730919644	92388.78831499786	276776.23827750835	155465.13501487288	319363.25793385325
163817.2882814075	216740.56956128177	180404.34470532514	247791.56753766912	204321.7892537718	250294.6541971619	207039.4376679522	100901.25807378397	185993.04749238776	338155.601868403	148396.155209981	206223.42401571837	118330.39876849263	277686.91824368597	209778.8924614795	190687.71174593735	275256.29974778416	255424.62180035433	298836.6415505867	279801.2971788262	136261.75157342234	265994.6021234149	173446.5018620933	114640.50797863482	173142.118600696	220580.95730919644	92345.89405210456	276776.23827750835	155422.78491490096	318491.1700567864
161661.29754956774	216720.7430640683	180400.88349762198	247154.03142275827	204321.7892537718	249849.8406403031	207039.4376679522	100901.25807378397	185852.4359889152	337858.8139774466	148396.155209981	206120.8726790971	118330.39876849263	277361.4637765066	209606.21058195195	190365.66104526323	275037.38880026306	255386.5321756248	298611.28129013145	279677.4418217506	136126.0093995149	265953.48227905034	173446.5018620933	114344.78617868637	173142.118600696	220580.95730919644	92162.06867051327	273901.395844407	155363.44281924207	318491.1700567864
161059.6577366232	216720.7430640683	180047.9011421536	247007.87631804676	204321.7892537718	248680.41220436466	207039.4376679522	100901.25807378397	185852.4359889152	337416.5087319288	148396.155209981	206120.8726790971	118201.80708609946	277009.5404439028	209606.21058195195	189781.20725086593	274677.41592714516	255137.9106601536	298611.28129013145	279501.1944175602	136126.0093995149	265833.3552106455	173446.5018620933	114251.42965814838	173142.118600696	220460.47549823014	92162.06867051327	272794.1848376245	155216.57440678036	318491.1700567864
160503.33537603333	216418.78987458075	180002.06152068274	246953.81592516165	204321.7892537718	248622.27285039058	207039.4376679522	100732.22412183261	185796.50045332612	336997.7070323233	148175.20071522568	206077.82054104644	118201.80708609946	277009.5404439028	209606.21058195195	189371.29250332748	274677.41592714516	254786.51829837548	298611.28129013145	279265.53615126293	136126.0093995149	265690.9501562518	173242.97484498334	114251.42965814838	172970.27306879475	220006.00739296703	92080.14427781905	272524.9043891451	155216.57440678036	318147.59751343314
159821.8467000493	216347.49378486187	179979.4698266367	246737.447628473	204184.01121226847	247885.2405380754	207000.3285185385	100719.5626820747	185682.6560001577	336402.886644111	148175.20071522568	206038.81065269787	117914.9961279633	276723.62342062563	209563.7159231798	188919.80414526945	274568.1433286803	253773.0452365867	298279.0603717039	278938.2425883059	136126.0093995149	265690.9501562518	173242.97484498334	114251.42965814838	172970.27306879475	219723.85340826566	92021.04804718046	271959.8353642997	155193.87005451703	317864.7989138939
159556.81930935587	216342.0065121074	179932.3748983246	246737.447628473	204083.55530234054	247572.93258831295	206740.80447103688	100190.06126156931	185349.3675878205	336085.49847702036	148175.20071522568	205941.15824826743	117914.9961279633	276576.96751496824	209363.41416969636	188426.65655110427	274424.65904667636	253619.28300033737	298133.4707049535	278938.2425883059	136126.0093995149	265681.75012749253	173242.97484498334	113970.36567224891	172832.18011066498	219723.85340826566	92021.04804718046	271959.8353642997	155193.87005451703	317232.742795831
159525.8746904787	216254.8110837834	179859.76023848995	246737.447628473	203992.5227866268	246917.93625125912	206578.85437268502	100046.05930041942	185210.40675683407	335132.593193952	148104.8049639627	205837.52759696127	117880.75477332041	275872.3521139517	209127.46093644795	188301.1881917131	274341.24472777895	253619.28300033737	297817.62256112276	278801.67494911165	136013.83524353406	265571.0346232201	173242.97484498334	113970.36567224891	172542.57354382885	219723.85340826566	92021.04804718046	271822.04526005406	155065.7656933936	316550.8389658263
159506.35348739472	216254.8110837834	179859.76023848995	246737.447628473	203991.4846117443	246917.93625125912	205927.2620072388	99992.5720232916	185210.40675683407	334979.85812872386	147905.7038147901	205837.52759696127	117880.75477332041	275593.75671721465	209075.04398697463	188093.30878598982	274341.24472777895	253619.28300033737	297704.89818785293	278801.67494911165	136013.83524353406	264960.3195768592	173242.97484498334	113970.36567224891	172408.0636590139	219443.39460429977	92021.04804718046	271389.8099410638	155065.7656933936	315619.76441928087
159504.6067946337	216250.99883341556	179758.7827838741	246734.95301984705	203846.12680439977	246329.87362603872	205503.98162049238	99939.00270783599	185201.03811169585	334979.85812872386	147905.7038147901	205837.52759696127	117880.75477332041	275292.7920214345	208755.26204813636	187653.1523054057	274341.24472777895	253103.46987889538	297570.2629235226	278673.78762241075	135919.4698765829	264770.4809736813	173242.97484498334	113856.21382189731	172193.09924570992	219265.26477511408	92021.04804718046	270977.58756858954	154858.35847023275	314775.0489219109
159112.0910093843	216250.99883341556	179758.7827838741	246476.9090629585	203844.93200739974	246329.87362603872	204797.44005108252	99726.79783360743	184789.04891626755	334934.1200914269	147905.7038147901	205762.47810748103	117880.75477332041	274841.41184341593	208755.26204813636	187350.64126351255	274179.9878283869	253103.46987889538	297446.23187075654	278609.75016261835	135919.4698765829	263936.54936695396	171720.96848755248	113856.21382189731	172182.12170148088	219265.26477511408	92021.04804718046	269452.52163354703	154858.35847023275	314418.94898553035
158876.95297482898	216175.37386565338	179746.4758866566	246349.93358672372	203806.47382540687	244987.58561076416	204604.75700304887	99726.79783360743	184690.55958641242	334763.66946517886	147896.56861174735	205706.1709928859	117829.529950608	274334.5292284109	208690.7613469645	187176.77375414458	273917.8889997399	252502.3320616665	297446.23187075654	278249.00199849665	135804.50006276538	263684.3524626143	171173.03883117245	113817.13197278522	171927.40099625953	219265.26477511408	92021.04804718046	268610.92875392287	154858.35847023275	314418.94898553035
158876.95297482898	216072.70919824028	179746.4758866566	246349.93358672372	203806.47382540687	243699.06352690558	204304.85497700452	99573.82469418623	184690.55958641242	334610.8638137528	147896.56861174735	205499.2403684415	117829.529950608	274334.5292284109	208604.57003702802	187020.04961017516	273678.1912863352	251814.9692463344	297446.23187075654	277807.30939468765	135681.10064886825	263611.8543349194	171173.03883117245	113817.13197278522	171834.06967941223	219037.23667894106	91806.33882741071	268359.82133480284	154632.40066338508	314297.85538028565
158876.95297482898	216009.90240096318	179746.4758866566	246349.93358672372	203806.47382540687	243284.60463515102	203775.11026185355	99378.44754538636	184546.30532602937	334095.51224074845	147731.0947805313	205499.2403684415	117829.529950608	274064.63823720923	208598.70228504512	187020.04961017516	273587.08822967403	251606.79113512946	297039.8937800084	277450.8702166995	135504.36906155685	263438.0221327151	170907.32962734968	113817.13197278522	171810.31839495242	219037.23667894106	91637.4709604328	268075.9256585261	154632.40066338508	313705.0092621295
158626.934617251	216009.90240096318	179746.4758866566	246149.2645417081	203639.41401659168	243284.60463515102	203428.27318011274	99358.0659479159	184486.84730012296	334095.51224074845	147731.0947805313	205428.69653800494	117760.061162868	273600.5854953719	208511.9058210446	186654.93872425152	273578.0239781508	251374.70305717085	296670.6770538753	277450.8702166995	135504.36906155685	263227.36339065625	170736.33281417537	113730.95771384572	171510.09190628788	218807.6902092112	91621.73615019124	267833.23054702947	154632.40066338508	313454.50470735494
158549.7280453081	216001.41766533707	179746.4758866566	246149.2645417081	203639.41401659168	243040.72921056513	203391.72344998454	99175.4576451651	184284.04461296345	333862.4983179128	147629.9104481422	205231.02365959607	117735.98968678231	273471.8748164203	207856.3338466872	186654.93872425152	273172.10970343294	250745.91436887963	296506.5374663013	277450.8702166995	135504.36906155685	262979.6808496701	170736.33281417537	113629.52410769643	171377.23920793686	218760.41569674358	91621.73615019124	267058.3883040912	154632.40066338508	312832.41333023
158335.04311065815	216001.41766533707	179656.77181004503	246063.52476407686	203280.73112554985	242795.81196259326	202941.7142605438	99175.4576451651	184284.04461296345	333486.26060172054	147570.89364199454	205231.02365959607	117721.43245920629	273471.8748164203	207856.3338466872	186246.02032507933	272856.1612805524	250568.46148093417	296492.47793062223	277450.8702166995	135504.36906155685	262500.83330171544	170736.33281417537	113629.52410769643	171151.0273944179	218249.37615555385	91552.57698279108	266008.5875051464	154632.40066338508	312406.17430221185
157637.47288660667	215897.9205378454	179656.77181004503	245908.2467511389	203280.73112554985	242496.87170877983	202941.7142605438	99123.4150284373	184279.48303625482	333003.80537743063	147570.89364199454	205153.38062646054	117511.74921791427	273213.4950336155	207856.3338466872	186230.70082202065	272720.64837183757	250281.46222529796	296251.97948360746	277450.8702166995	135504.36906155685	262500.83330171544	170736.33281417537	113516.18560692426	170983.7943444291	218106.70423637793	91552.57698279108	265868.5143451874	154453.52896909372	312207.01500696864
157427.33652318647	215811.9053170628	179565.0975181611	245697.01905251073	203196.8518973101	242073.40820279537	202805.19730628107	99052.4415568834	184279.48303625482	332677.3926756658	147406.49795345712	205153.38062646054	117376.2600298782	273213.4950336155	207823.29926514704	185853.49359603127	272516.86351921805	249807.41463795907	296016.62257403455	277263.07448810845	135504.36906155685	262412.29446079256	170684.16769149926	113483.28717262819	170983.7943444291	217839.39015624725	91552.57698279108	265868.5143451874	154453.52896909372	312190.83436019224
157165.85739250234	215805.6358213704	179565.0975181611	245579.80981666612	203071.88850832667	241569.0873531039	202805.19730628107	99052.4415568834	184103.52515092003	332427.5254246421	147093.08206555952	205101.91035017231	117337.74509273659	272687.99654821097	207698.93042500573	185550.84528960253	272516.86351921805	249807.41463795907	296004.07480736385	277263.07448810845	135504.36906155685	262341.39604645164	170684.16769149926	113483.28717262819	170983.7943444291	217608.2445354033	91546.02187881006	265821.4127353971	154320.71694956179	311730.7161601408
156985.11251047757	215765.13654855528	179385.5578944737	245579.80981666612	203071.88850832667	241341.9900429634	202805.19730628107	98992.9840528659	183760.8966045474	331944.709100315	147093.08206555952	205101.91035017231	117220.7226745966	272687.99654821097	207698.93042500573	185172.53634355782	272352.2695919817	249807.41463795907	295602.360627846	276875.279584094	135504.36906155685	262272.6700066647	170684.16769149926	113303.63478384478	170983.7943444291	213584.75181719614	91400.4367843738	265718.8780690786	154320.71694956179	310751.82023918896
156686.45922875783	215765.13654855528	179139.82229858154	245556.86844682836	202991.61725860345	240915.1466231623	202753.21954124072	98869.85760133466	183685.23114584453	331807.88457217417	147093.08206555952	205101.91035017231	117220.7226745966	272630.41662082257	207698.93042500573	185068.81608775182	272259.8194701218	249062.33761841484	295602.360627846	276798.6366713338	135452.47605021484	262198.4840020101	170684.16769149926	113292.35351529479	170983.7943444291	211805.93590796267	91400.4367843738	265492.3177710303	154284.2120330993	310751.82023918896
156420.82930345318	215704.20118482495	179139.82229858154	245509.03407625598	202963.90511592227	240792.3723039248	202753.21954124072	98718.9649905239	183625.53974035467	331609.791567787	146963.69688354494	205070.26024775032	117062.48003808987	272293.67425034917	207698.93042500573	184804.1897476957	271915.57047401107	248822.15444934607	295473.97076657106	276670.8545205848	135452.47605021484	262154.68782531825	170624.4213634337	113264.31470648368	170903.9103944907	211032.46380014604	91364.71065742883	265353.94948384544	154249.5847519816	310674.6960771114
155820.21713011726	215536.3205490394	178994.74356712727	245385.1390337397	202886.36321635207	240547.24226076723	202753.21954124072	98689.31797000082	183598.62396258136	331275.42108194827	146911.8729609867	205070.26024775032	117062.48003808987	272237.1400219616	207698.93042500573	184305.08264481532	271789.028331297	248643.89433578006	295300.3798071077	276670.8545205848	135339.1875733131	261778.01990764035	170531.73526698598	113234.88694569308	170697.3481923946	210511.7891422364	91364.71065742883	264907.57017748617	154249.5847519816	310631.6579586095
155458.36348613442	215536.3205490394	178938.83642046846	245104.330194008	202886.36321635207	240071.47683306516	202653.1196626999	98652.05071164244	183071.67040640552	330869.53763136046	146805.467777451	204819.01191109687	117062.48003808987	272151.4579506945	207576.41961674188	184305.08264481532	271543.4691558585	248406.37846706095	295127.7217279278	276670.8545205848	135260.8036525521	261057.45182798707	170531.73526698598	113007.31899449343	170697.3481923946	210397.24962391617	91364.71065742883	264798.21251175663	154249.5847519816	310223.5139843024
155111.02168606897	215536.3205490394	178744.96460333143	245104.330194008	202886.36321635207	239981.72258530237	202205.10361414906	98404.0005942644	183016.8733790198	330717.2476156072	146805.467777451	204701.60806295977	117028.08556504703	271442.6178190162	207288.59755533404	184052.62861144997	271543.4691558585	248246.61156899657	294948.6047339635	276661.5290674813	135244.48835571512	260673.43861141748	170531.73526698598	112913.79556083621	170697.3481923946	210360.80729383513	91364.71065742883	264798.21251175663	154249.5847519816	309711.84282069484
154992.00625366575	215480.90425203694	178652.80304301667	244991.42002790674	202757.8764181059	239836.8428571531	201834.67486698081	98210.866992035	182881.96410235038	330717.2476156072	146773.6394205545	204618.5783778417	116864.87783683908	271330.12232891767	207062.42274835383	183768.39444536233	271413.6785741701	248058.3637633372	294817.2885402206	276659.15263837803	135244.48835571512	260445.89292855895	170531.73526698598	112861.52615577441	170672.53358614957	210195.07202122145	91364.71065742883	264798.21251175663	154111.3400954628	309405.4672098639
154957.93264996237	215480.90425203694	178652.80304301667	244930.99869698315	202686.72873435108	239459.9453249838	201619.0980938862	98173.31931524893	182779.72984227815	330531.5509570666	146713.7576241352	204517.7764043856	116814.31875152909	270828.4834222319	207050.18647144025	183483.5928827044	271343.7575137381	248058.3637633372	294688.2249780104	276568.9149911219	135244.48835571512	260445.89292855895	170522.5728979206	112861.52615577441	170524.36835321868	210019.29401145346	91115.28367118427	264677.9067430512	154111.3400954628	308787.17154290085
154838.1567787781	215480.90425203694	178513.40876658564	244930.99869698315	202469.23003685218	239459.9453249838	201562.03769960185	98140.72269821339	182779.72984227815	330215.02001393173	146713.7576241352	204440.06780892474	116733.98208878211	270367.6640964449	207050.18647144025	183410.6868574259	271340.7944285871	247927.82676306745	294525.63665653544	276510.49490730255	135244.48835571512	260252.148259544	170522.5728979206	112799.69276335069	170482.35340563467	209993.30028534232	91115.28367118427	264476.2408730861	153698.19801023186	308727.5134006815
154629.0580790313	215480.90425203694	178417.99935233433	244838.95803716697	202469.23003685218	239459.9453249838	201514.5763476435	97949.63377352519	182779.72984227815	329731.0241029321	146623.28363818984	204317.5630643968	116499.46730102845	270121.5220425078	207050.18647144025	183283.21910015866	271058.7744868026	247726.06637195664	294525.63665653544	276466.44807559357	135185.49047063032	259989.94679550506	170495.49661983488	112771.63836232033	170267.0304360874	209779.09816493385	91115.28367118427	264136.1889803068	152685.28576573162	308626.764251627
154316.09429961164	215398.3785500707	178408.0326903843	244700.47515238594	202427.31335375196	239176.62937530273	201471.38862454618	97949.63377352519	182705.1545212529	329715.29745629645	146599.06541543762	204317.5630643968	116348.90386529668	270099.59625204024	206996.78997144653	183103.02410804902	267163.6756570244	247233.12437402026	294342.73433386313	276254.4337724129	135122.46682496375	259751.4971730586	170495.49661983488	112713.48885178959	170267.0304360874	209779.09816493385	91115.28367118427	263962.82336545043	152685.28576573162	308447.8445020288
154261.80099548068	215398.3785500707	178256.35402914282	244677.36508811807	202380.1569194276	238910.68836099224	201251.36059500213	97893.72531774321	182705.1545212529	329311.53643692064	146407.2312320274	204183.3909421007	116202.99487447698	267468.57909011294	206827.1108572752	182911.55671435752	266073.02615915396	247104.4245487648	294216.4174899198	276217.58258807624	135122.46682496375	259538.15872594024	170381.12776208896	112619.68341328108	169700.73256513002	209553.40975192175	91065.8506605091	263807.71776475967	152642.84876211802	307643.85806543566
154261.80099548068	215348.66805003013	178256.35402914282	244673.42478659804	202245.4225694766	238804.58752394124	201124.32158056684	97744.42009230921	182568.26327761402	329082.9679893407	146226.55784825477	204103.74860019615	116175.15213884992	264988.8434968154	206790.589233295	182674.1322576685	266027.3116749852	246840.92367806198	294031.8378470269	275983.45775523386	135122.46682496375	259243.24078462576	170381.12776208896	112583.38576448764	169551.4693890763	209436.73488399637	90943.14029935746	263718.65105698333	152642.84876211802	307225.0156363724
154135.28313339438	215348.66805003013	178232.17516744364	244673.42478659804	202120.38340777668	238498.58640572015	201048.95781676535	97744.42009230921	182507.57291074743	328903.97144939704	146226.55784825477	204103.74860019615	116097.40758123134	264556.6249965051	206702.58838151136	182458.96338684022	265346.1517319513	246629.6279898898	293956.4079727855	275285.9783157344	135122.46682496375	259021.47487731936	170200.99354199358	112579.49403436156	169551.4693890763	209214.09505627112	90896.39461018614	263687.13509152597	152500.83102224377	306845.10502432607
153772.6092850958	215288.58952744634	178111.87657471074	244673.42478659804	202013.83419360316	238473.9488222881	200816.2934418761	97628.74501499101	182407.30964308005	328073.28797629406	146226.55784825477	204064.0052943616	116091.05889139886	264220.52225966717	206471.00623014086	182141.95170981513	264600.35028812615	246519.19458157293	293532.1997745476	275153.5132762631	135019.3290436619	259021.47487731936	170157.25063370107	112550.28644192252	169463.11318768575	209040.99656325037	90896.39461018614	263616.0416556172	152435.91216567057	306614.9100462013
153731.56561531877	215288.58952744634	178071.09668806428	244586.34424988547	201897.75961675827	238241.62436158737	200622.93670619483	97628.74501499101	182398.9447535581	327808.0938527365	146179.3566354681	203969.59770942872	116012.08014534306	263957.7268127926	206361.72957810364	182141.95170981513	264364.5013251656	246226.18203061682	293302.94024612295	275080.1101246107	134908.57753766855	258912.05037049847	170157.25063370107	112496.76496392011	169383.09814750543	209016.77773642773	90896.39461018614	263341.4195592945	152328.44095819647	306487.4729641662
153731.56561531877	215258.77157898998	177993.91331636804	244563.46444978938	201780.88160837058	237826.32329266088	200354.1620431533	97628.74501499101	182391.56022854138	327621.01465275406	146119.32710709595	203851.6539847255	115950.73294298878	263251.9751355922	206173.31115620252	181983.9623629404	264215.5715971608	246057.9277626227	293099.13711409376	274953.73239261366	134846.62084375185	258808.15022257098	170015.68447959403	112496.76496392011	169380.25115599233	208967.27684110432	90896.39461018614	263290.31670571386	152216.14644661805	306378.86462671007
153478.92246161323	215200.65569638016	177923.9852474596	244563.46444978938	201769.58946740936	237826.32329266088	200299.8367726449	97594.16739448269	182203.83046932414	327551.4202236377	146072.6973287312	203825.51920295507	115807.05264183284	263183.7882665354	206050.5109503555	181868.6823769102	264039.62301577325	246057.9277626227	292781.77148057177	274953.73239261366	134846.62084375185	258790.05855595256	169942.04429678997	112443.20136130578	169380.25115599233	208886.9242635505	90882.20146755496	263238.580610364	152119.80975454854	306069.6721463463
153348.8609533605	215184.10313739805	177923.9852474596	244451.09805143916	201739.31014044944	237638.80296619865	200246.7047992779	97517.20873081236	182203.83046932414	327318.19655341416	146072.6973287312	203706.17144768653	115799.33027634493	262937.7949331195	206050.5109503555	181428.73368112565	263976.4454843546	245980.83224007778	292671.1606456425	274953.73239261366	134538.21646824165	258662.9691306876	169942.04429678997	112388.07203230151	169300.29081437885	208881.15520341188	90882.20146755496	263199.2020152268	152047.70985395016	305790.3869827064
153292.01852540288	215184.10313739805	177923.9852474596	244342.60975111456	201663.94113133542	237560.98376774724	199916.25552065595	97436.55965517723	182203.83046932414	327216.7046761751	146056.07355852262	203601.8696371516	115688.19261655526	262930.556388767	206005.94149908243	181348.3888578781	263839.48741719226	245810.48134208907	292476.3894597917	274877.07649563527	134316.88687553874	258625.01703958714	169786.55756725813	112388.07203230151	169267.1654139937	208881.15520341188	90882.20146755496	262950.71243345935	151949.53010973704	305644.7532254658
153062.33410244912	215150.07219786153	177904.14679128476	244249.0587732944	201596.58365220972	237392.02754324785	199714.23993052813	97436.55965517723	182203.83046932414	327170.06197837787	146056.07355852262	203601.8696371516	115688.19261655526	262489.21517755045	205944.30231966721	181159.201983054	263733.6925848498	245737.68390754663	292287.21230530523	274796.9067852117	134169.92213163766	258586.90643085685	169786.55756725813	112350.82441127172	169184.9763745287	208735.58170150698	90878.13782659222	262858.4729088745	151887.38441271186	305644.7532254658
152844.9629890179	215082.39254401578	177796.10564178834	244105.19859679032	201576.70892178637	237286.33853874076	199508.06894553092	97337.8415770774	182168.59348850156	326990.0447672359	146054.14247853437	203460.1293270712	115663.80163997959	262366.0875350671	205901.9057451853	180935.79435298487	263601.9073402621	245355.21788970733	292185.2025428902	274791.0819554039	133812.9905733046	258446.84352250042	169731.64508701727	112296.29980423974	169082.49675051303	208727.108057992	90853.63018030947	262727.2984541836	151864.18189788278	305349.95942377683
152797.218604328	215067.1628103988	177621.6742826729	244034.83800113364	201568.43951886988	237088.1433089865	199508.06894553092	97291.37486376068	182168.59348850156	326870.19867047307	145923.67182437054	203350.89123010694	115610.19008381676	262092.98464841107	205861.73208569494	180935.79435298487	263344.822319621	245295.505557896	292037.17804572807	274705.0578374005	133699.3981259268	258363.45758867403	169731.64508701727	112137.66921067667	169082.49675051303	208624.17043667933	90835.84510561172	262605.6944891737	151824.75407937824	305330.0938875155
152743.39035667386	215067.1628103988	177595.37491766177	244002.58317524393	201568.43951886988	236851.24111796485	199495.53441659352	97264.7326253721	182133.2515139992	326869.18265571777	145923.67182437054	203350.89123010694	115550.58535059905	261936.27226531092	205796.7438810866	180797.89196858235	263338.544535649	245249.71746135975	291996.38074145454	274705.0578374005	133666.7415474066	258281.50322605675	169731.64508701727	112119.6211607903	169045.43394437613	208551.94077248726	90835.84510561172	262570.1366035406	151824.75407937824	305113.76613857376
152709.16850289633	215030.9134172761	177550.1443457602	243919.45580858336	201491.0991972272	236764.0019056309	199414.0369175477	97219.1369795505	181956.82059370523	326597.84953504096	145888.51179445366	203350.89123010694	115550.58535059905	261618.0430791819	205718.3985860848	180618.7056814641	263107.77921224426	245089.717923133	291674.38354131626	274503.94049002125	133640.71524650464	258281.50322605675	169701.53724455196	112017.86997896872	169035.11265202647	208500.51927217876	90818.68703884757	262519.7823549181	151798.7801151011	305113.76613857376
152571.65895493893	215015.0958390906	177448.49436828657	243810.74100675748	201478.46835286744	236556.3717521224	199334.14355727422	97163.27516360697	181931.84367516107	326385.34232676093	145812.1842814589	203219.2153851853	115498.49299469916	261239.74992315716	205529.12482254405	180558.19096021168	262943.7836103728	245063.38949506285	291551.3703988272	274423.93322515464	133640.71524650464	258271.93052064965	169654.54539221508	111936.61970987661	168970.3527527649	208335.69026583905	90811.06598042349	262500.0810961213	151738.80672197344	304813.4210231979
152399.80972011495	215011.78813661655	177448.49436828657	243756.2750472651	201211.47951694476	236466.75158010412	199200.9298907037	96986.29325099442	180555.2909178938	326385.34232676093	145754.57525523478	203217.34564508102	115498.49299469916	261106.4397013036	205448.7504469825	180359.99692683487	262928.8350904038	244431.3275003192	291348.32209966605	274423.93322515464	133592.25722023268	258153.4677299952	169552.0447104991	111936.61970987661	168748.2102979445	208335.69026583905	90797.74703717492	262236.01921276876	151627.86182874747	304418.31672722
152292.45486295095	214927.5083626207	177443.0446519532	243671.62804190465	201179.87193296905	236281.00613950315	199022.2290146109	96980.23724369632	179907.3072312678	326259.0160126499	145754.57525523478	203164.6774718643	115448.21204641374	261008.3311003368	205363.76265351436	180213.09401686466	262671.1984545651	244271.98680087918	291348.32209966605	274305.98432388715	133587.50862984904	258153.4677299952	169523.3166290251	111873.86734379493	168739.16560922933	207852.78927861966	90797.74703717492	261332.7654507681	151514.2304792302	304186.8846004577
152292.45486295095	214906.66942773538	177420.2627451832	243658.59818011077	201086.08957094612	236107.6798301114	199021.78572096094	96829.34409338847	179798.1221693399	326207.7692785127	145702.06657759016	203070.5111022428	115397.1979534004	260841.43429830414	205228.8718720025	179997.62576804523	262609.20535204443	243979.77909749805	291203.7445058189	274254.34465342737	133526.10369315307	258126.90987211972	169482.3081728666	111798.70559237803	168300.65251198967	207746.10438796505	90764.97708266389	253384.12352446912	151499.57388341185	304186.8846004577
152088.3197609485	214723.35840209312	177333.7390610943	243574.3574896414	201029.31840311145	236017.2944798142	198780.5948578819	96747.5589843591	179682.76393258755	325932.85602524393	145553.4995343034	203003.4940736543	115383.4219353243	260812.87310759595	205228.8718720025	179784.98126682232	262511.23553815193	243640.7902902327	290567.85421384743	274254.34465342737	133526.10369315307	258050.27930932963	169391.5944735581	111766.8675318131	168229.90402083803	207746.10438796505	90743.48770562133	250557.8911946299	151427.99270920828	303724.2109493405
151919.10581995783	214567.51655964155	177238.43625890504	243547.83364079596	200856.52596383527	235782.57299022085	198599.0725503038	96674.99384013748	179682.76393258755	325854.59717925853	145538.19005767963	202969.50012943352	115366.59822951062	260648.1091218124	205149.57178950967	179636.27485600603	262451.5410207983	243275.59366723982	290109.29420612636	274241.35715886706	133526.10369315307	257927.44205748176	169356.10528718715	111750.9837325018	168059.38429151318	207746.10438796505	90743.48770562133	249803.34168775298	151378.33973242415	303724.2109493405
151776.9699315119	214528.4956989542	177152.7350943584	243450.89705500868	200856.52596383527	235730.0634036745	198568.85534292442	96664.99508667036	179608.5763993769	325660.6351530524	145485.07493973913	202869.3759463341	115366.59822951062	260596.86080299146	205105.71210236166	179620.23133583093	262451.5410207983	243112.57199832195	289783.5290191203	274241.35715886706	133518.72150681567	257845.57825190085	169326.17500235044	111703.17350712529	168042.0320803826	207699.51306938723	90737.5697100345	249633.36894962384	151331.1670626218	303371.65330451104
151640.50351586923	214483.92598114096	177110.2388924744	243349.09344021702	200783.92066070726	235479.1187347534	198510.48117573487	96627.3519597871	179608.5763993769	325455.69292279764	145433.4201381247	202778.4558694543	115330.4336663878	260337.51955528712	205080.45391344212	179484.49611292314	262284.21901437757	242846.40842188158	289624.86716820125	274215.65451380203	133448.30726244813	257705.1902144892	169326.17500235044	111703.17350712529	167969.10641204094	207644.26177047886	90722.50551534115	249584.00924979063	151239.0107920326	301925.5198006197
151546.28735116372	214439.93406836689	177101.2224499181	243297.2985897309	200638.9374360391	235338.0714971238	197503.03951444663	96582.85210691062	179527.82186659853	325455.69292279764	145361.87130263046	202778.4558694543	115296.34464822029	260213.689948797	205053.78807071625	179308.4564816273	262205.7017283484	242757.05396401108	289434.0240461687	274156.8408290241	133370.26045667607	257671.5484065003	169318.99639277539	111695.90186629027	167937.27787107322	207594.0565546786	90663.36949459535	249514.96760413842	151192.32069519616	301555.94343127916
151491.48254748635	214359.73085828344	176993.42752893965	243285.701576831	200608.75861713002	235215.49330217644	197378.4068750289	96542.288414527	179499.02617434415	325254.59769771475	145328.1313460145	202743.3691710009	115296.34464822029	260120.87510642505	205013.83543744567	179155.97117411878	262178.59346832614	242606.71736993725	289369.08905140916	274134.5095004041	133341.21855196747	257615.93773806165	169306.30200765855	111637.79434593156	167889.93709808076	207565.72344502	90663.36949459535	249514.96760413842	151184.47345019257	301278.06451381557
151377.71822910354	214356.41033077636	176980.40173137852	243180.6661262443	200515.8112844976	235017.50711573273	197308.4812160688	96542.288414527	179491.92262569792	325251.22300040687	145317.00700629124	202743.3691710009	115281.78982862082	259604.59341616585	204994.9638092069	179035.53065266492	262061.01909435878	242449.91733015593	289283.1502813977	274117.81361794495	133273.35242724002	257563.5666921701	169289.02847081018	111628.90870466537	167852.10027936392	207436.380435617	90651.66746850609	249473.20239747403	151164.4070448127	300795.07952430425
151334.33299291844	214284.174023196	176961.35656755388	243083.42218381457	200465.67425522162	234915.62967287237	197243.12549581897	96496.32064545239	179414.95018211755	325009.44759857317	145253.64011004602	202679.9534155456	115262.46179718443	259303.1483784119	204952.70948552428	179035.53065266492	262002.7601931445	242401.52212545977	289083.23207960115	274060.7339238584	133273.35242724002	257539.52354931043	169235.92858992622	111623.82753612602	167839.47983983293	207403.43888680235	90651.66746850609	249357.3024258315	151090.68260723568	300583.03963689896
151302.01303075027	214284.174023196	176888.48598446464	242994.38862541574	200416.22894153043	234807.4844603586	196974.64396364312	96447.64081376302	179395.7471677353	324988.7364266331	145125.1273005636	202657.75433351315	115154.40875930044	259095.98958849238	204933.69648863605	178921.38227114567	261912.0052867765	242389.97377429216	288925.12017391477	274060.7339238584	133261.60901756302	257458.4823129535	169235.92858992622	111616.5964559715	167813.26074441016	207403.43888680235	90630.49280244291	249210.0569224268	151019.39790780697	300360.2981791086
151284.4843668133	214274.0407361315	176790.38879761405	242994.38862541574	200331.04255055508	234737.3818849373	196924.6010538564	96395.67607873025	179365.1928814154	324903.6595785917	145125.1273005636	202579.7690987105	115133.07261607808	258948.34610898205	204901.7662814227	178835.04017390203	261679.0478899647	242369.50477468406	288875.0247666442	274013.3085054338	133243.13305267022	257449.52738754335	169186.74652144604	111568.24228863616	167693.56517979663	207306.54034186387	90600.5344477561	249054.1728011563	151017.07258772742	300143.67640074785
151204.6112648343	214206.40296357096	176770.4809193396	242976.24171355093	200261.51140984963	234644.57477671324	196924.6010538564	96365.0180351738	179291.7920129053	324722.0520330575	145104.28349448298	202514.59565918284	115133.07261607808	258848.20549218153	204777.1448356964	178664.72278549842	261332.6096958494	241915.7485739583	288774.17191298824	274007.15347962675	133241.71800011332	257405.9404397224	169175.5481462301	111526.96130882498	167644.74365068672	207267.3835304013	90570.33237968755	249026.04697052512	150927.9517903039	299831.75131520024
151058.1153109827	214193.83033735334	176770.4809193396	242937.36927395803	200236.26147849014	234581.81198147644	196832.32979725878	96300.8727090854	179264.60090710176	324554.6761773908	145055.4442496502	202451.6303494395	115111.61295447647	258693.90827531775	204777.1448356964	178506.96153275092	261273.5926311205	241831.33482232812	288715.0558622544	274007.15347962675	133201.39016844914	257319.42622995435	169138.5825137151	111526.96130882498	167610.34852493988	207205.0383717634	90545.16879207085	249026.04697052512	150884.24949065008	299532.75746248657
150945.6124825732	214187.13056466187	176752.44891553305	242886.7955499812	200187.34602019814	234438.12369764858	196803.83118865493	96261.51243233558	179218.94975027532	324417.17407073115	145043.1908715959	202451.6303494395	115111.61295447647	258622.72418648098	204771.46373541822	178409.64263993577	261237.75599003487	241732.4663477357	288612.2415483381	273944.0704339882	133134.07062939988	257250.96804138733	169072.28511746813	111210.8937995585	167610.34852493988	207136.31345185655	90477.19954901007	248880.0549187871	150884.24949065008	298955.8332684027
150896.7513329474	214150.66758629517	176711.40373364915	242814.27565277732	200132.27626642707	234326.92733942092	196674.73066219562	96261.51243233558	179166.8264265749	324336.3509306022	145043.1908715959	202451.6303494395	115082.39988506978	258263.7435159271	204727.7894026867	178326.82999951148	261106.0072887153	241696.09863437575	288479.16298074747	273903.3925605419	133098.61383416012	257229.4317363866	169072.28511746813	111143.50565638288	167590.73208140297	207090.6125871314	90450.33142268426	248727.6367705622	150884.24949065008	298800.8053821276
150772.93251290327	214125.2773029799	176670.65247245986	242805.81412945606	200132.27626642707	234287.436620579	196346.75246330618	96261.51243233558	179127.16336172054	324150.0598401233	145043.1908715959	202431.64476632327	115045.5527747108	256468.41711955922	204727.7894026867	178269.57355910374	261048.50823570124	241349.95221302734	288337.3575461452	273880.20543334296	133089.81802321778	257181.1043636505	169060.9518391519	111110.82821123942	167555.52929549103	207090.6125871314	90425.66377712571	248703.32521836914	150884.24949065008	298620.16965784616
150772.93251290327	214091.10145966976	176652.3069542815	242759.13258189315	200098.4734765488	234221.30228776467	196228.26231303782	96220.43003041594	179118.01799329062	324026.8332750888	145034.15067503363	202409.8093280086	114998.94538860123	255606.6959791697	204706.5902649773	178200.28690101288	260617.82189389656	241251.94006459002	288004.27165279945	273842.4375880901	133052.67988288362	257110.04881464905	169032.16974589476	111065.75621751681	167553.6309193163	206987.2932800548	90416.25042867188	248430.65267613955	150861.85997721727	298240.450462819
150734.5064547524	214078.28632828896	176652.3069542815	242759.13258189315	200016.0792868316	234182.04887658363	196138.78604648646	96152.33156680006	179068.0746640074	323915.4961002398	145027.2598658742	202409.8093280086	114993.24392897794	254961.04783640464	204665.2921956387	178060.565893171	260447.63476605166	241198.04177791288	287924.9999789018	273842.4375880901	132970.76693559784	257110.04881464905	169005.5359137811	111038.64588564262	167536.8614079157	206978.33313964386	90396.46840628595	248363.72010203236	150834.90111032012	297835.0573833032
150639.34455160392	214061.83796685142	176608.03710081082	242723.89615246022	199999.44876885158	234143.20722939144	196034.84121065165	96150.94485864745	179013.83978837696	323814.8085015265	144990.37504917718	202384.06065427605	114993.24392897794	254429.71454021096	204640.42889567782	177875.77497884008	260320.93493226473	241054.60352327838	287734.09045168315	273833.3145287801	132970.76693559784	257066.79434709312	168848.94514050972	111026.93642427419	167492.43150746936	206942.16262818	90374.34436788988	248317.97291882426	150799.63630282992	297503.3488859495
150617.37513943497	214017.66234401072	176608.03710081082	242702.52244631763	199982.2891888731	234055.03804438244	195900.64197500632	96125.65840249116	178938.06606886326	323739.51044810266	144969.8096516286	202326.51293575892	114982.4793922489	253798.86546592735	204615.36477095503	177808.9741769043	260241.82090534252	241051.99429485004	287660.77693564224	273799.2767534864	132952.6126109385	256944.63737246292	168755.28860182784	110967.96539221017	167447.1459150896	206932.7843259578	90359.2044975093	248128.26643236683	150779.3616467145	297396.79671956686
150510.18493274722	214010.78115806525	176600.07407586137	242681.57204614062	199897.03899972423	234005.63941366927	195859.03752366558	96114.77628074592	178903.16840385203	323576.6155899629	144920.87919644878	202262.3098195165	114969.17498518317	253607.76993575436	204615.36477095503	177737.59384764996	260206.61665647166	240886.95480060676	287596.8375476536	273739.56193707185	132847.55139971527	256877.96418357154	168755.28860182784	110939.38522234591	167399.8425199173	206882.38133501573	90359.2044975093	247784.10775367919	150726.44888999232	297226.787587705
150466.1334438253	214006.22721726177	176595.540508442	242621.35704333868	199849.1591424946	233842.4860458762	195759.52379225407	96050.72024343233	178864.0245678243	323439.78524394485	144906.7097200796	202196.8077693176	114933.97889623503	253391.88050444343	204537.9254601493	177643.81381554017	260095.15557380184	240819.4064005976	287534.8167116627	273720.824606327	132811.28438859957	256837.35198553573	168723.8157094579	110913.9936998472	167355.93058867217	206798.83835214682	90339.28680215274	247731.7245112587	150704.306863121	297159.86517318414
150420.8460630318	213974.85267633238	176545.659362302	242561.98857329832	199805.26281544106	233785.94831916247	194835.28315599167	96034.48748104718	178813.0812053172	323337.38867361605	144853.35804420136	202175.7715238118	114933.29287743181	253250.41184850413	204467.82871959943	177574.86342577435	260034.46340047236	240759.7563128337	287482.7172354517	273673.0893491011	132790.4148425	256758.7535969672	168723.8157094579	110841.89331345142	167214.58957941027	206749.52036478583	90339.28680215274	247684.77252990537	150667.4381135868	297068.0993406778
150419.33791713978	213956.9099526186	176505.11080370453	242509.40568519925	199754.33895387084	233707.63410032153	194724.1468886932	95960.04050818371	178761.1958934967	323192.05220302206	144811.9415316459	202148.12924150768	114933.29287743181	253162.24797736667	204460.6073116082	177419.13400288095	259932.8889138336	240687.3192741427	287416.214724771	273613.5432304661	132750.35298455914	256658.8221465491	168723.8157094579	110787.23073259847	167170.5104659332	206735.05277376485	90339.28680215274	247592.3500714918	150645.4407564607	296910.52779744833
150371.97835203874	213943.5615467528	176472.05839754292	242509.40568519925	199747.34093651362	233605.03723063762	194668.30594318005	95932.91039801133	178750.67910448345	323067.04835070705	144724.45954395982	202113.24337504976	114885.258300473	252546.87490824773	204418.00070782934	177339.7763180667	259812.0093290579	240593.69253655872	287377.60546832596	273585.0521693892	132724.76224419108	256658.8221465491	168710.9646858168	110765.96652926784	167133.0341419687	206704.47599149513	90339.28680215274	247539.37233391957	150612.3714807656	296787.8182682892
150349.21895190777	213930.3586667693	176465.31682818	242451.190698949	199720.5655490617	233528.8215230299	194550.4632002403	95921.24517564006	178750.67910448345	323005.39088683366	144713.62236023584	202099.92749039558	114840.82487027641	252318.98091199406	204365.30105302035	177244.1108888044	259731.11421100044	240536.72381398032	287294.3542411516	273570.50332357077	132681.48594754154	256648.11079017134	168673.11567531445	110733.34185658561	167069.00700090657	206689.09290510893	90332.842012083	247467.78480344167	150584.27553315094	296735.5265287372
150302.39713020905	213930.3586667693	176413.83130347356	242421.06197351715	199707.646781708	233431.68352663273	194526.2443266121	95892.09687889741	178749.1081758892	322953.55577738467	144704.58944030743	202009.3734792282	114840.82487027641	251972.32442342638	204363.93602140102	177074.69928813743	259703.50800571195	240443.94538112555	287229.82995107793	273540.38918234897	132681.48594754154	256564.27383727225	168579.61217361482	110705.68023221257	167020.96880803714	206622.26479516848	90326.93538546361	247263.31866826717	150570.38710849528	296661.8733089093
150241.62708243245	213921.02009450152	176386.88816602423	242398.19135686243	199657.95724625813	233348.5660130267	194460.85290637275	95871.63602876519	178716.19426616837	322837.512831398	144678.7197139219	201992.7235632687	114837.17644973524	251929.08437669475	204354.08885944038	176977.69222396502	259647.38378368164	240408.52285373257	287216.19940939324	273496.84059263865	132679.57752452232	256518.4898499061	168531.83384402626	110676.22755881067	166574.81319926714	206613.6851729787	90319.81367614347	247189.7388562522	150502.3905861043	296450.1625222906
150198.80450773338	213901.73661114025	176386.88816602423	242382.75158706657	199637.37111426023	233274.46253603423	194432.12086203395	95828.04139950032	178701.85749127675	322781.3868477499	144660.97405569596	201974.19793866138	114837.17644973524	251723.577698373	204287.60827666137	176957.34205402678	259596.37534774837	240333.9594820657	287094.6630510745	273475.55673295876	132665.14582930595	256465.1821393923	168508.53161673143	110639.0902509912	166562.44537316705	206574.57675968573	90293.22648779924	247128.45041755325	150494.8263282744	296239.1475418814
150147.5362310965	213872.41777128808	176366.32135432228	242337.88855539728	199613.75403007923	233200.93078918778	194380.96499587887	95793.52827789026	178666.1011900986	322664.2872557913	144635.03269969055	201888.75756418635	114811.2582946165	251657.46114121308	204287.60827666137	176830.04167506594	259558.73597006028	240277.8211337999	287017.3055818051	273469.14574375335	132653.03460427374	256434.11138202826	168493.3285344428	110595.0497250226	166538.31829868208	206547.5210776279	90278.66978733578	247106.66565934962	150440.24142576748	296040.41243777616
150147.5362310965	213872.27640604752	176341.90117479223	242313.44533064452	199594.6657366432	233143.46820322063	194358.32308689464	95759.7754070284	178638.6024127959	322580.6623858533	144613.45392086988	201816.11786110752	114793.80664153448	251575.50718891848	204287.60827666137	176750.74985417927	259444.10040261043	240227.97804771096	286964.1920103095	273438.691406677	132653.03460427374	256410.59258322453	168471.69716935905	110583.50374547244	166508.14451621973	206492.82598942696	90274.91029774502	247070.76570536135	150428.58030832894	295946.74031110696
150022.40082114347	213855.60337395268	176323.67668047274	242310.74513164803	199556.9362493466	233109.46420732158	194311.15450658888	95741.65935416472	178613.48187151295	322533.18985771865	144584.7915303136	201756.43675884372	114748.18210918218	251482.09368325307	204250.76410963037	176718.2479387744	259402.5384755319	240169.23279585116	286917.73273833474	273413.87139885925	132638.80166513412	256389.4583623972	168455.53450370845	110564.5673670102	166482.13219880138	206456.377351486	90263.27548152706	247042.5738683982	150369.7301215756	295752.29578993114
149959.20760832317	213815.11170708045	176292.96516819592	242288.68665372347	199531.57767511427	233065.8568794732	194237.21951538065	95733.01845701097	178596.70255200626	322436.2627822343	144550.67064076947	201717.26212345815	114718.50838640222	251435.98175455804	204216.3021226728	176690.30303008924	259400.6671310767	240148.52555137128	286873.6898912992	273386.78761803504	132621.7726888011	256334.01525297383	168421.60006237164	110550.76194717703	166472.55270753795	206434.70141419518	90248.51150740468	247022.09640263888	150345.05303747253	295668.2708549395
149910.52632381875	213814.0344331963	176292.96516819592	242255.51950064645	199486.5247317051	233001.164652128	194230.7049251914	95716.72002242887	178576.29117739474	322388.5306939741	144505.3111445039	201692.46144754018	114701.64111500884	251349.8853665248	204019.65281995706	176626.9329221936	259380.63578722335	240107.20155054436	286799.96116579336	273252.40155247046	132611.64573407554	256300.50535111627	168391.72684046123	110538.6750415942	166439.65939358165	206384.77659898228	90237.55726656225	246955.41282860012	150317.07150462162	295288.11069116904
149868.34267374905	213770.08348258317	176283.22939665517	242223.18991995318	199474.96535131682	232901.35339570325	194202.5940407983	95694.39256142131	178569.6836745436	322306.66701906314	144482.7120815565	201664.03519740296	114689.99443631174	251269.8491379175	203972.42942466956	176496.22568687986	259343.74098008394	240063.45061936943	286752.35880808416	273239.2575365685	132609.0857346208	256225.18181615687	168330.93734956274	110529.8068743387	166411.58232452444	206352.54308717506	90204.50370057617	246951.01279739515	150308.49396700395	295132.1568889115
149813.41449846711	213750.5331182006	176269.327131655	242184.53066431757	199424.62661235745	232843.43570332119	194143.31241848101	95693.61613298576	178535.0814950535	322224.5187044485	144463.60137206438	201659.85778100757	114636.66240132821	251195.42243204126	203871.75379543786	176281.3475141063	259300.57611362915	239990.95640602207	286701.83172338444	273226.58808456926	132582.03628678678	256173.54917748965	168318.3327844378	110505.87636866899	166410.74175700205	206323.02757338432	90198.60358554221	246900.84083027169	150259.84730010078	295049.3811366234
149772.3754031756	213739.62673954963	176208.3819836747	242131.68729721598	199382.0035340997	232776.42640682726	194110.89554181873	95683.57116597323	178515.43331412296	322153.49255288555	144443.95873404402	201652.95905680922	114606.31999215168	251118.94469441916	203852.89388702152	176257.55391456472	259198.96910367097	239920.8878676013	286598.90716090973	273178.4768054697	132579.28693226684	256148.4959160812	168240.1791081366	110502.02763531396	166335.3201868488	206166.09219278285	90181.01605917695	246854.84019677973	150240.44316725692	294904.52718992444
149728.62162684885	213723.63986174832	176185.34685185918	242106.12821339243	199357.7095444593	232698.3474161143	194076.66022262722	95678.40734026728	178515.43331412296	322079.1916821396	144439.62120787278	201641.72084442055	114604.77668702153	250990.27844533324	203827.05923042938	176187.93684559508	259112.22516532044	239876.92311371907	286547.1114689646	273154.9203981294	132577.7024684179	256131.87923049962	168161.09909864105	110456.42557285097	166322.92448068026	206108.6040722712	90175.9949724521	246827.3947859458	150213.226098044	294811.3260508335
149692.99367312994	213710.3613623056	176175.3986597609	242099.0362553177	199333.11734576267	232619.43007932004	194012.5352316578	95659.5710069398	178515.43331412296	322015.72873563773	144403.3313042189	201630.82065124623	114543.51874011179	250699.36851306062	203798.5347681878	176114.55493463489	259017.00153198617	239834.36745396725	286499.9720937462	273148.0095748168	132566.4747500635	256117.3254985889	168086.1561187159	110448.67133323164	166277.1091514454	206087.80962236424	90162.29791323823	246790.03758159466	150175.6470134749	294763.21422992187
149662.4201239107	213693.71223876774	176167.2828589367	242073.33655323536	199319.5323816988	232584.40390329098	193992.45535591265	95622.90896844839	178499.2291075959	321989.3751604106	144391.25051986266	201619.7544462866	114486.21619163093	250540.2133831638	203780.9501410856	176065.0133120459	258969.67487571907	239776.3896269307	286470.1704578242	273137.7471609025	132560.94985042865	256091.52977468167	168073.97754631354	110443.38856890774	166264.2876964345	206063.85628048383	90144.87151188025	246782.14486158694	150116.9331093558	294670.80608567526
149632.5670341648	213688.05026910713	176134.95166629896	242061.6259872584	199284.8059105331	232562.02972692274	193951.24636848544	95592.66661302176	178472.35838598417	321918.8724675763	144361.4670022201	201544.20931411878	114469.03880086225	250467.1394090312	203753.48868804425	175908.2554913013	258865.29096668368	239745.66141024578	286412.2208561615	273094.1079336358	132544.89384541014	256067.11258763095	168072.14104236773	110422.87477091185	166252.269462227	206039.13069709277	90131.52766917589	246739.1444262889	150107.79221611295	294586.2368624039
149594.97601291502	213672.28330906824	176129.40931514397	241998.31502953084	199281.28765467062	232493.35064516249	193924.66764586623	95584.29178709754	178467.12451330858	321880.01496983913	144354.3856609107	201515.44620403097	114454.12195832995	250012.03861261744	203736.78345198638	175875.60308486433	258830.92555174956	239704.81410934948	286388.3590382583	273078.7643567976	132520.2412190365	256030.4321906988	168065.23565091973	110381.9250492719	166228.92627675014	206033.1956356448	90129.92894799508	246697.11009910912	150095.04192015514	294455.64056812366
149549.95986568596	213664.54562145262	175940.95482872394	241983.42365245294	199268.28506286646	232468.45060948926	193889.4489170581	95569.79934128966	178457.4820569051	321828.0905705992	144319.39911131002	201479.9000009629	114446.74565773882	249940.8368037073	203718.86790379786	175821.9219987517	258784.83968901605	239685.99459577262	286367.3423732378	272993.9958139935	132505.7128308576	256009.18985932964	168059.10182538844	110362.87154112392	166211.93124450033	206033.1956356448	90122.99616191664	246675.39844529954	150085.83753487232	294369.1088161069
149525.89757939018	213655.60361569477	175930.25062956617	241957.85660124733	199223.97088277285	232435.03091760864	193815.1140781123	95540.66165735591	178440.96705784564	321780.7878591324	144307.02839631305	201463.90704213793	114436.09696812263	249814.1301140202	203694.56623102643	175780.44122293196	258686.00823722483	239663.22790348233	286333.2781314688	272986.56663197203	132480.57923737096	255988.23118593358	167828.69011765116	110350.51121466274	166190.83408994196	206013.7105924542	90114.65884507704	246648.39116818408	150073.52176331566	294307.47109877947
149503.48032556122	213639.68303916522	175898.34034573246	241929.69105096912	199205.82275840707	232388.82136230863	193799.02123382594	95529.5852904937	178431.3942551895	321743.15197690984	144283.60933950733	201452.94437468803	114428.33193792656	249730.36819770903	203674.86807936037	175563.17002203653	258605.87720847735	239639.0317191487	286318.4814895439	272971.5354876573	132469.5106394519	255964.81341145758	167780.95217661554	110330.74321308933	166184.5308412006	205994.40246859175	90102.62803701407	246636.34278024844	150049.1200702029	294288.7177387652
149457.04327622306	213625.67219677224	175868.0432338594	241913.3456586114	199188.6955715475	232345.40310917105	193794.77040969295	95500.63867272389	178420.18461900004	321700.500459705	144264.34898607925	201441.06141125137	114416.7184250594	249662.34211009642	203648.5615294281	175532.91384983348	258562.25753236178	239603.59915180318	286276.552346723	272964.0828176368	132462.27836960272	255939.83052006213	167752.23401231013	110321.67017894074	166160.9013318932	205980.7207562548	90097.24962936372	246629.8018075097	150033.12689039228	294233.54459036415
149423.75918307394	213587.92236012223	175847.37840147378	241891.66561720418	199150.68706527603	232315.4746775296	193759.14896542314	95485.05689772936	178397.333804586	321668.86832447385	144247.9096054237	201434.41454147175	114400.49522781085	249614.52004469855	203625.61746966862	175479.51598841883	258520.10752801882	239588.97478890387	286251.4788961755	272943.9176211	132439.89408905865	255924.86603482044	167737.7533218118	110317.23627870693	166150.96663233658	205963.54401260053	90093.67593359177	246610.79474574217	150012.80166825003	294138.57984048093
149414.58359737886	213550.43929923093	175836.0211528155	241878.6429657429	199143.71510124038	232291.36361840888	193744.42337672441	95475.70767362902	178379.07472588064	321638.9860251838	144247.80101277574	201434.41454147175	114380.89023700895	249546.54111191342	203619.76135558088	175405.8633113702	258503.46030825953	239563.27417565515	286230.74094334885	272922.23362646595	132431.0764187288	255901.58325381167	167714.56155592977	110308.55640072352	166135.51925202957	205948.6316840027	90092.52323095252	246597.19409992723	149991.80702185005	294093.81105053565
149389.9194816749	213546.74640951358	175828.0347840691	241853.20068181225	199113.35456900916	232193.43239650532	193723.7899290206	95459.30000341083	178379.07472588064	321627.94428139983	144231.7197132375	201427.61644176353	114362.48261748203	249507.64132413774	203611.34690342832	175345.54968497215	258453.45679293748	239535.23112686846	286200.284382073	272907.3788511462	132421.067516957	255891.2182996778	167677.49879778238	110291.0658065491	166122.1359284116	205852.96683233592	90089.63021740656	246566.40788014606	149961.32526276307	294066.4168826969
149356.0929648213	213535.46366140252	175815.46841621038	241841.2899843733	199096.81185239877	232098.69292255575	193704.88357935857	95444.4899774578	178354.40507348336	321594.35035064677	144226.4655682356	201420.61817395303	114355.35811858953	249455.31915804773	203601.52407447813	175304.05273600883	258431.24656641614	239507.1129567465	286168.84038454527	272901.61171733437	132408.73600398545	255842.53842107975	167664.1991712199	110283.87725942026	166116.40675329106	205833.46493741224	90082.86720559119	246556.96547624146	149954.66336743667	294022.2516620313
149337.3836464215	213532.148409194	175805.63222987432	241795.90206247882	199087.18668139365	232064.1990407218	193691.375834754	95429.98916488494	178334.50380803455	321534.8755654121	144195.5103459825	201405.6573959932	114337.95710527626	249370.2319763623	203573.59227017252	175279.47658427572	258415.41464646574	239481.7617669826	286150.7597134841	272893.2251914864	132400.42764217764	255791.2816499566	167647.77631373523	110277.8315395026	166090.72661195	205810.43573142722	90074.22645887054	246545.52864044523	149941.62239593314	293986.5022445539
149318.09381536412	213522.73996984086	175791.29287422475	241779.24223863933	199068.30566340464	232029.94659108372	193670.3398017293	95393.02450432337	178324.2468055278	321510.6707359345	144175.73750175108	201394.83497006446	114331.38362706342	249348.8574145848	203558.366641575	175213.34830771197	258395.64973204923	239432.8165889226	286129.1746424324	272891.23280309007	132386.65035915485	255772.01634683934	167638.60418429505	110264.79814293518	166082.28789516163	205792.93720387848	90073.55891407332	246525.45180099737	149924.39042397914	293955.4111664256
149297.59617708783	213503.87599584734	175780.0643452201	241766.38100027933	199047.6190255703	232009.13572427016	193652.16837947397	95376.35934095934	178316.62903291173	321482.51099995815	144168.09305003742	201377.22948147755	114324.76710249633	249301.63832092696	203548.38001183525	175198.17420958885	258382.35670136384	239419.5009622475	286091.30629915383	272879.5458623055	132375.68459337665	255750.32865694462	167629.79832953872	110257.05987039384	166069.93869206752	205771.16572542023	90069.38168704133	246507.67353438615	149911.78143094154	293931.6789660269
149283.85884995558	213496.96805337424	175769.16508823144	241749.68392563934	199030.12203601855	231992.85634199943	193638.84209458582	95363.00259009934	178308.77893900848	321462.5587978506	144157.81633776097	201367.21510908095	114318.50244690686	249272.17495747376	203537.00391406068	175162.18698112323	258355.36667990754	239364.1307367217	286078.5936407912	272870.95785743423	132373.02872666402	255730.4345919898	167625.5271644834	110250.42793090612	166046.5368327685	205758.92929917015	90060.27340886809	246498.77869493916	149903.09412342103	293905.1388656454
149258.78958616906	213486.22603672187	175759.90890869623	241735.42358176774	199021.05878639553	231979.09486068122	193612.39823749507	95342.74358833658	178299.43332413808	321428.95435485215	144148.51058201076	201354.80249427637	114309.28910646027	249112.69031154594	203524.23781595653	175138.30955308012	258307.78571707947	239341.7238916763	286053.8857603907	272861.0568629365	132362.74369171303	255717.3125157267	167615.51549397095	110241.55057563033	166042.09394655845	205745.80199684558	90055.21583228376	246487.90066123483	149886.3577237465	293469.16028093256
149242.7700649213	213479.92404455948	175751.95629411002	241720.5636599611	199012.7040399828	231943.38442853984	193590.01387296108	95330.71399006055	178295.17897735283	321411.3192470566	144144.81788836274	201338.58662373462	114307.16309442601	249071.21697403165	203513.211354772	175108.81588442932	258244.25420881057	239321.02155786703	286044.2060814831	272851.1240487263	132362.74369171303	255707.24009273737	167596.66000777608	110234.76231729575	166034.28167816182	205737.32834038543	90032.24725706247	246472.89039325362	149876.89332057541	293381.6047349229
149228.73495985547	213475.11753107942	175744.71093151544	241710.84626884013	199002.57104008584	231918.67096913175	193568.25698347916	95325.81113195795	178279.40183976415	321388.4440730123	144108.0694966496	201331.08325990936	114294.48613927084	249043.0116927904	203499.53037075594	175092.21137080365	258232.28322379082	239304.71298732096	286011.64153635263	272840.67828868283	132358.65564156842	255696.16411022661	167584.4435098109	110218.323534604	166021.82772644292	205723.03656587558	90023.28288697667	246459.99929385085	149868.62135158048	293317.1161340942
149219.91729542482	213471.13934804758	175729.844027091	241700.8164654238	198994.4953698123	231892.0936393084	193556.58468104788	95321.93921657772	178273.40553239748	321372.5646064321	144073.9140306367	201323.53849383176	114290.96692917949	248986.09598892758	203495.5193301344	175073.40063698895	258221.04180357477	239282.97375213416	285997.05830539146	272835.9884646812	132354.47450925712	255687.8860608504	167574.08272889876	110200.33585877837	166016.03252140532	205709.17970124225	90017.4133375698	246453.36428029044	149859.2267878125	293257.55357626895
149201.76701812405	213467.06101614446	175725.64709716386	241692.77290382553	198987.57160748928	231882.82849544997	193191.26763178592	95320.40263902776	178264.94978080472	321354.5472677861	144065.1473521631	201316.10662563657	114285.45191942102	248948.3795155516	203485.73670470534	175051.9821592532	258207.48035785195	239261.7404646909	285982.6529387717	272832.7640683904	132347.97251424572	255674.1532678911	167565.97667219926	110196.45767133204	166001.5772158468	205697.45298996038	90009.6964375703	246445.4244861336	149849.58891789557	293227.3083078676
149188.76888330086	213461.2293969961	175716.61140495964	241686.8543819937	198980.00720907154	231858.1122018711	193145.7358147913	95313.21331883613	178259.87350077185	321328.99544014863	144063.54183942772	201309.78363683546	114278.52369713687	248913.53795209108	203475.05660720915	175031.1542369587	258189.9555322663	239243.64150288724	285972.9322625146	272825.3608426265	132334.67236696542	255664.65243980807	167559.64789209387	110189.26081831567	165995.47160157847	205686.6338998588	90005.60817087918	246436.97011575344	149842.50099896357	293213.9092124888
149174.73647158983	213455.81367461203	175703.33863112962	241677.82959050138	198971.10953999188	231844.89406154447	193120.35346397763	95307.95689674586	178249.5176813717	321308.8985204098	144050.03456770224	201299.2248575081	114271.61287114576	248893.72664722026	203472.18928254402	175007.88049881413	258178.25647336734	239226.81106130278	285961.26208953396	272816.868402361	132330.54834127775	255658.0322085694	167539.90807267823	110180.84016129666	165987.19087161997	205674.95880320278	90003.93900937021	246430.65900028156	149839.11370242803	293195.37970474653
149164.27900865424	213452.07141150965	175694.45866601466	241667.01349547034	198964.28140567424	231828.29940842005	193110.58212222328	95299.84170531215	178241.2776654033	321296.75291910715	144045.919642112	201294.6316992219	114250.6577030716	248859.93978021934	203466.13645670214	174996.2661935186	258167.18890646932	239204.7751476984	285950.1911960934	272813.46102821187	132330.54834127775	255650.64924610878	167532.67287503084	110173.26241124087	165980.43965699896	205668.31779669924	89998.38105969956	246423.3251908555	149834.26271125293	293162.4543446549
149160.13072842453	213448.6844462704	175689.67144128896	241662.96905779617	198947.47194845657	231811.82234324323	193102.9545501894	95295.14528609253	178236.52070893827	321281.0833520705	144039.389494956	201286.95148407298	114240.8067401296	248834.06825445042	203461.76602044865	174987.59015825888	258158.41687925797	239192.6764694646	285941.0324990066	272808.28136754915	132325.2002667883	255642.53122058627	167522.7198107593	110168.02675161109	165923.72927301782	205663.2480527323	89992.19121462938	246416.02736173943	149828.84856168117	293136.2038832614
149148.4222931964	213445.6293934426	175686.88496535658	241652.62084836437	198940.13834526463	231794.99327230055	193097.2299082171	95290.45999008548	178233.629193467	321261.3487944652	144036.91358227236	201281.07359861943	114226.61118637589	248808.52922037634	203455.70034620044	174972.87662870594	258149.23496109527	239181.63577952396	285930.6972404486	272804.0180492726	132321.6335548925	255623.55837330827	167514.7446285458	110164.89317796532	165917.45318618848	205654.6902528739	89988.22030789568	246408.56307398167	149825.39229505853	293104.1989990971
149136.91414557162	213417.29466895552	175681.48601114782	241646.87039866834	198933.78163423084	231783.84338364494	193085.36672104616	95284.36595867731	178227.86691588955	321247.2630275246	144023.52761582634	201275.4843637061	114219.12689347033	248793.09971713246	203452.48045920994	174962.56492738414	258141.7814479538	239169.5023954641	285922.5302239827	272801.50009285467	132319.6911291459	255616.65165838622	167506.97070455347	110160.37912968564	165911.3058867144	205648.4024460937	89985.20654000023	246401.23855029553	149820.89075346928	293074.6651789917
149132.52093110073	213413.16561230767	175678.94724198422	241641.78042067948	198926.21582513335	231771.3947808449	193073.13435647349	95277.554048743	178223.19135805324	321231.1706392036	144018.4080724615	201269.43759105192	114213.00794109186	248775.55580285552	203448.2032993125	174952.54089474597	258135.16535575228	239162.03931511418	285912.81340685126	272795.2629112373	132316.0096123802	255609.60047908133	167502.10329592627	110156.16847998713	165905.84743791062	205641.90012467312	89982.56879920197	246392.88739944	149817.0421472323	293061.9474488452
149126.89153426996	213409.77074080624	175674.4987986672	241636.8218286686	198922.39100992001	231758.11159393375	193066.68982977982	95274.87342073822	178219.41938413196	321218.7552513138	144014.20558406145	201266.40241880144	114206.87182985514	248764.20547440002	203444.65359590802	174942.06283455755	258124.3602687327	239151.9445858692	285908.2721927016	272792.11150882766	132312.78729815772	255602.326779699	167498.55151793343	110152.29099680495	165903.16691500263	205638.76313584344	89979.77423756552	246386.57288972382	149813.69263332532	293049.83606147335
149120.23344640277	213407.34274780145	175670.46088852626	241634.38733490542	198918.0264311384	231748.12020158744	193062.15648201515	95271.01091352334	178216.4674993772	321211.1455015305	144009.26855814067	201263.10741155173	114195.22795712658	248749.05423375597	203440.70970565057	174938.84130251996	258116.1894743328	239143.86112150585	285901.7838235902	272781.26038583764	132310.87224538103	255598.0533001419	167497.10615802946	110148.64566254705	165898.81920081744	205632.95753602486	89977.80499353667	246381.9778387347	149808.52449791878	293034.2782327151
149111.7632795842	213405.06988381583	175667.50250853717	241628.6547955018	198911.38808342195	231744.0341601886	193057.82769539143	95267.46456265802	178213.49411114602	321191.19777044107	144006.192103005	201258.05495365136	114190.31705984092	248744.20377837768	203435.85185644677	174930.61773078848	258108.2239742837	239136.84448899317	285894.8383971658	272775.57159715856	132307.34277402092	255594.20626407364	167493.42980456472	110145.90256598646	165894.80380750977	205630.75260966743	89976.53971274385	246379.1793254551	149805.34769290764	293026.34302108234
149107.08037594115	213402.80388692266	175662.87871571834	241623.60465660965	198895.05700876843	231739.08764348924	193054.30736687913	95265.21561833128	178211.42400289662	321177.700466201	144003.53145400388	201253.2821651866	114187.36586178956	248730.11581322842	203432.6687225739	174921.93679768447	258103.72237859113	239130.36009175167	285889.2476054007	272772.8884563517	132306.03457785718	255589.3221120754	167490.8732793498	110143.14817105963	165890.68131442985	205624.83069124608	89973.85300608742	246374.06736376183	149802.49604580327	293018.9103845253
149103.46855595952	213401.23218879435	175657.99427830207	241618.9216334523	198887.5690504908	231735.5555547924	193049.45025471857	95263.50223087489	178208.53274520332	321168.66789408214	144001.18670615062	201251.0232980523	114174.8419360256	248721.63360440388	203428.96323292467	174916.21310765296	258098.17094790086	239125.17433075796	285883.0669015714	272771.6551600793	132304.63816660692	255585.25783671462	167487.43561718636	110141.3663711963	165887.46750307432	205620.99280105098	89971.9928021887	246371.8513128276	149800.0119871956	293009.7973376029
149100.65448515225	213399.075375677	175654.50387558853	241615.80183065886	198885.0860492267	231731.63852584572	193044.07667737687	95260.81227340284	178207.27174533127	321163.0354016961	143999.46771092317	201247.9591628805	114172.53902468714	248710.95650966495	203428.09815814064	174908.28084334184	258094.2340779168	239120.5763219013	285879.816754503	272769.3902569132	132303.19646232133	255581.48504499646	167486.134057855	110139.20790501921	165885.40312901535	205609.1070256587	89971.51527409587	246369.22659591318	149798.61721095952	293005.13101725804
149097.49912352348	213396.5812862586	175652.25656498177	241613.83869600703	198882.87829493108	231725.0317963272	193040.78949164413	95258.80847492533	178205.103297033	321157.28751314874	143997.32545678486	201244.98119932978	114171.49227725681	248705.8360765998	203426.5651359145	174903.4159820844	258091.66449193202	239115.74904313637	285876.09769940673	272768.02865772403	132302.24473051424	255578.9479460992	167485.33722769865	110137.76226116555	165883.0836253002	205607.04792992838	89970.5715881084	246367.43915941953	149797.54512739222	293001.31290839013
149094.29684092136	213395.9698019764	175650.1650637637	241612.30011143838	198881.18158754148	231721.7687649887	193038.6366279102	95257.08039949751	178203.47347124942	321153.49683159596	143996.1779904504	201242.8207907385	114169.29682102441	248699.7095901051	203424.6731793452	174897.85632216465	258088.51105546101	239112.68932717934	285873.4354351291	272766.0424607602	132300.856988654	255576.4198931717	167483.9995714755	110136.41270439734	165880.60055429046	205604.97905699408	89969.59075384474	246364.936058884	149790.6390606249	292987.8506018666
149092.6135288571	213395.05313732364	175648.60301654442	241610.3130703962	198879.2651840857	231718.90820588064	193036.24563803885	95255.28914092564	178202.0204117529	321150.41385173367	143994.44722270034	201241.43121616897	114167.19211853796	248693.5357141354	203423.2297959458	174895.0315054182	258086.40837480867	239110.24977173586	285870.86300480843	272764.87257604627	132300.2040598489	255574.73821135724	167481.99546022137	110135.50759549178	165878.53781238815	205599.3947980667	89968.85869702297	246363.01587858243	149788.67696740755	292982.3877633683
149090.0437000472	213393.79555202334	175647.55313949398	241608.88985481614	198878.0864368105	231717.2121769365	193034.75936343707	95254.44589763106	178201.1024003029	321147.1777858076	143992.75882317446	201240.469978137	114166.37938914476	248689.79707823554	203421.6051153212	174892.16932097822	258084.84786533978	239107.25486946348	285868.52709401713	272763.8073353706	132299.45545077868	255573.04765967582	167480.91450750915	110132.59795069975	165874.93074018712	205597.0850770105	89966.59465773938	246361.19039936268	149787.91879659332	292978.6453303362
149087.4092616826	213393.0864926197	175646.78311858504	241607.21127748585	198877.4376048511	231714.61216831187	193032.76642518686	95253.72376151898	178200.1136440889	321144.8296870425	143991.66322185987	201239.51589906248	114165.48476577322	248687.12396518345	203420.39036670947	174890.74871547718	258082.73998424498	239104.65366957372	285867.1430643039	272762.329389707	132298.42774626584	255571.68886400838	167478.76917091612	110131.64391163159	165872.86974099776	205595.88575106367	89965.96833778844	246360.037858536	149786.81089937667	292976.3366534107
149085.39686887525	213392.62483431245	175646.00248547219	241606.41960805794	198876.5220239225	231711.89880318806	193031.6159190471	95252.86929892757	178199.1836657618	321142.83424162096	143990.16456092318	201238.69190865444	114164.77731100953	248683.67654314218	203419.37553153874	174889.49104076577	258081.4466149591	239102.50661078567	285864.93400771305	272761.6468870605	132298.17393839825	255570.49422969413	167478.30921412836	110131.06045666931	165872.06795564853	205594.93699107907	89965.57802978327	246359.50497643647	149786.27711217376	292974.4876004383
149084.3403518958	213392.3357204533	175645.5094329153	241605.7364376696	198875.90882799053	231710.40661639598	193030.67503461632	95252.22849210099	178198.78510101454	321141.98027725733	143989.67244290467	201238.11490079985	114163.98152820741	248680.44545744255	203418.24466504273	174887.89464749064	258080.54101544328	239101.2934365523	285863.77695593797	272761.0655087932	132297.99871455706	255569.78068011987	167477.82601635758	110130.52205821182	165871.0828408648	205594.44107750873	89965.26367971186	246357.68583523948	149785.634856604	292972.6097687681
149083.45658594038	213391.99492185796	175645.12830096707	241605.30375171237	198875.49319217034	231709.80297401542	193030.13630234182	95251.74719654924	178198.54051448195	321140.72704413196	143988.80516101894	201237.58868911743	114163.50457661958	248679.20004493126	203417.74165178344	174887.14152176218	258079.6233014249	239100.19790226076	285863.0176456652	272760.7068548005	132297.65808607294	255569.17379693556	167477.36960783973	110130.24135622608	165870.6919120099	205593.9662089981	89964.9343865024	246357.1604453416	149784.98566553328	292971.1797374352
149082.7773579286	213391.74658427853	175644.73547057388	241604.94137648132	198875.23335667455	231709.3729690903	193029.80559910147	95251.41896978713	178198.30631197555	321139.8186197186	143988.14547249096	201237.2559306133	114162.97335585981	248678.74224184547	203417.3755079329	174886.54297094845	258078.90609013272	239097.92288832364	285862.44792626466	272760.53569395334	132297.44468308083	255568.8110932671	167476.97958805398	110129.96432554918	165870.43522216534	205593.49071722408	89964.7394578293	246356.73657580683	149784.39834056265	292970.0428900643
149082.48072320985	213391.61291082556	175644.52604483365	241604.77125769592	198875.0063534624	231708.9046437635	193029.52254991702	95251.27148723886	178198.12504694634	321139.3171091812	143987.91276014215	201237.0619008456	114162.75804368776	248677.90146041452	203417.11497455835	174886.03139357365	258078.4675710543	239097.50038815738	285862.04327967693	272760.3743944092	132297.28748932772	255568.56335907395	167476.7549235456	110129.76075858253	165870.16013934487	205590.78394949576	89964.6221589612	246356.5346736404	149784.1916370867	292969.4385462047
149082.39129079177	213391.55363427592	175644.4320256976	241604.5765919371	198874.89363331866	231708.69455985547	193029.37618044106	95251.1825398382	178198.04013359925	321139.1295831294	143987.77022633376	201236.92982469738	114162.6631205387	248677.43638997863	203417.00330655303	174885.78258293186	258078.3409383541	239097.24296110077	285861.8404964174	272760.2363866866	132297.20875184546	255568.39173919475	167476.6977172071	110129.69214661681	165870.10217087908	205590.61369100958	89964.53566672573	246356.40458537865	149784.06969265192	292969.03869447194
149082.33070258165	213391.5169370309	175644.38729807237	241604.50560247203	198874.85048492852	231708.58887069253	193029.16199598098	95251.12932911878	178197.98729130265	321139.0071428649	143987.7082878688	201236.87503799563	114162.61062501794	248677.2439701102	203416.93788019638	174885.64697762893	258078.2675614867	239097.1332293593	285861.77980607946	272760.1854175638	132297.18400795275	255568.30286311128	167476.63881524195	110129.65258477362	165870.027135503	205590.53506418708	89964.50072182974	246356.3425220775	149784.0143401158	292968.8255706562
