# Supplementary material for: An improved FOX optimization algorithm using adaptive exploration and exploitation for global optimization
Source: PLoS One. 2025 Sep 18;20(9):e0331965. doi: 10.1371/journal.pone.0331965 (PMC12445531; doi:10.1371/journal.pone.0331965)
Supplement: S2 File — This compressed file contains all the results of the conducted experiments. Each main directory within the archive includes three subdirectories: Analysis, best_fit, and convergence. The best_fit and convergence folders contain the raw experimental data obtained from 30 independent runs. The Analysis folder includes tables and figures derived from these raw results. These files can be used to reproduce and further analyze the results presented in the manuscript. (ZIP) [file pone.0331965.s002.zip › cec2017/convergence/IFOX/C17F3.csv]

trial_1	trial_2	trial_3	trial_4	trial_5	trial_6	trial_7	trial_8	trial_9	trial_10	trial_11	trial_12	trial_13	trial_14	trial_15	trial_16	trial_17	trial_18	trial_19	trial_20	trial_21	trial_22	trial_23	trial_24	trial_25	trial_26	trial_27	trial_28	trial_29	trial_30
45068.24426970133	35765.460980597956	28557.518755521083	42340.008234888366	31971.023723859405	43664.09194778664	15650.300884763086	25307.029453920197	25922.2281951847	32711.644002655972	29938.38149855921	39791.10631337876	30332.010066126626	37222.58150368444	24766.324059123734	50622.998154501576	26113.479300774696	31364.01424746194	19927.346988935456	45222.15562771987	25828.01031408297	37698.006431402115	42516.6980592095	48833.98122627992	42335.83663022438	55574.33003126952	38255.2863270859	55825.33241072568	53578.33197142268	32950.08258791285
42715.22176143118	23393.53675388062	21351.81574884815	39959.38641124286	23443.74801530774	39677.847866912096	14608.994245682887	21237.257125650034	24118.993105927108	27693.455717188135	27131.785421149758	31499.32145938711	28200.005897245934	28920.54946432324	22535.95460326196	44771.36236653633	24708.27627530724	28042.76051041244	16994.870999524428	30762.688394430927	24205.748070047237	30615.53763326608	40555.24544432336	30580.902043169906	30806.236547908047	53128.74817764439	31582.781820326072	26310.7333697526	41427.426233019636	28418.572454297027
18157.405582393487	20110.392794900385	16955.325514366872	34117.49799148422	21281.059907981657	30627.989529539573	12843.282477526345	19083.180832301834	21789.090009902036	23752.59685309084	23959.452980660368	29975.42665967222	24354.655826438306	27124.477464592033	21155.80633552973	36644.47216273564	22343.428224801362	25900.51020503876	15522.852395788255	25058.942843070225	22832.67454981632	24890.99962892254	22872.25666675497	29457.550615111857	21834.276764186496	40429.42254565185	28434.23958908842	20019.306026523398	23409.289115519256	24561.37872892908
16228.921733512567	15611.607479564553	14936.583391455562	31935.721503512854	19125.00741443083	28387.297099843756	11938.359027089005	17694.234437834017	18678.986926060075	20833.426169088238	21123.30673167059	25496.87920370332	23249.280129922063	17310.07867404397	17629.214889468945	26605.833536539772	18388.35349238143	24477.068961893056	14641.741674208246	23646.26516149514	21289.951732364974	23525.412984147148	21025.608114701143	27722.61782007544	19993.16340897004	30457.7042565059	25294.250156900256	18481.657697265222	19521.2717140292	20374.81734315372
14209.56694365047	13614.39086039217	12446.057695505291	27692.29543829641	18218.23626592554	22933.023988618817	10888.366356045684	16269.136327541493	16833.18690377344	18953.27186441611	18642.51891730314	22705.51507340804	20905.56877523072	14817.05063424832	15784.056602739389	24543.741886291293	16170.651039982384	22072.0654366369	13928.4997991202	20945.24820488821	19554.504005062936	21698.722013610914	18275.44284602691	25341.584265183443	18178.9021149516	28903.46713467973	23387.53313181468	17492.750421898723	16934.34853638837	18581.643170094412
11864.883798054754	12236.22371722754	10762.0492852106	24757.082925440234	17029.70680205597	21296.493198909546	10078.695314588855	15577.476025456826	14883.100427944231	16863.797670712367	16802.471645277597	21119.937148730896	19449.25005852481	13336.879805094106	14470.919244758514	22361.894264225437	15287.363296794156	20047.860958562516	12647.331154922758	19684.516660964997	17134.55309347307	18959.32811619029	13330.129682711793	23681.54437695783	16609.322463817232	21791.867104751294	20106.520206591067	16679.372303207077	14855.025690430542	17342.06940054033
10912.135522717366	11816.719839414298	9994.475425512	22415.4565761946	16017.220142812565	20225.731584608682	9717.214962924234	14824.127509212907	13621.940035028583	14825.059932543263	14216.94168460613	17922.42961464718	18117.000881061456	11619.471626059889	12120.35014421712	19858.321220218557	12599.076817870411	18483.3637315136	12030.91695159381	18862.0986310443	15784.774919102298	16803.412173601944	10762.335308543574	22168.023008218126	10656.022574791163	20780.183042247383	18000.826229804312	15737.893579406342	13758.919928342955	16865.226700376177
9792.918834609165	10399.197676140291	8762.286140436809	20693.782526712006	14963.947617053247	18775.89641924378	7988.078070829775	12161.86949668795	11561.204443879853	13046.580664287807	12272.168772752679	16592.14933320562	15668.02966579506	9957.237631559881	10548.040557527696	17589.81470868477	10600.739360363936	16687.475923261372	11278.211482037574	16067.224363545296	13622.048178258323	11766.718703671657	9972.739998407127	20072.07020559024	9725.916074954308	19089.631230101968	17072.47121011209	14687.628869091699	13090.09006018229	15841.138463336274
8645.10774055135	9716.41608099053	8143.264200986422	19658.506043418696	13949.772032682356	17429.06199214995	6953.414901896925	11025.448970051073	10088.009592625982	12188.281565172485	11532.88296977613	13824.269792541085	12944.425371961037	7936.835744649338	8936.015846398266	16299.047319445868	9030.49822586395	15318.393616923478	10726.740969889599	14632.730618483225	12499.375519984644	10571.464769641123	9509.608208886419	18774.37991188843	8628.72543076486	18000.815320415237	15736.78432269913	11501.499129941662	11483.208490427085	15090.030782330237
8225.880115127238	8691.83657936292	7480.718937781268	15489.755294801156	12367.294056964736	16453.464338829857	6026.4143263687	9997.915273516355	9250.78995060223	11106.933815814915	10838.555243872057	12695.137674472318	12103.498659851964	7488.305217762162	8356.317911472024	15810.983902143878	8507.061298218528	14425.212842950665	10129.574654649015	13451.535454873978	11234.48002677446	9976.615221836559	8456.975763414554	16434.02557194724	8029.316887912307	15906.388922439583	13974.479653644199	10698.584292507776	10397.69087396017	13252.45496166136
7635.807038652055	8351.378058575987	7333.431427846901	14328.714943570698	11723.934997959932	15246.884428998146	5467.224107792344	8868.92051328826	8420.62954156713	9871.92161928849	10390.083726660041	11072.136528429237	11083.921074367678	6897.040417128452	7955.872880880629	14769.006733223338	7262.676720058719	13982.810666902906	9348.647184621852	11990.845202895649	9195.698153801603	9195.653102229582	8069.206469414724	15614.934284430528	7191.166825222948	14649.694251306179	13188.494094047144	10277.818168404992	9825.548087823772	12474.117826608803
7141.366862458682	7985.711196407371	6369.957618841548	13500.283123247982	9231.3574135567	14197.54332716335	5259.348176720779	8109.4919520318645	7572.251695273541	8703.828551043196	9673.903214726102	10360.179953231102	10289.46356832591	6640.477661886469	7013.006060394315	13845.494865513007	6652.324288501502	11968.563970718109	9075.161798473007	11243.353601254976	8701.735010585926	7752.510313783951	7007.470597009746	13300.761489611406	6671.197078980334	13446.853641902786	12353.473935272312	9574.652728895093	9233.664855750267	11814.18741039962
6874.778481933519	7429.1466434080785	5946.1670113141445	12896.415106402375	8889.829039488477	12301.907569185985	4652.597707376906	7694.749982086523	7019.051187442565	8310.989204880569	8816.394756892561	8514.551561826684	9680.981867767714	5854.4476170955595	6587.301948602169	13276.779094666905	6271.056507198266	11418.277700190185	8216.242095354391	10742.640448929631	6963.972143799601	6908.230672199115	6656.9598915525485	12604.613826702971	5785.565509470922	12709.044666914704	10945.167472680707	9081.127111735399	8819.045172811384	10607.51404009038
6483.285688430125	6907.606913076651	5744.970503670849	12489.717991932434	7813.139966687209	11679.976357403473	4217.5642877547925	7351.548399665016	6480.432760791883	7497.83095350834	8115.9860955995055	7709.260798863101	9137.990981324145	5379.446960182106	5911.5313873575715	12386.025183864558	5995.958994939161	10766.395534636173	7327.720812287752	10163.973893347618	6267.215435297821	6317.586564537123	5977.02229408623	10583.225432263098	4925.2309971128325	10213.010812213815	10218.457674418732	8690.93449032549	7088.846248943002	9370.923135949317
6001.911145177666	6393.585838346842	4818.624378907042	11442.927240511697	7260.6331703994165	10840.181202974256	4040.815309685282	6329.63234102373	5997.930874741624	6842.986343443125	7645.341370453677	7125.772993118362	8916.090705608074	4668.683703685378	5484.778239717496	11720.50165026611	5327.883545019729	10021.000206393757	6849.486736312588	8811.696130555876	5379.5189968657105	5844.637120088673	5414.684940208948	10210.98475773322	4390.687980602035	9474.407501829162	9613.335138193313	7998.394595766331	6610.492854829789	7690.875172043024
5562.658909888829	4902.036201745388	4564.136709842625	9745.513852406013	6541.104358830957	9794.536094904317	3663.068487954959	5802.195112160376	5548.474848769075	6347.55019917347	7210.73469670321	6641.955156949216	8340.636203803424	4294.381559277906	5071.589539636866	10056.173448857811	4645.611132131651	8971.434206771375	6491.6767563325075	7923.884377036758	4554.652561277405	5397.366867521489	4563.738457655702	9520.646009215627	4224.409995545737	8489.101552555816	8062.137322334462	7157.817766082801	6238.185677577813	7427.061876031665
4978.457695798621	4406.242196578191	4379.903157426633	8780.073857386426	6192.6876851052	7775.733983035192	3485.279024716168	5442.514938858244	5236.86839965285	5927.885412992276	6840.860911159356	6218.93766462912	7476.714902638061	3809.395338252096	3790.6875278961384	9244.74077455114	3868.8839389938257	8450.387367512683	6132.891091082035	7628.806631363414	3906.654890838783	4778.092835438361	4222.390369941297	8834.504742305464	3484.1576350134605	8059.206537975397	7211.985487915304	6888.795979960187	5660.100329907658	7088.830304303242
4759.727666490898	4018.3122308570737	4132.52573477243	7938.878973572223	5684.528902531189	6280.138426186653	3289.6724505270463	5088.810500200557	4573.616141937291	5657.176219775298	6039.230237094397	5746.040375490697	7164.630794103327	3643.026975201869	3515.2326407582427	8177.247325417074	3632.465632754004	7162.0374690642875	5781.1313852681205	6790.438565176389	3561.7086778404514	4353.010429675362	3261.1154693428784	7584.716014076137	3216.419509932258	7521.962721154942	6490.532320278018	6509.429043788793	4641.401467621143	6453.216007471893
4561.190941831923	3890.750745138612	3796.929521355617	7194.519449796751	5347.221749001597	5978.720410468007	3141.7558029960996	4544.36066672305	4342.724028590557	4995.18478890482	5586.924524539716	5136.219857521238	6500.884869688868	3277.7118896070315	3231.7399173954686	7679.6004293642145	2671.98203045735	6712.021243559108	5307.450073387173	6525.487692604412	3341.913166820027	4160.173304992009	3088.3935635016173	7038.9614878698	2965.020964233494	6475.210143995009	5619.989976622384	5968.680319639876	4296.0084814204365	6030.100269035021
4221.9889608894455	3669.740312205152	3349.484305210587	6577.515652561737	4883.575673727758	5347.767071148264	2945.7434018936256	4336.7722196069135	3875.788667554764	4783.115545135066	4831.976641836502	4719.348993246716	6069.068413403298	2970.5729342359755	2980.9700461291895	7007.483376501348	2398.208467848406	5797.845732366862	5117.392960729143	5995.998705236545	3037.104139278704	3884.5577568421536	2953.870589634917	6389.781472642451	2842.1000019517287	6354.122472634261	5156.360500420103	5556.43148865451	3771.6280822378308	5702.042911390406
2767.3820766143126	3259.4968220112346	3257.088868755059	6192.3070207261535	4292.854387573076	4974.960558681806	2679.874898510014	3917.369956084923	3691.0389663921637	4435.922559091176	4557.71107301785	4388.619881159319	5714.662799006123	2859.0242176467555	2805.0745466705816	5332.450548500417	2171.1385758475135	5272.455845256653	4861.67207220443	5411.907571611073	2982.4528580376736	3637.1235503138273	2735.2806451507267	5761.256198202378	2695.711417400748	5558.956427860164	4710.913359912068	5194.513962934711	3467.683419495623	5133.264427392789
2561.146453607743	3104.2136100386097	2995.8297358552527	5658.795929642309	3801.425600801058	4371.146274793737	2477.653660882097	3581.6365571803335	3400.3930847481743	4101.847123279501	4149.641754916334	4167.822283719651	5345.576248146889	2768.7229746876956	2587.3840085937386	3755.924657763706	1899.3296937074242	4807.202236710626	4561.145689650405	5060.0763345667965	2797.488176291214	3381.667340952487	2453.8688963215313	5219.578365531263	2405.4710394952594	5189.14574805351	4477.259919830435	4609.2134885680325	3044.186643537426	4876.0761679690495
2406.599763389786	2964.452363807517	2864.7435637101953	5294.111774500804	3683.8312564530484	4020.327082746149	2366.812914999344	3371.212159726474	3221.333750374669	3909.785329651412	3853.7207073631366	4079.9638976863903	4902.281344419041	2375.009521060831	2432.427598920582	3415.247712849005	1751.9706170236263	4270.402604146882	4321.342120106347	4639.015275607394	2713.441645517255	2673.99139154955	2195.172826288701	4755.703355971923	2194.020426192559	4838.232086026231	4172.477878222247	4227.618753682469	2581.2498440157533	4633.706455249652
2305.3712840703547	2792.0289383130344	2708.1798540440122	5032.035414712694	3478.7402638950844	3785.636392820897	2240.2464773814954	3132.743343167904	2978.9628108807165	3619.214377322358	3698.2339323898323	3657.379675034487	4461.776656093665	2204.137736375402	2179.1444110059283	3303.3313642632493	1627.2712868286847	3877.4079390283136	4096.291494692986	4517.793461506728	2522.478116872251	2478.412238957347	2045.4606017949893	4524.694327310154	1967.6844902081248	4369.065748761271	3773.004857103873	4056.1730159200006	2526.8060991032844	4416.2448636359395
1887.2261811605485	2668.921338785583	2498.0928695948305	4825.29325166542	3213.268591559762	3486.772855037912	2084.021024465341	2983.706159397892	2912.677823616668	3346.535061528798	3419.532558706387	3181.1111143967414	4119.4528466716565	2077.085046132804	1986.2056602215387	3162.6424596423567	1553.1453951525439	3513.350672730284	3892.377277340717	3893.7484230455607	2283.4387709785533	2192.7847513350753	1946.3695177966406	4322.495247202931	1902.5821552989787	4188.057799535125	3548.186999709541	3648.8871412228245	2158.7929808525732	4186.100178737093
1791.094052149297	2372.0846842178307	2387.4785627611122	4620.744205782159	2931.1324476467144	3179.124507662284	1987.8356546992031	2760.924286303511	2803.5189848458945	2857.1619571715323	3146.5801546076364	3008.048725687137	3948.4088329867222	2025.0281744731706	1830.0886444538307	2912.191615489992	1450.3605098207631	3383.173451766006	3602.7102807004308	3729.352446848433	2080.184766250978	2023.8056858027842	1726.3806551096116	4082.3395782097964	1792.1343990994862	3619.5082593145275	3099.6807289355406	3501.4981974031307	1851.8582780252452	3838.904519648689
1531.9649936121912	2293.279119641837	2284.036710070074	4328.187768000133	2689.1761526410214	2932.184942837454	1884.2562776181608	2619.883969217337	2724.2321626999665	2695.892305558621	3040.8676910934305	2888.491745934795	3662.3701221416004	1971.3253090578546	1784.598149569255	2521.5182206243912	1390.1114774819566	3003.075650213627	3463.8131079360824	3512.5783515963417	1948.1278525544765	1911.23542340653	1629.2578656304586	3645.9297780408615	1686.020019893399	3326.6080698647283	2952.9484510211255	3385.3964622802996	1733.1063075998652	3681.092388115708
1417.6075412866253	2198.253634811804	2016.1972177699272	3945.4770478819455	2384.094829387423	2760.9945040609227	1829.6934286355186	2561.645615153919	2625.3335423799385	2548.0343021927397	2797.224707217057	2751.8705042371785	3466.0502707514024	1852.7698028625066	1696.8077306307387	2412.9098775392554	1327.615971294097	2890.274332964684	2553.0442343170444	3324.988469186116	1846.3340206479377	1703.3660771613522	1527.421233008867	3463.404602458093	1590.0002805954182	3053.6502419024564	2768.6663861154207	3190.0440193741615	1645.794912489838	3347.424496984146
1323.8386241787762	2094.133784737447	1821.0820767438768	3270.973602724071	2253.8317166081165	2460.4672607973835	1779.6050719250468	2356.309504018909	2547.0406128041077	2366.1517117741478	2515.181987556066	2590.6480146430204	3304.38022420983	1772.186721717567	1579.2139056072424	2046.3782702724723	1274.8835826931431	2740.566259377085	2391.1486630370146	3026.3342985467184	1778.709793490565	1583.6778113018672	1410.7959348358745	3287.701586503496	1481.3497590114707	2957.2797941799754	2522.9993469850756	3066.2561630342384	1582.3995289545187	3199.328878616016
1271.8783997475934	1986.5594059779876	1736.5034159499653	3132.2995319883426	2113.5883077129183	2297.5866983442197	1738.9880570878724	2096.794199153698	2449.6251761528497	2229.6289304885886	2454.144629013426	2468.9064884182335	2960.40792370313	1664.0367921938637	1328.5651112598734	1870.0858962145448	1205.1663664139237	2581.9451990937146	2242.291607079932	2908.618904519197	1631.209058297166	1536.9129357952756	1346.2619056852095	3162.6086726865296	1428.56842846465	2805.5934090694095	2390.984806369823	2969.792748954853	1459.4375050207475	2958.3589001681053
1210.2889095674145	1914.8840470402574	1563.4418100804173	2763.354620851427	2015.1708220474754	2132.8700312626634	1700.3110035098146	1849.8426464274187	2349.64790551843	2080.0655772939617	2023.5594535649975	2212.5028796773186	2818.277179381327	1579.1728717017602	1275.5205345666207	1755.9859226085164	1164.7911556449671	2430.237857463025	2205.847615426656	2625.9632894671076	1538.4547715437793	1429.426684190396	1213.9612463674653	2883.4145638993136	1350.460533039782	2625.135727157269	2315.3000880845125	2807.333503197534	1424.2420494163212	2873.8164635186527
1111.38993600317	1830.0927335601841	1501.2806140512434	2553.3482804844284	1917.289990348766	2022.1318002529322	1647.3758352628913	1584.344530105603	2218.5451460748945	1948.583451040279	1939.9978862971882	1911.2326664572856	2620.120016254464	1410.9949086551117	1238.2115322989098	1627.231641393528	1117.2792010290582	2180.399744505598	2070.380538625655	2493.7647837863956	1472.3288051011803	1378.7419919674546	1157.78067730158	2637.367526150137	1281.4384588347932	2468.235975082362	1896.2436208147324	2684.9680752638283	1344.3434653635188	2627.885025795893
1051.81973852699	1699.6024123589846	1434.9663551769281	2385.4828674441483	1811.4118931358787	1845.6035089279444	1604.2127300003979	1524.5974561018963	2168.8452461965935	1833.8632646762255	1852.1129245125185	1858.4883706565447	2433.1778680986317	1300.8443972573846	1171.5003173192003	1468.543075651424	1079.249398157145	2045.6894583693002	1953.96318785468	2436.9306352730155	1346.7832053696523	1290.4539355466763	1064.9986246302797	2515.0923339526853	1247.4213553062675	2298.185776453296	1790.6953452130497	2641.5104092795364	1286.3269807292004	2475.567642987823
988.2790087760422	1649.9293476726207	1409.5782763219745	2259.357090245221	1733.9622166149022	1762.9408049590165	1534.4553218512642	1416.6996207674845	2127.365087904684	1802.6769993725334	1758.0072848169125	1749.275579757869	2336.698267413462	1268.1820071477891	1123.2448158914126	1385.0102094241522	1002.2454701102154	1759.460547785964	1894.614485366103	2254.0533423675415	1270.085873452094	1244.1036286053532	1033.2672577542075	2405.44673572979	1214.8619012599652	1935.2099476621302	1721.7816563279398	2553.810844226585	1236.253383015122	2391.283654751617
932.3774403489812	1534.7444680419514	1371.469181436047	2140.783643933054	1432.8989201266847	1715.4517162266143	1488.2936039661038	1287.8353075368595	2057.878587160535	1772.2169843990214	1689.189582010171	1650.8771012637028	1976.1756454573442	1198.5258619305168	1075.305541163334	1259.768997885494	967.0952802772396	1675.2819508353198	1793.9741218784668	2123.6917988299792	1181.2381315322255	1188.6228208034054	993.0287067330476	2243.2891954925944	1031.322315457479	1860.0100089029115	1611.93991900581	1934.7414176041584	1130.6150180085408	2302.7744479887233
884.0896980133467	1473.9868115497204	1346.0437172657669	2051.028413362343	1292.2579660912652	1590.4249414189612	1450.4296906293225	1219.7414976184036	1931.743901956555	1644.0359985017017	1584.356634017936	1538.017943650124	1921.795553432272	1184.1266366573232	1063.3473573951696	1205.7876941964719	907.684898402884	1605.0200822337104	1617.349178642674	1958.2516685731364	1104.5781797380437	1120.2599606833312	953.9627902872121	2151.8119428551263	983.0037566418068	1721.3486101710364	1502.5745221214547	1817.882764368951	1094.8901901625798	2137.5410836507513
838.5601385165148	1417.4958989841316	1221.121149100516	1938.5432804328675	1191.9678590507342	1538.1711331776635	1413.746250207911	1157.2789065707607	1855.8236861468934	1536.0586859409393	1488.58760295002	1429.876098238847	1823.658952705499	1138.900418322024	1023.4476533821825	1120.9083227925034	860.654047367573	1521.669667240174	1548.2021007004353	1864.8239342068227	1054.2662259309236	1049.4731435676783	889.6018388897845	1993.3395795402184	926.1799506851993	1629.991793008852	1443.3580933324888	1788.3934668159034	1048.8264158027553	2063.136110032237
820.9981894785371	1337.8308801481066	1139.254313462676	1825.2317831205542	1133.9747648100765	1448.6026718908215	1358.990587714186	1098.7949012784516	1643.525514331787	1453.840693539634	1404.4950669616626	1377.7101347142627	1707.0116395156704	1090.6060199035537	996.2583343854095	1077.49978930634	834.2461464019617	1432.8444969879633	1485.120003461485	1777.185072344494	937.0768259382025	984.916065725482	862.9189522357863	1953.4313061332064	826.2444448868697	1554.7771439729274	1387.6289833103344	1696.9504447072095	1032.5575863165784	1985.479227605751
809.4700300472198	1306.9909061081412	1100.3325750723338	1742.5753300156407	1070.3435430024333	1337.5357411870425	1306.5415407655146	876.4866806673729	1571.3329791523613	1340.2251916775413	1348.050452554543	1251.569656884829	1624.1974264721148	1032.1135380994206	970.6143507705714	1033.8018689427372	787.6718113343585	1365.699698024205	1341.47175850774	1688.0080829840342	800.4951849343802	955.6364138270726	841.4658398026593	1865.1931216912164	813.3029348698584	1490.9168083640202	1240.0745810642989	1623.93183538822	970.7185793693513	1702.946006059262
780.9405586116775	1252.8450279416732	1080.2046076036127	1642.2842851578512	1003.2345164645855	1288.005823694712	1280.4358139903252	831.9504907687174	1506.4321118528576	1272.1344089717795	1305.3011885666804	1187.2161528227175	1577.3111436267718	990.1664016965432	936.4747477854021	979.2682502474437	777.218981800683	1296.1474227168276	1293.7301084050619	1596.2305518462042	774.1602738249417	932.6690943763252	821.1795768571885	1783.6446111847345	793.8498090237265	1281.9544466781128	1190.5685414417658	1512.6111737050958	958.0032696847516	1599.9171358928572
757.4942478549112	1230.8994058238877	1058.8140043076742	1580.045361602351	963.0920706881401	1165.5093110708576	1250.386881622927	801.66950569726	1475.6001050546477	1227.9562899064365	1258.4374007048873	1160.8070257353531	1461.2897551119727	972.8385336989246	913.0703221658976	948.4178243123664	767.8556026716883	1180.4797215258118	1241.3548841497636	1547.0040741431533	747.977544708406	883.1433523175103	806.5389065438048	1631.7839376069312	777.1882722601257	1185.3796512214883	1153.12191943903	1456.4146578809139	931.6545340242053	1563.1900209296095
737.1442536229249	1217.987138434099	1022.7417528833575	1495.0863197810797	868.7299238284262	1096.9787012474976	1217.6863936528018	751.6424137366168	1391.4241919645815	1165.2287802314506	1212.580844144736	1134.0385266369676	1399.6863357711738	935.1841372831833	883.8325659801626	901.3066116412454	719.6977352341237	1050.492318815172	1193.3955232682606	1493.4979417462303	707.7187013314624	854.9783141908077	793.3253029781059	1502.3118024620776	747.7880164321928	1141.3314229360608	1092.6993848175246	1375.363588582459	923.4539747218644	1494.5760764311754
725.2097599674383	954.914003176035	998.3066973969969	1379.6388591627667	833.8548411358621	1083.5267909261702	1200.3770927017088	732.4180004466047	1343.723448127941	1137.0136794415598	1116.7771684761533	1078.5479990719157	1335.1125594793036	872.9114363191261	851.6568360847231	875.1029695901669	701.5610477167363	998.548423050076	1126.3543714275813	1427.0663402862942	675.454474850425	829.4721094937242	768.7204092482957	1427.8111240184653	700.9906606472426	1066.868748403433	1062.5723668645937	1311.276028364893	903.2386412940845	1447.3235730329538
703.6501241926251	926.5988062882967	968.4238519623462	1317.1681600748132	799.8790970111489	1041.8409369316182	1144.8213187532074	712.8532047507513	1300.4858546746575	1020.2275797083537	1073.2630732382854	1026.4955914806696	1285.4763039413353	836.0438801413309	829.8125916871262	840.5904469935999	689.3767813395663	979.176688414381	1083.7009769437814	1390.6488951290576	644.3405716945864	814.8258787812418	757.4112025137395	1364.3529958371375	673.4048365939584	1027.770256274023	1024.1469681714593	1248.1403917339394	869.9799080981049	1351.4411392303791
691.8307088335638	888.435194860839	936.4734414604695	1247.7354254772572	742.2946853082219	997.5705010005132	1107.0886015626897	667.1130135757576	1274.4824730863497	996.7688476532604	1026.445448390433	945.6260671065329	1238.060792069687	809.8507491245803	816.9632021685594	821.6353158290747	682.2990920650291	900.0126820917669	1023.6388899482552	1362.4291077211767	630.2372821736097	790.3005533293787	733.3837345805971	1299.460352863167	667.1551748712818	1009.7072090232657	990.9069629676338	1224.2190795938982	830.3068212540311	1256.0454053081385
684.2078897643903	870.4180214915466	898.3588144858968	1202.972008915116	713.6546754366713	964.2981751079665	1085.8044002954944	641.9892735100868	1211.094309465938	951.5328160464746	943.5202836154027	882.997258382292	1202.3302543281238	796.0518817880028	789.4758664357909	802.4509985836885	667.7408339791814	869.3089115852404	1003.124478801923	1327.5438208786295	615.5601733315102	751.6486245319747	716.4480571992335	1214.6506614749796	656.6940910225203	982.7330946501072	949.8724866747555	957.8806214788376	783.0835324806618	1221.3343973416747
672.4338284915273	823.3713880481523	852.6649764016366	1126.1258939020377	702.9902133676821	906.9139053091558	1051.5629407104939	623.7726585401927	1171.3508402584393	910.8683019760396	921.1875032242388	831.5647127378643	1168.954040234981	776.031769328552	777.1601453825505	772.4361912078613	653.9710412303664	842.2673902793648	966.0768445726641	1266.4854958354663	603.040753243978	723.2604791806983	688.6469295827756	1169.786827110824	637.6955741174639	938.371949494137	914.4107416005334	912.3528138544652	763.2696538429572	1178.6440984775954
656.2326489463708	816.9549808777249	833.6914739292248	1094.5777667336265	673.7379417941777	874.2463686533108	1031.2579609680756	610.3244502054911	1128.3627512982025	894.3499883516647	900.5973212089598	807.4025953286239	1109.067893129812	766.8290082247321	752.8485764200611	755.1574423276696	645.5372373355207	790.6245429604637	930.0245370496476	1219.8276969337708	584.0281705289506	710.7406446510956	679.8622546486927	1094.4658067531923	633.1978780712565	914.5895228186347	881.9732820296533	897.2998429906035	743.4451226842359	1128.3019293084021
629.2810486699598	791.2354707039606	822.6056890451199	1076.7138065159966	660.9067668545317	831.4526662925535	1013.0861888381743	598.0180675676811	1088.3333373804428	862.7610598503505	876.5531323802977	777.4560551759325	1063.9491466633112	761.0639681149503	717.2442075781405	727.8228182030639	634.1516229826825	765.8617198624493	867.0899928056236	1189.418446198132	574.1500993587838	703.0512536403589	656.4624170705015	1076.9186395494085	627.4136290083037	869.1730097734591	850.3644601714618	866.528035005396	729.235953190744	1115.8389026570567
614.5408264418975	740.9490784698861	789.4695805064576	1043.5554540918183	647.7035710390322	781.2774595390573	989.2405624970539	593.3337635078926	1052.092269118739	840.7091018708941	859.2975772102309	751.8331799322225	1039.9549781523729	740.8444153032408	699.1346428954052	718.305579053344	620.5846061147978	751.4949521330248	853.6794207783789	1124.6087115315725	567.4116314602609	691.8147683033428	648.6618131080654	1048.1121146098774	602.2666424986897	806.9863558603598	828.7590075869905	800.7527302606136	712.2265837858455	1075.9592348775163
600.6803674073876	718.5223349255278	758.4647668825573	1013.0445769997074	623.5421282500965	737.6418384600165	953.3708515420309	586.4398230694433	1027.6284338426271	836.5211039832258	822.8947734900427	719.7509275408221	965.8518919276836	724.745757030716	680.728373987823	703.2615094452574	615.5642482880935	703.3618396034506	819.9126425707336	1099.3180960666261	559.2270975370974	682.7140085989594	644.0974713057881	1031.7780344401112	597.0383764232013	790.380047995804	780.1022535492357	783.1543161241541	689.7445779539845	1040.242943727204
594.0189456178946	706.9792910529044	752.4806027890335	979.7948797231106	600.9783239556616	715.529709599982	945.0335128033955	579.9420479295313	1002.4545749820008	786.0325829270441	807.6364921146259	705.7549827898968	950.3550884753512	711.5850586963065	670.2181763324704	693.9367983386121	602.9252943636604	685.3703538230527	801.1075604059317	1073.497808386478	543.7154090777194	667.2361785800603	639.9387905106948	1000.4051611445259	559.5748918231018	758.0789935181014	738.977905606169	753.5934473697168	665.7688438277636	1012.2223214410458
585.2952683452891	698.1321909111737	729.8463369576416	943.8491767837911	577.2627022414927	698.5997655835896	931.3969556169056	560.6616030248683	985.8701545673588	737.3384768568917	797.1739541372625	689.1388483354008	926.3229426652867	697.1789987456722	663.0246442924547	673.0537409336606	594.2340817069589	677.8240472963306	774.9853414797783	1029.1366161049536	534.9412292319796	660.15313361736	636.719867540254	980.0880616817452	545.632691078014	741.4437621797963	734.5371431666379	731.3454197107279	652.0161507112372	987.735195967703
576.5333374925274	681.9258408724482	719.2151576603673	925.8639299439831	560.072512735077	689.349391256456	920.3294554771094	551.443824519293	955.6414177764331	706.6079232140914	790.60875882342	682.8494075919305	872.2126853636239	690.0402869708207	654.2499283325803	654.6810326607813	589.3898564495682	667.9652415752013	721.2863526878568	1013.3704575067991	526.0983715154439	655.5369060099681	634.9856897714407	961.0798257640977	537.812686055531	716.2617723887442	718.2095207744269	716.797120615047	635.0024151256973	955.4050309755593
571.7536415655654	669.9033498295689	695.3705745020455	907.7293599274575	546.8820340260934	659.1462395472346	912.8973549966411	543.0709203863569	938.5199039564906	683.1568746288083	773.9864343437187	657.668394330181	855.4155120625883	677.5763859143101	647.6257431143729	632.7543241013132	580.9211123733298	658.0396886446955	713.4633888274449	983.2531925637871	518.3663266292003	650.0134613407686	629.3399421938705	785.0146164682644	530.1062613926057	704.9436615282851	708.7630078113821	703.0460897707812	626.8745182306163	920.7616018012453
566.3820906654596	639.0336965251331	682.4046883967103	886.940719650404	539.0723265919307	641.519137507631	903.8984337036976	532.8410029419347	919.7859198073444	664.2817930395929	764.1632222998821	628.288977903778	825.9358033385132	653.4354220181476	625.9835082384278	621.7707167399903	578.5776881996132	645.9669982723383	701.6292147328076	934.1471354999408	509.12785685755244	647.113205406946	622.8132464924108	756.1889892683068	522.629855086409	686.9680618592074	690.9088663651235	686.7388934419707	616.2152024030102	910.119389266595
564.332487441027	635.5089500374213	651.3578723558367	861.8997862233882	524.1055820283489	618.0233046793	892.352748514287	528.6293718955558	898.984617346045	642.4271998586927	726.462173957007	620.5667080222729	787.1901936770878	641.3204535629786	619.570658776814	591.6025262886797	573.136061142384	634.6403533657352	677.3048891122259	882.9053458544043	504.6275403238013	636.1149512511265	619.0543719162384	693.8967012488805	515.1146029434319	675.399147608895	679.8352191795117	666.5479962774491	609.7857059918247	899.0695987426267
558.8491986113106	629.4389469749908	636.0244340307307	818.9830848457399	515.2002468697668	591.4786660530076	872.4464041299982	526.6150327269169	876.2240832016134	618.8343977100144	707.3819815535421	616.0166382116689	764.6805894167474	618.3171448894509	612.4278328712194	573.1722742984635	568.1362677610653	621.0273985347893	667.3522260827717	856.4513896827608	494.5453403560563	627.7506546390215	611.2684597513953	644.1562172530198	506.78115329005254	656.0063597707182	650.4866527036842	652.8125369042499	598.2619059272606	879.7638582433996
557.7253064259705	620.0929095299497	628.7947501590183	790.5276337091707	507.5043196356869	570.6121144459437	867.4363274641391	522.770556145669	847.7046635264921	598.1104594770361	694.6987779546937	608.7137934743953	753.2604750485586	593.269637797223	600.1651209959854	560.5098180526329	566.920817770047	606.9067680830481	659.1997808485519	824.5143817560041	478.6841648372407	616.9213454103981	610.6777254247706	622.4329691587218	493.48153247222183	628.7495272372057	629.7599385660643	647.1064894250137	591.5755409246295	863.3598851855468
554.955654614017	611.3446831248634	619.8101781528314	750.33649990585	503.90568227938945	553.1654210592482	859.8070882044692	520.1681556014834	835.4097051333504	596.0890958671032	676.8446839719913	606.1090581621612	703.9160355338861	583.8994816672014	592.0063585027926	554.0189390583844	565.5234728784862	591.9003052795847	647.8676190615614	789.2141124187051	470.9627061991046	602.4928805341758	604.2341777110307	609.601722931515	489.50453392453545	622.3841341402635	613.6137983226497	636.3408283911438	584.2640868059304	841.3023050239385
546.5677102577577	586.6145683224469	605.4228497566489	739.680419953095	503.90568227938945	547.7075302975853	851.9453758891208	511.08614730976535	811.489714361753	588.8330499992463	663.5149797082199	602.658702131715	692.4735344962628	569.570184901541	585.852085325677	535.5282402239251	563.9440864798273	589.5791904257961	627.973813529653	767.8922040565898	468.11897828450714	584.9719391403346	601.1397649181217	590.1122501732316	486.1051628326064	612.422337408636	604.587614909927	624.5106137464134	572.019952969996	815.5037258137208
543.3935904083031	580.1393916940934	597.8602989897124	720.766616093938	500.2648426080301	540.8207869969075	841.8959208174326	504.625278292511	803.2067052269109	575.006750744792	655.4470073413211	596.9121506872702	665.3912612358213	557.4103731536302	578.974687628096	529.9388585536357	562.6116874374054	583.7522228222222	604.9472075985657	752.1328768537286	466.4666651143162	574.075674110396	601.0108368332876	579.0737270703015	481.3344486926592	592.6354296552008	594.1573212258893	617.0658234001519	562.9004026665872	797.2319216519552
537.7493577235945	575.1192269576646	591.8348317853166	698.0771081497725	498.0223248464584	533.9568586294837	826.798962392122	501.6035691422769	787.97641093106	565.1402969182793	636.0233192504019	593.731377985571	658.0788069921337	541.5356993934666	573.7032705109182	523.9539358370212	559.3284219109629	566.3767166152538	598.1990778103667	736.6764251246478	461.5167183053196	568.9856298957409	598.879733911215	551.7127532145113	480.63914079415554	571.707156615219	578.8548612336924	610.3999989875811	556.9440423726426	791.765707909228
536.9804256619757	573.52433242391	586.5316888694774	679.160140077726	494.7726245885376	515.4486243458709	816.828774174721	497.17116092284755	779.5231587141195	551.8791469667708	626.3487224934863	589.7077151045198	638.9950710730848	525.4717023245003	572.277132245737	520.9782511219237	558.7296527055823	557.45738354729	591.0345390206007	716.99101251887	458.54244874535584	560.1430064254303	598.879733911215	546.9928217574791	478.1273718339552	566.0455446543237	568.3649327783701	602.3559290719786	552.2875978881211	776.1581662249241
534.8536043834819	566.0021659350359	578.5322043727713	668.3136340232163	491.2631505728041	511.8377546542359	812.5228072865705	487.14144929225574	751.9712923718115	532.3722312674055	621.5321642035465	589.5117857694615	627.3841795204855	513.9136991276088	566.8338870384966	515.0260912973176	556.3486394345832	548.4971839100747	580.3215630317736	702.1820843829275	456.18044449647914	555.4233111309733	595.7971355762354	542.4249714778448	474.54100718645327	555.2295799646578	565.710766786273	588.9795092936586	546.4338708376121	766.8239633516573
532.0513790612349	561.6249591590729	559.8959326771244	650.4054093829329	487.259381542136	498.8436672355352	802.2236775561112	480.82580906975477	738.2519006728766	521.6321513276555	613.4290736596747	584.7539699816098	618.4658205612393	509.83020411275993	554.1678288528601	500.66517760819886	553.2135039396816	544.5065343440809	574.5938500012119	688.8927496951042	451.0555214628785	550.7477807020873	593.2695107148389	539.5447001695047	469.0264783131591	544.5987384103819	559.6682253947824	581.6656033905272	545.5039139414223	757.7339857706427
526.7990403882843	552.6316460210852	557.3274374291145	636.2115884689262	483.14615696266117	496.0548352741548	796.8075393034069	476.718603823497	723.7619297670533	518.7334550299204	598.387425244618	578.8049852657498	608.3082093128492	507.93367885947106	546.6754558020673	494.2800297466819	550.050698575739	535.7727463227795	556.109150541623	679.725941415402	451.03222623435636	540.0869583146654	588.7193991545919	537.5314121720126	465.6895036871296	539.4089085600424	555.1048772992636	577.2083129245505	543.7336252501854	741.2807494403241
524.5296977776641	548.542685283699	549.1645149256362	626.3043525794931	474.99038155775503	486.5909469835631	786.4447587249406	470.5280046081998	710.2536573726621	504.1504034433251	594.361544903684	577.497583040376	583.1697601016824	500.3616708770759	537.9517077489209	493.1288190683225	548.1145259956946	532.7646310805831	549.5341911374774	663.1465733724981	446.81433621917233	531.6880047783967	587.9345312126729	519.4021823023071	462.5448788355735	531.4314979151624	551.6538974657717	571.6968455916356	539.7205819629189	726.3870098635883
522.2389347494656	543.5129277919308	544.4781985388622	618.1386700653702	470.53396948995135	467.82131456635875	781.5688894137788	470.5280046081998	699.5447475265265	490.6784069844963	591.8798737489593	574.1970324899713	581.19189196156	497.1842511602775	536.1391531597843	492.76523627134986	548.1145259956946	524.5277782680213	535.892456658403	650.0870602351829	446.81433621917233	525.8170752272175	586.8938633009493	508.04739988585777	454.35666841676675	524.6524744782804	547.4924515461776	571.6968455916356	538.4530598038773	708.3271368719381
518.5581646577159	540.0904891666432	544.0092115003558	610.5573500295066	468.80339038454895	464.13191934817803	780.958786273724	466.24309186486437	691.1800668345937	484.1115881587916	588.4735424595943	571.269166723109	561.5074966701825	492.3898568960194	534.6266332070074	492.76523627134986	547.9304667027586	517.4439978207326	526.242396673101	644.3456941568907	446.7021839524913	523.5120123862067	574.7641290024253	506.1281812192131	453.0219280777943	522.6724126900681	546.5788787344925	563.4339676509187	535.053852443635	700.1077896998418
514.9917485762944	539.4326513533105	536.226064664621	597.1299207490231	468.80339038454895	462.82218865467826	778.5966750076755	464.34988551656005	674.6132251190695	480.0661504821472	576.7420571577888	565.7110153336496	558.3388792770562	490.71286044666954	522.3720115232694	491.31331247810584	547.4179566401465	506.7825365856887	524.863782342451	633.9375223716911	443.95520418438423	520.0389891187116	570.0599309348929	497.77352825738376	450.015030293907	517.5701804130572	545.1242896063203	558.3764258577162	534.0874776421937	687.9907045436214
510.52527584722867	533.603201370375	534.465394827426	591.4433711661854	468.3193347090284	462.6356361191099	773.5629017640174	460.99485919547527	665.7140433563203	477.04505481799197	573.8581369002009	565.707545636215	556.757585806989	487.01346639325004	519.7915659280161	490.3075156557603	545.9962945201229	501.06848946149296	521.0321152721594	624.8275599925179	441.2623561545773	517.168622963108	568.8143090351416	496.9517789202043	449.2494196153147	511.06707507821034	543.0875847433849	557.650211164266	530.2051919508169	672.9612283537801
507.73899284201946	531.7556079766598	521.4836309031716	587.6536947818284	466.41184207487754	459.3712669065712	766.3183721246894	454.85078740316334	655.5200338852721	459.92189216624286	568.0444589621453	564.5310870289625	549.4078115240811	481.74010910132665	514.9430519584575	489.7147959933849	545.2043641430397	499.15580775681633	516.9880542869575	619.6645688858798	440.2610394344888	509.402922239468	565.6473179392897	492.6524477271764	447.15992831995544	498.1825856537134	539.7002160156114	555.6988629906226	525.3802548209742	667.1132364390643
500.7382727659699	530.425358043585	515.8004987493914	583.5707801135504	463.9863255410455	456.6795594456273	761.2757436876285	454.62956361966053	643.9862771013594	452.512294501469	560.0211149865119	561.4135471245995	544.2953507654661	477.6844471407429	507.6975465352062	486.88061750975453	544.1951606854096	494.7184266684716	513.0928698473286	616.8363548624243	439.231242526687	505.44575719193364	560.2246358703683	489.0019666918302	444.1499610658682	495.3443760990616	532.70907045103	553.7436927328663	521.0814801331488	661.2112334461689
492.4677899789019	528.7692011769412	506.7512133335098	575.1606682815224	461.0966523256507	453.8679864798644	760.1957955019848	448.8554896132177	634.1922489373451	450.0431358671112	552.1230142807877	559.836901672285	537.6477155043476	473.17310885029315	506.7595525623757	485.170964017459	541.3018074793883	490.7035775553702	505.42346231794124	607.249220652026	438.5517312790796	500.81507056426835	560.2246358703683	485.90844172850694	434.21141669639064	484.5244157902351	528.2186304533546	552.3507062891172	518.7341497214948	650.7337435901923
489.008067181609	526.9780448820835	502.33223292878694	570.7793309421918	455.1150228018859	449.0263818659184	757.126936034955	447.379481801872	628.5660558317184	446.39834714654864	547.1833715403883	558.7841179911127	530.1110399185735	465.44780448207575	506.1212145713339	481.9317107234105	538.0699830848207	488.0891049084207	496.78023895043447	599.4211881643089	437.2003389309848	497.88992344279677	558.3757751831863	484.77120340532923	430.85438143340417	480.1985912048915	524.8830561045611	551.6663170215122	516.9976865226021	642.6885587763323
486.4595429955034	524.5389019533501	499.83091552392995	564.5463855989912	454.5729976932098	444.6018963874443	755.9678426129007	444.40533673444725	617.7259245785681	442.6326092365121	543.5139636190629	553.3139055616674	527.2088386868026	458.8201922263909	502.7470019827437	481.3868864247422	537.1633083802677	484.25844267413174	495.8922316920033	588.0708579956515	435.6551048641671	494.31724144398964	557.5477108489382	481.143294802996	429.14722647834355	478.6935797213053	523.034749728755	547.1945221320009	514.4795340708782	639.6387713355175
478.39035949994127	519.3457449493508	496.2749943919966	557.6049052174311	444.1797144230893	440.35092188964495	749.6003060352766	442.60598072627204	611.7707602414305	442.6326092365121	539.5588053947854	549.5317943753794	524.8556292303076	453.89942022844673	502.7470019827437	478.3025462813912	534.2285114212641	484.25844267413174	492.45917064408735	578.1211219157337	431.52183527008424	491.47409440227455	554.6683844750366	476.5925255516723	427.7763051421454	477.25363716115885	520.5280086744697	545.7667775654163	513.740793237502	633.3904550899881
477.51531420373385	516.1457804267175	492.3851514641192	553.0618946718358	441.977646366414	440.05482865769983	746.454506845713	440.4291283733345	607.0996779406672	424.11567952551457	537.1826663811526	548.9994439721311	520.146104746934	450.7512764971825	498.0101488354675	477.3360312723735	533.2466084682867	483.73207287040975	484.80759323361445	568.3761255024735	430.1827400320661	491.47409440227455	554.5134522928355	474.64799399502556	427.7763051421454	475.4147547538357	513.3050345704191	544.9306266880301	511.37386585083345	619.0013483758969
473.9355603761813	513.3105604514528	489.98368563527663	547.6982140183369	440.6216738278162	437.8956477107585	740.9623552067792	435.5848745308196	602.7154818682222	422.2558387074197	529.4209789385657	546.4589447354962	516.8347476093395	438.8342307374538	493.9625888496778	475.40736539979525	532.456867413192	482.07548243775284	484.3043589143632	564.55498842169	428.78628058208244	489.6596473034258	553.2856098090926	473.07899614110977	423.4744403667894	470.1497192302202	507.9830092964513	541.2071284097146	503.95949291913496	608.8929354331883
469.5318012142581	511.8879628007842	489.98368563527663	545.0058562807627	435.2063250070155	434.7090553299247	738.4132610932716	433.38911441213156	591.6566197365889	421.76561840999364	526.9412893005309	545.6230075752355	512.4181232202469	435.8627049341351	490.79901513210194	472.98127968252777	531.2571923031824	480.0275110227591	482.33337170814093	560.2008579379894	426.1782114082554	488.0095614605118	551.7508278155066	471.9800512167506	423.4744403667894	466.80924862514325	505.930826495337	540.9204494457045	497.78152295975195	607.3342687400443
465.1756809298462	511.3317995171815	484.84982526912273	541.4792112593016	434.4043535202291	431.69674366156846	734.5798736332076	429.37217041912083	587.348225234248	418.1569970315687	526.2622781884498	543.0610409076412	510.9422155420748	431.7767446858369	489.1812432616291	471.81164560733805	531.2571923031824	479.8765977738261	469.6286112055613	548.8414997295611	424.48552782698084	486.9814758787501	548.8600349087212	466.5166074250668	421.3376586114537	461.45705378206327	501.8322047665946	537.9679144393203	494.2644396386239	598.6774987879915
463.27200492363465	511.3317995171815	481.6179371138575	538.3740876964407	429.4881135579183	428.2590565085428	729.1109973563082	424.07820613278824	581.8054910504786	417.51199053846074	522.2769186065923	541.4091127333497	509.28541460502186	428.31643137181896	483.44498845874847	470.56951380710325	531.2571923031824	479.01414586576175	467.7999185517099	545.1107722708193	422.03283847194825	486.9814758787501	547.5427542447705	464.3529195597364	419.66884504880073	459.58303997374196	498.78515517325394	536.771428950913	493.16125512645806	593.6974504504947
459.122219509563	511.3317995171815	478.70505899525995	537.9364003896608	426.6416922288561	426.5112827578554	725.7116038954777	418.34578654750794	567.3057202749881	415.0246457349473	521.4423183425279	541.4091127333497	509.0407925309625	426.2732818331065	465.6491647332273	468.90092289501825	530.0811960684424	478.54050672764356	463.8019324850884	543.3916547914732	421.2268650472019	485.5566042241976	544.8286083423486	463.75153549558837	418.46166665636986	456.97907047288356	496.3834388089814	536.5543779662428	489.3228707229391	590.9559450397351
456.43459715889526	508.2782840163932	477.8046126213206	533.243911785911	422.80090445619686	420.03079962006655	721.3892179021839	417.7980008673643	554.8770122340416	413.71690767944625	520.6548710000559	540.5289377711305	507.4932728149168	425.5373794560115	465.0769420744681	468.82268192263706	529.096718026895	475.6738660283083	459.9997938124302	542.5735621348267	418.5436598259048	482.8580069550401	543.8931945295341	462.68438352601424	417.9215017756323	447.10461379576	492.7077772182803	534.8414264482399	487.9186224919988	586.7135919712216
452.24460621164735	506.625968259439	470.31348183062937	532.1121314582216	415.61297904402045	417.23977000144265	710.4736987164296	417.7980008673643	553.3912268930877	410.3384161273806	518.2152126349039	539.6281438000733	507.4211872721096	424.0287356559113	460.944869122192	467.3722346497879	528.9967041062175	475.6738660283083	453.6842166716233	539.7117221329071	416.39502832959454	482.19503512334416	542.3193138139757	459.17437705023417	416.87921836317224	444.04242577065236	491.89563749046346	533.9511832403797	487.480193258707	581.2711493179204
446.10299788754025	506.14815776663863	467.97931518148357	527.9761600082805	414.98986041410996	412.29947186339194	704.4927401042017	416.82885775034043	547.7569287016702	408.00280901436247	515.2003524860974	539.2748898747714	506.15239487955466	422.53630940944413	456.8651197802994	466.5361918904059	528.7832872243555	472.22416758155657	450.10981055446007	536.0800082525352	415.69760023134114	480.30386750923185	541.6096712472653	457.21880912493214	413.74888347890123	441.6907526624183	486.7909198762246	533.2315856912976	484.62067074208824	581.2711493179204
437.9687233503606	505.9319531356405	462.7119114378497	525.8546667208855	412.4505639516271	411.9305140071731	688.2321972376943	414.441552591327	542.8330662049341	408.00280901436247	511.4026229999199	538.3285489305922	504.94177559933706	419.1369225004486	455.30527108040155	466.1135370677838	528.778015255682	469.691118653315	447.1017334488175	531.0202077386041	414.2456965420043	474.5099578841656	541.4639070933728	456.25024787358086	411.42360451844684	441.6907526624183	482.89940846822776	532.5946303915866	482.24705131956875	579.9524851206014
434.84511853518825	505.72341809135384	459.6504558530108	523.0532437052875	411.13795748718263	408.69249798474027	682.2777218650667	409.7156196767043	539.0395880511346	404.89057343800465	508.82634235926594	536.9699548977164	503.5880829350118	417.9025458087792	451.55999319669394	464.3287691366015	528.309088580213	468.7537977540487	440.23563640794305	527.6841517603996	410.73077154691237	471.41548691048627	540.7636929356793	455.65111512052135	406.7197215323997	438.0726478645166	481.4970553256241	532.5946303915866	482.24705131956875	578.0513766354865
432.6767850853072	505.44453922128565	458.75368167979286	517.7525934823649	409.5817335304307	406.27495200291946	679.0161970466531	407.00639105807363	535.2888097241041	402.44899519523847	505.2793004588123	536.8794626840772	502.640078157482	415.9074208779417	443.18924692412105	463.9400937903216	528.309088580213	468.7537977540487	434.49945172052344	526.3263374089131	408.02378635956705	469.3410517978525	538.8431736280204	454.5848828676475	404.43763260478477	437.8959762847797	478.0777944554145	529.9315644829148	481.7278424878012	574.0219450688883
431.49391104224566	504.86642174138024	456.2901195917018	516.885784310955	408.1351520492419	404.7602899670661	670.1404222063877	406.8102199971635	532.4205292186682	401.48749664265415	503.3845059122126	536.5998176081688	502.55793894189816	414.5226270360944	441.22834821668357	461.5295590234804	527.7950396158076	467.7019823996385	432.40086910291814	518.9852310364448	407.1522653329182	467.31947287718526	535.9176543126525	454.1078513551015	404.43763260478477	436.51768524263883	476.73515373483747	529.7910154509241	481.7278424878012	570.9755499386422
430.28309046618045	504.4686109224673	453.49041209236066	515.6952364344077	406.152847546056	403.1820011476236	666.6868936074275	406.2636845593652	526.3641641171915	400.2243455319215	501.52669423572877	536.2152103211697	501.3790335198511	413.6573240139886	436.6655493546184	459.70682731474585	527.7950396158076	466.0054781328459	430.7800704050949	517.5918477907985	405.1397614637977	463.25981841929286	534.355265171445	452.32007225713824	401.54328659553425	434.77282453955036	475.6525927884679	529.3220289051869	479.5237749607527	567.2731112755191
427.5452439361776	502.39158972328687	452.24179068750834	513.2491933990077	404.1730836504984	402.32382553183766	663.2124455765435	404.635268589669	524.0958165618179	398.29309376996787	500.13844569638104	535.956621515895	500.5923814392452	411.47181295406756	434.94375932922185	457.76828708220137	527.0408535268739	461.33827254426683	429.0808881867473	510.8630821537533	403.50623385035243	452.33952194707854	533.7629429037628	452.32007225713824	399.8481605535431	434.4242522967237	473.1038526376097	529.3220289051869	478.52208537128695	564.358213728425
423.36196167091134	501.7532744569455	448.0708827281162	506.62653172975956	402.76689145153773	402.2682619624045	661.2096519476142	396.0349616606117	519.9621605785458	396.8013363246771	499.3283235727549	535.483244954023	500.0777408018926	411.0031784697558	430.8093479687952	456.3373296286407	527.0408535268739	460.4596215421841	425.0539130124961	506.95468625279284	401.28034611983685	450.4380049609168	533.5198099917867	452.32007225713824	397.79799777686503	433.008506383185	470.25849013092	529.3220289051869	478.1690166821568	561.4337086816176
420.7298798529322	501.7532744569455	446.4779740764767	504.7395492169835	399.6375212795634	401.19101924803414	658.7141888520562	395.7510304744983	515.1026606717351	393.8125830659807	496.9119819100895	535.483244954023	500.0777408018926	408.3910853910667	429.2262495010365	454.94011840254325	527.0408535268739	459.65343764047054	423.02556418666603	504.91856118208636	399.6455408948471	445.9434634199995	531.0244536710035	451.0853026538748	397.3296422380013	431.11072214991975	469.44520105749643	528.8907646923238	476.89795568446334	555.0257035637289
415.2861994289905	501.63180178487494	445.14526458377793	502.24653853810815	399.3855972115754	399.8770428112252	650.4968332046719	393.9888750697471	509.99796485113984	392.69799892329644	488.82669964819354	535.483244954023	499.83936279727334	407.5027857176573	427.3093755381418	453.24645390234673	527.0408535268739	458.9193872774318	421.3416282880834	501.1805239855099	398.4677124490369	441.1600563066554	528.8415484833434	451.0853026538748	396.863832142987	430.3127672461328	465.56711042053496	528.8907646923238	475.30550159348763	552.8595712641554
411.6726774003202	500.2432369870992	443.39209922534644	500.8988862422689	396.5696400826525	398.7174768340851	643.2421730029914	392.3322857141849	507.40744058144026	389.9636368686651	487.237324385346	535.0892649815435	499.1437887366601	406.5015143185794	426.22195115352235	453.0284223347589	527.0408535268739	458.9193872774318	420.8777279880909	497.94300810823006	397.7201443411217	439.8997684720663	527.4525583531938	451.0853026538748	396.55921288834014	428.1353482164652	464.54111934603213	528.5417202447024	473.9538856960621	548.7557687675583
410.2150272810376	500.0352099856048	441.6507537999231	499.24850047657964	395.4657889278563	398.38034274720275	642.1503915022424	392.3322857141849	505.9984611980421	388.4413368420921	486.4635179299936	535.0429795631424	498.4761405322919	405.4913577877916	423.07928501810056	451.7322272233823	527.0408535268739	458.6430096125382	419.9494186148054	493.9210779633621	395.5592035176224	438.7361433384546	524.9519354763327	449.966674228784	391.40730859151415	426.98795871714964	463.3951710962681	528.4003604875891	472.71689627639773	547.7855526088018
406.1235806716641	498.12080112749095	441.2793081619277	497.58104554397454	395.4657889278563	396.2026947693532	637.880829805601	390.62114131091914	499.438636105102	386.77557986594877	483.17671858380425	535.0429795631424	496.195977754512	403.4865988978154	422.300342084138	451.11160744735025	526.9354626914591	457.65120583029505	417.0422507277309	480.1243594978464	391.8521336333846	433.5793765070665	524.8434299952564	449.5099740766521	389.1408756929856	426.98795871714964	462.6139250874612	527.7577348330681	472.3741191870452	538.9119173520373
402.4286681764861	498.12080112749095	439.851612863954	495.10762428892065	391.5919650160154	395.99511295123136	634.8322192268499	389.9088138671146	496.77096159351	383.77161700178317	479.04559786226685	534.1128275789705	494.649060774895	402.0653715255576	420.2499534457735	450.2318529254429	526.6588924916863	457.58713788633537	415.0450248763571	478.308203815017	391.8521336333846	433.12047830531134	523.1834960416911	448.84474922760535	389.1408756929856	426.0574762436477	461.7875909509469	527.7577348330681	472.17530676977947	535.8763851536725
400.3533464332877	498.12080112749095	439.4563429354575	493.19366103063953	390.4168775305982	395.60300632100495	631.8473261233178	388.6247431486457	492.2052282778052	383.3577350888042	473.3275068040173	533.7628584057064	490.9732783491057	400.81182009047643	420.2499534457735	450.2318529254429	526.6588924916863	456.235028008325	412.8128864162711	477.33615108867815	390.70908388197086	431.18590850417297	522.3357714049788	448.5877467702342	388.18393545940677	425.0192412518515	461.36567421517907	527.7577348330681	471.1720373998729	534.2382813797338
395.89794141496066	496.9753197233575	438.94996796193465	490.77652966250344	390.4168775305982	394.7942303091039	628.4627722642131	386.91694277236394	490.59921414880483	381.6267715638167	470.24537301351654	533.0907249822752	489.39885720923417	399.8490858682383	418.66876012012676	450.2318529254429	526.6588924916863	455.30167620245095	411.1839023807453	470.96800840748176	390.3013336306394	428.88484409309956	521.1374061982434	448.1163910627977	385.7205429217174	424.59218349549263	460.517192759073	527.7577348330681	471.00208689536197	532.9846759846685
389.4946313390268	495.9835925187548	437.93765830130013	488.6633884671362	390.2004084163558	393.8078264509241	621.5067942625031	385.62820333038076	486.6101694006384	381.6267715638167	467.22069563791655	532.5188186799725	488.4031790573692	399.37464167651865	416.90232273030426	450.13970609521675	526.5581397126173	453.8988634588113	406.678953097991	468.5800340267067	390.14738017380614	427.1047697732573	518.6633823788522	447.27734967496497	385.1535901585019	424.59218349549263	459.3586797472403	527.4631668240037	471.00208689536197	529.0010950303201
386.08573949059524	495.08798226500807	437.4784113390956	486.46976568001617	389.43212240146903	393.50213453357793	614.7797184791923	382.7092294591936	477.6668487236911	379.86262250366707	463.37355316957445	532.2902709327191	486.40980550816784	399.3138131216697	415.60446648962096	449.61713487985844	526.5581397126173	453.36397586345754	404.983484993694	465.63479784438385	389.46570813101044	423.3898692262137	518.3238244186114	447.27734967496497	385.1535901585019	424.1476435364861	457.8647162341587	527.4631668240037	470.85827776716485	522.6980800096039
384.2532579984453	494.59967260775505	436.50634576508753	486.29596313256513	389.2353691928808	393.46254795419424	611.7742420339196	379.7997309552002	475.3918887895456	378.8447714266285	461.32787447451204	531.9193757275497	485.43626822646104	399.1002634239566	411.58075750597715	449.61713487985844	526.4554928982789	453.1648145503392	402.1650823565138	463.02182767709144	389.2668132627972	422.912851818073	518.1398521241096	447.2158590092493	384.0214149682603	424.1109669091339	457.2121289819413	527.4631668240037	470.172476048104	520.1023223870859
383.5912666717152	493.4654802224033	435.71501374221026	483.6038605712781	388.58776767727824	393.35060299876056	604.2688685732669	378.8542935588781	473.2128791241611	378.8447714266285	457.02635895005744	531.7237967764611	484.8620250869012	399.1002634239566	411.2349367608799	448.08010431473366	526.4554928982789	452.1952135287388	401.23229879541736	457.82845463270496	388.73243831444887	420.44762955749457	516.7002079670438	447.2158590092493	383.59676940049457	424.08933945916056	456.3180921833591	526.9402722936227	469.26591481494063	518.6643778511692
381.7472138150522	493.25514247777244	434.9854419285423	481.5425681377847	388.35412251552884	392.82370029024537	600.7921789928879	378.1850634185999	470.35850408021787	378.2997591044544	453.64314002969786	530.599676005234	484.1334271410708	399.1002634239566	409.8952162934021	447.6715808189872	526.3249886016152	452.1952135287388	401.13113962587323	456.81095127085666	388.73243831444887	418.2898681459804	516.2687185254931	447.10011546908396	381.9437510734605	424.08933945916056	455.52710223150655	526.5430257167201	468.935261323655	514.7552967285815
379.6550473525198	492.88685344768646	434.85961493755883	481.5425681377847	387.3960050687814	392.82370029024537	596.9162103221847	378.1850634185999	466.87124083235204	376.9621309353171	451.2642521118774	530.448537982913	482.7216218343185	398.1159525886451	408.3418089829473	447.32476148695633	525.6964148693178	451.74494840164346	401.13113962587323	456.09753900587964	388.73243831444887	416.59659895839116	514.158518631518	446.5251852343051	380.2030157151312	424.08933945916056	454.02882791165337	526.5430257167201	468.935261323655	514.1355676416124
371.5465691396428	492.7314010155726	434.85961493755883	480.31188415971087	386.7600849043012	391.7621481464395	592.094659797079	378.00665359335864	456.1863774649496	375.071513386273	449.76696872119214	529.7676177675763	482.1966801364042	397.85872870029095	407.4050659193842	446.7839245452624	525.4949693658896	451.51690801939264	398.34553678596893	452.9087430542327	388.73243831444887	414.3027577616964	512.7130648367571	446.444172281952	379.1052360714665	424.08933945916056	453.21206340905877	526.5430257167201	468.0748147237355	513.6522154992531
369.9086074982313	492.0980355028719	433.7567810697482	479.8250505725742	386.53914344091027	391.7621481464395	588.1376932392866	377.5828211024047	450.93751340507043	373.311897551466	444.3917402347196	529.7676177675763	481.94062091833564	397.3042622152758	406.7558037208887	446.08858152263537	525.4949693658896	451.51690801939264	396.3042861198976	450.46225555878334	387.89077005593356	411.763282063428	511.99544441040075	445.7756396544235	378.59706727596347	422.0046866171968	451.65295420615604	526.4849203855772	466.6427307591856	512.4681072463993
367.4219076426275	491.82971559333623	433.4417503433596	478.53797594403284	386.31173552496267	391.7621481464395	585.4024435552424	377.5828211024047	447.1848805584523	372.3318390070384	442.69592356895356	529.7676177675763	481.45818741736196	397.0839563454444	403.799569942273	446.0204103933786	524.8701275645392	450.9508352753362	395.4775893972742	448.20574455466135	387.83424227809155	411.0300192775695	510.49439557516854	445.3164794341767	378.30172233292615	421.6780255085398	451.0156957560263	526.4849203855772	466.41042246751914	512.2236088752431
366.5092702124973	490.4015908864104	432.79450433437637	477.8191928278879	385.0280356042611	391.44266490779535	583.0091728142462	377.0060745793374	445.44392812762567	370.2865911260116	441.11636732917395	529.7676177675763	480.58520843000656	396.7100648933071	403.37756374836476	445.202611091426	524.0738233114411	450.9508352753362	393.7574988025835	445.07422676485146	387.83424227809155	409.50659541172	509.55137481540066	444.2681089355754	378.30172233292615	420.92557014577176	450.5427521236884	526.4849203855772	465.67321911468036	511.1353657945221
365.76829667518945	490.1314699591853	431.44324806062514	476.0252450980532	385.0280356042611	391.08239530305787	577.9154309763281	375.5144911566761	440.7460056135982	369.78837567059577	439.14983337538195	529.7676177675763	479.4282145056981	396.4141840082969	402.84984456234434	445.0245912478216	523.6566007157605	450.26470092502586	392.81113699428056	443.0095565755141	387.078507558665	406.5370042267317	508.6672179502785	443.88407955342785	378.30172233292615	419.7258331786034	447.9568783930109	526.307289678922	465.36512209148975	509.47832399823704
364.9650264161001	489.3722693579556	429.9127845192293	475.2684698331542	384.34793875775375	391.08239530305787	575.4930945634844	375.18217713614024	435.4379541090205	369.78837567059577	437.74608347031455	529.7255236167474	478.2917803070088	395.11025907296874	402.84984456234434	444.58969853604447	522.7555416455261	449.8518144742473	391.44990262567217	440.5746582269679	387.078507558665	404.92528865944547	506.63639660603474	443.82799043243466	377.7086298793954	418.45102837590645	447.0323366293611	525.8638959232658	464.7836895908841	507.77232325057116
364.4067973190265	488.07209566502024	428.8731427089451	474.0377850704109	383.0402199740487	391.08239530305787	571.7343958424394	375.16018600593515	431.8969944188954	369.192306263291	436.18364691343675	529.7255236167474	477.6822706900738	393.9383884868939	402.51859740467165	444.58969853604447	521.4136549497506	449.0556945148752	391.2461285868766	439.0467802608989	387.078507558665	403.47942179253187	505.77026415661294	443.82799043243466	377.42785364830553	418.1094311996269	446.47205542525563	525.8638959232658	464.7177955796448	506.14484473142727
363.45472955006255	487.6375579509031	428.1869285792692	473.1087874476092	382.1424330820488	390.92014576443796	566.6485273651444	373.85968127337753	422.9295134848362	368.80524736607447	433.5632753164383	529.5649787377732	477.4542187710515	393.9383884868939	401.7457539087273	444.58969853604447	520.4764814391485	448.4650245987266	390.268903921387	435.17175742756444	387.05568888497606	402.7174033523815	505.77026415661294	443.68699209725315	377.42785364830553	417.91271331349725	446.47205542525563	525.8638959232658	464.07822068395467	505.3708382869482
363.2990149751054	486.99593845200195	428.1869285792692	471.7128906636714	382.1424330820488	390.66356029088325	563.427665333897	372.8126947441858	417.5885031589186	368.2984999680512	432.1347618363993	529.5649787377732	476.9938578636426	392.71013836939323	401.27852274414107	443.9393824267453	519.4178802651077	448.4650245987266	388.94727661430204	431.6469521151705	386.4827098242074	401.73659378122676	504.28784162895874	442.8576719827788	376.1973530685027	417.2117968108636	445.39777379865654	525.8638959232658	463.4633752214139	503.4860220978211
359.6850089787549	486.38936109661006	427.6886796400152	470.7830862754679	382.1424330820488	390.66356029088325	561.5119169981331	372.8126947441858	416.26401142610337	366.1663844948067	431.0356381298035	529.1397222475425	476.56872835831985	392.6561451596029	400.0952795732828	443.812914653229	518.4020940484029	448.4650245987266	387.8668054621793	430.94320268994517	386.18395842024955	401.1003071021887	502.0726491194298	442.65044326309294	375.6475646393874	416.63067549544985	444.6153118811992	525.1963249432921	463.4633752214139	502.3225961444997
358.36746858149445	486.0155931467483	427.2212832197015	470.3223897407677	381.65577573332973	390.66356029088325	553.3119820069538	371.87859896227087	414.29950275040676	364.7898319781511	430.5973072240366	528.2338353273342	475.7025551894663	392.09211247069754	399.1456197133951	442.95430135593085	517.0011844895987	448.4650245987266	387.8668054621793	430.1944549162949	385.90950134620937	401.06090635633257	501.34918406525196	442.60664177633424	375.41467699983747	415.70215596153844	442.5197523781636	525.1963249432921	462.3699759192066	499.72713191288835
357.6625466120845	486.0155931467483	427.2212832197015	470.00287549139114	381.65431077130154	390.35558579266217	545.1794446039904	371.87859896227087	413.09361884039606	363.7777678961825	429.7182052795235	528.1336890857697	474.8742191436067	391.8135914096187	398.6063301578733	441.38768587009326	515.4481329574654	448.29646910383894	387.214932972087	426.4949112392072	385.90950134620937	398.3139634855867	500.8005049139825	442.39559148589467	374.49086578159717	414.6932599176717	442.3600687273905	525.1963249432921	462.33550638991227	496.88071713639374
356.76286697450735	484.72569062112166	426.8703855946587	469.72219778751446	381.52883980992783	390.35558579266217	540.4985089897675	371.30069565341876	412.0772992755077	362.8524094038204	428.09516671225873	528.1336890857697	473.49964678556694	391.06014638498635	397.9114104731168	441.38768587009326	514.665906818017	448.09113777635605	386.22315629969523	425.4495726069341	385.6509634813722	398.1583596317226	499.14216271398493	442.3403246395433	374.0703601157327	414.6932599176717	441.97902949998775	525.1963249432921	461.5264353197623	496.1637793320432
355.9303528317349	484.72569062112166	426.813905805727	468.41783346225554	381.16753873832226	390.35558579266217	537.9991613469981	371.1088752521747	410.35444695052036	361.5523055012106	426.9895474089297	527.9170622738859	473.1664859973851	389.2054235996926	397.7913118547453	441.38768587009326	513.9015007432754	447.967276419541	385.4200197820417	424.8280388096427	385.6509634813722	397.95683523760454	498.7569195527665	441.90568214571573	373.8741336988934	414.6718802322374	441.5831141802908	524.938391735557	461.5264353197623	494.6731365310356
354.87024833599554	484.2379030057644	426.47355975182387	466.8923316877714	380.4399753739091	389.47851362425274	534.9295088144285	371.1088752521747	407.7036107250359	361.5523055012106	425.93429054969926	525.6485256162985	472.46102514760327	388.68775524910717	396.6797126319766	441.0486129168247	513.7174627836682	447.967276419541	385.0487326348905	422.93802630412944	385.4738066962032	395.6352373157628	498.20212256229297	441.90568214571573	373.7412658972796	414.4951569807023	439.29400886857707	524.938391735557	461.0110601334226	493.111594513761
354.3566472552704	483.6134679971288	426.4078539188956	466.5990534518661	380.4058119037995	389.47851362425274	533.1290830851656	370.71987102444507	406.79127266683145	361.43157664652125	424.5336736959396	525.216024163248	471.45220912153144	388.68775524910717	396.5851202165989	441.027419201406	513.393377861823	447.967276419541	384.6736497292093	421.91216907140154	385.4738066962032	395.2978508023107	497.0145114704153	441.3594481624525	373.2216222858877	414.1598934431327	438.5898220740761	524.5854768315437	460.36182877182057	492.616123414987
353.5521846540808	483.00145234910366	426.3894923963158	466.57770455035995	380.4058119037995	389.47851362425274	529.5196279437379	370.71987102444507	404.59530178571583	358.5813209686735	423.24396428880925	524.962412452934	471.45220912153144	388.4414497102205	395.3836397437192	440.91316372279744	511.18333039451545	447.8262766349377	384.5699043962367	420.8508017135774	385.4738066962032	395.28610208592545	495.9337680524742	441.3594481624525	372.7320944441869	413.6704846248003	437.59489327536744	524.5601639792599	460.36182877182057	492.31304969895496
352.9644157639488	482.97725169496846	425.8868822122415	465.6304824610595	380.4058119037995	389.47851362425274	527.0415325570395	370.63115370431274	402.67239850191754	358.19558240265883	420.1855544000436	524.962412452934	469.8514823086218	388.4414497102205	395.2883560865452	440.46200015323194	510.4808110810316	447.8262766349377	383.5726086504844	418.2771379828971	385.4738066962032	394.9051228031135	495.75136491890817	441.3594481624525	372.2303286377725	413.1859889065728	436.47472529375614	524.0389706103603	460.36182877182057	490.9678996873947
352.4597972021622	482.97725169496846	425.3701898605518	465.2813206878423	380.14341554746255	389.47851362425274	522.936948646684	369.5452630296758	401.89573935980485	355.9186495688138	419.3670780969386	524.962412452934	469.0177562545889	388.03696277176334	395.03781684313077	440.42845887904974	510.4808110810316	447.8262766349377	382.6741636019414	414.9716215313258	385.3851002710952	394.8574779349188	495.3420994590374	440.89603513494217	370.7332005881276	412.6726969414389	436.401877061865	524.0389706103603	460.36182877182057	490.3596872892459
351.1245832760547	482.97725169496846	424.89761533199953	465.2813206878423	380.14341554746255	389.47851362425274	519.7615313706534	369.5452630296758	400.8134305672391	355.5298898492263	416.9562688200498	524.6925857028622	467.9245485572452	388.03696277176334	394.42331236586915	440.42845887904974	510.2445534462296	447.8262766349377	381.894634379384	414.9716215313258	385.34050930265323	393.78546516692967	494.66426110028124	440.89603513494217	370.7332005881276	412.6234556407851	435.7538008141264	524.0389706103603	460.36182877182057	489.2336805448781
349.90636008130167	482.97725169496846	424.80683110628144	465.18812784376007	380.09303986476885	389.47851362425274	517.4142976655901	368.96375061181027	399.2021790784954	354.2998322218898	412.2447113405667	524.1935628327033	467.60806529497995	387.8069608867653	393.7310822054535	440.3049453519889	510.23455693989365	447.7387945560315	381.5434068703111	414.9716215313258	385.2786500965253	393.36801965735134	493.83454350366685	440.7724354187616	370.42912556293834	410.6434841801043	435.127440175532	524.0389706103603	459.9652415202246	489.0165072923268
349.8399105371455	482.19123625496377	424.80683110628144	464.2404424288011	379.48855047943107	389.47851362425274	515.4726063761261	368.92508358485577	397.5704788137425	351.2690734839029	411.12431842404845	524.1935628327033	464.84739929300184	387.8069608867653	392.9652574158746	440.1327518285641	510.0131542825251	447.43612602773396	381.1135688549745	414.1873867010696	385.10818982988974	392.2905285961927	493.2727084402236	440.38061137120167	369.9028356586379	410.049563923868	435.127440175532	523.9524371967875	459.9652415202246	488.6332969973033
348.15873209881255	481.672518114597	424.75879832571303	463.04665201099	379.44377445902035	389.47851362425274	511.80360448639124	367.91306111598306	395.7457198837967	349.3403100637615	410.3276534197209	524.1935628327033	463.5074353768192	387.4719419142096	392.61692269174443	439.5444606545775	509.83914465674906	447.04487636477313	380.4708175445326	413.91825486004797	384.75182886675634	392.2905285961927	491.84254596483925	440.38061137120167	368.07971444303274	408.44132651262987	434.4782699364637	523.9524371967875	459.345354265383	488.6332969973033
347.28213824417895	481.3117042848004	424.6642548839464	462.7168991532658	378.9725147503474	389.4565132463923	508.95625458786543	367.2815016330083	393.56146445913777	347.5927698626891	409.984735801928	524.0989944614878	461.766608278585	387.04132664360446	392.61692269174443	439.5444606545775	509.67944058431135	447.04487636477313	380.2468409517321	413.31525862404567	384.75182886675634	392.2905285961927	490.93991084857873	440.38061137120167	367.39258560072153	408.0365153169172	434.4782699364637	523.9524371967875	459.04432336095203	488.5007484388549
344.6966616900346	479.4171930817932	424.133065600749	462.7168991532658	378.9725147503474	389.4168445497851	508.26263585702407	366.7886619724203	392.5331432874815	345.725703182267	409.00770781555786	524.0989944614878	460.4433227914016	387.04132664360446	392.3730081237171	439.08944406805665	509.2671740248003	447.04487636477313	379.6991514607039	412.46436662032244	384.75182886675634	391.9697654388931	490.4391700470577	440.38061137120167	367.39258560072153	408.0365153169172	433.1509666109556	523.4768708869967	458.8399348078617	486.45320344436027
342.8552545122751	478.5952325904001	423.7241245820206	461.4548010492622	378.5571394391003	388.95254548907934	499.074681499744	366.23817545215223	391.9047793477759	343.00535161287917	406.84884368353914	524.0989944614878	459.80122332548217	386.89106171209363	392.1571021251543	439.08944406805665	508.6828275163948	447.04487636477313	379.17484669737325	411.68379872409224	384.75182886675634	391.5521059099726	489.55104359366226	440.38061137120167	367.157867469375	407.27882447706713	432.2423003331868	523.4768708869967	458.5350553988707	484.70681326057354
341.1085211661598	478.02718380435897	423.60324006549365	461.3736364283553	378.5571394391003	388.6604472670598	496.1926288293508	364.9460657308257	390.8277035483358	342.74853614200117	404.34611938921637	523.9480372265367	458.5263895640268	386.759723111446	392.02678438776	438.53612306003305	507.8855363156314	447.04487636477313	378.8406142837414	409.9434515225733	384.75182886675634	390.6986091069098	489.1058498121147	440.355789819857	367.157867469375	407.27882447706713	431.7065895770425	523.345345680194	457.933486007803	484.0447184527966
340.945264702456	477.93028323311455	423.11782683598966	461.3736364283553	378.50946210181775	388.540302185294	492.34671950702983	364.9460657308257	389.8235667831786	341.5516238961011	402.6590929125217	523.9480372265367	457.43676819109464	386.759723111446	391.83632923841947	438.53612306003305	507.4486029385121	447.04487636477313	375.8358183395053	409.49659982672426	384.75182886675634	390.3018433841359	488.22868489170963	440.355789819857	366.9804696378803	406.5445076786324	430.97548895966634	523.3084191937693	457.5790447849877	483.3905387276782
340.10846788174234	477.06260563859524	422.9159166030043	461.26081561105843	378.50946210181775	388.1543714286541	489.10059998327824	364.9460657308257	389.2375682801814	340.35970426562693	401.8578634405602	523.9480372265367	457.1812756955774	386.64057396531126	391.4393291565208	438.2398697146308	506.4487839212975	446.9990051746024	375.8358183395053	408.43146786710776	384.75182886675634	390.03839679008746	487.9685727759302	440.355789819857	366.9804696378803	406.179020140426	429.7340754486611	523.3084191937693	457.5790447849877	482.22229740560704
339.7893183257509	476.3181502586104	422.9159166030043	461.26081561105843	378.50946210181775	388.0428915346746	486.507878612873	363.8120644318353	388.28080609322734	339.75238255667244	400.50599985811067	523.9480372265367	456.82633141944643	386.54071894454404	391.19005651421816	438.09180187392354	504.9732413738911	446.9990051746024	375.8358183395053	407.8642462672515	384.75182886675634	389.75362508853334	487.8510851110077	440.355789819857	366.8965992941159	405.58688642419867	429.7340754486611	523.0968474326038	457.5790447849877	480.79554636303527
339.36753382043895	475.72028699816605	422.7589882061819	461.26081561105843	378.4523265176726	387.86159042932445	484.5847874070419	363.8120644318353	387.5280949132724	338.91180173849153	397.4864409329068	523.9178036861812	456.29466535904714	386.54071894454404	390.973594836734	438.09180187392354	504.80739410035915	446.852198285585	375.3756000461426	407.27461510517054	384.628612595528	389.0925376941539	486.8377667223691	440.355789819857	366.751170573547	405.3428059645943	429.21665793590046	523.0854664971816	457.5790447849877	479.65807508568935
339.17314306183204	474.083869024091	422.7589882061819	460.57734904894494	378.4523265176726	387.86159042932445	482.2224969455432	363.7092656333688	387.14682132997547	337.8861494259705	394.74266697647147	523.9178036861812	455.5964862815022	386.42625338798973	390.8167275717053	438.0361170034203	503.34691556321286	446.852198285585	375.26967161477876	406.243047630457	384.48214809283616	388.64815065765686	486.6574812783959	440.355789819857	366.751170573547	404.6941050105521	428.9486157929639	522.8878200526101	457.5790447849877	478.4433651700755
339.127188604771	474.083869024091	422.6601957644004	459.9150001823325	378.2740543249845	387.86159042932445	480.7673998354503	363.06686025810995	386.7014309105912	336.95379205040183	393.62810034195695	523.9178036861812	453.9883625273274	386.0212215689022	390.4639632966655	437.73184418875894	502.4836083124893	446.72974523062464	374.12656411656735	405.0730709545428	384.448936960478	388.2982443583953	486.34997794475396	440.355789819857	366.751170573547	403.8250895858192	428.50029583159574	522.512514237831	457.3399275737985	477.02949427287865
338.12591766323936	473.97624984784983	421.9261369259388	459.86057014807113	378.2740543249845	387.7317471424703	480.2861161795414	362.6939299264337	384.8135164493059	336.26035046544683	390.6307288260218	523.9178036861812	452.78850736172035	386.0212215689022	390.09073366705405	437.73184418875894	501.53067544781527	446.15580975931795	373.4522087301583	404.45412943824203	384.448936960478	388.14455939407026	486.34808554714476	440.355789819857	366.751170573547	403.8250895858192	428.10434200925874	521.9934428453091	457.29783220108936	475.8236927119293
338.12591766323936	472.449132907483	420.98056914300565	458.96715223428237	377.75521255821576	387.55037239185015	479.18999725482456	362.6844460690009	383.44629924463055	335.57420717245594	386.7882685043222	523.9178036861812	452.78850736172035	386.0212215689022	389.8764534579125	437.73184418875894	501.2375426770251	446.15580975931795	372.4061133291935	403.6428310806772	384.4170333646738	387.4243517025674	484.8065265303742	440.355789819857	366.6869277600272	402.8717128582197	428.10434200925874	521.9934428453091	457.29783220108936	474.7528629426142
338.12591766323936	471.6885009319675	420.7418784838152	458.96715223428237	377.75521255821576	387.55037239185015	476.9099494302812	362.27255036911384	382.66153399882637	333.7444245063116	383.9261320358363	523.4088096276969	452.53046926535535	386.0212215689022	389.8567116986767	437.73184418875894	500.915450619012	446.15580975931795	371.9248574067293	403.2431054793183	384.4170333646738	386.8122393759653	484.64154220436467	440.3165630167848	366.6869277600272	402.27443459131985	428.0159663336283	521.9934428453091	457.235778392624	473.7105187266048
337.52490291904274	470.16382058222575	420.44498630944946	458.78540957581356	377.7456518082561	387.55037239185015	475.29081396493774	361.83704682913117	381.94478266086566	333.4381089775383	381.9423605617957	523.3222585494129	451.368101610602	386.0212215689022	389.8567116986767	437.73184418875894	500.06446779613157	446.13676682348387	371.9248574067293	402.61471633404744	384.33544122094435	386.6878504287032	484.2883080009526	440.1441467515742	366.261579149604	402.0449479466305	427.90057735725486	521.9934428453091	457.235778392624	472.51260231814604
336.9501936282875	470.0831556732945	419.8477734025091	458.49850753728083	377.7456518082561	387.54237253145277	473.62772343056537	361.167656746156	381.3135626664143	333.13158593609967	381.17229554702254	523.3222585494129	450.6773850811578	386.0212215689022	389.4096037367785	437.5943038437741	497.0719840845008	446.13538137249986	371.9248574067293	402.54118250870334	384.33544122094435	386.6878504287032	483.1984371460634	439.85589824602573	366.04208175251944	401.5263825532174	427.42032801034964	521.9170777436216	456.8092580232724	472.05710101252146
336.52238118406177	467.58174075728033	419.71756658373556	458.13989220737324	377.3718410198225	387.09792044126493	471.10108676002056	361.167656746156	380.5666372208748	331.06378181869553	380.491728352644	523.3222585494129	449.816626342516	386.0212215689022	389.4096037367785	437.5943038437741	496.59150500590965	446.04829614013255	371.8723022442923	401.5978930216889	384.33544122094435	386.4903329280594	481.6647164006605	439.7663509969743	365.763374501048	401.2194085441802	427.34251746235145	521.9170777436216	456.8092580232724	471.2699868282966
336.52238118406177	465.7801380125826	419.0463370485204	458.13989220737324	377.3718410198225	387.09792044126493	467.92410962679173	360.0380406037452	379.4627326151179	330.7164567224469	379.3726381823219	523.0370043844963	449.2667422997265	386.0212215689022	389.4096037367785	437.5943038437741	495.0380896376489	446.04829614013255	371.35794794201456	400.57600663236025	384.2230638546576	386.4288136498205	481.45559685131013	439.6586167507874	365.763374501048	400.50833462862045	427.187566875259	521.9132396467049	456.8092580232724	471.10088017862523
336.25004182508735	464.4525902419721	418.4923940138875	457.40875682839	377.20627719180203	387.09792044126493	464.1838295501505	359.63328577121143	378.67649996501393	329.97236532624015	378.056005517072	523.0370043844963	447.98404368247054	386.0043114427923	389.3571591685543	437.4021467518004	494.260639977403	446.04829614013255	371.35794794201456	400.1229030294246	384.2183487539103	386.0532208849284	480.5366387146341	439.45647974155503	365.763374501048	399.6780107060117	426.70006832276135	521.9132396467049	456.76412158169774	469.92235218128326
335.9892272340472	464.100120264218	418.03989640980586	457.13615089242046	377.20627719180203	387.09792044126493	460.1204020978394	359.63328577121143	377.9466987616026	329.6343648548623	375.5335537843441	523.0370043844963	447.98404368247054	386.0043114427923	389.3571591685543	437.4021467518004	493.89396443146	446.04829614013255	371.35794794201456	399.7938755150514	384.2183487539103	385.9166650203158	479.742594395878	439.1950611324601	365.763374501048	399.5774517050766	426.0135479669836	521.9132396467049	456.5638164260121	469.4309222807306
335.9892272340472	463.5479610606102	417.37818679807356	456.58759886035637	377.0810587973049	387.09792044126493	458.7769040166105	359.15057818892484	377.8016030059456	329.1279827352673	374.2963138691042	523.0370043844963	447.38008492486324	385.8718673068167	389.3371789323791	437.4021467518004	492.62013713723877	445.70794293267693	371.28137552023384	399.4316393140889	384.1486748935491	385.70874907324753	479.0890138735134	439.1950611324601	365.763374501048	399.19252613580534	425.8193278670765	521.9132396467049	456.5040678557746	468.8172943769749
335.90531376472285	463.1933230259734	417.235495123704	455.9727641156416	377.0810587973049	386.9525322667565	457.3620355117557	358.9321578363878	377.437364235918	328.8878964840485	373.1078621787401	522.9900193143818	446.9338984045776	385.8091272468489	389.3371789323791	437.3938308621729	490.94334481741305	445.70794293267693	371.18149047176956	399.3022297687681	384.1486748935491	385.70874907324753	478.1732428196473	439.1181633130444	365.7053523599879	399.07395466896605	425.8193278670765	521.8562279484983	456.0685144414965	468.14091425577453
335.4712053294886	462.38486852082787	416.5627229165989	455.8939839211445	376.795984030598	386.7789202187925	457.02735908138914	358.9321578363878	377.22705101262187	328.41790823920405	370.5711677411885	522.9900193143818	446.9338984045776	385.58171322080403	389.3371789323791	437.3938308621729	490.61952503411516	445.70794293267693	371.0539125145265	398.67418447497033	384.1361531179525	385.5789624118438	478.1732428196473	439.1181633130444	365.59112838051783	398.93161355731854	425.2620037747081	521.8562279484983	455.5894974400793	467.3990068229858
335.3998520538862	461.8597076871264	416.2428681995358	455.547406115532	376.795984030598	386.7789202187925	456.0533797757027	358.88194805652273	376.1550189626761	328.30948579223184	369.70596497625195	522.9900193143818	446.9338984045776	385.58171322080403	389.3371789323791	437.3734146214801	487.7399236018459	445.55224915905535	370.9234261164564	398.07037531766787	384.1312762720295	385.5789624118438	477.304318822067	439.1181633130444	365.59112838051783	398.75451528313414	424.6309678774402	521.2941811988184	455.5894974400793	466.00315986323517
335.1197308719719	461.3790935784988	416.03599031053	454.929922822654	376.795984030598	386.7789202187925	455.0076885588046	358.77841402227307	375.90048657201214	327.68492521763847	368.71843248504416	522.9900193143818	446.6510615061435	385.58171322080403	389.2440529181848	437.28833433731245	487.1428329172358	445.2753990018048	370.7958993898336	396.35300859891504	384.1312762720295	385.37278610736354	476.85967940122055	439.1181633130444	365.59112838051783	398.5821885542314	424.6309678774402	521.2513287401393	455.5894974400793	464.95904323272487
335.1197308719719	460.7621813706096	415.59898111863623	454.80164449205256	376.7842018272481	386.67634509557195	453.9361165082473	357.8430474774567	375.80393296674066	327.35007693365736	366.6275569107657	522.9900193143818	446.4750119352517	385.58171322080403	388.79232816844745	437.28833433731245	485.59373922084023	445.2753990018048	370.5610266686126	395.3455554966309	384.1312762720295	385.0650042145345	476.4151290877803	439.1181633130444	365.0156234730811	398.26129597908624	424.34430819024874	521.2513287401393	455.5894974400793	464.15405939231846
335.1197308719719	459.25297162143835	415.59898111863623	454.77087698367313	376.7842018272481	386.67634509557195	453.2756531601848	357.41467706636826	375.4965964817644	327.35007693365736	365.78549111458193	522.9420538399343	445.5864201990984	385.5710379733812	388.79232816844745	437.28833433731245	483.81870697388206	445.2753990018048	370.5610266686126	394.63597416078323	384.1312762720295	385.0650042145345	475.9639345753151	439.1181633130444	364.77179749477415	398.26129597908624	424.1499971385298	521.2290629952829	455.5894974400793	461.702574980289
335.1197308719719	459.1537959186427	414.9932523043744	454.21487306480253	376.6160726189403	386.6449794386864	452.76586087274103	357.28462720789565	374.8346594363751	327.34895373115137	362.40985973096474	522.3717343078549	445.40580350276053	385.5710379733812	388.65143590366324	437.28833433731245	482.8219147116721	445.0334533313835	370.06018950154544	394.28676774689586	384.04211526265686	385.0650042145345	474.8757385052505	438.91384947049573	364.65149660120403	397.6754310309284	423.4074609578729	520.9780871585122	455.48615194908416	459.97714678004206
334.98151380066315	458.3757089438152	414.71101523657734	453.95130472442224	376.6160726189403	386.6449794386864	452.7282759051993	357.146687438354	374.10971690997155	327.18069054158417	361.69202965022515	522.3717343078549	444.6365499308614	385.3871814146862	388.3767966742273	437.18417362206606	480.1432650524374	444.97031143388926	370.0593469253664	392.5420130595572	384.04211526265686	385.0650042145345	474.8050484947006	438.91384947049573	364.46958920737904	397.3652790956406	423.21732620063005	520.9780871585122	455.48615194908416	458.82349899553344
334.98151380066315	457.2782584570247	414.50655911079	453.8361451608083	376.6160726189403	386.6449794386864	451.2827323955799	357.146687438354	373.5575980017662	326.47602573116166	359.79554348485965	522.3717343078549	444.5058084978332	385.1278475813674	388.3767966742273	437.0944813549496	478.85806128667195	444.97031143388926	369.7044106475556	391.88198675378	384.04211526265686	384.85720745607443	474.5524832546165	438.91384947049573	364.21008385574635	396.6299580956261	422.3686535411605	520.6470123839281	455.48615194908416	458.21345208850687
334.98151380066315	457.2554038190277	414.11856768241927	453.60336714593006	376.4560158556479	386.6449794386864	449.6454805790751	357.1006831857841	373.0730637926778	325.45033590515175	359.03223232048737	522.3717343078549	444.5058084978332	385.1278475813674	388.3767966742273	436.83924697276984	478.39230400550576	444.9394755640012	369.7044106475556	391.6384157319542	384.04211526265686	384.8064357422968	473.80187767118196	438.91384947049573	364.00487644902444	395.92359503825423	422.21073093300924	520.6470123839281	455.48615194908416	456.5012520763068
334.98151380066315	456.6658146371091	413.9466367855459	453.2334203907967	376.2087439030625	386.6449794386864	449.3299261615866	356.99920084850106	372.99966007256774	325.45033590515175	358.47161022505196	522.2383113373859	444.28258490096323	385.10557650339416	388.3526395550188	436.4331155502551	475.2752962876419	444.9394755640012	369.678351024032	390.93989135996236	384.04211526265686	384.8064357422968	473.2942729286859	438.91384947049573	363.7603229914641	395.92359503825423	422.1017009292386	520.6470123839281	455.42887100044754	455.2507438186239
334.98151380066315	456.3060041522237	413.2185156717099	453.23063334065563	376.17824741489835	386.6449794386864	449.24749217153044	356.99920084850106	371.63566618521975	324.88025891777477	357.60582690286725	522.0166748100322	444.21472552911115	385.10557650339416	388.3526395550188	436.1045443600433	474.54904565346027	444.9394755640012	369.6403770871663	390.6496140491911	384.04211526265686	384.8064357422968	472.2433720341813	438.91384947049573	363.6579209867373	395.6012211464071	422.0051765662576	520.5337459226143	455.371861219043	455.15578661672737
334.98151380066315	454.1777556282234	412.52603578132795	453.23063334065563	376.17824741489835	386.6449794386864	448.17650366076293	356.99920084850106	371.2404759724073	324.88025891777477	356.99959283444144	521.7506988215978	444.02656059532785	385.10557650339416	388.1022934601931	436.1045443600433	473.4589908351437	444.9394755640012	369.6403770871663	389.02177445843273	384.04211526265686	384.8064357422968	471.53622567900186	438.91384947049573	363.57197821812144	395.3712272344102	421.7055061642477	520.5337459226143	455.24391868265354	454.0580002295817
334.83629357407756	452.60592134715205	412.40126028734596	452.8750871789481	376.17824741489835	386.6449794386864	446.6385301755596	356.88996181962375	371.2404759724073	324.00021569842767	356.73891935381675	521.6723872217378	444.02656059532785	385.0360108329051	388.1022934601931	436.08564342145564	471.7859077426805	444.9201296783209	369.6403770871663	387.91914207962077	384.04211526265686	384.8064357422968	470.67927036775546	438.77353873060395	363.5011330308681	395.16820529486154	421.11303601083455	520.5337459226143	455.24391868265354	452.81986292176754
334.7920326303614	451.095869681968	411.91183780545	452.8750871789481	376.17824741489835	386.6449794386864	445.63046500383837	356.88996181962375	371.2189186822708	323.5889196478949	356.7173612160589	521.6723872217378	443.565729223488	384.94530391134646	388.1022934601931	435.96563972944006	470.820883666835	444.9201296783209	369.6403770871663	387.40085821624376	384.04211526265686	384.8064357422968	468.62314411321984	438.77353873060395	363.4316705398516	394.75342815446027	420.37117009981966	520.4870382951967	455.24391868265354	451.928069154882
334.56738001538696	449.74324232499214	410.97583601419853	452.8750871789481	376.17824741489835	386.6449794386864	444.76929587843654	356.88996181962375	370.97502951785725	323.5889196478949	355.5725724158534	521.6723872217378	443.55704659800176	384.94530391134646	388.07712413345536	435.96563972944006	469.46429469404876	444.9201296783209	369.6403770871663	386.47734612602346	384.04211526265686	384.8064357422968	468.2034496014669	438.64301492748547	363.0970463174382	394.4767155157262	419.9860132763922	520.4870382951967	455.24391868265354	450.8464714349682
334.56738001538696	448.4740803012541	410.7430616977417	452.31147219940476	376.1382597981013	386.6449794386864	444.70961781222394	356.69939931889456	370.4558439498575	323.5256179880795	354.14055858174106	521.6723872217378	443.55704659800176	384.94530391134646	388.07712413345536	435.70041332725265	468.2320171404676	444.9201296783209	369.6110534696959	385.4361753668321	384.04211526265686	384.8064357422968	467.84329337841496	438.64301492748547	363.0970463174382	394.24942483362565	419.39725126652263	520.4870382951967	455.08337967058804	449.8726372289964
334.56738001538696	447.3061265990471	410.0330601659761	452.1573924735684	376.06778834470975	386.6449794386864	444.63103382787483	356.69939931889456	370.21486168020607	323.5256179880795	353.17929065679857	521.5598840992601	443.48444896802636	384.94530391134646	387.82297250567063	435.5216599558512	467.73762426865915	444.9201296783209	369.6110534696959	384.98386607610206	383.94143163948024	384.8064357422968	467.41196282781186	438.59284930782104	362.95533825874503	393.4832178241993	419.2708779130074	520.0860270787564	455.08337967058804	448.72040088652744
334.38730402624327	445.3958732862452	409.47410003199104	452.1573924735684	376.06778834470975	386.6449794386864	443.4145761335763	356.65446023932685	369.2683904231619	323.11616063969586	352.75280929787033	521.267744282787	443.2701228841034	384.94530391134646	387.82297250567063	435.39564356958954	465.28840493632526	444.8192575603989	369.6110534696959	384.72810601300137	383.94143163948024	384.8064357422968	467.2662754878269	438.59284930782104	362.95533825874503	393.0704015080214	419.2708779130074	520.0860270787564	455.08337967058804	447.38987587488305
334.33646247487457	444.8936922841512	409.1760443181788	451.7588694302954	376.06778834470975	386.4071461498287	442.69840913301414	356.3665003824765	367.51809379840313	323.05560515807775	352.48617851196167	521.267744282787	442.6101251830413	384.94530391134646	387.82297250567063	435.3208600579119	462.4249630665344	444.8192575603989	369.5970105014183	384.482788539438	383.94143163948024	384.8064357422968	467.19600012961666	438.59284930782104	362.84284038827354	392.5274357470835	418.9016123484347	520.0860270787564	455.0816973895248	445.94534475206683
334.19800137346925	442.9868770692899	409.158908864498	451.7588694302954	376.06778834470975	386.39883127562337	442.682706827837	356.13073045316304	366.29747743063444	322.5473343461138	351.9880203007408	521.0554988636434	442.4446385282889	384.94530391134646	387.5836569481059	435.3208600579119	461.2701253240822	444.8192575603989	369.35230670176907	384.2813184765381	383.94143163948024	384.7699666311699	467.1100267559092	438.59284930782104	362.4887948192069	392.11771886675564	418.5774643736808	520.0860270787564	455.06733105237197	444.55755171753134
334.19800137346925	442.6538459485598	408.7456472157873	451.7588694302954	376.06778834470975	386.256525879954	441.9423144791234	356.13073045316304	365.9025875598029	322.28368710768007	351.37036326274756	520.7029965673559	441.79640205854105	384.94530391134646	387.5836569481059	435.13445688846366	459.7994752709138	444.8192575603989	369.35230670176907	383.5605573280672	383.94143163948024	384.65916119054845	465.6083761902196	438.59284930782104	362.3107106627492	392.0136727352362	418.4505632696509	519.8774811063406	455.06733105237197	443.58260341553995
334.19800137346925	441.6905980137194	408.5097197451761	451.7588694302954	376.06778834470975	386.0071340959761	441.04206358623924	356.13073045316304	365.4102483807524	321.5974753956433	350.82102246760303	520.692809644713	441.7591185314534	384.94530391134646	387.5836569481059	435.13445688846366	458.9433282490893	444.75106065248997	369.27718039006294	383.5605573280672	383.93295109853364	384.4092329899579	463.29759563713094	438.59284930782104	361.8684840737012	391.94963498199036	418.4505632696509	519.8774811063406	455.06733105237197	442.7058751702398
334.19800137346925	440.47762990812714	407.82140391348537	451.4720218555639	376.06778834470975	386.0071340959761	441.04206358623924	356.01962021085245	364.6309217383769	321.45763575732417	349.95634792332646	520.692809644713	441.7591185314534	384.94530391134646	387.4475635259131	435.12894818824464	456.76731583525344	444.75106065248997	369.27718039006294	383.53701419621586	383.93295109853364	384.30863832232814	461.73902433210503	438.5848490049119	361.8684840737012	391.94963498199036	418.44291601817747	519.7515497994827	455.06733105237197	442.3906592895694
334.19800137346925	439.37333554174865	406.59940942127315	451.42224456849556	376.06778834470975	386.0071340959761	440.9356708557617	355.9581026051704	364.4435372016767	320.7926787305315	349.3118177372636	520.4489651070933	441.7591185314534	384.94530391134646	387.4475635259131	434.9206368251721	455.59655291238374	444.75106065248997	369.27718039006294	382.9067726359601	383.93295109853364	384.30863832232814	461.54747474402905	438.5657912494603	361.8684840737012	391.7469786030365	418.11082126201217	519.7515497994827	454.90379968384275	441.6883496176313
334.12826001278876	438.985422454487	406.1293940233702	451.1974764518169	376.06778834470975	386.0071340959761	440.3830160817366	355.9581026051704	363.555822186827	320.7926787305315	348.85979616099286	520.3021595664737	441.42889312900206	384.94530391134646	387.4475635259131	434.88280139238014	455.2617452037342	444.75106065248997	369.120766991972	382.15974370537754	383.81170288177157	384.30863832232814	460.88787429736766	438.46160481699735	361.8684840737012	391.4788692070782	417.9907344512219	519.7515497994827	454.90379968384275	440.44089175415775
334.12826001278876	438.3707475315654	405.71850567196077	451.1974764518169	376.06778834470975	386.0071340959761	439.75027802750276	355.894762564271	362.39142822958627	320.3482879623607	348.4034239740158	520.1990233460256	441.28442800492576	384.94530391134646	387.4475635259131	434.88280139238014	454.5765179462305	444.75106065248997	369.0237229103785	381.9019252793196	383.81170288177157	384.29919849494763	459.4001942444563	438.46160481699735	361.50675438440203	390.72225602356804	417.9907344512219	519.7515497994827	454.8021162286627	439.69346479871604
334.12826001278876	437.2138587990321	405.44145192625376	451.1974764518169	376.06778834470975	386.0071340959761	439.60486864847473	355.64205486009956	362.17787363062797	319.9679492329967	348.1050378543168	520.1990233460256	441.0337628541504	384.94530391134646	387.4475635259131	434.6187084033957	452.56749982512144	444.75106065248997	368.981227030902	381.61498182188467	383.81170288177157	384.09564893347675	458.58698382244705	438.46160481699735	361.5038656192865	390.61174582216216	417.66061991398686	519.7515497994827	454.8021162286627	439.0084668223868
334.12826001278876	436.8840887186806	403.06315173127547	451.13273176308803	376.06778834470975	386.0071340959761	438.3232495905359	355.46940591731783	362.08711729035235	319.7437805528824	347.6837162577096	520.1990233460256	440.99749343119487	384.94530391134646	387.4475635259131	434.5919484623823	451.93163862320296	444.75106065248997	368.981227030902	381.17710007726384	383.81170288177157	384.09564893347675	458.48042148849095	438.46160481699735	361.0977984827078	390.59033501847614	417.66061991398686	519.6798517584314	454.8021162286627	438.3323259330697
334.12826001278876	434.27016281814184	402.67072213404026	450.99911498658116	376.06778834470975	385.8604712350566	437.5396981136839	355.1399976365377	361.07808458915014	319.1839258937157	347.23705892265997	519.9232246301596	440.99749343119487	384.94530391134646	387.4475635259131	434.41535201474676	451.0750028811475	444.64412474984886	368.981227030902	381.17710007726384	383.81170288177157	383.84452412471353	458.07166603318603	438.46160481699735	361.0977984827078	389.958820178219	417.43910507335005	519.6798517584314	454.8021162286627	437.7755686842553
334.0134255260745	432.94144475019675	402.0777967913191	450.8961718759763	376.06778834470975	385.8604712350566	436.76737520272457	354.96879706370964	360.12216997532835	318.9384350359864	345.9683781975809	519.8907863523864	440.99749343119487	384.94530391134646	387.4475635259131	434.41535201474676	450.47077577832937	444.43254827167357	368.981227030902	380.8333108730084	383.81170288177157	383.84452412471353	457.5924615897326	438.46160481699735	360.8938993206537	389.8738097580258	417.43910507335005	519.6211378667579	454.8021162286627	436.67078058772296
334.0134255260745	431.40816776885845	401.99243570640226	450.8961718759763	376.06778834470975	385.8604712350566	436.17116791636704	354.74241855688297	358.02368684134456	318.57909010192157	345.14461527243736	519.7324717501875	440.99749343119487	384.94530391134646	387.4475635259131	434.2013730000923	449.78139860216527	444.43254827167357	368.61224740909654	380.51581343875483	383.81170288177157	383.84452412471353	457.5088285972469	438.1748838541342	360.7946151915902	389.100576788043	417.06893779782746	519.4610206298926	454.76120792736583	436.2372084663754
333.8463523541593	429.89027935105673	400.9779632300397	450.8961718759763	376.03493864593804	385.8604712350566	435.24914269438864	354.60965610317743	357.1270145495914	318.57909010192157	343.8881606878875	519.4701270188788	440.7190117143557	384.94530391134646	387.4475635259131	434.052012966216	449.54910051982193	444.43254827167357	368.61224740909654	380.51581343875483	383.81170288177157	383.84452412471353	457.4053800317996	438.160317688826	360.6700996006932	388.9005039099524	416.67633889092184	519.4610206298926	454.7491608950065	435.92654432233047
333.5978465351375	429.3730431312553	400.5121912495788	450.7554036740882	376.03493864593804	385.8604712350566	434.35192391933447	354.45123102440095	353.9408145036895	317.93919934942096	343.04485240782776	519.4583350998371	440.69930442676355	384.94530391134646	387.4475635259131	433.86495030963613	448.4440495667617	444.42159539212196	368.5491308067731	380.37282903014244	383.81170288177157	383.84452412471353	457.3510843126089	438.160317688826	360.2163845023942	388.77474160470797	416.4286841200307	519.1657302485297	454.5461716507199	434.84429979455734
333.55244409373626	428.61928741241593	400.2075637083634	450.74157633596326	376.03493864593804	385.8604712350566	433.8130090125769	354.3580558413286	353.6488009816691	317.80749116392803	342.6345529988663	519.33090731781	440.69930442676355	384.91712854592834	387.4475635259131	433.695464380858	447.90096957574497	444.41682862664805	368.5491308067731	380.3327914914317	383.81170288177157	383.84452412471353	456.6655535581966	438.12509984696817	360.2163845023942	388.54656647741416	416.2654660034133	519.1344248038869	454.40080949043227	434.84429979455734
333.5369018472143	426.97570517664184	399.581041703512	450.71130602323984	376.03493864593804	385.8604712350566	433.53719816466946	353.64496952555686	352.699048018188	317.5452384472724	340.75350482654665	519.1354385235649	440.69930442676355	384.91712854592834	387.4340721241068	433.46171276586995	447.4918572899179	444.3722099856613	368.5491308067731	380.0097916265794	383.7885868609678	383.8342369817093	456.48868516862854	438.12509984696817	360.2163845023942	388.4512881449019	415.8270178582347	519.0643173077665	454.40080949043227	434.66553269617873
333.5369018472143	425.5376366622031	399.0283517758073	450.71130602323984	376.03493864593804	385.8604712350566	432.98858298014295	353.4445673801903	352.0627821066305	317.369075285758	340.3029060787271	519.0179846593356	440.5389633778796	384.9129707625394	387.4340721241068	432.4117893227262	447.4445258262756	444.3640768253827	368.44300613890306	379.6230066632096	383.7885868609678	383.7010868676572	455.7206360913972	438.12509984696817	360.2163845023942	388.15869940683024	415.59361171993555	518.986812846073	454.40080949043227	434.2682345630742
333.5369018472143	424.69223366196235	398.4323913530025	450.5056142027767	376.03493864593804	385.8604712350566	432.98858298014295	353.24185430874877	351.55195688560127	317.369075285758	339.88647898355646	518.763390962529	440.5389633778796	384.9129707625394	387.4340721241068	432.0612829713367	447.10421364868864	444.3640768253827	368.44300613890306	379.5176955184045	383.7885868609678	383.7010868676572	455.2628319326773	437.9616176632999	359.83946766718725	387.88422484911086	415.16300401009494	518.7390898941175	454.40080949043227	433.723786751081
333.5369018472143	423.0643507790372	397.08212557050473	450.24085009644295	376.03493864593804	385.8604712350566	432.73396405714857	352.95314354628084	350.65463338268586	317.35061428162123	339.66994950861846	518.7156154191399	440.46431926783214	384.88024489190207	387.4340721241068	431.79410178208343	446.79260823483264	444.3640768253827	368.44300613890306	379.0480808178242	383.7885868609678	383.66589000950614	454.861904296946	437.9616176632999	359.83946766718725	387.76574759074254	415.0649831232577	518.692869693304	454.40080949043227	433.0806560387897
333.5369018472143	422.49581400622117	396.54585404901707	450.24085009644295	376.03493864593804	385.8604712350566	432.26225007127147	352.7732401636564	350.1161907085831	317.2686295151766	339.2800707648398	518.7156154191399	440.46431926783214	384.88024489190207	387.4340721241068	431.63122931728947	445.7029684635591	444.2680171022477	368.13069105789384	378.4898234786109	383.7885868609678	383.6051733965293	454.67602125075985	437.9616176632999	359.7144401889783	387.5105669342553	414.7670812490326	518.5421821770523	454.40080949043227	432.6045632898276
333.5369018472143	421.6320615644471	396.32082174016523	450.1343276909672	376.03493864593804	385.8538818420659	431.8635917828509	352.5586167869698	349.3939181903561	317.0446992200961	339.0330588697262	518.4426392723656	440.46431926783214	384.88024489190207	387.40591160068885	431.63042603648444	444.4601809055099	444.20892062291955	368.0937305847016	378.2493497053372	383.7885868609678	383.6051733965293	454.17367020564245	437.9616176632999	359.6530514811279	387.28141283580777	414.3822998639313	518.3178022284286	454.40080949043227	432.0376221959699
333.5369018472143	421.0582630094128	396.18080821213294	450.02367413543635	376.0151600704973	385.8538818420659	431.5344567868169	352.4798327715127	348.56851134094813	317.0446992200961	338.8496236508975	518.4426392723656	440.39927760545527	384.88024489190207	387.37013952620606	431.4192300663078	443.9294355744054	444.20532814190244	368.0937305847016	378.0134657248945	383.7885868609678	383.5759251720488	453.7031579518583	437.9616176632999	359.5217178778838	386.99463288486993	413.9094549409503	518.2680531557163	454.40080949043227	431.41299093747256
333.5369018472143	419.789740632448	395.5083505809222	449.9401990712056	376.0151600704973	385.8538818420659	431.06428749857866	352.2627735157303	347.5272787497999	317.0446992200961	338.31605711003783	518.4426392723656	440.37236668058017	384.88024489190207	387.35197533847366	430.98314170930445	442.5959664406461	444.090764381928	368.0937305847016	377.2794546395317	383.7885868609678	383.5759251720488	453.7031579518583	437.9616176632999	359.2324545777013	386.4742766050516	413.8025262474279	518.2680531557163	454.40080949043227	431.0051671646417
333.5369018472143	418.67638979649075	394.8320039569303	449.93753977994214	376.0151600704973	385.7660549577309	430.85662201535433	351.921293262562	346.9742012197101	316.82448733527815	337.5341665548503	518.4426392723656	440.0452129573238	384.8604530205038	387.2240611494369	430.96835625608696	442.0832204561069	443.88704928115294	368.0937305847016	376.9905372604853	383.7885868609678	383.5759251720488	453.3353428098616	437.9616176632999	359.14620375465836	386.1357097296952	413.42601937104405	518.2680531557163	454.39325801730206	430.5824981231118
333.5369018472143	418.5730979205753	393.2996981121664	449.93753977994214	375.9445482362478	385.7660549577309	430.85662201535433	351.921293262562	346.23169743927554	316.72139733872655	337.03087885382206	518.2632994203344	439.85738084377795	384.8604530205038	387.2240611494369	430.8144294408255	440.75014990314526	443.8730916496245	367.96564551417293	376.8015734896229	383.7885868609678	383.5413199806369	453.1074031583743	437.9616176632999	358.74567210319066	385.81672972011745	413.0903055402743	518.2680531557163	454.39325801730206	430.13029690402715
333.47622118502306	417.6470839087174	392.35643416106115	449.93753977994214	375.9445482362478	385.6872687122642	430.85662201535433	351.921293262562	345.6512464795975	316.62285496769897	336.03356951653024	517.9251230920975	439.85738084377795	384.8604530205038	387.15903600411286	430.58564817491947	439.4282099705656	443.8730916496245	367.93297922805675	376.7039609045577	383.7885868609678	383.5413199806369	452.59754374876684	437.93650584405765	358.6600077308012	385.7346308346031	412.47874120247513	518.2680531557163	454.39325801730206	429.42663352622503
333.47622118502306	417.18151589436724	390.1666213585831	449.93753977994214	375.9381250321035	385.67603913180653	430.72500832407115	351.921293262562	345.26739662629103	316.60154802684195	335.37285633848865	517.8012216528568	439.85738084377795	384.8604530205038	387.0116286083885	430.4076941784306	438.44632710077957	443.8730916496245	367.93297922805675	376.4647740085545	383.7885868609678	383.4545749549013	452.2040626270044	437.93650584405765	358.631302157258	385.4219815545271	412.09027904723604	518.2029964142827	454.39325801730206	428.74670409639424
333.47622118502306	416.32617170990216	389.3412479697783	449.93753977994214	375.743172146536	385.65866109820115	430.30027206989	351.921293262562	344.2958012258292	316.60154802684195	335.28455842230187	517.5875480754587	439.57997249845005	384.8604530205038	386.94851526193077	430.2063120910343	438.09487130969836	443.72167099793523	367.93297922805675	375.03751408447596	383.75375010284364	383.4545749549013	451.8295260581658	437.7741844634633	358.38808950531404	384.71480031145967	411.4764836078607	518.1388800453963	454.39325801730206	428.24254943168404
333.47622118502306	416.0673263253246	388.30937595894784	449.87111217157883	375.743172146536	385.65866109820115	429.65231520205	351.70177246071864	343.8617755146555	316.4121671316467	335.01620810807736	517.5875480754587	439.57997249845005	384.8604530205038	386.8126189313351	430.09598378373994	437.56942716501044	443.72167099793523	367.93297922805675	374.6116666373927	383.75375010284364	383.3907274201001	451.71920034215736	437.7177192067183	357.97602238362924	384.39503856680477	409.87577583484904	518.1388800453963	454.39325801730206	427.95892115715577
333.4217524039576	415.49658357724513	388.0549738818925	449.83349055667577	375.743172146536	385.54236710590226	428.9989360656009	351.70177246071864	343.2086932126749	316.4121671316467	334.9324643632847	517.4409929528754	439.57997249845005	384.8604530205038	386.8120599214509	429.9873717699413	436.1872019209419	443.65615612617	367.93297922805675	374.1714859051166	383.75375010284364	383.32877673609346	451.3477446820934	437.6387991313144	357.9117674354551	384.0566709415225	409.4579015042648	518.1388800453963	454.38267879043394	426.92714363356447
333.4217524039576	415.1165984228112	387.45618086625905	449.83349055667577	375.7429536710251	385.54236710590226	428.93430271670354	351.70177246071864	341.96912428777233	316.4121671316467	334.8896323890288	517.4123459644875	439.40247712971427	384.8604530205038	386.8120599214509	429.76163180266644	433.8583199104495	443.65615612617	367.8693099099345	374.03982781421183	383.75375010284364	383.31581006091534	450.77981679675895	437.6387991313144	357.88011664188804	383.6878078498979	408.6107450695694	518.0699440423344	454.38267879043394	426.52758029086556
333.3959513291223	414.58325626468695	386.9872492269544	449.82747928063577	375.7429536710251	385.4265834927937	428.7764247119128	351.47981981308874	341.216003397986	316.3879795425001	334.8197331659255	517.4123459644875	439.40247712971427	384.8604530205038	386.6672964494034	429.52677232393444	433.35960249659337	443.65615612617	367.8693099099345	373.61740864995346	383.75375010284364	383.2728137320783	450.12938360340803	437.6387991313144	357.5847697300748	383.5987165443927	407.2464107962888	518.0699440423344	454.3410189839474	425.73419411204435
333.3959513291223	412.9130656287381	386.2256696290459	449.62741261225847	375.7429536710251	385.4265834927937	428.7764247119128	351.32875158908433	340.6496678893732	316.3879795425001	334.7153011005674	517.126192026813	439.37661464371035	384.85403734933425	386.6672964494034	429.3414058660668	431.91888906727513	443.6330460601688	367.8693099099345	373.3457318881468	383.75375010284364	383.2728137320783	449.620476616347	437.5817939521317	357.50532504024574	383.5508170381144	407.007912727482	518.0699440423344	454.3410189839474	425.4043724532293
333.3959513291223	411.45510706976097	385.71311279021904	449.62741261225847	375.7429536710251	385.4265834927937	428.5498690880579	350.8574950140552	340.3841768337259	316.3879795425001	334.7096251367261	517.126192026813	439.37661464371035	384.85403734933425	386.6672964494034	429.27855024998087	430.64297255841893	443.6330460601688	367.8693099099345	372.996110716605	383.75375010284364	383.2728137320783	449.2221322998851	437.5817939521317	357.50532504024574	383.4560425705991	405.72525320302674	517.9761831464355	454.27642803238547	425.1175176273463
333.3959513291223	410.7051795920753	384.1449969726802	449.60190903828783	375.6801280174234	385.4265834927937	427.9155258145197	350.6083277449369	339.9395703944039	316.29370181179496	334.41972623919764	516.941422016604	439.37661464371035	384.7597736963349	386.5322104018373	428.9113971736433	429.9453059751386	443.6330460601688	367.8693099099345	372.5898978012092	383.75375010284364	383.2728137320783	449.1730076556316	437.5128816006747	357.50532504024574	383.00850823448076	405.3606017525916	517.9761831464355	454.27642803238547	425.0374883270142
333.3959513291223	409.77896963489775	382.70973710910715	449.60190903828783	375.6801280174234	385.4265834927937	427.7233831214248	350.5945675443257	339.4844905550897	316.2427782476932	334.35957600613455	516.8503117265195	439.27830762086364	384.66334626771504	386.5322104018373	428.67247076316073	429.4414206604025	443.6330460601688	367.8693099099345	372.4120578645759	383.75375010284364	383.1288929308084	449.1152094914573	437.4200391724389	357.50532504024574	382.78779726726384	404.47028142967287	517.9761831464355	454.24983443857917	424.16720751722653
333.38006665915015	408.4084186819657	381.43340439451475	449.60190903828783	375.6801280174234	385.4265834927937	427.5037511301655	350.31635608808443	339.1477738844262	316.2359318203107	334.35957600613455	516.8262615355222	439.18152149739973	384.66334626771504	386.36961583835813	428.4878614280467	428.8349827481379	443.58009034379455	367.8693099099345	372.09164101836143	383.75375010284364	383.1288929308084	448.64147318073185	437.41136242174696	357.2444859929562	382.6033130586281	404.11160673836787	517.9761831464355	454.20115528362675	423.7698184221881
333.38006665915015	407.82601309438974	380.0792883995273	449.5259253984351	375.6801280174234	385.4265834927937	427.3057275061496	350.17673513888167	338.81361156470655	316.16605524272853	334.09170667262083	516.48139396226	439.18152149739973	384.66334626771504	386.36961583835813	428.1082978100069	428.40199757893305	443.54526630556205	367.8693099099345	371.6174356583422	383.75375010284364	383.1288929308084	448.10016829297206	437.41136242174696	357.2444859929562	382.2796082897626	402.4952803536524	517.8652362871093	454.20115528362675	423.1863621819414
333.38006665915015	407.5311226963949	379.8569624406688	449.3872583336689	375.6334113613212	385.4265834927937	427.2000078485853	349.74996254714296	338.37236036277056	315.94172912960744	333.8288116246407	516.3181289105511	439.1011834906175	384.66334626771504	386.2673784713092	427.92375004847656	427.70531061205713	443.54526630556205	367.8693099099345	371.5264618915562	383.7465326485146	383.1288929308084	447.96440903047767	437.3287597215552	357.1713522017417	382.27709749685044	402.0129891752701	517.8652362871093	454.0946359141824	423.025908583649
333.3720483266575	407.2415777356255	379.5425740410865	449.3872583336689	375.4993377463858	385.4265834927937	426.96396831411863	349.5087264860343	338.20625588353334	315.77938713805645	333.7342781168666	516.1298494031574	439.02924344517635	384.66334626771504	386.2673784713092	427.83684657860897	427.4913928414524	443.54526630556205	367.8693099099345	370.615354376243	383.7465326485146	383.05581804080225	447.8989435108159	437.3287597215552	357.11359480245073	382.0721031540829	401.161455689776	517.8547455195028	454.0946359141824	422.57585886919173
333.3720483266575	406.55371465393165	379.007655537797	449.3872583336689	375.4993377463858	385.4265834927937	426.5948618108333	349.2964887146453	337.9128517436661	315.77938713805645	333.6294804146251	515.9979567653662	438.93678707597303	384.66334626771504	386.2673784713092	427.0508377002518	426.3334379487866	443.54526630556205	367.8322905336488	369.66089044356954	383.7465326485146	383.05581804080225	447.6456104493393	437.3287597215552	357.11359480245073	381.99836405247436	400.0653744077382	517.8547455195028	454.087397649174	422.11766650646916
333.3720483266575	404.6907944188322	378.3996738071448	449.3872583336689	375.4993377463858	385.4265834927937	426.3316225674915	349.20800197700464	337.49785699423194	315.77938713805645	333.2890400451703	515.4913150204088	438.93678707597303	384.66334626771504	386.2393810110276	426.6955344550994	425.0279657108225	443.54526630556205	367.8322905336488	369.21948651712205	383.7465326485146	383.00086386493473	447.1973674148982	437.3234250197853	357.0832306988077	381.99836405247436	399.2039279060653	517.7689642176431	454.087397649174	421.77494363968043
333.3720483266575	402.85069665978705	378.0279162491159	449.3098670871382	375.49144598904195	385.4265834927937	426.1765559700353	348.9125299946983	337.4952893179242	315.6932284545421	333.19870816357707	515.449295627157	438.93678707597303	384.66334626771504	386.2393810110276	426.6340702101573	424.49757006966456	443.53686214649747	367.8322905336488	368.80139618966257	383.7346447573932	383.00086386493473	447.0855963010713	437.20684634168805	356.90606392596186	381.6249378097435	397.896911441817	517.7345395860298	454.087397649174	421.1536991548337
333.3720483266575	402.2633014914627	377.62613735161756	449.3098670871382	375.47987766988774	385.4265834927937	425.9720901504896	348.9125299946983	337.00861017758916	315.59447135352383	333.19160736071234	515.2371358376929	438.8208531512268	384.66334626771504	386.2393810110276	426.22144346536936	423.9097430860852	443.49641002679436	367.78465011355473	368.68155352651235	383.7346447573932	382.9577178697346	446.88056005676424	437.20684634168805	356.8979199744885	381.3236913221608	397.1414609402765	517.7345395860298	454.087397649174	420.2030668104361
333.3720483266575	402.0481326207303	376.27923994238097	449.21677983233224	375.47987766988774	385.4265834927937	425.68382973465714	348.7091847226759	336.26927436066035	315.56799693432066	333.0982401272682	515.15004778452	438.7785987043557	384.66334626771504	386.1956860129938	425.5409320151019	423.45136923155206	443.49641002679436	367.78465011355473	367.9241609434827	383.7346447573932	382.9577178697346	446.350010045781	437.20684634168805	356.6133897050117	381.2621864949118	396.35655586692974	517.611402887254	454.087397649174	419.338175558165
333.3720483266575	400.949503412419	375.5109363645079	449.168189761548	375.47987766988774	385.4265834927937	425.6012397840729	348.66187137632875	336.26927436066035	315.56799693432066	333.02504484091776	514.8404866269182	438.76958757405504	384.6461323067073	386.1659677942089	425.2065186337926	422.9954919874967	443.49641002679436	367.78465011355473	367.300861383348	383.7346447573932	382.9577178697346	446.18074893172263	437.1681113880499	356.5485674928845	380.9696845019088	394.5709144521628	517.5514267173984	454.0455762036019	418.743470228097
333.30582405619214	398.7023828924023	374.52453071806667	449.10466729775044	375.47987766988774	385.38396407711355	425.5019809054413	348.517339853291	335.9591187940922	315.56799693432066	332.908284373966	514.8404866269182	438.76958757405504	384.6461323067073	386.1223095359966	424.57603509034664	422.9732097840056	443.49641002679436	367.78465011355473	366.5270566191583	383.7083786786669	382.893425238364	445.6257766530964	437.1681113880499	356.3363494039201	380.62521995121773	393.9355972273264	517.5289151141346	453.9843584503262	418.0235055564922
333.25043357040965	398.4204743472783	373.7545118757671	448.9913654372689	375.47987766988774	385.32155819258855	425.3077465138234	348.20656465716485	335.9402056404351	315.42428584084394	332.908284373966	514.6510558911076	438.73467210799527	384.6461323067073	386.1223095359966	424.46193374442544	421.21327898746097	443.49641002679436	367.7686628451403	366.2957346764108	383.7083786786669	382.893425238364	445.5870620086913	437.1681113880499	356.17227494210465	380.62521995121773	393.3472255304325	517.5289151141346	453.9843584503262	417.6032390485352
333.25043357040965	398.3147581489471	373.42361463152326	448.9097846712583	375.47987766988774	385.32155819258855	425.24312830351147	347.8067968135241	335.7861887934493	315.1378064969009	332.8371524767156	514.4421790306544	438.62747008698443	384.6461323067073	386.0996938232058	424.1832034122813	420.7508763344332	443.49641002679436	367.7686628451403	366.0545568555151	383.7083786786669	382.893425238364	445.422396847728	437.13955402391326	355.9308621445487	380.6193363858269	392.9387561720175	517.3801988323028	453.88570748231797	417.42009650233797
333.25043357040965	397.6953276162771	372.0860535461311	448.67571013207555	375.4625903577564	385.1798147136598	425.09912858276164	347.7308071916289	335.68926921836464	314.8831811160809	332.65263892772157	514.4268102527952	438.62747008698443	384.6461323067073	386.00882671043433	423.94013526626065	419.0988847870235	443.4860720664145	367.7686628451403	365.74769845913863	383.7083786786669	382.893425238364	445.422396847728	437.13955402391326	355.7619606210463	380.55416665892216	392.3901343575725	517.2712853241574	453.88570748231797	416.65767751941985
333.25043357040965	397.36661586209186	371.45231043636716	448.67571013207555	375.4625903577564	385.1767023361693	425.0445470593669	347.5090993745491	335.65174564037875	314.8831811160809	332.65263892772157	514.4268102527952	438.62275482165035	384.6461323067073	385.91401186621204	423.7220647962231	418.1900199879791	443.4651422317736	367.7686628451403	365.60629538223736	383.6669092847293	382.893425238364	445.25933086602475	437.05140195660465	355.72553083696414	380.35265995543307	391.44262496670115	517.2350990673988	453.88570748231797	416.1843700854354
333.25043357040965	396.4314909696975	370.2186033007722	448.67571013207555	375.4625903577564	385.16608163518754	424.9280708122004	347.49285815328267	335.40532846752694	314.6978060981208	332.6134557656453	514.3451574427266	438.62275482165035	384.6461323067073	385.91401186621204	423.53254073994424	417.4041181122009	443.4651422317736	367.7686628451403	365.37894763653077	383.6669092847293	382.893425238364	444.87361377900254	437.0123391554412	355.4854642724263	380.35265995543307	390.8013403007295	517.1899794247175	453.88570748231797	415.70875344171714
333.25043357040965	395.8634109261022	369.6725253239113	448.67571013207555	375.4625903577564	385.16608163518754	424.8138529021085	347.22203493034954	335.1934906390091	314.6978060981208	332.6134557656453	514.0755192878448	438.4968166674267	384.6461323067073	385.91401186621204	422.6710035435914	416.7342673152018	443.44308978207874	367.7686628451403	364.7437652196409	383.66340766130605	382.893425238364	444.7459960805985	437.0123391554412	355.4854642724263	380.3266205646056	390.26473279516176	517.0459406003828	453.88570748231797	415.14172769102095
333.25043357040965	395.05055005682823	368.5914677238607	448.63102972102905	375.43467027000577	385.16608163518754	424.6205471765787	347.12643403041005	335.103173236231	314.68341925166897	332.6106268053497	514.0390997343505	438.4968166674267	384.6461323067073	385.91401186621204	421.97717439798146	414.8082716902196	443.44308978207874	367.7686628451403	363.87016176444524	383.66340766130605	382.893425238364	444.65404956266013	436.91701332760556	355.3926656504612	380.3215744455576	389.85935891229576	516.9507996246695	453.86106150003326	414.8626193352246
333.1828457353482	394.05040151378057	367.52665949203833	448.5710752510898	375.43467027000577	385.16608163518754	424.58161991766656	346.8377302003774	335.01958496912965	314.68341925166897	332.6106268053497	513.5424030770406	438.4968166674267	384.6461323067073	385.9107157248584	421.08977538291936	414.2176065020984	443.40778285394975	367.7686628451403	363.55215073484663	383.66340766130605	382.893425238364	444.45578871819646	436.91701332760556	355.3412188094666	379.91284923058714	389.0067346082195	516.6625658790199	453.86106150003326	414.294786420344
333.1828457353482	393.7243519498175	365.4577856588728	448.5182041005971	375.386776998065	385.16608163518754	424.53486171027384	346.7958868403576	334.9173096376096	314.68341925166897	332.6106268053497	513.3876398279995	438.49017615103423	384.5793436039678	385.9107157248584	420.83755118195137	412.6600768283523	443.392283313472	367.7686628451403	363.150140338032	383.66340766130605	382.893425238364	443.8217833279286	436.91701332760556	355.2232679053305	379.7132693840028	388.687754739967	516.4826293108254	453.86106150003326	413.9915227708825
333.1828457353482	393.50566151703293	364.5338371089468	448.5182041005971	375.386776998065	385.16608163518754	424.4375231500319	346.5398568639604	334.71568009140645	314.5672277520842	332.6106268053497	513.1992147008397	438.49017615103423	384.5793436039678	385.89983181233197	419.9675830584134	411.600228066129	443.392283313472	367.7686628451403	362.7871447092947	383.6412250535275	382.893425238364	443.6150753328718	436.9074401003349	355.21966983126504	379.5236227839072	387.9525483978921	516.4826293108254	453.86106150003326	413.25131817223763
333.1828457353482	393.17225163916515	363.945063930027	448.5182041005971	375.33801534426846	385.1657525461259	424.4375231500319	346.2885730620705	334.6529530201324	314.52677796887104	332.57288914359515	512.9837441813409	438.3260771003515	384.5793436039678	385.89983181233197	419.3714643388861	410.844562831555	443.392283313472	367.7686628451403	362.2495142331955	383.6412250535275	382.893425238364	443.4222224735176	436.87121555722	355.13279703668354	379.43625467634615	386.988048377588	516.4622507323392	453.86099972889593	412.88737318462097
333.08493645593575	392.93605999061805	362.9655922190799	448.5136823814772	375.33801534426846	385.1657525461259	424.40246308567833	346.02018859637536	334.6529530201324	314.14517960866823	332.5532034384906	512.8191309263444	438.3260771003515	384.5793436039678	385.89983181233197	418.7198325931877	410.0454112985471	443.3017403641695	367.7686628451403	361.5990788266751	383.6290226590411	382.893425238364	442.8536430348113	436.87121555722	354.8278343518866	379.28453287482023	386.1522683441438	516.4622507323392	453.86099972889593	412.64057328233173
333.08493645593575	392.67961138555324	361.0286770076172	448.5136823814772	375.3332807707892	385.1657525461259	424.1087182143112	345.92198928603534	334.52372230871583	314.08554647066137	332.5532034384906	512.5279807769537	438.3260771003515	384.5793436039678	385.89983181233197	418.01493303528974	409.21141545828453	443.3017403641695	367.7686628451403	361.20078300646753	383.5882044619476	382.893425238364	442.2252544834528	436.786896684034	354.6231576652638	379.1258381288001	385.4149594469186	516.4622507323392	453.86099972889593	412.2796078280497
333.08493645593575	392.38492526536197	360.07003535572744	448.50892691484813	375.31607178744264	385.14094688895045	423.97223209828337	345.65019127685844	334.4869013200441	314.00189557766043	332.5532034384906	512.4213980753116	438.29479334982614	384.5793436039678	385.89983181233197	416.9883269556045	408.72951227640647	443.3017403641695	367.7686628451403	361.0084006120907	383.48248229483	382.893425238364	442.1494331572405	436.786896684034	354.53264580169383	379.09895338931074	385.08390991132427	516.4622507323392	453.86099972889593	412.011670635254
333.08493645593575	392.2031888085719	359.25080736058266	448.47673931927	375.31607178744264	385.14094688895045	423.95772287479895	345.16539773488324	334.4296657299907	314.00189557766043	332.53820251886077	512.1795515052581	438.29479334982614	384.5793436039678	385.86805737445763	416.4805984459525	408.32830738314436	443.3017403641695	367.75840570686563	360.73994274083117	383.48248229483	382.89274507071354	441.9743255591543	436.73366417627733	354.5064019137259	379.09895338931074	384.43525508453536	516.4622507323392	453.8089465312928	411.8634412276175
333.08493645593575	391.9093029490144	358.6247145044441	448.3238447831575	375.2711647609932	385.14094688895045	423.8158635699232	345.0541665230139	334.42865817044805	313.9324028690616	332.469617599267	511.84276618697277	438.29479334982614	384.5793436039678	385.86805737445763	416.2091649882614	407.6011598452392	443.3017403641695	367.75840570686563	360.3510243985667	383.48248229483	382.8678139084417	441.52162980612695	436.65731160670964	354.37630555581853	379.01106518943914	383.46640500226124	516.4622507323392	453.8089465312928	411.5533780996163
333.08493645593575	391.7372730709854	357.99543607163446	448.3238447831575	375.2344078961663	385.14094688895045	423.62516748368944	344.6084272555607	334.42865817044805	313.9324028690616	332.44839818856354	511.7112254418603	438.29479334982614	384.5793436039678	385.86805737445763	415.39751595422183	407.244080804805	443.28834450430105	367.75840570686563	359.9418708562506	383.46406506035345	382.8678139084417	441.2287800923749	436.5421148581356	354.2261112508028	379.01106518943914	382.5466823713806	516.4622507323392	453.8089465312928	411.3712683768324
333.08493645593575	391.565619454673	357.08487264174994	448.3238447831575	375.2344078961663	385.14094688895045	423.62516748368944	344.44627008849756	334.42865817044805	313.9083751372689	332.44839818856354	511.52390978611675	438.29479334982614	384.5793436039678	385.86805737445763	413.87046509087565	406.53588595196607	443.27547089567963	367.75840570686563	359.50539621757446	383.46406506035345	382.8678139084417	441.091712721305	436.5421148581356	354.2261112508028	378.941094203485	381.68826982648864	516.4622507323392	453.8089465312928	411.13237253229516
333.08493645593575	391.3601517769513	355.49804306587447	448.3238447831575	375.2106647399829	385.14094688895045	423.5427173976214	344.20645511766924	334.42506873934286	313.9083751372689	332.4155934073056	511.52390978611675	438.29479334982614	384.5793436039678	385.86805737445763	412.50084760921214	406.19870126430646	443.27547089567963	367.6837350957547	359.24775465886336	383.40642634316305	382.8678139084417	440.81947692941156	436.5388996923333	354.1230803783134	378.8450543634706	381.3077373790848	516.4536673291834	453.8089465312928	410.5774739702649
333.08493645593575	391.19904753219816	354.3185074613991	448.283288884551	375.2106647399829	385.14094688895045	423.43665655892534	343.76327303892793	334.42506873934286	313.9083751372689	332.4155934073056	511.32242731341876	438.2414147535373	384.5793436039678	385.86805737445763	411.11854734948554	405.62060328030077	443.23666716978653	367.61900154341674	358.8148989754555	383.40642634316305	382.8678139084417	440.71249538723293	436.4376198869388	353.96108599861	378.8435275609167	380.7130157634543	516.4536673291834	453.8089465312928	410.4782031362576
333.08493645593575	390.69583640653354	353.73575969053536	448.22606880700914	375.14880491064156	385.14094688895045	423.3391258740355	343.6536565090652	334.3952138440507	313.79096930320935	332.4155934073056	511.1268542293858	438.2414147535373	384.5793436039678	385.7931126973586	410.1328568388157	405.4990356553275	443.23666716978653	367.61900154341674	358.3892805206361	383.40642634316305	382.8678139084417	440.52780594055366	436.42029730124995	353.86911862639266	378.76865070987725	380.4145290840538	516.4536673291834	453.76824340995506	410.246058155343
333.08493645593575	390.2502151721267	352.9338439388509	448.22606880700914	375.14880491064156	385.14094688895045	423.27657589687055	343.4160790997226	334.38618253665004	313.79096930320935	332.3780040521938	510.82640361513177	438.2414147535373	384.5793436039678	385.7781148061976	409.80072647078987	405.4482686404411	443.23666716978653	367.61900154341674	358.30250474094464	383.3913745513159	382.8678139084417	440.18235437749956	436.42029730124995	353.82445977245646	378.6652004813118	379.28438139229354	516.444574424896	453.76824340995506	410.0593195057302
333.08493645593575	390.02977035838467	351.8554404485281	448.22606880700914	375.1186847181202	385.14094688895045	423.1792258543239	343.41374343336406	334.38618253665004	313.79096930320935	332.3780040521938	510.70059174877804	438.2303348779974	384.5793436039678	385.7781148061976	409.56225492356896	405.1373955029049	443.23666716978653	367.6169373519814	357.84034156389527	383.3913745513159	382.8678139084417	439.8433739881354	436.40214374169364	353.81105809527	378.59788902382223	378.0321252044303	516.4126166387582	453.7496842320621	409.83094293782284
333.08493645593575	389.64918367889027	351.565056573545	448.22606880700914	375.1186847181202	385.14094688895045	423.1792258543239	343.41374343336406	334.38618253665004	313.7781830979621	332.3780040521938	510.58461273122856	438.20480066837547	384.5793436039678	385.7781148061976	408.92650535831785	404.5187977183405	443.2274517121168	367.6169373519814	357.4085690203703	383.3667519007127	382.8678139084417	439.4745999731784	436.33981196384354	353.70970725582214	378.564645312681	377.2759954513727	516.3977364809914	453.7496842320621	409.13606110958574
333.0602337834871	389.3875354999457	351.000317711101	448.13447167879235	375.1186847181202	385.09769904586767	423.09475837179576	343.19987967028413	334.35344367379315	313.7781830979621	332.3535362646022	510.4324967549713	438.20480066837547	384.5793436039678	385.7781148061976	408.48687572083736	403.8167292489204	443.2274517121168	367.56245125031734	357.09018565370803	383.3667519007127	382.8678139084417	439.3611996873673	436.2619367776199	353.5356161784627	378.4959998696907	376.46170684498816	516.3739414987441	453.6635519535975	408.7606120246178
333.0602337834871	388.9772683532694	350.8356483550792	447.985431164815	375.1186847181202	385.09769904586767	423.09475837179576	342.9988603465108	334.35344367379315	313.76061645193823	332.3535362646022	510.4324967549713	438.20480066837547	384.5793436039678	385.7781148061976	407.56128931306347	403.4266910341797	443.2274517121168	367.56245125031734	356.7727077567823	383.3099200724196	382.8631690113972	439.3611996873673	436.2619367776199	353.53446984640993	378.4959998696907	376.2180037674166	516.2489322055785	453.6108037054541	408.5982893950239
333.0602337834871	388.7585417354726	350.22678423511303	447.9507141131745	375.1186847181202	385.09769904586767	423.0237287809211	342.699427693613	334.3427266885191	313.7178420774334	332.34355856663626	510.19519108566203	438.11229511121087	384.5793436039678	385.76505371043106	406.7247170752058	403.22772344679964	443.2157284477258	367.5485012593644	356.4448431583548	383.3099200724196	382.85275164762146	439.106443030235	436.256338403789	353.3263612202341	378.40739212766573	374.8688807441343	516.14110484114	453.6108037054541	408.0553870036218
333.0602337834871	388.6119002516725	349.00759730274666	447.9507141131745	375.11556800065995	385.09769904586767	422.9169491720485	342.58246954554846	334.31523778273026	313.66194480616826	332.34355856663626	510.13035930364504	438.11229511121087	384.56394851879975	385.76505371043106	406.25138777417266	402.65821893392246	443.2157284477258	367.49585586271695	355.6993799670908	383.3099200724196	382.85275164762146	439.0086838117194	436.24188122593483	353.17689434237343	378.3699238542614	374.49562637966454	516.14110484114	453.6004595774974	407.87580254037596
333.0602337834871	388.3258500022033	348.69169779590976	447.9063730972353	375.0663736157799	385.09769904586767	422.7899538705393	342.48510949627075	334.21417668576544	313.66194480616826	332.34355856663626	509.99568056439796	438.11229511121087	384.56394851879975	385.73399564449176	405.40215590233254	402.1921727252258	443.2075595802579	367.49585586271695	355.5287680601553	383.3099200724196	382.84374577148265	438.698659719838	436.16552828575675	353.0639177078091	378.2893258250719	374.0716157751046	516.14110484114	453.5901497884114	407.70907866521253
333.0602337834871	388.2157668722548	348.001474410966	447.80496028012027	375.0663736157799	385.09769904586767	422.681007864306	342.0485605224942	334.19355445090184	313.66194480616826	332.34355856663626	509.99334180738555	438.11229511121087	384.56394851879975	385.73399564449176	404.9718299728594	402.09934048360424	443.11784442208756	367.49585586271695	355.3549127409181	383.3099200724196	382.8364025423346	438.5849391924969	436.1325023236359	353.0639177078091	378.2508699528766	373.4336328570767	516.0778618369609	453.5856777021722	407.43038763765674
333.0504595547636	388.0249131462472	347.30249689863865	447.7711933635785	375.0663736157799	385.09627170990774	422.681007864306	341.73638459303544	334.1820836892326	313.66194480616826	332.34355856663626	509.80115752962274	438.10907534644247	384.56394851879975	385.72893788934095	403.688308544056	401.78483257707626	443.11784442208756	367.49585586271695	355.124340703145	383.3099200724196	382.8364025423346	438.35335632710746	436.04637847453813	352.94450986995724	378.2508699528766	372.3808970876451	516.0778618369609	453.502688472252	407.02741342823424
333.0504595547636	387.9472947424607	347.11504505207506	447.7711933635785	374.9931088143106	385.09627170990774	422.681007864306	341.27776738052745	334.1578932376308	313.6571585219084	332.34355856663626	509.75065613974135	438.10907534644247	384.5438481066614	385.72893788934095	402.3459199483693	401.0202074470453	443.11784442208756	367.49585586271695	354.0301843110447	383.3099200724196	382.8364025423346	437.9017952131466	436.04637847453813	352.7946296390196	378.13756240200985	371.63246912695246	516.0001701343608	453.4511143033434	406.7073078696233
333.0186050335916	387.907543167329	346.3082127963174	447.68750414721137	374.93916642326883	385.0657200889623	422.681007864306	340.7932221985084	334.15651854480086	313.64313987602924	332.34355856663626	509.6074526757219	438.0919608116788	384.5438481066614	385.70725420972883	400.9903166426901	400.6993829509015	443.11784442208756	367.4006372877689	353.7367501655547	383.3099200724196	382.8360661532346	437.65492860571845	436.04637847453813	352.56803212085885	378.13756240200985	370.23455544432716	515.9600186012192	453.4511143033434	406.3976558331711
333.017495563957	387.773995876903	345.73639092791376	447.6693918502922	374.93694372041847	385.0657200889623	422.65664364618556	340.0531786916735	334.1414568183838	313.48169005462506	332.34355856663626	509.2890174679442	438.07000031856177	384.5438481066614	385.70725420972883	400.62804279064693	400.4713039995204	443.11784442208756	367.3663083829758	353.4470003006594	383.3099200724196	382.8360661532346	437.3383174707915	436.04637847453813	352.56803212085885	378.13756240200985	369.99345686418826	515.9073700786035	453.4511143033434	406.16013943751614
332.98679070484724	387.6377700304287	345.55427980439083	447.5954018495585	374.9237766563999	385.0657200889623	422.65664364618556	339.55426939043343	334.10118652710185	313.4770029125752	332.3285736923206	509.0872779484611	438.07000031856177	384.5438481066614	385.70725420972883	400.2008807012638	399.86043569103947	443.09758315361285	367.3470823572567	352.9709163152841	383.3099200724196	382.8360661532346	437.070363662739	436.0157762728329	352.47920710379185	378.13756240200985	369.3850820059178	515.896217455215	453.4511143033434	405.9303001177458
332.98679070484724	387.37048740096543	345.32062275709575	447.55013834317833	374.7393796430298	385.0657200889623	422.65664364618556	339.1899428897394	334.10118652710185	313.45227488586295	332.31285688500196	508.9625369274049	438.0476341300964	384.52898300352217	385.70725420972883	399.53310555583806	399.6022555681153	443.09758315361285	367.3470823572567	352.6069596772048	383.3099200724196	382.8261705988852	436.8841256444391	436.0157762728329	352.47920710379185	378.13756240200985	368.47022033933933	515.8882019078479	453.4511143033434	405.37267609838744
332.93359122153515	387.19512441742575	345.1319647663776	447.49080255434717	374.5396260737059	385.0657200889623	422.61397895114067	338.9688527672841	334.10118652710185	313.45227488586295	332.2656394533447	508.56990116253223	438.0476341300964	384.4598241432592	385.6714347298004	399.22049651456837	399.26277814931325	443.09758315361285	367.2759309323162	352.304551734694	383.3099200724196	382.8261705988852	436.72778074716507	436.0157762728329	352.47920710379185	378.13756240200985	368.19300914892415	515.7912056561014	453.3671262903234	404.7650035412745
332.93359122153515	387.1160490187112	344.82997613156635	447.47744204191184	374.42941525380456	385.0657200889623	422.5097095897443	338.7971589130852	334.10118652710185	313.41744724121077	332.2656394533447	508.47559220851906	438.0152858782394	384.4598241432592	385.6714347298004	398.6751243418938	399.0787389845114	443.09758315361285	367.2759309323162	352.0071030157717	383.3099200724196	382.8261705988852	436.30062169930795	436.0157762728329	351.9571071143075	378.08738998939805	368.0231681607902	515.7881754517164	453.3387791198488	403.87759173759855
332.93359122153515	386.9429109677641	344.50796290328634	447.4643904409025	374.3608668038843	385.0657200889623	422.5097095897443	338.53849533680426	334.10118652710185	313.41744724121077	332.2656394533447	508.3354913761766	437.915157672247	384.4598241432592	385.6625939381646	397.96753203763774	398.35596013654936	443.09758315361285	367.267761040776	351.80962936596427	383.3082411889309	382.8261705988852	435.8240653876669	435.993590963682	351.8559735046505	378.05672153648203	367.3726270615384	515.7709216974972	453.3387791198488	403.42719618100506
332.90636880327435	386.88874573876524	343.98456822272146	447.42107373005626	374.2790018532279	385.0657200889623	422.5097095897443	338.1198139231466	334.10118652710185	313.41744724121077	332.2410652614651	507.9998786614625	437.8297049448272	384.4598241432592	385.60706858890023	396.5900792503102	397.8250731695407	443.09758315361285	367.2045758894869	351.65687673821077	383.3082411889309	382.8151833349631	435.5784215113416	435.993590963682	351.77886512247346	377.9614463302509	366.8317807604223	515.6289566598712	453.3129744350056	403.229787805165
332.9013032444341	386.88874573876524	343.53497547585033	447.37046228922884	374.2790018532279	385.0657200889623	422.5097095897443	337.67832559012123	334.10118652710185	313.35921837288475	332.2404085524696	507.8071814859046	437.8297049448272	384.44795572319305	385.59174559472336	396.3682052884976	397.33435791254493	443.09758315361285	367.18756976448725	351.29179339508767	383.3082411889309	382.8140670424342	435.2906210790426	435.9594369190565	351.4813514922284	377.9614463302509	366.3337971812884	515.620607208461	453.24701018834594	402.4974155875818
332.9013032444341	386.850906921877	343.3101407566344	447.36026830432866	374.20400457727044	385.0657200889623	422.4034197944744	337.5021479335011	334.0529081930333	313.35921837288475	332.2292130517538	507.634600214124	437.8297049448272	384.441908169419	385.59174559472336	395.7777235154364	396.9657855827384	443.0693451776943	367.18756976448725	350.91260158131234	383.3082411889309	382.8140670424342	434.7050311545503	435.8775867110161	351.2314021991436	377.8559892764103	365.61063202327097	515.6143702396175	453.154959093526	402.0314500577048
332.9013032444341	386.8037597859362	343.1748719890852	447.36026830432866	374.19583924001427	385.0657200889623	422.4034197944744	337.379422669134	334.0182387215083	313.34841207196155	332.2292130517538	507.46898250315076	437.82172015939915	384.41104077933284	385.59174559472336	395.3779046702168	396.6563870339598	443.066065214328	367.18756976448725	350.4600392072547	383.3082411889309	382.80750698195374	434.2262343401717	435.8775867110161	351.1430251003033	377.80452309202974	365.092762170586	515.4893691330732	453.1480584525898	400.7608444052633
332.9013032444341	386.8037597859362	343.0002487808321	447.33291537685625	374.19583924001427	385.0657200889623	422.3552554569771	337.2097282044902	333.9962517024003	313.2592182745254	332.174660251077	507.0968305328578	437.7382230632507	384.41104077933284	385.59174559472336	394.98027399692137	396.23451071540336	443.066065214328	367.18756976448725	350.3339923855604	383.3082411889309	382.80750698195374	434.2137103665962	435.8738588270611	351.1290898439121	377.793360451775	364.5888185656134	515.482310369612	453.1480584525898	400.43748756383377
332.9013032444341	386.77424652723766	342.8416901561751	447.31147949783156	374.16429038533886	385.065315648995	422.3552554569771	336.53122425462107	333.9962517024003	313.2592182745254	332.174660251077	506.8989568410754	437.6921127362617	384.41104077933284	385.59174559472336	394.68308993139823	396.006077633646	442.99136630335056	367.12340208538154	349.85813097630853	383.3035275953882	382.80750698195374	433.8202591351777	435.83034162367375	350.94816142594027	377.79220854667267	363.47403411800764	515.4542154585876	453.1480584525898	400.1515784257158
332.9013032444341	386.68277105845664	342.2107331269333	447.2165365396396	374.1157965758751	385.065315648995	422.3386012141082	336.0172141330379	333.95763999678445	313.20794931843693	332.174660251077	506.7542213360895	437.6747891443981	384.41104077933284	385.59174559472336	394.3759578834238	395.85988347697764	442.99136630335056	367.12340208538154	349.56923939515593	383.3035275953882	382.80750698195374	433.53107438932074	435.7633408694177	350.94816142594027	377.68950085753954	362.56498174561534	515.4033994175215	453.1480584525898	399.8878916368915
332.9013032444341	386.619565766496	341.7229084825125	447.19665155877016	374.06534247623813	385.065315648995	422.3386012141082	335.7283249167572	333.95014826660406	313.20794931843693	332.14632316366425	506.5676406030204	437.6594822566865	384.39088395040704	385.59174559472336	394.02910549198447	395.7057852027312	442.99136630335056	367.1165510506943	349.2947360889244	383.3035275953882	382.80750698195374	433.2142061643101	435.7633408694177	350.83547350433236	377.66748896518754	362.2834382091598	515.3255068619242	453.1480584525898	399.5871494782187
332.8879474012231	386.5437220420562	341.5275846237999	447.19665155877016	374.0440566075265	385.065315648995	422.3386012141082	335.2583573782786	333.91659783643473	313.20794931843693	332.1286568754376	506.2107962573334	437.65492813098587	384.3885810729636	385.58299361951924	393.6230677743861	395.1796019468751	442.99136630335056	367.1165510506943	349.0873556813101	383.3035275953882	382.7904482188602	432.7575359532798	435.762677840686	350.8221653820482	377.66748896518754	361.767048184924	515.2793528855245	453.1480584525898	399.0377277097716
332.8879474012231	386.4877041349409	341.29621219728733	447.1135197795267	374.03125486305146	385.065315648995	422.3386012141082	334.9745249228847	333.9150496652283	313.1991327335206	332.1286568754376	505.6764725063773	437.6411434957156	384.3755785829459	385.58299361951924	392.4390551923544	394.8063344223065	442.9863408587929	367.1165510506943	348.8228053597567	383.3035275953882	382.7904482188602	431.9894567120292	435.74886806593463	350.68616155467004	377.6618336784311	361.3004473829655	515.2208944430488	453.1480584525898	398.51960939968944
332.85383394577855	386.45738165011494	341.09807160478795	447.0669489951331	373.85148799099534	385.065315648995	422.3386012141082	334.77613838510337	333.9150496652283	313.1991327335206	332.1286568754376	505.27616568553	437.6411434957156	384.3755785829459	385.5679681295138	391.9118218184041	394.67247367974613	442.9021010300252	367.1165510506943	348.56002237680195	383.29765449211993	382.7904482188602	431.7630509224381	435.74886806593463	350.48391942054104	377.5590141700516	360.65034024335637	515.2031390817356	453.1079090950567	398.07222545515344
332.85383394577855	386.3356844284995	340.60615836573095	447.04766546304324	373.7946377362925	385.065315648995	422.3386012141082	334.52841799719687	333.9150496652283	313.1540781540198	332.1063122769102	504.76428317545856	437.6411434957156	384.3526563572183	385.5679681295138	391.2667103532772	394.5697034699989	442.88962067406237	367.1165510506943	348.3813655851716	383.29765449211993	382.75292407082566	431.31547712987276	435.7337357061408	350.33324806904164	377.5590141700516	360.58557642808375	515.1190974430864	453.1079090950567	397.81876417925724
332.84856184436006	386.23462546301835	340.3629181179985	446.9827739345692	373.76622304752766	385.0569662270877	422.29486515271714	334.25681487979074	333.9150496652283	313.1540781540198	332.10345168094807	504.3542182675561	437.6411434957156	384.3526563572183	385.5674241630885	390.88515914636	394.31750008433005	442.87487275354283	367.1165510506943	347.97251401104586	383.29765449211993	382.75292407082566	430.35210035004843	435.7337357061408	350.32139816414434	377.5590141700516	360.1046687636321	515.0113996867944	453.0758097170967	396.9996978623427
332.84856184436006	386.1424844570828	340.27365966659477	446.95473388839235	373.71810720292063	385.0444995780815	422.2474239944932	333.8591091667346	333.9150496652283	313.1486187905278	332.10345168094807	504.1193747195736	437.6411434957156	384.3526563572183	385.5674241630885	390.7248984139116	394.13261660561324	442.86753420015225	367.1165510506943	347.6745215388622	383.296479969031	382.75292407082566	429.6242319007555	435.7253133018414	350.2702661567979	377.5590141700516	359.770695174039	514.9431499378991	453.0758097170967	396.8080011414659
332.84856184436006	386.13153957996315	340.0485378162275	446.91555814798477	373.6807118470424	385.0444995780815	422.2474239944932	333.5108429945778	333.9150496652283	313.1486187905278	332.05662134625896	503.91247816116663	437.6411434957156	384.3526563572183	385.5674241630885	390.49615052128854	393.95662377668543	442.86753420015225	367.1165510506943	346.8870799771102	383.296479969031	382.75292407082566	429.4348543208322	435.7252432232137	350.06554413442916	377.5590141700516	359.2374529930387	514.8036598579894	453.0758097170967	396.28752724886874
332.84856184436006	385.9194548525374	339.95502842375015	446.8788174384189	373.6266702761569	384.9985612509955	422.2474239944932	333.0868770981768	333.88182143030554	313.1486187905278	332.05662134625896	503.57193356804135	437.6411434957156	384.34669741986943	385.5405386924185	390.0214356247303	393.76972739783344	442.8253926676201	367.1165510506943	346.29657011377054	383.296479969031	382.74323423746404	428.88537382523896	435.66736550183236	349.8256423310932	377.5590141700516	358.153600867347	514.7570119525833	453.0758097170967	395.57900030617736
332.8481357851836	385.88229030093987	339.5745129916168	446.8536620743005	373.4339881583076	384.9985612509955	422.2474239944932	332.63629283042985	333.88182143030554	313.1486187905278	332.0531125194665	503.06951688367957	437.6097627309017	384.34669741986943	385.5288997535879	389.5796029004821	393.70817567746195	442.8075606233278	367.0969459831904	346.05167089537656	383.296479969031	382.7117044916828	428.2725206796482	435.6552426473615	349.72183015197515	377.5402842529407	357.5847461573727	514.7317301997905	453.07235758933746	395.1371658800396
332.8481357851836	385.86840127836564	339.3405212608246	446.8536620743005	373.39400058504367	384.9985612509955	422.2069832687855	331.806840442477	333.8672465374666	313.1486187905278	332.05297968553316	502.9997740899047	437.5716051188136	384.34669741986943	385.51029605812556	389.36648370780523	393.42298018762096	442.8075606233278	367.0969459831904	345.8035882930201	383.296479969031	382.69139505718033	427.81926912951417	435.62872811528507	349.7205253122295	377.5402842529407	357.1239207496868	514.7057613384766	453.07235758933746	393.8673851330881
332.8481357851836	385.83565694933975	339.0216339567078	446.8536620743005	373.330077745061	384.9985612509955	422.2069832687855	331.65613606017854	333.8672465374666	313.1486187905278	332.05297968553316	502.6274193947123	437.5716051188136	384.32155012197705	385.50729444835014	389.16838433155874	393.1830002631687	442.8075606233278	367.08709247897036	345.4236327705634	383.2318022276778	382.68145206215723	427.3257406973805	435.57531095013127	349.6029308144747	377.5402842529407	356.64307032084736	514.6440304653603	453.0082546091619	393.47126365319394
332.8481357851836	385.76556182799203	338.8357945445464	446.8146750489743	373.3114117628128	384.9985612509955	422.14918858708694	331.08537097058274	333.8672465374666	313.14857118948527	332.05297968553316	502.4393912813571	437.56232124150836	384.32155012197705	385.50729444835014	388.9658333192816	392.95847128925925	442.8075606233278	367.08709247897036	345.04519179262917	383.2318022276778	382.68145206215723	426.98393087192574	435.57531095013127	349.4594382784114	377.5402842529407	356.1026555492381	514.5994259450374	452.97835075627927	393.22022134773084
332.8440632125432	385.65471715668696	338.5195680057659	446.71102581378705	373.20473619873707	384.9985612509955	422.14918858708694	330.8785515385455	333.8672465374666	313.14074063372345	332.05297968553316	502.1486156225451	437.4953756217508	384.32155012197705	385.49247194936515	388.4396477972292	392.8084183171196	442.7837477698682	367.08709247897036	344.84618596774766	383.2318022276778	382.68145206215723	426.2934877204406	435.57531095013127	349.3108953127909	377.50265501837754	355.4645677861232	514.5527411473936	452.9626597931111	392.89746239952024
332.8440632125432	385.65471715668696	338.40794192037447	446.68666287642685	373.20223296658327	384.9742853342713	422.1147191293021	330.5952389609136	333.86598229195806	313.14074063372345	332.0459139462345	501.8613666419048	437.4522012313464	384.3188869551897	385.49247194936515	388.35242703534317	392.4951607777046	442.7837477698682	367.06069318975494	344.5701470297578	383.2318022276778	382.68145206215723	425.9582908052413	435.5705550093097	349.21455042883963	377.4936067319825	354.954066465924	514.4932116081832	452.9626597931111	391.9728001788851
332.83983835487766	385.6487247511487	338.14077526164954	446.6097110235755	373.11982586922596	384.9704515718089	422.1147191293021	330.20537290957935	333.86598229195806	313.14074063372345	332.0459139462345	501.6394180646415	437.4005643332157	384.3188869551897	385.49247194936515	388.19483916892483	392.3376841421739	442.7837477698682	367.06069318975494	344.40356916496205	383.2318022276778	382.68145206215723	425.491351867061	435.56260064703713	349.02728200844723	377.4936067319825	354.5287581223922	514.4504427895241	452.9510363818414	390.4451788416301
332.83983835487766	385.64415811899136	337.9556964530467	446.56824304548024	373.03079957047555	384.92357061069015	422.0908994652057	329.1830832080083	333.86119883846914	313.1267738020408	332.03997099343275	501.2511368039559	437.3800471499233	384.3188869551897	385.4587393716969	388.0318100976814	392.2551394266669	442.7837477698682	367.06069318975494	344.21032491891106	383.2318022276778	382.6794333732396	425.03138137013343	435.56260064703713	348.8199872465964	377.4823546229793	353.5117362090839	514.4171497495425	452.9510363818414	390.26743439851407
332.835012945879	385.56831964824926	337.71737537274674	446.54647528402336	373.02983335926587	384.908564837564	422.0703324056651	329.0739776385952	333.86116862261383	313.1267738020408	332.03997099343275	501.1344658103343	437.3760084041379	384.3188869551897	385.45698033123546	387.9409073308302	392.0767384791496	442.7813230295112	367.06069318975494	343.97637270107776	383.21033700201826	382.6629558614972	424.7695854270647	435.56260064703713	348.6682921691916	377.46099915210385	352.5739867848865	514.4171497495425	452.922892938339	389.5754994551115
332.826155659134	385.45748520430254	337.4029533886617	446.4944476125253	372.96907463895604	384.9017506696953	422.0703324056651	328.67230999669493	333.8261494349454	313.1267738020408	332.0283082235088	501.02971721409597	437.3645035981482	384.3188869551897	385.43510417202765	387.9363754820477	391.89672954615224	442.7813230295112	367.06069318975494	343.7708120966497	383.21033700201826	382.6629558614972	424.29879236145314	435.53400845413194	348.57756495226647	377.46099915210385	351.96547418657923	514.3771586915424	452.8964015447775	389.40100417502174
332.826155659134	385.3970136064354	337.2236881204816	446.4484225193097	372.9106897070236	384.9017506696953	422.0703324056651	328.38447851139966	333.8261494349454	313.1267738020408	332.0283082235088	500.592463228721	437.30634920717716	384.2966132985813	385.38859513812855	387.87437111749887	391.80712585361266	442.7548058773225	367.06069318975494	343.7058431021774	383.21033700201826	382.6629558614972	424.0022318033565	435.50686541958487	348.434061136584	377.46099915210385	351.7344833240467	514.2547232929264	452.88907122479924	388.5978013718594
332.826155659134	385.3363086747611	337.01205103382216	446.38499133862746	372.8721486757459	384.9017506696953	422.0703324056651	328.12634431397464	333.8261494349454	313.1267738020408	332.0283082235088	500.48521073852834	437.2062155993731	384.2966132985813	385.38859513812855	387.6824301151138	391.71607782086767	442.7548058773225	367.0506224604941	343.4724429302893	383.21033700201826	382.62754172128507	423.8368398758288	435.4970462059588	348.22778977377675	377.46099915210385	351.4088407065919	514.1964019562688	452.85642161954286	388.3017191989459
332.826155659134	385.2991857448462	336.8625595239948	446.37227781047625	372.71025065775547	384.9017506696953	422.05510834549966	327.91299017366237	333.8261494349454	313.1267738020408	332.0239584906341	500.2953036316385	437.16721402985365	384.2966132985813	385.38558879562396	387.43934093517686	391.5730071905004	442.7548058773225	367.0506224604941	343.24497312962575	383.21033700201826	382.62754172128507	423.3080573969076	435.4893794189762	348.07079364404666	377.46099915210385	350.61247912103204	514.0946107908167	452.85642161954286	387.30530292692686
332.8163786673832	385.28996026071496	336.71594148420485	446.34869176548193	372.63541738488067	384.9017506696953	422.05510834549966	327.5917093850823	333.8261494349454	313.1267738020408	332.0239584906341	499.9327841334499	437.0576070499186	384.2669948210963	385.3824432285222	387.2550767628978	391.2050394836705	442.7425875017656	367.0097321794145	342.6615395174378	383.21033700201826	382.62754172128507	423.0196500153646	435.4893794189762	347.8483134488154	377.46099915210385	350.351375845179	514.0533555298745	452.8147145723012	387.0679674902741
332.8163786673832	385.28158484293255	336.62736396006454	446.2941152777573	372.5196692613784	384.8893424412336	422.03983526052394	327.27636876673677	333.8261494349454	313.1267738020408	332.0239584906341	499.579711605807	437.0576070499186	384.2669948210963	385.3824432285222	386.98263151330315	391.0012571711141	442.6740342035852	367.0097321794145	342.2619906884429	383.2078735081528	382.62754172128507	422.7407786337609	435.48225925174484	347.3197246144208	377.46099915210385	349.7822569010799	513.991174742214	452.8147145723012	386.8075767825966
332.8163786673832	385.2195937470022	336.5310989007872	446.2447573094445	372.48298765014727	384.8893424412336	422.0273828433334	326.85120542526454	333.8261494349454	313.1267738020408	332.00808659684924	499.450862439096	437.0576070499186	384.2669948210963	385.3599959785581	386.85854691248664	390.9714166616026	442.6740342035852	367.0097321794145	341.8988434425226	383.2078735081528	382.5981252620213	422.43444372623577	435.4324841680793	347.05935158022976	377.46099915210385	349.3911229071396	513.953320721027	452.8147145723012	386.6393852828707
332.8163786673832	385.21643403491885	336.38088704417464	446.22600553788493	372.4576460274311	384.8740058269336	422.0273828433334	324.72164224042535	333.8261494349454	313.1267738020408	331.97783207566806	499.33853736913306	437.02284909048086	384.2669948210963	385.3599959785581	386.83383620122055	390.88311384629355	442.6740342035852	367.0097321794145	341.44940750778113	383.2034380822944	382.5981252620213	422.2724516371502	435.4324841680793	346.7006861810463	377.46099915210385	349.0496663554358	513.953320721027	452.810898438948	386.21969400486273
332.8163786673832	385.1542693211861	336.30344718472764	446.0895522133625	372.4504831206683	384.8293740534506	422.006067235201	324.57615242699364	333.8261494349454	313.1267738020408	331.97783207566806	499.16570863275535	436.9944562840168	384.2669948210963	385.3599959785581	386.51777263508376	390.70807395257344	442.6740342035852	367.00940909757503	341.2697896001398	383.1926179770321	382.59646547805045	422.08949990632004	435.4324841680793	346.5548468204173	377.46099915210385	348.71431063372376	513.9238088377767	452.7941001232484	385.8048024928396
332.8163786673832	385.15311287023377	336.1760700592707	446.05527761268297	372.29928824106673	384.8105896305649	422.006067235201	324.3230600884349	333.8146517626992	313.1267738020408	331.97783207566806	498.6565236468575	436.9944562840168	384.2669948210963	385.3324528043562	386.4363229732348	390.6869285436103	442.6287315958534	366.98667858813866	341.09675965794935	383.1926179770321	382.5720571160875	421.40743636783145	435.4324841680793	346.4954537761307	377.46099915210385	348.39363263546744	513.8310195324278	452.779104099723	385.66848278202326
332.8163786673832	385.0795668167991	336.0334787067978	446.05527761268297	372.22572911052504	384.8105896305649	421.97953640486526	324.08516330476175	333.8065150847024	313.1267738020408	331.97783207566806	498.22014746434684	436.9944562840168	384.2669948210963	385.3120901893566	386.3306378173712	390.56647451986163	442.5923832592876	366.98667858813866	340.99093629797966	383.1926179770321	382.5720571160875	421.17349447891263	435.4324841680793	345.94652250589877	377.46099915210385	347.53802636351367	513.7694380793998	452.779104099723	385.4396232000946
332.8163786673832	385.0391263623012	335.90213244261656	446.0362185052071	372.1711346200678	384.8032466407857	421.9300826036465	323.78235037244144	333.8065150847024	313.1267738020408	331.9671166389462	498.086101850752	436.9722514374646	384.2669948210963	385.30990183469015	386.25203008129165	390.5270787408785	442.5923832592876	366.98667858813866	340.80524482191856	383.1926179770321	382.54507086894114	420.8088400578922	435.41580229721353	345.7141392467157	377.46099915210385	347.09341988547556	513.6861578629902	452.75688115086166	385.2739056498071
332.8163786673832	385.0175313952101	335.83396364422777	446.0362185052071	372.1711346200678	384.78692082752195	421.9300826036465	323.58729610945306	333.80131829623923	313.1267738020408	331.96664851643044	497.8122092194673	436.9655937200989	384.2669948210963	385.26822021853394	386.0828083377797	390.4532359318483	442.5923832592876	366.97525927339456	340.4729944710726	383.1926179770321	382.54507086894114	419.9647033204366	435.4061592871237	345.4308067691072	377.46099915210385	346.867309868601	513.6429173330044	452.73782614108484	384.9668377826146
332.8163786673832	384.96761952609586	335.74009713936175	445.985684403283	372.12795439828295	384.78692082752195	421.9300826036465	323.46154528311615	333.80131829623923	313.1267738020408	331.96664851643044	497.5721479600792	436.9199285246343	384.2669948210963	385.26822021853394	386.0218284199795	390.36564091886635	442.58892064371423	366.964285525308	340.27155080426166	383.1926179770321	382.54289530487483	419.3789822411215	435.4061592871237	344.8088010001925	377.45951465442556	346.69472930816465	513.6097243089579	452.73782614108484	384.744893930985
332.8163786673832	384.9577569366209	335.4045809699967	445.94758579577694	371.9824755330176	384.76796564004184	421.9300826036465	323.2785725003786	333.80131829623923	313.1267738020408	331.96664851643044	497.27111414876583	436.8888071580043	384.2669948210963	385.26822021853394	385.9813901011201	390.25201641427134	442.5561352128383	366.964285525308	339.9181536503742	383.1770439103431	382.54289530487483	419.1796130241729	435.3664942754145	344.5772013873907	377.45951465442556	346.1466024078108	513.5684764185849	452.6749795595125	384.6978138329532
332.8163786673832	384.89580689381575	335.27529949024495	445.941481136388	371.950320339673	384.7597529861784	421.9300826036465	323.094798473415	333.78383915756365	313.1267738020408	331.96664851643044	497.16297840387415	436.85814518119525	384.2669948210963	385.26822021853394	385.9124218616356	390.2062153468538	442.5561352128383	366.964285525308	339.74674461774595	383.1642625403566	382.5187893293023	418.044650906061	435.3664942754145	344.480399256422	377.45951465442556	345.39934636958657	513.5684764185849	452.65573459369193	384.60745306332865
332.8163786673832	384.72376395524316	335.16782827308344	445.8453309059679	371.89874746880054	384.7217415569313	421.91092276557134	322.87411177134186	333.78383915756365	313.09824233435427	331.9581096517931	496.96391212272687	436.85814518119525	384.24491958969475	385.2511660597809	385.8520026545868	390.20178624471123	442.5208239348458	366.964285525308	339.57840320730844	383.1642625403566	382.5187893293023	417.7494483430083	435.34997281991105	344.3353194650939	377.4460689080609	345.11993209296224	513.547306596623	452.63416147370236	384.3833235982246
332.8163786673832	384.69736701360534	335.12684081623553	445.7639161464435	371.8500677439423	384.7200414892587	421.9091351172445	322.64578987738423	333.7815773552901	313.08186752693103	331.95371095835276	496.7748675608518	436.85814518119525	384.24491958969475	385.2418767894445	385.76485584469253	390.1866775308347	442.5134149703839	366.964285525308	339.4849140357615	383.1642625403566	382.5092466732785	416.54811306625925	435.34891059839606	343.68154404788896	377.4460689080609	344.87879243651616	513.5044589140473	452.61719895548276	384.15413842744454
332.8163786673832	384.5955332743714	334.9605417442398	445.6503828417574	371.7931071342146	384.7200414892587	421.9091351172445	322.5048845295088	333.7815773552901	313.08186752693103	331.9509030921573	496.5574344684227	436.85814518119525	384.24491958969475	385.2418767894445	385.75406676146395	390.0979938209337	442.48354278399745	366.96401099832696	339.29102710109316	383.1642625403566	382.508000732617	415.22121352965723	435.33638051798687	343.35701893156266	377.4460689080609	344.4485527473618	513.5044589140473	452.57878296620305	383.9762825958249
332.8149180117362	384.5496289029219	334.86321776313605	445.5817124896388	371.7323000420406	384.7200414892587	421.9091351172445	322.3400852914294	333.7815773552901	313.08186752693103	331.9509030921573	496.3308017207588	436.8205669109216	384.24491958969475	385.23733024757985	385.611189440777	390.06143769520787	442.4716316134286	366.9472813598617	339.07097050846016	383.1642625403566	382.4972511277663	414.5362689643813	435.29735156903087	343.11886315387926	377.4460689080609	344.07034346969033	513.4563975204178	452.57878296620305	383.8081793328691
332.80462503562615	384.5496289029219	334.8142150028477	445.51914878510337	371.7323000420406	384.7200414892587	421.9091351172445	322.13241627694345	333.7815773552901	313.08186752693103	331.9509030921573	496.29431041448663	436.79098173247627	384.24491958969475	385.23733024757985	385.5136843180008	390.05223567359127	442.4595551727607	366.9372358102785	338.9400973216155	383.1642625403566	382.4892971540305	413.98607765938647	435.2635764894062	342.8688397327943	377.4460689080609	343.8660549478291	513.4199120839199	452.56750772734506	383.5719596480502
332.80462503562615	384.5134441909995	334.7076158521437	445.502741150951	371.63220992500806	384.71813640439143	421.9091351172445	321.8617869057483	333.7768321187408	313.08178492616776	331.9509030921573	496.11509731117746	436.79098173247627	384.24491958969475	385.2268807327465	385.4339987066723	390.0368189190574	442.45887218209134	366.93133181282974	338.80836047083756	383.1642625403566	382.4892971540305	413.01333304492346	435.22960378091204	342.7205879304478	377.4460689080609	342.983936849355	513.3801878612976	452.56714516596816	383.51060777405985
332.80462503562615	384.4309838161151	334.6270442865298	445.48404528209267	371.5607375979299	384.71813640439143	421.9009928403662	321.649834499928	333.7768321187408	313.0811149038086	331.94804508422015	495.7041740015479	436.79098173247627	384.24491958969475	385.2268807327465	385.3470941119226	389.9946438285686	442.4280574663784	366.9150743419212	338.7523074987373	383.1642625403566	382.4831329190812	412.71754924198467	435.2206674439003	342.54424185781414	377.4187318704621	340.66011271087643	513.3555625515287	452.53856966594174	383.39900234201946
332.80462503562615	384.4309250109935	334.5594333217032	445.45052870386075	371.4924737228328	384.71813640439143	421.8993935932078	320.92638386737053	333.7768321187408	313.06821049084425	331.94804508422015	495.5212475852805	436.7729273789969	384.24491958969475	385.2268807327465	385.3280269588668	389.890308540844	442.4280574663784	366.8871709323858	338.60498821858783	383.1642625403566	382.4831329190812	412.3876714896049	435.1972750555701	342.394457909981	377.38670282661354	340.0134831374666	513.2779389039977	452.5165047028435	383.2966353765486
332.7950688212879	384.3743661276106	334.5076532603847	445.41722288975495	371.4583096973437	384.7104740297765	421.89799075098824	320.5674189825507	333.7768321187408	313.06724579157543	331.9416724653823	494.9919482404546	436.7365649587723	384.24491958969475	385.2268807327465	385.2737767298387	389.8326133000679	442.37576374811374	366.8871709323858	338.4749874060748	383.15671720384717	382.4697914086499	412.04828516413954	435.1881637944078	342.12678438779005	377.3676061468203	339.7337201608523	513.2391385934201	452.5165047028435	383.21071133672564
332.78587929476083	384.3296376785695	334.44045308022294	445.4026058717904	371.4380228624547	384.70177860735294	421.8452530507489	320.31050652972743	333.7768321187408	313.04864275771143	331.9373441326728	494.7385750063196	436.7086261778102	384.23561790929034	385.2268807327465	385.25069644764284	389.7784710971464	442.37169803487984	366.8871709323858	338.37184407091945	383.15652965654306	382.4697914086499	411.7644812560945	435.1881637944078	341.93802941684555	377.3676061468203	339.5247429411145	513.1875658958717	452.50848751116644	383.1910706670604
332.78512750842	384.31116453640914	334.32166013693336	445.3996293978885	371.36777010087445	384.69545567127045	421.8452530507489	320.1155441066988	333.7768321187408	313.04864275771143	331.9358166346334	493.5227689767177	436.7086261778102	384.23561790929034	385.2039901887304	385.21906564929884	389.7393495529682	442.36200997033507	366.8671254208737	338.26620971720155	383.15652965654306	382.4581534498665	411.3316080306638	435.1574507101936	341.86187951903383	377.36648291895995	339.129453353135	513.1665532736752	452.47933187791824	383.13975617235633
332.78512750842	384.2789140912383	334.2958074875498	445.34731670368717	371.30743399251907	384.69545567127045	421.83894153767835	319.9774636784358	333.7768321187408	313.03060297743343	331.935386990809	491.90507249034295	436.7086261778102	384.23561790929034	385.2039901887304	385.13523485732765	389.7186088281525	442.3413747683721	366.83682449406336	337.9922658760613	383.15652965654306	382.4581534498665	410.94304983813726	435.1440159484997	341.48145120826837	377.34110752632427	338.0775705391646	513.0904557535772	452.4392071987906	383.0237208305552
332.78512750842	384.23139158648564	334.2730287319001	445.33509215202196	371.2033711321204	384.69469202942463	421.83894153767835	319.80034637495896	333.7768321187408	313.03060297743343	331.9351429596349	491.6817645457819	436.7086261778102	384.2277544172033	385.2039901887304	385.0773080846369	389.69352972446626	442.32923936682096	366.81166623758855	337.8928050765498	383.1553168906883	382.4581534498665	410.7801852632265	435.13471111674676	341.27659708185615	377.3223094423336	337.85666803898334	513.0610643280788	452.3954982494532	382.94460946392286
332.78170516503536	384.16520833328207	334.2316512873417	445.3014842726649	371.1564193372548	384.69469202942463	421.83894153767835	319.7024423080606	333.7768321187408	313.03060297743343	331.9351429596349	491.30584177223625	436.70170719410686	384.2277544172033	385.2039901887304	384.9893509574615	389.66061904244333	442.30640701110644	366.80342304367053	337.85194684612736	383.1553168906883	382.45429118566085	410.5195534365424	435.13471111674676	341.02198669522295	377.2961017995034	337.6007856091012	513.0527494897478	452.3615629876375	382.5500156264289
332.78170516503536	384.14292105518376	334.1517067313789	445.25084971751517	371.0820214887674	384.69469202942463	421.8123682106399	319.5050612799493	333.7768321187408	313.03060297743343	331.9237518305389	490.6243452869531	436.70170719410686	384.20276862111984	385.2039901887304	384.9562785983496	389.6268478974304	442.2811646577891	366.80342304367053	337.7091302231553	383.14581258571184	382.45429118566085	409.82043411462143	435.13457147364204	340.90974988440695	377.2834628493008	337.3538988160368	512.9164121925809	452.34573357127624	382.2888040834535
332.78170516503536	384.10014797955216	334.0790709969552	445.17651772376087	371.02102038038703	384.69469202942463	421.8123682106399	318.8611795054307	333.7768321187408	313.03060297743343	331.9237518305389	490.174993785228	436.70170719410686	384.20276862111984	385.2039901887304	384.94293030732183	389.5948982373609	442.2650132463662	366.7684017344686	337.6090213698677	383.14581258571184	382.451075482844	409.6431730030691	435.13457147364204	340.66920679409463	377.28009086529966	337.2375136470159	512.8392373837085	452.34341283630215	382.24055997683996
332.78170516503536	384.0489126836402	334.06859729008863	445.124916331363	370.90724639028804	384.6865475630754	421.8123682106399	318.72776619026786	333.7768321187408	313.03060297743343	331.9237518305389	489.48545430232036	436.68750443712077	384.19748021078243	385.1940639249027	384.9395743988707	389.52040601180784	442.2391529067196	366.74527784095176	337.42528556616895	383.13305091996534	382.451075482844	408.9339301719952	435.1250353948861	340.4368403782337	377.2674460257151	337.1766594103021	512.7641684491564	452.3304738894467	382.04686899249396
332.77610252950745	384.0269199704706	333.9921969666884	445.0910896300918	370.81247339880167	384.6749690431214	421.8026022582381	318.63896168587735	333.7768321187408	313.03060297743343	331.9237518305389	488.90738008240464	436.6547977331766	384.19748021078243	385.1839474680252	384.9235735960613	389.48301480631346	442.2372850605597	366.72252216493575	337.37613792784765	383.1311663877082	382.4487875321639	408.6828909702716	435.1250353948861	340.28928649018275	377.2649704724381	337.0411535789478	512.7117806592634	452.2799065873162	381.95387535990506
332.75484897303056	384.01198724852196	333.928837205875	445.0555337408962	370.73476475359007	384.6749690431214	421.7934771895358	318.4370755332646	333.77547110247906	313.03060297743343	331.91720644832714	488.2898457126706	436.65396878640945	384.18980750371685	385.17048335657506	384.8862108069215	389.46949547495495	442.2299722154463	366.7113463896845	337.2995286102477	383.1311663877082	382.44570743839216	408.1305277186589	435.1250353948861	340.1539873054102	377.2649704724381	336.86935606388255	512.6751269364142	452.26705667859324	381.86932851987245
332.75484897303056	383.97940764753304	333.9118856204251	445.01635212271543	370.71819954316175	384.67038451574706	421.7934771895358	318.14635080912205	333.77547110247906	313.03060297743343	331.91720644832714	488.0309701502505	436.63864155074464	384.18980750371685	385.16012779509526	384.8563202229483	389.40666068363123	442.2159320235704	366.70738807449425	337.1852067890392	383.1311663877082	382.44570743839216	407.27132828908043	435.10776431674424	339.6463482831325	377.26147705309484	336.5936095598676	512.5523382233168	452.24511931217603	381.76076558104285
332.75484897303056	383.9472812290712	333.8854051838754	444.9168702983459	370.4584785765676	384.67038451574706	421.78081791878446	317.8659358638791	333.77547110247906	313.03060297743343	331.9154558072402	487.52193270154277	436.5969582114727	384.18980750371685	385.1546755584355	384.82750747607327	389.36538994903356	442.2159320235704	366.70738807449425	337.0096957492276	383.1311663877082	382.42329381000616	407.121294715456	435.10776431674424	339.4434272537851	377.24028007946737	336.46498495378097	512.5033277590944	452.2408378044267	381.6588524301146
332.75484897303056	383.9290641433279	333.8529290022642	444.8961260026756	370.38598309924686	384.65244925341244	421.78081791878446	317.43357100182584	333.76642214773864	313.03060297743343	331.90636752645594	487.07730542275124	436.5938798196728	384.17688960325313	385.1373216025919	384.79391431659917	389.35145511716115	442.19356092910124	366.70738807449425	336.90742122653165	383.1311663877082	382.42329381000616	406.93247426038573	435.0910217590837	338.2100587262977	377.2192587566596	336.2983581021838	512.4377199131984	452.21749478828406	381.62750800592863
332.75057548559045	383.89240127531986	333.8529290022642	444.83822385945814	370.37198403485746	384.65244925341244	421.7640504954761	317.2087776421115	333.76376518225766	313.03060297743343	331.90636752645594	486.4758259861336	436.5763568648515	384.17674132616344	385.13145632556814	384.7800338463694	389.29815343584335	442.1721944645774	366.6969028928108	336.60438206838677	383.1140193366662	382.42329381000616	406.49252861217747	435.07883083368864	338.0007272137656	377.2042378126427	335.73584363906485	512.3163896781296	452.20690611757027	381.595493479086
332.75057548559045	383.85692141177196	333.8156000267966	444.82263276379035	370.2555572388444	384.65244925341244	421.7640504954761	316.95137118669504	333.7619003883293	313.0171064712599	331.90636752645594	485.9911368228037	436.5699137428203	384.1451488083493	385.12849770126206	384.7580308343396	389.29815343584335	442.1385545696029	366.68694050499226	336.4427204666612	383.1140193366662	382.4182655333954	405.560862489215	435.0761984186776	337.4796288255369	377.1904843061672	335.59046534553585	512.2872707343578	452.1680740454758	381.5273008739796
332.7428592807545	383.8361452539216	333.7892136834337	444.800432866372	370.19462734245917	384.65244925341244	421.74564413891534	316.8010720522591	333.7577510623971	313.00784432165887	331.8954248875538	485.62079910887803	436.51891009924583	384.1451488083493	385.12849770126206	384.7172824005333	389.2696764645194	442.13441986493564	366.6705727118571	336.3358195249159	383.11159414995643	382.4182655333954	404.28751388292903	435.03823496938236	336.91766395640906	377.1832831910176	335.3246967401081	512.2463411015249	452.14125946046533	381.35745252876313
332.73976609295295	383.7802314321595	333.64960255656274	444.7631423370492	370.02090614646966	384.6470123472609	421.73424011144624	316.7100049734698	333.75465870297154	312.9932000679817	331.8954248875538	485.31848095068165	436.51891009924583	384.1451488083493	385.12849770126206	384.69846474821355	389.2048656118492	442.12839644184317	366.65762012509396	336.16632398349185	383.10926281352073	382.41431104386413	403.9625889638511	435.0297117970837	336.6807180243966	377.1727571476565	335.0912436512781	512.203326527641	452.11195536576184	381.2499904786493
332.7358687638044	383.77602674362095	333.6385836435508	444.72882871188835	369.96064261634405	384.6470123472609	421.72047357521024	316.5931366214326	333.7520540250623	312.9932000679817	331.8954248875538	485.15311835873285	436.51891009924583	384.1451488083493	385.11192132939516	384.6547135423437	389.16726662964334	442.1165913759746	366.64157000314646	336.0947966873107	383.10926281352073	382.41431104386413	403.6751382873292	435.0297117970837	336.2430816758615	377.1727571476565	334.85420985678473	512.14480986122	452.0963753397267	381.1183213298142
332.7358687638044	383.76887185274444	333.60970439353576	444.71735935862785	369.84823103428414	384.639736900866	421.69118038709655	316.5419754772277	333.7520540250623	312.9932000679817	331.89189527903443	484.3196131083389	436.4775991522881	384.13231706010157	385.10315087425374	384.6272200041842	389.15580858536055	442.09515002136925	366.63551329358467	336.033984463311	383.10926281352073	382.41431104386413	403.394296456278	435.0297117970837	335.961830577603	377.16182572342984	334.74300841031777	512.1317790548737	452.05638440570493	381.0620645455146
332.7358687638044	383.751172144611	333.56842305419764	444.66591764963067	369.73859732741835	384.63330106942607	421.68049130354916	316.1140713177315	333.74665604348945	312.9932000679817	331.8862244557919	483.5565675803824	436.4775991522881	384.13231706010157	385.0892736520153	384.61734916881596	389.15580858536055	442.08744229910565	366.62147931806453	336.0243968772327	383.1053593778284	382.4036060412599	403.10048954474814	435.0263401427326	335.7381565395741	377.14788386156715	334.59489948462607	512.0974673677242	452.05135508870944	381.006910617994
332.7358687638044	383.69432082656635	333.5532842799364	444.59542727163245	369.61830685510756	384.60828513325805	421.6751490000289	315.9607242776691	333.74393665926306	312.9932000679817	331.8862244557919	483.25004797470245	436.4775991522881	384.13231706010157	385.0805936753368	384.55098440753665	389.143476809184	442.0870506457162	366.6055144117577	335.9728660163991	383.1053593778284	382.4036060412599	402.68904094400915	435.0194709012124	335.65251622335	377.1472791045944	334.37493705527584	512.0286872568139	452.0500223960461	380.9622662291546
332.7358687638044	383.664310493448	333.50851725093304	444.582531327544	369.4902197238154	384.60828513325805	421.6252665459411	315.7136718775861	333.74393665926306	312.9932000679817	331.8862244557919	482.86663310524807	436.4479404903336	384.12680236962177	385.0623821969865	384.5451921358492	389.12567594665853	442.0827285604152	366.56602242421707	335.9064241978657	383.1053593778284	382.403370691711	402.4310969414696	435.014517569859	335.52978726735057	377.13609175533287	334.2898528038801	511.9753108959817	452.04706447346337	380.9008091842047
332.7358687638044	383.637854294827	333.4762664238053	444.57249564268034	369.37101084597566	384.60828513325805	421.6048531714835	315.61924291628344	333.74393665926306	312.9909076027005	331.8831177309471	482.61151673157235	436.4357815723579	384.11650867917456	385.0590316607688	384.45939590052836	389.11508541952117	442.08198926850935	366.56602242421707	335.73881752456725	383.09584950810927	382.39793390312144	402.0957460819643	435.014517569859	335.3451413609519	377.13224157218895	334.2591609665441	511.95433030520417	452.03185475041414	380.847019913563
332.7358687638044	383.6018249665317	333.45338899712186	444.50484948080305	369.22819256022865	384.5941527444213	421.59455362634014	315.56805691874655	333.7360768435541	312.9909076027005	331.8831177309471	482.3714798610804	436.4165629084115	384.11650867917456	385.05740343723363	384.4304177818109	389.0854466497219	442.075897187808	366.56323630138417	335.72008503854823	383.09584950810927	382.39793390312144	401.9299001678235	435.0058080766379	335.17948368235704	377.11696325111836	334.15112167341005	511.90588268726316	451.9962807585788	380.79913922003385
332.7358687638044	383.59178803527993	333.4364283258146	444.4936121234613	369.19339793294085	384.5924380805908	421.59455362634014	315.5207062571978	333.7360768435541	312.9768161594014	331.8831177309471	480.4728351049458	436.41225219124965	384.10546868011244	385.056716134491	384.40239980306524	389.07578831822826	442.0683514176634	366.5526111954069	335.68184485989394	383.0885887692612	382.3915997344252	401.33122731487776	434.9988356821822	335.00270005276235	377.0955781546624	334.0823113735229	511.85509247223524	451.9597612549376	380.7739019668369
332.72960912752944	383.555418116233	333.4129667972437	444.45493468273276	369.08303317856326	384.54903053256896	421.59455362634014	315.4686070076671	333.7360768435541	312.97635954888045	331.8831177309471	480.3134899288692	436.41225219124965	384.09940616767506	385.056716134491	384.3452956143607	389.05319627076966	442.04096749180735	366.5430976887339	335.63194949973513	383.08317666221706	382.3915997344252	401.1223538485276	434.98894647075065	334.7900434012874	377.0955781546624	333.9311576535928	511.80520433960544	451.9440870770875	380.75896497106805
332.72960912752944	383.526730333434	333.400419088681	444.4183574039572	368.9961313335947	384.54369425730357	421.59455362634014	315.2465260587001	333.7360768435541	312.97635954888045	331.8831177309471	480.05312954512294	436.3808356907174	384.09940616767506	385.043782981062	384.30134354099	389.02729101762645	442.00490350303835	366.5403572413295	335.5658628874832	383.0712941533496	382.38173142395686	400.56065962477885	434.98203373434575	334.6211608424585	377.0955781546624	333.8626262429808	511.7596474522053	451.9136158361312	380.70765941626627
332.72960912752944	383.44872839612344	333.3780526314004	444.35581359161847	368.91956325593816	384.54369425730357	421.5912319135016	315.22070074297363	333.7360768435541	312.97635954888045	331.8831177309471	479.8484024162735	436.3736082303386	384.0928926767405	385.04147002781633	384.2795035143523	389.005022571542	441.9959569217891	366.5279183108256	335.5323890560057	383.0712941533496	382.38173142395686	400.13158632260183	434.9801777035674	334.44239885729746	377.0698314743107	333.8030297007707	511.6575448209078	451.90298746608187	380.6706917938777
332.72960912752944	383.44713059505045	333.35238252461164	444.33269568190997	368.78966515117304	384.5249992719542	421.5731594853218	315.14964435263306	333.7360768435541	312.97635954888045	331.8831177309471	479.65547347978764	436.362638607095	384.07818410446004	385.04006416523606	384.2387555895607	388.96476587017787	441.9707683659773	366.50826590904444	335.44664548200416	383.0698181136185	382.38173142395686	399.8891265120348	434.94829682052296	334.19998422468615	377.0570703199859	333.73067456402396	511.6015516731565	451.8492828749402	380.6595984831873
332.71858806177625	383.3589381190861	333.34789462870833	444.30589682317276	368.6447895810639	384.51164769394563	421.5731594853218	315.0819505472454	333.7360768435541	312.97635954888045	331.8823827932078	479.4736500794062	436.337751594824	384.07818410446004	385.04006416523606	384.201835661792	388.95311804929975	441.9470865225071	366.50826590904444	335.41487558374615	383.0620350564216	382.37636151664736	399.5679859852864	434.9476150520637	333.9837904867409	377.0570703199859	333.68179554397676	511.59226348970077	451.84354372002923	380.59870359807474
332.7157798344465	383.3546194420525	333.3348902358516	444.27581030174565	368.54017272328105	384.51164769394563	421.5731594853218	314.9956287384715	333.7360522770421	312.97072992110026	331.8799928967007	479.28057896475326	436.30150953573116	384.07818410446004	385.02403484209503	384.1468345046412	388.93916172393926	441.9165417284406	366.4930413667386	335.3642578216803	383.0545844203626	382.37636151664736	399.0746117670286	434.93766423638954	333.7001074275273	377.0570703199859	333.59520363824487	511.5594424153496	451.84354372002923	380.5675723416766
332.7157798344465	383.3501110785802	333.31301530263374	444.2536459231817	368.4089197677676	384.4938231161199	421.5731594853218	314.95378094432374	333.7360522770421	312.97072992110026	331.8799928967007	478.76864464156387	436.30026991487944	384.07818410446004	385.02403484209503	384.12050762839215	388.92301730209846	441.90999879393075	366.4930413667386	335.3383185069688	383.0521887542583	382.36078955576824	398.84022019670704	434.93766423638954	333.49717827109373	377.0570703199859	333.57195613340576	511.5280936065794	451.8162801492136	380.51034789345675
332.7157798344465	383.319965195975	333.30461032408266	444.2126746332609	368.3532944100487	384.4938231161199	421.5731594853218	314.9162991344622	333.7360522770421	312.97072992110026	331.8799928967007	478.6273119219067	436.2779678791012	384.0723429919866	385.02403484209503	384.08390377848013	388.8945294594983	441.88712277519085	366.47700213626587	335.2908153708968	383.0521887542583	382.36078955576824	397.21384392712815	434.91551363010643	333.40684620893853	377.05375923014515	333.352026197585	511.4961468032749	451.7976923479532	380.47653167755425
332.70780845180934	383.31931107101525	333.28351721860327	444.1809010030704	368.2430317471378	384.4910361249328	421.5631222343793	314.84413254388255	333.7305835062338	312.957568897767	331.8799928967007	478.0437722180444	436.2779678791012	384.0587754235498	385.02403484209503	384.037543401937	388.8945294594983	441.87264231687107	366.4715631187521	335.23445950432057	383.0521887542583	382.3528609155457	396.9515361505781	434.91551363010643	332.989279067551	377.05375923014515	333.3072763552515	511.4550831972606	451.77977472724706	380.3213249877158
332.70414287391617	383.29594826787695	333.2762973209993	444.1581317357736	368.1955075605676	384.4810813827597	421.56041778999844	314.8015101937221	333.7305835062338	312.957568897767	331.8799928967007	477.7224630772305	436.2515741812098	384.0587754235498	385.02403484209503	384.02044592053227	388.870124624343	441.85994908730817	366.4558058082351	335.20116301222083	383.0521887542583	382.3528609155457	396.2798402615977	434.9130962977746	332.8222562937132	377.05375923014515	333.2696870275092	511.4319242587194	451.7765982360652	380.2954327976902
332.70414287391617	383.27377858963587	333.2762973209993	444.14196357193214	368.1127929473241	384.4810813827597	421.56041778999844	314.7541675477894	333.7305835062338	312.957568897767	331.8799928967007	477.20289555657746	436.24158392347135	384.04657377828227	385.0152912500474	383.9952778823704	388.8473613563324	441.8523114169081	366.44017433812223	335.1499957943805	383.0521887542583	382.3521761370738	395.7600956048382	434.907817191496	332.42112304815663	377.0352623974212	333.21370964946783	511.39009815626633	451.7594543958719	380.2607545394905
332.70256260251557	383.22659349810874	333.2565661655881	444.09894625101106	368.032261071024	384.4810813827597	421.56041778999844	314.70762123183556	333.7259813647947	312.957568897767	331.8727663540189	476.800123252175	436.210869055905	384.0439810112366	385.0072763654678	383.95339367206634	388.81844156144706	441.8298703749384	366.4391987875883	335.13572248614804	383.0521887542583	382.3521761370738	395.18273301494895	434.8980643636073	332.30224897479894	377.0352623974212	333.1599162677586	511.3699276376245	451.7449274437819	380.20777915677905
332.6957756761115	383.21643916032957	333.25327248547353	444.06441519481643	367.9573153691585	384.46920415685724	421.56041778999844	314.6911554216784	333.72188473350104	312.957568897767	331.8727663540189	476.33669867340353	436.1935873994917	384.0436710472281	385.0072763654678	383.9334980386866	388.799178663156	441.8119905508236	366.4173389790084	335.09156435106803	383.0472770077369	382.3521761370738	394.9348676469451	434.89211522777566	331.91154870280974	377.0352623974212	333.14918516979816	511.33280137619545	451.7364732285645	380.17137812994054
332.6957756761115	383.18440391339254	333.2486885830508	444.02183302968007	367.83312306762457	384.4556679655959	421.5579373625399	314.6542116596267	333.7194942168662	312.94797776478407	331.87172268540655	476.0708324735479	436.1649977710598	384.0422746881668	385.0072763654678	383.91116929228656	388.7908730990216	441.80142919829433	366.4031612847705	335.06038341297176	383.0437940305321	382.3494666008945	394.1311590350362	434.88624627588683	331.50167765503136	377.0352623974212	333.06852497199384	511.31784263685097	451.713216745208	380.1225837190172
332.6957756761115	383.18440391339254	333.23894269988295	443.98814641104445	367.7232470994959	384.4556679655959	421.5402303513676	314.61417516201413	333.7194942168662	312.94797776478407	331.87172268540655	475.69121767816387	436.13660495839315	384.0271715174462	385.00665242145647	383.8750049319347	388.7908730990216	441.7743777897672	366.4018065935403	335.0177466781779	383.03483785972156	382.3415378168154	393.82841644490844	434.88176357849613	331.16229504522516	377.0321371890981	333.0344293932591	511.2812696721054	451.69259413367456	380.1041367681261
332.69092280287913	383.17016414038414	333.23216922249156	443.9707856452079	367.6957598103461	384.4517652194154	421.5391540925754	314.5853475649313	333.7194942168662	312.94797776478407	331.870466602181	475.39482544241594	436.115435754519	384.0271715174462	384.9976407807179	383.8459726700777	388.780593106111	441.7743777897672	366.3944122909197	335.0008558240768	383.02501085133986	382.3415378168154	393.66917408675954	434.87516571793344	330.71455298731325	377.02950180011976	333.0267226761251	511.23607299460775	451.6765131059059	380.1041367681261
332.68765174482627	383.1477334372894	333.2305059883242	443.9497611815086	367.51460047588995	384.4464595402699	421.5297505729787	314.54567424874534	333.711855108032	312.94797776478407	331.870466602181	475.1925206825092	436.1043432474255	384.0271715174462	384.9946371731341	383.8224407789743	388.75717781901244	441.7736998807329	366.3846154409044	334.95070669541417	383.01772698242286	382.3415378168154	393.29249732703727	434.8687072733203	330.5895596960747	377.016224978164	333.0267226761251	511.21015220004415	451.6526783969206	380.08376433542054
332.68765174482627	383.12036678848403	333.21887540153796	443.9029759330301	367.4499118994052	384.44145975154396	421.50152254840555	314.52436313752713	333.708001558913	312.94712815373964	331.86808473892546	474.96344986928074	436.0763566255008	384.02623262582324	384.9946088163249	383.79290851328847	388.7445555590808	441.7665907187916	366.3846154409044	334.94815364745114	383.011947234037	382.3415378168154	393.1423710845009	434.849398742038	330.4478291388734	377.00735624613714	333.0086273231657	511.1613921217577	451.64143018031575	380.0545898718958
332.68765174482627	383.100260818276	333.21883123484747	443.8710916802669	367.35826013686824	384.4292299849028	421.50152254840555	314.48326337274653	333.70492410167435	312.9415085272813	331.86455003423305	474.5961413625256	436.048898762866	384.02623262582324	384.9907294600701	383.77213293759746	388.7088564723085	441.76239714377255	366.3846154409044	334.9055640457543	383.0095463452267	382.3415378168154	392.93474456309116	434.83598362690395	330.34018323594677	376.9979186843089	332.9841166934102	511.1354003765875	451.6384024233422	380.04408687630485
332.68765174482627	383.0849607617382	333.2070182417012	443.81385250248013	367.25885746655854	384.4176593617944	421.49075599941807	314.43880954644993	333.70492410167435	312.92720493139126	331.8627768232405	474.35274493227007	436.03086805146296	384.02564112962415	384.98169455147865	383.7592852800072	388.6956432837968	441.75766229039857	366.3640815584288	334.84523731688995	383.0095463452267	382.3364360983178	392.30777468868064	434.83598362690395	330.13800550934405	376.9956256085878	332.92598820863554	511.1101566298356	451.6267095652283	380.01665941085554
332.68765174482627	383.056445882454	333.2070182417012	443.7701411962921	367.0907366416817	384.41730594414054	421.48513052380764	314.4139686402207	333.70492410167435	312.92670769159014	331.8627768232405	474.00789372544443	436.00190037297887	384.01723277688836	384.97722077820913	383.7349401658713	388.67583650070753	441.73921016355115	366.35393447631697	334.8263710823221	382.99970348858136	382.3298115865872	391.67957518141407	434.8209983022058	329.99950056482055	376.9896152971789	332.90422381175983	511.0751002331915	451.6224889920062	379.9797642188529
332.6851551329106	383.03668350878746	333.2033210102774	443.7274476013068	367.0256387491758	384.4082448258084	421.48431597827437	314.40992124166286	333.70492410167435	312.9221593832169	331.8626463217396	473.80391246139084	435.97299953917764	384.0082609054637	384.9714646498953	383.7140381245314	388.66741326787167	441.7374814574432	366.3428132973867	334.8060339488835	382.99970348858136	382.3298115865872	391.29406882388446	434.8157117117259	329.8833637600496	376.98233339194303	332.8698467612549	511.03506203395216	451.61090203198546	379.97569461566
332.6851551329106	383.0082712186563	333.1946311809181	443.6909454304095	366.9479045995073	384.40314170852054	421.48431597827437	314.40992124166286	333.7026949982779	312.91895534410844	331.8626463217396	473.6309894600515	435.9696704703547	384.0082609054637	384.9609043129867	383.6919851359148	388.65558286785017	441.7250986156521	366.322479459774	334.7480684704202	382.9955688197484	382.3298115865872	390.9135261582027	434.81010059550255	329.6771425177717	376.9739918828998	332.8545472443085	510.98579885510173	451.5918381354604	379.951568723253
332.6851551329106	382.9711179988031	333.18682834117106	443.68062258422844	366.8308350482918	384.40297867424727	421.4841234735453	314.3300626218365	333.7006599140756	312.9068587884187	331.85699507776104	473.1216536741133	435.94558216814323	384.0082609054637	384.9609043129867	383.67605705039557	388.64960137287255	441.71588147996545	366.322479459774	334.7390500720129	382.99169952524744	382.3298115865872	390.4723348257744	434.81010059550255	329.1996976347872	376.9706065650241	332.8545472443085	510.94329874416127	451.58687217205147	379.94126547513576
332.6851551329106	382.9555840578775	333.16652150918577	443.647440243297	366.7698860425051	384.3978273827529	421.472397351778	314.30378403223034	333.7006599140756	312.9068587884187	331.85699507776104	472.87158064251264	435.937786517277	384.0082609054637	384.9561438439687	383.6499128596612	388.6481117285287	441.7130046448239	366.3071164308184	334.7336767087353	382.9725562277722	382.3298115865872	390.02314578454457	434.808393485392	328.731734777127	376.9696858278857	332.8126710176406	510.9192461257264	451.5683441694471	379.92451851081046
332.6846099595285	382.922771701201	333.1514207491058	443.5999124293004	366.7513384404142	384.3964189391548	421.4620524646886	314.21433039234336	333.69861266405945	312.9068587884187	331.855930346548	472.74927962561446	435.9078340477545	383.99853436977804	384.9498712403721	383.6358890430314	388.6282879097939	441.6943966237773	366.3071164308184	334.7234216482915	382.968105529978	382.3298115865872	389.07789154746376	434.80629230145666	328.61981796654175	376.96024242854725	332.68936467658307	510.85447896870363	451.55071957536074	379.89273664594054
332.6838376305247	382.9044186263814	333.14549005005756	443.566951974915	366.63108646747065	384.36934847165514	421.4536723844583	314.20591936061436	333.69761185844175	312.89277615897055	331.85555331539877	472.60139343664684	435.88116744218985	383.9933036714757	384.94784102007594	383.6180034284534	388.61215025341215	441.66731828987344	366.3071164308184	334.6993664426344	382.968105529978	382.32705107459435	388.7630207669908	434.7947649209401	327.9238285724167	376.9426391761471	332.6860559422483	510.8211920374045	451.55071957536074	379.86852586585957
332.6831200408277	382.87237904585066	333.1386080244667	443.53725894440106	366.3279916968395	384.3596187769732	421.44624376002594	314.1963127935957	333.69506957628266	312.89246503630915	331.8536497250636	472.122338347361	435.8560736965311	383.9933036714757	384.9283238931158	383.57429738279933	388.6027610185088	441.6524503616515	366.3048066755998	334.6912413986615	382.96279703789526	382.31680660533004	388.5772913950152	434.7891113229792	327.78269727518096	376.9382450441731	332.6689449034929	510.7781208009167	451.53181242326036	379.85309110703
332.6774272600977	382.8418695264958	333.13619286351957	443.4611409359013	366.2781054537643	384.33792087005446	421.44349395376776	314.13984978841415	333.692821036165	312.89246503630915	331.8536497250636	471.9683268798997	435.8503871502078	383.9886599028763	384.9264837520956	383.54489753435416	388.58944257366625	441.62177850012404	366.28385510274387	334.5953214381543	382.9601135842408	382.3152086381491	387.9075638155874	434.78142435440725	327.41903530140837	376.9382450441731	332.632763166794	510.71198876488063	451.50223227866985	379.8297937303171
332.6736681189734	382.7958738597242	333.1264450156257	443.4062374622591	366.1848850896962	384.32313594776895	421.4201198403492	314.10074197763396	333.692821036165	312.87824915822915	331.8528182306767	471.4104414293604	435.84004650153986	383.98798544693784	384.9207518303298	383.50061437671025	388.5795957278589	441.61304497557626	366.28385510274387	334.55764381875554	382.9601135842408	382.3112695066718	387.3897120309845	434.76470046005977	327.2829988735163	376.9382450441731	332.6241939478816	510.6684977921481	451.48640798280894	379.80660660897627
332.66950035412395	382.788474744135	333.1224993564208	443.27862079812195	365.84893184769214	384.3201529321402	421.41068862295725	314.0387210430999	333.692821036165	312.87824915822915	331.8528182306767	471.25694398494477	435.83157673694507	383.98798544693784	384.904751488307	383.4950740441605	388.5620388093414	441.59198622842314	366.28268139341714	334.49981549674663	382.9581961949812	382.30936894158333	387.15515991913946	434.76152487215313	326.81284019285175	376.9338908430366	332.6002470505869	510.6099634944442	451.4719565705955	379.80234112716585
332.66755147931684	382.7536404380079	333.1224993564208	443.17144185010596	365.65589920998303	384.3150225459517	421.41068862295725	314.0253570437312	333.6901452530362	312.8762708386589	331.8513362643101	471.1526927672535	435.81853121092786	383.98106719428756	384.904751488307	383.4750076442647	388.544938627655	441.5850100076632	366.2782685354391	334.47782563137145	382.9570448161149	382.30769534112096	386.6645858316457	434.7459788666968	326.57998975672274	376.9338908430366	332.58663065936275	510.54061093465566	451.45768601263546	379.7914114758939
332.66755147931684	382.7341706067779	333.1070501055326	443.084853722027	365.570205677736	384.30771586414306	421.4003562130164	313.99825508703265	333.6901452530362	312.8657738863109	331.8513362643101	471.05750879132586	435.7859053636545	383.96744978477955	384.90171315550356	383.4569261969633	388.5339185602656	441.57275962453934	366.26538642374	334.46151996525214	382.9552599586845	382.30276562041746	386.1077641454085	434.7272976983311	326.3358478831809	376.9338908430366	332.5631537264348	510.4740063560217	451.4527045870915	379.7625702834889
332.66755147931684	382.72112054214574	333.1070501055326	443.0314416821971	365.4590416042933	384.29113654264734	421.3890123266456	313.98356040329514	333.6901452530362	312.864702273415	331.85026697293387	470.8428775808219	435.77701638893507	383.96532357543936	384.90171315550356	383.4480553857679	388.5245798173574	441.5577681364206	366.2557112293689	334.449204136049	382.94099962854267	382.2977105473532	385.51446870732866	434.71582116976174	326.17874111457587	376.9301115588208	332.5468628620733	510.45348000664285	451.42633729139584	379.7372110107612
332.66665191874637	382.7013197583982	333.1070501055326	442.99937765996987	365.37778975476607	384.28242339310447	421.38790358797775	313.9711583909649	333.6861622585154	312.864702273415	331.84977228591885	470.7094529342396	435.7531427632347	383.96316355647775	384.8920256364862	383.40116248098315	388.509347376506	441.5363789513255	366.24750678047945	334.44075930508694	382.9362177692524	382.2962787828781	385.37399970347093	434.7043172166095	325.8022962860358	376.9183438871084	332.52942450072095	510.3635276501585	451.42265133443647	379.7290534618919
332.66665191874637	382.6826536691272	333.1070501055326	442.9557416003446	365.33034926081586	384.28242339310447	421.38538727487327	313.95507085200404	333.6857121768801	312.864702273415	331.84977228591885	470.60782369263677	435.74011457830284	383.9569089015016	384.8914250844443	383.3814236779654	388.50232850705146	441.52339086431664	366.23714010845663	334.4212490823926	382.9296736593414	382.29619843705177	384.43708029532996	434.6924271400286	325.6667935506207	376.9183438871084	332.5237538888994	510.3234890801298	451.3946013774109	379.71933640834925
332.66030479073606	382.6662668330289	333.1019036668981	442.9033279402245	365.19421710760156	384.2764179804822	421.378106219585	313.9331560868446	333.6840686854457	312.864702273415	331.8478803414246	470.4075924952624	435.71028350097515	383.9448328358401	384.88607467220476	383.36758696310585	388.49135864798455	441.5167043583719	366.23130816897515	334.4097331311035	382.9296736593414	382.29619843705177	384.1869807018189	434.68800736538503	325.5932167192582	376.9183438871084	332.5083014905304	510.32163687415954	451.3771872639719	379.67783095260097
332.66030479073606	382.6552423286613	333.09958318455955	442.85144749541934	365.1384720151251	384.2764179804822	421.36862201405734	313.9318870251344	333.68124649601435	312.864702273415	331.8478803414246	470.19809774219027	435.67435322897086	383.93145346216403	384.8757432552161	383.3418077188302	388.47742052887816	441.4973599637068	366.21880210800055	334.4079019771724	382.9296736593414	382.2910337244504	383.9678393171455	434.6840912946617	325.43702071462604	376.91808498086573	332.5021270050471	510.24559417105326	451.3625084878445	379.65141448293025
332.65957911985464	382.63287139308403	333.0959117434017	442.83105118259596	365.0182836510589	384.2759471421636	421.3594844269016	313.9169565620705	333.6803263166661	312.864702273415	331.8435612987546	469.95157623495936	435.6448446951061	383.9130914445393	384.87182518122717	383.32949099824305	388.466398228475	441.49221378045144	366.21008095534506	334.40147999659575	382.9218505330751	382.28971784912346	383.80870728262323	434.67297017716044	325.25805486437844	376.90928145038026	332.49590322584623	510.1870021698341	451.35145105335386	379.6209450850873
332.6593635314115	382.6122758619463	333.0943609558173	442.7985944245118	364.9526275338271	384.2759471421636	421.3594844269016	313.8718642237867	333.6759094590135	312.86314879685057	331.8435612987546	469.83468600926983	435.6226544273494	383.9130914445393	384.87182518122717	383.317023500745	388.4560819463838	441.4835122831005	366.19870116077374	334.3837311909806	382.9165103286012	382.2891018819435	383.388543986037	434.66000498630706	325.1219686490565	376.90445803191034	332.47049555950764	510.0807452046573	451.33702205329195	379.6209450850873
332.65398218184987	382.6082086842718	333.09100815263616	442.7729297920032	364.8726125105494	384.2759471421636	421.3471206983421	313.8565453501803	333.67475172939993	312.86215292524747	331.8435612987546	469.7147026717844	435.6125715466121	383.9130914445393	384.86338725121436	383.30462958327325	388.4475092188898	441.47220398996825	366.1895761389333	334.3720776414234	382.9165103286012	382.27726312361403	383.09000217286507	434.658880411318	324.9933827578034	376.898479223407	332.46935229852636	510.04372887759246	451.32177846378454	379.6110507522522
332.6495433611419	382.59464185629156	333.07991812303925	442.756152695565	364.802623837749	384.2684674239503	421.3461180820724	313.838455165736	333.67079780246115	312.85646679484313	331.8419170358486	469.5852108793178	435.58536326171645	383.8998775386093	384.85445179907265	383.2919237141635	388.43381791885236	441.4717113355457	366.1782175198111	334.35991327103847	382.9165103286012	382.2711627981886	382.91260002347553	434.6498159200541	324.82866110707846	376.8893832335251	332.46273079952397	510.0089906210385	451.2997283731388	379.60013938505
332.6495433611419	382.57480396971494	333.0762876238431	442.7440059198253	364.7358271970027	384.2578923851546	421.3451840646932	313.83176791125805	333.6679285200574	312.8480159536467	331.8419170358486	469.4016292958721	435.5795264841121	383.89587867849224	384.84925544640623	383.2667322876084	388.4179456216067	441.4637509464919	366.1463523558299	334.3504127067748	382.9128295925485	382.26790200921965	382.7581256339155	434.64150696079867	324.6845120320563	376.88460553819664	332.45000335491693	509.9631501342925	451.2841261330369	379.59742544547044
332.6495433611419	382.5625801866927	333.07135539982113	442.68221127607706	364.56606183890324	384.2578923851546	421.342609241492	313.8282695256219	333.6679285200574	312.8480159536467	331.8419170358486	469.2403193766171	435.5683370010094	383.88877893417697	384.84144397799264	383.2487256635851	388.4093930365799	441.45939627244456	366.13847038915793	334.34693529736484	382.904998884995	382.26347012315233	382.15511660364916	434.63889301485096	324.56892760445527	376.88460553819664	332.44162374428385	509.87802797844245	451.26990705582523	379.5841672248973
332.6495433611419	382.5498091134862	333.06934685025925	442.61856823158485	364.49787388177754	384.2532181106487	421.33688216868705	313.8242699082972	333.6679285200574	312.8478617284736	331.83942562178834	469.14570171934724	435.5467948168149	383.88877893417697	384.8336973294039	383.2354428454694	388.3857098699878	441.45238886285887	366.1339378071628	334.34415828808045	382.904998884995	382.2619615508137	382.00805437234783	434.63427363207893	324.1698611785282	376.88460553819664	332.42536213044076	509.83595261852247	451.259423067994	379.56191505323875
332.64953421618156	382.5285524496706	333.06568272634513	442.58403579974856	364.366281360791	384.2463086083803	421.33541458544164	313.8105217134911	333.6670517641371	312.8405565477835	331.83796060402074	469.05143901710755	435.5361973001752	383.8866483949249	384.82812638178694	383.2258292689096	388.3637427643382	441.44962807999684	366.1304183432088	334.33757236613644	382.89901357445075	382.2619615508137	381.88191155787536	434.6305813437378	323.9342432494778	376.88075985688823	332.42137972977014	509.8167082001779	451.2445896672243	379.5552371615309
332.64645112655165	382.5178983564389	333.06423461478033	442.55940469677256	364.108228812485	384.23750844404793	421.32513771298676	313.802926119051	333.6670517641371	312.8390216519869	331.8376458648954	468.82067258482937	435.5251870358778	383.88068680963363	384.8146915234452	383.21186656429734	388.35865327569024	441.43932639718764	366.1239296502344	334.32986197071136	382.8876904395966	382.25390686405734	381.6487471655688	434.6254902315595	323.87489871976686	376.8795835807278	332.4205167717502	509.7433077995365	451.23467153732753	379.547264977467
332.64540548965044	382.49607275720354	333.06423461478033	442.5293753616867	364.0565164149938	384.2319346709826	421.32018345720934	313.8011275585026	333.6670517641371	312.83817949610096	331.8360576950291	468.7174860798046	435.5051958939963	383.8761685739539	384.8115365088163	383.19176566065136	388.3511820774703	441.4260060956725	366.10695246339554	334.3199580511687	382.885482678715	382.24983124574686	381.35671087227587	434.6161376232575	323.83085340158675	376.8760281948828	332.4204703768428	509.7242125545812	451.2235693359238	379.53816796997137
332.6446756121955	382.4701411832861	333.05770832140126	442.50705174204927	363.93588600457014	384.2319346709826	421.30697965856695	313.77591291607933	333.6670517641371	312.8270035657034	331.8360576950291	468.65102492200833	435.4882863169684	383.87461795987707	384.80774270628046	383.15157437942224	388.3416830359239	441.41484946102656	366.10170729874733	334.3117159811544	382.8793325078832	382.2474305122486	380.96434811495357	434.6090301884396	323.70823573055924	376.87477037775795	332.4138576611064	509.69794485718774	451.20942228702404	379.5351410729792
332.6446756121955	382.4464781442551	333.0535811014779	442.48371713894915	363.6894159218977	384.23017760046	421.28939630974264	313.7696117627525	333.6670517641371	312.8270035657034	331.8360576950291	468.55991399777787	435.4708530804646	383.87461795987707	384.80693033864804	383.13949007510314	388.34149250974946	441.4007876454387	366.09310480509635	334.30759382832457	382.8791301358487	382.2445256257548	380.79053983371534	434.60260414254174	323.5642437946823	376.8746686766825	332.4042731565855	509.65724304029277	451.1876876449969	379.53142815899474
332.64190673038246	382.4305364899897	333.0491997664761	442.4719679056225	363.53552844380226	384.2271221514962	421.28939630974264	313.7605515418362	333.6657846091484	312.82595165825325	331.8360576950291	468.4882862127641	435.4468506987048	383.8716484644466	384.8007938169577	383.12786877151143	388.33128032748186	441.39128786572996	366.0893506031611	334.30472691949024	382.8791301358487	382.2386542831521	380.65696225203465	434.5972789629775	323.39892785703006	376.86696111938215	332.4030633978779	509.60136464004256	451.16815969001937	379.5255220397353
332.637118548136	382.39350277299286	333.04676361263034	442.40600783890216	363.36221939483437	384.21271907078085	421.28939630974264	313.7271847697827	333.66472704357545	312.82595165825325	331.8360576950291	468.4112842293879	435.4424165746779	383.8667454347111	384.8007938169577	383.10853711957594	388.32379365821174	441.37707592612975	366.08381975878916	334.30400180196585	382.8759756618874	382.2385781179715	380.0690378548169	434.5938777700889	323.34840823875174	376.86696111938215	332.39654952750715	509.5645413387408	451.16022334795	379.5229084612849
332.6314159437195	382.3512044129855	333.0428977204174	442.3832664472667	363.2205700232257	384.2114633799435	421.285768351436	313.7087288821099	333.66456533348156	312.82129621760345	331.8360576950291	468.04613558961	435.4102596995209	383.8640396112267	384.79965600762	383.0818652848644	388.319407217131	441.3691242589862	366.08245448521853	334.2955704494262	382.8727960729312	382.2385781179715	379.8216329322188	434.58909471037475	323.2541172785566	376.8610690859583	332.3919987497372	509.5263846544679	451.14188263420533	379.51978702599524
332.6314159437195	382.3391959613445	333.0397189538643	442.34753713589896	363.109520087521	384.2039133838756	421.27873792700484	313.6980576180985	333.662355562828	312.8181120345879	331.8360576950291	467.8626458261374	435.3911542751045	383.8582410709243	384.79649490637115	383.0653382595531	388.3061376676612	441.3590485066077	366.07958023036764	334.2930396811809	382.87144312579454	382.23832093151685	379.5917668571468	434.58013301482737	323.1494322078788	376.8583562586829	332.38944277135266	509.5048959858878	451.13231656861296	379.5160203275595
332.6266340035261	382.33102854142174	333.0363759292512	442.3212630890132	363.0461006278848	384.20368566515253	421.2776519788172	313.6947126217344	333.6610569628133	312.8181120345879	331.83471765246065	467.8236312554693	435.3595006117588	383.8547729894159	384.790057831818	383.0537175058358	388.28530910829	441.34363305810854	366.068098865744	334.28831491904464	382.86458856430784	382.2320984423855	379.3019067567115	434.5719353234105	323.0518762428778	376.8557977761799	332.3832828316231	509.48064943643715	451.11282765554995	379.5099641243219
332.6266340035261	382.30944835112024	333.0338244001899	442.29692916544377	362.86322112237394	384.1984076762442	421.2675287499523	313.69328645737386	333.65970041267167	312.8175428624474	331.83471765246065	467.76398454143254	435.3552604690591	383.85130882527244	384.778315236216	382.9822397532502	388.2786145965508	441.33046344540946	366.06177230854405	334.28152355647734	382.8612403958704	382.2320984423855	379.129238377615	434.56675519051316	322.626652930059	376.85294667331686	332.3832828316231	509.45157748438646	451.09104725425925	379.5051303823662
332.6266340035261	382.2863090420622	333.0323861031048	442.2773729853166	362.7028423667813	384.1923698492439	421.2656857433557	313.6904341356537	333.65970041267167	312.8168647285079	331.83471765246065	467.7134061040761	435.3424675939365	383.85086719661115	384.7745272704706	382.9743778364193	388.27154465027706	441.3237188653918	366.05935578274574	334.2746873759729	382.86005595619923	382.22892876808737	378.7334773665921	434.55900545144107	322.54992281342135	376.8445418177785	332.37732773878184	509.3878436755946	451.0743629998342	379.4962796373883
332.62573815936304	382.2709176031577	333.0282762752533	442.23376143959814	362.60097855585275	384.19137437915913	421.26071582826665	313.6875506062886	333.6545162656375	312.8168647285079	331.83419297984926	467.3368622496572	435.3251897096305	383.8483906588449	384.7700938421582	382.95609683205896	388.26751097654994	441.3177445180755	366.0565605060383	334.26516323132995	382.8520016496477	382.2280004350163	378.4371650916936	434.54832599715974	322.43604116519407	376.83937886355307	332.3677518340654	509.3397521248012	451.05517032187515	379.49547374134835
332.6242392718118	382.2536222691755	333.025345956653	442.2126356201637	362.50017328587256	384.1836680758194	421.2522143932865	313.6875506062886	333.6545162656375	312.816549219237	331.831951211023	467.2670421267448	435.3068722300858	383.8449871172014	384.7700938421582	382.94787085582647	388.25887141925875	441.3090223376439	366.0498750733912	334.2615720437792	382.8451008266362	382.22218724052203	378.2346240390883	434.53660020339646	322.3506025004488	376.8364880453102	332.3666768466856	509.31977696653854	451.04390287211487	379.49449557407627
332.6231023854471	382.23663199286074	333.0223944346854	442.182272291673	362.378034744171	384.1768004675182	421.2522143932865	313.6814481189939	333.6545162656375	312.81484853580326	331.8307393567315	467.1609702949248	435.28355819964474	383.84442556057274	384.7648099388094	382.9085588398508	388.2481086764978	441.2964286545292	366.04634176652326	334.25700890154354	382.83722018313654	382.22218724052203	378.0218148508184	434.53373363324795	322.27551472329475	376.8327880371879	332.35848660818317	509.2772287541852	451.018709480226	379.48964618965715
332.6227377288474	382.1893490163502	333.0223944346854	442.1616476614996	362.29363693843237	384.1680190671782	421.2509294773307	313.6776213860668	333.6545162656375	312.8144881596729	331.8307393567315	466.9980760474774	435.265869279978	383.8397600728411	384.75075892204586	382.89181392873155	388.2396591881435	441.29072380839096	366.03748360776274	334.24908899131617	382.83407720046756	382.2217547581669	377.8561066827693	434.5264566211615	322.200156104607	376.8288783718375	332.352724967865	509.254700679889	450.9984778521999	379.4857397512341
332.6209821232736	382.1761371796348	333.02167369474415	442.1516432947271	362.24534686253884	384.1639793125229	421.24557405277824	313.67088813391786	333.6545162656375	312.8105668665028	331.8307393567315	466.87503701410435	435.24520289576435	383.8353798811365	384.74460160658265	382.8580628109883	388.2209834338025	441.28003474873736	366.0328761724736	334.23082898683634	382.82915303641266	382.2217547581669	377.73265572947025	434.524601797281	322.1472005023484	376.8189123466293	332.352724967865	509.23761483911346	450.97605519589695	379.48022877489063
332.6174447561631	382.1675927486077	333.02110393391916	442.1359838670527	362.1793011282378	384.1621956724389	421.2389894525957	313.67088813391786	333.6545162656375	312.8086942888059	331.8307393567315	466.76142562697	435.2268074001031	383.8294466562703	384.7403500965169	382.83547661792625	388.2144459703233	441.2700871752552	366.0270932288572	334.22729338831937	382.82584791387586	382.21979716868566	377.39540042265963	434.51673850934037	321.98773730034725	376.8140588944975	332.3486304637117	509.20099010069123	450.97258204931757	379.4751815859769
332.61354312856025	382.1620334554173	333.01962288976364	442.1291931396713	362.16658405969235	384.15660721050284	421.2366902314069	313.6695267253676	333.65343434401507	312.8080850689739	331.8307393567315	466.6395380553362	435.2181034782148	383.8294466562703	384.7349949587519	382.81283027941214	388.19719588358384	441.26336548293517	366.0198557288933	334.2226440080948	382.81983453327416	382.21979716868566	377.2532137646498	434.5136742705174	321.8748022676286	376.80881202196355	332.341474978863	509.18113002312884	450.95688919740707	379.47308862773775
332.6120607620142	382.150206227097	333.01755515844445	442.1155171333287	362.11359768075056	384.1508800636422	421.23457342951394	313.6695267253676	333.65182727152103	312.8080850689739	331.8307393567315	466.5631910541589	435.1857339255775	383.8266610901848	384.7300298522245	382.7911330262185	388.1882311030052	441.2562840693945	366.0145584892741	334.2187687348814	382.81610185132234	382.2175020321908	377.09320929534323	434.5093060394368	321.7655490840558	376.8075625495269	332.3366679191809	509.08173503870125	450.93960510303805	379.47308862773775
332.6100517424162	382.135417560766	333.01574102091416	442.08743359062913	361.9429844207958	384.15081896699496	421.22885077499495	313.66934792954464	333.6510770758804	312.80580377910576	331.8307393567315	466.3426988650924	435.16414208463914	383.8255454088611	384.72599215097944	382.7177046320729	388.1781088600311	441.25064980614684	366.0064076669833	334.2181945275106	382.8134642354613	382.21441707625206	376.8833285618574	434.5047535139076	321.5056903927866	376.8042597821358	332.334529914188	509.06122847766585	450.93539317765277	379.47308862773775
332.6086729591324	382.1240586508999	333.01096070641046	442.06630232270373	361.8934576637758	384.14188085651494	421.2262791122097	313.6653076262226	333.6510770758804	312.80516826864863	331.83065207526414	466.21911957170556	435.1539762396334	383.81151470426437	384.71786587151286	382.70009042564504	388.17426426662814	441.24127076214165	366.0034741947485	334.2176614739832	382.8070117493615	382.21307672416594	376.6771090261229	434.50156027354956	321.43672979234367	376.78280317808105	332.3322572012164	509.03018491903015	450.923082866713	379.47308862773775
332.6063838517836	382.11725797713086	333.0096243575165	442.02003763224405	361.8514300709153	384.14160841937235	421.2202777632348	313.66312696676005	333.64323457439394	312.8043154470957	331.8301346448805	466.07686895556463	435.1482797581091	383.8099115273039	384.7142964380632	382.6619232167056	388.16160320790715	441.2358289131721	365.9968792445814	334.2149254555633	382.8055886447169	382.20976441113	376.4782848197383	434.4865572076468	321.3837521499045	376.7801396859928	332.33153946221665	509.0224704050438	450.91246058429493	379.4674260158111
332.60308884344624	382.1074247402404	333.0075257656629	441.9881969450058	361.74216845279625	384.13425552659066	421.2186243813446	313.6597005141459	333.6403634424512	312.79852696281733	331.8301346448805	465.93413191853506	435.13472078878294	383.80494669902623	384.7142964380632	382.64802746183307	388.15432353888224	441.23098694761546	365.99097700123264	334.21282299377543	382.8022953883311	382.20976441113	375.4245573244569	434.4799645879684	321.3025919251693	376.7801396859928	332.328577576543	508.9849972852488	450.8978709815382	379.46409999524036
332.60290053206893	382.077819173551	333.00594003682124	441.9656716145521	361.66712277206267	384.12439287750647	421.2137248066896	313.65784679683964	333.6381568480464	312.7968253691679	331.8301346448805	465.8688937387591	435.1213002671133	383.8044250331421	384.7109659340497	382.62388860277406	388.1434196256385	441.226964414152	365.9836925859163	334.21083327919683	382.8010602061595	382.20976441113	375.2653153404221	434.47614660509987	321.22893069891325	376.77871338836303	332.3260087194014	508.915914561082	450.8860884157173	379.4613044996239
332.6011745688355	382.0618230881679	333.0052376290615	441.9418742325357	361.5762235496345	384.11309004321106	421.19402020400094	313.6550584958126	333.6364921279185	312.7968253691679	331.82912631820875	465.83284079712655	435.1119963463325	383.80156723305106	384.7070803496953	382.60483703092126	388.1319899925656	441.2159825234837	365.97700400972053	334.2094761228264	382.7922785799488	382.20611196270835	375.0572986506943	434.470102774181	321.1292723627578	376.7772021005544	332.32356414641447	508.8809296259502	450.87897852971145	379.46070496424943
332.60116402703994	382.0490043405312	333.0042804912368	441.9195914307025	361.48199858459327	384.1112393194483	421.19106799862203	313.65039006642263	333.632667416643	312.7968253691679	331.82878991258434	465.7040475108885	435.09781039122413	383.80156723305106	384.70263336041137	382.59041950666426	388.1280632061365	441.20835684220935	365.96767010663694	334.2085798527202	382.7914514000952	382.20307619761184	374.79494807324164	434.4612859116377	321.0432747270187	376.77207478271396	332.31998233537615	508.85975913841685	450.8650558823667	379.4593937429954
332.59926555216487	382.03853427590053	332.9982015820746	441.90334359013616	361.392513398107	384.10869149368017	421.184784647122	313.64434247508865	333.632667416643	312.79540962723564	331.82878991258434	465.6008999067998	435.0858827862438	383.79899041704334	384.69863176246827	382.56181800972183	388.12274427743915	441.2013796582588	365.9609772986942	334.2061435801004	382.78601615754707	382.19952747187847	374.7288053922324	434.45693386666443	320.8180699176882	376.7702443072403	332.3196747284819	508.83258589921763	450.8549872107633	379.45712897735314
332.59595399115057	382.025221507444	332.9972414030768	441.8898658636508	361.31852619588403	384.10429853742926	421.18002199153085	313.64434247508865	333.63124998215534	312.79540962723564	331.8279225743523	465.55298684396115	435.07361882632455	383.7928942470653	384.6959924628043	382.53661920605475	388.1150360365327	441.193900655901	365.9547844098853	334.2038519144836	382.78601615754707	382.19769801672317	374.4563577444705	434.4524988323753	320.7716672877955	376.768863240376	332.3173242353473	508.79903973841704	450.84952133563326	379.4546704246767
332.5943631006504	382.01932441745356	332.9960853501193	441.87763838872013	361.1909648459401	384.09980875481756	421.17389316748836	313.64434247508865	333.63121647520035	312.79540962723564	331.82791543298435	465.43144498676725	435.04284432098837	383.79057523521914	384.6913460661742	382.52500167715357	388.108619650375	441.1863705401146	365.950261473675	334.20268326011376	382.7847019182462	382.19635447893927	374.28585841427065	434.447126720595	320.70156018670207	376.7659069675982	332.31565668201927	508.7823491191174	450.8295809698303	379.45155027667033
332.59087771375005	382.00281424279126	332.9942202325498	441.8625420841039	361.1274093932758	384.09646621982415	421.17114208878496	313.64044188931996	333.6307669838508	312.79540962723564	331.8274120125328	465.2274125301251	435.0201731143219	383.7866832136215	384.6883238562069	382.5108208519748	388.1002774879118	441.17886093120603	365.94200419867605	334.2012179045981	382.78257954631425	382.19242763867936	374.192218795013	434.44198637065415	320.66230419185786	376.75877030906315	332.3151272589802	508.730412499206	450.8061965170443	379.44536387787434
332.5899550729322	381.9944037178651	332.9934826620285	441.85159199959014	361.0865310168246	384.0865979933282	421.17114208878496	313.6383968689263	333.62938676300416	312.7951951171274	331.8274120125328	465.1846897844575	435.0051813205249	383.78437468071525	384.68723086639704	382.49160265404373	388.09181929746603	441.1725145383424	365.9338878623504	334.1970301679175	382.78068291639283	382.19242763867936	374.09066207998285	434.4371134484792	320.58285163249116	376.75753967185824	332.3136136725629	508.7004587676406	450.79995644274805	379.44536387787434
332.58924976355405	381.9753192668296	332.9927108266336	441.835146010517	361.00943363001136	384.0699224751646	421.16760905525905	313.6383968689263	333.62806212452995	312.7936665414399	331.8274120125328	465.16839101171007	434.9884848705118	383.7829878738255	384.6851655921271	382.46911176562367	388.0851492190845	441.16497782137475	365.9277028840587	334.19093153183127	382.7778592333002	382.19164306578557	373.9442214086532	434.4289449049358	320.2263310523062	376.7508817757463	332.3122507566464	508.6155039938235	450.79143517831557	379.44080634181347
332.58832795510284	381.97010146767377	332.98992254144963	441.82730074459687	360.7904135602876	384.0667195763475	421.1635861293756	313.63625133981776	333.62806212452995	312.7933316733055	331.82640427928254	465.12340167980756	434.97389702997475	383.7790884733398	384.67809209235133	382.4513420236133	388.0705524138684	441.15644945015026	365.9248016905702	334.1878416752639	382.775290161749	382.19019880644794	373.78641380878463	434.4229270832494	319.9436085160897	376.74731274973976	332.3111425457467	508.58617808754116	450.7810994625752	379.43897916997724
332.5862629230442	381.9583025335383	332.9887509043454	441.8124054192127	360.3912734045973	384.05843226608937	421.1605045724624	313.6335807137356	333.6253444570804	312.79124549467275	331.8263547294959	465.08617407154304	434.9613498506379	383.7767571779724	384.6779089418308	382.44405940360775	388.06623295678725	441.1471211318434	365.91943492467976	334.1863736910638	382.7733688715556	382.19019880644794	373.68708757373344	434.4145328550853	319.9083369503586	376.74434692810235	332.30768632465293	508.5434252399949	450.7673173317985	379.42623114057176
332.58552710008615	381.94586445166885	332.98819813177056	441.7998534655603	360.33567410835246	384.0556793699144	421.15836578810615	313.6314842815535	333.62075521742923	312.79124549467275	331.8256679822102	465.0317816204399	434.92140517939936	383.774039080671	384.6751374018317	382.4268285177065	388.0614911826252	441.1366396056446	365.91356967302255	334.18560649640966	382.7687677435418	382.1895325708556	373.65181436668183	434.4083204175721	319.8519231301805	376.740193400119	332.3062677169772	508.51401019152104	450.756360434699	379.4204662963664
332.58308609003996	381.892031256572	332.9867922159128	441.79110462222957	360.2772015877015	384.04933531826237	421.1557517316992	313.62807118886855	333.6200230514874	312.78903003815765	331.8253813104092	464.98958811336786	434.9099905088725	383.7670728821838	384.67006480813984	382.417640230062	388.05487186784495	441.12750154724085	365.90912052865633	334.18560649640966	382.7624841104101	382.18820732212504	373.0423610093783	434.39980086602884	319.8200773138847	376.7390311634301	332.30609235402574	508.4463910024766	450.7463959777278	379.4165854197339
332.58047346568065	381.8884673458818	332.9866851081646	441.7811267359779	360.16559404000736	384.0456072189985	421.15138192881494	313.6253346623947	333.6186789444896	312.78815613919426	331.8246233852668	464.94834528901276	434.89589400414167	383.7647390956627	384.667375695632	382.4124461382554	388.05143756167286	441.1182014414746	365.904000188012	334.18394795472994	382.75549678747893	382.18517722739534	372.9626280185388	434.3945970438101	319.7049393152498	376.7384149424318	332.304421597876	508.398139945741	450.73822109718736	379.4165854197339
332.5799544519676	381.87317894118803	332.9845226591299	441.76904184257177	360.06972465793984	384.04349754895264	421.150182563342	313.6246812336556	333.61578907743393	312.78624929705194	331.82385324767944	464.87740729854215	434.8836268221171	383.76028689646415	384.666493486426	382.40711066038887	388.0482609553669	441.1092570251265	365.90125647681157	334.182642925063	382.7500883958103	382.1836668230447	372.8518757940646	434.39140359972055	319.652529420396	376.7337818095889	332.30175022292565	508.38377215057073	450.72943606585943	379.4141489538572
332.5785535027243	381.8574711078418	332.98399629345937	441.7440049672854	360.0244210121011	384.0390892480417	421.150182563342	313.6216581229943	333.61407708358945	312.78501256215156	331.82385324767944	464.8150791350379	434.87477530125	383.7595175760212	384.6652088709042	382.3996720131943	388.0440559612327	441.1023209011987	365.89643511817303	334.18091250928825	382.7438227632004	382.182762832143	372.78728875351675	434.3856779271606	319.60491639929353	376.73286793863934	332.2997411451063	508.3576600627623	450.715737074723	379.4109457227887
332.5769971532028	381.849451802111	332.982728508039	441.7189639414007	359.96500116167033	384.03333581806623	421.1433128250866	313.6207421572054	333.61375348436945	312.7836660238174	331.82385324767944	464.68773739807716	434.85522753206595	383.75729002268713	384.6614629916607	382.3913724274432	388.04054523494455	441.0932270130854	365.8771584554782	334.178433408794	382.7386688772964	382.17614004842414	372.7272821891838	434.38081044525234	319.5867720225628	376.72928160018813	332.29914648946306	508.319356311163	450.70739517457855	379.4081867337883
332.5769971532028	381.8370411729718	332.9816743508039	441.69131181500245	359.83591954139723	384.0214127534337	421.14311160215175	313.61851255252395	333.61341972932286	312.7835523858596	331.82385324767944	464.6553021562636	434.8378580066861	383.75243687344835	384.6609802532164	382.3828588810832	388.03282674294087	441.08654158424156	365.8715405718847	334.1768179745631	382.73462801355697	382.17579658869823	372.6241057114716	434.37678074238715	319.5599601343606	376.72548306293174	332.2977618641035	508.3062927486178	450.70033627517535	379.40543306938514
332.57531424642195	381.8230434853923	332.98056541199753	441.682578864899	359.7949955419887	384.0162907564804	421.1388152320792	313.6163543111367	333.6123887660707	312.78278237834735	331.82385324767944	464.46203343928556	434.8265899976361	383.7507810098828	384.6595329032909	382.37496221331213	388.0306118156754	441.0780338036793	365.86659085884367	334.17431433115956	382.73146725881213	382.1741333222972	372.52664506965993	434.3738277602175	319.5372159194202	376.72425125397575	332.29530877219577	508.27671978887884	450.69214031429146	379.4043532979815
332.57468471947084	381.8198639223437	332.9799203995415	441.6642190369658	359.70802381860864	384.012325332157	421.1368388502883	313.6153372370091	333.6117846883776	312.78251309916163	331.82343292154314	464.4399867033194	434.8082854981391	383.74818448868245	384.6595329032909	382.35594810640566	388.0225046551686	441.0733471781414	365.853727604284	334.17328009509384	382.72948406777425	382.1720589296081	372.44040995773275	434.36756586426884	319.4924972758152	376.72123354075967	332.294067131926	508.27167368402786	450.6826156153584	379.40331339188026
332.5735233425427	381.8163646380342	332.97883594116695	441.60749960200644	359.6766865201765	384.00689718086664	421.1368388502883	313.6132913850222	333.610749457238	312.78017810102733	331.8229562154901	464.39411095118083	434.7996273745237	383.73845630478314	384.65782311948624	382.3466094753881	388.016002684738	441.06709824412457	365.8494487733966	334.17122088974924	382.72663188182804	382.17061661568835	372.38604799232365	434.3606480659759	319.4334940563225	376.7189917102037	332.29165570624093	508.24042620701175	450.6742360351326	379.4010411222843
332.57219302987545	381.80667348168885	332.9773879200817	441.59804136504	359.63802505464554	384.0042799077496	421.13617931441064	313.6116969031923	333.6095048661472	312.7779821010985	331.82280362794455	464.2947277497002	434.7874041797153	383.73207305539574	384.65517545324735	382.33699509235834	388.008722501087	441.0613827058387	365.8437872285203	334.16921696963595	382.72298635274547	382.1687907616465	372.31209183763735	434.3545301079404	319.4128544766005	376.71794853065046	332.29055641381933	508.22601593793837	450.65677936186694	379.39839856365745
332.57154493867216	381.8019611865344	332.9738654140023	441.55912300058094	359.6211645719466	384.0042799077496	421.1340173599916	313.61047897807634	333.6087082864347	312.77603245313315	331.82255090071584	464.2616886575471	434.77813657118526	383.72495010785923	384.65517545324735	382.30566241409593	388.0052466178456	441.04875773682085	365.8368573915384	334.1671251744643	382.7209140799315	382.16744370213496	372.23636743260556	434.3502187514598	319.30484013446215	376.714997564461	332.28945175915237	508.1474691946894	450.64753533603687	379.3976243431619
332.56993967275895	381.7936170922019	332.97286802209163	441.5479580415572	359.5546937440205	384.00023382576376	421.1309824762982	313.60972677844086	333.6085308974335	312.773907000143	331.8222568024888	464.17641610062526	434.7705354733025	383.7222081374638	384.653003790947	382.30011300165495	387.9990857702212	441.04363538083646	365.83071660847577	334.1658509165003	382.7182686752263	382.1660803591012	371.7328144611955	434.34586975107806	319.24404163416096	376.7122310881275	332.2883273420459	508.12675666029156	450.639131998743	379.3952130397962
332.56825095221586	381.7888457333044	332.97165368801967	441.53378167387814	359.30248673173674	383.9977637105227	421.1294916894287	313.6085213093435	333.6080910226439	312.7734356804535	331.821954466415	464.1477534364659	434.7578515691923	383.7195646763038	384.6512358033592	382.28743723121636	387.9953599512115	441.03850747056504	365.82679822019566	334.16516726575003	382.71610247337696	382.16606206350633	371.6864705397951	434.34231505346264	319.04560332254164	376.71020492379927	332.2859328474272	508.10581793499694	450.6327849525994	379.39471058371424
332.5667748685922	381.78188407234495	332.9714033660932	441.4946821765792	359.2502308523598	383.9946597252354	421.1245989845809	313.6085213093435	333.6062948412457	312.7721924828904	331.82193981653006	464.0701047215091	434.7370834174271	383.7172817357301	384.64947384687196	382.28065255933285	387.9925281876827	441.0353874724113	365.80751644730145	334.16345168856986	382.71552716075684	382.16320537791154	371.6467104924923	434.3360776581817	319.0189004110756	376.70849958901533	332.2839360351522	508.0736290232561	450.62717720699095	379.3926172685551
332.56438864291914	381.7677167148481	332.9707621233227	441.48404978911987	359.1574354975788	383.990774501204	421.12105341868573	313.6072657490608	333.60515284031493	312.77112402168206	331.8216210635766	463.91575378051573	434.7313275054561	383.71587966837444	384.64725556770566	382.2763728439311	387.9887665968032	441.0281817577061	365.8008464945275	334.1617170524258	382.71298319624765	382.1614026818258	371.56117409110664	434.3327093765961	318.90482107451743	376.70763587083496	332.28280915132	508.0595274095293	450.6219183871169	379.3899582403231
332.5625468209742	381.75907231076246	332.9705349348931	441.47160608788806	359.0087414151533	383.9884890289304	421.11777384555705	313.60704879019573	333.60449736491216	312.77112402168206	331.8216210635766	463.88126340839494	434.6986508691675	383.71453765144935	384.6455767903673	382.2514805941923	387.98343830031854	441.02065376779024	365.7941567073575	334.16084497208163	382.7103732296211	382.1601971348228	371.449843444626	434.3280091152268	318.8414198111209	376.7047618551015	332.28280915132	508.048643051207	450.61405604732687	379.38760172703195
332.5620533705209	381.75559636439925	332.9702642738826	441.46435690723047	358.9656773880124	383.98374824063876	421.11438042107534	313.6068522603285	333.60423384976	312.76957491105924	331.82161446884226	463.8317655051887	434.69311251766146	383.71249929420134	384.64216846100925	382.24044486425714	387.9802863359903	441.01734413818326	365.79016775080856	334.1603140230777	382.7075582979619	382.15837525534243	371.2166798315998	434.32610855440976	318.7868663675522	376.7032014764567	332.2810583158001	508.01848900870243	450.6087053546678	379.3848290379864
332.5620533705209	381.7457147813707	332.9686852667696	441.4573122070358	358.9397385101366	383.9830162044655	421.1119897694019	313.60526894302643	333.60327746572113	312.7681859684631	331.8210996606711	463.8144213993462	434.6826545050568	383.7087854568571	384.6382015425365	382.2302575955438	387.97735126695994	441.00943407372466	365.7867820865275	334.15892463669627	382.70670065772987	382.1571518155673	371.1784393642214	434.32442371614763	318.74662527298943	376.70132390399516	332.27984276727096	507.99450031259596	450.6009921365865	379.381222365901
332.5616009069649	381.73949817988074	332.9685672485998	441.44502480141136	358.9071204234467	383.98097729277646	421.1109807128803	313.6047278696158	333.6028660148667	312.76738056894544	331.8209850599198	463.752318123807	434.6763934305469	383.7054045731395	384.6367011092072	382.2225193485768	387.97088282931236	441.00686570636367	365.7819431487418	334.1578047221386	382.7053653862623	382.156318428781	371.1208680163809	434.3207158457984	318.72177075322463	376.69844448159006	332.2788043670773	507.9806361520983	450.59494363210206	379.37946644964654
332.56057413056664	381.736290341078	332.96785372372005	441.43531632479164	358.5907856352677	383.9768038245398	421.1063119185633	313.6047278696158	333.60268890477147	312.7658240998503	331.8207520105612	463.7385416666084	434.6691624549634	383.7043504298141	384.63564942901644	382.2173811558551	387.96839873891366	440.99847553794183	365.7747931145099	334.15679242670336	382.70350832317706	382.1562687835982	371.06249198126557	434.3180745353352	318.6144450717898	376.6962653861193	332.2773151044164	507.96647591470196	450.5898581066595	379.37872261323787
332.5596164789754	381.73331055960193	332.96642782089697	441.4306228338886	358.56795118094914	383.9768038245398	421.1022205453108	313.6025675143788	333.60201764751383	312.76393887641865	331.8207520105612	463.7161054821779	434.6602152908282	383.7028799143834	384.6341881433762	382.21368730623965	387.9632151695399	440.9941161161985	365.77186577998935	334.1559920876285	382.70237231278907	382.15539039535525	371.0150995132593	434.3142000732064	318.5807944810149	376.6934706149796	332.27586481743356	507.9592723603283	450.58565002707564	379.36893376479713
332.55848392687403	381.7280271862536	332.9647542770206	441.42017261654644	358.4937191436339	383.9733767499391	421.09846331715505	313.6017207326973	333.60122520970947	312.7626189639764	331.8205329335433	463.66993138278735	434.6542706246338	383.69942016409453	384.63307481134757	382.205198500198	387.9595956947478	440.98299209307675	365.7677127037033	334.15453451111534	382.7011625185873	382.1553576671406	370.97815454209484	434.3101394796946	318.56198765810836	376.6915086658913	332.2750704090704	507.92778997545327	450.58159555874545	379.36579166854295
332.55779243197327	381.71877705139457	332.96441108121735	441.39664846957294	358.4378534826558	383.97193342887573	421.083379010313	313.60049218197065	333.60065842911024	312.7614271589424	331.8205329335433	463.64324779173444	434.6500880127763	383.69808784024343	384.63106633621805	382.2001390385869	387.9555703393452	440.97712719023235	365.76311840421675	334.15333108183876	382.69947179051553	382.15405788627976	370.93727382966915	434.3059301517684	318.54581751887	376.68752954221907	332.2743490972853	507.8800282469423	450.5782772341638	379.3617798538274
332.55712517055713	381.7136284247628	332.96346364112827	441.3890796022175	358.41505318498866	383.96896853903206	421.0802662689653	313.5983479113205	333.6000711675651	312.76046781518187	331.820371250147	463.62743557341514	434.64374715482245	383.697017178573	384.6304052595415	382.18907689916205	387.9514835000249	440.97177275156014	365.7587793231602	334.15282681450265	382.6973486903657	382.15378860200445	370.8732139284848	434.30263803283935	318.5255353398186	376.68661372764825	332.2728447774199	507.86754711594654	450.5734363188122	379.3599848604669
332.5561264786682	381.7107390501583	332.9629277852797	441.38302388006684	358.38441386720785	383.962655016907	421.07862225071403	313.59791295653315	333.59959425400854	312.75906704246717	331.82017836164925	463.5693347006846	434.63289222376545	383.69485737088974	384.63037726306584	382.1818451957741	387.93616571279915	440.9668488150994	365.756536002994	334.15179266768115	382.69432666380385	382.152426728242	370.7564351109806	434.29979277181496	318.5124951083789	376.6845116440315	332.27101424220456	507.84039324676064	450.5685920478644	379.3582049312852
332.554631327812	381.7073326831767	332.9619506165017	441.3607681456301	358.32903763127484	383.95321422456357	421.0770643185642	313.5970752188152	333.5986456569924	312.75798459578533	331.8197936558402	463.5569873425909	434.62540297051237	383.6940290258987	384.62945265147533	382.17601316673785	387.9319108562488	440.96206706135297	365.75367539814675	334.1509864261873	382.6932424895439	382.15163741137025	370.7145543071532	434.29733317349417	318.49250168892985	376.6826217988187	332.27008063530366	507.82943647329	450.554516743706	379.3532465586918
332.55375291160533	381.7044559469494	332.9616097779108	441.35052526855844	358.3025171607445	383.9490474869542	421.0751897588856	313.59652560496085	333.59739798169846	312.7572519014429	331.8197936558402	463.53984910449503	434.62187554767183	383.69265547152577	384.62822663215076	382.171439813003	387.9218789288533	440.95859189525544	365.75144664479416	334.1502924243535	382.6922437351104	382.1503028133618	370.68310867265484	434.2936738392291	318.4768659156038	376.6810535039512	332.2695865555643	507.8196334309706	450.55027253875664	379.3515608179108
332.5529300208024	381.6985056199371	332.96097065890604	441.34089612240314	358.2510507326832	383.9336263720793	421.073386126036	313.59539403738603	333.5973552309216	312.7564893919092	331.81957827646085	463.5171662132742	434.6182680742289	383.68997364664216	384.62746401054164	382.16708511930557	387.9186438942721	440.95482536448264	365.74600028921833	334.1499169765574	382.68856268625944	382.1494423196029	370.65346298480154	434.2917179183838	318.45562049716307	376.6809836730792	332.2688695416716	507.8118873231348	450.5451731211899	379.350362794491
332.55249565231173	381.69317093000376	332.9603673463345	441.3280354200506	358.17280544953974	383.9267545652657	421.0714153606534	313.5935830366924	333.59682896976955	312.75569591970003	331.81957827646085	463.4976332165653	434.61213125896813	383.68842344059146	384.6266737698444	382.1630919482423	387.9153591689854	440.95097694122285	365.7424853810294	334.1492123453011	382.6881355971392	382.14839947749266	370.6164880066969	434.2890909901606	318.4446150577303	376.6802798621601	332.26857114567895	507.80240551591316	450.54081014309816	379.34932815753336
332.5521297456484	381.68932183105323	332.95956115360934	441.3213881462192	358.0940947910056	383.9229623580389	421.0701912340725	313.59285275153	333.5964595584645	312.75498227630754	331.81943841284055	463.4611525904912	434.6057612912367	383.68705324875043	384.6251161315407	382.1582005191576	387.91220177339557	440.9462377176341	365.7365588799171	334.14892934010135	382.68623792782046	382.14808948002576	370.46669830600314	434.28795357281325	318.40521780636067	376.67925465420177	332.2678828298311	507.79600974494724	450.5332209884839	379.3446908791606
332.5517871921483	381.68497320233155	332.9593395193349	441.30257138592356	357.98088649091125	383.91990135725695	421.0674139620197	313.59227194440143	333.59595938836316	312.75441362227946	331.81943841284055	463.4456127743111	434.59894038155653	383.6857949238316	384.6234389917691	382.1522633796902	387.90709192708465	440.93595657558717	365.73286332115026	334.1476579127947	382.68424316234274	382.1474786195401	370.4265125373427	434.28504182282666	318.3900371735542	376.67772391252686	332.26632951870556	507.7860177172713	450.5287819019611	379.34359986598395
332.5512861997281	381.6810119670689	332.95857539351226	441.295914920718	357.91813146752213	383.9161450175117	421.06649715171716	313.5910365881651	333.5951250824292	312.75430479619035	331.81943841284055	463.31976752509553	434.59527682956593	383.6851019628511	384.62217117261764	382.14911172628695	387.903863711628	440.9299759735163	365.7311092674356	334.1468085589519	382.6823060106731	382.1463874507772	370.38740755875136	434.2823228006318	318.3759332119704	376.67676316410916	332.2653674953839	507.7785387076042	450.5159973788747	379.33939399414226
332.550810416907	381.67214843347654	332.9576953517997	441.2881474884241	357.863696606058	383.9149428605341	421.0645401764641	313.58955389748417	333.5942784848754	312.7536017144235	331.8193619076689	463.3051509414289	434.59248124076015	383.6844866718352	384.6207525367711	382.14446863791505	387.90228155589125	440.92464910040127	365.7282270560824	334.14649507537376	382.68151037499274	382.1462080753714	370.35865029447837	434.28049320272476	318.3605427213893	376.6759338888176	332.26437913109777	507.7334506436123	450.5113184681552	379.33791008855223
332.5502394769021	381.67004433415684	332.95732288675566	441.28132786906406	357.69269743571834	383.9129082224493	421.063175834944	313.5889867406509	333.59368214468077	312.7525841157348	331.8192257576521	463.28515000959226	434.5882396633131	383.68379589526927	384.6193282386001	382.134017122452	387.9003272832983	440.91959083700675	365.72563888659903	334.14600204195705	382.6805178393889	382.1457726500553	370.29760759311057	434.27422958550665	318.30791961548715	376.6740481473764	332.2636806206562	507.7178942090782	450.5078074140694	379.33745556022393
332.54967941811776	381.6672451640424	332.9564431297981	441.2748567838844	357.6674354979148	383.910699655547	421.06075787018693	313.58782229072426	333.59367011012796	312.75166669234375	331.8190654368933	463.2715481336105	434.58344938081257	383.68198998662723	384.618041446746	382.13032643064	387.8973405301912	440.91609445603694	365.72319316205744	334.1455784968215	382.67904674043723	382.145140437582	370.1634900671105	434.27234100032297	318.28725170858945	376.6713279124287	332.2634118394568	507.7096175384875	450.49925629512745	379.3350653257473
332.5491480329364	381.6646463143662	332.9560136231084	441.26946842701864	357.6272627668553	383.9083884484821	421.05961716367506	313.58699206584544	333.59367011012796	312.750424053573	331.8189004333492	463.2491471439988	434.5800083181126	383.6802382342513	384.61752839846554	382.128455354854	387.8954234433581	440.9124166233502	365.71996154517973	334.14522825795063	382.67841744887886	382.14409687810416	370.1264585119002	434.2700103021487	318.26964519234315	376.66977420028655	332.2630188188384	507.69603417842245	450.49419528370044	379.3331069581087
332.548918259322	381.658561487669	332.95554613804694	441.2620779664436	357.6048658433523	383.9064486690088	421.0576567582249	313.5864318056258	333.5933500286437	312.7493855326212	331.8188360853912	463.2146388590337	434.57627876693	383.6800209315383	384.6163336584974	382.1205968421232	387.8928656850472	440.9086134079183	365.7170233610506	334.1447175970901	382.67708163603874	382.143329243336	370.0892849504894	434.26875696089405	318.25534663988026	376.6682703770277	332.2624424337287	507.6900704566523	450.4884730194784	379.33002081565235
332.54845559659816	381.6555077324618	332.9548704887383	441.2540579995698	357.5731585427816	383.9049299981157	421.056254609075	313.58601357453705	333.5929452595758	312.7483688764089	331.8187535638963	463.19427786538125	434.57169769368636	383.67974786986474	384.6150321447966	382.11679809063963	387.89090527328085	440.9049568377211	365.71502766074576	334.14411799435476	382.67487472005945	382.1427770522263	370.0580884714156	434.26724265964475	318.2322662074288	376.6668894183864	332.26179348188214	507.6796092085384	450.4850137331633	379.32853614127544
332.54811487953685	381.63340338354766	332.954359916517	441.2385709424383	357.55918820892174	383.9036828467638	421.0547502593284	313.58483530052104	333.5926119663869	312.7480940896274	331.8187051977733	463.1716841553035	434.567432214948	383.67648096491075	384.6138148911002	382.1146803395517	387.8892681020316	440.9029353465879	365.71244062371875	334.1438148876717	382.6741747067201	382.1416959988878	370.03318436753483	434.2650530925318	318.19341662640653	376.66651651280654	332.2608544908649	507.66875946308653	450.48269689470624	379.32679447158984
332.54762284095887	381.6303587279808	332.9541572174833	441.2290911382918	357.5223789457446	383.90226478604205	421.05318035650146	313.5846354303158	333.59233133132597	312.7473242658268	331.8186453474829	463.1467591074146	434.56311155018585	383.67528569507095	384.61320865617563	382.1120283363925	387.8869119429844	440.9000469324475	365.7077217440666	334.1435062346506	382.6729928560444	382.1409642534047	370.01169672705123	434.2626998365018	318.1761528036291	376.6544494594519	332.2603487700336	507.66252895534666	450.480483412072	379.32429909279176
332.5471493836303	381.62855240891105	332.9538909388329	441.2253044826872	357.5053651276388	383.89992637808774	421.05149171024004	313.5841813478867	333.59101897444606	312.74636282997454	331.81856458685087	463.1381370982144	434.5597026703841	383.67357146628865	384.6123717962594	382.1097588753988	387.88225712026644	440.8966855377905	365.7052126539397	334.1431169350534	382.6722803498095	382.140451090876	369.98747053844534	434.2610571699886	318.16121551922873	376.65192786580707	332.2598657989135	507.64962136879876	450.46259209502557	379.3228814411029
332.54682995316267	381.62228519329017	332.9533843653681	441.2204945355834	357.4904762641046	383.8982169056483	421.04998380696793	313.58337270060997	333.58975792837526	312.7461475455716	331.8185544913245	463.12864721394146	434.55556604969934	383.6725126468714	384.61157518607365	382.1076734190762	387.880202018888	440.89413728089824	365.70243253792086	334.1426978862935	382.67061164390714	382.1400053757588	369.94530400969853	434.25943094671135	318.1488815542701	376.65036171419035	332.25968067860344	507.64248092941443	450.4575474619467	379.3217501592231
332.54640426623246	381.61849991012286	332.9526110603219	441.2130199701769	357.46653402807823	383.8971298661311	421.04921682925385	313.58272986603924	333.58935669049214	312.74558574308423	331.818434902501	463.1031693644526	434.5443542330203	383.6716788539897	384.6108393077389	382.10429050591466	387.8786620350457	440.89192342826925	365.7004055270408	334.14226967101496	382.66958646864657	382.1394313741637	369.8855845479147	434.257827881739	318.1390161499981	376.6494719053204	332.2591484203653	507.6365097009404	450.4535962968632	379.320855178698
332.5460089986168	381.6177890068649	332.95228445544217	441.20969837853585	357.44808867373354	383.8957224204212	421.047143201321	313.5814468474641	333.58912070588343	312.74511034391776	331.81834671901396	463.0959156958949	434.5378425745381	383.67108566401885	384.61015866266484	382.09703449450103	387.87737677225005	440.88862350334944	365.69843042087837	334.14148521811205	382.6686279193685	382.13893218105676	369.86089508930706	434.25618229878853	318.1324381121307	376.6484805747843	332.2586743370821	507.6203945659478	450.4523677270362	379.32045091618033
332.5453923227159	381.6142798030733	332.9516528208202	441.2070625915417	357.43583375534877	383.8946210265298	421.0468577881703	313.5807489605445	333.58876936600456	312.7445803314048	331.818283904854	463.0863994834459	434.53578487099446	383.67042495880213	384.60924296531107	382.09337645869203	387.87580699248167	440.8846420393389	365.6970461325759	334.14107815379725	382.66796447717957	382.13816462573834	369.8411830677687	434.2535857966244	318.12513398047236	376.64745495056604	332.2575861070737	507.61522032306925	450.4497231403474	379.3182486729497
332.54473392379646	381.61224553506764	332.95081018862874	441.2028144737625	357.41534121023835	383.89016050747017	421.0460366825374	313.57998610134774	333.5884254369886	312.74382333182473	331.818213185268	463.0754331967613	434.53315642681537	383.66974452312627	384.6075987076661	382.0905015663286	387.8739241946573	440.8822067863731	365.6952107299936	334.14089647756214	382.6671277380717	382.1377614306187	369.805672057898	434.25217652054556	318.11550519658107	376.64653959373766	332.2570929267936	507.6092340160729	450.4474718678895	379.31735446808955
332.544280419247	381.6095303465373	332.95055420657053	441.1987545570039	357.40145189831276	383.8898533267775	421.04513284343716	313.5793094234646	333.5879033803491	312.7433664697113	331.81812635842414	463.0636602621803	434.53039137650126	383.66893120586883	384.6069327609605	382.0881289941119	387.87238178465395	440.88005439334347	365.69398687843784	334.1405409253391	382.66522219703114	382.13719644337993	369.76601768486205	434.25096736488103	318.10861717278885	376.64585465540665	332.25657212153095	507.60439141698583	450.4446671648519	379.3164018000769
332.54405479241166	381.6083997738399	332.94965400774043	441.1960726037736	357.38986702545606	383.8888723000424	421.04395267242097	313.57885749636074	333.5876444734436	312.74308259723745	331.8180505639837	463.05440911255414	434.52838520803994	383.66801519323644	384.60551414988413	382.08490032211864	387.87107517082904	440.8783691891184	365.6840317169898	334.1402517498616	382.6647951903864	382.136826893497	369.7529868875859	434.2493607304466	318.0914351575995	376.6446078196052	332.25598025035794	507.5999424035332	450.44257308494286	379.316043520569
332.5437787299207	381.6070334494365	332.9491743718961	441.1920484085573	357.35937180496785	383.8878937392674	421.0436872183466	313.5780775522177	333.5873589455119	312.7428694189796	331.8179749328152	463.04696432758055	434.52462391686777	383.66748316679343	384.6048717028772	382.0832323052174	387.86964086787947	440.8768197312497	365.6825527492099	334.1398838157933	382.6639010224229	382.1365969816817	369.5778425351028	434.2481665699647	318.068085822917	376.6397075610196	332.2555437546664	507.5969058800306	450.44085536457726	379.3154647133132
332.5435930804461	381.6061305786988	332.9487576807468	441.1888709091573	357.33164400367224	383.88653318508875	421.04265578828927	313.57776955944263	333.587064225268	312.7419463352338	331.81796739677736	463.0423569847118	434.5222026198596	383.6661624798454	384.60427800229826	382.07754959802406	387.8671899775395	440.87141192929244	365.6806848461492	334.13973659364365	382.66328718452513	382.1362715112739	369.5656809115094	434.24735666606534	318.05866678603803	376.63928396613267	332.25471284829484	507.58053421972807	450.4386208032348	379.31462252238055
332.54311776810357	381.6042621110553	332.9484732464372	441.1862854586605	357.324008722328	383.88614647099274	421.0421484868599	313.57737116636315	333.58669476029	312.7415771585357	331.8178546972259	463.03697534509615	434.51369670167776	383.6656370132015	384.6036754239101	382.0769125469786	387.865260159424	440.8699584101537	365.67913258499954	334.1394896489671	382.6619733135964	382.13570767480644	369.5509648685131	434.24655089780913	318.04446944856664	376.63844234966825	332.2542611286562	507.5748318197526	450.4363749694488	379.31427825522036
332.54276896279714	381.60222351759865	332.9481602673647	441.1834290780371	357.3146040550458	383.885346239986	421.0410659212358	313.5770913985082	333.5864524669122	312.7411536388718	331.8177874034105	463.02991581402125	434.51117256030443	383.6653061414696	384.6032840973801	382.06079740740915	387.86407129035445	440.86815924559403	365.6728070678728	334.13909287606543	382.66140277644007	382.1353424111915	369.53548993237644	434.24582846932975	318.03834013593985	376.63759161572534	332.2539871337941	507.5708596222028	450.43509342518405	379.31370665876693
332.5426637464674	381.6003790193645	332.94800967996645	441.1802097543821	357.2893786230328	383.88454147939603	421.04018403253764	313.5766306430555	333.5861179806322	312.74081751720263	331.8176653815829	463.0113478754778	434.5076151142671	383.66481929068664	384.6027441841143	382.0591211924838	387.86265221789074	440.86632551777046	365.6714685117952	334.138823904289	382.6609140439075	382.13296518254833	369.52575143811885	434.24509759411785	318.03009390427223	376.636645669542	332.2536481233909	507.56561506228536	450.4315856247043	379.3133129709384
332.54246513964597	381.5991312119943	332.947426074027	441.1784476911844	357.27981319739445	383.8839463996955	421.0393530758547	313.5761832067038	333.58580830092995	312.740239441737	331.81762750515264	463.0072305781314	434.5044051088573	383.66450915857206	384.6018651199728	382.05809678938897	387.86190475622925	440.86412527464455	365.67017523539624	334.1385776132803	382.6603911678001	382.13253007922765	369.51355954746987	434.2444343670383	318.02300638947463	376.6357725723917	332.25325169507244	507.5628477939824	450.4298644366604	379.31125967811283
332.5422837185293	381.59763348423724	332.94698862422393	441.1760704294008	357.2689771636747	383.8832715117637	421.0393530758547	313.57583825677216	333.5854965388812	312.7399193519269	331.8176225557097	463.0032339369485	434.502750568492	383.6642524139621	384.60140719751837	382.048978662556	387.86102584864403	440.862419075037	365.66866295807677	334.13833402065814	382.6595841249969	382.1320343484266	369.5022852005602	434.24349784683534	318.01740292693836	376.63532224260734	332.25295150379964	507.5607633288763	450.428457257967	379.3108791613325
332.5417949167811	381.59593606235745	332.9467160167968	441.17184502406644	357.2588228270295	383.88210420838607	421.03905641689073	313.5756328635378	333.5849274503009	312.7395757014772	331.8175540009157	462.9982846987503	434.5003433624363	383.66400934189824	384.60100260814704	382.04779413630854	387.85948218035594	440.8564729984421	365.66692907427364	334.1380913042843	382.6590650926365	382.13169827196447	369.46220717424086	434.2428204548221	318.0126984835073	376.63452839525803	332.25269282530013	507.55943433900734	450.4271459805067	379.3101181675285
332.54169953549246	381.5949289763877	332.9465473355796	441.16781500129923	357.25166464976326	383.881537483113	421.0386133679497	313.5753129971875	333.58476390185183	312.73932069192216	331.81753262319637	462.99511889664444	434.4984455865732	383.6636571941935	384.60066539752484	382.04668709689804	387.8584248491636	440.85352872615687	365.666013711937	334.1375931305401	382.65863699300564	382.13135286966394	369.44586659987516	434.2420337505315	318.00037004421887	376.63320406895775	332.2512829719253	507.55528825915655	450.4258787636656	379.30945093061797
332.5414905917661	381.59387916265723	332.94626075216775	441.1659191230192	357.22519204776785	383.88037042785845	421.03787737006	313.57484566375115	333.58456185854516	312.73902142811437	331.81750460065575	462.9910826232399	434.49692852315457	383.6634032742271	384.60006430456656	382.04560938422617	387.8578702325114	440.85154527252575	365.665031456663	334.1371380317876	382.65825437845876	382.13101906273863	369.4398904762787	434.24058654259306	317.99889016137456	376.6320640755736	332.2511549539596	507.5539074783248	450.4251552230173	379.30867233095995
332.5411209597644	381.59275358716957	332.9459819731577	441.1599601356489	357.18733901246856	383.87958498234275	421.0371701428245	313.57473248560154	333.58440661902983	312.73881055819464	331.81741382967476	462.9796377862806	434.4951598494902	383.6633381845322	384.5996831956377	382.04452299987935	387.8569076573516	440.8502657009211	365.6642128748354	334.13700543419014	382.6579388276521	382.1307099985858	369.4330409870131	434.2399518300963	317.99493587776635	376.63156685781314	332.25086699203433	507.5516881234459	450.4242008602498	379.3083062111573
332.54100288325736	381.59196334905937	332.9457903940387	441.1586091033053	357.16453686395073	383.87924748503673	421.03608411511044	313.574503352524	333.58347782486624	312.7387184965962	331.817368708368	462.97255244570135	434.493596945292	383.66299384758616	384.599248843427	382.0438168714135	387.8559013460954	440.84901195672006	365.6630775188936	334.1368482032971	382.65774362166803	382.13055551594744	369.4237641010281	434.23937148518246	317.98836658440547	376.6309244960473	332.2505762196505	507.54902208258	450.4229647349558	379.30788149302373
332.54059193218734	381.5911745252261	332.94557843442544	441.1570054575818	357.1569867225559	383.8785304883467	421.0356394755166	313.57409772965985	333.58333940532816	312.73823113875767	331.8173251144594	462.96949201896723	434.49255345269967	383.66280909992827	384.59881811661734	382.0425093098695	387.8554312074997	440.8479297177295	365.6619909342816	334.1367418489061	382.6572974612298	382.13040486243426	369.4197915782138	434.23890795110174	317.98497453315065	376.63069244658266	332.2501316021109	507.54644591433805	450.421680192455	379.3073686001635
332.54041671235694	381.59072286144624	332.94537388526095	441.1556389279883	357.1530782989921	383.8778668507248	421.03539125600673	313.57382010947657	333.5831535568756	312.7380469723253	331.8173051391508	462.96775951035517	434.49131181744457	383.6626900057522	384.59852729371767	382.04183355761256	387.8545367929243	440.8474177228586	365.6614336959064	334.1365489600077	382.6569376455282	382.1301534505015	369.3511967641497	434.238179556471	317.9827024400616	376.6303535330228	332.2496448986554	507.51149398668906	450.4210805075285	379.3070832406769
332.54021004707937	381.59000201225945	332.94518749776955	441.15418358478803	357.14755508254274	383.8775380885713	421.0350681571615	313.5736210793407	333.58298764802345	312.7377851871442	331.81726456042884	462.96497012238353	434.49011523497614	383.6624227574005	384.59815274961556	382.04081593645947	387.85398456857234	440.84672055672047	365.6608260596998	334.13641649398505	382.65666966792577	382.1299881482031	369.3442564400952	434.23590698629346	317.9807986990117	376.63006649376734	332.24951171141686	507.50720382139366	450.42028832718614	379.30675439982724
332.5400748728095	381.58961790260594	332.9450079737325	441.1519638788319	357.14430164421907	383.876936340116	421.034752515733	313.5734731965978	333.58280868856593	312.73764190379643	331.8172447198043	462.962560179898	434.4851424792219	383.66213520744316	384.5979769860294	382.040159844594	387.8534325842019	440.84579195394804	365.66021540264217	334.1362907399135	382.65644083544305	382.12973858175684	369.33762265162693	434.235425519748	317.978726243623	376.6298886050729	332.24919085684655	507.5007956579856	450.41982064925685	379.3061681885981
332.53997221642345	381.58907392937994	332.9449121851531	441.1506706814513	357.14145120972915	383.8745063726148	421.0341485456355	313.5732758812931	333.5826507274029	312.7374641932853	331.817225358212	462.9565515967779	434.4842243291689	383.6620361019499	384.59774582331113	382.0391589763309	387.8502511525128	440.8452345907973	365.6597132168472	334.13612584599525	382.65619169051354	382.12952732164285	369.3314408140863	434.23493159745937	317.9765208751769	376.6295540241141	332.2489656235316	507.49897723428546	450.4191259448575	379.3056772689728
332.53956497886537	381.5885776868704	332.9448489411484	441.14809384470453	357.13249171251204	383.874109960966	421.03403563817756	313.57311061838215	333.58254465599396	312.73740284609096	331.8172032225078	462.9543512052521	434.4834199333608	383.6619553736526	384.59639751237336	382.03843068172887	387.84938345137107	440.844762917842	365.65815001974323	334.13599225889624	382.65598836905804	382.1294249014105	369.327713103827	434.23463443616976	317.975177086667	376.62917741771537	332.24887075821147	507.49733342494994	450.4180979211711	379.3053270418153
332.53946105631604	381.58799592407536	332.94476927937603	441.1473225022887	357.13094915213145	383.87324430438844	421.03390906277735	313.572898973637	333.58242091173054	312.7372928448109	331.81718691810886	462.95191236507594	434.4827037220947	383.66177663176506	384.5961868268696	382.0378150150745	387.84801405272225	440.8427812716178	365.65645197061053	334.135888714739	382.6558641505628	382.1292999632196	369.32106008601465	434.23417008382023	317.9606484362715	376.629074765699	332.2488159426433	507.49499569245313	450.41716858527843	379.30515876834363
332.539368820733	381.5875899040272	332.94429054346017	441.1466567074997	357.12865219804974	383.8731155145878	421.03361046663093	313.5727429319223	333.58229691232987	312.7371430337203	331.81715722237624	462.9504762582427	434.48059317581965	383.6616378459112	384.5959661656719	382.03721779421534	387.8474712661225	440.8423381807289	365.6560965721425	334.135764288499	382.65557178300526	382.1292007245982	369.3092483756403	434.23365208338913	317.9587961906086	376.6288713222544	332.24873823657146	507.4932849587839	450.41647929437056	379.3050053356644
332.5392498679088	381.5868006894333	332.9442257839651	441.1456426722829	357.1258372437085	383.87276736015815	421.03344850988293	313.57269057013775	333.5822301788936	312.7366094464747	331.8171126748473	462.9482218800107	434.48000110736893	383.6613366651135	384.5957735193472	382.03677470106646	387.84694194045085	440.84176378676585	365.65471416121557	334.1356761838344	382.65542757456194	382.1290570993244	369.2978828062761	434.2334070945078	317.9570927025506	376.6287402090907	332.248554499983	507.49179247550967	450.4152794128503	379.3049256581818
332.5391980863923	381.58655004111074	332.9441829353875	441.1448347377982	357.1245948251619	383.8710660593657	421.03315042675786	313.5725924117542	333.5821583615883	312.7365117984754	331.81709299451336	462.9465465824261	434.47854492254953	383.6607282426928	384.59560933928424	382.03644391687874	387.846611683159	440.8412106859927	365.6536590865116	334.13559913457794	382.65516982280576	382.12887425119936	369.29432122733823	434.23317124935613	317.95530121010484	376.62856561130405	332.2484814211096	507.4905934487997	450.4150173313812	379.30474677242313
332.53895542931326	381.586250230687	332.94407986631956	441.14419684689733	357.12255786963664	383.87026297607713	421.0330540205938	313.5725007243979	333.58205157121694	312.7364372548652	331.8170754693723	462.9447301510695	434.47816716948137	383.6605518951685	384.595468036538	382.0360111324432	387.84626995385213	440.8408534888872	365.6530027239183	334.13555229331604	382.65506122516774	382.1287806123039	369.28058606542083	434.23300450905987	317.95401617943185	376.6284028845293	332.2483696510499	507.48868454452224	450.41456359646327	379.3045464672636
332.5388945294477	381.5859424292198	332.9440167098484	441.1431579064114	357.11763266151956	383.8700606643864	421.02978389487066	313.572373544687	333.5820270030005	312.7363305249896	331.8170568802565	462.9435151689996	434.4775666615426	383.66040392518534	384.5953206035301	382.0356581784995	387.8461330270396	440.8386284197213	365.65277024273416	334.1354684188172	382.65482008340155	382.1287057408985	369.27831033511086	434.2328276614056	317.9528167790951	376.6282892724489	332.2483230633554	507.4875873870896	450.41419511563186	379.3044110690268
332.5388441824967	381.5845386823431	332.94392142824137	441.14245921144254	357.1160996073587	383.8662383298215	421.02966526512387	313.5722796956344	333.5819542743811	312.7362656801069	331.81704181679703	462.9332451406687	434.4771214256085	383.6602866508701	384.59519369276984	382.03540240918244	387.8458425141893	440.8384447172152	365.6525395595274	334.13541296195893	382.6546568320104	382.1286383886393	369.27658839418234	434.23270292489383	317.95026679565996	376.62818570388873	332.24827013324074	507.4866222831232	450.41390005137816	379.3042280919194
332.53881615825384	381.5843353112083	332.94375281760836	441.1420505241641	357.11381954069844	383.8660392313721	421.02957051769454	313.57221694018335	333.581912996707	312.7361898786735	331.81704119898467	462.93216233091186	434.4767079719936	383.66021297144334	384.59510406573395	382.0352044097517	387.84564722556195	440.83821879643193	365.65228506021765	334.13534889270477	382.65456282747493	382.12856879347663	369.27354376926945	434.2325488250326	317.9491338015631	376.6280139413504	332.24821722360895	507.4858601808834	450.41270290670735	379.30412040973516
332.5387559146664	381.5830536160843	332.9436867373746	441.1416467631607	357.1122076019233	383.86590585171325	421.0294975983506	313.5721260249797	333.581675518984	312.736115605885	331.81703105193594	462.9317448256918	434.4763719055393	383.66014730858535	384.59503154721347	382.03492358887524	387.84547942873866	440.83801182467664	365.65216495775127	334.1353158089261	382.65446830127854	382.128534264298	369.2725376458239	434.23240704085333	317.94791363732986	376.6279050961293	332.2481499694783	507.48533467023486	450.41249771979153	379.3039898203098
332.5387295866411	381.58275367021804	332.943651353956	441.141310367945	357.1113041240575	383.86577101880664	421.0293481033149	313.57204616720725	333.5815632104352	312.7360800969666	331.8169650485994	462.93110246945184	434.47606683707806	383.66009764065427	384.5949395322558	382.0346533074754	387.8453231448946	440.83776482905114	365.65198106924186	334.13527288048175	382.6543639048313	382.12849005465625	369.26678530931247	434.2322489763502	317.9467953616347	376.6278134879721	332.2480917667111	507.48489081789717	450.4123080345176	379.3039117069518
332.5386973064283	381.582596503333	332.9436061496692	441.1410565646637	357.11056370258774	383.86569848540364	421.0292862410955	313.57198750332805	333.5815340823398	312.7360493384928	331.81695676028136	462.9306617190415	434.47580729309493	383.6600289950625	384.5948810335662	382.0344773696039	387.8452133288573	440.8376028559646	365.6517766313866	334.1352454239711	382.65429399879054	382.1284305822143	369.26302580959896	434.23214347257374	317.93393609991074	376.62768099751077	332.2480201741814	507.48455730932807	450.4121551450827	379.30384396579416
332.5386446672376	381.5824150062442	332.94357429463116	441.14083992202575	357.1101074514431	383.8655660936949	421.02921722263386	313.5719376011136	333.5815012944703	312.736031994857	331.81695676028136	462.8952250000755	434.47558806599477	383.6599975866258	384.59484822592094	382.03376981231855	387.84511905991485	440.8374559103653	365.65170018606915	334.1352141513726	382.6542425394927	382.1283866842442	369.2624264223346	434.2320576359888	317.9335085706263	376.62754002907894	332.2480078924253	507.48399226086565	450.4119905084508	379.3037827109018
332.538623782859	381.58232832491143	332.9435466574223	441.14067486581087	357.10955774800425	383.8655123322147	421.0292075351451	313.57190280618676	333.5814746943583	312.7349459668583	331.8169547269006	462.89466956693616	434.4754911534336	383.65996896564724	384.5948151476845	382.0336816595957	387.8449720490766	440.8373367131918	365.6515918725432	334.1351541658644	382.6542126830615	382.12834868206374	369.2617991886925	434.2319862362243	317.9330461788262	376.62744628448536	332.2479621809972	507.48371166410357	450.41188319013503	379.3037262053391
332.538615347837	381.5822498698221	332.9434492760441	441.1405260546008	357.1092707882867	383.86546796997635	421.0291645047108	313.5718673779847	333.58145888712147	312.734595416421	331.8169499680316	462.8943558966407	434.4753993776039	383.6599078611074	384.5947862087042	382.0335764244194	387.8448874096812	440.8372279384555	365.651476465409	334.1351399197528	382.65417616008517	382.1283303726266	369.2611425159133	434.23189986816504	317.9327376807139	376.62738484860034	332.2479406920129	507.4835311820107	450.4117851451824	379.3036700893074
332.5385948515811	381.5821805739844	332.9434387624075	441.1403957649634	357.1089702315627	383.865433301388	421.0291319262495	313.5718558034441	333.5814424178807	312.73444999238575	331.81694402751344	462.89417891934056	434.47526180702016	383.6598949623586	384.59469674835816	382.03351668751844	387.8448376596468	440.8371557685828	365.6514182073279	334.13512356594816	382.65415126076937	382.1283115149221	369.2604132638453	434.23186099646637	317.93249667581966	376.6273578914767	332.24791958128816	507.48340200106	450.411676875212	379.3036492049138
332.5385835890964	381.58211779740867	332.94343322095546	441.1403255570217	357.1086731992516	383.86539209197144	421.0290937477455	313.5718382119182	333.58142867899966	312.7344178433503	331.8169422375739	462.893926884278	434.4751871633615	383.65988564913147	384.59435259993484	382.03334839590235	387.84479752593245	440.83710714724316	365.65137640334194	334.13511176640475	382.6541236552507	382.128294079038	369.2600254406733	434.23151914110656	317.93228587795625	376.62734487192813	332.2479047194067	507.48325117149216	450.411618352842	379.30361570291285
332.53857645536715	381.5820823817749	332.94342483448395	441.1402800322701	357.1084241399168	383.86536045467926	421.02907210856193	313.5718293632352	333.5813882909913	312.73440742379813	331.8169393512197	462.8938207689862	434.4751046750465	383.65986316580364	384.59427533326	382.0332994074879	387.8447533518997	440.8370637770596	365.65134987315065	334.1351048848064	382.65410807013694	382.12828029040566	369.25964967326235	434.2314908885944	317.9321413753875	376.62732340420337	332.2478852597234	507.4831207276505	450.4115807132261	379.30359635714683
332.5385707496871	381.5820437087424	332.94341676009594	441.1402405324816	357.1082788547493	383.8653477604025	421.0290592890778	313.57182323925537	333.58138107174074	312.7343976427822	331.81693683544484	462.89370694974	434.4750752883856	383.6598500909605	384.5942559531383	382.03326882927405	387.8447191778534	440.83703711923914	365.65132648706066	334.1350995383181	382.654098680233	382.12827269987883	369.2594464082812	434.2314691674577	317.9320372845243	376.6273146221155	332.24787960845526	507.4830509758191	450.4115445834418	379.3035820057843
332.5385679989748	381.5820169979618	332.9434144331555	441.1402298829962	357.10818026134416	383.8653291438297	421.02904370383277	313.57181949156256	333.58137838233375	312.73439206756905	331.8169353130361	462.89366000050074	434.47505635180494	383.659837504249	384.5942441782332	382.03324258252417	387.84469652522455	440.8370135341952	365.651311447441	334.1350968145577	382.65408923349634	382.1282688440555	369.2592885668763	434.2314583940447	317.9319728255571	376.62730616745216	332.24787116774	507.48301257778695	450.4115293068735	379.3035729460185
332.53856732801444	381.5820108826574	332.94341236094806	441.1402140099718	357.10813472080747	383.86531964923967	421.02903953881616	313.57181791856914	333.58137694636235	312.734388940226	331.81693435276173	462.8936345661797	434.4750468054627	383.6598345595578	384.5942392999041	382.03323811946774	387.8446894638612	440.8370044369299	365.65129859882614	334.1350956688024	382.6540856142983	382.12826580999183	369.25920501000263	434.2314510261727	317.93194220138145	376.62730209857284	332.247868590656	507.48298663259084	450.4115189636153	379.30356774171247
332.5385665165958	381.58200744056325	332.94341137999123	441.14020636207556	357.10811340502187	383.86531802352954	421.02903683466093	313.57181718251064	333.5813757857375	312.7343880486567	331.8169343346048	462.8936142059397	434.47503953877765	383.6598332562042	384.59423842023307	382.0332340516867	387.84468737087354	440.83699684107535	365.65129450960944	334.1350948644358	382.65408350188125	382.1282650713021	369.2591821824896	434.2314471502722	317.93193083346756	376.6273000524044	332.24786736027943	507.4829369692684	450.4115151293164	379.3035653636382
