# Supplementary material for: An improved FOX optimization algorithm using adaptive exploration and exploitation for global optimization
Source: PLoS One. 2025 Sep 18;20(9):e0331965. doi: 10.1371/journal.pone.0331965 (PMC12445531; doi:10.1371/journal.pone.0331965)
Supplement: S2 File — This compressed file contains all the results of the conducted experiments. Each main directory within the archive includes three subdirectories: Analysis, best_fit, and convergence. The best_fit and convergence folders contain the raw experimental data obtained from 30 independent runs. The Analysis folder includes tables and figures derived from these raw results. These files can be used to reproduce and further analyze the results presented in the manuscript. (ZIP) [file pone.0331965.s002.zip › cec2017/convergence/IFOX/C17F10.csv]

trial_1	trial_2	trial_3	trial_4	trial_5	trial_6	trial_7	trial_8	trial_9	trial_10	trial_11	trial_12	trial_13	trial_14	trial_15	trial_16	trial_17	trial_18	trial_19	trial_20	trial_21	trial_22	trial_23	trial_24	trial_25	trial_26	trial_27	trial_28	trial_29	trial_30
25771590535.265324	12432349342.778795	21858731882.025974	23276158801.215538	20578929506.35558	4408897192.601836	10065426000.99106	17027024371.372984	6393020561.3278265	21214122634.61605	21108144311.8858	3942697279.15341	12355159549.05744	7950105596.770821	12451285773.73527	13414301419.519556	20883886641.215134	13179373175.949217	5168528394.982693	10604831060.555195	19463586502.56	8871813406.860512	30748180034.761784	7125604761.005495	4654089860.800466	16357102801.001842	9693722013.124962	17529678282.15437	14403253885.415836	14207868252.86165
15463493659.762878	11312207328.3519	13877044195.155922	20372276428.422718	18437315869.573494	3591616857.667159	8641612775.867922	9402611354.051449	5547466598.320571	15454890467.16491	16615340450.167978	3701856682.5697165	10939349486.504469	6614418955.918656	10603101149.521862	10909216621.167574	13089928969.281895	8464860546.942187	4680162436.76592	6790073068.953967	16352689666.361332	7890626893.845688	28093979524.800068	4911453400.349054	3746125269.9583874	14163268501.180286	8626509630.126396	6823657496.612009	13140062677.748966	5830772207.669002
12464788625.33742	8601668960.704912	12920360284.9388	16609054646.573057	8988689078.868992	3148667997.56351	7573452002.362288	7867591024.704999	4692280349.903581	12509304542.497099	6963714443.415398	3377487757.2638183	9684618213.11545	5789289256.48598	9372487792.51894	9798574845.320734	10413762408.35158	6801092682.680828	3938526743.5312266	5035433210.275795	10632537732.111675	6057083963.394389	25656227557.49956	4093885348.434088	2962048182.0527954	10049261405.783154	7165994331.138272	5014057623.51383	12012140767.198008	3897725503.3169007
8553391877.595517	7093798853.198066	10296563783.776558	14232704914.795843	7853783974.510825	2861375052.547051	6326220943.64102	6969384912.043182	3926758302.5661016	10819503594.32433	5339252046.479819	2866901479.961721	7610679725.825447	5295593637.742309	6984745768.019987	7696453159.526594	7828293203.752376	5745019053.827949	3471530794.324606	4322600139.79775	8529901106.255544	5194018537.343082	19698866768.10064	3676459663.5676937	2468452601.841882	7949361010.503963	6637117502.928543	4555204843.68336	6950166788.866594	2320012817.222376
6807495441.525967	5858829881.546017	9592024577.108368	11307064402.933607	6852891434.352435	2449633395.5166483	5232445226.858827	6089551675.307664	3341646245.604566	7466338726.609215	4517205915.988638	2517052658.23234	6784440499.939717	3555957968.0478907	5991268059.677161	5351783206.721897	6388250425.869628	4023549588.3839555	2714975066.030142	3794260708.3809667	6605458941.8726225	3979959393.4104733	7043250466.806449	3207667473.2427464	2110381822.2613575	6149260828.102936	6146840294.560138	3515655883.1795497	5635212419.877294	1994960020.939264
6008567537.50134	5133665030.454941	5233886071.620477	8552104736.388652	6394502261.944761	2150025002.8495774	4578013870.940823	5490097353.847465	2609058004.1987743	5310054806.893808	2824083190.932051	2241812546.85969	6149183100.733347	2909952280.022663	5395092294.602636	4578615833.272952	5181194818.460107	3015179901.5855093	2292877689.1714244	3430474766.833978	5932274832.897779	3014731842.096576	6231032869.314655	2819790238.606698	1741575820.579257	4800164187.873116	3880678526.243152	2450494297.3175287	4950487628.150474	1392608612.1525419
4088013264.859245	4126213684.02818	2654128396.721837	7521048906.376678	5049982163.412762	1606787272.9557204	2363985404.528172	4938386215.583119	2176190357.345089	4648583995.347328	1742404478.810947	1557333512.739776	5455305447.274309	2552822729.793217	4264300115.186717	3857826444.1898584	4778203119.40147	2139627205.721938	1991535640.3336208	2993659376.4210634	4875898729.302607	2668133980.230072	5102630322.6644	1880120020.9067836	1644900196.5384626	3987934364.4856906	3375823787.83598	1857101509.7628186	3648832195.6407967	1028735274.3943578
2897575565.2126384	3197875214.1125884	1847586519.72823	6718044562.8491	3652605781.2159758	1467370418.6128652	2134662079.6694446	4569018794.657928	1917035007.421407	3575904836.789161	1470221481.1845362	1459006073.1763809	3770893950.7897973	2109304371.0632448	3387798093.3449574	3333800280.7502313	4324460092.968447	1925293994.8677247	1543441876.848353	2735569658.543047	4465984161.403548	1665090582.3850214	4553965892.94071	1379113009.904324	1241471265.3326929	2787842308.7379665	3004556780.608125	1625663216.5200515	3016365699.1683674	807636472.8693165
2619661995.587766	2697832697.2059846	1316259529.3692026	6067377331.380728	3400429375.8960733	1167308073.7115133	1941631612.973738	4162688629.375261	1657425309.1242306	2553058365.1175513	1033188727.304323	1213710886.22404	3381175086.450321	1729516647.6728485	2763807756.2834835	2848096055.082006	4047674011.8769946	1697003654.7668536	1275761929.1811812	2388535283.033119	3833005982.9245005	1469428250.422911	3363417502.198802	1128743523.1340919	1063841148.1947705	2142458324.4237676	2734569260.1850944	1052535566.633242	2684410593.958222	616611198.712066
2019629708.313251	2510793342.2042584	1083417377.3397956	5158167814.74436	2361573213.7770095	983208259.5318716	1637640416.5244617	3126633645.0891776	1390316859.5868468	2252902332.4911723	770832885.0336109	925179644.7873253	3024188101.9283924	1281429854.4178758	2420816520.9570723	2589217355.493631	3305302817.3640566	861670209.6047417	1150810178.9976676	1919597903.1378443	3014216200.8585734	997804547.3456792	2014519294.2390358	979547578.0438986	920383963.4186724	1690017025.97158	2301099387.5261025	877181047.0224702	1830554777.4021323	498725121.9127054
1588422137.7605476	2316920617.2507505	927471829.5367898	4286326432.0999084	2189662986.801899	841913996.5888438	1476677676.7035592	2663777255.6460133	1149740081.5099773	1656986332.689217	623126647.2430404	723168519.0804456	2641457835.666491	1041755298.4270073	2045355542.1908965	2058353916.5618398	2749824095.5617046	723292684.0558003	1030928467.3863305	1621187113.4658391	2297427147.929881	664452592.712422	1820200890.008745	782910686.5063732	811732360.9631407	1417750840.147096	2090677965.4801743	708533023.159437	1589478734.786143	323651472.6123754
1258035972.5199955	1771937403.6925528	777332717.815572	3771738656.175048	1902558891.459945	675890266.8638519	397434122.84912837	1888402395.447781	957010357.9629539	992167218.4494647	356193947.46104354	594173590.5346168	2157036707.021637	679920972.226467	1886436330.9306364	1676743866.3501952	2268321477.7032228	553101717.6238374	856861677.2573904	1380193267.6628368	2041604408.907288	495185710.8145656	1201395474.6288912	559195846.92963	609021695.5921811	1108685138.9022622	1512746280.0451152	444463042.0395995	1439354541.0978837	258471852.071854
949873780.3078564	1559231934.5351236	636207704.275868	3152129870.887522	1593817458.4335487	587391543.6988568	299687501.51461285	1295710357.2586954	811643046.0097958	807678025.7432508	288834926.4100664	479566585.1724439	1250241948.9362626	580558958.0286741	1476042715.1773658	1258152200.483324	1945084424.9064963	301231124.1616835	719411868.5719103	1151912750.8822353	1601646528.2654502	378120475.34439903	826781989.6087518	367116476.0857149	539132654.7843344	962727384.3644172	1309929999.8445745	367840718.3169799	1318159867.7393992	190177952.11603707
847267315.4256753	1364742662.674851	542824623.9590935	2782662001.965017	1245454290.6824877	264865850.58373633	220306444.9121403	1002204933.1386124	672457742.9848654	632046648.4104614	211064816.9037823	423400191.2748618	1071646938.5342505	401562665.57980937	793391404.1320194	859625508.3003021	1756643888.1939847	245343796.95468068	665853015.2861673	874726994.4716389	1130327423.250915	325441743.6124077	486256498.7020752	242841803.19915912	459084876.4414746	697975859.3058553	1038273146.0101123	296773360.851922	1181269563.9991786	122682810.78871235
679169819.637612	1158321299.7591925	417023856.95669925	2565656221.3114066	1046583671.8649216	235718710.89148632	179565773.43407294	653428467.6115508	519810311.39661354	542818215.1481221	132397629.95759349	392992816.58026576	899609319.1013037	299007902.0366162	614249057.6918527	715099818.868572	1431417594.6026056	201025721.36149704	454507153.9043839	795858859.7548625	1024637081.7704446	246194098.62372425	373219199.9370945	206378897.65951657	279667121.7535453	550277722.6054757	556389811.4935248	178169803.00480705	928976257.3353121	108138479.4463625
392950838.66848975	997591194.0208708	369170441.9483356	2207954527.4780755	787189803.9605663	212349874.79899865	150876266.75479484	462282758.88356405	454853527.384865	461829076.2087744	100499929.87315054	343513374.2850751	766001420.9646451	226398594.48751372	507991019.4160003	531769220.4225824	1067747230.5902863	154773994.03170505	407972425.2953085	684275804.0391105	836693931.1704608	207685760.88140377	305995598.5013412	177910334.0711229	248734775.45476758	479620311.8607501	492880877.4075062	93585574.97162944	787678057.3481982	76167309.89590755
335972735.29823154	851929721.6074474	313020846.55498594	1876626927.5089934	566138516.7920053	176301796.1877949	119831888.75714257	333030379.01867574	381369867.40031874	330567929.5045737	64860310.8965555	312452351.29987115	699124335.2358366	195289665.4801025	347946952.2215901	460099627.83720887	947358239.4611485	121355186.75514713	376878868.3177484	609106518.328936	513221978.73839587	140736909.44889456	287289438.2592783	123090066.29433306	206153096.11147955	386690310.48443323	432960124.3461898	70795652.94249082	553244670.8404529	62030261.60468911
271742942.11537516	713216473.6064713	215593648.95946187	1585156359.0877695	489638766.1591153	138494835.2946179	95711265.78796084	241573487.70924526	302740760.5587236	242026742.30165496	49012603.20846752	286726072.1208053	557251513.0515299	162488418.0971944	300923810.97907674	407268191.5079338	783717097.9509697	80974835.541297	234137941.67267415	536643603.7021712	373908159.41434765	88842210.96726657	166977007.75451058	104093541.34877442	170599640.46085426	311375651.38757026	331767054.6034516	58184957.18796588	439399281.8976593	48205430.84256613
182472192.79702204	653576116.2830932	183269212.04573172	903856466.8062298	429150619.86803275	95075110.63554054	83049048.95988202	187058220.16207275	232228954.33266562	212498654.3839416	37815397.385206595	254283626.81714746	481697345.7342352	139084529.33844736	250735652.54132038	310417308.0746288	681958873.3841515	63765279.09057891	218190823.09288296	472725589.9597134	321671196.3918921	48842028.51296174	138967725.7521858	76470601.97916336	121212323.7671742	267228881.4952807	278408633.56218493	40341060.08434732	362721045.8420341	26228908.59268228
141753493.56538105	567903579.0085021	154875964.29845005	779685228.3805914	344478067.9243053	77730284.26204799	61424209.470709786	149251640.73063883	186386372.1557697	166697495.39985272	31771341.369000826	189360323.5942691	417624832.938408	116395665.04031937	174679646.89095524	249398269.91397664	471515506.9673939	45637946.032295346	192572742.1692454	422443722.79547167	248964187.72966185	30145748.046011634	96532375.34210242	68263596.12462562	106398210.43607529	207090222.86391592	222824645.4025167	27547278.610026445	319252617.90598065	14372576.942895068
98914276.87806591	464211871.19474244	148289481.03326893	580030472.9416466	285747613.06257534	44696265.76495774	56266064.75701102	120732564.32434957	150348067.64850843	131071950.94040214	26016773.266482692	175045554.9143378	278608841.36916757	86624088.026089	142181919.90671578	200302147.32941103	392950752.3185717	35531215.40521695	156884621.49113184	383144487.1438908	206609255.51414406	19455541.49103482	70315516.11709617	54326509.27197446	84176098.18893619	185681089.2645027	185849639.00327426	22941389.549944863	252941715.32910272	10996833.264988815
83972971.23774645	384916400.1791252	117480106.87581888	442738644.71421266	233791335.3642316	24166236.809191387	48663481.48100244	73105939.39511117	119828849.2219699	53028637.44991439	20872722.082214206	153315962.9480691	231072204.09251338	64054771.99499331	123073205.1916471	151636081.96432844	311741936.518724	26876673.410708345	138371630.3664678	313212636.93212885	188203216.06487358	16478227.251247974	42152302.721502796	50875052.168146655	60779230.79273322	159983751.46553746	147490658.32520357	14078510.618785853	178437882.04261217	9214397.855665496
63250857.131495796	319637206.91903853	74919900.3167238	337873559.9548515	183711656.78853056	17743681.463749066	39811911.20259042	56729603.02871793	105112899.43527602	35425495.18677227	16286335.85950885	131542807.55112986	147929870.20423	52915737.34965527	66296226.288096026	123564008.52101462	220559664.09275967	21782913.57375835	113617947.59355739	250467189.88743213	157912465.80217534	13734863.770521538	31685730.714391563	40660924.65866462	46369404.40075574	142987422.07513928	120830362.02612379	9741600.63824323	145540810.39283803	6894604.35160769
53218493.45875194	288844425.97171885	61265225.051339544	238259762.1788189	158365520.2211576	10529950.85097665	29959834.27886209	45404658.71324279	61599431.28856776	14870388.448933711	13089907.664001575	118314678.73077253	118323315.71682926	40111975.28126114	55476467.270933256	100771607.23290478	172902893.84773475	18954694.31981075	92073663.33205242	174327661.54138348	128761071.82023118	12045480.545614418	23815070.625081588	27222169.627905194	34851989.367440656	117380909.98285508	104808832.41902006	6432840.715888272	69597300.4536961	4159168.5360900066
35210010.293911025	217072792.41863674	41668913.60252005	98404666.42070283	139017340.0933298	6545212.382671467	20648390.17451493	30610724.508626238	48308624.056037165	12660401.87986535	11070273.561223423	101875660.4049269	85479662.02384745	32514695.395999573	39102454.23627676	65046746.5140045	137078381.41148934	10343441.52741587	65021992.73328982	151467909.44939715	114146173.78700434	8868515.776374817	19384115.477108654	23497307.133858275	22526384.465769753	104516095.57902227	79358770.33225964	4778721.797322469	59536626.9086451	2909278.8226024313
19634163.579142876	180399348.85197493	30876243.567302402	71347335.58928166	110766809.05957584	4890909.8743230235	15093007.464174975	19493357.340283148	32573229.476182073	8712235.828534001	9110708.228881259	75724367.48959076	74055848.90038997	27447912.253595836	32119338.949898276	56656914.03931751	114669108.10452986	7282751.210122564	57254051.170676544	118157376.81768195	97787358.439554	6125023.88310606	14519100.163722858	18638777.703762285	16008456.134566521	89054914.14214149	67517799.34903356	3494612.9886317407	48963141.9074261	2359355.267250779
12414529.866724972	154044692.83157504	22994527.620105673	57828773.21492353	83931138.21723625	3518580.9666843363	12511954.386365674	14756718.340564413	23114723.843275752	6976524.396152788	7365909.746371417	67070000.20885856	60937359.86870056	22032907.100203235	26140651.010435987	43259353.75282857	90536666.59577183	5448644.724087096	34716956.566484235	103067109.37197983	79902999.15718697	3889301.598692406	9610116.075005785	11987490.264042404	10571005.771846946	70064883.20575368	61161897.763177395	2059614.3885515728	37624197.87250394	2063342.5982495032
8212942.097509111	134338386.35709792	18318231.853469696	40405176.70660054	71594701.90934044	2356801.227864165	8006665.406897594	12039453.538345039	17070987.33212754	4238702.872808513	5901691.098548706	50681115.96554998	40954013.73892589	16156697.874822747	23344346.79572843	32945802.784250703	83083236.7194041	4654221.339174158	30413549.078194316	93873529.24070294	61311584.42491083	2480155.745192523	7778410.725190525	8888726.451611344	8790060.135702247	53530524.1882313	47567924.609281875	1412057.3591572263	27259695.595351078	1241791.9179203059
4210253.3798688315	116474600.17997701	17294048.696274787	30853639.82529195	51721960.176110186	1546659.2269745877	7224600.638207559	8849406.816639569	13280721.220752383	3162710.6626225277	4368252.010216697	37859654.957071014	31380464.405498818	9447607.304844659	17416639.906505574	26709059.183517907	74155443.49182789	2734083.430074773	24124770.692114547	72209993.68253396	55025283.63025231	1717584.35660542	4947583.430837353	6289407.289308496	7074287.411822783	44329400.14357816	41538468.16450973	1026432.2967735312	21443388.466828562	823321.4092821714
2689793.6382557824	74360929.85660684	12100418.050706943	25103576.215792526	37680110.29895314	780929.9337881729	5384818.988769849	7317020.12763397	8809565.533487825	2033063.8031954467	3422054.8764991113	32382077.5737638	25459799.858331196	6535774.8044558	10056949.338364316	20584414.419276495	59833382.578717604	1970697.1935853483	13458747.509584207	52661211.3372549	43702135.729407385	1434055.5772562197	2757665.490800094	5678154.666285691	5730160.339949528	39519110.32953279	35120528.48039793	748338.2772080593	17497997.44746574	690526.1969687607
972418.1443084968	66941877.335800156	10796500.873156125	19400583.669951815	34434418.91418439	508894.2250037729	4104132.179629067	5717010.32362213	6255058.505156113	1516410.7179892843	2071442.6358536086	28027604.306109495	18560012.304826822	4889975.612277602	7543196.222133373	17810388.183790512	47385863.00509721	1421627.6556800315	9757542.195701841	39685421.81073202	35738944.77284139	1086127.552995718	1538229.852702915	4755356.773042503	4663039.437609001	35345462.88322255	28928667.718907315	629803.831780223	9885018.705414815	578206.0824732613
596152.6033611195	53556220.65161584	9066013.16533767	15086031.211822422	20685224.569058184	414946.6521291736	2786943.0917133233	4505645.757456786	4376962.330026628	1137375.6840593768	1700982.6106981875	22428114.58057736	13643498.910963401	3518921.3916156157	4814123.812515204	13870971.923093205	39976141.920810856	1039450.1203892418	4374085.114255468	27992874.061058465	28211844.678760655	864153.9169629943	1286553.9743196922	3905063.036414477	3642925.6066862554	26907119.480489	20966585.40084593	368698.4352309443	6585251.757557555	393301.7651752596
358209.83180928533	44276926.64307183	7845919.022731717	8817800.444572564	15996025.983640658	241510.53034517617	2344651.4043469685	3182790.2813180424	3815762.368882524	805724.4832536582	1151350.586640652	15922909.664405594	10706765.241220359	2858172.078027832	4041449.932159459	6700276.395750763	36093889.00900922	724819.8103021084	1948710.9300779537	20206086.031946186	21655543.879235346	776361.0342867367	914007.5373516219	3120305.3836777755	3149589.1152155027	25062163.71652704	16813791.674053248	312889.9623850883	4310467.038025609	317899.9467596135
211401.25077559985	26294335.56037491	6616617.273870848	5112366.700970391	12589342.887710918	233453.81945916446	1941081.4931014976	2183306.9289744934	3146659.2287548394	693667.8466708993	588399.0468041669	13365690.518016422	8340094.958216214	1978066.4452647823	3144542.43066349	5233840.111625682	33144992.668182895	552891.213204737	1111158.7993388106	12296306.0944145	17132517.86175898	575624.9674980668	734512.8315527695	2757726.490022761	2425943.219915765	21261913.58512746	13033302.698800707	246247.9693683641	3670579.031178421	201059.9037566043
135485.40860176907	22937182.92679445	4671409.847723763	3941819.3861103775	8722253.825049464	202967.18654482818	1555347.641934236	1473209.5039497064	2630809.4314701026	358138.93887418223	540227.7251743512	10566149.297052091	6128975.7203368405	1542174.3608305375	2645677.402988576	3072191.936399378	26227114.473100215	426580.13462873554	701450.8020077592	8339620.068878333	15152074.068349404	451122.57968144177	613691.9376224818	1677579.1682412056	1784949.4496884998	17304168.121495176	10786867.291845316	220434.25728509438	2863093.3382918886	186377.88228860364
134169.42370950402	18402187.9356017	2477695.161543782	3212146.8946802067	7418658.678768675	189638.56095990515	1334425.8396936366	1010859.113894017	1797395.6658969661	227932.11087225168	462171.3816331124	8707867.673762036	5069991.765329417	1084503.9907084825	2057804.8897717337	2319520.731318022	19729159.01194194	300116.9359167641	534718.331834671	4958605.934583736	13735016.16632692	365100.74241766543	485794.3346648019	1118024.1809219997	1147909.4774003797	14466835.476223042	9226053.685684852	153317.57127612343	2024605.0600781185	149703.1308026317
119309.30529156305	15398497.080242267	1543873.5180291082	1643667.7998315783	4966249.720064025	184351.00178548705	742878.8055004012	762452.5535617552	1376852.1194318903	184083.0610287395	425162.5761168975	5165573.743376519	4445320.653967314	897741.1682383582	1638707.457850463	1440538.8383740175	14997232.769775545	261000.28189714317	476381.6673924097	3461059.085600238	9941497.702587893	330296.25574688497	375449.2112379924	1078324.063454128	1109198.7845765655	11594681.347008932	7115655.69307148	122689.07676827803	1062838.1700456906	124145.48042262552
98446.3567074117	11388388.245897066	1196160.0211601933	1075138.020422032	4047837.5682719536	184351.00178548705	642099.940525427	447821.9089022948	1096200.5141415915	163705.70471981235	324515.78456993774	3782292.6004825635	3337751.7333864598	765095.6386737613	1344013.817213684	898844.2416707729	11942257.597600289	257680.82242545777	399342.6203577541	2367122.916323018	8089320.934057462	313808.87654737727	265420.5089689725	817638.9440238527	512782.9504478786	8771482.8708442	6492467.465968149	121756.45439756755	707221.6740631295	123878.33379002703
98446.3567074117	5932053.491357469	1053435.8031137972	706873.8850401916	3080910.8594905124	178215.77497481095	516296.39248885616	337818.7506956103	927436.9684883519	139031.1420987919	288112.76504001976	2606537.413211233	2470681.591786772	536653.7541988797	892958.6113312372	475211.162945759	9955489.149636779	241232.24744158183	333576.6233163097	1787854.0954551164	7236981.5170436725	241486.11487773227	236402.26158954744	563398.5937636701	481532.775221889	6569817.517607668	4254229.005178632	113153.68648382627	388145.69624623656	118434.3733161
94239.25575375676	4833879.408083023	603403.5654697018	470901.35457835445	2705693.246263335	171177.85972431372	295155.38790567126	295124.8395968619	719175.5619318925	131920.8370212845	288112.76504001976	1589796.7802934614	1523411.6664896095	407838.048845328	664353.9991927871	372166.46772043256	6551603.799244728	224930.1776798822	320118.0014059157	1490228.6596202927	6097846.903529227	219241.68621551382	181578.91190087047	505390.3892169647	321872.83754875377	4876226.698414453	3447705.2663448756	112761.74254223518	317130.6834734803	118434.3733161
92913.80671708271	3089068.3544001486	524656.6486092312	352607.7950336285	2202507.8866064395	169311.02798546507	293702.2101552356	275250.7752933942	595525.7702598294	131920.8370212845	286881.53804789984	933626.5542068576	1198182.1130935955	401919.5542498273	516606.96393238864	293859.41030020424	4637402.371873985	193671.99345764372	291631.8884030457	1274649.0860956844	5103418.846348617	217694.4233806963	147087.3652463174	442355.6928748798	321872.83754875377	4105170.497020194	3002098.1906343778	112761.74254223518	255822.09262847487	118434.3733161
92913.80671708271	2178551.4272097657	497560.26043887436	296447.8134737307	1917206.0855393347	169311.02798546507	258322.26251034997	250192.21351149684	517171.1960284919	123645.1170490531	286881.53804789984	865973.8056133216	935924.5018451177	371792.97307746485	403916.5297390787	190141.37919969548	3559654.585550831	193094.44291428186	264326.9711029235	1139462.7731264352	4311141.843354438	217694.4233806963	140670.0161472959	415629.1223178592	308345.25609816634	3446373.4137899936	2553127.3618860883	110393.04007413134	243887.0756204829	118434.3733161
92913.80671708271	1388432.529396667	445499.7949982132	184439.1353692597	1493281.8335806374	167507.49810207443	246694.34827716375	238432.2546085894	367601.89944091084	123645.1170490531	244318.90209743823	595497.6270111217	781682.9044327522	362438.916167024	347887.11789105297	165100.73469345423	3225578.811835127	193094.44291428186	259194.42817033912	792058.1251795415	3266050.434614533	213992.87878604807	135364.25212234556	374086.11319985235	280177.42485879606	1584108.3279798445	2367373.0641016993	96798.59690595625	242256.33730838023	112265.56135715239
92913.80671708271	936969.922376774	443492.02302048163	135040.07289392652	1198902.2180482538	161964.9997322805	246694.34827716375	228273.59901396817	290144.66363041	112297.31359890665	244318.90209743823	423015.4405683188	534591.133480987	324298.5468988054	289108.0286591079	159971.83392256283	2062563.825344809	193094.44291428186	259194.42817033912	506578.46272114816	2698212.9969925694	211748.91395840258	135364.25212234556	374086.11319985235	239602.65769850722	1163355.6831901218	2004750.0986751374	77732.90860753012	205356.41304553775	110784.37738932634
92913.80671708271	678383.9419233769	386451.2512011736	123157.18934561234	884219.0177005304	161964.9997322805	203326.99810822037	200569.79499518982	244363.97032640272	98646.25475960723	239555.01870239957	343252.3850027039	460976.2677262013	295697.4877055579	260623.1744463595	154259.4880773899	1682437.1019035138	189145.91981944704	250264.9772801433	428905.7543814536	2308447.9313755776	211748.91395840258	125200.98938875255	325961.8134750943	230484.84562513203	855540.6703524324	1339797.8682734694	71764.95388205184	198745.99282421413	104107.35583049661
91379.859359141	567415.336450026	325889.874764224	123157.18934561234	769932.7187356831	161964.9997322805	199127.67639760207	197396.628185342	225875.34936357854	98646.25475960723	227908.83834305406	254125.2369553775	422873.64083371183	295697.4877055579	260623.1744463595	144718.77659916473	1238706.8500271265	183137.01031509473	238660.10325455893	344139.27742077474	1922832.479817186	211748.91395840258	118245.98756457456	325961.8134750943	229600.117823252	553672.631714084	1109585.4301895618	62077.02959723766	198745.99282421413	99021.45343235513
89710.13992310506	455573.08529358613	296919.34974818525	102984.67378317637	528763.4687441101	161964.9997322805	194407.20069004045	193826.58159640775	195863.0016180186	96735.96892372608	214394.6470305709	204032.16942790896	292286.8419494327	295697.4877055579	238955.83451303514	138767.76249635126	809041.0147163626	170492.17099175364	224741.06142966618	320255.9837187087	1361106.6788870783	206100.8718923946	116930.17238674402	312370.86893514753	226126.8800943617	400615.6661410053	955665.926353226	62077.02959723766	195154.83989280122	99021.45343235513
79941.8210061779	353826.1535032167	230937.76067134173	92194.05193770223	433101.8055598609	161964.9997322805	194407.20069004045	193826.58159640775	181007.51902612587	94743.5989381522	214394.6470305709	187378.85636967048	252897.72908407165	291732.26510282373	238955.83451303514	130218.20623402888	770421.5856716435	165680.95139115996	220826.57991192417	306644.97131858126	885957.2613622671	206100.8718923946	115349.39376891634	307954.5615997106	226126.8800943617	321045.37492871773	740640.8227913525	62077.02959723766	190748.99605251112	99021.45343235513
79941.8210061779	274741.06736995804	222015.26784796358	83804.42613815107	269555.60727723525	161964.9997322805	194407.20069004045	193826.58159640775	178886.6474553538	90909.09336557865	209629.8395302791	159571.88349851285	178017.51608351612	291732.26510282373	222139.37322137822	128930.5944807388	411383.9513927714	165680.95139115996	211473.2679006999	257738.58809147924	726447.4231378359	205974.79815943405	115349.39376891634	307954.5615997106	226126.8800943617	236965.7672275609	600363.3181551988	62077.02959723766	176681.29928315227	99021.45343235513
79941.8210061779	236712.3389910856	184148.27081771533	83804.42613815107	244042.7580211723	161335.60456381057	194407.20069004045	189733.80864038615	173643.4486459524	90909.09336557865	209629.8395302791	144627.1174999549	178017.51608351612	284009.72723411856	218239.67364305165	122353.90306484581	375541.4552843081	165680.95139115996	207760.34216837946	253258.08633835227	517386.993387895	200334.59886979757	115349.39376891634	307954.5615997106	226081.62518247415	212725.15615160076	513919.1344835458	62077.02959723766	172907.61705723716	99021.45343235513
79941.8210061779	208785.89034189816	175027.87358929828	83804.42613815107	240896.81748648224	160044.75834372215	183111.61159120896	189733.80864038615	173643.4486459524	90909.09336557865	202051.81797101896	138443.37600600746	152934.05712025208	280175.4481611626	213979.55500439033	119930.8840627963	293992.2156942786	165680.95139115996	207760.34216837946	230800.50905965845	395213.69446702604	200334.59886979757	115349.39376891634	307814.2742930053	219585.35036590518	198543.18510975444	440277.8316078287	61490.408785623826	172907.61705723716	99021.45343235513
79941.8210061779	187289.33400388114	162020.4567993764	82446.64626930468	227896.6021489887	160044.75834372215	181215.92786936415	188578.9576401353	173643.4486459524	90909.09336557865	197177.9312033342	134740.06009806992	152934.05712025208	273586.31128322904	189781.47250043676	116973.26515942588	231288.37665234145	165680.95139115996	206859.44747237512	225725.95477103844	347011.8305963893	197625.16950941572	115349.39376891634	300483.7004490807	219329.72125114687	187541.3183248343	327453.7693948077	60304.49179279279	158109.60424592823	99021.45343235513
79941.8210061779	187289.33400388114	162020.4567993764	82446.64626930468	188865.82122786887	160044.75834372215	170548.7449495919	187957.08636710368	173643.4486459524	84722.3108607018	197177.9312033342	134740.06009806992	152934.05712025208	273586.31128322904	186951.3610118519	116973.26515942588	231288.37665234145	165680.95139115996	206859.44747237512	225725.95477103844	292303.745787035	197625.16950941572	115349.39376891634	296946.3973092052	219329.72125114687	175783.11118678702	162811.6764697261	59587.79029993095	158109.60424592823	99021.45343235513
79941.8210061779	171305.97244880552	155564.42733936437	82446.64626930468	153402.48387757974	159543.4736165683	165618.1047542892	187244.80280771293	170630.49782625993	84722.3108607018	197177.9312033342	134491.98385291005	152934.05712025208	273586.31128322904	186039.64756677678	116973.26515942588	222521.0128565713	163559.88136165933	206859.44747237512	225725.95477103844	266010.51199673564	189616.05000417883	115349.39376891634	296946.3973092052	216412.27495057828	171595.80042565035	162811.6764697261	58960.927201235754	158109.60424592823	99021.45343235513
79941.8210061779	161134.9193423869	135773.6045590815	78823.48706080895	153402.48387757974	157856.83222444582	165618.1047542892	187244.80280771293	170630.49782625993	84722.3108607018	194046.53505051814	134491.98385291005	152934.05712025208	273586.31128322904	181578.61506489065	109519.94956378979	222521.0128565713	160443.827044487	206690.63665968901	223668.59260013333	256535.76174277754	189616.05000417883	114455.1410898235	296946.3973092052	216412.27495057828	167827.16011319682	158461.19802446186	58960.927201235754	153425.94698476323	93003.20194379144
79941.8210061779	155617.3005686696	131535.5322979248	74930.38168802968	153402.48387757974	154834.5221284631	159412.37142610195	187244.80280771293	170630.49782625993	84722.3108607018	194046.53505051814	132955.7104658054	143513.62146083883	273586.31128322904	178196.29184783966	106865.03331677098	213094.48859384246	160443.827044487	203728.52440609198	217843.33538978698	246178.63233113167	177234.46649495544	114455.1410898235	293317.78861040645	212075.84880523858	161461.84498612344	142675.11415931844	57441.37099641675	148536.66765501065	89914.64974672097
79941.8210061779	153685.7011546511	131535.5322979248	74930.38168802968	148710.05088658203	154834.5221284631	159412.37142610195	187244.80280771293	163228.81533022775	84004.02823445953	194046.53505051814	129484.81276451884	143513.62146083883	273586.31128322904	177674.84105902223	104791.2900279177	206491.4878156588	160443.827044487	203728.52440609198	209256.76592424948	231752.36445181552	171437.58223308012	114455.1410898235	293317.78861040645	212075.84880523858	157881.92079317445	128008.23777759803	57441.37099641675	145447.17789443413	89672.21265903153
79941.8210061779	153685.7011546511	131535.5322979248	70407.74326453371	144652.53285554188	154556.7197966702	159412.37142610195	187244.80280771293	163228.81533022775	84004.02823445953	194046.53505051814	126233.85825743535	141818.56203687115	273586.31128322904	172352.34257728056	101979.25568797764	194591.5827116165	159535.0078366793	203728.52440609198	209256.76592424948	225712.3255255845	171437.58223308012	111561.78221558876	290927.67384727375	212075.84880523858	157881.92079317445	127495.07175030805	57441.37099641675	137532.4275969201	89672.21265903153
78860.2611833086	153685.7011546511	125427.83988828617	68602.77502204572	144652.53285554188	154556.7197966702	158960.91219050952	187244.80280771293	163228.81533022775	84004.02823445953	194046.53505051814	126233.85825743535	135665.1353772578	273586.31128322904	168161.4410135783	99972.32157008177	193032.43172873417	159535.0078366793	203728.52440609198	209256.76592424948	220375.57873694948	167823.90736593684	111561.78221558876	290927.67384727375	209182.5181122293	153371.78302694976	127495.07175030805	56942.829324950086	137532.4275969201	89488.54872993621
78860.2611833086	153685.7011546511	125427.83988828617	68602.77502204572	142501.87520803476	154556.7197966702	158960.91219050952	187244.80280771293	157041.3140376282	81895.95735157575	194046.53505051814	125066.97911997668	129166.52382682916	273586.31128322904	166843.79963413277	99972.32157008177	173322.2057159876	159535.0078366793	203728.52440609198	206347.23838690209	216516.334269627	167823.90736593684	111561.78221558876	289546.27875093394	207492.3463405373	150430.32452917186	122548.1619017373	56814.465620678995	136351.3071519796	88841.46357384298
78860.2611833086	153685.7011546511	125427.83988828617	68602.77502204572	128378.3066255484	153956.24026057488	158960.91219050952	187244.80280771293	156665.54026111175	81895.95735157575	189152.4452537106	125066.97911997668	120245.02333744912	271118.42557888053	166843.79963413277	98406.13356638036	173322.2057159876	156027.20184837215	203728.52440609198	195305.25884539707	214296.34483230792	167544.9357563486	111561.78221558876	289546.27875093394	207492.3463405373	145993.1346565432	109635.08541839193	56814.465620678995	136351.3071519796	88841.46357384298
78860.2611833086	153685.7011546511	125427.83988828617	68602.77502204572	128378.3066255484	153360.8829590841	158960.91219050952	187244.80280771293	155949.321990948	81895.95735157575	186943.2654154072	125066.97911997668	120245.02333744912	269732.3489322966	165369.1608110534	97566.8584629276	173322.2057159876	155709.95778494654	201248.0432796458	194585.07754414817	214296.34483230792	164281.36390231748	111561.78221558876	285217.07644527336	206691.67125004687	145993.1346565432	109635.08541839193	56814.465620678995	128431.56191698051	88274.6567943422
78860.2611833086	153685.7011546511	125427.83988828617	68602.77502204572	126069.17221206154	152299.9278042876	158568.20956671634	186537.96583370602	155949.321990948	81799.23541251481	186577.07553693774	125066.97911997668	113314.51096780336	269732.3489322966	153710.79518637067	97566.8584629276	158904.84575692302	155709.95778494654	201248.0432796458	194585.07754414817	214296.34483230792	164281.36390231748	111561.78221558876	285217.07644527336	206691.67125004687	145993.1346565432	106026.54294456898	56814.465620678995	118256.88687753837	88274.6567943422
78269.98423485567	153685.7011546511	125427.83988828617	66462.34804643845	126069.17221206154	152299.9278042876	156293.3725058807	186537.96583370602	155949.321990948	81799.23541251481	184388.81812588143	125066.97911997668	108827.88851530707	268412.40087697655	152954.67909163938	97566.8584629276	157137.4810188943	155709.95778494654	201248.0432796458	194585.07754414817	213331.47297545627	164281.36390231748	111561.78221558876	285217.07644527336	206691.67125004687	145378.9406658686	105258.32634796054	56814.465620678995	118256.88687753837	88274.6567943422
78269.98423485567	152308.62176410493	125427.83988828617	66462.34804643845	124933.69345819863	152227.24338046307	155847.81780524232	186537.96583370602	154685.23792365222	81799.23541251481	182499.521267073	125066.97911997668	107950.44743282469	267266.77753705217	152954.67909163938	95009.67800911664	150673.70590536043	155689.75716343604	201248.0432796458	194585.07754414817	210598.64967676695	164281.36390231748	111411.21263487534	285217.07644527336	206691.67125004687	145378.9406658686	102150.56309335091	56814.465620678995	118256.88687753837	88274.6567943422
78269.98423485567	150633.5162629097	125427.83988828617	66462.34804643845	123771.3106522843	148637.38819168892	155847.81780524232	186537.96583370602	154685.23792365222	80966.97366497751	182499.521267073	125066.97911997668	107950.44743282469	267266.77753705217	152954.67909163938	95009.67800911664	150673.70590536043	155689.75716343604	201248.0432796458	194585.07754414817	210346.80392061133	164281.36390231748	110493.84173562664	285217.07644527336	206691.67125004687	145378.9406658686	99925.75114817121	55843.15914507568	118256.88687753837	88274.6567943422
78269.98423485567	149007.67569352867	125427.83988828617	66462.34804643845	119687.4399939659	141976.0457072929	155847.81780524232	186141.48056613904	154685.23792365222	79851.81469782391	182123.4150547544	124952.3408959162	102097.50047726421	267148.2978382205	152954.67909163938	93854.09921345822	150457.60925066756	155689.75716343604	201248.0432796458	193488.37255140563	209398.29371839098	164281.36390231748	110493.84173562664	285217.07644527336	206691.67125004687	145378.9406658686	97558.01323710395	55843.15914507568	117940.2880725795	88274.6567943422
77315.08198389623	149007.67569352867	125427.83988828617	66462.34804643845	117919.73993994395	141233.87059151632	155847.81780524232	183050.07537739255	154685.23792365222	77803.87014556809	180950.86545527028	124952.3408959162	101448.75400793459	264848.06690861867	152954.67909163938	93477.53553128023	150457.60925066756	155160.55448691556	201248.0432796458	186812.495291077	209398.29371839098	164281.36390231748	110493.84173562664	285217.07644527336	206691.67125004687	144476.66127429312	96816.8798746408	55843.15914507568	117362.03022953984	87933.31823451823
77315.08198389623	148214.10987341322	125427.83988828617	65546.05671053985	115646.01690375103	140354.81033282308	155847.81780524232	181339.42990178053	154685.23792365222	77803.87014556809	180063.10982555166	124952.3408959162	101448.75400793459	264848.06690861867	152954.67909163938	93477.53553128023	150457.60925066756	155160.55448691556	201248.0432796458	186812.495291077	209398.29371839098	164281.36390231748	110493.84173562664	284855.3698729841	206691.67125004687	144476.66127429312	96816.8798746408	55378.197563411544	117362.03022953984	87933.31823451823
77315.08198389623	147130.2720674934	125427.83988828617	65546.05671053985	114469.42336038794	140354.81033282308	155847.81780524232	178550.43215328205	151646.35928861683	77803.87014556809	180063.10982555166	124952.3408959162	100505.41938634375	251082.82862530684	152954.67909163938	93477.53553128023	150457.60925066756	155160.55448691556	201248.0432796458	186812.495291077	209398.29371839098	164281.36390231748	110493.84173562664	284855.3698729841	206691.67125004687	144313.68559453276	95857.80263016488	55378.197563411544	117362.03022953984	87933.31823451823
77315.08198389623	147130.2720674934	125427.83988828617	65546.05671053985	114469.42336038794	140354.81033282308	155847.81780524232	178550.43215328205	151646.35928861683	76917.91987649637	180063.10982555166	124952.3408959162	100505.41938634375	251082.82862530684	152954.67909163938	92402.52583052183	150457.60925066756	155160.55448691556	201248.0432796458	184352.17412522197	209398.29371839098	164281.36390231748	110493.84173562664	284855.3698729841	206691.67125004687	144313.68559453276	95857.80263016488	55378.197563411544	117362.03022953984	87933.31823451823
77315.08198389623	147072.47443788068	125427.83988828617	65546.05671053985	112458.27625643476	138901.33404548463	155847.81780524232	178550.43215328205	151646.35928861683	76917.91987649637	180063.10982555166	121013.61252431499	99312.61238634265	251082.82862530684	152954.67909163938	91974.1098540161	149837.5775320859	155160.55448691556	201248.0432796458	176956.88898805756	209398.29371839098	164281.36390231748	110493.84173562664	284855.3698729841	206691.67125004687	144158.374711565	95857.80263016488	55378.197563411544	116297.43903421354	87933.31823451823
77315.08198389623	147072.47443788068	125427.83988828617	65546.05671053985	111519.39345530106	136948.72377928236	155847.81780524232	178550.43215328205	149322.58569418392	76917.91987649637	180063.10982555166	120188.47487086174	99312.61238634265	251082.82862530684	152736.4300497881	89960.65158018282	149837.5775320859	155160.55448691556	201248.0432796458	176956.88898805756	209398.29371839098	164281.36390231748	109907.97072084976	284532.7510834831	206691.67125004687	141822.06630535118	95583.72120418312	55378.197563411544	114558.57297292253	87933.31823451823
77315.08198389623	146379.44366042514	125352.94454823295	65546.05671053985	111519.39345530106	134942.85886465124	152408.26343944785	178550.43215328205	148142.35828232873	76917.91987649637	179877.67131737786	119029.39429913482	97820.17867844412	251082.82862530684	152687.71467347973	89816.2999669431	149837.5775320859	155160.55448691556	201248.0432796458	176694.80491385856	209398.29371839098	164281.36390231748	109596.7800821667	284412.8380495718	206691.67125004687	140826.11922265912	93551.92889345372	55378.197563411544	114558.57297292253	87933.31823451823
77269.8017610511	146379.44366042514	125352.94454823295	63420.1216327547	111519.39345530106	134464.95846478047	152408.26343944785	178550.43215328205	148142.35828232873	76917.91987649637	179129.00873397652	119029.39429913482	97820.17867844412	249036.51787693985	152687.71467347973	89816.2999669431	149837.5775320859	155160.55448691556	201248.0432796458	176694.80491385856	206019.63548963325	164281.36390231748	109596.7800821667	284412.8380495718	201783.43270234586	139375.918754388	93551.92889345372	55378.197563411544	114558.57297292253	87933.31823451823
77095.1367098408	146379.44366042514	125352.94454823295	63420.1216327547	111519.39345530106	134464.95846478047	152408.26343944785	178550.43215328205	148142.35828232873	76917.91987649637	179129.00873397652	119029.39429913482	97820.17867844412	247909.64430802944	152687.71467347973	88737.7493349982	148580.85775921482	155160.55448691556	201248.0432796458	176694.80491385856	204568.75929401064	163793.21071886327	108720.90644153576	284412.8380495718	201783.43270234586	139046.82240447475	92518.71897709779	55378.197563411544	113989.25497858945	87933.31823451823
77095.1367098408	146379.44366042514	124910.42174054566	63420.1216327547	111022.89497587526	134464.95846478047	152408.26343944785	178185.1771286496	148142.35828232873	75670.63989687279	176694.26940523347	118588.20659335298	97820.17867844412	247909.64430802944	151869.20134806656	88737.7493349982	148580.85775921482	154875.91657509326	201248.0432796458	174128.27757256577	204546.51719864685	163793.21071886327	106778.75069865744	281293.5162978285	201783.43270234586	136618.95667312713	92097.42306889044	53059.33370651199	111550.50469808726	87933.31823451823
76760.37945620823	146379.44366042514	124910.42174054566	63420.1216327547	111022.89497587526	134464.95846478047	151004.84392685338	178185.1771286496	148142.35828232873	75670.63989687279	176694.26940523347	118588.20659335298	97820.17867844412	244580.48884466098	151869.20134806656	88737.7493349982	148580.85775921482	154875.91657509326	201248.0432796458	172355.5438712723	204537.88780202228	163793.21071886327	106778.75069865744	279333.4311841483	201783.43270234586	135739.31404019828	90642.1718881318	53059.33370651199	110503.56663711453	87328.62620360372
75585.07111567576	146379.44366042514	124910.42174054566	63420.1216327547	111022.89497587526	134233.99799858057	148615.625974403	176772.64805735805	148142.35828232873	75270.44925936009	173852.60550100892	118588.20659335298	97820.17867844412	243503.10505044926	151869.20134806656	88565.66831670998	146682.1471400847	154875.91657509326	201248.0432796458	171017.8050018616	204190.94305506747	163793.21071886327	106251.59519102128	279333.4311841483	201783.43270234586	134952.6752229322	90642.1718881318	53059.33370651199	110503.56663711453	87049.79437345054
75585.07111567576	146302.15200435955	124910.42174054566	63420.1216327547	111022.89497587526	134233.99799858057	148615.625974403	176772.64805735805	146959.0890193794	74333.81333244062	171021.81063761748	118588.20659335298	97820.17867844412	243503.10505044926	149908.01554752016	88565.66831670998	146682.1471400847	154875.91657509326	201248.0432796458	171017.8050018616	203625.0779630776	163793.21071886327	105394.08476223398	279333.4311841483	201783.43270234586	134686.0412611029	89525.52016183999	53059.33370651199	109611.61594357452	86982.96437226291
75585.07111567576	144594.93644115518	124910.42174054566	63420.1216327547	111022.89497587526	133260.5711754996	148615.625974403	176772.64805735805	146023.81696908496	73685.37400043567	168597.80492915184	118588.20659335298	97820.17867844412	242785.19381248456	149908.01554752016	88565.66831670998	146326.29481534456	151539.20302941528	200902.29832143412	171017.8050018616	202774.89210318963	163615.68088995235	105394.08476223398	279333.4311841483	201783.43270234586	134290.55973823724	86817.28138616082	53059.33370651199	109611.61594357452	86982.96437226291
75585.07111567576	144507.69863936375	124910.42174054566	63420.1216327547	107561.9833887374	133260.5711754996	148615.625974403	176772.64805735805	145253.54969614683	73685.37400043567	164325.79920901358	118588.20659335298	96100.1285763951	242785.19381248456	149538.58745187073	88565.66831670998	146326.29481534456	151165.71388938202	200902.29832143412	171017.8050018616	202774.89210318963	155788.3950078402	105394.08476223398	278068.7073756111	201739.52810834744	133183.25604825575	85623.05516036374	53059.33370651199	109611.61594357452	86982.96437226291
75223.03196613959	144420.28699996765	124910.42174054566	63420.1216327547	107561.9833887374	131820.01272962388	148615.625974403	176772.64805735805	145253.54969614683	73685.37400043567	164325.79920901358	117321.06905269262	94343.05568991552	242785.19381248456	148540.18835475104	88383.06940531195	146326.29481534456	151165.71388938202	195388.0485453302	170636.10289520744	202774.89210318963	155788.3950078402	104641.24839834552	274913.15063202416	200523.52585811136	130883.51620500088	84866.52998575778	53059.33370651199	109611.61594357452	85898.0178881461
75032.08796620273	142697.9999349201	124910.42174054566	63133.521916515485	107561.9833887374	128397.33135981814	148615.625974403	176772.64805735805	144425.2581906413	73685.37400043567	164325.79920901358	114811.87785601159	94343.05568991552	239829.97929666564	148540.18835475104	88383.06940531195	144222.734148664	151165.71388938202	193290.0337681015	170636.10289520744	201672.91660365538	155788.3950078402	104200.05008704972	274913.15063202416	200523.52585811136	124611.29623142681	84758.37498838846	52340.57396095704	109611.61594357452	81031.16094970432
75032.08796620273	141574.62197141774	123935.1078474473	63133.521916515485	107561.9833887374	125527.02359669938	148615.625974403	176772.64805735805	144394.00916326614	73403.7401197009	164325.79920901358	114588.93091660421	94343.05568991552	239829.97929666564	148540.18835475104	87874.75652656896	144222.734148664	151165.71388938202	192419.395685479	168801.96578101933	201672.91660365538	155788.3950078402	103399.11023851753	274913.15063202416	198530.71210501008	124611.29623142681	83356.80695425271	52340.57396095704	109611.61594357452	74930.88300089446
75032.08796620273	141152.9651353887	123694.83773516142	61594.09340629769	107561.9833887374	125137.907305264	148615.625974403	176772.64805735805	144394.00916326614	73403.7401197009	163490.47233647143	114187.44410542957	94343.05568991552	239829.97929666564	147805.889478754	87874.75652656896	144222.734148664	150364.8393814694	191586.12556363625	168156.152058381	201672.91660365538	155788.3950078402	102093.54943086713	274913.15063202416	198530.71210501008	124227.62143460622	83060.21315232842	52340.57396095704	109016.63475749468	74930.88300089446
75032.08796620273	140363.1510850749	123694.83773516142	61594.09340629769	107300.60196535932	124734.5174189129	148615.625974403	176494.94286112481	144394.00916326614	73403.7401197009	163490.47233647143	114187.44410542957	94343.05568991552	239829.97929666564	147382.0077821266	87470.38383965526	144222.734148664	150364.8393814694	191586.12556363625	168156.152058381	201672.91660365538	155788.3950078402	100873.77294206619	274913.15063202416	198530.71210501008	124227.62143460622	82119.36213486927	52340.57396095704	109016.63475749468	74930.88300089446
74728.65887880216	140363.1510850749	123464.05145748745	61594.09340629769	107300.60196535932	121485.18251875829	148291.3060407858	175890.96584408218	142421.33462521364	73403.7401197009	163490.47233647143	114187.44410542957	94343.05568991552	239829.97929666564	146216.0053521632	87470.38383965526	144222.734148664	150364.8393814694	191586.12556363625	168156.152058381	201672.91660365538	155141.73190903984	100701.6110954688	274913.15063202416	198519.74868649323	123602.45678969957	80914.70200007151	52340.57396095704	109016.63475749468	74871.0059098042
74618.36238987636	140363.1510850749	122763.38912009275	61594.09340629769	107276.05277807698	121293.52743338124	148291.3060407858	175334.4630297066	142421.33462521364	73064.9611810688	163490.47233647143	114187.44410542957	93651.5138769818	239532.8404646823	144783.63012288182	87470.38383965526	144222.734148664	150364.8393814694	191586.12556363625	168156.152058381	201672.91660365538	149838.0719502573	100701.6110954688	273979.0958748893	197884.76644933585	123582.524457228	79674.32762129085	52340.57396095704	109016.63475749468	74871.0059098042
74618.36238987636	140363.1510850749	122763.38912009275	61594.09340629769	107112.42864288166	121292.7049662605	146309.9093901554	175334.4630297066	142421.33462521364	73042.28193903285	163490.47233647143	114187.44410542957	92318.87304512295	237715.3174873374	144783.63012288182	87470.38383965526	144222.734148664	150006.30385628447	191586.12556363625	168156.152058381	201672.91660365538	149838.0719502573	100343.55650114408	273979.0958748893	197684.44580695825	123259.87596450465	78263.55796320003	52194.26182311401	109016.63475749468	73932.41281831637
74618.36238987636	139638.39553713266	122495.36364644223	61308.59340636771	107112.42864288166	121292.7049662605	146309.9093901554	175334.4630297066	140170.79281880218	73042.28193903285	163490.47233647143	113603.94047763947	91616.44873704383	232228.93531848045	144783.63012288182	87470.38383965526	144222.734148664	150006.30385628447	191586.12556363625	168142.03703928244	200264.85950310758	149641.33204093084	100343.55650114408	271384.332655692	197684.44580695825	123259.87596450465	77986.07361087919	52194.26182311401	109016.63475749468	73932.41281831637
74618.36238987636	139638.39553713266	119306.20243962534	61308.59340636771	107112.42864288166	121292.7049662605	146309.9093901554	175334.4630297066	140170.79281880218	73042.28193903285	163490.47233647143	113603.94047763947	91616.44873704383	232228.93531848045	144551.34257424722	87470.38383965526	144222.734148664	150006.30385628447	191586.12556363625	168142.03703928244	199370.95775107425	149641.33204093084	99315.95200444433	271384.332655692	196958.7588171942	123259.87596450465	77933.8548520752	52194.26182311401	109016.63475749468	73932.41281831637
74618.36238987636	139638.39553713266	119306.20243962534	61308.59340636771	107112.42864288166	121292.7049662605	146309.9093901554	175334.4630297066	140170.79281880218	73042.28193903285	162554.48440377455	109364.45704096527	91616.44873704383	230576.75641847262	144551.34257424722	87470.38383965526	144222.734148664	149213.47338079667	191586.12556363625	168142.03703928244	199370.95775107425	148642.29383048925	99315.95200444433	270302.2449782116	196958.7588171942	123259.87596450465	76153.61079185504	52194.26182311401	109016.63475749468	73932.41281831637
74618.36238987636	139638.39553713266	119306.20243962534	61308.59340636771	106990.60137894614	121260.56017657634	146288.21842949584	173469.9784949961	140170.79281880218	73042.28193903285	162317.6847891161	108178.89466739912	91616.44873704383	229798.6541697157	144551.34257424722	87470.38383965526	144222.734148664	149213.47338079667	191586.12556363625	164928.60549002027	199370.95775107425	148076.0433357436	99315.95200444433	269930.55956279725	196213.51020435794	121987.92484160338	73043.11107210672	52194.26182311401	109016.63475749468	73271.07125465877
74618.36238987636	139638.39553713266	119306.20243962534	61308.59340636771	106990.60137894614	120940.80317272042	144315.85097153066	173469.9784949961	140170.79281880218	73042.28193903285	162317.6847891161	106656.29916410643	91616.44873704383	229798.6541697157	144551.34257424722	87470.38383965526	105195.09747843476	148233.7533320911	191586.12556363625	164928.60549002027	197996.47294657913	148076.0433357436	99315.95200444433	269930.55956279725	196213.51020435794	119199.33171826905	72423.08968293833	52194.26182311401	109016.63475749468	73271.07125465877
74618.36238987636	139638.39553713266	118738.95114362703	61308.59340636771	106990.60137894614	120529.86090239062	143119.66844292564	170227.28370904046	140170.79281880218	73042.28193903285	161439.831791033	106656.29916410643	91616.44873704383	228566.38271692695	144551.34257424722	86977.0623346991	105195.09747843476	148233.7533320911	191586.12556363625	164928.60549002027	197996.47294657913	147667.9092440022	99197.22095021166	269597.5972327898	195830.63330535317	119199.33171826905	72423.08968293833	52194.26182311401	109016.63475749468	73271.07125465877
74618.36238987636	139489.82693129889	117865.483527728	61308.59340636771	106990.60137894614	118883.15688875652	142483.88717615427	170227.28370904046	140170.79281880218	73042.28193903285	161439.831791033	106656.29916410643	91616.44873704383	228566.38271692695	144551.34257424722	86977.0623346991	99931.41355883873	148233.7533320911	191586.12556363625	164928.60549002027	194051.44471622334	147667.9092440022	98676.86017484368	269597.5972327898	195830.63330535317	119199.33171826905	72284.04496316517	51684.15180597303	108662.73826565455	73271.07125465877
74618.36238987636	139217.5040701206	117243.94267156278	61308.59340636771	106990.60137894614	118723.97732925329	142483.88717615427	170227.28370904046	140170.79281880218	73042.28193903285	161070.72202780962	106656.29916410643	91616.44873704383	228548.19203539554	144459.12392921888	86977.0623346991	95506.2423695915	148233.7533320911	191586.12556363625	164928.60549002027	193455.232984823	147667.9092440022	98676.86017484368	269597.5972327898	192306.28792463004	119199.33171826905	72284.04496316517	51684.15180597303	108662.73826565455	73217.29298115
74618.36238987636	139217.5040701206	117243.94267156278	61308.59340636771	106990.60137894614	117497.89535494203	142483.88717615427	170227.28370904046	140170.79281880218	73042.28193903285	160988.69715231878	106656.29916410643	91616.44873704383	228548.19203539554	144459.12392921888	86694.94455406796	95506.2423695915	146277.05030469128	191586.12556363625	164928.60549002027	193455.232984823	147565.00257507467	98397.56035908667	269293.53276972636	192306.28792463004	119199.33171826905	72284.04496316517	51684.15180597303	108662.73826565455	73217.29298115
74618.36238987636	139217.5040701206	117093.8545446558	61308.59340636771	106990.60137894614	117092.07642634609	142483.88717615427	170227.28370904046	139704.42606984463	73042.28193903285	160988.69715231878	106656.29916410643	91616.44873704383	228548.19203539554	140018.97023574376	86694.94455406796	95506.2423695915	146277.05030469128	191586.12556363625	164928.60549002027	193455.232984823	147565.00257507467	98397.56035908667	269018.9378634989	190389.2810107054	119199.33171826905	72212.0205753399	51684.15180597303	108662.73826565455	73217.29298115
74618.36238987636	139217.5040701206	117093.8545446558	61308.59340636771	106990.60137894614	117092.07642634609	142483.88717615427	170227.28370904046	134404.3025835557	73042.28193903285	160988.69715231878	106656.29916410643	91616.44873704383	227566.53723491164	140018.97023574376	86397.67930373093	95506.2423695915	146277.05030469128	190597.3167545282	164928.60549002027	193455.232984823	147565.00257507467	97223.81611743532	269018.9378634989	190389.2810107054	119199.33171826905	72120.00167576627	51684.15180597303	108662.73826565455	72518.8024678222
74618.36238987636	139217.5040701206	117093.8545446558	61308.59340636771	106990.60137894614	116347.70496163543	142483.88717615427	169562.8273184263	134404.3025835557	73042.28193903285	160988.69715231878	106656.29916410643	91616.44873704383	227566.53723491164	132527.52287641936	86397.67930373093	95506.2423695915	145502.6943170703	190597.3167545282	164928.60549002027	193455.232984823	147565.00257507467	97048.61240866169	269018.9378634989	190062.5877554522	118753.67684761737	72120.00167576627	50969.987878225926	108662.73826565455	72518.8024678222
74618.36238987636	139077.78630279968	116240.95836934683	60878.27685327933	106990.60137894614	115975.41685682659	142483.88717615427	169562.8273184263	134404.3025835557	73042.28193903285	160988.69715231878	106656.29916410643	91616.44873704383	226928.43931212288	132259.78350977297	86397.67930373093	94172.48812564489	145104.33441369122	190597.3167545282	163891.247179185	193076.19903333733	147503.5009620515	96710.0449973414	269018.9378634989	189617.38664502738	118753.67684761737	72120.00167576627	50969.987878225926	108662.73826565455	70940.90174121853
74029.6069351903	138926.3325661045	116240.95836934683	60878.27685327933	106973.4509516267	115975.41685682659	142483.88717615427	169381.66337158653	134404.3025835557	73042.28193903285	160988.69715231878	106656.29916410643	91616.44873704383	225513.6278331185	132248.26493667936	86397.67930373093	94172.48812564489	145104.33441369122	189833.94679729122	163891.247179185	191214.12341510964	146521.40911457787	96390.68027647684	269018.9378634989	189617.38664502738	118753.67684761737	71057.90345172738	50969.987878225926	108289.47484168515	70940.90174121853
74029.6069351903	137424.90103680844	116240.95836934683	60878.27685327933	106973.4509516267	112283.052763714	142483.88717615427	169117.2843698592	134404.3025835557	73042.28193903285	160988.69715231878	106656.29916410643	89932.02235010304	224427.35763080308	130335.71240520554	86397.67930373093	94172.48812564489	145104.33441369122	189833.94679729122	163891.247179185	189172.56341691408	146428.85848866793	96372.20543670013	269018.9378634989	189617.38664502738	118753.67684761737	70429.99451410261	50969.987878225926	108289.47484168515	70940.90174121853
74029.6069351903	137424.90103680844	116240.95836934683	60878.27685327933	106973.4509516267	111667.81259021128	142483.88717615427	167746.8109113868	134404.3025835557	73042.28193903285	159987.397567545	106554.80279451262	89614.45087387104	224427.35763080308	130335.71240520554	86397.67930373093	94172.48812564489	145104.33441369122	189833.94679729122	163891.247179185	188576.02164188397	145459.40394938647	96372.20543670013	269018.9378634989	189617.38664502738	118503.7565948352	70429.99451410261	50969.987878225926	108187.04491752322	70940.90174121853
73598.39551981399	137424.90103680844	116240.95836934683	60878.27685327933	105939.65489446829	111667.81259021128	141854.52654615373	167301.294153028	134404.3025835557	73042.28193903285	159987.397567545	106554.80279451262	87295.86496244886	224427.35763080308	129847.15865762351	86397.67930373093	94172.48812564489	143856.58489728122	189068.99607791693	163891.247179185	187938.3175510371	145459.40394938647	96106.0464918065	269018.9378634989	189617.38664502738	118397.10721797013	70410.51544804234	50969.987878225926	108051.96085174964	70936.92922962591
73598.39551981399	136241.47062252538	116240.95836934683	60878.27685327933	105939.65489446829	108665.45995153935	141854.52654615373	166123.10447894837	134297.16405530323	73042.28193903285	159987.397567545	106554.80279451262	86268.5296155283	224427.35763080308	129565.49515693984	86397.67930373093	93684.97267044995	143815.6308927178	189068.99607791693	161466.16858557845	187938.3175510371	144431.35791750837	95485.96918432781	269018.9378634989	189434.85846590778	117808.71765348532	70410.51544804234	50969.987878225926	107740.0206697	70314.20281676258
73598.39551981399	136241.47062252538	116240.95836934683	60878.27685327933	105939.65489446829	105463.16778603107	141854.52654615373	165934.76717529376	134297.16405530323	73042.28193903285	159987.397567545	106064.69090242469	86268.5296155283	221574.8900577095	129148.84220260431	86397.67930373093	93684.97267044995	143318.7942104406	189068.99607791693	161466.16858557845	187938.3175510371	144431.35791750837	94849.72751036107	269018.9378634989	189434.85846590778	117808.71765348532	69656.21379183682	50315.38740542737	107740.0206697	70314.20281676258
73598.39551981399	136241.47062252538	116240.95836934683	60786.037320027404	105939.65489446829	104198.4854807585	141854.52654615373	165934.76717529376	134297.16405530323	72881.51990824527	159987.397567545	104069.69517859773	86268.5296155283	215199.5706839625	128843.84404634891	85198.87029332973	93411.11141417293	143318.7942104406	189068.99607791693	159754.6792002991	186848.78930367302	144035.2656353283	94287.05427782351	268827.49177905545	189434.85846590778	117626.86731769683	69503.70252305007	50315.38740542737	107740.0206697	70314.20281676258
73596.403208101	135320.03590658042	116240.95836934683	60786.037320027404	105939.65489446829	103007.52519796346	141854.52654615373	165827.15769564052	134297.16405530323	72881.51990824527	159987.397567545	102951.39831410287	86268.5296155283	215199.5706839625	128843.84404634891	85198.87029332973	93411.11141417293	143300.70586879694	189068.99607791693	158241.09171851596	186848.78930367302	144035.2656353283	94148.16957926204	268827.49177905545	189434.85846590778	117604.48753561052	68896.32497481244	50194.4096538483	107740.0206697	70314.20281676258
73596.403208101	131631.57084958212	116240.95836934683	60786.037320027404	105939.65489446829	103007.52519796346	141854.52654615373	165827.15769564052	134297.16405530323	72881.51990824527	159039.71144097752	102329.8294894966	86268.5296155283	215199.5706839625	128843.84404634891	85184.09461403538	79743.40252977751	142162.18982142536	189068.99607791693	158241.09171851596	186848.78930367302	144035.2656353283	93883.87510319085	268827.49177905545	189434.85846590778	117458.78002173878	68549.41439982536	50194.4096538483	106471.73259263777	69934.67199535035
73596.403208101	130048.941426932	116240.95836934683	60786.037320027404	105939.65489446829	103007.52519796346	141854.52654615373	165441.55583265965	132748.99801768342	72881.51990824527	159039.71144097752	101861.54928980285	86268.5296155283	215199.5706839625	128771.70801721855	85184.09461403538	79743.40252977751	142162.18982142536	188664.53094274818	156957.5817700362	185781.4862442326	144035.2656353283	93883.52554301298	265232.3680765468	189178.92241461546	117152.85913073912	68017.79887859542	49502.535272944515	106459.77036626736	69934.67199535035
73596.403208101	129942.84304799457	116240.95836934683	60627.25506776846	105939.65489446829	102442.71307362217	141854.52654615373	164786.17987865544	132748.99801768342	72881.51990824527	159039.71144097752	97385.22500323002	86268.5296155283	215199.5706839625	128209.40203462058	84734.09064649726	79674.78630613041	141260.23433354564	188664.53094274818	156957.5817700362	184744.43823877373	143247.3613818441	93056.61594592145	263097.92375079065	189178.92241461546	116419.65209696957	67885.2982602751	49502.535272944515	106459.77036626736	69934.67199535035
73596.403208101	129902.97528254351	116233.63342094253	60627.25506776846	105939.65489446829	102012.30410281432	141854.52654615373	161788.3547426088	132748.99801768342	72697.62313420905	159039.71144097752	97385.22500323002	86268.5296155283	215199.5706839625	128209.40203462058	84080.93012164248	79674.78630613041	141260.23433354564	188664.53094274818	154526.9268165814	184218.29534158937	143247.3613818441	88911.9424411247	261831.35170286655	189178.92241461546	115771.95482710973	65627.77949416156	49502.535272944515	106459.77036626736	69934.67199535035
73596.403208101	127842.19869143216	116233.63342094253	60627.25506776846	105939.65489446829	101746.22139528624	141854.52654615373	160982.02097686898	132548.03247087466	72697.62313420905	158953.21600333453	97385.22500323002	86268.5296155283	215199.5706839625	128115.20099129726	83772.85560162124	79640.44875813271	141260.23433354564	188341.5930006828	154526.9268165814	183433.71280657878	142690.09488189855	88645.97077375655	261831.35170286655	188859.98073780246	114433.97777412497	65361.18245453708	49502.535272944515	106277.021721503	69788.8985334697
73596.403208101	127471.094277689	116233.63342094253	60553.36491441433	105939.65489446829	100825.81412477876	141854.52654615373	160982.02097686898	132548.03247087466	72697.62313420905	158953.21600333453	97385.22500323002	86268.5296155283	215199.5706839625	128115.20099129726	83124.76763838086	78913.07268315856	140964.2321663182	184922.97247623437	154526.9268165814	178171.1888334904	142690.09488189855	88510.09032817054	260879.3741295489	188841.42585367183	112510.14307134673	65361.18245453708	49502.535272944515	106277.021721503	69198.46637339202
73596.403208101	127156.51664646796	116233.63342094253	60553.36491441433	105939.65489446829	100701.63972344264	141854.52654615373	160982.02097686898	132548.03247087466	72697.62313420905	158953.21600333453	97385.22500323002	86268.5296155283	214863.0256248802	128115.20099129726	83112.56153334146	78913.07268315856	140964.2321663182	184922.97247623437	154449.08756782708	175511.31949368893	142690.09488189855	79540.64186036895	260879.3741295489	188841.42585367183	111475.36677153858	65218.86239561072	49502.535272944515	106277.021721503	68974.91419584537
73381.11436377463	127156.51664646796	116233.63342094253	60553.36491441433	105305.20161835343	97889.16785778297	141854.52654615373	160917.87469925924	132548.03247087466	72697.62313420905	158953.21600333453	97385.22500323002	86268.5296155283	214863.0256248802	127696.26565758053	82130.13574955397	78913.07268315856	140964.2321663182	182478.44927358738	153559.31809267146	175088.2169687893	142690.09488189855	79122.81213044183	244932.25576434427	187468.20962940427	108978.0489340781	61663.1440411396	49502.535272944515	104093.65338164603	68974.91419584537
73381.11436377463	127156.51664646796	116233.63342094253	60553.36491441433	105305.20161835343	95532.96969594149	141854.52654615373	159448.3986941078	132548.03247087466	72697.62313420905	158467.42171148112	97385.22500323002	86268.5296155283	214863.0256248802	127696.26565758053	82130.13574955397	78747.31535109512	140964.2321663182	181670.2877151578	153559.31809267146	173896.5248345999	142690.09488189855	78557.73970752378	230119.2352968993	186978.84662384127	108609.3782516914	61370.172508985735	49502.535272944515	103229.83451085642	68456.5574450044
73381.11436377463	126800.16461381264	116233.63342094253	60553.36491441433	105305.20161835343	93870.73592343317	141854.52654615373	159448.3986941078	132156.23976122093	72114.58463650185	157493.60189785768	97385.22500323002	86268.5296155283	214863.0256248802	127696.26565758053	82130.13574955397	77963.17685228816	140964.2321663182	180083.13805910212	152447.94703922264	172642.83652206033	142313.1097744158	78003.05021026015	227357.27638851615	184681.22307915002	107587.4722181471	60559.04544036301	49502.535272944515	102726.71934246257	67417.55705923772
73381.11436377463	126800.16461381264	116233.63342094253	60553.36491441433	105305.20161835343	90090.40786440752	141313.62679584505	159448.3986941078	132120.38077395037	72114.58463650185	157039.11079233134	97385.22500323002	86087.86833756065	214863.0256248802	127016.80662112702	82130.13574955397	77963.17685228816	140964.2321663182	180083.13805910212	151185.70697936032	172642.83652206033	135748.56987846043	78003.05021026015	224994.4195865512	184559.28317491565	107331.04093434922	59987.615130872335	49336.0825643002	102726.71934246257	67417.55705923772
73136.81815185993	126253.48144704958	116233.63342094253	60553.36491441433	105305.20161835343	85759.9877826969	141313.62679584505	159448.3986941078	132120.38077395037	72114.58463650185	157039.11079233134	96836.78783316936	86087.86833756065	214863.0256248802	127016.80662112702	82130.13574955397	77963.17685228816	140964.2321663182	173449.89405195985	149063.92917777185	171001.87033681746	135748.56987846043	77075.4658035879	223353.31842700188	184559.28317491565	105005.59442913602	59274.63722643222	49028.22465294831	101414.49558803604	67417.55705923772
70900.80784483266	126135.02450271236	115665.29663293253	60553.36491441433	105305.20161835343	83051.03444504706	141313.62679584505	155696.82162100633	132120.38077395037	72114.58463650185	155854.881928937	95859.82291460896	86087.86833756065	214863.0256248802	127016.80662112702	82130.13574955397	77963.17685228816	140964.2321663182	169817.53087163114	147434.31365115597	170368.4331328734	134088.32509253875	77075.4658035879	221473.17854740235	184098.17947003178	104038.29694250847	59239.17748895775	49028.22465294831	97315.78359352132	67417.55705923772
69200.7573910616	126135.02450271236	115665.29663293253	60395.91540792281	105305.20161835343	81189.86997533613	141313.62679584505	152555.28606604194	132120.38077395037	72099.19715585465	155854.881928937	91369.08613140453	86087.86833756065	214863.0256248802	127016.80662112702	81460.51163852689	77963.17685228816	140836.10150798384	168906.53534563602	147296.4277458005	170368.4331328734	134088.32509253875	77075.4658035879	221473.17854740235	184098.17947003178	103250.01923150402	59239.17748895775	49028.22465294831	96815.89862388925	67417.55705923772
68921.08694514031	125216.2030896135	115665.29663293253	60395.91540792281	105305.20161835343	79745.56214483024	141313.62679584505	151275.26510448367	132120.38077395037	72099.19715585465	155824.73169258525	88249.16069975021	85328.27513562188	214863.0256248802	126631.73756807714	81230.91976859537	77514.44096365946	140765.40636523717	168674.27035881922	146073.6076383032	169946.17641304838	134088.32509253875	77075.4658035879	221473.17854740235	184098.17947003178	103119.90813834147	59239.17748895775	48881.702752147336	95146.94940289255	67417.55705923772
66441.75038250253	125216.2030896135	115665.29663293253	60395.91540792281	105305.20161835343	79495.69651698442	141313.62679584505	149794.5556181603	132120.38077395037	72099.19715585465	155723.7016113368	87796.90235431807	85328.27513562188	214863.0256248802	126631.73756807714	81230.91976859537	77514.44096365946	140765.40636523717	168674.27035881922	145840.1551388036	169946.17641304838	134088.32509253875	77075.4658035879	221473.17854740235	184098.17947003178	102603.93354273186	59230.76369382005	48881.702752147336	94981.91985194093	67091.3745065708
66441.75038250253	125216.2030896135	115665.29663293253	60333.27957880825	105138.67338743384	78932.64183264488	141244.40852965866	148328.25221787297	132120.38077395037	71727.67462790418	155723.7016113368	85860.55482184436	85328.27513562188	213196.39475631007	126553.61379385879	81230.91976859537	77514.44096365946	140765.40636523717	168674.27035881922	145621.6675187808	169946.17641304838	134088.32509253875	76899.11971181925	220565.84410418614	184098.17947003178	101824.29629070642	59230.76369382005	48572.28286421682	93731.50445470991	67039.25693142999
66441.75038250253	125186.0047735021	115665.29663293253	60333.27957880825	105138.67338743384	78382.54699257645	141241.0119344127	147870.06564065674	132022.84908787394	71626.09004711869	155723.7016113368	85377.81081336702	85328.27513562188	213196.39475631007	125883.62997605438	80658.6155311516	77139.68848281549	140765.40636523717	168674.27035881922	145621.6675187808	169946.17641304838	134088.32509253875	76833.46590174106	220565.84410418614	183819.09536055388	100206.77892259252	58758.374705030714	48572.28286421682	92116.31538105685	67039.25693142999
65463.119857875485	125186.0047735021	115665.29663293253	60275.63755926382	105138.67338743384	76848.68738197628	141241.0119344127	144450.13044895418	130337.07183011514	71626.09004711869	154568.612273964	83906.6557726023	85328.27513562188	213196.39475631007	125772.8878277409	79827.84602802589	77139.68848281549	140765.40636523717	168674.27035881922	145621.6675187808	169946.17641304838	134088.32509253875	76833.46590174106	220241.28718652413	183819.09536055388	99363.03650327315	58613.65719111572	48572.28286421682	92116.31538105685	67039.25693142999
65463.119857875485	125186.0047735021	115623.1875736478	59195.1224541487	104562.87429144651	75266.89766287072	141241.0119344127	142498.03168508675	130337.07183011514	71626.09004711869	154301.0535121704	83695.48102311057	85328.27513562188	213196.39475631007	125772.8878277409	79827.84602802589	76950.31362336595	140765.40636523717	168674.27035881922	145621.6675187808	169946.17641304838	134088.32509253875	76833.46590174106	218796.7179806857	183819.09536055388	97453.0211917062	58613.65719111572	48572.28286421682	92116.31538105685	66531.94286077174
65363.98904740939	124913.8760195195	115584.56897749694	59195.1224541487	104562.87429144651	74670.14924189768	141241.0119344127	142371.1130285854	130337.07183011514	70792.67329077047	154252.95972277183	83361.5771174336	85328.27513562188	213196.39475631007	125345.803396868	79827.84602802589	76950.31362336595	140765.40636523717	168674.27035881922	145621.6675187808	169430.38235887227	133617.10617607084	76735.6803848618	218796.7179806857	183819.09536055388	97207.78186334587	58409.51023381405	48572.28286421682	91832.04343813166	66531.94286077174
65341.745649759585	124913.8760195195	115584.56897749694	58360.64405795798	104474.415354737	73427.65313904302	141032.46151347258	141763.65728852918	130337.07183011514	68374.62041815365	154171.84918211453	82492.06939899978	84651.5522187479	213196.39475631007	125045.49170538774	78739.19637187036	76950.31362336595	139953.03915071563	168313.52198018745	145621.6675187808	169430.38235887227	131687.17077863522	76628.4282440068	218625.05211947457	182802.2453771807	95815.65486163957	58287.51609121228	48572.28286421682	91686.51020007045	66531.94286077174
65341.745649759585	124510.87853386789	115584.56897749694	58360.64405795798	104434.67933439268	72508.83518510827	141032.46151347258	139924.06638299575	130337.07183011514	68374.62041815365	154171.84918211453	81284.84992000842	83637.25186991063	212952.84815438726	121004.82559725405	78484.62455839741	76003.1321149398	139953.03915071563	168313.52198018745	145621.6675187808	169157.92065205425	131687.17077863522	76276.13873894178	217425.0861838354	182802.2453771807	95285.83190916246	58287.51609121228	48572.28286421682	91686.51020007045	65888.25555974804
65245.23503342134	123615.64519143276	115584.56897749694	58360.64405795798	104434.67933439268	72508.83518510827	140241.56560281315	139363.2399091784	130337.07183011514	67508.23258087678	153425.68131246744	80240.93393723221	83637.25186991063	212049.32984927588	117329.42086866542	78484.62455839741	75981.61593403501	139953.03915071563	167418.70517284868	145621.6675187808	169157.92065205425	131687.17077863522	75384.58565582479	217425.0861838354	181529.93341703416	94416.59588286208	55693.89156879842	48404.64239326301	91686.51020007045	65888.25555974804
65245.23503342134	123615.64519143276	115584.56897749694	58360.64405795798	103034.38262828841	71996.14633925745	140241.56560281315	136965.5735959597	129586.20819499623	67508.23258087678	152661.34531753958	79333.24200699068	83637.25186991063	212049.32984927588	116438.57415452434	77437.54232030293	75329.20647734424	139820.53623050067	167418.70517284868	145218.03743506092	169131.6506774217	131232.93967706448	74856.16275045864	217425.0861838354	181529.93341703416	93851.01325040325	54070.52792196254	48404.64239326301	91686.51020007045	65888.25555974804
64749.55071716574	123615.64519143276	115584.56897749694	58360.64405795798	103034.38262828841	70290.81879899214	139899.639912096	136349.11622203677	129586.20819499623	67508.23258087678	152661.34531753958	79333.24200699068	83414.79684043987	212049.32984927588	116438.57415452434	77437.54232030293	75329.20647734424	139820.53623050067	165859.90106656138	145218.03743506092	168334.84224351577	128312.30680454485	74713.90964518308	217425.0861838354	181529.93341703416	91889.99915190568	53002.33943958249	48404.64239326301	91566.72866006191	65888.25555974804
64749.55071716574	122007.690855102	115584.56897749694	58085.85096144563	103032.01642424212	69364.05066215832	139899.639912096	136147.411509104	129586.20819499623	67508.23258087678	152661.34531753958	78977.64404895536	83414.79684043987	212049.32984927588	116438.57415452434	77030.56419072926	75329.20647734424	139820.53623050067	165859.90106656138	145218.03743506092	166164.87583711033	127736.75926291267	74279.8591770244	217425.0861838354	181529.93341703416	91582.0288579383	52584.02902678365	48404.64239326301	91498.68445010681	65888.25555974804
64749.55071716574	120387.30873591086	115584.56897749694	58085.85096144563	103032.01642424212	68705.22914457515	139899.639912096	135425.53516469747	129586.20819499623	67505.43220307973	152661.34531753958	78977.64404895536	83414.79684043987	212049.32984927588	116438.57415452434	77030.56419072926	75329.20647734424	139572.56458415336	165859.90106656138	145218.03743506092	165662.15497340908	127016.14483457016	73341.42446736098	217425.0861838354	181529.93341703416	91054.10664592493	51941.597386062655	48313.34934634926	91489.68750367055	65888.25555974804
64749.55071716574	119763.19927264264	115584.56897749694	58085.85096144563	103032.01642424212	68332.0782624813	139899.639912096	134582.05407305833	129586.20819499623	67505.43220307973	152217.94743541366	78496.55028842023	83414.79684043987	209577.63647167775	116438.57415452434	76681.70022443324	73363.63337207324	139455.88234813622	165859.90106656138	131511.48968381045	165626.58102315146	109681.82134745215	71704.78271659855	217425.0861838354	181529.93341703416	90663.78104276455	51284.59854287597	48313.34934634926	90781.3011317626	65888.25555974804
64749.55071716574	119695.04853699796	115055.24142592798	58085.85096144563	102885.29670423685	68332.0782624813	139899.639912096	134582.05407305833	129586.20819499623	67505.43220307973	151341.12154923956	78496.55028842023	83414.79684043987	206315.80465106654	116438.57415452434	76327.6120687206	73363.63337207324	138236.05612378125	165684.80697353126	129552.67282430493	165457.55583615944	105878.79686439999	71704.78271659855	217425.0861838354	181529.93341703416	90467.45821516286	50994.94940226994	48313.34934634926	90781.3011317626	65845.12759770536
64749.55071716574	119626.12592623473	115055.24142592798	58065.00227123051	102885.29670423685	68332.0782624813	139899.639912096	134582.05407305833	129586.20819499623	67505.43220307973	149954.93808582457	77834.49178737626	83414.79684043987	206315.80465106654	115741.49178184179	76327.6120687206	73363.63337207324	137560.6102996832	165684.80697353126	129552.67282430493	165457.55583615944	105566.21683137945	71607.75671638771	217132.77979304973	181529.93341703416	89660.79606282015	50426.55694840521	48313.34934634926	90458.6694909469	65154.95059906847
64749.55071716574	117764.04909389772	114144.80252730049	57602.87421691885	102885.29670423685	67696.23934678308	139899.639912096	134582.05407305833	129252.31845863175	67505.43220307973	149193.6441327849	77834.49178737626	83414.79684043987	206315.80465106654	113725.30920507286	75736.09097876254	73363.63337207324	137560.6102996832	162439.25209101423	128262.64051932821	165457.55583615944	105566.21683137945	71607.75671638771	215512.1731094413	181529.93341703416	88664.54464410289	50227.02209580454	48263.75376406223	90267.37930690005	65154.95059906847
62749.78017542896	117249.21232844722	114144.80252730049	56512.57908666661	102885.29670423685	65852.61398883961	139899.639912096	133790.021878955	127316.18898298932	67505.43220307973	146894.6011193837	77752.91815533163	83414.79684043987	206192.2270048816	112812.96102858905	75736.09097876254	73085.16884769656	137377.21309843403	161471.15491176548	127586.34375169566	164611.50612607074	104934.0444545178	70375.51293807627	215512.1731094413	181529.93341703416	88260.32777620663	46760.06617710241	48263.75376406223	90267.37930690005	65154.95059906847
62104.81151010518	116584.99936796952	114144.80252730049	56512.57908666661	102885.29670423685	65430.588169856455	139378.95336317673	133410.34603528408	127316.18898298932	67505.43220307973	145476.6213476039	77681.53338668257	83414.79684043987	205086.06103641313	110264.99523097355	75129.35090472316	73085.16884769656	137377.21309843403	157616.1741337679	127176.13993385326	163371.3283840185	104934.0444545178	70375.51293807627	214981.59126998705	181507.3645673102	85584.35765854687	46392.4353142567	48263.75376406223	90157.32638517546	65154.95059906847
61424.08921800392	116030.94964258958	114144.80252730049	56512.57908666661	102885.29670423685	63754.23147808978	139127.35344211262	133410.34603528408	127316.18898298932	67505.43220307973	145415.4886071126	77681.53338668257	83414.79684043987	203691.36549459258	109787.9847716096	75129.35090472316	73085.16884769656	137377.21309843403	156649.60346506376	127176.13993385326	163371.3283840185	104934.0444545178	70375.51293807627	214189.39567199926	181507.3645673102	83900.09184255092	45117.98493166481	48263.75376406223	89436.29524655794	64391.293135624925
61412.67481151157	116030.94964258958	113835.9376274031	56512.57908666661	102885.29670423685	63417.25716418956	138573.950969882	132802.86450305046	127316.18898298932	67505.43220307973	145415.4886071126	77681.53338668257	83414.79684043987	202677.75637597695	109787.9847716096	75129.35090472316	73085.16884769656	137377.21309843403	156649.60346506376	126204.97771797437	163367.12882539793	104892.76611650366	70155.8479161856	214189.39567199926	181161.7243778052	82985.99234308006	44524.29442898224	48263.75376406223	89436.29524655794	64391.293135624925
61412.67481151157	116030.94964258958	113835.9376274031	56512.57908666661	102766.54658854268	63374.31978507864	138573.950969882	132583.83531328378	126446.56956595414	67505.43220307973	145140.26060675958	77169.03543365143	82755.57123481497	202677.75637597695	109605.29103077455	75129.35090472316	72386.73672406416	136836.71655348217	155780.61271443617	125930.06321814877	162749.07073276676	103326.53176132821	69799.06780171825	214189.39567199926	180292.3408017975	81946.14214566734	44127.72585423732	48263.75376406223	89288.49514994724	64391.293135624925
59799.52542463023	116030.94964258958	113835.9376274031	56512.57908666661	102766.54658854268	63206.4955175372	137737.8465668954	132583.83531328378	125596.779126721	67505.43220307973	143385.3877596756	77026.93069400033	82755.57123481497	202677.75637597695	109605.29103077455	74864.58096549564	71450.8933322661	136493.47965559142	155004.8214176917	125930.06321814877	160124.29733010317	103326.53176132821	69799.06780171825	213979.6662774236	180292.3408017975	80397.46079395269	43911.71942217876	48078.76009873816	89288.49514994724	64391.293135624925
59799.52542463023	115483.24072288297	113835.9376274031	56512.57908666661	102615.92757598235	62832.18750023515	137594.25876338908	132512.80352268717	123787.56491111298	67505.43220307973	143385.3877596756	76853.36479028652	82755.57123481497	202677.75637597695	109534.90719733648	74766.67027724587	71354.41516712397	136493.47965559142	153071.57782396645	125788.32733324233	160124.29733010317	103242.52815411713	69758.40038067785	213979.6662774236	180292.3408017975	80240.93008430759	43894.45074643042	47888.967908019855	88582.03004258544	64391.293135624925
59576.38269774361	114896.4869919113	113835.9376274031	56512.57908666661	102615.92757598235	62816.74461081597	136932.8700827485	131694.6516981963	123383.39352479835	67505.43220307973	141409.37744963838	76687.6637384405	82559.56136374046	202677.75637597695	106240.3086048497	74766.67027724587	71354.41516712397	136493.47965559142	152610.97045932748	125788.32733324233	160124.29733010317	102685.14184432868	69758.40038067785	213862.81016313005	180292.3408017975	79485.09028921727	43894.45074643042	47658.96873560796	88560.18519392019	63893.329177849555
59576.38269774361	114697.336317131	113835.9376274031	56512.57908666661	102188.05716499362	62414.04186504062	136932.8700827485	131393.33992082722	123045.81446999637	67505.43220307973	140532.70689758257	76082.72705843621	82105.64785416267	202677.75637597695	105914.94245698725	74602.6835906735	71191.33678626671	136157.07571968684	152610.97045932748	125788.32733324233	159730.67050935508	102094.10571731816	69758.40038067785	213862.81016313005	179895.83884970445	78606.1629425825	43894.45074643042	47658.96873560796	87088.33999810749	63635.89082222422
59571.580820952746	113874.20313398438	113442.97292995214	56512.57908666661	102136.37429703982	62327.32601541644	136932.8700827485	131036.15391218798	123045.81446999637	67169.41492611109	139513.56736196432	76082.72705843621	82105.64785416267	202677.75637597695	105914.94245698725	73829.44366114482	70643.91013750981	135513.7978152333	152283.09741519133	125788.32733324233	159440.53908633377	102094.10571731816	69658.01674660864	213443.8202381197	177910.63986738358	78018.58209374247	43759.75799076035	47658.96873560796	87045.95132755364	60785.49895856845
59402.93608803173	113241.8744940141	113442.97292995214	56512.57908666661	102136.37429703982	62273.15040455862	136932.8700827485	130655.88753732482	123045.81446999637	67067.55098458432	139513.56736196432	76082.72705843621	82105.64785416267	202677.75637597695	105140.28929342117	73207.73132670071	70643.91013750981	134989.56571177676	150370.67722037778	125788.32733324233	159440.53908633377	102094.10571731816	69370.37630296509	213191.98765646238	177910.63986738358	77206.76135081743	43759.75799076035	47658.96873560796	87045.95132755364	60572.75461251451
59402.93608803173	112456.91690980259	113442.97292995214	56512.57908666661	102136.37429703982	61822.08951745408	136479.864756149	113847.05396716268	123045.81446999637	64661.98362446087	134151.57168350375	76082.72705843621	82105.64785416267	202677.75637597695	105025.79067617908	73207.73132670071	70643.91013750981	134557.5916028109	149577.99158029875	125788.32733324233	158948.87420767624	101752.8771720564	69370.37630296509	213191.98765646238	164486.50544692474	77155.15459084086	43759.75799076035	47565.067211358895	86092.59483494134	60337.5197907414
59402.93608803173	112456.91690980259	113442.97292995214	56512.57908666661	102136.37429703982	61041.135388897004	136475.1127581424	111960.36427199093	122945.83613476667	64661.98362446087	134151.57168350375	76082.72705843621	82105.64785416267	202677.75637597695	103991.52091644809	73207.73132670071	70466.90657432673	133875.5443443334	149249.4588226367	125788.32733324233	158341.86968459352	100573.26573969588	69183.55246944033	213028.93305543653	159303.82517427602	76715.09758084678	43415.11650844759	47152.066908948465	83687.0117211438	60337.5197907414
59402.93608803173	112439.82382214881	113442.97292995214	56512.57908666661	101927.13103609672	60437.30548735523	135691.3853730005	111960.36427199093	122945.83613476667	64417.77766191735	133534.8547002664	76082.72705843621	81961.9198649593	202677.75637597695	103764.76975104558	73207.73132670071	70060.73631973084	133815.82804611817	149249.4588226367	125788.32733324233	157754.54964378566	100573.26573969588	68776.368773625	213028.93305543653	157401.1122152265	74325.83840200727	37936.96916956596	47152.066908948465	83039.11783251353	60337.5197907414
59402.93608803173	112149.17967621781	113049.04537794115	56512.57908666661	101927.13103609672	60208.51864466424	135691.3853730005	110685.10508629824	122815.20607303407	64417.77766191735	133534.8547002664	76082.72705843621	81961.9198649593	202677.75637597695	103043.74359173293	73207.73132670071	69841.93831733719	133274.7261621598	148671.1871823618	125788.32733324233	157184.90308483696	100566.10439871106	68776.368773625	213028.93305543653	157321.5394272946	74253.65894519776	37786.24958538494	46954.54725833786	82768.27854722738	60337.5197907414
59402.93608803173	111509.23789331323	113049.04537794115	56512.57908666661	101833.82994162531	59773.95749591223	135691.3853730005	110078.59877559777	122815.20607303407	64329.42050422604	133534.8547002664	76082.72705843621	81961.9198649593	202677.75637597695	102697.4454110774	73115.80099905917	69841.93831733719	132317.67242488853	147986.00401977132	125788.32733324233	157184.90308483696	100006.80326961394	68776.368773625	213028.93305543653	157321.5394272946	73780.29723048734	37750.69511532352	46675.46936928167	75040.65349370046	60337.5197907414
59402.93608803173	110032.05613402739	112817.55211313865	56293.786160298805	101833.82994162531	59485.55822128094	135691.3853730005	110078.59877559777	122815.20607303407	63974.30296433032	132799.15131374574	75947.67035021818	81382.43054073416	202677.75637597695	101945.83626266761	73115.80099905917	69768.99371614713	132317.67242488853	147986.00401977132	125788.32733324233	156684.5529822813	99576.66754117195	68776.368773625	213028.93305543653	156959.3660412556	73202.8122329863	37720.901065014485	45616.08409589244	74259.58302543784	60040.70407803456
59402.93608803173	102862.15294341449	112817.55211313865	56293.786160298805	101610.84763237115	59108.286314754994	135691.3853730005	108834.20045475627	122815.20607303407	63738.50129427451	132682.16396954266	75947.67035021818	79327.21411719079	202629.7961303148	101945.83626266761	72500.3630774493	69231.68034793489	132317.67242488853	147787.88812871592	125788.32733324233	156510.26543184178	99378.72803274672	68652.70142916396	213028.93305543653	155933.1195476888	73075.16791519838	37711.19657270894	45616.08409589244	73986.11402075886	60040.70407803456
59402.93608803173	99791.5885868726	112817.55211313865	56293.786160298805	101610.84763237115	59044.01467336835	135691.3853730005	108541.17997811775	122815.20607303407	63652.752701894686	131385.63137052086	75874.64399547371	78357.8522710028	202629.7961303148	101945.83626266761	72500.3630774493	69231.68034793489	132082.79854730348	147787.88812871592	122081.88174729291	156417.94150502802	99378.72803274672	68236.4390585103	213028.93305543653	155642.404276849	73075.16791519838	37647.95841124791	45318.53508523632	73986.11402075886	60040.70407803456
59213.446991698635	98669.24983790162	112817.55211313865	56293.786160298805	101610.84763237115	58847.90956184076	135413.59980999568	108541.17997811775	122815.20607303407	63652.752701894686	130423.57219210167	75601.14347189484	78357.8522710028	198854.06399619798	101726.9720110493	72212.70898393131	69176.68466428778	131908.4345542614	146956.4116508984	122081.88174729291	155897.21531015087	98605.58071174963	68021.35242118526	212998.95131563296	154778.27973634342	72404.05301598925	36226.3986108766	45303.8405037552	73302.1510297676	60040.70407803456
59213.446991698635	98129.31436129741	112817.55211313865	56293.786160298805	101610.84763237115	58441.99191910877	135413.59980999568	108379.49613046722	122815.20607303407	63434.85166967234	129524.50409227058	75101.26913175973	78357.8522710028	198834.6201441767	101538.57468709952	72136.63462847046	69128.84913359299	131907.74327669834	146956.4116508984	121207.11911734866	155321.4502410053	98187.71339935754	68021.35242118526	212998.95131563296	153980.90560972528	72404.05301598925	36036.06311391498	45303.8405037552	73302.1510297676	60040.70407803456
59213.446991698635	97488.73062133123	112817.55211313865	56293.786160298805	99132.27525926712	55717.98301597999	135413.59980999568	108131.06215318335	121636.24177939241	63411.10666125607	128863.31687317291	74788.61793360289	78357.8522710028	198834.6201441767	101499.45012253152	71930.61615231862	69128.84913359299	131907.74327669834	146956.4116508984	120773.04719066707	153436.51128236775	97961.5673780599	68021.35242118526	212998.95131563296	153884.3136082593	72228.70957466573	36036.06311391498	43846.69443537688	72693.84703784203	56518.37604895018
59213.446991698635	97438.13293233005	112817.55211313865	56293.786160298805	93156.92324286138	55381.03935811044	135413.59980999568	108131.06215318335	121310.76185124877	63411.10666125607	128105.06708484262	74492.52212395403	78357.8522710028	198834.6201441767	101328.65666939823	71930.61615231862	69128.84913359299	131907.74327669834	146956.4116508984	120546.96515502996	153035.7047658351	97837.50052080145	67670.69992757014	212998.95131563296	153232.974964834	71742.53415903523	36036.06311391498	43846.69443537688	71491.52901135941	56035.95968437807
59213.446991698635	96358.43686343102	112817.55211313865	56293.786160298805	93156.92324286138	55381.03935811044	135413.59980999568	107853.44186804365	120850.2817336747	63354.92580697512	128105.06708484262	74492.52212395403	78357.8522710028	198664.54452814916	100944.13949853528	71930.61615231862	69128.84913359299	131102.56714066854	144493.59680486095	120486.56528997162	152924.9654040655	97626.5873920555	67444.05628515338	210924.49070270496	153232.974964834	71477.87069366156	35980.11133235907	43846.69443537688	71446.67028400415	55993.75560231241
58726.02995384879	96358.43686343102	111986.55096090276	56293.786160298805	92180.70520847841	55381.03935811044	135310.66306565306	107307.19227043488	118635.93398581179	63354.92580697512	128105.06708484262	74138.99430724251	78357.8522710028	198145.1686821945	100556.57927641625	71930.61615231862	69128.84913359299	131102.56714066854	143500.40768131893	120486.56528997162	151517.77527672742	96538.29766648845	67444.05628515338	209128.9638178895	152566.0532964185	71217.16494820779	35566.7887909034	43748.42151160979	70992.20443191026	55993.75560231241
58726.02995384879	96358.43686343102	111986.55096090276	55700.5693819861	91728.33022224976	55220.225030519265	135176.3155882408	106685.411281795	117630.86964051616	63232.44464661547	126747.67081150744	73977.76426437453	78357.8522710028	197222.33672484965	100222.70696016925	71930.61615231862	68616.53229926329	131102.56714066854	143148.4190175833	120318.97875796648	151120.18732699897	92086.44326350384	67200.51652182569	208343.29717834282	152566.0532964185	70776.40361612436	35483.514878737304	43748.42151160979	70992.20443191026	55398.995238884
58726.02995384879	96358.43686343102	111986.55096090276	55700.5693819861	91366.14410310735	54610.38482102465	134828.91280298983	106685.411281795	117630.86964051616	63177.27708544534	125030.34689063887	73549.10904418916	77728.3622819093	197222.33672484965	100222.70696016925	71653.28807303346	68570.73232711473	131102.56714066854	143148.4190175833	120318.97875796648	150537.9954657795	90740.31823626645	66983.76952921489	207618.88666526106	152566.0532964185	70228.96323745504	35259.03067516921	43645.586369277764	70845.05243695603	55398.995238884
58647.051535463106	96358.43686343102	111986.55096090276	55700.5693819861	90882.66873079346	54060.646387754736	134828.91280298983	106685.411281795	117598.6114734382	63177.27708544534	124657.29765811322	73057.36732000433	77728.3622819093	197222.33672484965	100202.30849918096	71610.98716226761	68570.73232711473	131102.56714066854	142155.58067832352	119891.24581971006	150537.9954657795	89501.1388308784	66555.34984157517	205573.8848038846	149181.4658113534	70077.57432917954	35200.63036019373	43645.586369277764	70845.05243695603	55398.995238884
58636.91712533054	96358.43686343102	111986.55096090276	55700.5693819861	90882.66873079346	54060.646387754736	134127.62043745976	106685.411281795	116767.89246516331	63177.27708544534	123792.1713545892	73057.36732000433	77728.3622819093	197222.33672484965	100202.30849918096	71610.98716226761	64825.36674734921	130759.57814305308	141084.6071827648	119891.24581971006	150051.34333100347	88642.02326764591	66555.34984157517	205370.6151617191	145041.03679742775	69833.83653094986	35025.8688044239	43552.62305736242	70840.56811754679	55398.995238884
58317.79111471545	96109.32756793912	111986.55096090276	55700.5693819861	90112.90538985799	53653.82462025288	134127.62043745976	106402.24362613124	116767.89246516331	63047.68630262185	123792.1713545892	71905.60642195464	77728.3622819093	195194.70399192694	99953.95518501394	71610.98716226761	63405.773689195405	130154.14332554769	141084.6071827648	119605.4531963173	149848.80336955603	87211.00087509888	65778.36320599311	205082.30176866706	144600.17782816204	69833.83653094986	34459.286852616104	43552.62305736242	70376.84948321588	55398.995238884
57806.837839092696	95468.17139530297	111986.55096090276	55700.5693819861	89294.48676166878	52929.01538471253	134127.62043745976	105327.86366334656	116767.89246516331	63047.68630262185	123562.30165484271	70935.88323954801	77728.3622819093	193695.7178290256	99768.96608881344	71209.41538039898	63349.811762782956	129901.26135563367	141084.6071827648	119310.42350060481	149848.80336955603	86901.44438723437	65441.90317832669	204535.40683161945	142574.00424066256	69465.16474978757	34006.504130151545	43552.62305736242	69924.14405057623	55032.07219472628
57806.837839092696	95447.64297442258	111986.55096090276	55700.5693819861	89294.48676166878	52286.254917188766	133606.48975676455	104058.83407117569	116767.89246516331	62926.70624507029	122446.89414465873	70935.88323954801	77728.3622819093	191498.87293326925	99401.18311052109	71209.41538039898	62508.839632900854	129901.26135563367	141017.53976540247	119310.42350060481	149530.76943847007	86484.2634888044	65239.19163873806	203455.9145982331	142020.91334570866	69383.80850158242	33914.81508685634	43552.62305736242	69761.18167546108	55032.07219472628
57658.312645093145	94519.55100733621	111986.55096090276	55700.5693819861	89103.77886716185	51929.745037494955	133606.48975676455	99394.48668654994	116767.89246516331	62759.556554222385	122446.89414465873	70869.74790504889	77660.67430501278	191498.87293326925	99401.18311052109	71209.41538039898	61034.96701272631	129901.26135563367	141017.53976540247	118972.59666453364	149243.62884528836	86484.2634888044	65109.57941916873	203455.9145982331	140615.0685685637	69279.03563544572	33638.691331572794	43211.30571955968	69761.18167546108	55032.07219472628
57542.701323637004	94519.55100733621	111986.55096090276	55700.5693819861	89029.23327216727	51678.470798970666	133068.01843060035	95568.31526386479	116608.75644755096	62759.556554222385	122446.89414465873	70320.14681220785	77660.67430501278	191238.09970418876	98978.45400744631	71209.41538039898	60307.10001886697	129674.68764625011	140731.55288181233	118972.59666453364	149199.35070311488	85335.12470567782	64939.71420774755	201603.90038635815	140283.18255344575	68914.08511709604	33594.20841896753	43211.30571955968	69761.18167546108	55032.07219472628
57517.70982267249	94465.36504249055	111986.55096090276	55700.5693819861	88571.0081940364	51625.0337431716	133037.91119002074	94160.62587533065	115486.82894985561	62759.556554222385	121471.88507991411	70244.59675801477	77660.67430501278	191032.57269383274	98978.45400744631	71050.4627126787	60307.10001886697	129674.68764625011	140731.55288181233	117832.59032662745	149047.35427468098	81612.8709921797	64811.212567142815	197814.92870914657	140085.64665469943	68820.83145038823	33258.62498494372	42990.57991160563	69708.67032899386	55032.07219472628
57281.9155916058	94162.58918800447	111986.55096090276	55700.5693819861	88422.76386169142	50486.44223459823	133037.91119002074	94055.11036594001	115410.44338902307	62759.556554222385	120415.18981652574	70244.59675801477	77660.67430501278	190852.7563482616	98611.86288417006	71050.4627126787	60307.10001886697	129674.68764625011	139931.65051078648	117669.15520042976	148427.3443272856	81558.83711446353	64381.73909804149	192617.35836465884	139753.9604485257	68769.41989689873	32810.28578280983	42990.57991160563	69708.67032899386	55032.07219472628
57281.9155916058	92137.81640590752	111986.55096090276	55700.5693819861	88422.76386169142	50287.50313002537	133037.91119002074	92993.90747815504	115410.44338902307	62758.76525609019	120015.35213673733	70244.59675801477	77660.67430501278	190852.7563482616	98611.86288417006	71050.4627126787	60307.10001886697	129674.68764625011	139620.4486609583	116452.57099010528	148427.3443272856	81355.82556850952	64257.08224163491	192346.91286155576	139329.78466729517	68691.68214674351	32633.430596304668	42967.01370362602	69500.54615078143	55032.07219472628
57220.86136763412	92137.81640590752	110540.6240595422	55700.5693819861	88213.25497869782	50120.18844404924	132392.21647995737	92197.54155344155	115410.44338902307	62609.42446557153	120015.35213673733	70244.59675801477	77660.67430501278	190297.0200726643	98611.86288417006	71050.4627126787	60132.298510374065	129557.7075425522	137946.54175878764	116452.57099010528	147277.0620217174	81240.35508238376	64041.83995063538	186711.10468552096	139329.78466729517	68691.68214674351	32201.992672773522	42967.01370362602	68660.76816688283	55032.07219472628
57220.86136763412	91822.9726906853	110032.64651183716	55700.5693819861	88213.25497869782	50120.18844404924	131217.45276785162	92088.17219151686	115410.44338902307	62609.42446557153	120015.35213673733	70244.59675801477	77660.67430501278	189763.96942954103	98611.86288417006	70669.91637534967	60132.298510374065	129488.84282971776	137670.21462596417	116253.19234358301	147121.0080439473	80930.26673245456	63654.13403754932	185796.82266675768	139329.78466729517	68516.82117509999	31748.468122820017	42682.752127586224	68204.57831679711	55032.07219472628
57012.739795319576	90729.82672128832	109927.94614005923	55584.35829074769	88213.25497869782	50026.142590118514	131217.45276785162	91301.95147067976	115410.44338902307	62609.42446557153	119386.78092804909	70244.59675801477	77660.67430501278	189651.34142470587	98093.0253404715	70669.91637534967	60132.298510374065	129389.54810422003	137620.83706474566	116253.19234358301	146841.44699699373	80569.4186462663	62991.031872782856	183809.55696773063	139253.8922056961	68192.18139143655	31748.468122820017	42682.752127586224	68153.20484904977	55032.07219472628
57012.739795319576	85929.67129355777	109099.80119427977	52516.4440342968	88213.25497869782	49793.34291531549	130746.90839673902	90794.42075022876	115410.44338902307	62609.42446557153	119189.94333146393	69935.24390034631	76175.41022023377	188745.46325934585	98093.0253404715	70570.54257553228	60132.298510374065	129265.25117047197	137620.83706474566	116253.19234358301	146139.69935609025	79795.57308783228	62697.292465352	182633.58524966304	139253.8922056961	68192.18139143655	31748.468122820017	42479.20100253588	68126.19932373482	54488.92751318493
56315.180421710545	85017.25625366464	109099.80119427977	51422.20029455653	88213.25497869782	49627.69217100002	130746.90839673902	90112.33006838987	115410.44338902307	62496.60503286499	119189.94333146393	69609.70720975504	76057.41473509937	188745.46325934585	98014.22431238805	70127.4199633613	60132.298510374065	128939.63607188761	137620.83706474566	116253.19234358301	146139.69935609025	79532.47394367922	62348.53947498403	182633.58524966304	139253.8922056961	67986.61563461732	31206.749054802665	42160.219392928135	68126.19932373482	54488.92751318493
56281.268479153965	84129.36782357686	108493.66415783612	51422.20029455653	88213.25497869782	49153.23249332824	130345.264382869	89962.81767366437	115410.44338902307	62030.820934296346	119173.17525699124	66582.66008773116	75877.98630522739	188519.11140270584	97305.41383135988	69822.26110119713	60132.298510374065	128939.63607188761	137257.67657730635	115806.84231820056	146139.69935609025	79173.6946366776	62348.53947498403	182633.58524966304	139253.8922056961	67891.91772926618	30945.443221908947	42160.219392928135	67939.49578614175	54488.92751318493
55993.08402571511	83965.986792479	108493.66415783612	51422.20029455653	88213.25497869782	49085.11917696233	129740.85471650446	89962.81767366437	115374.45366907712	62030.820934296346	119173.17525699124	66371.62913983094	75431.64838492818	188448.68430154625	96555.72034420793	69822.26110119713	60132.298510374065	128939.63607188761	137257.67657730635	115166.97614905977	145328.7463919459	78926.03301612716	62329.23336528791	182633.58524966304	138853.12017677535	67591.25753580919	30705.46029947388	42160.219392928135	67939.49578614175	54488.92751318493
55993.08402571511	82733.23311594994	108493.66415783612	51422.20029455653	88084.8113550164	48865.105140243635	129564.1678662673	89962.81767366437	115157.5287468862	61922.98612723685	118579.8279559503	65953.17703656512	75057.0978460751	187331.1299714615	96555.72034420793	69511.7463140201	60132.298510374065	128939.63607188761	136976.75803499282	113556.9719042317	144715.91991088534	78764.00923651375	62056.19145791166	182633.58524966304	138853.12017677535	67580.09885908633	30705.46029947388	42160.219392928135	67875.67579335519	54479.66547080132
55783.23808094733	81570.59131729127	107514.98812511879	51422.20029455653	87767.69941431795	48810.17754687048	129564.1678662673	88402.1269505313	115157.5287468862	61864.366659108266	110489.08929786083	65953.17703656512	75057.0978460751	187331.1299714615	96176.93565383536	69394.37647356244	60132.298510374065	128939.63607188761	136976.75803499282	113556.9719042317	144329.05951439662	78376.47251023611	62047.84348282599	182633.58524966304	138853.12017677535	67204.58218202216	30705.46029947388	42016.536488010854	67275.89237186359	54479.66547080132
55390.78884866195	80779.02133912286	107514.98812511879	51422.20029455653	87767.69941431795	48492.92775896677	129367.16624921498	84503.02713240794	115157.5287468862	61864.366659108266	103590.21820965435	65687.59565224066	74439.07115991329	186778.00592305572	96176.93565383536	67811.28430847726	60132.298510374065	128939.63607188761	136442.6802883092	113556.9719042317	143736.29717208978	78253.31575046877	61473.64382559288	182633.58524966304	138835.16019443763	66752.21336160922	30361.40034154949	42016.536488010854	67116.97920421761	54479.66547080132
55361.19588732517	79321.21233681582	107514.98812511879	51422.20029455653	87767.69941431795	48492.92775896677	128978.28656777568	82964.03435359999	114953.24963472635	61864.366659108266	102902.58633690784	65142.151197111365	74439.07115991329	186778.00592305572	96176.93565383536	67644.26302378843	60000.247375796374	128664.96949224491	135982.8923717564	113556.9719042317	142880.76702927717	77628.08581110826	61224.81887735991	182633.58524966304	138835.16019443763	66752.21336160922	29864.902154612115	42016.536488010854	66396.59920995036	54132.65641580501
54688.02772838295	77820.08772006737	106719.37223310859	51422.20029455653	87751.92405936474	47503.38987289186	128862.114601298	79819.90519096142	114731.79571414622	61522.235371665774	102828.58139241584	64916.86032762523	74308.12243157686	186778.00592305572	95944.94548710644	67281.4601349811	59647.92262293881	128664.96949224491	135439.88745478465	113458.49976044009	142880.76702927717	77141.35477750615	61098.88470968502	182633.58524966304	138171.7342798739	66356.87274839121	29848.91537485194	42016.536488010854	66312.02990424528	53941.47132791858
54688.02772838295	77413.50790343167	106719.37223310859	51322.36593844503	87751.92405936474	47132.3556855958	128663.96655101384	75811.28083546658	114731.79571414622	61441.1608374144	101985.20149638545	64598.01307338516	74182.33072486131	186778.00592305572	95944.94548710644	66784.87300913213	59647.92262293881	128664.96949224491	133150.7274179252	113209.99876197279	142880.76702927717	76677.05358963631	61098.88470968502	182633.58524966304	138171.7342798739	65824.28594916701	29669.1840552586	42016.536488010854	65658.01433113725	53642.518858668285
54663.468455921975	77413.50790343167	106170.4980744465	51322.36593844503	87751.92405936474	46905.580926401715	127707.26782982472	73746.26099902036	114542.06694031337	60943.66619612807	101985.20149638545	63820.921820738215	74182.33072486131	186719.42161950882	95944.94548710644	66537.4296159356	59647.92262293881	128664.96949224491	133150.7274179252	112617.59920374656	142754.12964931276	76636.79652775756	61098.88470968502	181935.0148646533	138171.7342798739	65612.40194143678	29669.1840552586	41248.108465803874	65467.37464536514	53469.09799218351
54663.468455921975	77317.53775145137	105897.64103433635	51322.36593844503	87751.92405936474	46800.515310945295	127707.26782982472	71949.4683752826	114257.92895846983	60943.66619612807	101605.55952084842	63559.607176055455	74049.24579628362	186719.42161950882	95705.33416859317	66258.51946804779	59647.92262293881	128288.99703380348	132378.17771279038	112530.50666026963	142113.67438003546	76629.67713738482	60773.91224693894	181935.0148646533	138171.7342798739	65612.40194143678	29479.883294391697	41120.2538607006	65255.71928050124	53469.09799218351
54663.468455921975	77204.80278515682	105897.64103433635	49815.98184621833	87751.92405936474	46626.27497082749	127707.26782982472	71041.34991082583	113244.43618859013	60499.140143526216	101605.55952084842	63559.607176055455	73792.9132650196	186719.42161950882	95458.94401605974	65387.336564741716	59647.92262293881	127295.39948429016	132378.17771279038	111650.46162898658	141778.16122224863	76629.67713738482	60642.18714719314	181935.0148646533	138171.7342798739	65612.40194143678	29357.133444476953	41036.71634883849	65255.71928050124	53469.09799218351
54663.468455921975	77019.73403881454	105897.64103433635	49699.40882068065	87751.92405936474	46450.984121174915	127559.14408910226	70437.73076542246	113244.43618859013	60499.140143526216	101474.98405378727	63559.607176055455	73517.99703455917	186719.42161950882	94601.38456653032	64231.297181769594	59647.92262293881	127156.88289938644	131002.63122585743	110959.13068459221	141687.6282783283	76629.67713738482	60642.18714719314	180203.02302795852	138077.8017826078	65612.40194143678	29291.467164371956	41036.71634883849	65221.53206466327	53436.34143034089
54411.323366693876	73965.71101195397	105897.64103433635	49699.40882068065	87751.92405936474	46306.481908220245	126577.60582948464	69801.47883244869	113132.97024438473	60071.21219533718	101409.54796548083	63469.75400936508	73282.1294326553	186581.3448405547	94601.38456653032	64231.297181769594	58500.95503208383	126055.86632237522	130519.2536932335	110757.908479948	141687.6282783283	76629.67713738482	60609.32872095797	179350.6938402239	137940.742327315	65508.78731528613	29291.467164371956	40089.24156826508	65221.53206466327	53124.38154109376
54411.323366693876	73417.58989150173	105771.3847944783	49699.40882068065	87751.92405936474	46182.67865195313	126293.6483446045	69156.42508052058	113012.33561307151	60037.08318454925	101409.54796548083	63469.75400936508	73173.48106472727	186581.3448405547	94078.66452799005	64231.297181769594	58500.95503208383	126055.86632237522	130103.5942484567	108828.03262636144	141615.99699922657	76338.89181846377	60201.49324808436	179336.17362641497	137940.742327315	65508.78731528613	29256.406747832123	39478.82458679171	65221.53206466327	53124.38154109376
53187.07104791787	72411.84909092638	105771.3847944783	49699.40882068065	87751.92405936474	45890.25440560591	123542.82020977896	68069.11557986063	112660.78744702149	59517.98321310371	101409.54796548083	63469.75400936508	73116.12074205185	186229.80607956392	94078.66452799005	63871.2172341017	58500.95503208383	125886.54675339955	129337.44575104797	108828.03262636144	141235.6630944298	76338.89181846377	59963.75751953869	178243.57060101104	137940.742327315	64832.064245764086	29133.927278844338	39478.82458679171	65221.53206466327	52990.36330608778
52937.07580444253	72328.51865767303	105496.20933849586	49699.40882068065	87751.92405936474	45631.36064123365	120977.2331707316	68034.65615120363	112536.38571881891	59517.98321310371	100415.92145689024	63469.75400936508	73116.12074205185	186034.9912830524	93609.86337040574	63785.552682303256	58360.492665192636	125886.54675339955	129337.44575104797	108523.2904349248	141020.2151575699	76136.2479027102	59539.3468431041	177590.67516087525	137599.33272366348	64572.019058144724	29068.445949707682	39478.82458679171	64811.31853731361	52990.36330608778
52937.07580444253	72305.25143594974	105496.20933849586	49699.40882068065	87751.92405936474	45323.649920401745	119031.40543534956	67493.6821170262	112536.38571881891	59517.98321310371	100415.92145689024	63469.75400936508	72163.18668303877	185909.09099796036	93159.997655772	63785.552682303256	58360.492665192636	125617.9744987003	129337.44575104797	108314.7091475529	140957.92147413216	76049.6337406906	59250.50317379755	176289.32805295533	137599.33272366348	64099.57772616732	28273.38920326698	39385.105926279095	64811.31853731361	52990.36330608778
52913.252528984245	71863.9443271608	105496.20933849586	49699.40882068065	87751.92405936474	44754.9088278626	119013.09529577516	67044.4159452175	112300.10727249485	59434.72933293646	100331.7738969378	63293.31174114688	72163.18668303877	185471.44783429615	92871.74168226725	63336.539227795394	58163.17754723951	125144.09113024446	129125.6160248929	108241.20937201825	140407.89435795648	75849.23466275027	58991.75272091626	173995.19021144503	137573.43298376843	63083.39361498636	27955.901614029957	39385.105926279095	64811.31853731361	52990.36330608778
52790.05554505334	71863.9443271608	105116.3482754206	49699.40882068065	87751.92405936474	44712.78530543287	118359.43472586738	66358.14833461875	112024.9915890022	58442.599578620066	100255.00806528672	59904.25524867818	72163.18668303877	185391.1462827847	92549.32300728589	63264.65934520195	58163.17754723951	123629.88664969408	128584.34466906707	106938.93538782888	140062.9208448458	75125.25144958623	58987.23991784247	173398.499317994	137573.43298376843	62670.596052816305	27850.820550339664	39385.105926279095	64811.31853731361	52990.36330608778
52730.921146259316	69832.07159409902	105116.3482754206	49653.81037310147	87751.92405936474	44409.31979594006	118359.43472586738	65886.80855260007	112024.9915890022	58288.63939777315	99824.15230365735	58901.568958387244	71789.4311578236	184328.5096395085	91910.76832768189	62908.54939189147	57995.29330982971	122697.30767710271	127991.7755021813	106532.29658436298	138722.53324793474	75121.37940562688	58808.61610141709	173068.67544871286	137277.16059799376	62619.40784899249	27488.715713305035	39271.71429849033	64636.612067536895	52792.48430495644
52525.20611040105	69703.94196480897	105116.3482754206	49653.81037310147	87634.6829643581	43301.179895379	118274.9580944124	65886.80855260007	111820.63816150681	58288.63939777315	99242.98248571338	58901.568958387244	71415.5447138694	184212.81649169762	91910.76832768189	62908.54939189147	57967.3667221931	122542.71827343675	127934.10829665685	105336.75399813298	138540.77981476614	75121.37940562688	58763.4911452377	171778.84269003096	137166.17418293376	62310.29935495923	27488.715713305035	38841.68804260129	64636.612067536895	52585.928935525095
45163.02992617219	69403.74050074081	104851.3425188545	49653.81037310147	87634.6829643581	43223.830086752736	117523.99540250114	65468.15477244774	111820.63816150681	58288.63939777315	98828.97125102131	58901.568958387244	71161.43406116645	183803.50037420454	91839.774943875	62908.54939189147	57967.3667221931	122043.29902357727	126659.13043634522	104557.00043291628	135961.99272791285	74651.33475777914	58499.92642121215	171175.14786482742	136677.3874420911	61849.47023279999	27367.479281047876	38253.923382846115	64417.619791341276	52266.94371403822
44891.348872551884	68469.90168256234	104182.52984779835	49455.013751258964	87634.6829643581	42651.984181372725	116847.04024059797	65468.15477244774	111484.76261530656	58288.63939777315	98221.45759288396	58901.568958387244	71161.43406116645	183256.903791433	91740.44506223986	62739.177508416265	57857.73521907348	121988.43474922479	126014.13681286134	104085.15006856018	135498.60704014217	74651.33475777914	58290.061081406704	171175.14786482742	136382.94215703494	61399.21068387666	27225.511222326593	38215.53236322028	64090.44793638871	51836.48744488646
44585.719895239075	68133.78458459419	104182.52984779835	49455.013751258964	87436.54422355648	42303.54165539611	116254.3644916362	65420.23545831147	111484.76261530656	58288.63939777315	98018.10183484464	58830.09277828189	68469.10293913452	183256.903791433	91445.11072332726	62529.26153002208	57857.73521907348	121980.13380416854	125813.10034809273	103582.72523397254	134352.16037932987	72790.0161151433	58154.654010176695	170253.40902038047	136382.94215703494	61231.0405319102	27095.937125076583	38168.36657464992	63550.611451989666	51836.48744488646
43433.471447710224	67975.34326792836	103979.45384009468	49455.013751258964	87436.54422355648	41750.48165824755	115986.01670952285	63305.88757562119	111456.73197525079	58281.314128390775	98018.10183484464	58572.38085819311	67880.34356366785	183228.28906385755	91016.36871408959	62529.26153002208	57715.27755953479	121980.13380416854	125712.16401178652	103334.35439935687	133938.4167556601	72001.71890576374	57332.117943881836	170253.40902038047	136382.94215703494	60886.663912997334	27027.088799043446	38116.904983645734	63447.31706532606	51633.45247321767
43433.471447710224	67856.76770072733	103979.45384009468	49455.013751258964	87436.54422355648	41521.625820829635	115986.01670952285	62730.09740020066	110805.96307470676	58260.345895872844	97270.8722976784	58572.38085819311	66596.7974395484	183044.60181633345	89964.46669479215	62529.26153002208	57660.326147659696	121870.23148343858	125050.15668884863	103334.35439935687	133826.3186140857	71853.0447013819	57332.117943881836	170253.40902038047	136365.7107500128	60782.34269977722	26868.167673511918	38116.904983645734	63326.54632184835	51633.45247321767
43107.56930971807	67811.77482827728	103979.45384009468	49455.013751258964	87436.54422355648	41006.19528685558	115538.81266147389	62686.51480097238	110805.96307470676	57795.06787940828	97009.9425572035	58572.38085819311	66596.7974395484	182845.6883333618	89887.94927664081	62529.26153002208	57565.37574768705	121870.23148343858	125050.15668884863	103081.08129753648	133505.3566904141	71771.28298758704	57139.02512385452	170253.40902038047	135656.32050365006	60472.69852785114	26688.137834502133	37711.30682535261	63326.54632184835	51549.60597346095
43024.07948652585	67757.25766117458	103809.64540932584	45189.920369247695	87436.54422355648	40418.30740140449	115483.96428972554	62462.27257505397	110805.96307470676	57795.06787940828	96827.59724863755	58452.5684382045	65767.06423575556	182654.1371142145	89762.1462715414	62257.23640276182	57565.37574768705	121870.23148343858	114567.20811894856	102703.61272457625	132846.87811952812	71603.22354156943	56898.91590152579	170253.40902038047	135282.08862759473	60252.49476882136	26581.059077924365	37481.37451791163	62736.54111187384	51186.78745890879
43024.07948652585	67515.8395792111	103534.23791634233	44723.97843530291	87436.54422355648	40178.61010835317	115483.96428972554	62095.4500562005	110671.41596040536	57795.06787940828	96823.50020466046	58363.3135755133	65767.06423575556	182654.1371142145	89399.68103286371	61966.218172817855	57565.37574768705	121679.80906351414	112144.40441295708	101907.0598402643	131904.0439542208	71603.22354156943	56832.208015350916	170253.40902038047	134966.44854630317	59753.76836656674	26581.059077924365	37099.916269531954	62604.2794705039	51073.09759334875
42966.851927436845	67356.82518355834	102381.16737383012	44723.97843530291	87436.54422355648	39873.71341885445	115405.47633024	62016.362574830935	110284.83407433215	57795.06787940828	96823.50020466046	58363.3135755133	65767.06423575556	182654.1371142145	89399.68103286371	61874.794407731126	57565.37574768705	121679.80906351414	112144.40441295708	101706.26679334161	131375.04286864752	71180.74012152822	56721.83570863456	170200.08652705443	134102.0993684042	59219.171969255214	26302.299672273664	37099.916269531954	62393.917170201465	50804.555610352065
42942.2625067101	67217.15539626517	102381.16737383012	44723.97843530291	87436.54422355648	39679.36614396715	114951.10467993197	62016.362574830935	110186.93338515807	57599.76074263586	96640.37930400111	58363.3135755133	65767.06423575556	182618.21981746744	89385.10322385898	61822.64153670883	57565.37574768705	121599.93946853757	111623.67502560555	101706.26679334161	131309.24896885798	70899.23522821345	55806.94751762237	169984.29042408656	134005.08683463308	58017.82494544542	26169.887974273526	37099.916269531954	62076.73804029557	50684.22767882426
42942.2625067101	66903.94099338964	102381.16737383012	44684.55270148407	87147.8820917133	39649.439647526684	114747.89545422173	61840.578790449756	110186.93338515807	57599.76074263586	96381.08434058646	58348.85085694515	65508.04969666356	182010.9734739897	89360.93153038749	61643.002667111825	57565.37574768705	121599.93946853757	111623.67502560555	101706.26679334161	130793.02379215637	70854.26539433401	55564.457585065546	169984.29042408656	132805.4570173849	57890.51562419253	26169.887974273526	36860.44021364473	61009.59552267707	50679.187716961766
42942.2625067101	66903.94099338964	102381.16737383012	44232.503894672045	87147.8820917133	39528.60601258409	114747.89545422173	61458.52090687433	110186.93338515807	57362.90959999956	95727.74731230886	58126.781530792156	65242.4470266047	182010.9734739897	89223.8157952377	61438.14038240854	57161.30327451815	121464.6223730141	111588.69216313593	101482.24955733833	130350.15330483369	70565.85520335844	55466.1678475833	169984.29042408656	132171.01167660372	57691.743211925306	26012.854853386376	36860.44021364473	59855.23887917957	50552.437442237206
42942.2625067101	66903.94099338964	102224.65263594815	44232.503894672045	87147.8820917133	39322.93599144923	114520.6513088673	61458.52090687433	110186.93338515807	57276.305639533784	95566.08312648268	57961.99933053982	64942.88353894067	181655.18445784933	89066.57341202979	61355.05105025775	57161.30327451815	121265.69518457548	111326.59358318229	101482.24955733833	129914.12989434593	70274.49252835571	55260.860816494576	169984.29042408656	132004.63972728635	57442.289115152045	25979.90071013198	36858.40888358764	59229.80060323227	49816.7995988657
42878.765204929994	66823.13479578594	101872.03975013364	44232.503894672045	87147.8820917133	39176.83526305868	114520.6513088673	61305.328917271494	110033.92950532053	57276.305639533784	95410.4604244109	57907.81767688682	64942.88353894067	181442.596016455	88887.18181569927	61269.96434220475	57161.30327451815	121033.53361416174	111188.43824052076	101347.46089989811	128890.83441578374	70241.90162265772	55168.75758567739	169984.29042408656	131851.6650084005	57165.187746714546	25898.025093110104	36829.573600192096	59229.80060323227	49806.22330980068
42878.765204929994	66518.6744211914	101842.79979295738	44232.503894672045	87147.8820917133	39093.85687550897	114520.6513088673	61287.724488465516	109600.95529619875	56920.18972320787	95378.39963187004	57864.95496112575	64942.88353894067	181243.44124873402	88538.8117697548	61081.280780083645	57161.281969031	120846.59467030666	110714.93938372257	101347.46089989811	128596.18350125849	70096.23802197701	55041.7364899752	169984.29042408656	131728.9531415599	56887.94114003178	25898.025093110104	36688.99802022832	58997.40404611114	49557.61357793264
42878.765204929994	66217.29901394263	101604.79447388755	44232.503894672045	87147.8820917133	38926.33797645649	114291.66673035838	61287.724488465516	109600.95529619875	56920.18972320787	95116.04956045457	57807.931271196445	64746.375085340915	181233.52711526846	88439.39193256616	60890.13727224889	57153.80996333381	120438.26220207906	109348.46124660876	101071.39804723766	128578.48619268488	69732.47518492883	54970.38829362371	169984.29042408656	130629.38315691479	56629.61637751139	25898.025093110104	36191.970939224	54962.4692745805	49189.13102554149
42878.765204929994	66042.7599026894	101487.52965097815	44168.35464002889	87147.8820917133	38881.99425435826	113935.3471218475	61286.10785902724	108996.73351514274	56920.18972320787	94704.08171299353	57807.931271196445	64615.30427320553	181103.62772958344	87836.76489151358	60431.63605372577	57120.0997416953	117902.35938276787	109348.46124660876	101071.39804723766	128118.58436869338	69732.47518492883	54816.149820541716	169701.74416789453	130022.28733747987	56296.96482793592	25898.025093110104	35856.84780550448	54934.3589944179	49114.278866368106
42878.765204929994	66042.7599026894	101487.52965097815	44168.35464002889	87147.8820917133	38722.26976482109	112760.5619091473	61015.01587653188	108749.90582354864	56920.18972320787	94704.08171299353	57685.13369461946	64615.30427320553	181029.77016551115	87313.80452051008	60415.08168500982	55397.359188458715	116859.0322632987	109273.30528246956	100551.08050990372	127960.70069968968	69448.34171616795	54807.86402340734	169701.74416789453	129689.51038274994	56226.851129025585	25846.512799700136	35823.3574577539	54733.966596439415	49114.278866368106
42878.765204929994	66042.7599026894	101478.39317797293	44168.35464002889	87147.8820917133	38455.53740069446	112760.5619091473	60982.32264885975	108532.43922007643	56920.18972320787	94704.08171299353	57586.6924070557	64615.30427320553	180885.5594963157	86891.8418771186	60094.38201506487	55331.01296505794	116541.65899290054	108689.91328372453	100551.08050990372	127585.30109206046	69448.34171616795	53806.90348100179	169701.74416789453	129308.67135401859	55636.23856666778	25752.55654233991	35723.96650613341	54733.966596439415	49114.278866368106
42833.53167119257	66042.7599026894	101336.8047095823	44106.81925039853	87147.8820917133	38380.700472879194	112485.16379813492	60725.375824651426	108363.4730506643	56920.18972320787	94704.08171299353	57549.45847331094	64597.08909339328	180065.38042819902	85460.50811903374	59924.262002027026	55135.00204684541	116058.82503432958	107942.73969280015	99939.53942613276	127297.70705226614	69448.34171616795	53569.62039674343	169701.74416789453	129181.38350129213	55318.63945814564	25710.89421703595	35723.96650613341	53924.17842618682	49114.278866368106
42833.53167119257	66042.7599026894	101201.61773633298	43857.745509965156	87147.8820917133	38232.942945202965	111728.95968775147	60494.65261007271	107763.6789240946	56920.18972320787	94604.21763536835	57533.40519154309	64325.337186500874	177990.46382451558	85384.10201293624	59864.646036169775	55120.99565023449	115764.27543247511	106713.12896830816	99566.42436010673	126760.49240994561	69208.25327763523	53228.64652546803	169397.51687449834	127477.03467363637	54633.603412912766	25702.825027105926	35698.66942385283	53697.096813133874	48666.841711731715
42833.53167119257	66024.3979842285	100697.0682677996	43647.01225137909	87147.8820917133	38000.199727934996	111680.88564208045	60403.40650267906	107650.0530678393	56920.18972320787	94492.9435314378	56978.40751654015	64325.337186500874	177112.6432810661	84529.80000891068	59543.240910128385	54993.20875789715	115271.48642611265	103919.49795205094	99308.36980613964	126584.18835161751	69036.93363300062	52261.113741657544	168899.05356224446	127273.4296921367	54578.98152781145	25608.60644137427	35539.60260005412	53645.39782152527	48554.81371162732
42833.53167119257	65710.83995754509	100673.723578499	43310.76628889229	86983.00986499601	37813.04487489344	111285.56964970437	60065.80910738167	107628.20980487924	56920.18972320787	94208.45719291853	56933.40650973996	64325.337186500874	176854.38819061883	84199.51308576245	58088.579772596364	54938.30534781175	115216.58135436039	102863.63117637158	99083.33329240256	126053.49141897062	68959.01630698165	51855.79379446957	168573.1218826552	126631.71986495884	54110.10542392345	25561.05543257515	35442.48035671841	53552.446753368975	48554.81371162732
42833.53167119257	65521.373169080325	100426.22788370619	42837.878474064695	86965.91935658953	37689.203200348	111027.01271140501	59927.21852343639	107490.05181740873	56920.18972320787	93987.69772033828	56840.163068365764	64325.337186500874	175776.3433576964	83845.74164250153	57704.00494925348	54784.24014456365	114789.06458201882	102148.27871830505	98520.28435857329	126053.49141897062	68846.38785015423	51775.295309138775	168102.65267681636	126143.32246265735	53855.759260670486	25561.05543257515	35337.38318572337	53537.6263114038	48480.36159958741
42609.64760806636	65521.373169080325	100408.73439835673	42708.124615876004	86917.58424239591	37466.27477642885	110809.05438982823	59927.21852343639	106728.3562079146	56651.72945475199	93747.69971653495	56589.69769613221	64325.337186500874	174614.72483395718	83690.22750300962	57459.097567476616	54772.02794725936	114789.06458201882	101904.9636931426	98520.28435857329	123842.35508928221	68846.38785015423	51744.69684959801	161636.27186324107	125452.01239996933	53290.40296295409	25561.05543257515	35337.38318572337	52823.67930708699	48480.36159958741
42609.64760806636	64758.166007994834	100408.73439835673	42353.441614862284	86831.80781505074	37396.81003442967	110809.05438982823	59623.98576036248	106652.84603597701	56203.02302664416	93747.69971653495	56589.69769613221	63837.69474524081	173824.89282030537	83690.22750300962	57428.75083146031	54371.13980843225	114473.21558375878	101622.6348014663	98250.68086802104	122573.88204950448	68629.19434324009	51481.05287175103	161287.32461291377	125431.02097429383	53154.11799142409	25561.05543257515	35234.18014974448	52664.944424397734	48275.51922647056
42609.64760806636	64175.85508854218	100279.1552378877	42044.77179560422	86639.52866598152	37217.05304814429	110641.87919701882	59272.53963788172	106652.84603597701	56203.02302664416	93747.69971653495	56541.59599364427	63455.48762954557	173170.32520140894	83568.69606081172	57309.06374188251	54285.4225806338	114428.60987495685	101622.6348014663	96337.3432117745	122291.72710787354	68461.93589138899	51313.522394006024	160479.21670872616	125431.02097429383	52997.41008105826	25553.283492176983	35158.24043933613	52664.944424397734	48234.445967260435
42609.64760806636	64114.999145560374	99725.11097155331	42044.77179560422	86576.6327102117	37165.55713239846	110293.83163683339	58900.62508027829	105771.08064598168	55983.27312257118	93684.49449651323	56131.1733306794	61201.84361019184	172972.6920557996	83106.22552093101	56136.22972144562	54189.83334325678	114211.15525046887	101622.6348014663	96037.17185427228	121285.64190562526	68340.60829946096	51210.37321695525	160270.31596007835	125431.02097429383	52702.67527006413	25553.283492176983	35158.24043933613	52664.944424397734	48234.445967260435
42527.62344591314	63451.23619097153	99706.24270990305	41892.811385227695	86472.15287314981	37104.84324745255	110130.33926399372	58165.51715724355	103192.30547316585	55962.66020262736	93684.49449651323	56033.924502961236	60575.926958533324	172680.79613344968	83072.13869835224	55995.045496090475	54189.83334325678	114211.15525046887	101577.02655644799	96037.17185427228	120963.19970525628	68340.60829946096	51195.012144758955	159958.1416382281	125431.02097429383	52444.34650897079	25545.2182683719	35158.24043933613	52540.27311314954	47914.630892846726
42512.48944093341	62820.79761270851	99706.24270990305	41892.811385227695	86472.15287314981	36995.83179830802	110130.33926399372	57606.00730029325	103192.30547316585	55962.66020262736	93597.49590133756	56029.27234508144	60575.926958533324	172108.14856097184	83072.13869835224	55398.35537634341	54173.04783225469	114211.15525046887	101325.72829466284	95867.75907848292	120963.19970525628	68289.63225445368	51055.876412711	159295.6698483114	125384.17831913568	52125.96430114868	25417.92222619504	35158.24043933613	52282.964151136315	47901.64676548817
42512.48944093341	62007.21157000933	99706.24270990305	41892.811385227695	86472.15287314981	36931.799347431006	110130.33926399372	57606.00730029325	103192.30547316585	55675.66299743309	93597.49590133756	56029.27234508144	60263.70518645741	171520.62565809925	83072.13869835224	54387.99292386984	53691.98059103766	114211.15525046887	101071.28274953795	94526.81906201123	120810.95467755507	68064.55217683714	50834.27822507538	158224.10922163696	124762.25746541232	51745.97043694363	24838.412090500766	35158.24043933613	52014.7540038694	47746.52614041327
42490.238136921056	61360.37951720065	99661.89631331484	41660.732001005716	86472.15287314981	36830.18379320006	109991.07091492141	57377.38209464571	103192.30547316585	55522.50585890903	93237.4675031134	55978.86142296593	59994.79269374823	171098.165659627	82560.24860467129	54190.04604592979	53691.98059103766	113763.90674794825	100317.45706021241	93988.79565408459	119494.54953212202	68064.55217683714	50726.31323713924	158224.10922163696	124394.70137680734	51723.7968405535	24754.625694807994	35158.24043933613	52014.7540038694	47746.52614041327
42325.542603934926	60890.48691260993	99283.98634705965	41660.732001005716	86472.15287314981	36688.84503367313	109991.07091492141	57009.081153796935	103077.12705973336	55522.50585890903	93200.44786192608	55318.30466353647	59352.042489183616	171098.165659627	82135.74828988465	53442.52887150737	53691.98059103766	113694.93180004938	100054.18617504038	93494.61653090714	119400.99961137021	67967.44318313707	50624.17302474893	158224.10922163696	124002.63290884043	51570.035822980935	24558.644952721792	35158.24043933613	51693.32869474539	47746.52614041327
42325.542603934926	60273.51663787184	99283.98634705965	41547.36871113714	86472.15287314981	36655.41165392026	109929.78429811938	56926.279506007435	97848.76293623284	55456.48759008662	93091.07898928892	55294.19873462994	59038.665634128025	171098.165659627	81397.54372627875	53231.75669600753	53691.98059103766	113694.93180004938	99375.43462574665	93357.45667128902	118644.70955525237	66064.19689840528	50123.07753125248	158147.1839032975	121668.63748962997	51172.84180173543	24509.24265578883	34912.163372474075	51135.727712386375	47711.10673668243
42298.555424070975	60248.23291951761	99249.90664070591	41547.36871113714	86183.15498276977	36640.81917188171	109814.83423655259	56634.01777517466	97194.95741502017	55456.48759008662	92928.1723708081	55061.826018233696	59017.66746497176	170910.55224598094	80938.76610742172	52729.35412925743	53578.292579568326	113677.09499461057	98714.10188080008	93020.5900081904	117963.96093452726	63486.18202692647	49550.17552673819	157886.26598227344	120216.08454623865	50931.760628681695	24291.168614026417	34883.13713423381	49786.56842892745	47603.87428910235
42298.555424070975	60207.3372956973	99057.05199338245	41547.36871113714	86096.18781495729	36522.93484415927	109814.83423655259	55354.39372375538	96879.58365973251	55376.67222454348	92697.3583811172	54833.29682059013	59017.66746497176	169915.1159080291	80679.90423999263	52207.92372038172	53548.41455686064	113677.09499461057	90676.63131500932	92472.61125401883	115566.50471256002	63237.80457736975	49400.17528933639	157759.97128526514	120084.54829304488	50549.43473398269	24110.274471240045	34865.25470683993	49031.171382191	47469.03757449482
42218.06006727337	60126.57593769266	98994.91974135683	41547.36871113714	86020.52511268063	36404.2642356421	109598.8656338882	54921.370454946016	96853.46657864531	55075.330284103424	92625.0427918348	54518.7181198826	59017.66746497176	169211.44885983103	80641.36396557238	51753.82778641887	53517.42456027173	113677.09499461057	90320.46335865161	92191.28202422603	114737.30559176116	63168.46793188188	49184.16265259495	157759.97128526514	118896.97844680525	50333.54098991571	24060.66097879682	34865.25470683993	48506.63411214219	47469.03757449482
42218.06006727337	60126.57593769266	98994.91974135683	41547.36871113714	85657.09286391453	36276.21958565155	109598.8656338882	53769.43461691866	96853.46657864531	54380.566341244696	92563.69112751512	54228.78605085909	59017.66746497176	168964.13687473728	80563.81093698056	51753.82778641887	53396.82484869313	113463.74755182731	90320.46335865161	89202.87445659372	114699.71829368937	63168.46793188188	49005.78534051294	157316.1987555408	117659.00064971902	50152.0771719153	23865.940696291607	34860.70649252915	48424.469527058776	47441.83686909141
42218.06006727337	59921.43417980029	98994.91974135683	41115.47513480685	85657.09286391453	36204.675390468015	109598.8656338882	53493.96062242141	96784.72030486522	54040.05381447119	92399.99005833281	53933.57750409111	58878.28935989739	168639.6462368843	79868.05215150384	51753.82778641887	52171.1963116751	113463.74755182731	89851.99166133252	89202.87445659372	114192.09351999001	63144.57549979322	48875.129644627916	157209.9868954395	116302.86397114958	49943.90743027904	23705.30477666312	34732.1827018225	48340.44548271733	47311.4180391545
42141.48281411671	59921.43417980029	98743.49930881761	41115.47513480685	85526.53240180814	35957.4268283469	109598.8656338882	53249.881402745385	95013.95279916376	53995.0093101181	92324.93933976904	53933.57750409111	58799.49280763048	168358.11164850346	79505.33543830982	51670.85352624886	49084.98782443631	112614.23183806779	89851.99166133252	88497.17900171713	113871.26318879041	63053.01297219025	48645.3424313814	156837.666543519	116105.27183041733	49712.4971723409	23642.692903457206	34645.251029277264	48109.1711209821	46955.275480980345
42128.91665013728	59821.31487367633	98714.75568020635	41044.093822609124	85429.19884979262	35801.89856898959	109598.8656338882	53073.81687725156	94652.36835965118	53708.06766418776	92088.04610418768	53872.92798351833	58585.107615766	168358.11164850346	78893.09428163126	51611.9347243226	48150.590193284464	112614.23183806779	89360.26167401912	88497.17900171713	112727.76742273029	62924.51044358615	48585.49138622498	156783.70512833356	115593.78575512065	49484.19098956352	23586.22098258275	34645.251029277264	48039.72151646863	46692.20137329232
42080.755132876715	59680.11748891864	97820.00567917555	40802.087134653484	85370.64643780977	35632.017661220685	109526.25166669792	52952.37822936811	94354.02558696354	53601.284679787575	91833.87885300376	53872.92798351833	58585.107615766	168358.11164850346	78349.31650515954	51611.9347243226	47770.277499854594	112302.58401451539	84972.87854302838	88340.09746206627	112578.76309934523	62694.851938719774	48192.92365132818	156467.17944461026	115270.31142026432	49286.79334519809	23521.112735085542	34600.92368477213	47782.826658612845	46041.19866544436
42080.755132876715	59680.11748891864	97810.47231538844	40786.79142150047	85247.64142466965	35471.112382549356	109504.87865803775	52864.48029049388	94354.02558696354	52809.021994314404	91833.87885300376	53835.527750218986	58434.07323706214	168358.11164850346	76953.9022621953	51532.81332160149	47770.277499854594	112302.58401451539	84824.15913212732	88297.32677900669	112256.00177451185	62694.851938719774	47777.902398640676	156113.27796841477	114389.28803191676	48941.06124568607	23515.212722664037	34600.92368477213	47782.826658612845	45737.392869230884
42052.47792221838	59680.11748891864	97308.40368931528	40786.79142150047	85124.5531266267	35201.25972805523	109504.87865803775	52864.48029049388	94030.68652277385	52557.347704143605	91794.09984587658	53720.66327720744	58320.463266186416	168358.11164850346	76807.78316368342	51439.562425102515	47486.96816284911	112197.2905922154	84505.12641155388	87306.22808732514	111986.82329098406	62694.851938719774	47539.900837592955	156113.27796841477	114258.38132844068	48908.4151542242	23428.867893876562	34596.95420965689	47638.70223209852	45514.44736249097
42052.47792221838	59493.39769513732	97308.40368931528	40786.79142150047	84956.72158434559	34956.02469735084	109433.2889113897	52668.4066570313	93740.19526634266	52546.55806365186	91198.75497479936	53583.089487839585	58266.73689299431	168274.68802954117	76491.4595913642	51264.1094715384	47342.9621079201	112197.2905922154	84063.80928472849	85206.4692295885	111644.52938838222	62535.27326714478	47433.087232897524	155915.59276897326	114080.78629936145	48525.89783623506	23378.480536129384	34596.95420965689	47503.877812854174	45379.89312694736
41852.16495250988	59422.524154042374	97308.40368931528	40786.79142150047	84854.90665069113	34497.82977807154	109352.1792859346	52411.76162735776	93461.11533198302	52546.55806365186	91055.74965070115	53400.88617123956	57992.98944576206	163318.62713999848	76455.94305012378	50262.98246127192	47296.365444667834	112197.2905922154	83908.19993560339	84658.6041265094	111089.4632630548	62075.299892455674	47348.810411418526	155478.24695511142	113954.538428673	48234.22885972459	23215.7052786922	34463.2011496299	47224.49639560365	45287.74781005293
41852.16495250988	59217.43095725094	97191.77618963551	40786.79142150047	84854.90665069113	34257.02502599364	109264.0582479154	51581.09770813692	93461.11533198302	52546.55806365186	90808.33400700263	53400.88617123956	55603.87217197404	161535.9545185053	76016.96443467046	50173.328845682605	47296.365444667834	112197.2905922154	83593.69117706071	84548.15626806178	110553.81971107368	61910.72389865366	47239.704919744356	155332.16829428036	113427.7585397125	47887.44806717594	23109.640710791155	34416.38469384761	46990.682988117194	45170.64683398333
41651.29223185534	59097.23115516799	97191.77618963551	40689.34905623696	84854.90665069113	34108.47881191754	109264.0582479154	51499.03594292888	93461.11533198302	52495.99169512253	90299.24959905623	53335.15026529686	55022.84541192523	160944.04886798194	75893.99220307393	50013.45193100563	47265.11807872	112158.64409922843	83530.98401917628	84296.89777044024	110404.61256799397	61809.48809891971	47207.79245801827	155303.85579549268	113273.29167825927	47625.39291792031	23033.349079680764	34309.48543877821	46987.10379439776	45010.68897111177
41646.101202222446	58949.55751017809	97191.77618963551	40689.34905623696	84854.90665069113	33923.37999150749	108835.6652268859	50739.53471660917	93412.92767145706	52278.04712278529	89488.06115771426	53262.731078764904	54700.94613008164	160688.6082513084	75740.75138995759	50013.45193100563	47219.81069147384	111827.27712608366	83355.79339015247	83730.84673403877	109149.87521744074	61803.65771288066	47027.19432546889	155205.61194138668	111859.88243765285	47514.242470401055	22954.62226823148	34211.56936264977	46703.169321998445	44933.995974426434
41646.101202222446	58949.55751017809	96900.45281194571	40622.27922283828	84854.90665069113	33899.73803724145	108835.6652268859	50658.22993183203	93208.06833987113	52248.87268496008	89304.66375186184	53251.85521983894	54700.94613008164	160688.6082513084	75515.85254558743	49944.63401789042	47110.54609823554	110672.46090729376	83048.23470642992	83520.21411690029	108864.80340466209	61736.40750867461	46883.761363604586	154923.3663161022	111690.85941288566	47435.678232813414	22896.180162267166	34183.94278245331	46244.903182441485	44933.995974426434
41559.12493211926	58845.849743639155	96900.45281194571	40514.11889034773	84854.90665069113	33839.918027222244	108753.95813794975	50423.06432657657	92925.36417932986	52142.1783371941	89171.81062564242	53185.78529375809	54700.94613008164	160605.15531461884	70237.07053595794	49830.66642552168	47013.969457171006	110525.6988426834	82663.18346607088	83148.18858524071	108735.97446206844	61651.73561957258	46820.42378090545	154877.83719215082	111455.08829399856	47025.3071008386	22780.723634980666	34173.805784388394	46244.903182441485	44933.995974426434
41559.12493211926	58839.567065569936	96900.45281194571	40434.81604532211	84851.24404483492	33769.53252126346	108700.0275782022	50243.720281316935	92355.12845053975	52048.68486639322	89171.81062564242	53004.311730989386	54700.94613008164	159277.85615983244	69109.04620141441	49741.94680312229	47013.969457171006	110130.15058415398	82501.03125896057	83016.70031119806	108420.71111662345	61497.4278428124	46700.89899356497	152919.93044579186	110928.23873139509	46654.89263105394	22764.048403207165	34173.805784388394	44970.875392263355	44659.51569543072
41559.12493211926	58578.11149112932	96826.55045898643	40327.77503717312	84693.32865753176	33759.354066502005	108647.60206417984	50046.8167278031	90728.71849950097	52048.68486639322	89171.81062564242	52916.01695608594	54650.12990838867	158495.36544298136	67540.31022822982	49588.0296958631	46833.46562285912	109980.10762045272	82501.03125896057	82987.87928494181	108055.3016300904	61444.63856581146	46505.4171930493	152190.7183661972	110348.67033112157	46334.686411801275	22625.52678625084	34133.69057443821	44894.68074897051	44605.544023822
41559.12493211926	58578.11149112932	96826.55045898643	40327.77503717312	84264.59202496655	33655.32814796353	108551.95937576605	48758.82223530725	89442.19704463921	51398.92777892708	89171.81062564242	52916.01695608594	54258.30888773414	158343.20429355468	67351.06476304233	49550.858015616046	46833.46562285912	109876.4440585448	82501.03125896057	82769.81525026262	107805.98248179961	61425.79976682163	45756.07549011975	150530.11190842907	110348.67033112157	46162.36734371869	22403.117942614786	34133.69057443821	44662.39334472631	44557.58196376007
41419.56346487501	58565.99707693907	96826.55045898643	40327.77503717312	84264.59202496655	33584.34972854299	108285.14160714948	48629.619743818985	89038.34684199933	51398.92777892708	88802.35954870065	52800.49369970881	53832.588410266966	158271.49160558695	67054.31524964579	49550.858015616046	46720.79649301287	109723.92901994888	82398.28394460645	82607.93032249507	107331.7370781473	61021.45078543384	45656.25233528715	149675.96267436544	110235.52802227714	46011.518116342006	22351.91083135462	32704.63836183801	44607.707861847535	44447.682593990554
41419.56346487501	58459.52865393752	96815.25236418052	40150.21237261145	84264.59202496655	33402.26883751177	108107.11930371384	48351.19422265936	88353.93012486714	51257.715524433894	88744.02110082377	52705.18470729505	53491.01861319803	157674.08788266408	66810.13602013972	49549.222181231766	45872.33326226144	109571.14119047124	82287.6284963366	82098.28750415304	107225.00043336823	60913.28069803101	45417.46871035425	149288.45615728974	110117.71987859298	45631.21160649503	22314.26251022898	31365.1249486677	42970.24761817952	44447.682593990554
41337.43438183608	58348.26100551721	96605.55070054808	40076.73098574332	84264.59202496655	33206.403435399414	108038.86187609061	48199.943094078175	87798.97908541458	51257.715524433894	88744.02110082377	52111.53126046823	53491.01861319803	157504.52030692925	66376.66807282472	49448.528664068406	45728.89135445542	109432.95832986629	82223.82901061664	81089.47312400959	106870.60440649318	60567.06280535714	45367.53110063969	149288.45615728974	110033.66059782729	45404.870270448126	22240.492484747047	30978.076676345103	41344.01239988523	44244.184980467304
41337.43438183608	58348.26100551721	96137.0683769501	39921.292426758926	84264.59202496655	33078.7033128858	107746.61671604318	47908.28981139305	87714.09879255756	51221.94111613587	88529.49245028544	51974.72139992236	53476.607302498596	157189.5799846856	65767.66606580195	49294.0343631122	45643.37297376722	109432.95832986629	81804.57902834698	80455.0067169123	106588.8275102126	60441.13911057239	45315.379197672875	148883.48054277032	109921.1763371798	45288.64406743976	22228.355700459902	30705.722527020866	41286.00382712617	44197.93603309513
41257.00914401718	58347.796817327784	95944.70420179481	39921.292426758926	84264.59202496655	33055.085912237875	107746.61671604318	47767.89954772289	87714.09879255756	51121.69892249582	88397.09632558955	51845.367602281265	53270.30696300735	156836.46123484848	65685.96362774304	48618.32919697583	45510.18386878222	109432.95832986629	81551.3383076874	80281.92736910243	106423.99552248206	60196.54885196901	45251.57486331196	148730.12336875233	109887.66301067943	45243.338373831066	22114.307333765195	30705.722527020866	41226.79498152646	44110.785973939506
41138.99934371056	52666.60054193399	95886.70757588156	39855.74071045192	84231.71090674012	32996.59652943349	107679.88170486724	47595.58208764286	87510.97050520062	50864.30487646384	88306.39282764791	51578.1387991104	53004.59781714751	154073.551012666	65685.96362774304	48483.702341622586	45510.18386878222	109432.95832986629	81283.47757504742	80113.12329462395	106316.50252403849	60066.04812886423	45126.506632804856	148382.73453108314	109700.4060710691	45100.45936122935	21945.79658862624	30420.472249976876	40860.0711263626	43943.91094722405
41130.905169208985	51688.60181320972	95886.70757588156	39855.74071045192	83957.04794479167	32898.8106280773	107679.88170486724	47496.7460209796	87341.94670313742	50851.91535036324	88217.84448618021	51578.1387991104	53004.59781714751	153570.47154713687	65429.367855134384	48445.22285726168	45510.18386878222	109421.87098686125	81216.39182234833	80085.46081129232	105730.95043132592	60066.04812886423	45031.012179062775	148212.62449475596	109700.4060710691	44980.015179835595	21682.61331130538	30363.29670157342	40731.40862816814	43778.16132306989
40960.687686970385	51553.26926526695	95312.39292952904	39831.844927083825	83637.92838993575	32806.87672767696	107122.49221191357	47446.7822740661	87117.16155263499	50779.14075090483	88217.84448618021	51545.1051408145	52996.44641964374	153113.4750689607	65072.97374361687	48303.96585008481	45510.18386878222	107724.34249233334	81189.84767970612	80081.45267514949	105225.81473563722	60034.988894806	45031.012179062775	147935.30312873435	109655.82017551533	44657.374345948425	21611.74340560619	30053.928759660288	40578.26048538143	43778.16132306989
40944.10547656342	51185.19302024425	95018.43712738784	39797.3354075629	83027.40629985469	32708.467838416283	106660.64744430671	47444.067932995196	86514.82866803862	50460.45143401351	87950.38405092883	51533.39702293066	52966.92732093869	152456.23225837422	64882.450530108166	48066.18609528584	45510.18386878222	107600.5319842099	80886.06515192555	77121.60642624096	105008.35956459565	59786.57149465168	45011.08250533392	147768.9610064355	109498.23355312977	44655.892349815935	21571.002348744187	30036.134558664377	40547.09568249808	43634.85764429644
40832.20579608435	51062.68016816661	94906.63428426854	39673.038508467245	83027.40629985469	32536.310011690133	106239.84274020858	47265.68374993664	86514.82866803862	50292.98757964399	87691.77404320028	51320.97126029919	52881.12517002926	152070.75060466072	64522.90505973465	48012.17761819281	45435.12855615184	106938.92426908533	80729.1547998475	76199.97737039876	104873.08533165843	59360.880003441336	44924.40941152587	147667.8743820939	109358.6849042587	44655.892349815935	21567.696581253436	29953.755718683347	40547.09568249808	43337.54471520162
40704.84643112049	50967.62715130598	94799.90198994364	39673.038508467245	82840.8692576254	32411.55519225639	106181.70280268532	47058.852222120215	86376.77343551838	50292.98757964399	86541.23189000088	51297.78912584513	52859.04463895176	150299.85227638116	64522.90505973465	48012.17761819281	45202.851060664005	106842.69022574993	80729.1547998475	75999.09878083244	104248.04618420376	58722.90667874394	44883.92443089545	146763.40061905747	109358.6849042587	44376.01785298475	21485.705085425467	29889.820190385584	40336.525606503856	43337.54471520162
40661.411058573125	50870.001631689694	94652.88228816679	39476.86091930913	82611.2448881703	32318.030905408967	106181.70280268532	46902.9185110758	86037.32655800921	50292.09370602567	86357.169490645	51093.87005281159	52704.74332928745	150067.1873584888	64425.95050086817	47895.735595819715	45145.41504194224	106808.17552487395	80583.65941477616	75810.5029190206	103673.88191546909	58573.77619662971	44863.053777519075	144074.1566906618	109227.24666700338	44251.27134021274	21485.705085425467	29889.820190385584	40190.683560324	43241.71041134832
40404.88931386582	50142.11408471925	94198.75758854582	39476.86091930913	82337.33254127743	32196.67982410276	106181.70280268532	46778.55089108076	85964.37533648129	50201.51156767463	86351.19999798134	50451.32140429978	52691.9638033402	149919.8047364204	64039.19350709363	47715.58043245758	45145.41504194224	106571.79635679346	78627.86260318241	75714.47763636423	103417.4366937922	58412.182038301704	44623.262739626676	142820.47858688817	109187.81379031442	43349.51420676561	21436.586415162987	29889.820190385584	40172.26334674263	42764.33718000417
40404.88931386582	46251.117443636846	93557.09791545075	39476.86091930913	82248.8778666807	32154.33400582669	106070.00122987031	46725.63474972041	85946.80190282047	49606.42257015804	86075.53234373024	49388.92037332199	52233.95676614657	149573.08465620235	63515.66807102713	47479.12040485024	45071.85042183029	106417.93127741029	78080.51646274958	75649.2425236243	103100.55143199945	58215.338339454334	44528.13469676867	142608.3647372566	109159.77041516989	43121.488146844174	21395.208466798664	29869.330738368735	39950.64645591208	42553.39452843845
40368.55231550352	45964.88811689905	93233.33864120531	39476.86091930913	82248.8778666807	32020.014446868256	106070.00122987031	46695.808758463216	85886.04539194482	49606.42257015804	85660.79014980375	48754.48456120465	52142.59887095314	149420.18151174422	63048.25659058594	47297.88838925791	45071.85042183029	106359.19008984749	77505.25123850483	75598.073842904	102043.41869540495	58049.464844163835	44402.32748837864	142122.602612206	109108.69996781365	42991.67844512754	21289.460159874383	29668.9451167046	39716.96294198918	42194.03040661636
40207.71809728314	45814.50844906661	93090.46705548816	39409.92644803101	81600.49844937546	31884.07589184612	105960.31943403813	46586.976491428344	85886.04539194482	49516.33167493877	85200.76342321657	48570.68728785091	51939.407925084124	148010.68982522195	62914.40667908902	47168.17190388691	45071.85042183029	106353.70153762792	76908.54809868099	75439.23923076391	102043.41869540495	57866.05956474997	44334.98044832832	141521.18452825418	109023.17744899358	42930.11696520742	21266.974103639182	29646.468787861388	39670.85057866269	41312.883170624
40173.051711495384	45619.05569891358	92910.76648549558	39375.62135546852	81166.92888875364	31795.347647115384	105794.99734419877	46538.326970965485	85798.25638037901	49345.450337819944	84902.37641335392	48525.12834031413	51891.48402002404	147970.7544360432	62742.71618530051	46756.54316997515	45071.85042183029	106287.86525083346	76827.82089861795	75278.06821366242	101853.70897736431	57797.241791983106	44209.32829520968	141125.42317886115	108295.53361581053	42876.36866258539	21233.962462847936	29473.88696175682	39576.782207506956	41077.127067262685
40080.15973282787	45438.44312611988	92657.53030956375	39375.62135546852	81101.00602687945	31719.316553727123	105671.77130615817	46428.04117782132	85555.11119045573	49296.49045791365	84816.40241239563	48439.84525774775	51891.48402002404	147519.52262639417	62636.61209031939	46756.54316997515	45071.85042183029	106120.21777625423	76755.52768313242	75278.06821366242	101492.66657649685	57770.02001008774	44209.32564339241	140289.72282038274	108093.1401804245	42605.834137810474	21209.12184371238	29473.88696175682	39529.74166986593	40662.69405926477
40080.15973282787	45410.83273181574	92657.53030956375	39113.363067364684	80779.90677934614	31627.26115292013	105530.50179211787	44823.92901802758	85555.11119045573	49214.22874897769	84511.67778777968	48419.827165305775	51891.48402002404	147166.63077418704	62419.00290752837	46755.1589585389	45009.229331191265	106013.95346437296	76755.52768313242	75119.76997148353	101015.76849234552	57749.09917037	44129.84972339452	139248.99552798533	107942.68868719289	41729.34355223916	21209.12184371238	29473.88696175682	39484.98092504971	40519.450559297555
40080.15973282787	45299.29996130266	92627.5293273651	37386.20718049124	80416.41067038628	31519.733730087362	104919.72588274803	44546.200464886664	85555.11119045573	49152.981717987124	83946.1024915112	48419.827165305775	51650.024732917496	147082.64983106917	62235.185830821756	46679.92964296595	44981.56275241278	105860.35814055755	76750.44721006758	75024.43455679511	100889.87313105431	57676.459694804085	44016.26693488109	132347.1190917167	107942.68868719289	41591.421976550395	21129.87967226673	29393.824573482223	39484.98092504971	40352.40896666081
40009.996815318926	45011.56357896737	92493.93883245473	36598.49997929801	80416.41067038628	31420.963318967188	104578.49910747942	44360.71306456451	85335.1614321667	49000.57123613709	83634.19912077414	48319.74778558241	51650.024732917496	146931.00297781115	62082.53775692209	46446.59238763532	44878.97018111916	105860.35814055755	76595.81308357592	74952.6127311906	100643.65292871727	57518.36882249903	43968.86577525429	130182.59054314435	107743.63570881539	41356.66695259597	21102.924381807083	29344.79163088331	39413.30477363545	40205.69412943516
39940.527055475366	44693.571081332804	92373.68876468243	36328.06360154439	80416.41067038628	31306.05768399474	104505.67860838994	44233.51521690832	85258.01726744566	48926.561805858684	83471.69028891054	48285.445769556616	51596.974138791964	146765.1737907996	62009.80628736128	46165.18182780593	44878.97018111916	105860.35814055755	76561.41666013774	74731.31383836146	99967.08439187332	57489.44122208621	42019.95862466567	129673.01739245738	107567.21904698038	41246.761759452485	21095.679563971586	29344.79163088331	39391.121179084505	40094.218555163265
39768.68257407003	44370.128274768984	92286.9927962496	36272.795496219594	80416.41067038628	31004.487494096924	104279.11014931847	44065.84149072056	85143.6236448402	48842.5516985901	83301.78271469295	48178.346136168475	51422.466939962935	146662.4731215645	61913.25484577754	45578.65732878445	44776.94311465157	105860.35814055755	76460.39750491834	74576.44349682545	99488.6743214103	57276.067918686516	41974.1409492017	129051.12566034822	107247.77352229384	41184.09058158271	21085.700010244796	29309.86658833629	39359.95810517906	39917.79859844833
39671.77995581548	44263.58684996479	91961.06307813604	36146.71912486658	80416.41067038628	30918.259412984196	103940.8863194111	43999.35268138195	84939.93551235847	48842.5516985901	83207.08657949997	48137.66106180484	51017.530443432624	146465.21057514485	61721.93830544231	44748.6760425171	44711.76634036736	105817.83647466011	76460.39750491834	74456.4245669104	98961.83929328827	57182.93055138212	41806.87457340623	128973.4262867832	106892.66753108954	41150.07099822168	21085.700010244796	29185.331543919634	39358.630655250374	39864.69187381738
39671.77995581548	44118.12866784843	91637.7723318972	36139.88480813591	80293.1993003483	30809.93698864976	103573.0093504515	43964.02907382089	84877.08958470046	48842.5516985901	82920.11846998672	48135.820691157045	50908.78838193984	146465.21057514485	60513.802209105284	44267.51219639482	44652.71351137816	104753.93268175962	76384.25159571801	74456.4245669104	98550.69310931063	57055.18137253307	41630.52033636787	128665.6946115355	106817.30389309589	41100.8414557855	21072.985350660645	28995.516872309163	39323.711699609055	39864.69187381738
39036.69861729123	44030.78108757718	91637.7723318972	36139.88480813591	80293.1993003483	30716.009703412266	103362.64093908711	43886.16358164804	84877.08958470046	48840.96067694051	82899.27511357128	48135.820691157045	50763.53140293798	146171.3490650214	60469.96015967012	43980.4842806712	44586.6947300584	103986.58220993096	76248.51215153176	74408.31640023843	98006.19844531479	56662.77659662858	41528.869277062666	128206.63768905975	106371.79952967062	40745.22122218995	20951.77423080094	28919.036421459998	39219.82361262504	39810.70347512292
38861.64474742994	43850.57726645889	91608.93558189705	36102.1349639098	80293.1993003483	30656.61737642211	103362.64093908711	43857.397589818036	84793.39152277645	48707.78695161146	82833.2767457178	48135.820691157045	50574.31438415799	146165.73831352708	60060.53024862745	43758.0215195675	44586.6947300584	103986.58220993096	76248.51215153176	74326.12569826245	97120.41915724633	56472.5614660944	41249.67529390409	127784.41012753753	106183.25209272919	40601.15806667101	20857.213374016108	28882.515459101603	39148.77072241653	39805.85384119771
38582.240426168515	43707.810107436504	91346.60281152301	35978.00968051659	80293.1993003483	30656.61737642211	99838.43242128569	43761.26731645594	84731.79883949916	47753.576151307556	82798.25860771583	48111.235528651465	50452.971901064535	145967.8899022867	59874.53593129487	43634.92898240507	44586.6947300584	103936.1638188228	76248.51215153176	74094.05402500485	97099.21926274631	56375.45443579936	41054.40599151395	127591.09148808473	106183.25209272919	40464.010760189536	20846.455826179605	28675.844868949727	39076.4699175116	39711.110630927564
38582.240426168515	43308.0309194261	91100.48796619129	35978.00968051659	80236.31563766423	30655.52973522206	99720.67266330753	43712.446203714404	84731.79883949916	47635.36253370548	82496.50795509068	48021.62938485232	50318.22543968704	145394.01520256058	59770.912371413724	43584.34720465521	44559.98544041386	103903.3816491327	76221.92906631033	73942.41737536986	96896.66451401122	56186.36631547328	40907.92985728002	127298.86814290012	106002.56574839211	40239.23332821186	20829.24118019989	28560.819126452232	38949.37230758557	39561.31050095079
38456.2705421555	43097.181078550275	90975.95796611303	35978.00968051659	80103.68003283587	30593.421775898878	99543.58167342405	43650.587587216185	84731.79883949916	47504.401375299756	82306.58146078538	47868.427163983244	50318.22543968704	144424.22050063347	59757.19861455716	43366.44415495255	44559.98544041386	103292.77717950018	76157.28799979737	73897.30736110033	95451.66898909373	56083.02876966208	40691.57460327482	126978.78299185235	105827.75524109954	40172.84412550139	20753.03465013176	28531.739990568676	38902.60557112546	39561.31050095079
38407.541642007025	42913.70645132889	90853.86306433199	35978.00968051659	79951.40408853453	30554.16241231718	99304.68395600037	43585.547789745804	84607.70262606353	47385.5522781896	81204.85548725902	47666.20833995496	50318.22543968704	143261.74108289563	59188.50088592982	43102.843008011994	44542.36960624004	102997.67373124429	76016.36805466394	73477.54788897662	95267.45063877566	55951.02330142402	40394.61440101044	126978.78299185235	104325.47231622029	40053.15838127639	20688.992386348164	28361.875518744564	38899.01933742422	39446.71992739749
38329.83713159579	42777.22041626152	90699.12658225992	35862.67855804844	79899.66604108542	30215.451550474245	99304.68395600037	43512.30243151913	82980.0877029677	47385.5522781896	81204.85548725902	47485.85731523765	50318.22543968704	142023.17409772187	58945.64381137544	42970.784617248006	44527.25595362926	102920.71857310153	75903.551102682	73433.38108129316	95085.09998446786	55951.02330142402	40291.75045601063	125712.57920768624	104325.47231622029	39848.85126028765	20688.992386348164	28336.68073499848	38833.147017252835	39446.71992739749
38203.32176163765	42726.7011478818	90264.1751665648	35854.29038309933	79899.66604108542	30128.947982800033	99228.89659892739	43296.46731232241	82727.10316682054	47364.76383230564	80964.47639889213	47384.65783425395	50070.74213858879	141917.10141153366	58926.27625693887	42873.99088238856	44493.79748472487	102474.70120044939	75807.5144206823	73369.09915884573	94125.07831834118	55951.02330142402	40113.97230423556	125416.29477718844	104321.88873451433	39624.39532093147	20609.938954896665	28172.87894187598	38696.54234860581	39446.71992739749
38118.218218957685	42659.37201825594	90197.0650363901	35854.29038309933	79899.66604108542	29990.524037501375	99228.89659892739	43133.369805114344	82334.58162330248	47246.614186814244	80802.23968771548	47342.020303796024	49868.89406673206	141472.99968082507	58638.06319350685	42670.26993164182	44359.76706560296	102165.01161706027	75707.46888712919	73316.7899987092	93259.91798885676	55934.126720030516	39884.59260522698	125158.44080459801	104188.66568015929	39501.87197520658	20601.22934166236	28172.87894187598	38693.70691310793	39446.71992739749
37969.18964490711	42532.612581335634	90007.58819522144	35817.116879466965	79893.12488628393	29838.81509033795	99200.59633061056	43097.949703317136	82063.35890734446	47208.17879641432	80678.3864172253	47021.978482254024	49809.68522521517	141472.99968082507	58578.64298977556	42605.34535179233	44226.41783898445	102048.29273654471	75288.20216615987	73250.9319044248	93079.13089513451	55904.312130320024	39711.997553294	125005.62515484277	104077.3349291528	39268.936684708955	20547.08919114075	28056.297653882153	38693.70691310793	39446.71992739749
37857.03967553686	42477.95956637339	89953.34224584888	35730.97310104628	79791.43357409124	29676.847801612465	99106.75459085603	43049.73045707746	82039.46680986247	46474.41444262128	80094.7023303173	46958.35271637094	49448.57158411166	141186.51574028874	58566.84168554188	42547.98606222202	44200.5318882868	101839.26618332141	75288.20216615987	73148.12080564865	92795.63840327374	55825.23964336839	39495.78329006056	124902.94824194303	103969.43175613761	39221.845622356894	20519.554766479334	28056.297653882153	38615.11028142962	39418.893273645284
37828.71916553147	42374.781777539116	89851.90207787447	35331.38096995014	79720.12455723663	29531.404418229635	99007.34103723841	42941.17520369957	81860.8988974881	46088.871908755726	79927.51240997872	46813.87809331581	49321.51320903907	141091.00757914525	58431.04182054798	42422.77873708043	44164.579071437984	101815.48756139525	75288.20216615987	73054.47149158282	92465.48493373801	55682.729459733164	39403.89991921773	124572.14286544485	103801.71184616117	39180.033106316405	20519.554766479334	28048.553536251104	38468.68086051084	39343.46438983882
37810.81118712343	42305.78903880487	89851.90207787447	35322.08282332065	79629.787143253	29446.678090751222	98910.59586527117	42692.789604628684	81642.2184480715	46053.81979370319	79783.23986241219	46335.47986127091	49288.49768598439	140789.51845224845	58306.32956969757	42104.506539809954	44137.61687977907	101591.95961211843	75205.92142879308	73044.63175259838	92327.58964977758	55607.96981401752	39340.136548216185	124382.94334476693	103801.71184616117	39080.33534273083	20493.6587875976	28027.430230046586	38335.54471766818	39204.49612454062
37677.57267692403	42212.398902578876	89718.87436961173	35147.43856884976	79531.6191768441	29372.911004749483	98358.11736309022	42528.83827215598	81543.5853385683	45547.8434618342	79625.88757796594	46015.173774664756	49288.49768598439	140778.32990054996	57945.57251646454	42065.453888272066	44089.59788804491	101591.95961211843	75117.06353537994	73044.63175259838	92224.75504332648	55520.14448524831	39237.7195077193	124290.68713881446	103702.31934358194	39009.14531216281	20446.959941838275	28027.430230046586	38335.54471766818	39196.809854436986
37600.62761631658	42151.50165757278	89435.12809037704	35147.43856884976	79107.61639385394	29137.606560117445	98072.97746145928	41277.77241221551	80988.84622534967	45451.46853575302	79363.01375500351	45889.98283931856	49288.49768598439	140719.34485954564	57897.127226753306	41993.05852015997	43980.23870368274	101567.22838649247	74736.64112345423	73028.83957454484	92087.14450641052	55433.84304778857	39162.28609688384	124074.19850133301	103596.34377425347	38878.802514649724	20407.686487839077	28027.430230046586	38335.54471766818	39104.41468153366
37092.70157051619	42063.458666493054	89372.11921374315	35147.43856884976	79021.42607283843	29003.02202278479	97880.39750558278	41092.37780457715	80988.84622534967	45340.01657352793	78959.77911114477	45829.81124348813	49288.49768598439	140385.50595460268	57756.77947334758	41947.659555673585	43909.68635550336	101440.67113305992	74620.07663710695	71795.59002729488	91559.24162221391	55394.89837529487	39075.74834929341	123790.05247285253	103457.78435785085	38532.84666178074	20368.016406376053	27963.611364352153	38236.398880771754	39099.040658279
36961.74397993114	41931.65213311929	89261.61011623497	35005.45274482396	78882.47722476331	28927.0241006029	97521.93962340479	40592.04351015199	80714.13357873276	45340.01657352793	78866.48340828455	45762.648816784626	49205.4899024453	139551.6834459345	57697.904323293595	41870.67811129648	43834.38641216681	101440.67113305992	74323.83487985567	71579.66308295244	91422.79906404519	55299.92501716595	38976.045926145496	123284.03726413274	103457.78435785085	38355.12652778282	20337.06479551944	27963.611364352153	38218.44710080924	38995.779991479416
36766.45086395269	41866.1741586953	89189.38219396153	34995.969934479785	78580.18985435722	28872.057909249794	97350.3750500858	40259.30032889755	80583.54728739496	45340.01657352793	78743.33227563617	45706.97383867395	49205.4899024453	139133.94165189163	57660.706423626914	41827.34736764727	43813.87661196794	101390.17226332711	74193.17784913095	71344.59472901706	91316.55134235104	55153.477624255225	38827.1744182314	122965.44109217849	103267.3937795405	38284.52196181091	20284.92450022069	27899.99584755654	38159.51997536207	38934.89434144608
36728.03860411179	41739.16783457776	89180.82307349582	34935.36884682462	78159.58239571814	28815.874067992496	97251.47231175767	40067.65126277016	80446.82182697754	45120.59915927169	78585.54458240359	45654.386355399285	49205.4899024453	139106.63662250605	57601.15449663891	41699.82821080741	43691.922834870325	101286.86886896768	74004.9841401323	71257.64465715797	91159.01066464564	55121.22372172073	38718.63466586964	122785.79511203099	103172.28186947716	38165.157018273174	20267.9975194781	27814.797107772916	38156.638044415886	38864.405037924924
36663.689914599396	41651.42562144302	89022.56590379708	34914.53138394727	78041.35524113724	28588.782476037253	96896.00172383717	39458.65283270324	80342.77609442905	45077.21899566157	78272.65160041925	45617.27789893502	49176.79216135295	138727.72774056045	57503.0481525896	41605.334659117965	43591.53093289666	101111.98542673202	73724.18681222035	71257.64465715797	90992.2534033932	54985.81600111906	38396.132375957575	122399.04989237894	103090.60221098646	38077.35299373844	20266.936763179594	27814.797107772916	38142.96099477212	38853.51197546212
36512.2006405487	41517.45881817397	88920.6832476341	34914.53138394727	77706.71918096603	28485.676427543927	96717.22933098677	39232.136802837056	80342.77609442905	44907.34655849033	78165.66470222143	45423.76802288875	49176.79216135295	138586.94837746423	57341.500676795345	41541.073223929496	43591.53093289666	101039.02493407721	73711.03466600303	71129.66697867258	90721.43056454774	54913.66394832312	38298.007341307035	122029.603909803	102861.46655233722	37987.39508963746	20244.216490866896	27814.300280850468	38043.360290603494	38753.55894337196
36291.29476732685	41449.090836647134	88878.7990442297	34417.50650946148	77575.97742267919	28449.263869868744	96551.94725165144	39034.898779000745	80070.66753539347	44798.79073774544	78025.67553712214	45354.28844135039	49160.449616138605	138586.94837746423	57208.681993096194	41180.94870943202	43559.21361613641	100848.59673462098	73675.49707411433	70941.99274859729	90240.6117504216	54806.15766309542	38199.00399731466	121858.8812356313	102642.91706286244	37616.380297358395	20126.117020081794	27814.300280850468	38001.04099649935	38703.24455340607
36178.99040772201	41412.98360670649	88863.07527320544	34281.26969076191	77484.88496105175	28345.253924954704	96412.23645926086	38914.81607746045	79463.5375657834	44678.844531359355	78025.67553712214	45176.4476994921	49142.673715982506	138365.65815635026	57127.880605957886	40916.60301777825	43559.21361613641	100702.59083519125	73455.94420908912	70856.26098732532	90169.32466428318	54787.78677943679	38141.274659051414	121546.99025171116	102485.19995055813	37530.77778874575	20062.35209666357	27808.964786470577	38001.04099649935	38655.10647191296
36051.201260893125	41400.46918412078	88805.68008078332	34176.5675588978	77204.76975802614	28104.931518945727	96310.03165494121	38827.68485909794	79029.51161396803	44634.418786821894	77963.21101254245	45097.0796567715	49103.28682937374	138280.15178846614	56706.01527442183	40770.37235682874	43519.4944699755	100584.67357923341	73351.58512630194	68138.0579842836	90074.93072741685	54705.46409143046	37844.23464937753	121428.14724416443	102339.8341149434	37155.840156294864	20043.92967742552	27808.964786470577	37996.96000365053	38523.849065372095
35872.67876721847	41400.46918412078	88510.22642962835	34161.69364095079	77204.76975802614	28002.23285583342	96310.03165494121	38807.724971053845	78777.10995291799	44554.14221026981	77900.58088747987	45063.770486990405	49099.17491033825	138065.98946434777	56272.34354429078	40283.89654707257	43400.487394018885	100492.22705562357	73331.6672536732	67923.93460637068	89955.36752258903	54539.73248615546	37442.954761847126	121303.36350580308	102236.51385650219	37043.76954806155	20013.028087095536	27774.874290668966	37858.10988472414	38485.17278977856
35872.67876721847	41278.63603503052	87974.34579069959	34136.29331348532	76922.38107300087	27964.550743248263	96260.68586870091	38269.14039511699	78777.10995291799	44510.40257832634	77820.48092337154	45036.2483400714	48904.01312387704	137946.85897367253	56185.78187240511	40078.04758536216	43386.306206554684	100492.22705562357	73133.65961182197	67795.5007629067	89851.53402833585	54231.29431106474	37393.2622060611	121250.67164939368	102145.41978887399	36944.79725615675	19887.96483187629	27769.998463302974	37700.0404818595	38483.94134853755
35872.67876721847	41117.00387090274	87650.94792238301	34061.8831703155	76818.27064893776	27881.411635407025	96140.5536309896	38124.81219715124	78777.10995291799	44493.85818238189	77694.26969104906	44880.753618925664	48904.01312387704	137882.69604619252	56075.64293032297	40068.949804945674	43284.760915547544	100347.03361664678	72952.23151744905	67766.28861706927	89521.72762312631	54133.52495792244	37340.7327081929	120972.44075690996	101972.76474344471	36908.78485230762	19845.069789233286	27687.55191317185	37647.5220418362	38462.29035650329
35792.50565201252	40929.24515829311	87650.94792238301	34061.8831703155	76623.99965937738	27824.946427887644	95733.83290304066	37993.95619568877	78637.18916173142	44025.89956271071	77660.18256601316	44845.500472085725	48799.780411059284	137742.78325617325	55817.61554714921	39951.142246533	43252.408394398546	100289.39632601634	72854.27087467196	67685.09270314805	89146.57567179101	53971.36915826742	37285.84778783907	120789.25064761909	101859.48610536936	36797.52744018824	19808.2424098412	27623.616310265836	37558.79673146383	38418.2746483973
35736.95783713048	40814.08923415802	87540.0687390943	33972.33971852924	76572.43266313673	27776.120906542794	95392.5166071098	37909.758255191206	78513.2858534632	43866.21580966677	77660.18256601316	44680.05299816477	48783.40933816797	137616.94939754045	55788.374038054055	39864.50960382061	43252.408394398546	100289.39632601634	72808.53275383901	67561.89776723518	88997.21222271859	53955.32687352819	36711.392576654616	120657.66911556304	101784.909354979	36766.9582616013	19736.685462520174	27583.643342719224	37482.248931530776	38301.88025485035
35736.95783713048	40814.08923415802	87496.84767758113	33884.086546354156	76367.76777882244	27687.418531246887	95271.47251362709	37850.16609052257	78488.37025402415	43670.05547990327	77633.6656449022	44236.237888650976	48670.98233134927	137192.27456837083	55292.68173405403	39741.96169497284	43241.877910218034	100268.91040956244	72553.29891223417	67528.94259157711	88830.50145491383	53769.27532024481	36470.900423672945	120628.02131648615	101712.08705401195	36710.1493238787	19713.656007907233	27327.27979939112	37393.46443935257	38254.80232501363
35718.41890632329	40775.09841769365	87324.98150920437	33819.204538984966	76180.68597328832	27632.233389442117	95195.22496747141	37730.061349055344	78386.53504385384	43612.10288643189	77476.3421718009	44179.12682956421	48660.697405849845	136938.9029392749	55164.53058073061	39600.59547901872	43207.11399287405	100261.48938659002	72275.90185616654	67453.30305976488	88530.96286703255	53716.52762983616	36355.37695662929	120562.74087758885	101305.34021245185	36617.84738651264	19691.082239179123	27256.720178370724	37393.46443935257	38153.46073332442
35616.93386295659	40743.580077199134	87299.92216492578	33787.89785395049	76180.68597328832	27531.67139387207	94970.73381307998	37689.5440534462	78294.08458802218	43512.06409735946	77265.43395449585	44097.80691282062	48467.03084755432	136711.39979364665	55030.31518552646	39235.76334260327	43168.25282554304	100198.18127595345	72249.91527215502	67205.35947251637	88473.73879716793	53699.57706502169	36228.03465217662	120463.9440838657	101269.27270375106	36437.133482060024	19663.451184122532	27214.879217338093	37367.59677873373	38041.87194441732
35568.49750209417	40717.46503974966	87266.12520507575	33758.007508390496	76180.68597328832	27437.139807161482	94915.06231713621	37102.94858447654	78227.67403922118	43445.66494444303	77171.31141553973	44042.30021174668	48369.51678029046	136457.0689443364	54978.47471979822	39141.05635381751	43154.50262888183	100198.18127595345	72144.68991397641	67126.56598689203	88316.43652412319	53624.153994735374	36160.18411294595	120180.52130329993	100905.07448403382	36357.44596273675	19619.27832924646	27102.448212919713	37323.1103995771	37394.60336029779
35555.06979706189	40669.021823427334	87136.37252347366	33758.007508390496	76173.62569565226	27277.120046294833	94630.610341421	37013.49521823184	76907.78588228518	43312.608439377924	77030.03943432358	44041.95665420372	48296.18737058324	136121.43058332716	54753.96760237319	39052.97783193298	43124.60515827649	100058.67618170957	72029.91257065575	67100.5745075431	88274.56299693743	53552.67780336844	36009.73397960777	119931.40803688395	100764.45512339262	36241.905591447285	19604.44418896892	27069.30179215791	37285.33691618226	37341.64748706347
35447.05100232351	40640.87723095075	87113.4542925283	33679.266353604246	76074.9560229321	27095.253481831885	94479.92153539922	36896.19856806557	76801.05060983705	43306.38143047183	76812.3413085604	43965.37822933059	48128.92223413164	135867.84238529415	54541.26484541694	38961.68576135206	42917.71863544079	99986.03613491058	71793.57488635807	66989.9380188065	88200.83686315795	53548.399312612644	35921.17666181464	119889.51342577903	100671.68086232163	36175.06401038885	19544.96994010898	27048.58075251897	37158.47082557259	37341.64748706347
35158.9067407639	40623.76012154987	87086.78435545872	33611.266911293635	75995.53367713373	27021.73102629211	94468.54388531359	36737.277281833856	76670.06961211181	43188.42509276072	76774.03685561182	43761.84951847879	48099.9907839435	135717.59420021254	54426.02285961884	38848.20415836342	42878.956944324615	99781.24781880148	71474.50560179178	66989.9380188065	88046.17400671194	53479.69525554426	35804.23803718107	119689.88120121881	100582.339522169	36005.38436246832	19505.181793126798	27048.58075251897	37041.945354828626	37272.85416577678
35130.00689354491	40623.76012154987	86602.08744957266	33598.314110550986	75918.85589982377	26929.762571079547	94333.93183570611	36584.607716504644	76283.63232614231	43110.65340354617	76720.46565705011	43482.366338702006	47998.92976392013	135483.85392158356	54339.91599697248	38770.06909090789	42846.191142563606	99681.39495028848	71360.33350314808	66797.06545798396	87461.80522791047	53439.272099811766	35701.22768056566	119624.74743463116	100524.67054426315	35909.46717871457	19505.181793126798	27015.266106682728	36983.686326723386	37204.19092912242
35108.00371774522	40462.107724491	84774.119838733	33525.372732878735	75837.37658536139	26862.50802500865	94234.92856187481	36396.34737812801	76002.9588805949	42879.23051489633	76620.484262009	43407.44062212114	47880.18315947302	135363.61895250436	54314.90269720138	38754.65932826125	42829.0604404089	99597.88354988128	71208.85742057237	66609.74716577001	87344.12466417074	53390.60877754212	35598.308521803934	119525.76441020638	100400.30505478117	35770.305694237686	19472.779423501936	27010.454534027016	36865.094082322714	37114.05849145999
35064.881557306	40399.51523872404	84567.0387621024	33459.081384551595	75713.03464497442	26824.265497266308	94143.86526495853	36396.34737812801	75990.44294307622	42836.009878342535	76371.53096220603	43301.600797531195	47817.86250313505	135106.69175668756	54229.92246220294	38669.51606303219	42737.35240052539	99328.72828767641	71150.91811619671	66561.6592951575	87085.92479142512	53329.898531158324	35527.843210887535	119329.25341272171	100329.52583873805	35563.015891575254	19467.356524627034	26927.96945432252	36795.03481738658	37078.72357189414
35050.253269705456	40349.80637120037	84352.61277511224	33397.455153291594	75303.04569921	26741.26238194557	93707.1657387078	36286.79232033998	75915.46239123716	42810.4376393486	76111.2094246146	43243.4848102486	47726.5436957145	134669.19308550522	53908.46628858948	38514.04774204321	42701.39727738463	99189.18177640054	71093.08684732558	66405.32008250285	86967.55324670272	53273.2123078223	35461.50347464594	119116.25424812216	100259.4085934331	35518.57242271511	19420.408238566673	26879.211289282437	36744.04316038584	36992.57781893426
34987.261815755395	40272.20163557163	84225.21845262409	33342.94820337958	75115.55679840368	26660.739559525162	93417.95159731826	36167.83381425521	75912.30976400651	42737.7513355788	76086.80406814512	43241.6440733559	47611.59897855153	133733.44921247236	53066.05751234118	38473.17064607118	42632.239141920465	99189.18177640054	70983.24225666616	66380.40796656598	86792.17421336062	53235.1860650368	35389.22501476346	118946.91664686424	100152.2558227173	35474.11836872625	19373.173450582428	26855.311933650053	36741.54968733281	36973.14842567884
34968.198119095745	40240.95395772836	84176.89042474166	33297.634974559594	74981.69698036571	26616.12656745212	93087.75912519821	36095.62840244523	75839.47879647386	42540.14760248484	75945.61975402129	43175.19147999589	47546.832453392315	132787.8289166895	52956.837059353165	38224.8890520927	42512.30877178147	99108.20241475926	70944.9206793218	66324.11889711638	86640.67292155471	53041.05288371796	35361.092218452504	118852.36559422838	100059.36495682443	35423.07524256325	19361.53567650763	26838.759838293645	36689.65545705463	36794.34124530013
34932.441835276026	40192.783724652014	84086.73687625828	33280.55466389181	74768.75902465396	26576.509625007377	93031.37652418872	36033.89129109706	75788.47922732058	42326.27301576112	75891.55084809262	43156.904887140496	47508.98316698632	132649.08596114407	52857.89191517579	37783.90254364892	42369.21632274051	99052.79045275881	70713.89659397956	66299.10421380607	86513.32969444172	52657.953372965734	34913.80905834677	118693.59179683407	99997.09046991423	35353.22005214743	19315.563465417814	26809.43369012678	36564.088500962185	36727.91186004041
34866.51294704947	40130.06291280329	84032.886046875	33221.843273709936	74422.68526059751	26506.436684821212	92996.09295350476	35925.63047313958	75655.71537026526	42292.914463134155	75143.30823474587	43142.53208064403	47459.754527398254	132469.6283838486	52616.218176519345	37414.31889011423	41768.112311065226	99042.10725809622	70611.60943505577	66181.09393185438	86489.27204246483	52404.90986886837	34796.93279104731	118564.36765737101	99950.28140299988	35306.25645163409	19198.559115617387	26769.668850867776	36486.269197335685	36632.6071734611
34799.41232019062	40055.278989666505	83670.055486121	33221.843273709936	73737.90717533896	26435.54343083354	92670.86590157525	35860.83546063156	75652.85219266957	42116.48760427449	74812.47848974232	43046.67120504267	47367.1658761955	132469.6283838486	52590.22091305966	37367.00291687134	41224.96182500155	98965.33801790794	70523.34104677368	66095.81899402465	86424.38854095775	52342.569175003235	34728.137207888445	118452.40803447124	99798.21910169974	35245.382278908626	19170.05603421494	26769.668850867776	36446.14559264555	36526.78029316225
34756.94020251001	40017.332146329616	83485.37058875743	33082.72097928538	73009.55336987329	26392.95253197239	91752.04102470346	35754.28333011129	75503.97723587012	41637.26923848532	74758.724746104	43021.176169744125	47260.75199889926	132412.59467241896	52371.37186755509	37299.275857500375	40961.40770356915	98935.33876298633	70335.58001009676	66023.79665895674	85864.88289954665	52208.95870400565	34702.07818332287	118385.11907037941	99786.04916294476	35215.76761093516	19143.789922421573	26769.668850867776	36385.53844535049	36453.85969011705
34733.88399173587	39984.89031383395	83451.53207719086	32993.19382324142	72765.7427317674	26362.718409063316	91616.27988009229	35661.763411640466	75403.54899393288	41528.06436214776	74625.99692550382	42954.40434841921	47107.60496869893	131941.56643629976	52335.88934300107	37263.757102807314	40903.479753350926	98810.61108899751	70298.58178737276	65985.32696250109	85665.54676029476	52140.129510116785	34516.20175295607	118207.7344473002	99683.82801445396	35188.92810847958	19112.831443651692	26769.668850867776	36338.648490666485	36431.440984180255
34714.30618600201	39943.26089101965	83306.10396671122	32973.646036974416	72587.33690207117	26148.024327771454	91545.36507878272	35660.50642532712	75403.54899393288	41482.231420804754	74607.06781595817	42907.3736156745	46961.284720040036	131869.52991147788	52084.78317563571	37191.836868313665	40701.62625924524	98810.61108899751	70243.0908535964	65745.41425294109	85518.21272352399	52022.5866519604	34474.11756467061	118207.7344473002	99573.37989256156	35139.50198815668	19057.960841868546	26744.054568675303	36301.63655063658	36368.42411430171
34660.953736620286	39899.05701255116	83178.61992683599	32973.646036974416	72551.22803608455	26065.27652784691	91482.53296787977	35525.71533351199	75360.77686776455	41286.1196348285	74554.58333812677	42907.3736156745	46895.65961400897	131683.15306218265	51917.74946748362	37104.261087152554	40582.15948656797	98755.87415210171	70032.97764586307	65578.75095496667	85426.99375007994	51968.63999197271	34372.11425144573	118065.89992065637	99486.17891385588	35118.831282736355	19043.775895328483	26712.073879779808	36295.009624188446	36337.301173258784
34640.54117342504	39853.78086508022	82969.72309820922	32940.92656001798	72296.46231565563	25997.95356230338	91292.38904630122	35466.46492470084	75360.77686776455	41255.80299578306	74485.75409046639	42884.29607439143	46820.13762873548	131596.12225301316	51817.38010372009	36572.19799785473	40566.750118431766	98527.6887415469	69911.74054609648	65548.48618582943	84941.18299414474	51873.69664409544	34172.09517416706	118061.74855544358	99040.65056590807	35090.63837424031	19018.198682951053	26695.678954763738	36089.21457467199	36254.36813544227
34541.2589828902	39803.33743497111	82911.3392978	32849.781844878686	72283.70763877404	25962.843979657133	91229.28521716577	35358.89018821153	75288.86930900392	41195.523912675715	74427.36810469371	42884.29607439143	46766.306961282404	131505.93369245366	51779.20823065315	36523.107436941384	40464.125121543344	98456.55979052829	69828.25874621262	65372.46487249815	84529.92738873887	51831.77757607854	34122.56874473199	118061.74855544358	98719.40514252151	35047.5438893289	19011.711230734174	26642.675076084695	36038.824679656434	36244.3979311477
34537.87277209187	39783.72386809274	82782.57996561237	32849.781844878686	72200.10732944254	25878.086309674873	91221.28919657828	35263.19442024162	75000.2668307168	41195.523912675715	74369.22510164927	42781.08736075104	46766.306961282404	131213.5908412256	51718.65059826495	36467.911672135044	40403.82152161017	98379.24647544589	69828.25874621262	65308.563225613194	84370.46422018163	51773.770718453125	34070.62870904099	117961.15829368669	98657.26846177226	34948.80268958889	18988.746719342915	26642.675076084695	35967.02605535854	36137.3792032443
34507.121677523544	39751.356434088346	82765.73216979223	32842.06399014668	72126.58112157318	25814.414842598235	91159.04033964992	35148.99244728939	74862.07124200143	41145.7466548681	74266.01786803428	42781.08736075104	46766.306961282404	131058.10182595658	51618.19926883043	36249.6473217666	40395.161085130545	93895.7219840285	69748.3807916778	65277.56672210427	84299.73512248619	51738.96370820341	34008.19857359259	117927.82788029347	98550.48206575299	34873.685409004625	18950.186760758603	26618.01994752156	35857.143468744	36111.815307032644
34487.08471057986	39705.73456428373	82674.30433561219	32757.147721205038	72106.37852333469	25707.841481579224	91129.7420210005	35088.84504883027	74734.5082060986	41116.525713100316	74128.98686790327	42738.34191365199	46766.306961282404	130974.27047645673	51540.12991352419	36186.04062163197	40331.30885210836	93408.26761925899	69623.75892073447	65138.07347202336	84211.14351440876	51665.317420544045	33960.52440993372	117908.84856631227	98434.43508537786	34819.60317898802	18899.832650378652	26618.01994752156	35626.59449163972	36111.815307032644
34450.50840891825	39645.15113368182	82607.74785891609	32712.12691058653	71762.74672130386	25669.88094331091	91094.44337804982	34834.47111106765	74713.55668529391	41040.629211589294	74090.40826937243	42645.73162100535	46715.38656233532	130862.312295771	51454.41943078277	36139.56251750307	40283.217104345174	93291.55925249626	69573.14603805718	64965.08306449102	84091.29507086478	51578.243853905886	33908.57881431115	117630.82328849417	98291.81737963292	34795.43979183762	18856.731915155713	26551.303002928296	35514.680418259435	36063.37298998361
34408.041730137054	39645.15113368182	82601.70329059091	32680.97630091204	71690.68325157595	25620.89147909959	91070.58129273064	34765.25572985717	74713.55668529391	41001.776419336806	74006.60923670267	42502.4352708861	46625.85409405836	130800.86078970466	50928.08681379447	36063.81088286761	40262.55643712277	93217.86888587852	69493.3408478765	64900.391194624666	84015.15374048028	51492.35259228869	33803.30429528876	117313.66038318575	98162.27433557977	34732.12036828036	18852.214635678967	26485.999720287156	35449.44309838119	36026.465365327866
34400.80305933084	39608.61019631089	82579.73671509326	32638.532879603	71591.51039178022	25574.153528362393	90778.76570329757	34668.21627249353	74713.55668529391	40897.53487361717	73927.47224036451	42430.80001279535	46572.297188651	130657.18207134068	50854.95707258249	36041.96059385545	40168.9328195393	93059.40530885095	69470.90445716633	64807.39865060967	83908.84879871031	51408.3892225652	33749.30020934239	117290.46415771032	98092.89930726423	34692.02672439296	18840.860685732332	26453.58959988239	35382.12466664933	35174.66925320274
34363.78751723118	39587.37850956003	82541.6088984906	32587.578031770186	71441.75882761307	25532.346231023483	90670.1412763274	34566.05973285892	74695.626359351	40809.61080627596	73874.71200284583	42381.638690391104	46560.91782250434	130473.7979294163	50543.933659526665	35996.058649157014	40147.573100944195	92854.7458819747	69369.8884457496	64506.08099206824	83827.77789662592	51340.73580212501	33663.629616578575	117273.89159823286	97908.12727414983	34642.6870202016	18805.120108892705	26344.514266340295	35309.977624870386	35150.44434839257
34350.9719384053	39309.30388972833	82071.62996493204	32555.691357451593	69800.99408513766	25511.483700699893	90581.5784200991	34518.81684309451	74525.31362298883	40790.07590088845	73827.11725375154	42366.548217919364	46560.91782250434	130430.26890739403	50486.07999599807	35982.70929667172	40107.349379768144	92835.54246377709	69276.32969322547	64476.83920319271	83759.29397503487	51268.373076072545	33544.42035011511	117273.89159823286	97810.87438099514	34573.03440632088	18804.89306818603	26307.87906874207	35274.63908438995	35092.09297908543
34310.83349704584	39200.132356651826	82065.1177097148	32555.691357451593	69690.14462383336	25487.379410574467	90518.96770412008	34474.63643565417	74183.94086154562	40756.139331388586	73755.03661024779	42307.57543804855	46502.31273601275	129351.06702287824	50204.6097345764	35596.99797005939	40081.59713651218	92740.19398012685	69041.07488258084	64391.712363078695	83720.10506414522	50929.54795547685	33378.59906897398	117131.37474597809	97291.70006465845	34571.402787108105	18764.9055383595	26307.87906874207	35195.57724378549	35051.9696471867
34301.13853471984	39139.05556389043	81809.54488356932	32410.124714320773	69647.48137514593	25403.79945424282	90410.3270310947	34429.85969022187	74183.94086154562	40692.95681354988	73707.46439389142	42298.892274970916	46376.84569499546	128906.33115807606	50035.40728823315	35505.27470454766	40040.49301344343	92663.79821920075	68657.31556560984	64297.7157599234	83066.77445420355	50827.33854495468	33329.79804082181	116788.22395129726	97157.3266871112	34531.72765343852	18753.845948260263	26265.907542907247	35113.88051134105	34994.98715529954
34301.13853471984	39070.44271273683	81732.96618381716	32347.69026547918	69553.18408220189	25313.37866655901	90318.46695698271	34335.32427080127	74069.07618360266	40498.65812039083	73610.9733252129	42114.8352623736	46308.146723871054	128682.53979514271	49979.74350640521	35455.20408301946	40012.60257351093	92663.79821920075	68629.38368018318	64279.884115905006	82933.91630992253	50796.616593393235	33305.41788573534	116553.8522522369	96760.56343701528	34482.914355877365	18731.98404359034	26265.907542907247	35078.22154994497	34982.03132202706
34292.52254533113	39032.49110731309	81614.21545949194	32063.091164729667	69467.9549798977	25301.06829642491	90270.90483391244	34272.67319074363	74044.17575047353	40369.64238409503	73544.61737402713	42025.565357038635	46281.4828918055	128662.78017318176	49887.99683947258	35400.88799109608	39916.49919928773	92663.79821920075	67590.76088546935	64243.41602463278	82875.65305494418	50742.99028710432	33083.317296396875	116329.99696909466	96574.05311019538	34412.33572617301	18716.119888508143	26257.69023969287	35002.826782956494	34885.131037929634
34269.18051374161	39002.04935051315	81468.11748935517	31990.49011788339	69186.54788944144	25270.330808583654	90164.64567611562	34218.22710851103	74032.35134748189	40299.27482404377	73500.67890638414	41981.488711569385	46246.01972830045	128137.79491348636	49622.064361008124	35360.72556789792	39899.55778133634	91761.79348898205	67336.57887850964	63927.51205899148	82697.741547007	50702.26021746296	32925.93348433047	116211.9123849611	96423.97278324429	34351.95258683793	18613.066031474762	26224.001846323343	34921.85470582453	34875.949447581566
34238.35611781989	38981.33493685882	81369.15609353219	31936.992280973296	67478.6959761647	25222.46332773874	89908.58804595523	34185.53024061434	73999.70192685029	40166.02968825771	73452.92247419852	41562.39606061646	46232.23864307974	128058.71584091312	49552.92929907859	35341.323330320316	39885.42197973084	91724.15286788734	65510.183910331514	63867.84455122833	82611.72383526478	50583.75903494297	32862.576140624085	116148.38831165798	96336.41310155223	34280.23609235438	18541.75065913891	26220.193119895815	34898.156354593484	34803.29886944065
34225.7357314869	38941.15271975733	81145.72724670608	31915.580177553336	66977.71168181849	25207.705272882435	89662.33622036067	34151.288036105376	73907.81719096134	40057.32126316067	73386.90783453058	41184.84537929454	46232.23864307974	127992.4674157564	49457.49068318107	35312.86180842802	39257.34310330596	91636.7974195123	65447.03779556585	63766.71888647279	82538.85971863173	50555.957101821	32825.7406124042	116094.40303981604	96169.12810945552	34158.837572367534	18448.202986857315	26191.958505645205	34764.06028934613	34723.64794980398
34205.083758577865	38817.43796553575	81130.99565347887	31858.815760098383	66732.95927229084	25162.117972280677	89558.9298211148	34074.678911930365	73878.08538965676	40039.9653542413	73357.63780633258	40858.453424557694	46176.76035173211	127966.76429570181	49437.19733612977	35290.615552458046	39103.38365765336	91561.72306452953	65368.326737212876	63665.33158540265	82474.26410228218	50416.48781994346	32764.982930641912	116046.64556298908	96079.14392847558	34111.17725366621	18385.31964728885	26178.84879065775	34685.7345391642	34672.09536690754
34193.78021454981	38780.18424065311	81041.69290003447	31747.231125101884	66487.88252535483	25140.395048585924	89509.58876097652	34006.937208287825	73794.8078296241	39987.27229586018	73283.18019564019	40564.297487364245	46113.480473832016	127941.6223169552	49401.528698571696	35226.62513795463	38717.728997692146	91429.65329326192	65218.14350355022	63546.5890784284	82315.50243394205	50370.82623819279	32654.10439933464	115983.87260923175	96057.3265075848	34051.444713626624	18346.508980829778	26166.657543615212	34667.71323667912	34403.593600530425
34193.78021454981	38768.832661103115	80945.086390946	31633.875306870388	66392.97490439515	25028.773360247236	88836.86981126016	33980.364083105706	73707.32521062327	39939.75087382575	73278.39777911747	40491.385613454	46101.16328133209	127926.66984740304	48779.91257859682	35192.823545003914	38600.07650088001	91367.97235802666	65170.011523395624	63516.586534188245	82181.45291656934	50239.5930994537	32523.81618872935	115949.80803329911	95741.41075543626	34019.387159836406	18331.58306356876	26163.382085328936	34637.99719456393	34327.03680067361
34153.85219928512	38390.99546643766	80740.80867584483	31627.405981135125	66169.11316625254	24952.78130220806	88539.04445138089	33960.85264201157	73547.42627901956	39740.31054171365	73230.01376192104	40478.486326601516	46073.31022034574	127679.13482666042	48712.74486384919	35131.66037158539	38532.35708867696	91301.53653953568	65096.57032232564	63468.487843065624	81891.71329925212	50160.6083098791	32458.08850880967	115847.2021660242	95523.42741160626	33954.737852802304	18320.475737561013	26163.149903378297	34601.355536102434	34296.94899985739
34081.56781934663	38234.987030474374	80667.50101627695	31607.521944496424	66017.12030243156	24920.21035939354	88301.93026450614	33933.82573952593	73547.42627901956	39699.111754841855	72257.04601618845	40458.51044331267	45325.1770981353	127319.03209293127	48563.17011175543	35093.18563387502	38471.98309661565	91266.06558291918	65044.360955313605	63428.14399749656	81810.6404057958	50104.39637404102	32426.49899672529	115760.57028207186	95488.8060004304	33877.562186734125	18280.32581189145	26151.392651232454	34545.81765087535	34161.92214187024
34062.078909814045	38067.514107160154	80614.80295840444	31578.324807627316	65683.43986476843	24896.19032493227	88141.32592779474	33906.58623144948	73522.51683095988	39653.69408414758	72122.80229219476	40425.42225184098	45157.82305491847	127088.25834444835	48526.328063883804	35052.40176459652	38414.387005846605	91208.14189251588	64924.73689144192	63385.23128793917	81705.7807287503	49987.95291821063	32380.644036464146	115703.84696887582	95387.0962725793	33774.50922461145	18262.752191522188	26073.119446663884	34294.51221195456	34034.51458143951
34045.01527591198	38013.715787936584	80489.56189525581	31578.324807627316	65376.684548869074	24865.192333514307	88040.89108599132	33873.05072253393	73398.62811437882	39473.72460174706	72095.71152576535	40416.79882446281	45125.61139825888	127038.67468669971	48460.069170004674	34992.92304229931	38409.68667911971	91129.4673948511	64845.74468709944	63300.36156961728	81649.43642497578	49808.30257950058	32344.279486615833	115589.4940185195	95306.0929466197	33713.150833035754	18252.434740594243	26048.867220469365	34256.82020518284	33941.976133332886
34007.94585346827	37951.861882657184	80349.43655327609	31562.185285501037	65277.51645241589	24738.158259822074	87963.91950362627	33850.725863201325	73290.54874662845	39367.518625919605	71977.36791815801	40321.61547023325	45111.87900581935	126720.93709192664	48184.05900937051	34962.719755004204	38368.27924411846	90693.04738629956	64799.78109299565	63149.04526553459	81507.1163225775	49749.6909583242	32318.472985005705	115578.79314086895	95191.23647662712	33633.19380941084	18227.773537763558	25949.616016220774	34177.11051982592	33900.98157503101
33790.476573839056	37901.13050199697	80279.85237832894	31547.33361741725	65178.52270217339	24612.02272263188	87957.35758305021	33797.62041579453	73275.80441182083	39312.358446046885	71904.00781253309	40269.22695365832	45060.659080574085	126419.13735799697	48050.41426286393	34920.80700189464	38135.27995160324	90584.08830388385	64734.78396263711	63008.06844175332	81445.01383040525	49656.684676272875	32242.90231195175	115477.59487789447	94918.4073500181	33543.46320382484	18202.16106143037	25900.60102420544	34150.69495934551	33848.93623406044
33763.221390203704	37848.24868973873	80254.23496859953	31525.484291533565	65116.50262115312	24570.95992363785	87728.68492317988	33760.483619214356	73225.29380390147	39288.31423079723	71712.57240634036	40101.747152281125	44996.689298171696	126256.11483962357	47961.904680683714	34866.520963605246	38050.91032076326	90505.30869737882	64675.35475613059	62929.33365484164	81397.3346815858	49631.453446588814	32208.197979332457	115206.11617438955	94703.26885711243	33470.71812212404	18183.853286330188	25897.34344490995	34067.048231479006	33821.631644238136
33708.636197992004	37773.24496837637	80052.45776252514	31517.565502390134	64936.359807534245	24542.9350228502	87626.71649789202	33720.41743858048	73126.60388310152	38921.870654753584	71377.53350837129	40022.30968961178	44969.46443772284	126189.0291617279	47880.5664305566	34859.67427929432	38006.704044785016	90394.94419208879	64645.42174838802	62831.58989789437	81283.7413464695	49502.25581894094	32194.30685829566	115196.2686351541	94617.69894677393	33436.77456739017	18141.236917998183	25870.3024082662	34028.80556777403	33772.410546554325
33691.83122070187	37755.5987597101	79947.65457254763	31387.56517784977	64899.455703712636	24520.72715763491	87625.99571999899	33633.877544888965	73109.4061267795	38681.725048454144	71336.97921412607	39969.71603160372	44919.13741751184	126042.25728725168	47836.58713845645	34802.39901810845	37989.929880210526	90249.07792477577	64534.10543921986	62765.50553799096	81256.64290210683	49414.59130412014	32159.320478136055	115098.96480228161	94407.40589262085	33406.46819239408	18103.924122967037	25854.641358559646	33986.72751697965	33736.663719195785
33681.41746181417	37546.83961686663	79894.0121595747	31387.56517784977	64842.22100520352	24481.52982931245	87503.16371445887	33601.84865930411	72996.17159004461	38538.39088471493	71304.54993604506	39907.45487466891	44612.030062363665	125713.29498588697	47740.38984270486	34769.528697480164	37973.58258778785	90168.12879153973	64488.84450796333	62658.927166388225	81230.61384859672	49124.85592778138	32078.614462564088	114929.48338933062	94334.8906943698	33382.9580607277	18066.38610674276	25854.38500065203	33976.7300434597	33702.10171472037
33635.25086840903	37508.36623452893	79623.70177413248	31364.10407988015	64754.06009518985	24431.148939486033	87492.62317477493	32987.20442240899	72982.23815642907	38394.93062943863	71267.52651482745	39853.435114217646	44580.501104875875	125573.87279233959	47695.593929515664	34732.68747322941	37924.26064301039	90166.71186364928	64474.51212207854	62613.85919457795	80963.4225599074	48080.900202822566	32043.140303711378	114792.28030754409	94193.70100765707	33340.07511377492	18043.110943117932	25852.226664630238	33941.652344824426	33666.283330315084
33616.52242293046	37477.540527493526	79555.09124838488	31312.858849517193	64670.174354355084	24411.599454056297	87379.62603509612	32898.48769416628	72909.50298906952	38251.08821746881	71209.36074303072	39801.049025509856	44525.94563619193	125459.21107764935	47640.39100843546	34693.238195679514	37916.26855407794	90102.66644084454	64406.56240415975	62563.42518672261	80899.3112673961	47887.69501288393	31907.02905281033	114714.64636570076	94128.54931215991	33299.91085477595	18022.673551410662	25837.608948062607	33913.26402848796	33629.27121196175
33611.97969223517	37342.28210324975	79462.77197074502	31305.237505651836	64589.30478079974	24388.01399534181	87339.18678921767	32818.43576058782	72874.91427152988	38166.00328513251	71149.09503177564	39686.7588421383	44523.188600048816	125359.55628902322	47552.05250445395	34660.46990501002	37405.200819388294	89966.75834266061	64365.26896744777	62408.62076630356	80782.2315894457	47769.34354307813	31855.239081129763	114508.83479803108	93956.59841146372	33251.32080109229	18004.799010868785	25817.460204250965	33854.238852470684	33558.13673346678
33573.25148607215	37155.00520588625	79403.80224934996	31263.823449290092	64579.96483304425	24359.678766068944	87299.48404298391	32745.82066201723	72843.02205860561	38124.03685298578	71092.85543027568	39634.56764194323	44501.21841338172	125281.65597469898	47486.861085919	34593.19645964734	37163.64109369558	89869.99757383668	64350.380671535124	62386.141818933764	80678.75122011872	47680.907330753296	31800.363509959705	114308.35232477295	93907.37759113291	33231.95005826362	17997.831954351954	25760.469976001936	33793.321419698834	33558.13673346678
33526.37562053757	37006.35919526891	79356.24557163758	31233.07192315974	64303.00103190851	24335.489471295183	87253.87632857535	32674.526014219777	72796.1237398717	38043.70289176119	71072.81262198635	39513.26145896998	44466.38900318851	125242.96231153095	47438.16246661602	34572.06098080678	37134.21194904093	85820.357658502	64328.957457068595	62328.86458221969	80662.57737537933	47571.72671887519	31758.83848374273	113941.57744369429	93835.28482754529	33204.32495734976	17974.033833008383	25724.21733085649	33730.165603322814	33535.0302265125
33526.37562053757	36975.99932754628	79312.43156289624	31215.331493440957	64148.63101007039	24297.146365015255	87200.1503582535	32663.54810001862	72707.60384062972	38007.647373576736	71064.19772811019	39446.45737935798	44455.02275572647	125198.41028042548	47400.685982539144	34518.63385549095	37117.99440136145	85099.32001689464	64282.119975156755	62177.259360302625	80508.9384311756	47536.17507497964	31669.398623983645	113813.26522684174	93618.1752066688	33131.89406118768	17968.253326836144	25705.775534778048	33636.26870107307	33512.01534847685
33501.33973495127	36944.318108583684	79253.6360872949	31204.215356098906	64075.42130777841	24260.35669038442	87140.14522617491	32619.45418050055	72680.73739166753	37986.76415385871	71006.92641630124	39401.89305486109	44439.09713433247	125061.60347688547	47013.85172415046	34474.07916488657	36862.614677921956	84912.99061432898	64239.30136824696	61987.80979960969	80340.00345867182	47516.99602262155	31636.269651068476	113665.38593246223	93575.20552486864	33097.38607112394	17951.44915600801	25684.149707532248	33597.04491582601	33498.953504027166
33484.126769576134	36912.133764117985	79196.9573024171	31131.751186336183	64001.27603729027	24236.290022740308	87101.46969181244	32606.77682125235	72601.58738662512	37924.1972975382	70930.43562056252	39351.89401844244	44340.77659943828	124996.57750631648	46851.8538929546	34409.992914124596	36721.34839535417	84874.3935643991	64147.89127138228	61899.50436919126	80288.47852922825	47447.19871944522	31537.11697912855	113452.2255034389	93554.84060717856	33073.625193111024	17932.79259461748	25675.63794852609	33464.238121215894	33470.47762473995
33367.55126656973	36861.71914756331	79137.18515355929	31112.409719718707	63927.618380888474	24209.90543063885	87058.39947554399	32345.81949050575	72587.43593147473	37906.1248176412	70901.89808324704	39308.56469404777	44207.308610218824	124942.68417386906	46699.26468801065	34382.504496532485	36608.31843633756	84810.92588766915	63888.36451026862	61701.55165286922	79971.89644071777	47400.42460272007	31436.40638257097	113407.71563871356	93321.36607871988	33052.408142463144	17913.982841751822	25660.24212977499	33416.232196917896	33424.8642745282
33295.77830131163	36833.00445935535	79073.33087559203	31112.409719718707	63894.767422135905	24151.929068245656	86975.37770644657	32322.712827376483	72388.80428999699	37861.556115432	70873.36805822456	39253.96476270457	44155.74180264879	124905.4026841867	46639.33824257248	34323.863968420104	36394.207115837875	84782.75275459149	63753.113974927124	61636.74278454039	79814.7682067762	47355.87534211176	31356.894652356015	113371.73057573088	93145.38602972587	33030.72638172257	17886.1620277466	25638.47892874141	33381.55385008398	33388.93670850419
33290.399655354704	36680.19239245828	79018.13843512442	31112.409719718707	63867.53464711673	24114.336828892556	86883.43723304305	32284.130232640382	72285.29681723748	37515.18136851155	70636.48588097525	39228.88808130151	44051.351305634904	124633.88949952711	46575.711875700654	34295.469528174275	36284.82933531373	84760.20820759273	63605.164129236284	61573.9253518083	79735.95303427227	47310.073787379006	31332.163367169185	113298.49835100691	87818.90101174402	33003.918209084586	17867.867410967072	25602.095605760966	33350.76199835408	33352.36422667307
33178.77217567877	36640.73345776695	78967.66100790745	31085.480861097356	63831.216877098006	24074.388690630447	84655.00213282119	32252.555235178672	72263.34568123503	37447.286882481036	70559.38182404569	39193.57826723144	44038.2893634146	124518.53289826214	46462.50201779514	34256.02032959221	36249.26332347013	84703.16745769835	63598.09263705493	61549.02528426918	79698.20733543656	47228.51163152332	31299.13455337954	113170.64630872977	87177.88634305593	32987.3694089286	17801.272757905794	25577.560778390514	33320.70221097494	33254.93564519029
33099.63320069402	36464.34788292898	78881.97859146667	31085.480861097356	63802.18611713771	24050.985027945757	84564.28371401443	32235.889226363113	72239.1889115564	37383.01578966693	70363.82428168958	39171.9702835939	44025.38754641826	124473.72975353306	46389.22908970254	34232.09430357466	36221.10340572456	84599.80635656569	63495.57762155743	61505.9511328987	79609.97847335579	47179.45379461667	31178.057686223787	113028.12726976468	86826.73096950284	32960.10646822801	17721.18677010072	25561.49407641307	33283.95399728269	33198.38489582675
33050.03689299022	36383.30803636081	78758.1676971057	31076.540740130833	63786.4856236988	24023.92039512826	84487.13611357333	32198.08246060848	71438.55300496612	37359.73773959665	70327.92312913452	38969.14375202065	43971.47740564616	124348.77919022791	46355.00433907472	34054.31009592474	35987.91603309845	84570.43544201484	63405.15728055621	61455.79317746788	79541.84467913164	47145.505891463756	31144.414921376123	112923.30370960268	86666.5297077873	32942.77557914397	17671.305867444935	25539.66046822948	33256.30426521038	33157.32125942017
32980.40987521201	36360.44508912746	78676.75697843551	31048.41692131904	63753.227831513665	23997.69653067093	83903.50943705607	32180.430850452372	71078.66253175809	37351.23718036503	70290.98713085006	38941.15885552931	43701.413335741934	124235.6672417505	46317.487227568505	34003.36009362478	35956.79136173541	84501.87194365135	63354.167477967916	61415.351549295396	79479.55018042008	47127.64199289557	31108.294268916732	112844.83476925382	86603.37353994296	32907.62398896757	17644.065336616703	25518.820452793887	33208.15927185801	33132.3942039821
32917.517523873335	36328.83921679188	78635.64635531785	31035.97411530288	63719.305467896396	23981.15309596891	83812.68068000537	32114.04652723213	70982.56248385711	37318.692969773285	70249.05232873531	38929.5149940377	43664.537696002546	124169.53307277802	46257.46001116345	33932.99989433092	35935.47751851738	84442.66933840173	63271.53295829268	61362.425207135195	79407.31272142188	47112.90704851881	31086.66045755295	112743.63446007125	86539.87035862941	32868.33719382325	17637.460367429645	25510.454725898657	33175.31821353803	33071.15169101054
32896.223166751945	36254.569060699076	78586.37004832075	31008.876408010663	63656.20668264758	23925.25785162551	83733.36294991276	32095.992312444094	70948.78017066789	37275.70724039783	70209.73079169716	38925.80736294022	43634.9468678933	123641.67907495602	46210.43780901844	33805.901947814426	35935.47751851738	84403.07485381661	63216.475689316445	61232.939239678446	79364.51762031374	47083.82571154159	31058.945123122794	112631.40864579959	86430.2328560284	32816.252574849656	17607.206524517063	25495.87291644902	33153.07440147382	33046.1082575715
32863.54804346671	36213.1388427895	78542.66334949178	30966.75141403239	63561.161450789004	23890.07929789595	83694.16522440512	32067.177911335304	70900.95560267364	37260.833176500266	70169.67959866376	38903.45642280855	43617.16621128338	123543.76154924592	46194.67524716104	33766.20722382289	35920.51761754995	84399.61521842051	63033.035289983905	61194.129220179864	79321.20194497755	47072.84588929755	31011.57227010431	112064.3620908476	86170.35602521218	32773.89222557198	17585.71805383111	25494.842054608875	33139.41622164208	32969.40464025398
32835.7146909348	36187.76944756192	78482.4614982999	30948.38883008287	63503.09001234503	23864.917060764914	83604.42713696772	32021.121859658488	70896.41060101608	37243.67553946336	70111.99225266767	38884.33154037888	43590.751536277356	123446.25725105166	46158.10433055265	33747.45760529561	35907.652968562514	84254.01675797052	62951.96040056623	61156.17721593137	78925.62700435924	47040.965171272444	30913.216570403987	111962.89458088606	86038.38571923054	32738.45201996274	17537.992378307117	25475.316645880666	33106.81083076324	32954.44611083952
32815.463700154156	36110.411830027355	78445.44735034043	30937.68072422698	63465.00296823905	23842.111226365185	83554.65777320309	32005.21836914297	70887.0329547604	37225.25132016297	70073.62245593406	38843.434176120405	43474.48408143356	123368.5512935422	46127.38144269433	33723.39157506866	35864.50782787449	84245.1133948713	62924.40888556437	61138.460410098254	78663.4742430223	47008.704432842336	30784.596844205662	111816.93654704689	85914.5596415434	32682.164406783042	17528.387661065775	25456.848959152765	33091.77754261707	32918.92639360156
32803.04628987983	36061.57835049147	78404.73601977734	30932.602217395186	63428.97945575792	23823.59851455377	83488.33031546528	31965.768884693905	70588.88221388166	37191.86697226761	70038.74778204756	38634.58401454064	43395.48041012122	123354.70893993377	46090.41195451586	33645.90685071659	35831.99289426528	84220.8850520563	62652.33816715015	61120.38530709708	78619.4327968603	46988.43874969985	30744.841179384937	111783.89442430343	85878.32712936474	32652.48717435098	17514.78728064795	25424.457336505086	33070.50634518992	32901.7166809363
32785.59337999526	36022.1828747003	78393.0725181953	30932.602217395186	63400.14689203503	23802.706656787217	83428.4209067031	31934.903636104777	70520.68348995177	37175.22561706266	69990.9768564471	38603.435088224775	43386.25158206282	123279.45990665231	45981.796980793224	33616.75624060207	35818.04536740389	84203.94867943003	62631.58871875412	61069.53234465291	78579.1994171974	46968.43811000407	30719.03375981831	111732.92007709283	85820.84865401084	32598.409754759	17505.89830496763	25406.924142334257	32590.267052967916	32884.29419952868
32776.529016934524	35965.37088830654	78385.59388090536	30929.54564334154	63366.52328051743	23787.72274395136	83323.19273933694	31913.33250417035	70481.04684466361	37164.22639065921	69957.36075719901	38586.29457081607	43342.98600964793	123253.50481836963	45889.71785624278	33576.61032724572	35804.909639948164	84150.12430173151	62579.94274008205	61048.37300818674	78447.43372783848	46938.151168324315	30706.925510668083	111709.29432417973	85756.77026611254	32550.42724455799	17500.44453101689	25396.017973122427	32563.912095961976	32846.058182152155
32758.061455484923	35924.4997970909	78324.01551509996	30917.59320345898	63325.80418952559	23662.124496054945	83290.3107865061	31707.562285170374	70442.77700771688	37145.205570352424	69933.34613143836	38567.803532142825	43293.77723841861	123194.9776116413	45844.606532983606	33519.33796943034	35775.97850335928	84108.51478123042	62549.1125901994	60949.58655668332	78284.85284923515	46912.95322843524	30683.851193008668	111642.89931105013	85547.84535147242	32509.783754040836	17486.49468844585	25383.11002472119	32536.3656138513	32819.33337768593
32743.86583102529	35867.370783725404	78232.26315168897	30896.334569486673	63033.13234735029	23635.54606129472	83249.55292137043	31679.47405399394	70423.04881804314	37131.61256293979	69902.05632064374	38303.2674737236	43108.49125426571	123167.92257405086	45826.37211188485	33489.72964835937	35762.156352831225	84052.0746710001	62421.59090877731	60912.97165079324	78161.20490544532	46902.196439477004	30658.647937347938	111541.46232395977	85466.09047020499	32463.149021769626	17481.099134229014	25364.57107502161	32514.338226482963	32805.63243682714
32735.95586442564	35842.742974619774	78217.74769599087	30854.272362595257	62916.79841567562	23617.146104773485	83227.7473407923	31634.557235363704	70405.37584527007	37112.74065785926	69871.36955566276	38276.06413015931	43009.11141364641	123129.83807077212	45760.840287666215	33444.375447171755	35727.76437406055	84017.62484780044	62384.83100852555	60896.478653178645	77845.5624943159	46883.299080579454	30638.993451468043	111467.5815778278	85434.03654747017	32419.82434027407	17472.193005179673	25341.752808943278	32490.59696711147	32790.713185520464
32704.748548791544	35812.19621083822	78028.4534524924	30833.314366305523	62837.87451563135	23573.630011890775	83187.09338263771	31617.048376562005	70378.81748274024	37087.13361450228	69846.6452330032	38196.51797999158	42994.803843862	122963.3080614921	45721.19316086773	33402.90627875283	35717.48360318201	83961.78632473171	62342.00693369657	60884.14355666185	77462.2915960727	46728.72474007544	30623.45269503424	111414.23724602125	85382.95998050475	32348.58518279536	17469.87638750027	25331.77430527776	32441.722064002948	32774.31880271365
32694.516028271595	35777.98299340145	77401.16746146351	30814.0547634287	62786.34347295088	23533.40926727809	83141.29335212243	31581.661935473086	70233.29818931302	37072.87958046164	69825.31692569994	38146.33306606757	42971.79060132816	122854.94188182305	45677.0432707824	33374.035408245414	35696.395321769385	83948.68176094895	62309.62601634886	60849.33134700522	77322.06566469792	46694.27019366897	30604.83610275638	111374.39552264079	85310.1344368158	32300.72330689783	17458.66675347125	25122.267999284493	32425.10295414419	32747.957357143474
32673.15979549831	35748.68803259515	77258.41164377017	30798.88164641302	62707.29672585214	23513.39573597501	83125.64241696236	31511.18339932824	70190.2902467668	37054.094880991965	69766.62948021488	38106.674364655	42941.88546753222	122737.89799463595	45391.490279519174	33336.881081472595	35693.31912287206	83846.30124521407	62279.12633924409	60835.14671662681	77237.05643979016	46654.73289285334	30583.078704401138	111332.39210833184	85069.70568346168	32267.61362004268	17442.55541650562	25060.871662339458	32300.534072783597	32723.119925990693
32658.794894108592	35729.753663157455	77205.40851111664	30775.837741609048	62645.71263076517	23440.031563527726	83102.3961088714	31481.884113786575	70166.79588795875	37042.93456115959	69691.91463489634	38063.865338301315	42827.7078480047	122691.62299398395	45282.380003160855	33288.49081825879	35588.33887064026	83718.32892058596	62165.77507608515	60794.222412713	77156.11229746098	46634.2768701061	30561.52955730618	111296.63877946972	84991.95532499051	32244.638346631982	17429.792376497157	25035.606400788944	32253.657218644148	32701.5065594715
32370.382414911728	35708.977410721694	77178.97777924527	30756.01074066226	62619.763609438945	23404.200469788466	83058.07317409325	31442.0352706586	70141.82112552125	37028.04838594758	69675.1644721455	38054.820530633646	42611.01530838223	122658.75702317979	45228.797241153654	33270.97118626621	35559.74865165274	83650.55231700127	62140.33241023377	60755.71511325703	77090.43915602742	46619.804578863324	30532.5997961756	111255.48533852835	84890.51121083729	32219.823700019646	17421.60755590304	25009.442939018547	32184.122920245674	32681.218070674873
32236.52885805182	35691.42513719076	77091.19490664755	30739.100029757035	62583.52384601699	23380.954957948437	83029.86883638037	31410.76645871543	70066.02726965434	36990.56696950725	69611.17534729581	38008.149569510315	42542.348035746094	122626.07907886937	45158.26329083284	33250.558459981345	35540.828944706744	83574.99187148325	62114.020375124055	60682.80437365915	77027.40467696726	46595.3021104145	30502.14290044085	111202.38906730324	84855.113195036	32204.17974803722	17403.148846793836	24999.440534194273	32170.870879390488	32662.186384518045
32104.822269440916	35670.973323527694	77063.10536560784	30712.082373848876	62555.58893297921	23345.669178646676	82998.47534264241	31385.1348851427	69919.87268304291	36977.33979122919	69594.66736300659	37978.15839093263	42468.14643951823	122583.54035729344	45097.94021827648	33237.698927214704	35530.98578591203	83522.7130239283	62052.36357851127	60644.98626321985	76992.67062383864	46541.59057239542	30488.503167128387	111166.58702508474	84765.19882369344	32152.33336035814	17391.05116836713	24969.213228416716	32148.429520648722	32646.964458752605
32036.791383213887	35645.99861892294	77049.7248845578	30702.54328266195	62450.81705196497	23324.164311635097	82969.72664814033	31366.960875692777	69887.48097810158	36957.896317886974	69573.02179462618	37951.93716593528	42308.680470168256	122488.61217481909	45059.81020707052	33140.13349731073	35513.17887262894	83491.50080980037	61918.79051041468	60615.27532380857	76958.58726686348	46439.214001352586	30453.077004086554	111101.32818403558	84632.86875162733	32124.770187809885	17376.871629422647	24952.797504362556	32108.846485671034	32636.725879453043
31968.59442974988	35610.995189178495	77002.31707084204	30664.88221492656	62414.5854302304	23294.73882494103	82903.59271401414	31342.362877828215	69874.62835557104	36944.11820118169	69542.03768248946	37937.4680173498	42220.01080457324	122439.73289645746	45015.255928313665	33114.72767846565	35500.98309649179	83468.05665379984	61833.00781739276	60584.941002332416	76691.31543043128	46394.558605564074	30412.182676429882	111089.38230309443	84520.22785465847	32091.71067602027	17370.768259538105	24951.904521508906	32091.163195514673	32627.427409846972
31935.047294746422	35591.393593682864	76970.75447949997	30628.217380781534	62399.13483269097	23280.504480576255	82816.79843089834	31006.2126235059	69845.6955898776	36922.2792451447	69522.2169772192	37917.57970297274	42027.43249284303	122371.41686832493	44992.46495120021	33088.996380259225	35471.73566155431	83436.52023783143	61667.52169912392	60569.06155964924	76647.14226974658	46332.100626311796	30389.22155659035	110999.08203489686	84498.51511831686	32056.084412992983	17361.037416058018	24932.877305780938	32066.67133984672	32611.17720710278
31908.413460724463	35579.94099168202	76930.74822413456	30610.249824981966	62375.677097472326	23262.65612585342	82712.212638748	30955.675085419123	69815.11123893768	36910.6204247477	69484.83735374102	37900.320449256804	41979.71498365313	122334.21119176423	44974.89685075253	33063.53267204345	35461.49243370928	83113.3318769072	61636.50339072701	60531.86506050972	76607.39466549628	46310.31746644653	30350.15628710609	110956.39047104953	84281.42679780538	31996.801321931904	17355.101713484466	24921.384854475473	32049.273080424064	32595.064361473283
31892.98202809964	35557.607398697786	76925.12425517786	30602.684205410314	62339.389561183605	23245.001836495063	82669.17341825989	30920.73292316751	69793.6770637395	36869.55347765166	69453.76559534844	37881.75176129029	41936.65724567634	122228.71712431018	44956.00915685087	33041.5809222698	35442.608242996444	82886.06422525931	61433.22104725555	60512.3813028964	76567.02222861233	46297.12321377387	30309.661403969803	110933.17493669003	84152.38745004777	31964.100221948454	17343.88779222087	24898.61748569175	32036.767547936844	32559.474970958185
31877.85600016704	35535.070745642915	76910.10595611074	30589.93721639102	62328.08975477153	23225.081173185456	82636.04824875247	30830.955547082965	69744.39521316542	36857.43219309798	69425.74031705513	37841.03918130936	41856.135848275684	122121.83583041548	44944.218762975375	33029.78463047591	35430.401994896594	82839.22286354058	61384.410105158924	60490.47988306497	76413.6778197303	46270.14504122631	30297.955447720415	110896.16451422605	84030.74939919561	31928.11721988459	17333.263707795293	24885.381956241203	31988.29142166362	32487.716653933698
31851.24753857029	35516.891870779444	76893.08019033886	30586.908133946705	62259.67824580088	23206.216501818257	82600.55162955479	30702.954491367265	69722.78529653364	36797.00183322877	69341.89124801717	37831.7241277564	41822.91734572122	122077.33006565837	44904.356345887325	33015.75231470082	35415.90085456731	82816.41037108241	61367.46608311418	60459.602165479555	76358.04174832269	46213.741367070834	30279.53424240303	110880.57706170948	83979.5151846841	31904.86518622683	17277.42653630006	24864.33218929991	31972.025705147877	32449.125644559183
31831.816977659175	35488.79001003038	76821.5493131918	30566.52448331168	62232.0884204258	23189.06621104279	82531.55257991437	30674.817436085163	69651.44140405425	36773.65755951709	69312.05242891677	37766.15607017428	41806.227563883935	122057.98804078715	44891.268825644904	33004.5835365213	35382.597960861836	82744.22229531605	61362.06956458751	60438.759841900006	76170.8540512995	46189.354281332046	30272.053169981227	110866.6497126934	83949.77626996627	31847.02649026399	17263.968680536113	24817.138166798883	31953.708215385708	32431.36364459905
31805.39651021437	35463.05057724666	76800.13571637675	30536.90248505868	62204.23112945534	23178.197540155394	82513.25627329596	30642.64577646515	69603.85902216476	36756.893797913624	69296.97306789905	37750.084933032966	41611.52081080488	122033.62877059125	44874.01688194042	32988.221870917354	35366.40167080861	82705.87637851048	61334.83908662952	60396.955300550035	76089.48655088	46174.56592774752	30254.140796566855	110691.67875745568	83930.01120769519	31816.28266104855	17251.884550327355	24798.87685878911	31927.712134604903	32416.697592568096
31788.330712969368	35441.54222169718	76748.38827450687	30517.01891982014	62192.31946511024	23159.589353047908	82476.45105552892	30615.320312217	69561.04062734028	36744.53352726147	69280.67183968259	37727.671363982474	41601.279142818195	122016.46129152128	44859.39057113636	32973.15967793054	35324.8449001604	82671.95682911825	61256.75309719362	60377.01141764369	76058.0957339321	46150.39047552981	30247.128173638426	110602.62626050928	83869.89577469183	31798.882833637443	17241.754800326784	24782.028755600477	31912.595586374184	32402.57094794207
31764.888651225956	35425.963553546375	76712.82466378683	30484.41103864673	62176.149626710074	23145.05942631027	82447.58116889694	30541.082132459065	69540.55521945123	36720.0977273129	69264.50428083242	37654.13122975369	41590.7387468807	121982.03831083118	44836.297131254	32953.764129208736	35315.541268425644	82657.8238772608	61173.06827345199	60338.603092714766	76034.46213688087	46131.77994768213	30234.713594304085	110565.6656544423	83837.22241381824	31776.015992901594	17229.525786913866	24774.573317142775	31899.97142449504	32380.23769410904
31755.85595339921	35374.14640890873	76688.57330093245	30477.71423908685	62158.572603023684	23130.55976597702	82420.56849089795	30481.042714212603	69442.18169669292	36711.23016683773	69248.40963704477	37629.87575332829	41574.32884260755	121553.95368011823	44819.003123893344	32942.11489604383	35270.2230887427	82619.90119575874	61150.11180598006	60304.3355549476	75995.39106570899	46114.428770730345	30217.326953443997	110543.50518537068	83793.10108378156	31749.1911726513	17219.318998566505	24748.86369029637	31882.57757895546	32373.049970898846
31749.901552535553	35212.948329845705	76665.25321171308	30361.502214077365	62142.27812299892	23116.521205911224	82187.35327439016	30453.267023990396	69335.64876130538	36638.09329953506	69206.5243173825	37599.006070902455	41551.78692062429	121423.20103475588	44782.12292517745	32923.656404274945	35242.21005505932	82600.59744208457	61133.47271208192	60283.46727220221	75949.35204388632	46093.56031468428	30174.177931898408	110514.67378992177	83766.52572918269	31726.94525471272	17205.87246587503	24731.692395913757	31844.72683326927	32356.2273568286
31740.12629320514	35190.54820847906	76639.12088230305	30326.234527985947	62124.167061879554	23087.08202168203	82074.59152837162	30427.37396914591	69298.2494316739	36621.462863183566	68947.51498926073	37541.485092903065	41539.312043384445	121404.97825182832	44743.01602930465	32852.834724649074	35231.51041017206	82583.26057924854	61098.84457470392	60254.89551109407	75921.39473424996	46087.02961690519	30157.709550304615	110447.51375646237	83703.99129509795	31700.876799845326	17194.665777604372	24710.51183840348	31822.76116537801	32336.94474488686
31727.01696267725	35171.16821725474	76599.85825521678	30321.720087004705	62069.513943169084	23042.490974609733	82052.19442524589	30418.190661267705	69263.07792357191	36587.93811293662	68912.71836119615	37519.63013380865	41533.060263366766	121335.49248526507	44732.70167043522	32838.89805826022	35220.307632119715	82547.24892415767	61045.00564868861	60225.73692538099	75891.1806365609	46056.264592347834	30124.973271357136	110415.24743821642	83657.32474757786	31658.369278662645	17185.566313171043	24681.845923320216	31798.449087167282	32326.164164975067
31723.02939802125	35155.35805720268	76569.47187766066	30319.51043482797	62034.5006980184	23026.839923942574	82036.80246579193	30395.705272447995	69250.211944019	36578.88364744216	68853.96634203265	37482.14706996955	41524.74317924121	121297.51850704628	44707.46843996759	32830.14033990176	35188.93222536398	82534.68255851237	61012.08108979443	60205.4910380871	75859.23847262209	46043.32844070265	30116.529215627113	110389.9139899151	83609.43520760754	31630.578974581505	17179.33724942127	24668.328715091302	31762.796592921244	32300.617868762634
31715.777034876024	35143.21313220961	76558.5162469005	30314.100272541553	62022.31268740757	23018.44523020867	82007.54559839432	30385.244617207896	69130.54687250784	36516.24373184168	68824.67894378836	37463.63764274317	41513.09774818358	121136.44530986657	44691.195738648734	32819.17867536064	35165.5291159605	82522.28769395038	60999.39780827255	60186.693025987275	75820.51804344234	46017.69033892171	30106.711532591413	110353.91897800128	83565.58668545083	31597.415805114528	17170.631796424568	24631.4191364637	31727.52488616311	32265.95918405793
31695.770899678515	35126.662126439325	76542.72545162319	30301.222081215565	62011.40092301802	23001.973380101714	81977.96467300897	30367.749602085096	69108.65844111078	36452.64088965241	68718.15977753636	37446.614699294936	41491.23285780866	121060.14884991168	44674.62005031887	32802.42240683756	35153.453570537626	82509.64529635983	60975.505070998915	60163.83733834666	75785.62636290309	45993.830749933	30085.242475973544	110321.23377557137	83551.3075905311	31578.82957572681	17160.12682896896	24613.0439115541	31672.640732835047	32109.154535192698
31692.941496622643	35107.24377441249	76520.67899949726	30297.403473858307	61989.116398394384	22969.407387893334	81944.49873789639	30351.578483155245	69071.19264869572	36431.85677815533	68693.30774882069	37410.32097339371	41452.568281958826	120990.42292892723	44648.00593368831	32787.882085760444	35132.94066117325	82476.82998728182	60948.31654036463	60139.26104066867	75763.94999643305	45963.335940262405	30069.021571334983	110310.86909415122	83529.46230340876	31563.532188746787	17153.892211962262	24589.825970565624	31650.150133894018	32090.543142523675
31681.802894487664	35096.64837172038	76492.67716636315	30295.09612627135	61972.872757855395	22941.270257733766	81918.47357090337	30305.765447474874	69001.69065621347	36406.94971816552	68678.38303714851	37386.97640282732	41399.526022266975	120957.6781129851	44613.41544334534	32783.03899787106	35123.310098323054	82451.79472011334	60917.94832429511	60122.090235761774	75738.12534627123	45925.638522197754	30052.718349422597	110276.05070390491	83509.9006124681	31551.644078940528	17139.36896027528	24574.09224467769	31638.444074799987	32075.393437298713
31668.62580006466	35065.87618097488	76447.61874051552	30284.52066776657	61955.97132746036	22890.158379740955	81892.32009738601	30286.226454041498	68987.48082886466	36387.53921056918	68591.24352424237	37357.68374066885	41383.876740329186	120816.90221810243	44605.675482405735	32769.74360020715	35119.1255950702	82438.07582220164	60871.10138551746	60096.433711024896	75694.19501114663	45901.01322598022	30039.83711546319	110239.72016116235	83488.96928384129	31520.087192077946	17127.669202736935	24530.447739866344	31605.68452323642	32067.284617113983
31660.096190716366	35044.000433539026	76431.78309768983	30280.962141944874	61934.1513830293	22872.812988367114	81878.66636360565	30139.21002470992	68963.60197232511	36376.942767952525	68543.37072637734	37332.61481797062	41192.12587160274	120749.72788571409	44592.20205993779	32749.18710069561	35106.08805467868	82317.4861407573	60850.63061772328	60055.6547445901	75674.06093413164	45893.02351707044	30027.5021949079	110146.63778765792	83449.75079535141	31508.53891339434	17121.77299909792	24502.232516380067	31582.09419666653	32022.432868101965
31658.28811120998	35029.258674676785	76416.25246848466	30277.816831995773	61921.211058458284	22859.614014579613	81866.82671889644	30118.569905264314	68942.33966211922	36319.669557897876	68501.85539458225	37212.35091192124	41106.828950035066	120690.3624150237	44578.1312669912	32720.894159085932	35085.2058747	82293.34379144132	60836.85481258618	60028.86435238997	75496.31217666599	45880.48754850586	30010.45105802153	110088.14518227533	83419.57627158269	31495.42677676829	17118.192475618238	24494.061768052205	31563.891886714504	31993.46086394049
31650.67556141205	35018.28032562879	76395.78202653414	30264.710091013396	61913.96651979737	22850.55327948532	81850.33334843602	30093.423207298387	68908.31740064999	36299.7935664922	68468.49245852574	37171.51253224697	41094.92461592407	120657.32094489803	44566.74203095939	32704.397352367345	35075.1863944975	82270.33020981686	60822.14796006499	60005.492500836684	75479.41908287499	45867.31288541784	29988.217649619393	110066.58580870973	83033.32843019768	31462.126832860966	17110.647317083298	24483.78353818067	31547.941649964017	31980.4964062738
31645.03599645625	34983.66387682014	76378.83814758432	30249.13101787272	61891.24826627124	22833.931100379614	81822.39077743085	30067.90982519619	68884.10544432673	36117.97825851141	68420.95747693871	37151.16660791795	41080.485572756224	120619.20041356431	44553.209478221106	32686.299539464446	35065.3401893479	82226.70298154166	60809.72444093453	59987.32579415162	75444.27457351505	45855.98890886111	29965.611565873747	110004.28317933879	82919.30009062917	31441.693376997966	17094.83475208479	24474.623240509245	31542.86474331037	31971.026401940675
31620.309516105088	34956.94355767258	76369.93523956771	30226.07916940171	61873.53364422758	22827.03443084371	81797.23986181387	30047.298760703092	68878.44195416952	36106.60856472572	68406.8083444772	37107.052315365276	41055.80404065181	120461.97970512399	44520.08827652861	32671.984740660628	35056.38663858913	82213.51186447329	60791.08935087975	59970.08969322047	75383.1968422465	45802.50300399168	29937.562497494844	109920.23895597576	82899.67135720456	31426.06925410242	17088.889292903477	24466.35700689478	31535.53968307442	31959.437782085395
31615.967828715562	34919.417511627944	76360.19836213964	30218.213630652175	61832.29796367385	22819.621996566424	81775.63509461908	30033.02770327381	68861.46083301259	36093.75004454761	68369.64477680005	37088.352601918574	41028.131722581675	120437.52259722538	44507.63338686257	32655.91005269796	35043.71275911784	82202.38479144152	60774.637984549416	59958.03538093502	75369.59990480753	45790.397897926676	29930.22875770743	109907.41649064724	82881.04591196254	31387.244918041928	17082.603499803357	24441.08250810312	31527.483415950155	31953.988347535487
31587.190044281444	34890.72250620585	76336.82153665696	30215.424411711316	61806.9927438959	22801.746392892594	81755.3757635093	30015.928884456775	68834.65647169646	36085.1275382838	68350.12646569106	37049.223843333326	40993.68050359893	120405.04788628049	44492.092570348555	32630.10079325909	35038.46412077172	82185.86217626395	60761.198070974024	59931.68854338229	75342.41074323983	45776.120417138256	29914.662024305588	109877.07363491421	82868.11781994792	31367.144006001115	17077.288272233825	24435.18410254886	31516.47168913244	31907.46658941909
31576.366962012922	34841.20836808567	76276.51847680389	30211.302268289146	61776.92373937079	22791.073401453155	81733.04617955336	29998.98139321585	68820.53398796177	36072.5997341499	68330.31490337811	37037.98895663077	40964.2214031515	120311.1021378352	44457.330199528835	32614.340214914293	35019.70274707874	82167.21049393255	60748.24591691518	59916.01798522008	75330.27652820184	45763.62184870663	29907.881362241722	109850.57339569798	82846.4573086655	31358.47944686163	17072.40430404844	24429.579744688017	31508.879594764367	31887.54224362258
31569.775621794204	34802.5347862492	76261.70427847598	30202.582598752415	61752.59412107311	22779.826988330686	81706.93890532316	29985.034058048073	68806.18469460287	36065.80773285738	68314.97465782778	37029.987612831275	40959.97496808584	120290.69438591553	44439.180099467936	32601.679910162253	34865.95452707974	82153.74946634601	60731.76169843187	59872.772214660545	75279.59956406888	45752.81683841344	29900.853931760525	109823.36656981868	82814.35386114975	31334.905183871186	17068.073936493227	24420.37065634464	31503.115032935668	31815.504645274235
31556.658899696242	34759.253050278145	76249.233569504	30196.436560356102	61737.12297860616	22771.114987019275	81663.74578678372	29970.62504739695	68774.80329034741	36053.145049013656	68301.02293166125	37023.930206930345	40950.762904193114	120247.89013582349	44427.589640940205	32591.47563795315	34845.54770843891	82133.52300642928	60704.7541859415	59863.452292917675	75244.20188319313	45736.099125177934	29892.557251587707	109756.96578643506	82790.0617679862	31318.906614908654	17063.576558719273	24408.832279954368	31490.27994719163	31801.277999966685
31553.614201013712	34744.54302615855	76229.65819269557	30187.089186279678	61720.340397983215	22758.68340765332	81623.49023562291	29956.030500843168	68760.57345670307	36043.89928119168	68287.31540687234	37015.18388332543	40933.79793080774	120189.6138334159	44395.36818605529	32551.321075647695	34830.17134176559	82121.19899454163	60685.248969612316	59760.10799389542	75226.61891898808	45724.6067951379	29878.75578489407	109698.87255549952	82772.1182442776	31305.949886510025	17058.91794788959	24398.520621775126	31480.099463654424	31790.119148216545
31547.736537318415	34724.58536266498	76215.96819408139	30179.646853011014	61700.93574737912	22749.214588871582	81578.1347663081	29949.719863820148	68742.71030917586	36027.83922090723	68271.96255424999	37002.96955670764	40921.0473118183	120157.84489179731	44372.94622675634	32525.955104495497	34817.734779786995	82108.20190178156	60673.5499570746	59750.93545533564	75195.45599513239	45666.84862747961	29864.911563295653	109620.87390433648	82763.29810573526	31294.420895287596	17056.34263427308	24393.651146860007	31473.98829868641	31782.348276736164
31542.548261930566	34684.09591105509	76195.72376125836	30169.326833424166	61692.49692493868	22738.071038130132	81559.60946790988	29940.174728859405	68730.27461794355	36022.28018438493	68261.16228254167	36994.67013437332	40916.0913587165	120139.28973277695	44350.16443452373	32503.67594629178	34806.41549111205	82093.64825720427	60667.049407178034	59721.84231745561	75179.1327478192	45643.59935937368	29856.92046052126	109469.93081090439	82156.93364997448	31285.83028422428	17052.920814698104	24334.483444003046	31441.902719631034	31765.671172015158
31536.009326173677	34631.08942020906	76181.53062864533	30160.74519042147	61671.3523875361	22730.03769588408	81539.90131591563	29930.83425284748	68714.54307844683	36013.13197343138	68242.66529407978	36975.25274537547	40885.277651765195	120126.28140605238	44337.62394794853	32493.246907694513	34791.20646588961	82080.85554292577	60643.35812720694	59204.75270252219	75140.41695669721	45619.720766938655	29840.98862932186	109094.31913508575	82130.91718069403	31264.739595438252	17047.874397628537	24324.959130351715	31431.499981719535	31751.14165320953
30641.93402086905	34560.570289722265	76171.01605069666	30158.452734827497	61652.90805877358	22723.24422390217	81520.66978754323	29921.46393069424	68699.94587627397	36006.96333795936	68227.14918730887	36968.07847755126	40878.91174031721	120109.72338389231	44315.517923704785	32481.423126312613	34784.25169063175	82069.78292070805	60625.56561409215	59176.39916210456	75103.11974177952	45608.914156946776	29834.626441874643	109044.061728862	82078.96856397126	31251.080139272533	17041.90166679984	24317.755402685623	31414.382845516255	31741.11913090747
30635.26228524165	34534.7644852879	76153.62917944198	30147.324166283383	61635.33414474556	22717.697518371315	81507.94100116543	29915.18070373821	68680.57593714875	35994.33780243942	68218.73071666998	36964.473495798185	40853.647249319096	120066.79822246838	44296.35674926438	32470.549728525708	34780.85106982752	82057.13769361466	60615.16477177252	59165.920108703795	75087.29177207201	45595.86166215505	29825.942563695644	109016.33934264924	82074.02679209289	31237.69088197707	17035.641453577584	24311.203802041477	31402.00736926429	31728.96950970542
30629.430372184142	34508.08962654647	76137.92848567992	30147.324166283383	61625.52353287553	22703.443165437966	81496.09571733553	29906.32644603077	68665.42763252219	35983.36134345936	68195.20556276375	36953.60614176601	40842.87304628866	120049.00735427925	44268.61045665441	32419.898952103053	34775.54669373056	82037.9740733298	60604.2113393542	59149.925990795484	75072.35726947697	45580.44162728602	29810.9919015271	109000.4497043968	82055.90136160358	31230.039737355917	17032.29381510356	24307.410650750167	31397.068982261648	31711.648486494283
30620.400613510334	34467.412878567506	76125.54504308071	30141.442339520618	61607.05514932981	22663.01001017977	81470.24201780376	29876.732073926567	68619.66099013033	35976.11794166902	68185.71768145316	36945.12350011089	40815.852301266204	120038.79610522944	44223.895031678636	32412.08512770045	34772.16793063627	82031.69125178049	60596.149000069745	59119.00584155794	75050.1316400155	45553.47048567057	29794.934877794643	108955.6928391763	82041.60573320734	31222.250807713484	17029.07591600716	24301.70414866886	31387.088655267384	31699.585052857976
30536.121749678932	34448.92411870002	76110.56373231139	30121.368891481212	61595.930952453295	22646.134530518648	81437.66420646964	29867.997978695163	68584.80460261981	35967.70154022454	68173.70249477556	36922.32753080695	40806.145410590456	120029.14535393071	44209.85509788185	32395.198058859904	34732.50705844548	82024.5039427021	60588.59875366819	59046.92556175019	75037.18336359668	45544.27114052454	29785.667411593622	108944.29002149194	82006.04498032978	31192.620449220864	17025.481314114113	24297.174223910108	31378.820653834133	31689.827146875097
30524.396616532456	34399.99259675479	76103.25178841034	30113.520994832128	61586.93407682159	22640.914667761615	81422.62429499517	29846.983518943143	68559.57886915431	35962.29744949777	68158.05157237044	36914.30179317837	40798.900432585186	120010.20379478871	44196.613343663965	32378.3998974137	34727.08367776407	82009.7363033891	60565.55991258389	59033.910421201566	75017.7067882829	45536.67974415178	29771.575917331502	108931.59404964495	81991.34225419456	31188.558405637705	17020.722028293396	24292.697878704796	31353.014403217276	31681.116443046652
30515.975038359436	34335.848180228175	76092.90611668408	30110.361044515885	61575.885409640556	22598.77339816249	81411.9812547777	29840.676421412925	68547.23904930428	35954.26948407163	68149.88406898141	36906.98666150354	40786.722216248956	119992.01318305066	44183.58775086313	32367.407821204833	34715.77337354544	81985.25892791658	60558.13256620285	59026.94476050334	75007.54166819467	45530.66579619465	29762.398483328856	108916.13622741052	81976.57948644912	31183.35028521034	17010.006938990606	24287.464913518765	31340.942030923477	31665.01496519663
30511.52570127031	34321.92225686593	76080.02922650418	30104.920672510103	61491.73847657411	22590.69895632073	81393.52742269934	29837.110017881358	68538.21188683793	35948.99288881777	68142.84498740737	36897.50914061848	40778.17617138003	119959.26903783408	44171.20034202677	32360.140618805704	34704.46116515804	81903.10250794265	60547.5385263605	59011.44403555257	74963.6874504845	45522.188461632715	29751.010876993736	108837.99042259905	81964.67659739975	31175.080233985387	16996.1968395166	24282.179515783755	31239.718851159327	31640.912633222386
30506.41649636078	34300.0033708658	76067.79975379445	30101.156244264195	61475.39125904006	22580.165431463287	81359.51117433445	29831.210841830965	68377.88066917061	35942.84496005567	68112.07597459867	36891.30825711072	40775.736259675774	119940.12218391302	44163.6437770505	32318.476311075683	34699.51075314611	81889.27813706227	60539.1353422565	58999.50437020371	74943.69800291001	45506.06611003437	29746.411652279276	108822.96058455826	81949.89628642275	31167.6183177989	16989.882586283635	24277.870446462173	31217.463462744166	31571.04304781065
30501.92089037993	34275.87188637109	76059.47034621665	30088.739336625968	61457.83920968967	22574.942281984237	81346.28610081553	29826.059455547078	68348.58486357484	35934.975638102274	68035.97297457553	36884.13433564457	40770.64928409546	119892.75831970212	44151.898124661675	32311.848985240547	34695.052328151934	81878.19491690231	60528.436146774795	58984.786464862525	74935.15303583918	45482.5473901397	29649.86207537659	108815.37010802593	81940.28392718818	31158.73047535776	16985.44507976107	24271.948492702242	31181.595768507897	31560.755295556846
30498.03360364083	34201.39213185936	76018.16749534447	30079.888171879113	61448.756840343834	22568.531630849466	81340.31669133491	29819.36215826145	68336.77288696522	35929.841089166184	68024.58189364296	36874.90594510718	40765.66338395932	119871.91619583097	44133.86466091465	32308.16714765239	34690.084162327475	81855.56397337352	60519.73911539227	58958.76863235562	74926.33142347117	45474.5026477073	29633.797009510694	108789.26156129409	81925.0788108343	31151.814293071053	16981.894307565	24268.345905208706	31155.656142181728	31536.992502715224
30494.204077842354	34191.65585661459	76007.01185005394	30053.194429438663	61420.8152021882	22563.773568414006	81324.68329478052	29814.475502926616	68319.88293369266	35919.12900799712	67996.54844306438	36861.34916689657	40759.46889617382	119858.97167558939	44125.19035295102	32301.844244465403	34686.39623169041	81848.32520533794	60508.584387596355	58944.85931887834	74906.59246619637	45464.5584612665	29614.276069158022	108782.46711485756	81904.05171529099	31144.591415741597	16973.959376378345	24264.39046847768	31126.481526070947	31520.38670586582
30487.875994118014	34164.83964107989	75996.03148513098	30047.26739082967	61381.00933968292	22550.255660367664	81314.64885643212	29805.162747112983	68301.27074129094	35913.23897334781	67982.54572662525	36856.89488953457	40749.3539614786	119848.09141158985	44111.38890524849	32293.236976390268	34681.46489280443	81842.45882851884	60498.37928032142	58929.96490464687	74893.54684409531	45431.39757048341	29606.59164170854	108763.15408313283	81900.93755464075	31140.6418211759	16969.45143935884	24259.38683496332	31064.015655619594	31488.27273853917
30484.980707876857	34157.81351086374	75988.09843353587	30040.09071974838	61362.26450572976	22547.394305665024	81309.95335775623	29801.347778116087	68296.707874821	35908.55306781234	67950.57984582488	36847.027241381504	40741.474564812204	119830.7558749426	44100.67974332111	32288.063150935915	34676.73075757034	81831.28487304441	60489.993675934704	58919.510001523406	74881.23493339738	45421.34390971419	29591.886390048458	108719.58365231223	81893.68594083363	31124.58952018601	16964.0203336836	24246.58514914132	31026.32477029541	31480.1360980342
30437.678143914713	34149.35034368925	75981.2830761383	30025.289461224427	61349.758533823144	22541.7658259049	81289.50323567694	29771.923266706202	68288.91652715096	35903.93439145314	67940.08335974348	36838.123226026604	40657.88103779849	119816.35922446306	44080.485946712375	32282.485977083994	34661.889992463824	81824.11619063081	60480.64198616818	58911.70847769489	74859.33170685463	45410.56949069782	29543.781635102834	108711.84818975508	81881.43677222254	31114.98702404432	16957.188260292103	24241.321909685055	30958.759752643393	31472.497633996674
30425.69644014264	34145.08643587244	75975.34111130305	30018.856870822998	61339.070773791194	22528.587356482203	81279.5213030231	29764.64400951003	68202.94471820173	35899.10805857157	67930.29004440516	36832.636718811475	40652.00385592771	119787.1212552659	44072.85437356595	32275.8360009507	34650.07509160585	81819.96304093424	60476.066202798844	58905.4623375294	74841.44397131719	45405.95653241134	29532.558461763514	108701.80196463571	81875.59927733548	31109.476780636942	16950.949562518264	24236.23853035702	30938.549574267592	31466.72943557814
30415.00063726426	34134.909506104224	75964.35278869273	30014.112989961082	61332.06908758778	22524.411927624005	81264.18830065301	29757.260190644876	68183.74918437311	35893.0501457439	67922.47103613765	36817.648796467634	40645.595690548114	119694.44483791015	44066.298820328695	32271.30402799517	34631.16764271828	81808.79601165348	60471.058314172595	58899.2277369089	74833.3319833209	45398.54895538924	29528.08272556273	108696.14152754938	81865.12554516642	31103.915748832835	16948.999478243793	24231.54880209044	30916.433771398453	31460.43155561632
30406.939784133323	34128.805893356504	75955.72323692008	30005.89576435031	61321.97502815872	22521.292270283077	81257.70513660705	29754.053055978744	68168.40250809607	35886.52109820164	67914.20134997185	36813.00306055521	40641.33056302004	119676.94584126554	44062.360595922946	32263.165677210673	34597.98818689616	81801.14123873579	60465.82410431707	58894.58770316782	74824.03729955268	45393.65818657012	29522.899758724874	108686.32806795495	81854.3530759307	31093.69306376236	16944.22068669867	24229.003891300395	30870.082735558404	31455.21930889393
30397.48823621933	34122.428835446095	75944.54622315666	30001.614505986945	61304.74836596683	22516.629826881526	81247.5832299779	29750.129409416924	68160.0619656469	35882.087753369684	67903.57755020495	36790.737582040834	40634.48119787339	119650.69427732681	44046.866824523975	32255.178718575982	34590.03407162753	81793.53106041785	60436.25543941815	58890.98015346915	74814.2847060491	45365.52330129264	29514.43344770877	108679.82089068579	81827.71478724042	31090.16149570867	16941.882023715036	24227.32958205163	30859.789160475608	31449.918234976874
30390.939241325832	34114.125783987954	75904.86892735788	29991.101772775954	61277.80575093045	22511.356319446135	81238.78334082107	29747.03858089589	68151.74561761154	35877.09278023695	67897.11821722989	36760.88211861185	40629.37505867858	119633.17361883058	44042.553416233015	32250.857916507506	34577.88623373797	81787.07060070534	60414.108065313274	58883.71218592553	74803.7424553899	45357.70439522488	29511.113272672526	108673.46219601046	81782.07372409196	31084.37766883022	16935.399624202015	24225.829156359236	30847.540497628248	31443.742384628127
30380.66665607838	34076.81527706627	75897.25381560276	29985.528040042307	61270.46205330198	22502.649756161733	81214.98933014844	29743.52157851289	68140.17106784403	35873.50326699494	67888.16870542117	36755.110382116116	40621.85970118462	119615.87875276244	44036.32195067532	32247.51694747224	34570.71731667173	81778.91405258045	60407.79062965502	58879.08953483374	74791.4823983053	45350.702096701774	29505.389806369836	108667.40435509529	81777.79758288086	31081.2958344047	16932.068335821874	24222.287269161417	30839.97338003185	31432.868336663243
30372.947079667378	34072.84240465323	75886.07007897172	29980.225346179745	61262.51879465489	22497.391127364455	81201.67717554457	29739.90632820447	68132.6208363038	35866.946356940585	67880.21742422985	36748.86258630382	40614.8341288336	119598.11800878125	44030.65634603747	32243.30445932274	34564.43692083087	81769.6613679027	60396.30980022729	58874.16741597076	74787.44983134112	45341.89910954297	29501.150393611068	108661.82554541009	81767.98799247475	31076.734429854605	16928.332621637834	24220.350084485362	30830.110896955364	31428.899984824835
30365.777376787817	34068.30979307332	75879.6030838519	29977.047410506166	61257.51247183305	22494.380429192955	81181.4154739658	29737.62667224057	68097.76144425571	35856.05019655755	67866.08099272584	36742.11393213869	40610.601082573834	119586.32872240957	44026.48499488303	32238.262270566345	34561.416869995584	81764.00882744452	60392.682907710834	58867.83616892497	74779.65721000114	45337.98078666293	29494.42996508859	108623.00863723663	81754.92499125832	31072.737616072816	16924.704898562293	24218.545962749384	30819.779127038448	31417.838396657633
30360.257246492874	34059.655606563334	75869.25600077046	29971.22865161878	61252.515058330435	22490.658149415234	81174.48726008435	29734.588271427274	68082.63277630149	35850.56584098242	67859.510761786	36738.6692224296	40602.060519627645	119577.1675923844	44018.493301891656	32232.627629928735	34557.03958038965	81756.42607069707	60361.70066022086	58861.95644979774	74772.14879799547	45333.261340299316	29489.92875808543	108617.86653815104	81745.91513360688	31070.049661233366	16920.039941001018	24216.562683220556	30806.819780244386	31413.76769738089
30353.759115509638	34055.15902735218	75864.09478267597	29963.036477008452	61233.78616552583	22476.91216359541	81170.63088388398	29728.087629054295	68079.76080285858	35846.23386534974	67852.82894652557	36733.80192175217	40598.303665624655	119565.77028298858	44015.21172667797	32228.048483758477	34552.49308118669	81751.02547974049	60357.07603588989	58855.72384042329	74756.14338468522	45328.40899127801	29485.202196545033	108586.82960193932	81733.96048035333	31066.93517696624	16917.07652335819	24214.43067854338	30780.27574328292	31411.606653794755
30349.32728172336	34050.47975414751	75858.56591267101	29959.58779693975	61228.32800948637	22474.110505238925	81167.39780661865	29722.68007310957	68058.46039309146	35832.27524530183	67843.78410764053	36730.1071830062	40591.648359989646	119555.18076511752	43999.49942306728	32224.782187927114	34547.31598610158	81748.18983930041	60321.64591685024	58843.133803996316	74750.56959547503	45238.15789066204	29482.236223207583	108568.78862152065	81726.50009683342	31062.253165352937	16914.956790814373	24211.37174559585	30771.135995117256	31405.78981681366
30341.959983467317	34035.2692234779	75841.85847620503	29955.77507342836	61226.008051831974	22469.904732182727	81161.92255511273	29529.693024382108	68052.85491722127	35822.362647755646	67838.01586542654	36724.07507075008	40583.766836315335	119547.13683701173	43996.31408042559	32220.55640606826	34543.96880066398	81742.63122622503	60297.08489764838	58837.55844231064	74746.30377075517	45228.81229795756	29471.11382047605	108563.45405309941	81715.14513303209	31057.87323275628	16912.902247872124	24209.40920255615	30763.55887066195	31398.368422617328
30294.055839614746	34028.999731935066	75837.25704130626	29951.901097701062	61221.48295511838	22467.09587391839	81155.5669394827	29526.683453419053	68040.61087709553	35806.47554985529	67832.57927063787	36719.3687571331	40528.80931187441	119404.68632579212	43992.41568248177	32217.4265335716	34541.99592418669	81720.20402693796	60292.28125874688	58832.38911973535	74741.51139418912	45216.663537653425	29468.894392342998	108558.01723270911	81684.78321777383	31053.288511610514	16911.071042312546	24206.978058680583	30759.67904275318	31390.31140636648
30289.789924466626	34011.68697256356	75831.46726270256	29948.221676174187	61219.64297981121	22442.30512651379	81150.31613010145	29523.598537901034	68034.5059216091	35804.87100531209	67824.1917791744	36716.93311301347	40522.30971718988	119398.38589452696	43988.50128160295	32214.238914425434	34538.43858163894	81715.35188660708	60289.282457256224	58828.924138214556	74714.08309416383	45211.16873045922	29464.368950294178	108548.36609654769	81675.22222538835	31045.6919409229	16908.28863086342	24204.331665665643	30754.56142774984	31383.559566783784
30286.85136830136	34007.78027261606	75829.52363512061	29944.977390283937	61216.41315392841	22436.636770986275	81142.49937682907	29520.8922288495	68012.88884763286	35801.5859651334	67818.18668547446	36714.69448374711	40518.126952611434	119387.80678156164	43982.729472411316	32211.126375044816	34533.8019615817	81708.17496519041	60284.777457786506	58823.61941091657	74708.67696398821	45197.51263102077	29461.613996915792	108539.87120959739	81667.28723358572	31035.658662535796	16905.86312088909	24202.409575196514	30750.90577673105	31379.601996382185
30282.801143248624	33983.93684151597	75824.47682274759	29941.71079915818	61213.090038945826	22433.196639751033	81137.85407237489	29517.47943531396	68008.95782380417	35794.05836972392	67812.28155743213	36709.233334094504	40510.62770179764	119377.95325914584	43979.25547631564	32208.38812911564	34531.82715251816	81702.82803911099	60280.15886307949	58820.08008899554	74700.40301710584	45189.11808175067	29323.70942293678	108535.85041378105	81655.80731628183	31033.15341926458	16903.55397659365	24199.9219603378	30744.38646522928	31374.54339763891
30280.84423872742	33981.29487129888	75819.66235785343	29939.525971384	61209.10609935625	22430.90806788399	81031.49366659048	29508.844006289022	68005.50080402645	35789.06064274682	67806.61540123195	36706.943658708624	40489.028261645006	119371.97394654283	43975.29402405285	32205.326655460758	34529.56939858811	81700.27702075451	60275.67728617565	58816.57403852128	74693.8560914245	45173.20659654039	29320.692519918186	108531.58520497677	81649.62094516307	31029.688070395474	16901.273443996368	24197.814750316866	30740.463659058587	31372.259938504
30277.46182578837	33973.854472965715	75815.33777236227	29931.981079277095	61202.064799776155	22428.896629400748	81026.2770115448	29501.06293815525	68002.00034298221	35785.58084386949	67802.85227543976	36703.872374370796	40485.164077971094	119365.09400701856	43971.58246820326	32203.601155597516	34526.543086871345	81696.87341943302	60271.53483723848	58814.08213420512	74653.14163788335	45168.56298192255	29318.314458986184	108517.90382031832	81645.45270510885	31027.058483657867	16899.64486928303	24196.386467118424	30735.173192082475	31370.37849227617
30272.647240205602	33968.21069054257	75811.90247749485	29929.484303965597	61199.33914340772	22426.680265064948	81023.56305540545	29493.705448881658	67993.51803721309	35782.89404883167	67799.38271292865	36700.17683886407	40483.066374546885	119359.31530074467	43964.73609180466	32200.342103352643	34522.8714321105	81693.85584090122	60268.83260943633	58811.642941464524	74649.0519275764	45162.76832571183	29315.267499051773	108516.1077092358	81640.54383787503	31023.70164980946	16897.128605613616	24194.62993507566	30726.84926138107	31365.174931342728
30270.389958126285	33964.92757372279	75809.23458434972	29927.132647415972	61196.731520356225	22425.00550092475	81017.68762679177	29491.25730385755	67990.63424610249	35780.71878319291	67795.94423212181	36698.74076076006	40479.33592839894	119354.36628123379	43960.18045389133	32197.507922883393	34520.260983804445	81691.54072486468	60266.87484060553	58807.9596837679	74646.57636289597	45159.866251311134	29307.598669780666	108508.54553713986	81613.7619147914	31021.45838558122	16892.014093027923	24193.714383796083	30722.562946621227	31362.305739272215
30268.783736877434	33962.53708596523	75806.78837132006	29924.73818359513	61193.40942089595	22423.51280573461	81015.10411760298	29489.27516548477	67986.84383526992	35778.968815995024	67791.68260989714	36692.39485202459	40473.185346174534	119347.88181842191	43955.91356809102	32195.41995213394	34518.42083909101	81689.50942271587	60264.46283250059	58802.75296281034	74642.9881344929	45156.86099131092	29304.76915203225	108503.61599906025	81610.24752063685	31017.60910809874	16890.65015991925	24192.82314504189	30719.69840254924	31359.359670152975
30266.059775708934	33959.98655860248	75803.86876550305	29923.065248920415	61186.93464508423	22422.240199128144	81011.53007053159	29480.448604926438	67983.78988135219	35777.47543243182	67785.33082480141	36683.14997951707	40469.642197932815	119288.93544156951	43952.424591177754	32193.31971898095	34516.16758431167	81688.21964703663	60262.19039410451	58801.028664999336	74640.22003718182	45153.33553681038	29302.09079550684	108498.48288635758	81602.78207330417	31015.211591374882	16889.421091491102	24191.944070894016	30713.726605700376	31355.4277670683
30263.347982461397	33908.58247407672	75801.80367021871	29921.507088839477	61182.04007336941	22420.852370119	81006.52174468947	29478.440988988878	67981.41470003621	35773.52350458903	67744.32607925466	36678.28795966664	40465.68057172733	119285.15171543712	43947.32552909241	32190.884187189113	34514.69340536803	81685.34861220897	60258.73351674627	58798.929754443525	74636.41749148275	45150.83387212684	29300.020251481044	108493.77496435688	81598.77046607136	31013.850638820353	16888.223321170022	24190.818546379498	30703.24469685798	31350.61321830302
30261.47232134633	33905.99175874014	75793.08361084534	29920.086147486785	61177.649712167695	22419.35532708914	81003.06174699386	29468.954315437204	67979.47568718527	35772.09098791694	67740.70598775474	36675.048528829095	40457.36436280692	119270.70164732364	43942.98397957458	32188.37656713152	34513.5527328722	81683.11447344863	60257.14025904915	58797.57390705199	74632.50487306836	45148.40285247742	29298.79036441649	108490.67913597317	81596.12150143646	31009.568330728478	16886.81505861816	24187.675798547458	30697.075733551148	31345.56552879593
30259.79359688276	33900.381599122695	75790.65520263331	29917.899688594604	61174.9940041542	22417.06906996121	81000.52146917657	29466.15446359584	67976.21165930844	35769.90868163774	67739.16056254045	36672.91311175148	40456.033508177614	119268.19370902184	43939.23725713072	32185.55708188165	34512.22403094159	81679.5878233087	60241.80843353551	58795.7836747018	74629.64056058472	45146.022422630835	29283.47928996038	108487.05135892345	81590.66454786007	31008.582306004806	16885.883872851493	24186.840632448304	30693.90185896312	31343.526015016963
30256.898765854952	33898.713379953566	75787.8364806025	29912.087180429728	61173.39551339741	22412.9210315975	80999.33170641703	29463.86790952	67973.78612306363	35766.16742400008	67737.93856303777	36671.164802614	40453.50262984587	119264.26811495976	43936.187264496315	32180.899192690944	34509.87567165921	81677.67692457899	60239.38383465557	58793.34195034033	74626.39250150595	45144.32692857348	29281.079268479916	108483.6096538177	81586.92240707649	31006.465808648194	16883.43689094209	24185.621631116555	30689.79130948807	31341.901478547898
30254.97229910726	33896.60735744133	75784.8590898221	29906.249037652764	61171.602998509225	22412.36375837266	80997.82237952431	29461.676870361596	67971.6501458293	35760.68261283255	67733.66619657772	36668.52650506848	40451.39395180826	119260.49700484837	43933.39127148259	32179.44252912298	34508.73034730951	81675.92602647662	60237.14919282954	58791.30937224641	74624.98616864935	45141.51002458547	29279.417676727662	108480.76712624327	81581.78361866617	31005.18141895211	16882.309334933394	24184.751126283685	30676.226653462476	31340.126889652216
30253.036590663578	33894.6868195125	75782.10680871809	29903.953454433635	61170.26565608992	22411.395085532713	80996.3089730824	29454.5709018024	67961.8790650987	35759.437774860075	67731.19762033559	36667.49623298192	40449.870545676225	119256.20442627138	43932.383702949905	32177.718096523655	34507.33953312808	81674.29106953312	60235.81649158681	58789.1941251029	74622.97024543834	45139.25157313172	29278.144124471066	108477.74485580005	81576.37157282943	31003.648643723973	16881.333545128895	24184.069473542055	30674.040312719797	31335.71087199155
30251.692435066852	33892.42117429258	75779.15341598929	29902.85944085783	61168.14728300754	22410.863172501777	80994.61941313838	29453.436134997883	67959.48479239225	35757.728837233284	67714.75895471624	36666.36020111122	40447.837650874906	119253.80500443597	43931.09253905265	32176.721281194365	34506.66994132735	81672.77669127536	60234.11194523293	58787.820138059906	74616.25832414816	45136.22216357441	29272.265129077983	108475.20701168507	81574.2185729302	31001.772266449694	16880.378454235513	24183.295657421513	30672.430208072325	31333.879007925396
30250.495298702703	33889.34120938802	75776.62281133413	29901.660528323864	61157.46607841627	22410.151282767423	80992.93729734764	29452.336880168055	67958.2810419332	35756.63909919889	67713.34819511567	36664.919502909914	40444.77217992363	119250.63880122642	43929.34782501496	32175.06859591139	34506.16159429436	81670.26797039504	60232.57762519093	58784.89433271327	74613.7975171023	45134.980292075976	29270.816864095075	108472.54148708456	81572.03022304308	31000.969760891283	16878.402971685253	24182.397730415352	30670.654641226745	31332.441162529394
30249.0901012525	33887.785670493875	75775.06451979234	29900.157700319658	61156.19826047881	22409.320527596967	80991.31531011355	29447.193279465486	67956.61093846844	35752.83620265113	67711.00635333157	36663.49116978051	40441.62776898807	119247.73880761173	43928.087520747	32173.710698958712	34503.13618211515	81668.51849469499	60231.247069257835	58783.845076320235	74607.49260805605	45134.00499317108	29269.552229693407	108470.01897945913	81569.90900898521	30998.651109862316	16875.432705105522	24181.602828140232	30669.09418379704	31330.77634519565
30248.268136597646	33886.04882809502	75773.17004108697	29899.322661757928	61154.69023602626	22408.751562032492	80989.55436170344	29445.646751095508	67955.4907754543	35751.66038738964	67709.81510158264	36662.343850343204	40440.76064687561	119245.65733987087	43927.26512328148	32172.689709141163	34502.32733029747	81666.98365068057	60229.892831551355	58783.066754505926	74605.2489606133	45131.05536723407	29268.432523674925	108467.61951058047	81563.67003956823	30997.493002426272	16874.68776434376	24181.003184140856	30667.724115368845	31329.9197699949
30246.863492537206	33883.729558578896	75771.8370512856	29898.095636028178	61149.51083015586	22407.922930885325	80987.67561811999	29444.56395641244	67949.6486119534	35750.35737508879	67708.82152014045	36660.92687511361	40439.237546621334	119241.50259485347	43926.40258146765	32171.64421558799	34501.491141737715	81665.92738557048	60229.06154899916	58781.6588616206	74603.30850705982	45130.15987670494	29267.49771853577	108463.1271801253	81559.13810345896	30995.850607486795	16874.185349452906	24180.499651268598	30666.947264847826	31329.129583019545
30245.904612644663	33882.64748542957	75769.99482277024	29897.089068784793	61148.8036953572	22407.252651208782	80986.00122876887	29443.82567119565	67946.68099284651	35749.58697628087	67705.57952953089	36659.873641120794	40438.16289324965	119238.48465619142	43923.84229315238	32170.71129525983	34501.0896996129	81664.82319469919	60228.1401918683	58780.720837379005	74601.79927545154	45127.38166493104	29252.063930161574	108462.02315127946	81558.08847478442	30995.045872456256	16873.474077521765	24179.841283231464	30665.2691414383	31328.21404595643
30244.380468624062	33869.48051198486	75768.8013944934	29895.895730371638	61147.73491447915	22406.587166013494	80984.80413573998	29442.552106409883	67942.99734787062	35748.510923600596	67704.1900196268	36658.9566527133	40437.3388866475	119236.59872636582	43922.8910236198	32169.679402753714	34500.63152249888	81663.61900993285	60227.30736767036	58779.895906850215	74600.89467897489	45126.52085585951	29250.82816980849	108460.08543341985	81557.50381168944	30994.109250120564	16872.84408712889	24179.227390490938	30664.242692186366	31327.112979913145
30241.600394679648	33868.57531895528	75767.58117288814	29894.740891263897	61147.022107423865	22405.705353940823	80983.78521996913	29441.91060198608	67941.77349742057	35747.98845870098	67703.14441626011	36657.72777623683	40436.83169192259	119235.03640462871	43922.284508742065	32169.188119604856	34499.63305709889	81662.69555159804	60226.2723229979	58778.91100419739	74599.91425595617	45125.64514573948	29249.89363437286	108459.22321717582	81556.27200518576	30993.7319756984	16872.37417813123	24178.760585713128	30663.428742679935	31326.416019845645
30240.914077349742	33867.50748416315	75767.12354823294	29893.894111712427	61146.25865994617	22405.276138013673	80983.04372004342	29441.341422685113	67940.54315564348	35747.205402013744	67701.99452501911	36656.38462785396	40435.84356173329	119233.51459073194	43921.60618826699	32168.32089557028	34499.159966750914	81661.89075436632	60225.83157179258	58776.549405490645	74598.12308914812	45124.71268888992	29249.027346571937	108458.10916929602	81555.36085843024	30993.37753205822	16871.946967991684	24178.400848840232	30662.69848118609	31325.7815110389
30240.344265617496	33867.120367910495	75766.53658690162	29893.10084229467	61145.54441709528	22404.83695714202	80982.0292269517	29440.081558471597	67935.29649862087	35745.956057337055	67700.69358410547	36655.78095514461	40434.95439021135	119232.23106388465	43920.803692576184	32167.883190943077	34498.70004468386	81661.1002304359	60225.19723390328	58775.98049679854	74597.64380977207	45123.85417939844	29248.35373300567	108457.14106957943	81554.16095655321	30993.003937079447	16871.634112247695	24177.951524006345	30662.213628161644	31324.970716252006
30239.74258999141	33866.492339968274	75765.5946587355	29891.06278468155	61145.00565107103	22404.51901543684	80981.15817204755	29439.49599847452	67934.27866501939	35742.526899414435	67699.85738613372	36655.29429173393	40434.63556541692	119231.21688106746	43920.12487258305	32167.367901797985	34498.19449557679	81660.08571009655	60224.60338975731	58775.27202626446	74596.5470635338	45123.090205826236	29247.585802561072	108456.6430446872	81553.34866019452	30992.61058645115	16871.2490165391	24177.48449947887	30661.2952681709	31324.469751395558
30239.15567414809	33865.71105867703	75764.97863951267	29890.383972683077	61144.61950470575	22403.6625438563	80980.54814264463	29439.120835383113	67933.67818471762	35742.16177003827	67699.19076254907	36654.786415862916	40434.12303032516	119230.47473470814	43919.68526269162	32166.95608207178	34497.73412049824	81659.24590898359	60224.07920458037	58774.709960004635	74596.09905505044	45122.53704723623	29246.978188967238	108455.74246246483	81552.49742125339	30992.297864504224	16870.910602459822	24177.211327761546	30660.55694065252	31323.901311118625
30238.693536490522	33865.39390689078	75764.32942669405	29890.015212009355	61143.695108342756	22403.366447034074	80979.59191959232	29436.6598932982	67932.47132821148	35741.69276699157	67698.41493667166	36654.17636051779	40433.67910880211	119229.77307921139	43919.22817859238	32166.384788959913	34497.52708115943	81658.59989933771	60223.5530732951	58774.21378798298	74595.81350031543	45121.82339374786	29246.53386035445	108455.13813975817	81551.79788168566	30991.99253317361	16870.640218176213	24176.755268047258	30660.161007302766	31323.553607357077
30238.258898047956	33865.01863492146	75763.9827845616	29889.55253664909	61143.31333878773	22403.1469712794	80978.59894569102	29436.130553883777	67930.43676532546	35741.45959153519	67698.05256327488	36653.872503922896	40433.386749280755	119229.02856803275	43918.80419274989	32165.087039922357	34497.205607466036	81658.22331517804	60223.15763161914	58773.95928921311	74595.06858863225	45121.187357122224	29246.07031090413	108454.44425852486	81550.90000668544	30991.71323887824	16870.47792279011	24176.42605651649	30659.53256136309	31323.154771168323
30237.770874998343	33864.608785477445	75763.64753577532	29889.281999266314	61142.96880104948	22402.725382124678	80976.71679828515	29435.795733534047	67929.81968554907	35740.567334472595	67697.57254580753	36653.61188530311	40433.093028660376	119228.29695002493	43918.21214585001	32164.744230061173	34496.86665669019	81657.83303353674	60222.788587050134	58773.60201778685	74594.39014010027	45120.847249784085	29245.65950050325	108453.8613609077	81550.14654552145	30991.5336550726	16870.194659079098	24176.228479399215	30659.252662230523	31322.898314710146
30237.57292238918	33864.325152152014	75763.290611873	29888.88516456621	61142.65717912566	22402.58622527965	80976.27239315346	29435.551573988865	67929.38908506773	35740.24035589665	67697.13040405289	36653.43743143191	40432.83035306672	119227.76043076634	43917.92732123457	32164.45748332511	34496.54051449252	81657.54783941427	60222.512586591	58773.31755649885	74594.01061783798	45120.55482178608	29245.309864729836	108453.39340749616	81549.70162564231	30991.35050951028	16870.017510217924	24176.09667637096	30658.921136081914	31322.630410508376
30237.360916135265	33864.099836660214	75762.99342088035	29888.59666855461	61142.37075349511	22402.453391869854	80975.96276020221	29435.1376427979	67929.14369955898	35740.069816985895	67696.79643082203	36653.24326376881	40432.55728436882	119227.34764840931	43917.72581246861	32164.20586242919	34496.30862426844	81657.24932816686	60222.17696878098	58773.139483255814	74593.64114867366	45120.21963572643	29245.126594685484	108452.92351518714	81549.41010318373	30991.21845497551	16869.856358576308	24175.971944007208	30658.656850719915	31322.439450982143
30237.156196866184	33863.955243960634	75762.68369205363	29888.41371428839	61142.211799754165	22402.32472842692	80975.62934684924	29434.654252544336	67928.94893844787	35739.88194199478	67696.5845755613	36653.113585456056	40432.387416101585	119226.99733722996	43917.51078645514	32164.0310996739	34496.19750353714	81656.97898915313	60221.95877392693	58772.975041851285	74593.29049581445	45120.009070478365	29244.98063486538	108452.56004731714	81548.97562751177	30991.10510127293	16869.719149321965	24175.881941378895	30658.49701430075	31322.26125640297
30236.87316138231	33863.83324168998	75762.49261232375	29888.318360127327	61142.06190265667	22402.228466725646	80975.50745404954	29434.496460364207	67928.51707000597	35739.76497450183	67696.42367395069	36653.00352148611	40432.28874633033	119226.76899831905	43917.34872319212	32163.889995817226	34496.06735322504	81656.8282645641	60221.780291347546	58772.87436071908	74593.13933002162	45119.899771331766	29244.85075091176	108452.3831783568	81548.6970342124	30991.02148903359	16869.64199114827	24175.799535033882	30658.37224556252	31322.133227132483
30236.73851446242	33863.373251171884	75762.37672856053	29888.243616651867	61141.72966889855	22402.15127652143	80975.25096028214	29434.393761603867	67928.19688704505	35739.68589241733	67696.29242040339	36652.876747683935	40432.22268156784	119226.59399784663	43917.18736633059	32163.786223917305	34495.76890745117	81656.6712499276	60221.66317363476	58772.75496909836	74592.99117127854	45119.76816672127	29244.61281073373	108452.18655450898	81548.53966332006	30990.959154928834	16869.58595134331	24175.747235472554	30658.265037154804	31321.947728071784
30236.665421712256	33863.32028119909	75762.29077056734	29888.16361007715	61141.651348386986	22402.10513668515	80975.08238054662	29434.28103015599	67928.09912760883	35739.60488480787	67696.17800438547	36652.792685756496	40432.13673801946	119226.44922354181	43917.096770385004	32163.67952459647	34495.70493364702	81656.57521865613	60221.548129483606	58772.67565717593	74592.87518774628	45119.69843415168	29244.549318916033	108452.03493714618	81548.37641580636	30990.867307616736	16869.5423374252	24175.70452223481	30658.208001764946	31321.90040500401
30236.610593203462	33863.27546959454	75762.23018158165	29888.100891348324	61141.56799204991	22402.06801385407	80975.00131859962	29434.221968328275	67928.03551901369	35739.563077059654	67696.07996904319	36652.74648345508	40432.082113052886	119226.33359591471	43917.044030526864	32163.617532061013	34495.66288110196	81656.490087494	60221.47802963433	58772.61066937067	74592.77201036937	45119.65734832788	29244.50317194116	108451.91729310798	81548.05382940767	30990.830228453273	16869.49548220048	24175.62864615224	30658.15076997084	31321.834933856888
30236.575586747218	33863.23917848203	75762.18348802559	29888.030748774734	61141.537969168385	22402.051112324058	80974.95022830123	29434.165996423628	67927.98143005528	35739.52940760498	67696.04454938673	36652.70889565261	40432.03175409463	119226.26278298373	43916.993240975935	32163.58700702739	34495.64456542462	81656.45134554262	60221.45892928202	58772.58014964088	74592.72867220755	45119.62279221821	29244.465530959922	108451.86877141357	81547.99313301119	30990.79244949849	16869.47613611194	24175.609850472596	30658.11533343808	31321.795025293664
30236.513121026102	33863.21287353677	75762.16162996739	29888.011233029316	61141.51335252598	22402.03841464621	80974.91780314023	29434.140269661097	67927.95405270407	35739.516523307924	67696.02536977302	36652.69214654631	40432.00730936276	119226.22722575987	43916.973474301776	32163.57654995853	34495.631967509056	81656.42352562911	60221.4367749228	58772.56366111651	74592.68774856973	45119.594642604105	29244.450618960647	108451.84570858511	81547.87686993639	30990.779108998264	16869.461274617264	24175.595893892612	30658.09037743773	31321.769789614063
30236.50469142157	33863.2050434315	75762.14431375678	29888.00168158451	61141.50259983844	22402.033168304843	80974.91132682079	29434.130741247343	67927.94227713432	35739.50772931658	67696.01101784396	36652.686117889345	40431.996037833145	119226.2096594653	43916.965034063745	32163.567361920974	34495.622539031996	81656.4116762446	60221.42521860106	58772.556060048926	74592.67406538104	45119.58567213602	29244.44601028198	108451.83043102958	81547.81596738198	30990.773063062436	16869.45754533627	24175.590916316993	30658.075095137254	31321.761954318717
