# Supplementary material for: An improved FOX optimization algorithm using adaptive exploration and exploitation for global optimization
Source: PLoS One. 2025 Sep 18;20(9):e0331965. doi: 10.1371/journal.pone.0331965 (PMC12445531; doi:10.1371/journal.pone.0331965)
Supplement: S2 File — This compressed file contains all the results of the conducted experiments. Each main directory within the archive includes three subdirectories: Analysis, best_fit, and convergence. The best_fit and convergence folders contain the raw experimental data obtained from 30 independent runs. The Analysis folder includes tables and figures derived from these raw results. These files can be used to reproduce and further analyze the results presented in the manuscript. (ZIP) [file pone.0331965.s002.zip › cec2017/convergence/IFOX/C17F22.csv]

trial_1	trial_2	trial_3	trial_4	trial_5	trial_6	trial_7	trial_8	trial_9	trial_10	trial_11	trial_12	trial_13	trial_14	trial_15	trial_16	trial_17	trial_18	trial_19	trial_20	trial_21	trial_22	trial_23	trial_24	trial_25	trial_26	trial_27	trial_28	trial_29	trial_30
107043.41817510928	88303.81911910273	68820.8910993812	93923.90757072937	94121.8899311348	123221.96563459578	92332.96713965645	88451.34818926429	95540.37732536778	80315.54069210803	86152.01629588773	116420.11747639289	88728.39286024064	95707.6264919887	80628.87133124108	90859.56661550722	103598.28901630362	102805.7806799093	91858.767683296	83459.82890324261	90111.39135949615	90513.83888467662	93744.90305542568	80872.50587336505	101146.48290475382	86462.32718879673	117206.57265336775	104018.11729963984	76532.33463181499	107848.62435845374
72016.02828003508	76975.80500996778	65908.4544911127	89121.54775392555	73843.13335645942	105679.15190658164	89459.37003728223	86193.8395358279	76326.03723210245	68289.47784563736	74977.04419200259	89803.51692785052	81907.18456121601	93870.94694519215	69754.63059466978	88089.05334669816	75641.13631104126	80857.84116077883	80120.26326951108	73509.24698511309	71097.0944131709	79500.02679328964	73268.90153508833	70880.35448974416	75608.6533447206	74371.85418741498	103769.20865204025	74476.24145446677	67930.25716618495	103782.37278653744
70088.86946451334	70543.81801775478	63815.67728789336	73537.96048865	72980.42319635919	102673.01556452893	83412.01583238786	82569.09107535597	73767.0156944985	67027.80113686319	72905.15645962882	76350.96050391912	73284.26711866894	84876.86106604885	66273.19016966442	77658.32396227593	74243.72918496843	75900.97833242449	72363.68748128875	72385.01500060476	69356.54392759647	71713.02101799364	71362.06030277032	65945.47207298811	73566.34325011923	70890.66743857083	70424.32550046124	71518.30304106596	65916.75561888219	67537.45563390566
68152.815409773	68947.87906895803	58364.13268583062	70829.59716164912	71689.55998561782	91118.40855449972	78012.32956464835	77262.9588417091	70938.03882291712	65918.46450385256	71354.13862291104	73527.11463059508	71696.01943852629	71438.75276744502	65366.8972726636	68197.20238175637	69414.90241036359	71779.83368653685	70754.5741726907	71002.00546010553	67905.38654452452	70670.70715976643	69765.36585657975	64368.89104509176	71867.73771392577	70401.69772549863	69415.91909263734	70002.95710342833	64303.41278758687	65656.62475725106
66541.21975164185	66615.42157286615	57085.445947887	68209.69240334732	70307.61595181948	73536.24153554792	69269.22976101503	70759.34247331343	68838.0135262437	65295.22547477693	69965.61353328468	71312.82167304962	70718.45582457249	70383.64938623567	64405.363299002296	59078.99949005563	66786.66632605257	69335.45154095617	69015.39896726092	68510.46039187646	67011.29155602612	66679.1804920531	68087.10938247615	63302.059271926264	70367.77662006073	68862.4133462995	67859.93593946839	66964.33949059813	61845.896173902715	64125.307970636044
63566.072986152874	64558.12874721269	52165.67207298483	66368.28638917694	69408.66904717739	72831.10202670473	64585.348038769574	68946.21762573917	66572.5166368568	63795.2874980742	67809.92098020409	70146.54890213165	67279.22658038556	68993.33100662967	61054.03974395842	57832.94798879973	65257.3504676598	67558.59932610038	67170.46544461542	65657.64751856096	65407.35363475166	65232.875632407005	67213.51532365641	60910.26507934142	69383.64813198199	65783.41853613633	66611.20907761599	65554.38275109744	59727.272691484795	59422.080334333936
57859.753189535055	63053.41840189342	51474.93784504302	65695.51030995628	67200.63633341427	71311.18187170418	61922.18070258918	67562.2980852169	64397.45228042647	58858.84234015698	65485.86666650732	67897.38999152859	66635.24487970228	67201.42161923955	57538.8375446861	56145.604614564676	64087.12642962108	65158.236754506834	64899.85817002122	63833.77719971213	64843.537553610484	64220.5636998499	66260.74736514289	59188.127508658465	67489.8032894553	64836.92354843439	65295.38404397271	62846.666918811025	58577.62976923115	57536.51615443415
55818.903213754216	62122.736701764945	49821.431279455115	64754.518734974416	66210.00750965331	69893.07598105773	59702.18113165064	66593.15591236672	62704.71053771485	56666.61904710132	63690.88284426406	65495.042822851596	65545.48250366325	65267.603495673095	55749.41459321105	54810.829303959385	61714.90457414794	64243.78445765928	63354.67250997528	60243.256003882365	63771.083045390485	60917.06109104949	62754.23301207116	56861.69324858678	62813.63155587596	63380.96137227387	64185.3934238602	60244.44070807684	56427.332110299176	54155.52175598299
54466.25810433549	60926.95478185247	49066.58540771607	62734.253549840585	64561.024027474865	68356.49621094752	58263.92179705628	63626.13743087143	61233.19288064867	55200.18061641697	60562.48705133892	62621.679931686114	64131.857126931696	64046.86453091374	54438.17908530623	53161.913085374115	59834.838012722845	62532.86176463827	59138.59554788304	58779.32492333914	61857.2912799385	59451.18163626862	61507.94285218959	55837.11986691663	60684.6690833081	62539.0192238114	63021.73597502984	58579.96812771672	55261.84670714416	49912.18289882191
51089.35198991379	59405.06163772434	48206.11075164722	61248.21112400613	63356.21450963194	66377.1089680375	56028.36400882481	59749.19145686784	60832.75787286253	52081.2950165944	59367.6459056969	61344.08852360153	62796.2068895686	63056.316251770164	53260.19547015835	52247.60871830763	59032.456936715505	61716.69147473968	58285.92364664828	57509.5677591731	60909.098980456874	58287.41853957224	60420.9282205518	54798.1942907968	59127.76386474065	60729.06516283244	60299.253215581724	56512.34239470957	53730.617080027405	48538.63435350656
50106.86623523727	58389.44368294222	46445.336358540626	60302.09118376785	61796.565760341546	61269.97971498483	51130.91215705658	59238.46771253679	59480.99991959773	51265.02184914862	55554.17084185058	59566.54584941938	61350.74275071103	60840.842726457275	51830.69151104841	50372.51896369627	55593.91500920496	60409.27536274456	56262.0876131773	55754.969502755725	59701.07512545433	56498.58934230883	57902.57869601336	54284.11419816649	57657.57998128522	59665.13100898987	58059.41761826837	51700.69051149482	50401.41264541425	46967.38584812722
48361.37545675343	57391.03586739414	45582.08629136612	59422.014559571144	61022.61335451466	59972.88708805241	47171.44069771895	58405.92610942651	57761.95160329644	50271.18918540865	53023.26393423967	57812.07323563147	60538.06641415831	60236.136530418946	50811.70705023686	49370.316989767496	54084.42481177939	58720.530301794315	53512.43004894458	54139.1597933368	56732.71272336182	55428.9108551403	56507.959200253805	52727.03530918112	55550.47820870724	58306.82101712088	57183.56374788726	49290.633081623695	49231.28994547192	46002.34020336458
46751.460506536125	56168.57628549146	44694.670941897275	58063.63256174875	60441.86449473128	58311.91013588511	46097.328565755444	57517.359142997244	57224.11471471604	48933.85632576523	47416.8594936189	55967.85641212952	59769.58198148223	58774.85267566418	48969.16969634476	49106.38458846302	52720.51569447838	58072.08900107207	50846.63619842152	52072.844917139344	56114.06684888204	54126.353903183655	55577.3539520798	51854.87689604793	54346.196435388025	57601.78261595257	56093.30619333843	45005.76088118926	47750.359304367434	45045.53717644989
43113.78738204295	55128.68085691307	42769.04231321123	56855.633291764236	59413.066472146646	57516.274882763595	43095.25066066972	56691.093229799706	56265.22963456565	47479.84169085912	45223.205492909474	55183.45016547241	58742.38237504228	57911.76665002748	47816.890397158946	47874.69797722165	50792.08307930483	57380.2922722485	49482.05750067069	50658.40873284914	53857.18208525271	52624.12518322393	54675.33932902428	50775.47628630422	52894.742279811195	56474.80301561733	55399.89127580246	44590.67050088185	45158.73198759979	42579.16656820037
41388.15044767478	53229.539454580576	41814.702443931295	55287.396958610254	58189.03412226387	56729.705224276695	42048.59859418764	55473.07359946143	55493.0840872065	46325.86412258219	39852.54102057782	51272.34778312221	58134.64628370341	56417.49384816015	46868.22416956901	45839.72770805036	50041.25745596144	56520.42936345109	46656.5991534346	49534.86179541671	52624.72904469739	51632.58451799521	53881.11172622016	48376.96758913047	52029.95226185358	55242.46308199636	54176.60126640041	38464.411821872054	42203.02970660762	41105.05004004107
39586.17162445656	52355.189570798146	41265.45153333297	54254.6588337715	57511.26491793636	56033.93587913795	40725.762539356285	54526.46752477032	55001.16967399903	45509.30962260834	38058.69525748816	49673.208142926356	57396.72992509147	54412.96968741532	46467.31092528144	45037.12120136594	48681.2785827716	55670.27363446955	45177.511517794344	47980.28313929067	51253.72923293571	48440.91799828961	51765.70014758459	46670.516029809616	50967.22700263536	53520.38190122878	52574.9800123271	37046.30940462635	39850.786154107154	39713.47210954713
38805.59024319053	50739.403054747585	40985.95012319043	51551.77581786885	56444.28877430693	54570.53639592152	40100.26140052529	52580.283263623365	54351.9672410415	44791.28413986349	37172.64843769372	47621.847348412426	56759.91636936717	53508.11109507364	45388.319460893836	43778.90382602683	47389.55536212809	54376.86023115581	43351.554835666175	47370.232479660495	50374.57396682713	47686.60386884392	50757.27194125003	46158.56545353774	49191.43689573809	52822.86554655632	49463.7694656024	35938.38707029703	38381.08990446003	39195.341442058605
37112.34736447928	48188.29895392609	39557.62286291095	49838.50641338999	54920.21680571404	53692.22120692132	38301.608798305824	51040.469211144824	53530.25047267573	43910.827756190694	35525.70663543983	46397.830346100855	55886.51601454755	51777.422232959	43294.76436353949	43382.750824673974	46502.496925470776	53579.88729815275	41787.37911833293	46301.669897768144	48846.30526422201	46420.02568129368	50214.019131983434	43799.00819879039	48033.003383771524	50730.282542334615	48303.52661454687	34300.903253554905	36291.05510537422	38232.834961516106
35617.08846600431	46590.45921627123	38967.68686823531	48973.66189887372	53750.209045686286	52384.00024968292	36687.71289100293	50138.35386566413	53015.66912661813	43144.159693540016	34362.09815779858	45906.90481593259	54850.56548016678	50578.07870680464	41811.17072747127	42625.861498439794	44137.36212718786	53256.9853795218	39788.38591964956	44912.28782094451	46613.905826859955	45532.67201809842	49014.804469744166	42084.16237745063	47143.04556409926	48990.979593269294	47123.80920463993	32022.465998546657	35538.74981238789	37060.34382769403
33676.3528462378	45558.625849712924	38027.85470288457	45270.61500180017	53144.083434330016	51700.29709905699	35739.265940663936	49489.58627106173	52243.5655417883	40166.0008761673	33607.598928587904	44162.83228997412	54083.7040722685	48949.664253292285	40599.629974176896	41009.93763306587	43186.20170003354	52768.3511090431	38921.88700795824	43697.78994022992	45337.63873983986	44645.41730214731	47750.78759590115	40570.524562169216	46032.8341870492	48260.68004077301	45988.35600477165	31247.958429115894	34768.12079230636	36202.061862234215
32889.76220414868	45014.30499563247	36055.693534268124	44768.870059127126	52359.33513093516	50784.81329636581	34855.1732794197	46698.68313926107	51141.00340575653	38630.512919730456	31888.058310266988	43110.011022857645	53118.66278263348	47642.93732665112	39783.38651365606	39344.522686073855	42573.530430030696	52299.1702794872	37976.42367017409	42981.748133949826	43489.208944690145	43939.09942681592	47009.3576527305	39229.29168467123	44662.92604572826	47176.77541002287	45450.38416903924	29832.842976305226	33486.40078228254	34347.869182885064
31558.48278853689	44519.89184627549	34712.756214887784	43671.13962825076	51680.54789803541	50467.041810156064	33304.16730861101	44878.27831570183	50010.36821904246	36755.15169622333	30827.747808817323	41474.598140591814	52178.280965672755	46514.97243105419	38207.60910100389	38751.89178785428	39775.85081597807	51583.93043482551	37040.085987037135	41691.426811295896	41428.86217481357	43516.92525399343	46301.35996485238	38379.341672761366	43355.50596605308	45936.63436636928	44559.2322161487	29207.764203810362	32384.228705212507	33509.91234311435
28760.81733973961	41737.40696924742	33851.254560851216	42377.75731875124	51328.69633943543	49348.20722907916	32098.74046543069	44099.07186074201	48097.10324778489	35426.39595481992	29286.27325633249	40039.249309241306	51668.07768530059	45604.890258948966	37222.49272570264	38249.5343983518	38720.84358207175	51059.784678413445	35858.884887583445	41166.09499660916	40682.42863577496	41970.15878967076	44290.818456805035	37642.96413296865	42283.972075518715	44361.21250578999	43263.683478827865	26839.37236651961	31345.02189009641	32906.76378461739
28168.676813551258	40821.98278292209	32381.08153162927	41284.908397495434	50335.082690211355	48707.82859384506	31209.567907764787	42631.099844723045	47398.23975342735	34948.168960182666	27813.911642795934	39076.06543866282	51151.406733049356	44210.99717590931	36445.102134579494	37651.43055768504	37714.07217840828	50499.699946359404	34953.60288973796	40202.760051981124	38708.26468900786	40362.59793092769	43036.131966007924	35283.60047946462	40902.42282808166	42274.512081783236	41404.65455914861	24520.350295380897	29869.366119842547	32446.661231468996
26680.122150820895	39408.6226999765	31650.853622892217	40324.810029539454	49818.47654925531	47527.04110792161	29835.058750949855	40344.69816138954	47097.46462409143	34046.40046030537	26434.12390245589	38235.420859968464	49866.128940676244	43496.6573041905	35533.7943808025	36583.56796792169	36980.52929646274	49809.01116788077	33790.770247538305	39396.68814583108	37046.36347262308	37844.23002949071	42059.11557392706	34724.87801220003	39714.6905993668	41322.80741593681	40243.38272577602	23575.881277577544	29329.8103721337	31159.712748814785
24532.264705075737	39025.759417934605	30222.996112511864	38638.51040610566	48500.105319667855	47132.90544287403	28844.994927133495	37005.05147047579	46060.28570891768	32828.42831887747	25151.86288093587	35773.58787210594	49318.71939595049	41689.02455562029	34494.138736321576	35625.455676425685	36298.54402795646	49135.04607417723	33006.47492655782	37745.444627905534	36155.33295759724	36685.09615929896	41372.888914467505	33970.86799735749	38066.932203445685	40716.70970231236	39211.24804870182	22785.452720274243	28484.35309471451	29993.610521447477
23859.610444791608	37185.58003297317	29421.77024347014	36931.31809355414	47614.14152426008	46452.53752224193	27363.37178697492	35732.547984496865	43627.90688644247	32347.28290167783	23614.253809897968	35103.06978809626	48393.42683843711	40458.85316598161	32986.25595748239	32171.478872454874	34131.48051907891	48432.72774888841	32229.83541195772	36906.95542223293	34464.71332142049	35621.52837608665	40560.333592431416	33221.878895472924	36696.18932376162	38935.41491947284	36775.82326573793	22189.424970357006	27367.293217440256	28582.784893045846
22983.06860028255	36180.481847228046	28610.009916968487	32530.87335597068	46810.78639310593	45618.2434115798	26621.92088312192	34609.32098103895	40917.429569342035	31083.07741905417	20417.110456489474	33750.91347814968	47720.78156787081	38767.24477115823	32106.613224485736	30939.823873240224	33306.25323838049	47999.54176076453	31195.605890254727	36278.82314335289	33729.82061419006	33794.52772048657	39973.21479675154	32524.486340045147	35528.67872377332	37473.876947038945	35321.85317738153	20481.03500189118	25627.603472045088	26865.640622269904
21932.95669285007	34317.33418514574	27925.41354254897	31493.007706371016	45956.82459351316	44777.78447479035	26144.148390928214	34084.45115117344	39459.23517466628	30113.85630286059	19475.09708524865	32657.795335109735	47200.00325166224	36926.03045943728	31663.50237924698	30510.145620745065	31158.443435420748	47791.99467602029	30684.18711232799	35527.51810314242	33056.48447195357	32684.551593921642	38657.09855022004	30744.365107567355	34217.859542012025	36167.71080278151	34797.29621054465	19702.628639872633	24440.2878334409	26287.182163714413
21365.772641996886	33669.27585906147	27054.974567478614	30738.686685646433	44089.92910711525	44031.037115693085	25664.132811222364	33301.09064222303	38476.04641850763	28624.77242910702	18784.087281602962	31149.076619390395	46321.367378922005	35433.34364038888	30325.2265193453	29883.695928834495	28703.553971811405	47224.15850992198	28614.433660222017	35042.0821889635	32129.38549555864	31598.3468335752	37499.578614339545	29626.50435669651	33168.257262431114	35279.673060582914	34071.830433421856	18813.65904790438	23733.042623858484	25858.746152784326
20804.594564814037	32923.836819849756	26517.310388778296	29894.466293467114	42158.53884380178	43563.80340993726	25012.927098239983	32693.216680724145	37731.91500683346	27879.456917771357	18005.033769593996	30283.429216232384	44651.743472130926	33266.81676110419	29759.45691347628	29202.7579455585	27199.987967738725	46855.5731514948	27915.50173738394	34239.538228281686	31533.27827002051	30855.558514946024	36184.21532569049	28616.03656630969	32467.210268384515	33671.29108868163	32788.75832788814	18032.413073640404	22628.597724558804	25258.935659964583
20140.289678698326	32029.78537744227	25737.619933911254	29194.540336531096	41078.19849264089	42896.42740333408	24552.771431948455	31867.081156564476	37252.557720132514	26958.39162373195	17135.243451308153	29723.267312151056	43438.612425101106	31192.77836484676	29228.18901454796	27993.40983110522	25641.72522962128	46487.7516294144	27120.036764206456	32927.914433368176	30606.351897456385	29526.377515747925	34618.46634559479	27628.700516570076	31715.9983602887	32636.86493902977	31655.601551508407	17722.578985347827	21639.315769456203	23824.174820419033
19095.944132318637	28947.004631259464	24424.190741972085	28470.638630396057	40425.148751308516	41697.773809211416	23908.947436843657	30366.71592001403	36338.43416564218	25582.109114178842	16397.048866601282	28724.85721652993	42196.030181290545	30634.553527181917	28097.198692521884	27132.001417453124	24829.93148406764	45690.48657914241	25850.238158652835	31513.151274164687	28953.86984575401	29058.693001605705	33324.35009066378	27046.251892174198	30574.081874316158	31833.98865764872	30486.076663200645	17367.704423232273	21245.394077013247	23118.86340445044
17131.29738801312	27345.54575910303	23059.79459301133	28086.80886636545	39151.15637902994	40853.61969826564	21536.273367291447	29311.13111459627	33736.99331650206	24874.17550909357	15038.816221689827	28046.502482606895	40837.38152591371	30006.804590537005	27009.52810730936	26163.806170672164	24373.007902917816	45292.270149056516	24841.218898345596	31201.84016367652	28174.3862087355	28543.94813157805	31871.714512369042	25301.221941736927	29112.929789091682	30987.15587490753	29339.89106411394	16749.60985350989	20860.49165451838	22470.054001610613
16260.336640169564	26388.41988611444	22245.90303390845	27241.894631812655	38314.526597919845	39483.061417082434	20695.9539763356	28237.501135480143	33210.785944872056	23506.971267767625	14117.985156086173	27034.15964028165	38263.916335273185	28843.730849556225	26156.91475230959	25639.004187874158	23715.92530637546	44920.526403242286	23943.216563207927	30693.743377408402	25425.75208875542	27694.08661579919	29273.93543546896	24827.07256357142	28447.536080537855	30341.44138122945	26968.415281210127	16380.46150918183	20691.65899904149	22044.157479139958
16014.785342436831	25466.732175238532	21283.4136555811	25692.240615387076	37075.00626798925	39018.35074064782	20110.904797212832	27071.00273832549	32421.162295365066	22801.72329672386	13066.988727270536	26105.916771591143	35349.51766160376	27244.911988234388	25501.28893679351	24837.742226296043	22985.51264842756	44617.01275015541	21277.526300126177	30121.400813050666	24601.41524757294	27163.549105891914	28586.69782090604	24512.82244476562	26089.325056623267	28138.080021076967	26234.604608084537	15846.84960888372	19628.98928785501	20505.950813231244
15434.759962990527	24432.331895432606	20850.041197960258	25106.088695972452	36247.60136380511	38383.131753651025	19236.813245164503	26315.78391361137	29209.000976658623	22068.876445801387	12764.102845307576	25544.431280005476	34275.65030965964	25456.422870991984	24482.886851962576	23622.347939199277	22130.341215078162	43872.19339110231	20739.47087266286	28893.445309141804	23410.47492215475	25937.926751908613	25638.771442045356	24002.8485308572	25584.886048973465	27452.38143035331	24748.232591127835	15422.074627490694	18784.624330302457	20094.901497066985
14961.581315937885	23917.10759434521	19947.283742081	24452.60165545138	35606.74402042561	37566.27922481616	18678.921145536075	25604.804864970618	27874.79074922702	21605.63306962277	11793.463611679523	23479.299025339857	33515.586913183986	24644.367163625517	23848.179211281313	23143.092018066305	21833.271240466987	43067.8152407845	20175.992414541324	27447.76681310267	22778.910615074346	24965.14143487303	24440.690614213418	23224.72505817271	25200.668073668494	26406.136523116158	24078.642743584714	15038.971259799378	18241.457060323155	19635.0283129945
14579.68144291025	23146.57891400288	18851.15113989601	23548.481822992035	34616.92789210379	37135.04032337832	18397.37953833649	24963.769537447486	27346.582290465118	20344.96978851968	10840.000403590508	22374.42330432547	31452.087846079517	24296.463012148793	23182.485493093136	22750.134025906766	20521.359145046095	42549.27279861241	19711.586980043463	26244.74258416178	21885.917397710644	24106.719139899695	23275.50745876129	22785.909051424827	23913.727812813904	25492.03143750499	22566.473526375525	14305.89182182245	17406.98091022244	19104.993489145923
14005.434481299735	22167.573517658595	17987.6900026452	22620.642756759044	33548.117291823495	36526.032777569206	17051.537394085117	24323.436316725783	26565.66167193421	19693.67293670979	10266.31924593484	21220.86700924071	30966.26654709083	23404.226057785414	22526.77066058701	21928.90285738312	19958.780525375878	42131.201431717614	19404.3957163147	25130.901015751824	20766.865969333347	23526.383598469423	22530.906997872928	21755.92525629619	23137.11489457579	24733.160950561978	21322.753559227483	13832.977438296146	17049.93573646021	18677.68260581309
13389.391354165422	21192.173016475204	17060.858593093555	21845.64726681056	32473.461019787414	35652.85928409943	16627.719436689946	22895.32940375124	25915.263008426846	19247.623107295847	9848.630671661756	20483.559755273	29898.648672586776	20729.29540394789	21468.545171554128	21127.036929666956	19474.27946794727	41843.972137973484	18871.062068533007	22749.46732826164	19752.387086031766	22346.782930878075	21132.134532491782	20966.5816810421	20866.255783613913	23231.47089511024	20025.345446634758	13183.968120645157	16671.67426295513	18195.72581133746
12775.068496387716	20217.99584075406	16844.765967195395	21308.191082167305	31439.31612813665	34450.430737332834	16067.651427238903	21715.000914875152	22156.814971641335	18489.08349477736	9512.690402862394	20071.460253849484	28702.01323598391	19570.75696799598	20628.786562567602	20738.92890834772	18724.702478973315	40925.83524691016	18570.135213061876	22049.633802281132	19122.590176526428	21884.31615221042	19737.517256062347	20587.548710143743	20423.350348414016	22951.83145958569	19028.292626808376	12917.634278486761	15994.802006354974	17699.54618580621
12458.48985494067	19419.61447445916	15458.13839265709	21017.069667035466	29599.900910348715	33830.407374905175	15598.693687007224	21251.72842158733	21331.699709560435	17558.720011552316	9293.21862282566	19447.768606993006	27883.11218589658	18971.672432869444	19906.689323874838	19814.196945414125	18267.809091933006	40054.270057016874	18131.77656433527	21338.401108854283	18443.624556287396	20990.245267973263	18302.194869073595	20147.001386070875	19772.554984605275	22497.00769719506	17537.357715482514	12439.375459085712	15665.873495078295	16438.356639488666
11853.736336811857	17624.415611716126	14969.117843840946	20552.39469007841	28475.08680091736	33031.2144882653	15104.42407148184	20667.647782716274	20675.601273240056	16983.84198098252	9081.192840110132	19165.4286336392	25247.548633906426	17944.391860143856	19581.111992429127	19360.775638924573	17415.605895134093	39099.24985790895	17534.98566292244	20727.58480788809	18032.981759861068	20505.349680679166	17640.731401516714	19392.922771046	19518.03414132853	21635.95466721779	16655.031887177116	12251.552093155431	15059.42896050086	16079.469078286962
11322.773251662406	17169.4131101292	14682.414535289412	19423.56018186931	27698.648159624187	31741.52261588874	14510.596499464646	19741.670529416748	19945.475866731544	16497.021399238787	8270.985254431362	18757.94948625994	24503.202051843207	17629.203492382414	18614.14094996448	18651.977120650554	17163.793090707804	38679.53703121406	16894.635471837195	20141.0845370142	17648.572951684	19442.042999959544	16644.86107448601	19063.462052825675	18901.70120359572	21120.574930453648	16148.752858799606	11926.950658758327	14709.7018225642	15682.316472357319
11079.679055352863	16745.8312782282	14095.624612948233	18781.91529820405	26404.314392893146	30651.132251115712	14275.04667106361	19231.454310743502	18761.670094848858	15510.14220300238	8125.418280599183	18360.004446034764	23803.374044044132	17112.787323663535	17723.154975187746	18408.559014136023	16597.117099038012	38210.980545706276	16636.80651440462	18909.284574255915	17099.456884298143	18976.297886270306	15713.35791306111	18579.164975851047	17894.917013478287	20628.932995194795	15568.10042175844	11383.242120401073	14237.98666874261	15355.704225261587
10755.661989336913	16349.497964648695	12998.909803645181	18330.502188659026	26016.036782700205	29040.4009819711	14034.213038054675	18492.144806763627	17889.02200096374	15202.55036969095	7798.919222089732	17163.799507768137	22042.22815078737	16786.278427602556	17370.152235017722	16910.617504189046	15621.97764193245	37659.84314321319	16187.498499372155	17965.06912763443	16578.152410723924	18468.42269193277	14827.709381871926	17924.034415589256	16727.949626205263	19545.08903834647	14984.83678992028	10871.15330996721	14080.857090747875	15166.252479191999
10379.023084268205	15758.32396242679	12652.602793804108	17956.037251542886	25666.582499575798	28190.84201678733	13573.133437355551	17948.602581433406	17368.10108600052	14617.069019814502	7531.766732633345	16898.83011472761	21532.815197724365	16315.378445895223	16714.48507299253	16543.130628626415	15098.383524271569	35677.50738280835	15768.00323156943	17449.43231978989	15836.582278520304	18328.890651458834	13960.422035414153	17338.226770482564	16233.582267244146	19006.04924017689	14100.407873092374	10411.767836907482	13876.226338618175	14514.313340348377
10045.926599921215	14823.733814521767	11983.893766887828	17604.28187444575	24672.994802272264	27616.835557086055	13188.731624704144	17335.735810532882	16666.356125999755	14001.233893701306	7278.214964007153	16417.673330671885	20126.825780759376	16065.115366564563	16420.035623846044	16148.954392429341	14835.411989477285	35442.89589879314	15549.952475001646	16751.008309461795	15392.454279070364	17663.946442805813	13616.96600643603	16966.29652431394	15707.420301310767	18610.213193421463	13562.585747467672	10116.513945516193	13260.242198263815	14306.430322633862
9666.738225808287	13582.495421232892	11700.66040795466	17094.491263163585	23908.253798235673	27031.69801090655	12674.913665424925	16823.3466524249	16056.40124461272	13074.02544517771	6969.2094874253335	15251.577345936696	19538.485403424304	15682.3066220368	15928.483721366014	15428.200788947428	14190.414154238508	33856.57854335063	15209.973659888894	16382.909125795437	14426.203918418369	17124.65384411112	13297.274814374608	15486.262069399425	15404.419809133118	18042.752484300363	13087.49948042742	9753.15606677509	12966.533388965307	14120.001384527242
9472.667693427062	13184.013360417235	11138.45947265501	16475.837223076618	22731.52624178722	25492.391941237787	12287.602675076081	16305.47642655362	15726.970196866492	12316.31886855741	6862.772315596045	14597.752198199381	18867.237019743803	15368.092849173587	15478.960522971527	14696.71051146832	13502.704037673651	30746.189570545648	14947.721935201593	15399.526261492627	13817.108894006726	16470.2604131782	12765.983366908173	14924.60044531185	15124.032178561185	17695.298419918254	12782.09605222301	9566.860351267875	12571.552285616848	13789.891691455021
8856.63030655352	12514.58618799144	10754.52899125129	15731.32617373731	21700.04780254391	24793.390350006957	11957.921250392597	15945.036113527298	14966.17470459776	11801.15504577316	6708.338215597502	14106.81256106541	18469.715300782555	14763.940076631414	14951.223394097244	14136.328831245211	12859.665021041748	29637.19524052401	14732.563339040105	14965.535875914326	13214.588055637052	16107.34756996346	12008.500543454496	13948.094545670707	14389.110764355686	17429.082518672032	12524.470686582761	9370.867798391926	12253.414284984503	13530.084999854762
8651.516395389572	11737.420585472282	10409.420215389167	15102.930464884832	20854.71027546049	24063.008672827833	11677.560030579416	15124.917216109281	14349.471479755857	11114.813432328167	6553.69675379522	13735.233016169726	18017.36299069051	14442.75380909223	14453.470654240851	13843.709389539621	12520.029526177563	28859.274936361806	14379.885992419966	14166.987593016347	12704.128091299775	15152.468101113618	11444.609476035215	13587.81270108397	13936.310234057059	16329.264162370333	12111.46791845384	9099.850913735103	11911.085527620882	13042.303137395253
8413.43371570253	11450.729276654156	10099.47588016671	14003.402932458352	19465.777566495326	23646.874538279066	11327.923717335474	14566.44658780575	13872.680088776759	10808.436497470033	6373.018601948464	12821.14575693116	17701.624572423738	14094.85956092122	13713.836652371318	13327.070397805865	12288.11493516803	27825.60776071979	14066.446181547997	13212.45248374584	12275.095776696824	14945.626175182193	10917.889242884254	12506.968250720738	13665.964617065625	15671.644583883775	11775.95540306776	8948.762134420045	11476.48852176711	12726.913347323227
8180.699211643326	11132.655384184674	9686.667065115995	13666.428532521599	18774.517793929066	21852.953473116166	10964.6383839491	14115.605130351987	13517.833827795186	10283.222795999467	5984.162701924091	12114.45353772656	17041.878101998	13630.11830628639	12898.92126929173	13010.458638713888	11989.021650252753	27440.80188471495	13769.92287764503	12964.451225827273	11959.42936318768	14659.901473974312	10354.141443973243	12313.051023047927	13382.951006914585	14570.534024358361	11206.61733732694	8749.153313620318	11321.583868915328	12495.414290414588
7846.996912722859	10866.019125827293	9507.888555965757	13364.38754318178	17925.43718136593	20512.594274357853	10485.00557302289	13743.9140258649	13053.950575761566	10044.916503984035	5799.886985314917	11581.094673866122	16353.440523193509	13402.827768733923	12724.75372540463	12539.253444569675	11726.346490591965	26512.52796312922	13587.7230067705	12646.541450836648	11779.535688762784	14067.44415777377	10160.79924924735	12004.18741776126	12870.296494597122	13966.472828607653	10875.339059183867	8273.969574526654	11064.644440030117	12148.338545880913
7726.119906929978	10528.07111473044	8890.15910163497	13081.214465629684	17412.360149082582	19891.874558435415	10314.589037917773	13129.112428963243	12300.377682732853	9792.655336930502	5688.556651557184	11349.422559571869	15991.613294423709	12929.297977955377	12291.998963347227	11825.844922322673	11390.085426408936	24932.54168742993	13294.73434955505	12244.40612658658	11393.20191666825	13760.859838412201	9630.498443349352	11677.17641100336	12216.798857878232	13510.75416970212	10371.051010632389	8030.397250328566	10803.537047477663	11647.588610499908
7555.383863129382	10330.028826063717	8589.399540707962	12187.778913047689	17081.339326778856	18969.699840334262	9999.936216368762	12538.38817898956	11988.947432519673	9545.841674426194	5538.947072340083	10920.25227284856	15536.207079986218	12418.90036863273	11893.233404587516	11291.622824604512	10944.559077305985	24177.223379264975	13008.180372137935	11716.613140583977	11185.89678379539	13580.990727894696	9333.74412188169	10933.194607141415	11579.329676377823	13075.27144623131	10274.669558001047	7657.467008459483	10260.530795422444	11429.755527668363
7431.368512701453	9943.312906446847	8204.2318928405	11766.96783038597	16210.972194793298	17896.490880220663	9708.609411728468	12075.324447490373	11367.976383486584	9251.96998856536	5477.397660900157	10381.268653515384	15156.745032370236	12052.681844660374	11188.662987341748	10925.013012455292	10655.5817427981	23451.815057395677	12652.747797080516	11463.143318266333	11019.926063223103	13007.538701082993	9085.59946645803	10560.66564364414	11248.49010063172	12788.226397956389	10024.09914800822	7496.840827380703	9981.26869966932	11304.213330480543
7224.820457269392	9557.085365284682	7802.696041880703	10998.148196036658	15410.80596465751	17495.928608921793	9451.805930935088	11832.134814062727	10920.881409003588	9022.856062329078	5337.9366338128975	9886.960149484521	14554.626053989654	11641.232853917254	10881.44859500699	10416.679353785292	10333.141815414783	21818.947621342817	12373.400617516825	11209.298993144484	10833.973505103542	12851.692709481304	8742.395244691423	9976.013412854923	11097.946017393695	12464.708970157495	9607.549283637258	7410.189436947475	9711.05820222338	10725.907331657789
7115.274947468063	9240.177327111043	7505.2485358473705	10783.027047598316	15167.093870437131	16172.16008201883	9169.107286888295	11380.736229055288	10554.29799813561	8773.52202650734	5080.257752307905	9612.893491845822	14125.79329767677	11331.132552610274	10456.401579802774	10316.515497863944	9984.2527087774	21002.102946702013	12011.913914246072	11061.551095420951	10305.637559404608	12292.329291919006	8471.743222562909	9696.551628178735	10752.409095200615	12132.176244918195	9333.55836828993	7164.903132890846	9402.463431250684	10167.791948449489
6962.53765483116	8933.090461959713	7310.956932850775	10417.024904001446	14873.803003326479	15624.025211243013	8861.156470985901	11230.929444438947	10375.921760483465	8385.80749708774	4842.810692266463	9266.963144514615	13789.878965496975	11138.072780533506	10362.936620583949	9977.462277983517	9566.061978668218	20147.983069349346	11741.744550416024	10511.583800845765	9601.868327251137	11893.894519043259	8178.74334124423	9196.19769772582	10497.637881281295	11708.21998570388	8960.802724699763	6968.6119291	9211.98383308816	9932.82864382357
6653.406169900583	8443.89505589574	7182.862603808271	10228.0206999754	14627.89403448047	14993.54501550837	8677.7720693786	11066.623292210623	9496.756753369424	8274.291514688077	4744.552889309611	9046.316651426498	13517.999350562328	10840.532709802499	10078.576390364049	9677.700074574946	9079.166645507092	19537.312054263803	11612.857460822794	10337.240762631387	9177.26013848489	11456.346283740966	7906.7680139406875	8958.76127484988	10404.288867493138	11195.618134609307	8453.416990948419	6570.913775832255	9154.5821690027	9588.480766803643
6515.617479185766	8178.3995934795985	6966.762535492061	9931.15985705874	14365.185858912404	13975.862945023286	8235.981912561267	10945.59232778594	9276.595860463673	8006.221171971124	4526.742686597553	8775.182157172025	13042.411690814879	10359.993776245292	9925.871688441046	9410.605414031126	8814.000101471484	19096.098359787193	10945.891950409132	9988.782123441379	8752.010230698475	10984.45605600836	7704.897133907359	8147.318574739338	9933.632860914147	10805.032512347285	8322.744425855746	6501.802627672561	8929.499837642188	9431.540843071098
6413.799484081061	7955.310594745977	6592.0555720456705	9722.099828224353	14018.401257863054	13138.529348411688	7967.1628879244245	10450.487186131097	8499.59277448993	7811.138439408094	4421.728955129919	8546.032854542631	12684.866610361503	10024.998207136246	9498.15873366971	9231.255810380957	8485.479848334551	18419.155595441633	10725.704455841917	9678.447438006722	8400.940134664728	10574.811768249865	7340.497205897899	7840.290934936176	9697.195065106218	10586.14371952193	8126.308186354973	6349.834809328036	8805.655085116881	9363.02384560553
6211.634447601683	7671.185341208844	6216.863713514838	9508.153249345105	13485.12652962897	11687.87893223511	7808.1408047603345	10108.269561946416	8327.805404543364	7535.258385183076	4281.830500220713	8267.839750650077	12167.37251553473	9764.100853788124	9033.817796022093	9059.531890327948	8139.618088517472	18116.35938904197	10476.264451854764	9356.006795968575	8118.998503977118	10313.512607800803	6965.865050149005	7613.003931971521	8936.599124510703	10299.01851720811	7721.2107343247335	6284.599748902509	8452.078003969069	8782.158736203413
6130.009076676701	7384.60130077102	5780.58832800366	9249.86441733249	13186.350111700329	10698.609210690147	7651.964490440848	9872.330427231178	8125.3708806930235	7220.64598847906	4244.320713539166	7971.9850028854835	11590.913399382423	9546.289663289463	8841.486593175152	8883.07638227077	8005.486452164762	17218.81052712284	10343.684749279666	8842.676119330386	7764.112631658576	10041.737673443644	6789.50332795342	7072.043574106589	8760.372712562714	10001.566231884688	7586.47019798504	6062.325697873712	8183.223742910651	8560.614971594394
6036.061010305082	7159.945604141664	5400.734201627646	9074.363400674942	12789.740356975026	10117.65482285239	7378.186532488521	9431.180690242807	7717.509749447084	7110.927704164338	4202.447934063552	7640.275457937021	11141.344043586938	9264.692826605891	8574.443073581318	8658.780557706297	7799.560479537268	16098.562040917655	10198.280645118486	8373.133967836238	7691.5682930293315	9656.275518569128	6526.8171842106285	6997.822768049431	8552.705821787096	9704.062790307875	7447.177881520127	5918.021776528704	8067.222539644572	8343.774592861315
5763.342927174483	6870.03161614578	5162.335590946501	8832.124256020714	12629.489729336194	9391.444317159188	7301.281644498894	8852.356903155181	7252.1244571079615	6751.96334318038	4080.7622243665264	7438.021769346974	10896.16658324733	9001.574332402328	8271.159255349416	8398.714200388633	7510.773301537705	15343.532716234102	9971.035400782383	8010.29398722206	7597.9213571107875	9242.257418955869	6248.657127110328	6729.355328602686	8284.277804049143	9367.025487092425	7141.480025342083	5762.456426973264	7748.774068977764	8020.718787555896
5663.1430725309965	6596.035057334126	5046.239786159858	8361.991104560493	12112.574425701578	8892.917614473172	6811.02507898843	8681.636744745763	7054.611499903017	6659.735403637195	4018.442632296089	7215.240228928156	10450.492675827913	8477.655019558075	8130.966282039388	8212.52046497263	7364.912273207245	14966.146199146899	9721.270235807875	7780.53007001812	7435.1575466267595	8804.830540920517	5957.101186000524	6493.224118292167	8052.694577930773	8810.336133275781	6847.681692060373	5655.523827973524	7478.417355118782	7897.897172020834
5418.305876723842	6409.674920365117	4961.09887646187	7964.947709405905	11819.975188638158	8674.203781469787	6627.6186574923195	8470.025583115312	6807.192858008352	6488.634366000893	3920.4016502997483	6951.61899589727	10101.328863803938	7973.293204508933	7995.034572508621	8069.769064755732	7292.9107354584485	14167.731299242325	9643.479153171225	7618.961747316598	7240.383311033236	8433.284552657231	5793.5210689233045	6260.526366327113	7827.423681061201	8639.134714895441	6642.210564239805	5313.849482351759	7242.111907561855	7637.874501850829
5265.713320176933	6272.575285527184	4916.171441558383	7830.075531708348	10884.512841559083	8597.308716816344	6457.417606650906	8199.022324809781	6474.092304142963	6393.426619868984	3811.8333912940902	6726.96509768994	9979.15136308594	7333.051951707922	7860.765150195324	7863.8248126333165	7094.915735215293	13549.39209766154	9189.649382636471	7400.40411348183	7140.364933651615	8250.86420261559	5733.209008578148	6081.566975299358	7701.30789658642	8230.424030381928	6200.209659809002	5226.763166353705	7087.369696252942	7519.73435943993
5177.139547002117	6102.8931566181545	4662.20194981245	7650.278856335382	10682.412574996442	8349.974846812158	5865.864684326278	8096.609930042386	6256.398309190032	6087.507105789377	3738.0431798965233	6563.315577001256	9769.24021738263	6945.096307710734	7738.526360045618	7413.281657063851	6898.901755027245	12907.648659185137	8943.650055617654	7233.4786615639205	6900.490765668468	8060.305947274841	5592.086954374978	5974.090457291775	7461.101252010602	7969.25481858114	6018.409987803865	5147.7548856240255	6882.927627175908	7300.632795953989
5071.893856039947	6002.216411748044	4458.868671173668	7309.139718116503	10332.581009410645	7879.916137935453	5766.968389227587	7745.821291600545	6066.357913457556	5887.304488576605	3719.4126330306863	6407.606323656012	9359.399094982586	6810.569911560965	7463.753393165209	7217.49013002158	6684.561265456701	12364.821223546216	8790.50354051547	7104.433547585862	6602.092837706398	7886.630921202344	5401.263323910494	5813.083519620656	7222.351840517189	7797.114005088158	5830.572736544127	4820.655225066292	6642.976096984757	7053.585511798036
4877.776737594022	5812.067743220532	4435.026635770864	6936.403602565563	10006.254032432233	6969.865877766782	5603.578361645434	7576.707584200364	5988.528082598992	5719.081071417826	3649.9077373720147	6180.075883220057	9084.635685033267	6545.127514500735	7332.093807975226	6941.354591215653	6412.210337219978	11992.331642762774	8397.916042489003	6988.558255555102	6458.383275431288	7798.4167402166595	5245.4464920767305	5618.030082745239	7116.866512142008	7552.819727823738	5669.724460357626	4653.051895181814	6479.693306162403	6888.324609626381
4765.6661356069235	5715.256517377966	4333.246335316736	6718.207321361927	9857.832472250602	6600.376904220158	5383.237216138094	7121.198435890355	5670.247946594414	5545.606833040742	3393.0088359076353	5982.747466236262	8910.91570529862	6339.053276935374	7110.108993305772	6668.935063415163	6228.249283745324	11697.310553134555	8223.941310872935	6634.971165851973	6371.98853130443	7645.572650724327	5119.613041684053	5413.746360219629	6910.933113616282	7223.581557376929	5411.817639557898	4647.249149049265	6197.648579732361	6808.760652513689
4682.406463677678	5281.1669874000545	4064.934516622676	6655.3224388989165	9630.429775580567	6548.477539142264	5075.390176485024	6873.042463959325	5471.490784852456	5416.453044686078	3372.9769167528093	5761.309296303052	8573.685030622208	6116.477945198341	6905.708680456797	6467.529533054482	6061.076320129274	11229.042696607747	7939.354775651568	6463.186724762602	6238.511501355724	7496.248170335893	5041.02812482613	5278.462713728797	6779.578580190011	7068.207326722642	5282.226656368162	4616.210551373174	6049.813651498664	6671.358323799333
4593.2370723754975	5114.224438647925	3991.3493684587975	6521.749731449689	9375.92498055541	6383.004485994443	4943.011953662901	6665.167039611598	5369.841095108794	5235.8962428798095	3338.959876165735	5554.910277479945	8349.878427217078	6017.486609946337	6768.750320087018	6281.19559998408	5931.860515410793	10781.32762676047	7694.842791977835	6079.544085559992	6034.605117810221	7352.208887923353	4888.314088919615	5087.492738804279	6468.819037151712	6722.250433671669	5067.247687261817	4365.024027204077	5876.79207974247	6467.637681111715
4400.693231815583	5010.095145000672	3968.0586272326454	6153.077092852687	9166.377432976202	6216.431946435649	4760.289643496718	6375.191531185992	5252.566378641001	5159.089664366838	3338.959876165735	5344.481738994349	8211.505815189186	5826.456234518666	6691.047314347755	6126.084584856861	5774.926095573823	10092.381767252104	7329.562969780038	6018.330456185951	5849.895436104549	7127.348290104178	4746.554675067099	4993.341297350745	6280.544855278238	6500.287709726732	4903.647684368966	4318.846867133034	5638.370863977613	6228.8735529386395
4330.952000325452	4792.565717054518	3951.6708752260724	5976.900074639389	8900.83681878139	5905.728471541706	4633.796436071131	6189.3957312858	5044.10462178389	4997.207985982559	3309.080032076459	5190.067356944355	7898.9258674604935	5502.836279775027	6544.582605695885	5900.825121729374	5677.281080827694	9626.641710407495	7148.974817278184	5957.849095382735	5764.686030469084	6911.117678952683	4587.605234175884	4875.598892650407	6107.524009206622	6239.995063269226	4838.336059435693	4259.2688623807335	5462.1642477191435	5675.959359558056
4216.608215529754	4767.05117067376	3907.735627767517	5653.370238125551	8708.902451510847	5653.652036913861	4453.427974020033	6044.772550532059	4930.205108889069	4930.065467695627	3309.080032076459	5081.402144562373	7515.136137117274	4999.962936422466	6096.719459557218	5531.696491303828	5525.873334765736	9418.963828027347	6930.019568312939	5680.009798068029	5578.350369450537	6718.94551587141	4495.401520153349	4810.212885261269	5993.389793717935	6016.948923950817	4661.926509821894	4127.142981259457	5406.776396023377	5563.588931510696
4184.4729251772915	4632.706588771835	3743.1911027318183	5545.147849812865	8357.803173615013	5472.870620976001	4395.518268879219	5923.586076319668	4875.519090702101	4868.667082163757	3293.243662552753	4940.161907610871	7110.663268846849	4773.875084555247	6009.993480007087	5270.276816174486	5488.84725922574	9024.420090924614	6825.322444102764	5539.062979264581	5439.074899744022	6621.982838995574	4428.04630708377	4678.594712453612	5831.109560524937	5868.8766405585975	4515.20448573188	4069.586723633356	5234.561728265138	5442.886935097342
3984.177118315914	4589.886381687424	3743.1911027318183	5393.101138309999	8264.347699850608	5003.805706365815	4319.3164227286525	5746.269158343586	4724.923653134872	4797.422986298363	3270.3669338866584	4879.908767722553	7021.067063596394	4565.5470522015075	5624.127906363916	4990.592186965057	5362.807797607724	8745.474849410824	6634.870104939334	5328.525883053043	5258.940776579357	6463.215945549442	4277.027390901279	4583.250443324723	5688.041087400365	5488.286683570174	4370.855621661163	3888.3795190313917	5046.062002733159	5352.911773521797
3827.9579747670705	4535.38783704576	3743.1911027318183	5217.258852687784	8077.734183144714	4977.431249083687	4219.594865521435	5680.380389362252	4521.331570845989	4720.0591120130775	3217.6993572753377	4845.583870452474	6911.364893605655	4427.771088727777	5551.204877639914	4921.7906972707815	5216.517238730539	8465.51719525912	6521.235166408682	5196.625789550124	5224.0935734426785	6030.5729616522985	4183.5413767523005	4397.524274604828	5548.445668880372	5434.288968649607	4311.283055527781	3815.6137283850962	4967.530404805792	5218.2027683782235
3774.4255434160777	4467.136790974164	3555.244725265617	5107.631182661251	7770.391726869073	4915.759455400423	4089.1052872805585	5536.946605440419	4504.951100766062	4705.648344267973	3125.838042173589	4636.954117542482	6729.654253624911	4389.747053394011	5485.902559236909	4694.05967470428	4994.3083043054285	8176.324267907217	6348.564792785023	4920.598629727437	5025.816996771669	5949.898777316839	4103.98750082664	4283.06684665172	5381.859611221402	5257.433992771825	4226.822491441843	3781.8278634293283	4870.362431156871	4950.135374422925
3694.083766684471	4458.111699659137	3436.5420237807275	4958.445587047457	7667.132793114715	4812.346734635401	4022.660999864658	5399.064329154877	4443.003709395209	4616.150010496647	3078.905343021261	4549.726519021837	6454.65882598368	4124.091381453432	5303.1731929385	4523.561622858155	4923.194850223224	7834.4468492622245	6243.681746732995	4638.026671460467	4898.601484022904	5883.182494610752	3981.159646298746	4200.234618042547	5295.195100158829	5199.998753968113	4214.927233023149	3769.1978390990985	4748.497516650923	4883.610934610604
3685.763071089646	4333.30946624541	3418.5044574569356	4884.09156017538	7478.221015370795	4645.440683260058	3997.667334669364	5285.195322194209	4342.396319033286	4526.137188776753	3044.7960470722164	4513.454257874395	5870.532663657752	3908.7327430732266	5171.508019872324	4368.45547762758	4793.266484193156	7500.178509204523	6070.049566788818	4466.905043093744	4787.008450777472	5748.431677393474	3835.8886446196148	3998.227222809207	5171.528774021206	4987.74017542181	4200.383590009916	3722.2358401468186	4526.83142371769	4802.058228421756
3638.2322375587564	4238.520829518781	3311.3022525223314	4790.893397685717	7146.488714625936	4526.139609695583	3893.5364272348115	5122.589054427099	4226.695944633975	4407.865407267104	2989.977629816522	4457.883147182114	5661.49305650221	3687.563987618565	4784.719713903308	4263.66224669503	4772.90671530462	7211.318016173796	6007.1888357608705	4306.43470538851	4632.887060465099	5607.474304514037	3762.1497960727274	3867.157418619154	4980.985112786008	4793.36248654219	4156.424485038006	3643.0479446717527	4420.192463603057	4706.880096255901
3537.778852542662	4223.257985701384	3227.8825130941595	4726.430993188532	6846.978253796598	4391.397572803806	3863.692018021661	5048.368308295307	4150.9355652553395	4314.092279724967	2934.097013547219	4351.623372376878	5425.682796854826	3652.8881295454703	4666.709298779301	4162.664517967161	4687.768761236344	6919.910134169863	5833.363809917415	4200.833525330052	4453.842691322733	5491.909575894483	3762.1497960727274	3795.4891352800278	4844.879237533243	4708.859446885676	4044.639833054017	3578.7170242198245	4332.082880634742	4615.12063736147
3484.634113846626	4124.184026085695	3148.4722441490076	4594.652912270693	6654.480139992767	4337.477021563642	3821.394513882854	4888.409045667987	3904.5548341304775	4155.143889888026	2899.8432031036928	4174.609802487674	5311.722893983955	3609.4467062382546	4494.856828307293	4136.748949472639	4551.775579683352	6568.451150836094	5569.141346236511	4122.259497198328	4261.63554537445	5143.123727875392	3697.2408739841676	3724.0894344011267	4710.858194787399	4612.360423229549	3977.265137859258	3549.1851867870914	4151.168842387903	4288.23403101857
3439.221955247969	3973.3295348474785	3134.112913384143	4489.1184862621785	6496.568027919778	4262.387255012506	3821.394513882854	4724.288559961439	3822.14009521969	4103.456373785344	2893.0644655583687	4162.373520111796	5153.78029929406	3603.7691192902603	4465.242579717267	4088.758327272276	4461.612097147002	6392.80929840427	5312.841502179137	3981.7676187507427	4113.611967536496	4840.0521000245935	3620.107249853555	3674.038191944393	4647.849244884488	4525.686309603983	3956.951720583728	3546.2071947966324	4050.149333185464	4030.078719912186
3381.1204823357875	3880.8106714778046	3134.112913384143	4350.0007566645945	6273.142346499233	4139.294733054742	3793.082368532743	4416.8683193340885	3646.6644531481443	4062.8998557253453	2873.4640752014525	4143.3720629190575	5055.399933676435	3588.2980750043407	4312.921532873152	3963.622037450989	4328.250189675657	6062.465390336087	5137.841558729659	3934.9996172276424	4013.9093791661267	4768.659666118809	3579.10446393884	3581.3487644919987	4492.899694172293	4332.239257461757	3878.404645448912	3490.7112394781298	4001.8936772381026	3919.4434900547135
3324.6942194677927	3810.164140386303	3102.492566584341	4306.567676755709	6055.669843927196	4090.3098847143037	3724.953015002182	4347.051656734071	3589.0357882370727	3905.4733535447854	2873.362197142633	4135.5588040026605	4945.544286448314	3547.5712647465034	4189.021364420857	3895.868205596903	4206.549452243216	5784.949322973331	4989.8464360670605	3748.5305603120605	3891.129146394303	4655.746705390533	3553.2259126626877	3536.049816864326	4456.367786495899	4174.890172473943	3776.4869339162547	3474.487305140307	3926.6105575620277	3816.972940959654
3324.6942194677927	3718.3666771706535	3097.326145694687	4130.402039895664	5869.893864371065	4032.9098823458053	3707.7525246659807	4316.670766186498	3561.025718997531	3849.0740800473814	2864.9508646906893	4091.004567137475	4688.490885978561	3525.8889873770763	4115.24771566429	3710.4210927135637	4107.52331395083	5448.11371022196	4875.004260411494	3700.2919192546374	3778.9037263944906	4598.390805778248	3374.020925308474	3513.903573688971	4337.539261508211	4109.8211989010015	3760.480397063302	3238.756197858521	3865.18267483394	3741.3115765887633
3261.4193236195524	3541.718673648803	3092.3041564483538	4103.814177713236	5678.440000710252	4003.649223677453	3585.2501982925264	4218.542968039453	3529.1499781666876	3819.8976987375077	2864.9508646906893	4072.060043835794	4618.077460457975	3394.937226903989	4101.047695244711	3596.7029377238705	4058.5520351505356	5256.293274952575	4779.1231722986695	3694.985355898055	3778.9037263944906	4521.906444791799	3281.070817119088	3441.822200433909	4231.72861666931	3972.8653762252884	3617.536226463566	3155.976296030894	3791.165723013128	3635.1486593457357
3259.0185825370945	3493.634928873007	3092.3041564483538	4059.2417239656934	5522.6577235163	3953.235278574356	3556.917099106446	4122.1856329473685	3497.001328947458	3727.1932106675713	2855.6658169695806	4004.1980713800035	4516.573610098525	3376.783730930275	4028.112837182173	3596.7029377238705	3941.4185861653436	5082.016750191611	4667.126293914887	3687.3387306434906	3718.071303067316	4415.0861625149	3228.7262873365726	3347.72826913129	4171.142039884223	3950.2193318729537	3551.1466699293833	3155.976296030894	3755.215046334588	3617.5075324998515
3259.0185825370945	3368.7948982981798	3092.3041564483538	4014.6350632348212	5288.524912941402	3863.437358547232	3495.528079602873	4065.827598192939	3422.3434091136937	3694.590072124317	2836.76905239478	3807.9979412105467	4496.604276038265	3329.648193951117	4028.112837182173	3472.8795586270808	3863.241197812342	4836.214545704029	4498.634872562175	3592.517288034687	3651.227227724436	4355.661838583926	3191.3043740083986	3318.512638094484	4086.0903815425327	3794.7191276145504	3551.1466699293833	3155.976296030894	3733.2762444566742	3560.5268331463035
3240.630414308002	3293.19128427084	3092.3041564483538	3940.5210209917695	5145.032762618337	3759.651626022941	3348.002702795857	3998.330257161938	3360.377826751398	3607.16348862551	2814.0749619392673	3719.699717582763	4452.943246323544	3260.393762193949	4002.08259279308	3472.8795586270808	3505.590652162922	4809.812456657697	4316.914832082566	3586.1145383611083	3624.1152730628587	4186.41619302141	3144.094565854409	3318.512638094484	3988.426456347327	3784.71566885595	3551.1466699293833	3138.5444871050895	3582.87628636916	3559.9675927666594
3240.630414308002	3283.9758018571592	3064.8178227617955	3912.9333316756274	4837.427446010362	3749.0518376405626	3323.180963923055	3941.6813038974583	3360.1259781844474	3502.7628594969437	2814.0749619392673	3684.3034722304997	4377.445380508699	3241.5632779312473	3912.8443338234774	3377.4203381626894	3470.628606489052	4652.234245094281	4251.368201332907	3574.331169479554	3571.2321489156234	4153.608474810642	3134.9999234426446	3257.5259248697894	3958.192346086793	3784.71566885595	3551.105869198357	3138.5444871050895	3506.0661064754304	3497.614875989764
3240.630414308002	3283.9758018571592	3009.932543849085	3847.25498741328	4611.1767109769135	3749.0518376405626	3287.667084797347	3829.7997273192686	3306.4086109314712	3451.8306529286656	2778.797353258412	3607.909467708724	4317.02866085341	3187.6508778836123	3841.9491742289656	3348.2575760934706	3412.114847136008	4410.111655086279	4202.656492243906	3545.217496146158	3527.352482514654	3963.5374007238706	3108.6711863096702	3231.339593695741	3873.433458577459	3750.6985692953076	3490.528572261955	3092.4416599923434	3443.791349392237	3406.269688374895
3182.9251999689313	3240.3948740652286	2999.840234211146	3824.453963542528	4515.479558971027	3749.0518376405626	3253.279014712114	3755.192783002863	3291.36917335131	3354.040039693843	2778.797353258412	3426.270132941344	4227.932271946931	3167.642015451808	3789.89045320192	3348.2575760934706	3412.114847136008	4239.647052138037	4111.240918437579	3536.7123098579386	3433.5597318505193	3783.72905198046	3108.6711863096702	3206.9504936266558	3684.5304066874814	3687.63477409989	3465.4367954304785	3092.4416599923434	3443.791349392237	3368.6779420849834
3171.564174063278	3215.9973116889914	2999.840234211146	3780.7244633007067	4398.825664719132	3745.030841681346	3236.059677133564	3678.3043959545375	3065.761121447689	3299.801051529557	2778.797353258412	3357.701177855251	4197.268463381179	3074.246387959514	3632.469756961518	3321.5610028846186	3405.851066796842	4153.761459754402	3996.464584829704	3465.6486410545804	3400.3608454873456	3702.5089496794553	3100.769671094248	3146.812380588658	3654.308669469011	3665.0069761507507	3432.613451791145	3069.8739858699305	3404.722592261299	3322.190240476478
3156.785006921051	3213.1168658099486	2999.840234211146	3753.9324985849444	4352.432473072651	3745.030841681346	3202.8720364036935	3634.165784035401	3065.3923578062186	3229.5934984985074	2748.7260807970724	3292.715298604676	4046.5404137159194	3050.5003119358234	3553.247199863383	3307.080058648875	3346.815956275832	4020.601627599677	3872.5090648335563	3402.992778040097	3343.538759337529	3512.0314955630934	3086.80035778171	3146.812380588658	3572.094024894266	3565.9622893727737	3399.7967787111647	3043.0859340736783	3290.9343803122074	3225.522212460125
3156.785006921051	3142.441859442719	2999.840234211146	3689.33116350863	4237.330053213461	3743.2133736079177	3168.0417514537744	3581.7378614846	3065.3923578062186	3182.6144301778695	2712.706646215241	3257.064480527582	3919.461887349989	2955.7102507904	3417.3774811073026	3283.368366415063	3306.765513808564	3937.8151497962417	3838.774708463484	3295.106560849931	3299.8156632361706	3488.850461150239	2968.3668682109633	3129.285470263122	3547.602491708989	3431.764565331345	3347.6588513443667	3043.0859340736783	3282.761515874312	3168.2773370230934
3136.0826853538765	3142.441859442719	2999.840234211146	3588.648237054341	4177.076471013188	3645.416596073025	3152.958970169332	3542.105280498906	2977.5510502061798	3092.5968620172516	2712.706646215241	3244.774471850941	3919.461887349989	2955.7102507904	3417.3774811073026	3229.954913735383	3286.118290887208	3847.3584854969	3797.9067352245693	3235.883222986404	3227.737674890861	3424.586890214119	2945.270337687994	3129.285470263122	3547.602491708989	3382.5904560577683	3322.861175404736	3021.357458703157	3282.761515874312	3158.0252027820943
3131.497693191677	3101.8118415719628	2999.840234211146	3550.0325971087914	3911.178375715964	3610.4079510655474	3053.4209977962228	3500.025332029214	2977.5510502061798	3042.326812030514	2651.9881435940147	3209.327746483466	3885.455247285492	2955.7102507904	3383.220455488373	3219.2234300409623	3256.446991909918	3663.4234210786576	3681.9997301134235	3235.883222986404	3176.4365087721617	3410.673996979769	2899.6711619520884	3085.759427391274	3503.239864811525	3370.5025364275884	3274.183927001597	3021.357458703157	3282.761515874312	3158.0252027820943
3114.8585878892354	3074.432833644974	2999.840234211146	3550.0325971087914	3815.686464147277	3560.8254435880535	2983.3773166705705	3424.571179953304	2977.5510502061798	3019.4315341349893	2651.9881435940147	3188.5987822333313	3844.0515076980437	2944.73380194373	3373.3010854949707	3141.87040833833	3245.0896655404777	3545.2552001432496	3645.109369702576	3235.883222986404	3159.617534064595	3377.899833998861	2865.565645020096	3085.759427391274	3437.5307610596346	3327.1190181975235	3270.7542938234155	2970.5380742450257	3235.0499310777977	3158.0252027820943
3110.393292217981	3066.7293086490195	2999.840234211146	3514.7905116322263	3775.35188589876	3560.8254435880535	2980.408111199794	3349.0039861269615	2954.834327927869	2984.0108587753525	2651.9881435940147	3165.8235701506956	3751.587572966265	2944.73380194373	3351.6370246644747	3117.985022872276	3215.0066064886246	3489.9376898637793	3614.740295740364	3235.883222986404	3142.4754178989356	3332.871080238734	2859.9177773184874	3063.6280642024276	3396.974828749778	3240.6282122122084	3183.2734302506774	2957.1947617739133	3228.270820364207	3158.0252027820943
3110.393292217981	2992.469865441546	2999.840234211146	3478.4071261736417	3710.3154647075544	3554.266164817257	2904.9062646803277	3336.005827326404	2954.834327927869	2984.0108587753525	2651.9881435940147	3165.8235701506956	3751.587572966265	2944.73380194373	3304.2846089418667	3111.4072935945596	3198.4736691997737	3489.9376898637793	3614.740295740364	3165.4032844196577	3101.825337380385	3299.0215430554163	2859.9177773184874	3007.1952725253814	3336.0109957444033	3176.025607972368	3128.924091047003	2957.1947617739133	3228.270820364207	3149.2178497036307
3103.250191690633	2954.897158334604	2999.840234211146	3395.5810137485914	3622.462850347297	3551.752403849104	2862.8123102671966	3295.93095738323	2927.0911927081593	2964.2139654253324	2651.9881435940147	3090.7997287772505	3699.2390096985787	2944.73380194373	3304.2846089418667	3095.012498785338	3198.4736691997737	3489.9376898637793	3548.283361502843	3107.6376880920443	3101.825337380385	3255.1813985229337	2842.5442942438813	2982.205001802616	3284.853590630543	3107.765698369908	3085.2920234685575	2898.868209268091	3202.131971660943	3149.2178497036307
3072.4450115187374	2954.897158334604	2999.840234211146	3362.9090274364517	3619.252951648499	3490.551566391624	2862.8123102671966	3295.93095738323	2927.0911927081593	2964.2139654253324	2651.9881435940147	3041.9979585065653	3586.3306092065186	2931.3248501115277	3289.633112788625	3044.108791604888	3189.2200530273562	3489.9376898637793	3474.6925148985492	3079.696196029986	3101.825337380385	3238.2920453030874	2837.806215926808	2942.7631364430836	3264.5367029721756	3107.765698369908	3063.365792622743	2898.868209268091	3184.3409985907074	3092.3503713817313
3056.310438172176	2954.897158334604	2999.840234211146	3327.890568979702	3599.8852619341683	3490.551566391624	2862.8123102671966	3258.694156384867	2927.0911927081593	2942.221530516268	2647.6421943762703	2975.6601181827477	3492.5200815607946	2931.3248501115277	3209.40392523996	3001.1011847639966	3154.7826131075212	3489.9376898637793	3407.1078870343554	3059.352425806855	3045.3171172686807	3205.7624969599137	2808.0946733093297	2930.135456818386	3184.317808202186	3068.953885704232	3063.365792622743	2898.868209268091	3151.4796511372697	3087.748654122711
3039.9275472044187	2954.897158334604	2999.840234211146	3257.8013862476564	3512.864467245202	3484.122601706732	2862.8123102671966	3183.978181981459	2913.527548015745	2926.300628295504	2647.6421943762703	2975.6601181827477	3492.5200815607946	2887.6591730905357	3123.8606179609956	2975.491757555964	3103.8464697497643	3489.9376898637793	3373.681967851385	3059.352425806855	3045.3171172686807	3205.7163832245815	2808.018965699937	2930.135456818386	3184.317808202186	3032.6124464694667	3063.365792622743	2898.2475626808687	3108.0535881049464	3087.748654122711
3039.9275472044187	2934.7733269660384	2999.840234211146	3204.153439447501	3500.9456700582077	3457.5400833168205	2862.8123102671966	3167.904331337671	2913.527548015745	2876.8830650503396	2647.6421943762703	2963.213200318706	3455.6429699732407	2887.6591730905357	3123.8606179609956	2965.6979960605454	3014.9528219230397	3486.3791695820164	3351.8508398463136	3044.7164149548926	3033.5273993341925	3167.29463470819	2787.9115884785533	2930.135456818386	3120.3102755566197	3032.6124464694667	3016.9775338481754	2872.4685136251446	3076.1167239517054	3087.748654122711
3039.9275472044187	2909.5815652624133	2999.840234211146	3155.5072558298716	3420.8755537600337	3405.3316960168154	2862.8123102671966	3162.772406847309	2913.527548015745	2856.160442711937	2647.6421943762703	2960.7691117876416	3451.6682553245664	2887.6591730905357	3123.8606179609956	2965.6979960605454	2981.8705349440907	3473.6583468886315	3346.5315612470567	2956.724507401151	3026.3285690972134	3164.5610764949774	2786.8769658462284	2887.3219690962746	3072.4231603817816	3002.574361007667	2987.9983596724996	2872.4685136251446	3074.289730782574	3026.167964190913
3039.9275472044187	2904.4663487741273	2999.840234211146	3140.9612646015826	3394.0328360969615	3377.634659979422	2862.8123102671966	3162.772406847309	2913.527548015745	2856.160442711937	2647.6421943762703	2920.059208342295	3376.0920638990583	2887.6591730905357	3035.625803301091	2948.4268981314895	2977.2085410506725	3457.0779728011776	3318.6944157702956	2949.351679442394	3026.3285690972134	3126.6871987539766	2786.8769658462284	2887.3219690962746	3070.7949236405298	2972.630423249452	2987.9983596724996	2872.4685136251446	3024.4075614971434	2995.956818355939
3038.8259778744823	2895.415321643507	2999.840234211146	3114.488341881113	3309.449802883003	3374.02077575131	2862.8123102671966	3162.772406847309	2850.37444357285	2856.160442711937	2645.7539017530326	2920.059208342295	3309.89000583376	2887.6591730905357	3013.5310884702694	2927.2842520420754	2977.2085410506725	3316.3304011525697	3296.8539477604972	2931.772809970337	3026.3285690972134	3126.6871987539766	2766.8915184967477	2862.7886985419905	3070.7949236405298	2972.630423249452	2976.8197727468437	2872.4685136251446	3024.4075614971434	2980.2028595271404
2995.8125003686923	2886.326536129451	2999.840234211146	3077.5568641728805	3309.449802883003	3374.02077575131	2862.8123102671966	3162.357195571539	2847.8845793866744	2780.458466248716	2645.7539017530326	2920.059208342295	3258.4417439331696	2869.240245845659	2939.7857800939396	2880.3272295505326	2977.2085410506725	3316.3304011525697	3296.8539477604972	2931.772809970337	3008.948774932273	3061.7015385322065	2752.9589971299724	2862.7886985419905	3063.878565005157	2916.986166762604	2914.536974169512	2855.8876695949357	3024.4075614971434	2946.6523723656937
2995.8125003686923	2886.326536129451	2999.840234211146	3025.825582959938	3253.9851980559633	3308.5965245385046	2824.139636748765	3138.866095082081	2847.8845793866744	2780.458466248716	2645.7539017530326	2920.059208342295	3258.434662653234	2810.9254980012415	2939.7857800939396	2880.3272295505326	2977.2085410506725	3295.003676085126	3238.734744036614	2907.9900195519385	2988.2117995884223	3061.7015385322065	2736.0418905481915	2862.7886985419905	2981.828609823659	2916.986166762604	2914.536974169512	2805.9264821232778	3001.9833430202093	2946.6523723656937
2995.8125003686923	2886.326536129451	2999.840234211146	3025.825582959938	3197.0632514775516	3288.521218490763	2824.139636748765	3131.8999292959425	2846.9959590694007	2780.458466248716	2634.4000505679965	2920.059208342295	3171.2748280386227	2810.9254980012415	2931.9193618362583	2880.3272295505326	2972.95978946496	3273.945175481457	3234.7846201959983	2866.4800231536938	2988.2117995884223	3061.7015385322065	2734.8394457122517	2855.5248891231704	2945.6483168333025	2882.853997772597	2914.536974169512	2805.9264821232778	2956.2196814642584	2946.6523723656937
2995.8125003686923	2886.326536129451	2999.840234211146	2980.5743314865517	3155.0701687016967	3288.521218490763	2824.139636748765	3131.8999292959425	2846.9959590694007	2780.458466248716	2634.4000505679965	2920.059208342295	3125.9027448492157	2810.9254980012415	2931.9193618362583	2880.3272295505326	2919.5830642409755	3247.727512088922	3207.884049811575	2864.4863064853976	2988.2117995884223	3061.7015385322065	2732.003174168016	2855.5248891231704	2931.7110952197227	2865.1854093678458	2914.536974169512	2764.3759971503755	2934.729042358026	2946.6523723656937
2983.8352426812858	2886.326536129451	2999.840234211146	2980.5743314865517	3146.3444889459192	3288.521218490763	2755.4496215729077	3113.6706056772678	2836.967369180004	2780.458466248716	2634.4000505679965	2920.059208342295	3118.699348994979	2810.9254980012415	2931.9193618362583	2880.3272295505326	2919.5830642409755	3247.013210400809	3172.8687470847026	2864.4863064853976	2988.2117995884223	3061.7015385322065	2724.392555799319	2855.5248891231704	2931.7110952197227	2865.1854093678458	2914.536974169512	2764.3759971503755	2934.729042358026	2946.6523723656937
2983.8352426812858	2870.03197116589	2999.840234211146	2980.5743314865517	3146.3444889459192	3288.521218490763	2707.8896758156966	3113.6706056772678	2836.967369180004	2780.458466248716	2634.4000505679965	2915.6167639216287	3118.699348994979	2797.9148967513866	2862.89775371472	2848.8754803131783	2919.5830642409755	3146.5835858013456	3163.791227331594	2864.4863064853976	2988.2117995884223	3032.9937207266903	2705.396517943145	2808.000872381752	2900.9193839862346	2852.6807468942447	2890.5019086887846	2764.3759971503755	2929.800709734684	2946.6523723656937
2959.34543347454	2870.03197116589	2999.840234211146	2942.7337997401683	3101.235367285627	3288.521218490763	2707.8896758156966	3113.6706056772678	2836.967369180004	2780.458466248716	2634.4000505679965	2915.6167639216287	3046.516729244039	2770.9521516611594	2862.89775371472	2848.8754803131783	2914.4190227941367	3146.5835858013456	3117.525537190883	2864.4863064853976	2982.8305580276888	3001.9971138466644	2675.630819302339	2808.000872381752	2900.9193839862346	2852.6807468942447	2890.5019086887846	2764.3759971503755	2929.800709734684	2946.6523723656937
2959.34543347454	2842.4599823857543	2999.840234211146	2891.7341968934456	3090.389107894436	3288.521218490763	2707.8896758156966	3079.7897769240544	2821.7382261297375	2780.458466248716	2614.6395828230056	2915.6167639216287	3046.516729244039	2770.9521516611594	2862.89775371472	2848.8754803131783	2914.4190227941367	3130.8645429331987	3091.584304960756	2864.4863064853976	2982.8305580276888	3001.9971138466644	2641.974818430599	2808.000872381752	2889.104976502974	2831.361318965809	2883.3905032664784	2749.405882697533	2902.8701455299324	2945.194895783231
2959.34543347454	2842.4599823857543	2999.840234211146	2885.0986926342293	3056.8615942591036	3287.797264785284	2707.8896758156966	3036.4543663123823	2821.7382261297375	2780.458466248716	2614.6395828230056	2911.310085441627	3046.516729244039	2770.9521516611594	2856.949746094025	2848.8754803131783	2914.4190227941367	3103.6016833708018	3090.3136824087333	2840.9254290908802	2955.8333543641247	3001.9971138466644	2641.974818430599	2808.000872381752	2889.104976502974	2819.3765346809514	2883.3905032664784	2749.405882697533	2896.781016246052	2945.194895783231
2959.34543347454	2793.7170293747895	2999.840234211146	2885.0986926342293	3029.4729301593175	3287.797264785284	2700.3473605487447	2974.6770837086056	2791.553202632634	2773.0566424133626	2601.061147330433	2897.403356351359	3046.516729244039	2770.9521516611594	2856.949746094025	2848.8754803131783	2914.4190227941367	3103.6016833708018	3038.9978933486236	2840.9254290908802	2921.269475380045	2981.2029386922372	2641.974818430599	2808.000872381752	2889.104976502974	2819.3765346809514	2869.263175878202	2749.405882697533	2896.781016246052	2886.543095846442
2943.004004149288	2793.7170293747895	2999.840234211146	2885.0986926342293	3008.365922218698	3287.797264785284	2700.3473605487447	2974.6770837086056	2791.553202632634	2768.4664266373766	2601.061147330433	2897.403356351359	3044.8705077688287	2770.9521516611594	2856.949746094025	2829.141432709936	2914.4190227941367	3103.6016833708018	3038.9978933486236	2834.185231765203	2907.8371646313844	2981.2029386922372	2628.4255684350637	2808.000872381752	2889.104976502974	2819.3765346809514	2869.263175878202	2749.405882697533	2874.679880612001	2886.529680974937
2849.6587583385426	2793.7170293747895	2999.840234211146	2867.1865114592515	3005.916288639838	3287.797264785284	2694.530512848871	2974.6770837086056	2791.553202632634	2768.4664266373766	2601.061147330433	2897.403356351359	3021.6028837577	2730.9194911716295	2790.9081748213603	2829.141432709936	2843.3270522931834	3103.6016833708018	3032.654193014351	2834.185231765203	2907.8371646313844	2917.6316939315893	2628.4255684350637	2808.000872381752	2882.298619240777	2819.3765346809514	2869.263175878202	2746.4977673112226	2874.679880612001	2886.529680974937
2849.6587583385426	2783.5982278603906	2999.840234211146	2824.783682882824	3005.916288639838	3287.797264785284	2694.530512848871	2972.173958837004	2791.553202632634	2768.4664266373766	2601.061147330433	2897.403356351359	3021.6028837577	2730.9194911716295	2790.9081748213603	2818.682378148581	2843.3270522931834	3103.6016833708018	3021.6259307950754	2834.185231765203	2907.8371646313844	2917.6316939315893	2600.604796048436	2795.0956710233263	2882.298619240777	2819.3765346809514	2858.4219599287458	2746.4977673112226	2851.028599269275	2858.993658759002
2849.6587583385426	2782.4861156801735	2999.840234211146	2817.4294617984146	2997.5401616116806	3287.797264785284	2694.530512848871	2922.679341472032	2791.553202632634	2736.946963285842	2601.061147330433	2897.403356351359	2974.820992042671	2730.9194911716295	2790.9081748213603	2817.6497659202155	2840.7422473044517	3103.6016833708018	3021.6259307950754	2827.663076506026	2871.2143829823276	2900.3070908695067	2570.231927609582	2755.7867388146897	2882.298619240777	2819.3765346809514	2850.5051032060082	2746.4977673112226	2851.028599269275	2857.16129908325
2839.0988993711353	2782.4861156801735	2999.840234211146	2817.4294617984146	2996.609395606776	3287.797264785284	2694.530512848871	2922.5114492314333	2785.8320320388516	2727.252244058207	2592.405588100151	2849.760383538478	2965.7227538585403	2730.9194911716295	2790.9081748213603	2817.6497659202155	2840.7422473044517	3103.6016833708018	2958.9616027317543	2827.663076506026	2871.2143829823276	2876.360656350291	2570.231927609582	2755.7867388146897	2882.298619240777	2819.3765346809514	2839.4476040243153	2746.4977673112226	2838.9669330459255	2857.16129908325
2839.0988993711353	2782.4861156801735	2999.840234211146	2742.7653287351914	2996.609395606776	3287.797264785284	2694.530512848871	2895.1332347553307	2779.2387887429654	2727.252244058207	2592.405588100151	2849.760383538478	2960.164772225127	2730.9194911716295	2790.9081748213603	2792.286370839343	2840.7422473044517	3103.6016833708018	2897.1317034686804	2827.663076506026	2871.2143829823276	2876.360656350291	2570.231927609582	2735.837332911639	2882.298619240777	2819.3765346809514	2776.344814840748	2746.4977673112226	2808.822568081394	2827.7215007750647
2839.0988993711353	2782.4861156801735	2999.840234211146	2742.7653287351914	2991.5034613083826	3287.797264785284	2694.530512848871	2895.1332347553307	2779.2387887429654	2727.252244058207	2589.204147015611	2849.760383538478	2960.164772225127	2730.9194911716295	2790.9081748213603	2786.3454048614935	2814.19091534784	3103.6016833708018	2897.1317034686804	2827.663076506026	2871.2143829823276	2849.6948359206085	2570.231927609582	2735.837332911639	2875.841962363069	2819.3765346809514	2776.344814840748	2746.4977673112226	2808.822568081394	2827.7215007750647
2815.8878268445605	2782.4861156801735	2999.840234211146	2742.7653287351914	2949.027620042586	3286.7215565950337	2694.530512848871	2895.1332347553307	2779.2387887429654	2727.252244058207	2579.7222068699516	2849.760383538478	2934.4463652331087	2730.9194911716295	2790.9081748213603	2786.3454048614935	2814.19091534784	3103.6016833708018	2897.1317034686804	2827.663076506026	2869.2129180749516	2849.6948359206085	2563.6896524782323	2735.837332911639	2875.841962363069	2819.3765346809514	2776.344814840748	2746.4977673112226	2808.822568081394	2827.7215007750647
2809.615829340739	2782.4861156801735	2999.840234211146	2742.7653287351914	2944.260779268758	3238.2770966836474	2694.530512848871	2879.1050535415407	2779.2387887429654	2727.252244058207	2579.7222068699516	2848.4788855217744	2934.4463652331087	2730.9194911716295	2790.9081748213603	2786.3454048614935	2814.19091534784	3103.6016833708018	2897.1317034686804	2827.663076506026	2815.724292699218	2849.6948359206085	2561.4837000727343	2735.837332911639	2875.841962363069	2819.3765346809514	2770.405764534151	2746.4977673112226	2808.822568081394	2820.984032896679
2809.615829340739	2782.4861156801735	2999.840234211146	2742.7653287351914	2937.215110694714	3238.2770966836474	2694.530512848871	2879.1050535415407	2779.2387887429654	2727.252244058207	2577.032822088171	2848.4788855217744	2871.281320835464	2730.9194911716295	2790.9081748213603	2786.3454048614935	2814.19091534784	3103.6016833708018	2883.000798738068	2820.0832220211323	2812.124805412159	2840.206858792034	2561.4837000727343	2735.837332911639	2875.841962363069	2819.3765346809514	2770.405764534151	2746.4977673112226	2802.854316969402	2820.984032896679
2809.615829340739	2782.4861156801735	2999.840234211146	2742.7653287351914	2874.699745578674	3238.2770966836474	2687.651757174494	2839.493417154428	2777.4670702172853	2722.062880232943	2577.032822088171	2842.7241835754585	2821.510180881306	2730.9194911716295	2790.9081748213603	2786.3454048614935	2814.19091534784	3103.6016833708018	2881.3291103828324	2803.2915661812535	2798.946615584649	2792.5782781817525	2561.4837000727343	2735.837332911639	2875.841962363069	2819.3765346809514	2749.185656084216	2716.3321243883383	2802.854316969402	2820.984032896679
2809.615829340739	2765.9797854886842	2999.840234211146	2742.7653287351914	2865.0641553945034	3238.2770966836474	2687.651757174494	2814.7524547778576	2777.4670702172853	2722.062880232943	2577.032822088171	2842.7241835754585	2821.510180881306	2730.9194911716295	2786.21893596651	2786.3454048614935	2814.19091534784	3103.6016833708018	2864.1090619275333	2803.2915661812535	2798.946615584649	2792.5782781817525	2547.1512738949737	2735.837332911639	2875.841962363069	2819.3765346809514	2749.185656084216	2716.3321243883383	2802.854316969402	2818.9718323002107
2809.615829340739	2765.9797854886842	2999.840234211146	2742.7653287351914	2865.0641553945034	3238.2770966836474	2687.651757174494	2783.553770939754	2777.4670702172853	2695.7942491373174	2577.032822088171	2842.7241835754585	2821.510180881306	2730.9194911716295	2786.21893596651	2784.5701664795724	2814.19091534784	3103.6016833708018	2864.1090619275333	2763.013145382281	2798.946615584649	2792.5782781817525	2547.1512738949737	2735.837332911639	2875.841962363069	2819.3765346809514	2749.185656084216	2692.2277901074567	2802.854316969402	2818.9718323002107
2809.615829340739	2765.9797854886842	2999.840234211146	2730.268238443694	2862.167013746817	3238.2770966836474	2687.651757174494	2771.610929876025	2777.4670702172853	2695.7942491373174	2566.530528445962	2842.7241835754585	2821.510180881306	2730.9194911716295	2786.21893596651	2784.5701664795724	2812.645302502645	3103.6016833708018	2833.419427511392	2763.013145382281	2791.6456475801506	2792.5782781817525	2547.1512738949737	2673.1465892712386	2865.1513217090105	2760.4961052289946	2749.185656084216	2692.2277901074567	2782.355541870452	2791.343928731877
2809.615829340739	2754.877604726236	2999.840234211146	2730.268238443694	2862.167013746817	3238.2770966836474	2687.651757174494	2771.610929876025	2777.4670702172853	2695.7942491373174	2559.0593416658594	2830.397905859467	2803.6277320758013	2730.9194911716295	2781.3594212780645	2771.22522072881	2812.167064532794	3103.6016833708018	2822.839758386475	2759.7026758826523	2791.6456475801506	2769.873015690442	2532.9015883713	2673.1465892712386	2865.1513217090105	2760.4961052289946	2746.660209040685	2692.2277901074567	2782.355541870452	2764.551236950813
2809.615829340739	2754.877604726236	2999.840234211146	2730.268238443694	2862.167013746817	3238.2770966836474	2687.651757174494	2761.5652968150207	2752.5450626078723	2695.7942491373174	2559.0593416658594	2802.5209633922314	2803.6277320758013	2730.9194911716295	2774.624603709549	2771.22522072881	2812.167064532794	3103.6016833708018	2822.839758386475	2759.7026758826523	2791.6456475801506	2769.873015690442	2532.9015883713	2673.1465892712386	2865.1513217090105	2760.4961052289946	2746.660209040685	2671.4058026250336	2779.8517596230686	2759.8420181797137
2809.615829340739	2739.7523811385963	2999.840234211146	2730.268238443694	2836.66089485353	3238.2770966836474	2687.651757174494	2761.5652968150207	2752.5450626078723	2695.7942491373174	2559.0593416658594	2797.7004545394802	2800.9969446786445	2730.9194911716295	2774.624603709549	2760.6540454870483	2784.9871597132837	3103.6016833708018	2795.122768330605	2759.7026758826523	2791.6456475801506	2769.873015690442	2532.101604645789	2673.1465892712386	2819.8113158367546	2760.4961052289946	2703.2358833458143	2671.4058026250336	2728.3642770473393	2750.1806697183547
2800.2733968529083	2739.7523811385963	2999.840234211146	2730.268238443694	2836.66089485353	3214.656967517128	2687.651757174494	2752.0860908117083	2752.5450626078723	2695.7942491373174	2545.099050954769	2760.0935046198115	2792.0061186121734	2730.9194911716295	2774.624603709549	2722.6883945394347	2715.6082734823867	3103.6016833708018	2795.122768330605	2759.7026758826523	2791.6456475801506	2753.2093470560485	2532.101604645789	2673.1465892712386	2819.8113158367546	2755.9963443931892	2703.2358833458143	2671.4058026250336	2728.3642770473393	2750.1806697183547
2762.7178081250377	2739.7523811385963	2999.840234211146	2730.268238443694	2836.66089485353	3214.656967517128	2687.651757174494	2714.3697182718397	2752.5450626078723	2695.7942491373174	2545.099050954769	2760.0935046198115	2748.119591808452	2730.9194911716295	2774.624603709549	2722.6883945394347	2715.6082734823867	3103.6016833708018	2795.122768330605	2759.7026758826523	2791.6456475801506	2741.8871650715873	2532.101604645789	2662.0876585774267	2789.0979417160206	2755.9963443931892	2703.2358833458143	2671.4058026250336	2728.3642770473393	2737.855454148373
2762.7178081250377	2739.7523811385963	2999.840234211146	2730.268238443694	2836.497204420623	3202.7258164230557	2687.651757174494	2714.3697182718397	2752.5450626078723	2695.7942491373174	2545.099050954769	2740.7987517803826	2748.119591808452	2730.9194911716295	2774.624603709549	2722.6883945394347	2715.6082734823867	3103.6016833708018	2754.0628408490356	2738.357999897704	2791.6456475801506	2703.765118040309	2532.101604645789	2662.0876585774267	2789.0979417160206	2755.9963443931892	2703.2358833458143	2671.4058026250336	2728.3642770473393	2733.2505223158173
2762.7178081250377	2739.7523811385963	2999.840234211146	2730.268238443694	2836.497204420623	3202.7258164230557	2687.651757174494	2707.963547366328	2752.5450626078723	2679.4774971758693	2545.099050954769	2740.7987517803826	2727.049428965073	2730.9194911716295	2774.624603709549	2722.6883945394347	2715.6082734823867	3103.6016833708018	2754.0628408490356	2738.357999897704	2768.3105979708253	2686.1708403523985	2532.101604645789	2662.0876585774267	2752.5766038284028	2755.9963443931892	2703.2358833458143	2671.4058026250336	2694.1046302240447	2733.2505223158173
2762.7178081250377	2739.7523811385963	2999.840234211146	2724.9374031227358	2836.497204420623	3202.7258164230557	2687.651757174494	2707.963547366328	2752.5450626078723	2679.4774971758693	2545.099050954769	2740.7987517803826	2677.537741258382	2730.9194911716295	2774.624603709549	2722.6883945394347	2715.6082734823867	3103.6016833708018	2754.0628408490356	2738.357999897704	2764.544565245016	2686.1708403523985	2532.101604645789	2662.0876585774267	2752.5766038284028	2755.9963443931892	2703.2358833458143	2671.4058026250336	2694.1046302240447	2733.2505223158173
2762.7178081250377	2739.7523811385963	2999.840234211146	2710.050923545371	2814.416411016425	3202.7258164230557	2687.651757174494	2707.963547366328	2752.5450626078723	2679.4774971758693	2545.099050954769	2740.7987517803826	2677.537741258382	2730.9194911716295	2774.624603709549	2722.6883945394347	2715.6082734823867	3103.6016833708018	2754.0628408490356	2738.357999897704	2764.544565245016	2685.664047757573	2531.112898863867	2645.2286564819333	2752.5766038284028	2728.951963533674	2703.2358833458143	2671.4058026250336	2680.2454519075895	2733.2505223158173
2762.7178081250377	2732.7002824536844	2999.840234211146	2710.050923545371	2814.416411016425	3202.7258164230557	2687.651757174494	2707.963547366328	2752.5450626078723	2645.0146994117063	2545.099050954769	2736.722723826959	2677.537741258382	2730.9194911716295	2774.624603709549	2722.6883945394347	2715.6082734823867	3103.6016833708018	2754.0628408490356	2738.357999897704	2764.544565245016	2685.664047757573	2531.112898863867	2645.2286564819333	2752.5766038284028	2728.951963533674	2703.2358833458143	2671.4058026250336	2680.2454519075895	2733.2505223158173
2758.1221809497138	2732.7002824536844	2999.840234211146	2710.050923545371	2814.416411016425	3202.7258164230557	2687.651757174494	2707.963547366328	2752.5450626078723	2645.0146994117063	2545.099050954769	2723.8877574800363	2677.537741258382	2730.9194911716295	2774.624603709549	2722.6883945394347	2708.281360253729	3103.6016833708018	2753.8973077254304	2738.357999897704	2711.5020206062345	2685.664047757573	2531.112898863867	2645.2286564819333	2752.5766038284028	2706.77215321144	2703.2358833458143	2671.4058026250336	2680.2454519075895	2733.2505223158173
2758.1221809497138	2732.7002824536844	2999.840234211146	2710.050923545371	2780.558094395864	3202.7258164230557	2687.651757174494	2690.817582919401	2752.5450626078723	2645.0146994117063	2545.099050954769	2701.5629333093707	2677.537741258382	2724.502383862078	2774.624603709549	2722.6883945394347	2708.281360253729	3103.6016833708018	2753.8973077254304	2738.357999897704	2711.5020206062345	2685.664047757573	2531.112898863867	2645.2286564819333	2724.0675545720137	2669.7903675874677	2703.2358833458143	2671.4058026250336	2680.2454519075895	2733.2505223158173
2732.526431419604	2685.207133431632	2999.840234211146	2710.050923545371	2762.3370039964275	3202.7258164230557	2687.651757174494	2690.817582919401	2738.756082454308	2645.0146994117063	2545.099050954769	2701.5629333093707	2667.6740321971597	2724.502383862078	2748.3315487263076	2722.6883945394347	2708.281360253729	3103.6016833708018	2697.354542584848	2738.357999897704	2711.5020206062345	2685.664047757573	2531.112898863867	2645.2286564819333	2711.1498877947806	2669.7903675874677	2703.2358833458143	2671.4058026250336	2680.2454519075895	2733.2505223158173
2717.669683019957	2685.207133431632	2999.840234211146	2710.050923545371	2762.3370039964275	3202.7258164230557	2687.651757174494	2690.817582919401	2738.756082454308	2645.0146994117063	2538.5875469823113	2701.5629333093707	2667.6740321971597	2724.502383862078	2744.323258916611	2722.6883945394347	2708.281360253729	3103.6016833708018	2697.354542584848	2737.040005762045	2711.5020206062345	2685.664047757573	2531.112898863867	2645.2286564819333	2711.1498877947806	2649.72081605958	2703.2358833458143	2671.4058026250336	2680.2454519075895	2722.519740501676
2717.669683019957	2685.207133431632	2999.840234211146	2710.050923545371	2762.3370039964275	3202.7258164230557	2687.651757174494	2690.817582919401	2738.756082454308	2645.0146994117063	2538.5875469823113	2701.5629333093707	2667.6740321971597	2724.502383862078	2741.405620338989	2722.6883945394347	2677.748642214225	3103.6016833708018	2697.354542584848	2696.9308696157977	2711.5020206062345	2685.664047757573	2531.112898863867	2645.2286564819333	2711.1498877947806	2649.72081605958	2703.2358833458143	2671.4058026250336	2680.2454519075895	2722.519740501676
2717.669683019957	2685.207133431632	2999.840234211146	2707.8215052650135	2762.3370039964275	3202.7258164230557	2687.651757174494	2690.817582919401	2738.756082454308	2645.0146994117063	2529.3658667962295	2691.698975154228	2667.6740321971597	2724.502383862078	2741.405620338989	2722.6883945394347	2677.748642214225	3103.6016833708018	2674.555582781651	2696.9308696157977	2669.455705100805	2685.664047757573	2531.112898863867	2645.2286564819333	2711.1498877947806	2649.72081605958	2703.2358833458143	2669.4811379289868	2680.2454519075895	2722.519740501676
2717.669683019957	2685.207133431632	2999.840234211146	2697.2616363486513	2762.3370039964275	3202.7258164230557	2687.651757174494	2664.4574262931105	2738.756082454308	2645.0146994117063	2529.3658667962295	2691.698975154228	2667.6740321971597	2724.502383862078	2741.405620338989	2722.6883945394347	2661.068155816509	3103.6016833708018	2674.555582781651	2688.001741430306	2669.455705100805	2685.664047757573	2531.112898863867	2645.2286564819333	2711.1498877947806	2649.72081605958	2703.2358833458143	2669.4811379289868	2680.2454519075895	2722.519740501676
2717.669683019957	2685.207133431632	2999.840234211146	2697.2616363486513	2762.3370039964275	3202.7258164230557	2687.651757174494	2664.4574262931105	2738.756082454308	2645.0146994117063	2529.3658667962295	2691.698975154228	2667.6740321971597	2724.502383862078	2741.405620338989	2719.0772655924457	2661.068155816509	3103.6016833708018	2651.3410124516827	2683.7438860426546	2669.455705100805	2685.664047757573	2531.112898863867	2645.2286564819333	2672.1057750175232	2649.72081605958	2676.9688501101505	2669.4811379289868	2671.6843917007795	2709.7371552560435
2717.669683019957	2685.207133431632	2999.840234211146	2697.2616363486513	2762.3370039964275	3202.7258164230557	2687.651757174494	2664.4574262931105	2736.3987036945196	2645.0146994117063	2529.3658667962295	2691.401804013269	2667.6740321971597	2724.502383862078	2712.606301061236	2719.0772655924457	2661.068155816509	3103.6016833708018	2651.3410124516827	2683.7438860426546	2655.9689239051595	2685.664047757573	2531.112898863867	2645.2286564819333	2672.1057750175232	2649.72081605958	2650.2942053153884	2669.4811379289868	2671.546142123689	2709.7371552560435
2717.669683019957	2685.207133431632	2999.840234211146	2697.2616363486513	2762.3370039964275	3202.7258164230557	2687.651757174494	2664.4574262931105	2736.3987036945196	2645.0146994117063	2511.776570204594	2691.401804013269	2667.6740321971597	2724.502383862078	2712.606301061236	2719.0772655924457	2661.068155816509	3103.6016833708018	2651.3410124516827	2683.7438860426546	2655.9689239051595	2685.664047757573	2531.112898863867	2645.2286564819333	2672.1057750175232	2649.72081605958	2650.2942053153884	2669.4811379289868	2671.546142123689	2709.7371552560435
2717.669683019957	2685.207133431632	2999.840234211146	2689.02747928271	2749.820914402013	3202.7258164230557	2683.2702862095443	2664.4574262931105	2689.058421248352	2645.0146994117063	2511.776570204594	2691.401804013269	2667.6740321971597	2724.502383862078	2712.606301061236	2719.0772655924457	2661.068155816509	3103.6016833708018	2651.3410124516827	2683.7438860426546	2655.9689239051595	2685.664047757573	2517.878834981981	2645.2286564819333	2671.4862243374146	2649.72081605958	2650.2942053153884	2667.362778808586	2671.546142123689	2709.7371552560435
2707.745915747303	2685.207133431632	2999.840234211146	2689.02747928271	2729.897494378579	3202.7258164230557	2683.2702862095443	2664.4574262931105	2689.058421248352	2645.0146994117063	2511.776570204594	2691.401804013269	2667.6740321971597	2724.502383862078	2707.797530962807	2719.0772655924457	2661.068155816509	3103.6016833708018	2651.3410124516827	2683.7438860426546	2655.9689239051595	2653.1580867928706	2517.878834981981	2645.2286564819333	2671.4862243374146	2649.72081605958	2650.2942053153884	2667.362778808586	2671.546142123689	2709.7371552560435
2707.745915747303	2685.207133431632	2999.840234211146	2689.02747928271	2729.897494378579	3192.795664021278	2683.2702862095443	2664.4574262931105	2689.058421248352	2645.0146994117063	2511.776570204594	2666.229886227153	2667.6740321971597	2724.502383862078	2695.5789581776735	2717.6888207670254	2661.068155816509	3103.6016833708018	2651.3410124516827	2683.7438860426546	2633.4573698631034	2653.1580867928706	2517.878834981981	2645.2286564819333	2671.4862243374146	2649.72081605958	2650.2942053153884	2667.362778808586	2671.546142123689	2709.7371552560435
2689.874711494587	2655.7197246563646	2999.840234211146	2687.1767382601984	2729.897494378579	3192.522847462507	2683.2702862095443	2664.4574262931105	2689.058421248352	2645.0146994117063	2511.776570204594	2666.229886227153	2667.6740321971597	2724.502383862078	2695.5789581776735	2717.6888207670254	2661.068155816509	3103.6016833708018	2651.3410124516827	2683.7438860426546	2633.4573698631034	2653.1580867928706	2517.878834981981	2632.5016153977353	2671.4862243374146	2649.72081605958	2640.7669950229147	2613.3713898671936	2671.546142123689	2700.3450924075087
2689.874711494587	2655.7197246563646	2999.840234211146	2687.1767382601984	2729.897494378579	3172.7581501159457	2683.2702862095443	2664.4574262931105	2689.058421248352	2645.0146994117063	2511.776570204594	2658.7320557288667	2667.6740321971597	2724.502383862078	2695.5789581776735	2717.6888207670254	2661.068155816509	3103.6016833708018	2651.3410124516827	2683.7438860426546	2633.4573698631034	2653.1580867928706	2517.878834981981	2632.5016153977353	2646.8646772195643	2649.72081605958	2640.7669950229147	2613.3713898671936	2641.813216129196	2695.440071164005
2689.874711494587	2655.7197246563646	2999.840234211146	2658.7667781893547	2729.897494378579	3153.252298918351	2683.2702862095443	2664.4574262931105	2689.058421248352	2645.0146994117063	2511.776570204594	2658.7320557288667	2667.6740321971597	2724.502383862078	2662.877233695278	2707.160136244412	2661.068155816509	3103.6016833708018	2651.3410124516827	2683.7438860426546	2633.4573698631034	2653.1580867928706	2517.878834981981	2632.5016153977353	2646.8646772195643	2638.191813881434	2640.7669950229147	2613.3713898671936	2641.813216129196	2695.440071164005
2678.8034724206545	2642.2824493354174	2999.840234211146	2658.7667781893547	2729.897494378579	3151.4331269276413	2679.1674886826286	2664.4574262931105	2669.8074217861563	2636.6791991883174	2500.0096995240237	2658.7320557288667	2667.6740321971597	2721.5641628189414	2662.877233695278	2707.160136244412	2657.3207969533087	3103.6016833708018	2651.3410124516827	2683.7438860426546	2633.4573698631034	2653.1580867928706	2517.878834981981	2632.5016153977353	2646.8646772195643	2638.191813881434	2640.7669950229147	2613.3713898671936	2641.813216129196	2695.440071164005
2678.8034724206545	2642.2824493354174	2999.840234211146	2658.7667781893547	2729.897494378579	3151.4331269276413	2679.1674886826286	2664.4574262931105	2657.818693127083	2636.6791991883174	2500.0096995240237	2658.7320557288667	2661.0412640810196	2719.859464279603	2659.7527834010234	2672.606528097805	2657.3207969533087	3103.6016833708018	2651.3410124516827	2683.7438860426546	2633.4573698631034	2651.570186783247	2517.878834981981	2632.5016153977353	2646.8646772195643	2638.191813881434	2640.7669950229147	2613.3713898671936	2641.813216129196	2695.440071164005
2662.742759533634	2642.2824493354174	2999.840234211146	2655.8362467110596	2729.897494378579	3142.9705729779243	2679.1674886826286	2664.4574262931105	2657.818693127083	2636.6791991883174	2500.0096995240237	2658.7320557288667	2661.0412640810196	2719.859464279603	2659.7527834010234	2672.606528097805	2657.3207969533087	3103.6016833708018	2651.3410124516827	2659.028537382966	2629.1874567390496	2651.570186783247	2513.1023224272553	2632.5016153977353	2646.8646772195643	2638.191813881434	2640.7669950229147	2613.3713898671936	2641.813216129196	2695.440071164005
2662.742759533634	2642.2824493354174	2999.840234211146	2655.8362467110596	2720.559933153083	3113.2508708495857	2645.8156820895497	2659.979659004996	2657.818693127083	2636.6791991883174	2500.0096995240237	2658.7320557288667	2661.0412640810196	2719.859464279603	2659.7527834010234	2672.606528097805	2657.3207969533087	3103.6016833708018	2651.3410124516827	2659.028537382966	2629.1874567390496	2651.570186783247	2512.542108774158	2632.5016153977353	2626.0594399850597	2638.191813881434	2640.7669950229147	2613.3713898671936	2636.891098064304	2695.440071164005
2648.0223967842567	2642.2824493354174	2999.840234211146	2655.8362467110596	2720.559933153083	3113.2508708495857	2645.8156820895497	2659.979659004996	2657.818693127083	2636.6791991883174	2500.0096995240237	2658.7320557288667	2661.0412640810196	2719.859464279603	2659.7527834010234	2672.606528097805	2657.3207969533087	3103.6016833708018	2642.550316769151	2655.680362444532	2592.912925495096	2651.570186783247	2512.542108774158	2632.5016153977353	2626.0594399850597	2638.191813881434	2640.7669950229147	2613.3713898671936	2636.891098064304	2695.440071164005
2643.234684318695	2642.2824493354174	2999.840234211146	2655.8362467110596	2720.559933153083	3113.2508708495857	2636.9392804887693	2659.979659004996	2657.818693127083	2636.6791991883174	2500.0096995240237	2658.7320557288667	2661.0412640810196	2719.859464279603	2659.7527834010234	2672.606528097805	2618.350025861939	3103.6016833708018	2636.9228088996547	2655.680362444532	2592.912925495096	2651.570186783247	2512.542108774158	2632.5016153977353	2626.0594399850597	2638.191813881434	2618.015023636644	2613.3713898671936	2636.891098064304	2695.440071164005
2643.234684318695	2642.2824493354174	2999.840234211146	2655.8362467110596	2720.559933153083	3113.2508708495857	2636.9392804887693	2658.5324928199393	2626.4343566857074	2636.6791991883174	2500.0096995240237	2658.7320557288667	2661.0412640810196	2719.859464279603	2659.7527834010234	2672.606528097805	2618.350025861939	3103.6016833708018	2594.705058485625	2655.680362444532	2592.912925495096	2651.570186783247	2512.542108774158	2632.5016153977353	2626.0594399850597	2638.191813881434	2618.015023636644	2613.3713898671936	2636.891098064304	2695.440071164005
2635.058239074952	2642.2824493354174	2999.840234211146	2655.8362467110596	2710.321480162261	3113.2508708495857	2636.9392804887693	2658.5324928199393	2626.4343566857074	2636.6791991883174	2500.0096995240237	2624.745782875698	2661.0412640810196	2719.859464279603	2659.7527834010234	2668.9388068058292	2618.1254919020807	3103.6016833708018	2594.705058485625	2655.680362444532	2592.912925495096	2651.570186783247	2508.9946599853924	2632.5016153977353	2626.0594399850597	2638.191813881434	2618.015023636644	2613.3713898671936	2636.891098064304	2695.440071164005
2635.058239074952	2642.2824493354174	2999.840234211146	2655.8362467110596	2696.4943982063805	3113.2508708495857	2636.9392804887693	2645.868661464738	2626.4343566857074	2636.6791991883174	2500.0096995240237	2624.745782875698	2661.0412640810196	2695.528229151418	2659.7527834010234	2668.9388068058292	2618.1254919020807	3103.6016833708018	2594.705058485625	2655.680362444532	2592.912925495096	2651.570186783247	2502.729909926137	2632.5016153977353	2626.0594399850597	2638.191813881434	2614.975122946776	2613.3713898671936	2636.891098064304	2695.440071164005
2635.058239074952	2642.2824493354174	2999.840234211146	2647.766344842523	2696.4943982063805	3113.2508708495857	2636.9392804887693	2607.4790635455965	2626.4343566857074	2636.6791991883174	2493.3000283468646	2624.745782875698	2661.0412640810196	2689.3565346194273	2659.7527834010234	2668.9388068058292	2618.1254919020807	3103.6016833708018	2594.705058485625	2655.680362444532	2592.912925495096	2642.827340545681	2492.827087388352	2632.5016153977353	2626.0594399850597	2638.191813881434	2614.975122946776	2613.3713898671936	2636.891098064304	2686.4669612966372
2635.058239074952	2642.2824493354174	2999.840234211146	2647.766344842523	2696.4943982063805	3113.2508708495857	2636.9392804887693	2607.4790635455965	2626.4343566857074	2636.6791991883174	2493.3000283468646	2624.745782875698	2645.3089853165925	2679.907320793777	2659.7527834010234	2668.9388068058292	2618.1254919020807	3103.6016833708018	2581.6548969365904	2655.680362444532	2592.912925495096	2642.827340545681	2492.827087388352	2632.5016153977353	2626.0594399850597	2638.191813881434	2614.975122946776	2613.3713898671936	2636.891098064304	2686.4669612966372
2635.058239074952	2642.2824493354174	2999.840234211146	2647.766344842523	2696.4943982063805	3113.2508708495857	2636.9392804887693	2607.4790635455965	2625.926930168376	2636.6791991883174	2493.3000283468646	2624.745782875698	2645.3089853165925	2679.907320793777	2659.7527834010234	2668.9388068058292	2618.1254919020807	3103.6016833708018	2581.6548969365904	2655.680362444532	2592.912925495096	2642.827340545681	2492.827087388352	2632.5016153977353	2626.0594399850597	2638.191813881434	2614.975122946776	2613.3713898671936	2636.891098064304	2686.4669612966372
2635.058239074952	2642.2824493354174	2999.840234211146	2647.766344842523	2696.4943982063805	3113.2508708495857	2607.120742019973	2607.4790635455965	2611.736312743873	2636.6791991883174	2493.3000283468646	2624.745782875698	2645.3089853165925	2675.595427414437	2659.7527834010234	2668.9388068058292	2618.1254919020807	3103.6016833708018	2581.6548969365904	2655.680362444532	2592.0258599573704	2642.827340545681	2492.827087388352	2632.5016153977353	2626.0594399850597	2638.191813881434	2614.975122946776	2613.3713898671936	2636.891098064304	2674.4310468960457
2635.058239074952	2642.2824493354174	2999.840234211146	2643.2783515475794	2696.4943982063805	3113.2508708495857	2607.120742019973	2597.651485944683	2611.736312743873	2636.6791991883174	2493.3000283468646	2624.745782875698	2624.616140163133	2675.595427414437	2659.7527834010234	2668.9388068058292	2618.1254919020807	3103.6016833708018	2581.6548969365904	2655.680362444532	2592.0258599573704	2642.827340545681	2492.827087388352	2632.5016153977353	2626.0594399850597	2638.191813881434	2614.975122946776	2613.3713898671936	2636.891098064304	2674.4310468960457
2635.058239074952	2642.2824493354174	2999.840234211146	2643.2783515475794	2669.215424257513	3113.2508708495857	2607.120742019973	2597.651485944683	2611.736312743873	2634.2796341392773	2493.3000283468646	2624.745782875698	2624.616140163133	2668.28064374862	2659.7527834010234	2668.9388068058292	2618.1254919020807	3103.6016833708018	2581.6548969365904	2650.553097123582	2592.0258599573704	2642.827340545681	2492.827087388352	2632.5016153977353	2626.0594399850597	2638.191813881434	2614.975122946776	2613.3713898671936	2636.891098064304	2654.4712177832416
2635.058239074952	2642.2824493354174	2999.840234211146	2643.2783515475794	2666.366446344606	3113.2508708495857	2607.120742019973	2597.651485944683	2611.736312743873	2628.9039616856403	2493.3000283468646	2624.745782875698	2624.616140163133	2663.5510245407568	2659.7527834010234	2668.9388068058292	2618.1254919020807	3103.6016833708018	2581.6548969365904	2650.553097123582	2592.0258599573704	2642.827340545681	2492.827087388352	2632.5016153977353	2626.0594399850597	2635.0545104482653	2614.975122946776	2613.3713898671936	2636.891098064304	2654.4712177832416
2635.058239074952	2642.2824493354174	2999.840234211146	2643.2783515475794	2666.366446344606	3113.2508708495857	2607.120742019973	2594.401935293867	2611.736312743873	2628.9039616856403	2493.3000283468646	2624.745782875698	2624.616140163133	2663.5510245407568	2659.7527834010234	2668.323413554072	2618.1254919020807	3103.6016833708018	2581.6548969365904	2650.553097123582	2592.0258599573704	2642.827340545681	2492.827087388352	2632.5016153977353	2626.0594399850597	2635.0545104482653	2614.975122946776	2613.3713898671936	2636.891098064304	2610.4360914789067
2635.058239074952	2640.742854571547	2999.840234211146	2643.2783515475794	2653.9074282941456	3113.2508708495857	2604.071700830413	2594.401935293867	2611.736312743873	2628.9039616856403	2493.3000283468646	2605.8238868560475	2601.9419463640106	2663.5510245407568	2650.231076726547	2668.323413554072	2618.1254919020807	3103.6016833708018	2581.6548969365904	2616.851073036927	2592.0258599573704	2642.827340545681	2492.827087388352	2632.5016153977353	2623.871009592255	2635.0545104482653	2614.975122946776	2613.3713898671936	2636.891098064304	2610.4360914789067
2635.058239074952	2632.6406997424892	2999.840234211146	2634.3401244367024	2639.9780968823547	3113.2508708495857	2604.071700830413	2560.775074412622	2611.736312743873	2628.9039616856403	2490.1366138893195	2605.8238868560475	2601.9419463640106	2637.904713947532	2650.231076726547	2668.323413554072	2618.1254919020807	3103.6016833708018	2581.6548969365904	2616.851073036927	2592.0258599573704	2642.827340545681	2467.046989095194	2632.5016153977353	2609.0933721843353	2635.0545104482653	2612.6033848033157	2613.3713898671936	2636.891098064304	2610.4360914789067
2635.058239074952	2632.6406997424892	2999.840234211146	2586.1147390040924	2639.9780968823547	3113.2508708495857	2604.071700830413	2560.775074412622	2611.736312743873	2628.9039616856403	2490.1366138893195	2605.8238868560475	2601.9419463640106	2637.904713947532	2650.231076726547	2668.323413554072	2618.1254919020807	3103.6016833708018	2581.6548969365904	2616.851073036927	2592.0258599573704	2642.827340545681	2467.046989095194	2629.5899150257	2605.279792315283	2635.0545104482653	2612.6033848033157	2611.1886675193514	2636.891098064304	2610.4360914789067
2635.058239074952	2632.6406997424892	2999.840234211146	2586.1147390040924	2639.9780968823547	3113.2508708495857	2604.071700830413	2560.775074412622	2611.736312743873	2600.991751069105	2490.1366138893195	2605.8238868560475	2601.9419463640106	2637.904713947532	2622.9468763444124	2630.323763053979	2618.1254919020807	3103.6016833708018	2581.6548969365904	2616.851073036927	2592.0258599573704	2615.175441419541	2467.046989095194	2629.5899150257	2605.279792315283	2635.0545104482653	2612.6033848033157	2611.1886675193514	2628.1886512583574	2610.4360914789067
2625.7381908490074	2617.004657053024	2999.840234211146	2573.1634385121506	2639.9780968823547	3113.2508708495857	2604.071700830413	2560.775074412622	2611.736312743873	2600.991751069105	2490.1366138893195	2605.8238868560475	2601.9419463640106	2637.904713947532	2622.9468763444124	2619.5434631830103	2618.1254919020807	3103.6016833708018	2581.6548969365904	2616.851073036927	2592.0258599573704	2615.175441419541	2467.046989095194	2629.5899150257	2605.279792315283	2635.0545104482653	2612.6033848033157	2609.859748787084	2628.1886512583574	2610.4360914789067
2625.7381908490074	2617.004657053024	2999.840234211146	2573.1634385121506	2639.9780968823547	3113.2508708495857	2604.071700830413	2555.3044682414206	2611.736312743873	2600.991751069105	2490.1366138893195	2605.8238868560475	2601.9419463640106	2628.562774812817	2622.9468763444124	2619.5434631830103	2618.1254919020807	3103.6016833708018	2580.3519871055996	2616.851073036927	2592.0258599573704	2595.1259095816627	2467.046989095194	2629.5899150257	2605.279792315283	2595.9509317518923	2612.6033848033157	2609.859748787084	2628.1886512583574	2610.4360914789067
2625.7381908490074	2617.004657053024	2999.840234211146	2573.1634385121506	2639.9780968823547	3113.2508708495857	2604.071700830413	2555.3044682414206	2611.736312743873	2600.991751069105	2490.1366138893195	2605.8238868560475	2601.9419463640106	2628.562774812817	2622.9468763444124	2619.5434631830103	2599.85280554339	3103.6016833708018	2580.3519871055996	2616.851073036927	2592.0258599573704	2595.1259095816627	2467.046989095194	2629.5899150257	2605.279792315283	2595.9509317518923	2612.6033848033157	2609.859748787084	2628.1886512583574	2610.4360914789067
2625.7381908490074	2617.004657053024	2999.840234211146	2573.1634385121506	2639.9780968823547	3113.2508708495857	2604.071700830413	2555.3044682414206	2609.4049934807804	2600.991751069105	2490.1366138893195	2605.8238868560475	2597.9970393401222	2628.302923532687	2622.143585513241	2610.2647718328462	2599.85280554339	3103.6016833708018	2580.3519871055996	2616.851073036927	2592.0258599573704	2595.1259095816627	2467.046989095194	2629.5899150257	2605.279792315283	2595.9509317518923	2612.6033848033157	2609.859748787084	2628.1886512583574	2610.4360914789067
2619.7743314788677	2614.623695921967	2999.840234211146	2573.1634385121506	2639.9780968823547	3113.2508708495857	2604.071700830413	2555.3044682414206	2609.4049934807804	2600.991751069105	2490.1366138893195	2605.8238868560475	2597.9970393401222	2628.302923532687	2622.143585513241	2610.2647718328462	2599.85280554339	3103.6016833708018	2580.3519871055996	2616.851073036927	2592.0258599573704	2595.1259095816627	2467.046989095194	2629.5899150257	2605.279792315283	2595.9509317518923	2612.6033848033157	2609.859748787084	2628.1886512583574	2610.4360914789067
2619.7743314788677	2592.9034835986026	2999.840234211146	2573.1634385121506	2639.9780968823547	3113.2508708495857	2604.071700830413	2555.3044682414206	2609.4049934807804	2600.991751069105	2490.1366138893195	2605.8238868560475	2597.9970393401222	2628.302923532687	2622.143585513241	2603.290896338815	2599.85280554339	3098.939440291543	2580.3519871055996	2616.851073036927	2592.0258599573704	2595.1259095816627	2467.046989095194	2623.4614217673816	2605.279792315283	2595.9509317518923	2612.6033848033157	2609.859748787084	2628.1886512583574	2605.1897140516403
2619.7743314788677	2592.9034835986026	2999.840234211146	2573.1634385121506	2639.9780968823547	3113.2508708495857	2604.071700830413	2555.3044682414206	2603.8418556481893	2600.991751069105	2481.3350973478855	2605.8238868560475	2597.9970393401222	2628.302923532687	2619.809190841447	2591.3391599580877	2589.6720389819234	3098.939440291543	2579.919868954345	2616.851073036927	2592.0258599573704	2595.1259095816627	2467.046989095194	2620.509207543781	2605.279792315283	2595.9509317518923	2612.6033848033157	2609.859748787084	2628.1886512583574	2605.1897140516403
2619.7743314788677	2592.9034835986026	2999.840234211146	2573.1634385121506	2630.106431866253	3113.2508708495857	2586.7687023840544	2555.3044682414206	2603.8418556481893	2600.991751069105	2481.3350973478855	2584.524104936261	2597.9970393401222	2628.302923532687	2619.809190841447	2591.3391599580877	2589.6720389819234	3098.939440291543	2579.919868954345	2616.851073036927	2592.0258599573704	2595.1259095816627	2467.046989095194	2620.509207543781	2605.279792315283	2595.9509317518923	2609.5220805064932	2609.859748787084	2628.1886512583574	2605.1897140516403
2619.7743314788677	2592.9034835986026	2999.840234211146	2573.1634385121506	2630.106431866253	3113.2508708495857	2586.7687023840544	2555.3044682414206	2603.8418556481893	2600.991751069105	2470.619314845401	2584.524104936261	2597.9970393401222	2628.302923532687	2619.809190841447	2591.3391599580877	2589.6720389819234	3098.939440291543	2579.919868954345	2616.851073036927	2592.0258599573704	2595.1259095816627	2467.046989095194	2620.509207543781	2605.279792315283	2595.9509317518923	2609.5220805064932	2603.2720578221974	2628.1886512583574	2605.1897140516403
2619.7743314788677	2575.2488898095617	2999.840234211146	2573.1634385121506	2630.106431866253	3113.2508708495857	2586.7687023840544	2555.3044682414206	2602.28246474263	2600.991751069105	2470.619314845401	2584.524104936261	2597.9970393401222	2628.302923532687	2619.809190841447	2591.3391599580877	2589.6720389819234	3098.939440291543	2579.919868954345	2616.851073036927	2592.0258599573704	2595.1259095816627	2467.046989095194	2620.509207543781	2605.279792315283	2595.9509317518923	2609.005492814729	2603.2720578221974	2596.655090710491	2605.1897140516403
2619.7743314788677	2575.2488898095617	2999.840234211146	2573.1634385121506	2627.423552382577	3113.2508708495857	2586.7687023840544	2555.3044682414206	2602.28246474263	2600.991751069105	2470.619314845401	2584.524104936261	2597.9970393401222	2614.771123925436	2619.809190841447	2591.3391599580877	2577.2440985422995	3098.939440291543	2579.919868954345	2616.851073036927	2592.0258599573704	2595.1259095816627	2467.046989095194	2620.509207543781	2605.279792315283	2595.9509317518923	2609.005492814729	2603.2720578221974	2596.655090710491	2605.1897140516403
2619.7743314788677	2575.2488898095617	2999.840234211146	2573.1634385121506	2627.423552382577	3110.2927179402213	2586.7687023840544	2555.3044682414206	2595.0347848718616	2588.9634998293914	2470.619314845401	2583.2371703393937	2597.9970393401222	2614.771123925436	2619.2264608825876	2591.3391599580877	2577.2440985422995	3098.939440291543	2569.4741372540334	2616.851073036927	2592.0258599573704	2595.1259095816627	2467.046989095194	2620.509207543781	2605.279792315283	2595.9509317518923	2609.005492814729	2603.2720578221974	2596.655090710491	2605.1897140516403
2619.7743314788677	2575.2488898095617	2999.840234211146	2564.1779124728077	2608.462160997566	3110.2927179402213	2586.7687023840544	2555.3044682414206	2591.289359162747	2588.9634998293914	2432.7881575140414	2558.0724416097264	2597.9970393401222	2614.771123925436	2619.2264608825876	2591.3391599580877	2577.2440985422995	3098.939440291543	2569.4741372540334	2616.851073036927	2592.0258599573704	2595.1259095816627	2467.046989095194	2620.509207543781	2605.279792315283	2595.9509317518923	2609.005492814729	2603.2720578221974	2596.655090710491	2592.342982550692
2589.4836229765087	2575.2488898095617	2999.840234211146	2564.1779124728077	2608.462160997566	3110.2927179402213	2572.8660945802453	2555.3044682414206	2591.289359162747	2588.9634998293914	2432.7881575140414	2558.0724416097264	2597.9970393401222	2614.771123925436	2619.2264608825876	2591.3391599580877	2577.2440985422995	3098.939440291543	2569.4741372540334	2598.9473944108195	2586.6952199379148	2595.1259095816627	2467.046989095194	2620.509207543781	2605.1195731823436	2595.9509317518923	2609.005492814729	2603.2720578221974	2596.655090710491	2592.342982550692
2589.4836229765087	2575.2488898095617	2999.840234211146	2564.1779124728077	2608.462160997566	3110.2927179402213	2572.8660945802453	2555.3044682414206	2591.289359162747	2588.9634998293914	2432.7881575140414	2558.0724416097264	2591.9953347413502	2614.771123925436	2619.2264608825876	2591.3391599580877	2577.2440985422995	3098.939440291543	2569.4741372540334	2598.9473944108195	2586.6952199379148	2595.1259095816627	2454.3081697733005	2608.4354545641686	2605.1195731823436	2595.9509317518923	2609.005492814729	2591.469560174404	2572.8487744204417	2592.342982550692
2589.4836229765087	2575.2488898095617	2999.840234211146	2564.1779124728077	2608.462160997566	3110.2927179402213	2572.8660945802453	2555.3044682414206	2585.2776922892367	2588.9634998293914	2432.7881575140414	2558.0724416097264	2591.9953347413502	2606.529238893456	2619.2264608825876	2591.3391599580877	2577.2440985422995	3098.939440291543	2569.4741372540334	2598.9473944108195	2586.6952199379148	2591.13383556327	2433.3777508868166	2601.1226086517036	2605.1195731823436	2595.9509317518923	2609.005492814729	2591.469560174404	2572.8487744204417	2592.342982550692
2589.4836229765087	2575.2488898095617	2999.840234211146	2564.1779124728077	2608.462160997566	3110.2927179402213	2572.8660945802453	2555.3044682414206	2585.2776922892367	2588.9634998293914	2432.7881575140414	2558.0724416097264	2591.9953347413502	2606.529238893456	2617.673857953217	2591.3391599580877	2577.2440985422995	3098.939440291543	2569.4741372540334	2598.9473944108195	2586.6952199379148	2591.13383556327	2433.3777508868166	2601.1226086517036	2605.1195731823436	2595.9509317518923	2609.005492814729	2591.469560174404	2572.8487744204417	2592.342982550692
2589.4836229765087	2575.2488898095617	2999.840234211146	2564.1779124728077	2608.462160997566	3110.2927179402213	2572.8660945802453	2555.3044682414206	2585.2776922892367	2588.9634998293914	2432.7881575140414	2558.0724416097264	2591.9953347413502	2602.812835824141	2614.591872686315	2591.3391599580877	2577.2440985422995	3098.939440291543	2569.4741372540334	2598.9473944108195	2586.6952199379148	2591.13383556327	2433.3777508868166	2601.1226086517036	2605.1195731823436	2595.9509317518923	2601.8908915593875	2591.469560174404	2572.8487744204417	2592.342982550692
2589.4836229765087	2575.2488898095617	2999.840234211146	2564.1779124728077	2604.228276450676	3110.2927179402213	2572.8660945802453	2555.3044682414206	2585.2776922892367	2577.7188633928317	2432.7881575140414	2558.0724416097264	2591.9953347413502	2602.812835824141	2614.591872686315	2591.3391599580877	2577.2440985422995	3098.939440291543	2569.4741372540334	2598.9473944108195	2586.6952199379148	2591.13383556327	2433.3777508868166	2601.1226086517036	2605.1195731823436	2595.9509317518923	2601.8908915593875	2591.469560174404	2572.8487744204417	2592.342982550692
2573.8940971577026	2575.2488898095617	2999.840234211146	2564.1779124728077	2604.228276450676	3110.2927179402213	2572.8660945802453	2555.3044682414206	2577.259140139461	2577.7188633928317	2432.7881575140414	2558.0724416097264	2591.9953347413502	2602.812835824141	2614.591872686315	2591.3391599580877	2569.9162098510037	3098.939440291543	2569.4741372540334	2598.567813526187	2586.6952199379148	2585.5196568377924	2433.3777508868166	2593.433155184607	2605.1195731823436	2595.9509317518923	2601.8908915593875	2591.469560174404	2572.8487744204417	2592.342982550692
2573.8940971577026	2575.2488898095617	2999.840234211146	2564.1779124728077	2604.228276450676	3110.2927179402213	2572.8660945802453	2555.3044682414206	2577.259140139461	2572.8518202176724	2432.7881575140414	2558.0724416097264	2591.9953347413502	2602.812835824141	2614.591872686315	2591.3391599580877	2569.9162098510037	3098.939440291543	2569.4741372540334	2598.567813526187	2586.6952199379148	2583.751756262705	2421.147190930925	2590.058044365621	2605.1195731823436	2595.9509317518923	2601.8908915593875	2591.469560174404	2572.8487744204417	2571.8186107588767
2573.8940971577026	2575.2488898095617	2999.840234211146	2564.1779124728077	2604.228276450676	3110.2927179402213	2572.8660945802453	2551.5213989150566	2577.259140139461	2572.8518202176724	2432.7881575140414	2558.0724416097264	2591.9953347413502	2602.812835824141	2614.591872686315	2591.3391599580877	2569.9162098510037	3098.939440291543	2569.4741372540334	2598.567813526187	2586.6952199379148	2583.751756262705	2421.147190930925	2590.058044365621	2587.872042797431	2595.9509317518923	2595.777024501349	2588.6121678989284	2572.8487744204417	2571.8186107588767
2573.8940971577026	2575.2488898095617	2999.840234211146	2564.1779124728077	2604.228276450676	3110.2927179402213	2572.8660945802453	2549.0549223703492	2577.259140139461	2572.8518202176724	2432.7881575140414	2558.0724416097264	2591.9953347413502	2602.812835824141	2614.591872686315	2591.3391599580877	2569.9162098510037	3098.939440291543	2566.3029076136722	2598.567813526187	2586.6952199379148	2583.751756262705	2421.147190930925	2577.223917939107	2583.080939392603	2595.9509317518923	2584.704193192876	2588.6121678989284	2572.8487744204417	2571.8186107588767
2573.8940971577026	2575.2488898095617	2999.840234211146	2564.1779124728077	2604.228276450676	3095.6371837265224	2572.8660945802453	2549.0549223703492	2577.259140139461	2572.8518202176724	2432.7881575140414	2558.0724416097264	2591.9953347413502	2602.812835824141	2614.591872686315	2591.3391599580877	2569.9162098510037	3098.939440291543	2566.3029076136722	2598.567813526187	2586.6952199379148	2583.751756262705	2421.147190930925	2577.223917939107	2583.080939392603	2595.9509317518923	2584.704193192876	2588.6121678989284	2572.8487744204417	2571.8186107588767
2573.8940971577026	2571.1814103800916	2999.840234211146	2564.1779124728077	2604.228276450676	3095.6371837265224	2572.8660945802453	2549.0549223703492	2577.259140139461	2572.8518202176724	2432.7881575140414	2558.0724416097264	2577.8547127347356	2602.812835824141	2605.245526686538	2591.3391599580877	2569.9162098510037	3098.939440291543	2566.3029076136722	2598.567813526187	2586.6952199379148	2583.751756262705	2421.147190930925	2577.223917939107	2583.080939392603	2595.9509317518923	2584.704193192876	2588.6121678989284	2569.2023552699893	2571.8186107588767
2573.8940971577026	2571.1814103800916	2999.840234211146	2564.1779124728077	2604.228276450676	3095.6371837265224	2572.8660945802453	2549.0549223703492	2577.259140139461	2567.2378357603016	2432.7881575140414	2558.0724416097264	2577.8547127347356	2602.812835824141	2605.245526686538	2591.3391599580877	2569.9162098510037	3098.939440291543	2566.3029076136722	2596.9874281548146	2586.6952199379148	2583.751756262705	2421.147190930925	2577.223917939107	2583.080939392603	2591.977705952145	2584.704193192876	2588.6121678989284	2569.2023552699893	2548.42070647754
2573.8940971577026	2571.1814103800916	2999.840234211146	2564.1779124728077	2601.5775765678277	3095.6371837265224	2572.8660945802453	2549.0549223703492	2577.259140139461	2567.2378357603016	2431.732865616104	2558.0724416097264	2577.8547127347356	2602.812835824141	2602.0672431675557	2591.3391599580877	2569.9162098510037	3098.939440291543	2566.3029076136722	2596.9874281548146	2586.6952199379148	2583.751756262705	2421.147190930925	2577.223917939107	2583.080939392603	2591.977705952145	2584.704193192876	2583.4139698363556	2569.2023552699893	2548.42070647754
2573.8940971577026	2563.5691493705713	2999.840234211146	2564.1779124728077	2601.5775765678277	3095.6371837265224	2572.8660945802453	2549.0549223703492	2577.259140139461	2567.2378357603016	2431.732865616104	2558.0724416097264	2577.8547127347356	2602.812835824141	2602.0672431675557	2585.9215905825117	2569.9162098510037	3098.939440291543	2556.251858481487	2585.310935101987	2586.6952199379148	2578.6312095398443	2421.147190930925	2569.3913038895357	2583.080939392603	2586.665942518201	2584.5990827788996	2583.4139698363556	2569.2023552699893	2548.42070647754
2573.8940971577026	2563.5691493705713	2999.840234211146	2564.1779124728077	2596.2252915030776	3095.6371837265224	2572.8660945802453	2549.0549223703492	2577.259140139461	2567.2378357603016	2431.732865616104	2556.759148260521	2577.8547127347356	2602.812835824141	2602.0672431675557	2585.9215905825117	2567.2548231424744	3098.939440291543	2556.251858481487	2585.310935101987	2586.6952199379148	2578.6312095398443	2421.147190930925	2564.1886659106362	2568.324642643023	2586.665942518201	2584.5990827788996	2583.4139698363556	2555.460241842604	2548.42070647754
2573.8940971577026	2563.5691493705713	2999.840234211146	2564.1779124728077	2596.2252915030776	3095.6371837265224	2572.8660945802453	2549.0549223703492	2577.259140139461	2565.4189014219096	2431.732865616104	2556.759148260521	2577.8547127347356	2602.812835824141	2602.0672431675557	2585.9215905825117	2567.2548231424744	3098.939440291543	2539.608741125644	2585.310935101987	2586.6952199379148	2561.4655873137817	2421.147190930925	2564.1886659106362	2568.324642643023	2586.26228505956	2584.5990827788996	2583.4139698363556	2555.460241842604	2548.42070647754
2573.8940971577026	2563.5691493705713	2999.840234211146	2564.1779124728077	2592.783099185808	3095.6371837265224	2572.8660945802453	2549.0549223703492	2577.259140139461	2565.4189014219096	2431.732865616104	2556.759148260521	2577.8547127347356	2602.812835824141	2602.0672431675557	2568.8071676912946	2567.2548231424744	3094.51411665112	2539.608741125644	2585.310935101987	2586.6952199379148	2561.4655873137817	2421.147190930925	2564.1886659106362	2568.324642643023	2575.6611317128104	2584.5990827788996	2583.4139698363556	2555.460241842604	2548.42070647754
2573.8940971577026	2563.5691493705713	2999.840234211146	2564.1779124728077	2592.783099185808	3095.6371837265224	2572.8660945802453	2549.0549223703492	2577.259140139461	2565.4189014219096	2431.732865616104	2555.6542318119627	2577.8547127347356	2598.683066523281	2585.982939800954	2568.8071676912946	2567.2548231424744	3094.51411665112	2539.608741125644	2574.954055314664	2586.6952199379148	2561.4655873137817	2421.147190930925	2564.1886659106362	2568.324642643023	2575.6611317128104	2584.5990827788996	2556.1584315194123	2555.460241842604	2548.42070647754
2573.8940971577026	2563.5691493705713	2999.840234211146	2564.1779124728077	2592.783099185808	3095.6371837265224	2572.8660945802453	2549.0549223703492	2577.259140139461	2565.4189014219096	2431.732865616104	2555.6542318119627	2576.7226151942727	2585.3785133239608	2578.721884106035	2568.8071676912946	2567.2548231424744	3094.51411665112	2539.608741125644	2574.954055314664	2586.6952199379148	2561.4655873137817	2421.147190930925	2564.1886659106362	2568.324642643023	2575.6611317128104	2584.5990827788996	2556.1584315194123	2555.460241842604	2548.42070647754
2573.8940971577026	2563.5691493705713	2999.840234211146	2564.1779124728077	2592.783099185808	3095.6371837265224	2572.8660945802453	2549.0549223703492	2568.9644000159415	2563.1985796643967	2431.732865616104	2555.6542318119627	2566.742723812566	2585.3785133239608	2578.721884106035	2568.8071676912946	2567.2548231424744	3094.51411665112	2539.608741125644	2574.954055314664	2586.6952199379148	2561.4655873137817	2421.147190930925	2564.1886659106362	2568.324642643023	2575.6611317128104	2584.5990827788996	2556.1584315194123	2555.460241842604	2548.42070647754
2566.429090730427	2563.5691493705713	2999.840234211146	2564.1779124728077	2590.2616558574405	3095.6371837265224	2572.8660945802453	2549.0549223703492	2568.9644000159415	2563.1985796643967	2431.732865616104	2555.6542318119627	2566.742723812566	2581.411779228179	2572.757915395569	2568.8071676912946	2567.2548231424744	3094.51411665112	2539.608741125644	2574.954055314664	2586.6952199379148	2561.4655873137817	2421.147190930925	2564.1886659106362	2568.324642643023	2575.6611317128104	2569.2349469118485	2556.1584315194123	2555.460241842604	2548.42070647754
2566.429090730427	2563.5691493705713	2999.840234211146	2564.1779124728077	2590.2616558574405	3095.6371837265224	2565.9272679333617	2549.0549223703492	2568.9644000159415	2563.1985796643967	2431.732865616104	2555.6542318119627	2566.742723812566	2581.411779228179	2572.757915395569	2568.8071676912946	2567.2548231424744	3094.51411665112	2539.608741125644	2574.954055314664	2586.6952199379148	2561.4655873137817	2421.147190930925	2564.1886659106362	2562.550527988235	2575.6611317128104	2569.2349469118485	2556.1584315194123	2555.460241842604	2548.42070647754
2566.429090730427	2563.5691493705713	2999.840234211146	2564.1779124728077	2590.2616558574405	3095.6371837265224	2565.9272679333617	2549.0549223703492	2568.9644000159415	2563.1985796643967	2431.732865616104	2555.6542318119627	2566.742723812566	2574.356578877418	2553.2445940147973	2568.8071676912946	2567.2548231424744	3094.51411665112	2539.608741125644	2574.954055314664	2586.6952199379148	2561.4655873137817	2421.147190930925	2564.1886659106362	2562.550527988235	2575.6611317128104	2569.2349469118485	2556.1584315194123	2555.460241842604	2548.42070647754
2564.966229684901	2563.5691493705713	2999.840234211146	2564.1779124728077	2590.2616558574405	3095.6371837265224	2565.9272679333617	2549.0549223703492	2568.9644000159415	2536.106703385575	2431.732865616104	2555.6542318119627	2566.742723812566	2574.356578877418	2553.2445940147973	2568.8071676912946	2567.2548231424744	3094.51411665112	2539.608741125644	2574.954055314664	2586.6952199379148	2561.4655873137817	2421.147190930925	2564.1886659106362	2562.550527988235	2575.6611317128104	2569.2349469118485	2556.1584315194123	2555.460241842604	2548.42070647754
2563.99318990282	2563.5691493705713	2999.840234211146	2564.1779124728077	2590.2616558574405	3095.6371837265224	2558.484090482631	2549.0549223703492	2568.9644000159415	2536.106703385575	2431.732865616104	2555.6542318119627	2566.742723812566	2574.356578877418	2553.2445940147973	2568.8071676912946	2567.2548231424744	3094.51411665112	2539.608741125644	2574.954055314664	2577.1452168332644	2545.2676606299674	2421.147190930925	2564.1886659106362	2562.550527988235	2575.6611317128104	2569.2349469118485	2556.1584315194123	2555.460241842604	2547.36231808081
2563.99318990282	2563.5691493705713	2999.840234211146	2564.1779124728077	2590.2616558574405	3095.6371837265224	2558.484090482631	2546.6898153847505	2568.9644000159415	2536.106703385575	2431.732865616104	2555.6542318119627	2566.742723812566	2574.356578877418	2549.6605791664615	2568.8071676912946	2558.155777464647	3091.7788433704327	2538.1849528342873	2574.954055314664	2577.1452168332644	2545.2676606299674	2421.147190930925	2563.365175100355	2562.550527988235	2567.820880746087	2569.2349469118485	2556.1584315194123	2555.460241842604	2547.36231808081
2563.99318990282	2561.975446938056	2999.840234211146	2564.1779124728077	2590.2616558574405	3095.6371837265224	2558.484090482631	2546.6898153847505	2568.9644000159415	2536.106703385575	2431.732865616104	2555.6542318119627	2566.742723812566	2574.356578877418	2549.6605791664615	2568.8071676912946	2558.155777464647	3091.7788433704327	2538.1849528342873	2574.954055314664	2577.1452168332644	2545.2676606299674	2421.147190930925	2563.365175100355	2562.550527988235	2563.6420783581384	2569.2349469118485	2556.1584315194123	2555.460241842604	2547.36231808081
2563.99318990282	2561.975446938056	2999.840234211146	2538.8328962139176	2590.2616558574405	3095.6371837265224	2558.484090482631	2546.6898153847505	2568.9644000159415	2536.106703385575	2431.732865616104	2555.6542318119627	2566.742723812566	2572.8182492829974	2549.6605791664615	2568.8071676912946	2558.155777464647	3070.758089342645	2538.1849528342873	2574.954055314664	2557.0795669104527	2545.2676606299674	2420.025981904514	2563.365175100355	2562.550527988235	2560.3541776743805	2568.5454252117856	2547.5139518618985	2531.864664090513	2547.36231808081
2563.99318990282	2561.975446938056	2999.840234211146	2538.8328962139176	2590.2616558574405	3095.6371837265224	2558.484090482631	2541.193219346388	2568.9644000159415	2536.106703385575	2426.128812884691	2555.6542318119627	2566.742723812566	2572.8182492829974	2549.6605791664615	2568.8071676912946	2558.155777464647	3064.80030244982	2538.1849528342873	2574.954055314664	2554.493516137172	2545.2676606299674	2420.025981904514	2556.726867868622	2562.550527988235	2560.3541776743805	2568.5454252117856	2547.5139518618985	2531.864664090513	2546.9200817899746
2563.99318990282	2561.975446938056	2999.840234211146	2535.764642261568	2590.2616558574405	3095.6371837265224	2558.484090482631	2541.193219346388	2568.9644000159415	2536.106703385575	2426.128812884691	2555.6542318119627	2566.742723812566	2572.8182492829974	2549.6605791664615	2562.1844350804618	2558.155777464647	3040.5487976402746	2538.1849528342873	2563.1810999991503	2554.493516137172	2545.2676606299674	2420.025981904514	2556.726867868622	2562.550527988235	2534.466923460287	2568.5454252117856	2547.5139518618985	2531.864664090513	2541.3680492458207
2563.99318990282	2547.8046468339176	2999.840234211146	2535.764642261568	2575.708740240307	3095.6371837265224	2558.484090482631	2541.193219346388	2568.9644000159415	2536.106703385575	2426.128812884691	2555.6542318119627	2566.742723812566	2572.8182492829974	2539.739391896336	2557.7037113132296	2558.155777464647	3030.617631246001	2537.795563168239	2563.1810999991503	2554.493516137172	2545.2676606299674	2420.025981904514	2556.726867868622	2562.550527988235	2534.466923460287	2568.5454252117856	2543.8716817470613	2531.864664090513	2541.3680492458207
2563.99318990282	2547.8046468339176	2999.840234211146	2535.764642261568	2575.708740240307	3095.6371837265224	2558.484090482631	2541.193219346388	2568.9644000159415	2536.106703385575	2426.128812884691	2555.6542318119627	2566.742723812566	2572.8182492829974	2539.739391896336	2551.7749932855395	2558.155777464647	3030.617631246001	2537.795563168239	2548.3058159585207	2553.7496887759035	2545.2676606299674	2420.025981904514	2556.726867868622	2543.5275493698728	2534.466923460287	2568.5454252117856	2543.8716817470613	2531.864664090513	2541.3680492458207
2563.99318990282	2547.8046468339176	2999.840234211146	2535.764642261568	2575.708740240307	3095.6371837265224	2558.484090482631	2541.193219346388	2568.9644000159415	2536.106703385575	2426.128812884691	2555.6542318119627	2566.742723812566	2572.8182492829974	2539.739391896336	2551.7749932855395	2549.1482188728437	3030.617631246001	2537.795563168239	2548.3058159585207	2553.7496887759035	2545.2676606299674	2407.038379195204	2556.726867868622	2543.5275493698728	2534.466923460287	2568.5454252117856	2543.8716817470613	2531.864664090513	2541.3680492458207
2556.7730697362463	2547.8046468339176	2999.840234211146	2535.764642261568	2575.708740240307	3095.6371837265224	2558.484090482631	2541.193219346388	2563.0426227713356	2536.106703385575	2426.128812884691	2555.6542318119627	2566.742723812566	2572.8182492829974	2539.739391896336	2551.7749932855395	2549.1482188728437	3030.617631246001	2537.795563168239	2548.3058159585207	2553.7496887759035	2545.2676606299674	2407.038379195204	2556.726867868622	2543.5275493698728	2534.466923460287	2568.5454252117856	2539.224171366116	2531.864664090513	2541.3680492458207
2556.7730697362463	2536.8279251007903	2999.840234211146	2535.764642261568	2575.708740240307	3095.6371837265224	2558.484090482631	2541.193219346388	2563.0426227713356	2536.106703385575	2424.0034092195415	2552.483086030423	2566.742723812566	2572.8182492829974	2539.739391896336	2551.7749932855395	2549.1482188728437	3030.617631246001	2537.795563168239	2548.3058159585207	2553.7496887759035	2545.2676606299674	2407.038379195204	2556.726867868622	2543.5275493698728	2534.466923460287	2547.853331207615	2539.224171366116	2529.7824908052576	2541.3680492458207
2556.7730697362463	2536.8279251007903	2999.840234211146	2535.764642261568	2575.708740240307	3095.6371837265224	2557.0105108849607	2541.193219346388	2561.512075862157	2536.106703385575	2424.0034092195415	2552.483086030423	2566.742723812566	2562.6633797468853	2538.630774399444	2551.7749932855395	2549.1482188728437	3030.617631246001	2537.795563168239	2543.88105308279	2538.9860025320895	2545.2676606299674	2407.038379195204	2556.409310586432	2543.5275493698728	2534.466923460287	2547.853331207615	2539.224171366116	2529.7824908052576	2541.3680492458207
2556.7730697362463	2536.8279251007903	2999.840234211146	2535.764642261568	2575.708740240307	3095.6371837265224	2557.0105108849607	2541.193219346388	2561.512075862157	2536.106703385575	2424.0034092195415	2552.483086030423	2544.9549460602407	2562.6633797468853	2538.630774399444	2551.7749932855395	2549.1482188728437	3030.617631246001	2537.795563168239	2543.88105308279	2538.9860025320895	2538.2355641971617	2407.038379195204	2556.409310586432	2543.5275493698728	2534.466923460287	2547.853331207615	2539.224171366116	2529.7824908052576	2541.3680492458207
2556.7730697362463	2536.8279251007903	2999.840234211146	2535.764642261568	2575.708740240307	3095.6371837265224	2557.0105108849607	2541.193219346388	2557.059475962029	2536.106703385575	2424.0034092195415	2552.483086030423	2544.9549460602407	2562.6633797468853	2538.630774399444	2551.7749932855395	2549.1482188728437	3030.617631246001	2537.795563168239	2543.88105308279	2536.1424562209377	2538.2355641971617	2407.038379195204	2556.409310586432	2543.5275493698728	2534.466923460287	2547.853331207615	2539.224171366116	2529.7824908052576	2541.3680492458207
2556.7730697362463	2536.8279251007903	2999.840234211146	2535.764642261568	2569.7361487285807	3095.6371837265224	2557.0105108849607	2541.193219346388	2557.059475962029	2536.106703385575	2423.2536970196747	2552.483086030423	2544.9549460602407	2562.6633797468853	2538.630774399444	2551.7749932855395	2549.1482188728437	3030.617631246001	2537.795563168239	2543.88105308279	2536.1424562209377	2538.2355641971617	2407.038379195204	2556.409310586432	2543.5275493698728	2534.466923460287	2547.853331207615	2539.224171366116	2529.7824908052576	2541.3680492458207
2556.7730697362463	2536.8279251007903	2999.840234211146	2533.0391723430876	2560.5333632241827	3095.6371837265224	2557.0105108849607	2541.193219346388	2557.059475962029	2536.106703385575	2423.2536970196747	2534.331702104098	2544.9549460602407	2562.6633797468853	2538.630774399444	2550.0232636274272	2549.1482188728437	3030.617631246001	2537.795563168239	2543.88105308279	2536.1424562209377	2538.2355641971617	2407.038379195204	2556.409310586432	2543.5275493698728	2534.466923460287	2547.853331207615	2539.224171366116	2529.7824908052576	2541.3680492458207
2556.7730697362463	2536.8279251007903	2999.840234211146	2533.0391723430876	2560.5333632241827	3095.6371837265224	2557.0105108849607	2541.193219346388	2557.059475962029	2536.106703385575	2423.2536970196747	2534.331702104098	2544.9549460602407	2562.6633797468853	2538.630774399444	2550.0232636274272	2537.935237162678	3030.617631246001	2537.795563168239	2543.88105308279	2536.1424562209377	2538.2355641971617	2404.8303701512905	2556.409310586432	2543.5275493698728	2534.466923460287	2547.853331207615	2539.224171366116	2529.7824908052576	2541.353792602642
2556.7730697362463	2536.8279251007903	2999.840234211146	2533.0391723430876	2560.5333632241827	3095.6371837265224	2557.0105108849607	2540.057336885065	2557.059475962029	2536.106703385575	2423.2536970196747	2534.331702104098	2544.4486615996243	2562.6633797468853	2538.630774399444	2550.0232636274272	2537.935237162678	3030.617631246001	2537.795563168239	2543.403860194214	2536.1424562209377	2538.2355641971617	2404.8303701512905	2556.409310586432	2543.5275493698728	2534.466923460287	2547.853331207615	2539.224171366116	2529.7824908052576	2541.353792602642
2556.7730697362463	2536.8279251007903	2999.840234211146	2533.0391723430876	2560.5333632241827	3095.6371837265224	2557.0105108849607	2540.057336885065	2548.2628445866007	2536.106703385575	2423.2536970196747	2534.331702104098	2544.4486615996243	2562.6633797468853	2538.630774399444	2550.0232636274272	2533.7371679560015	3030.617631246001	2537.795563168239	2543.403860194214	2536.1424562209377	2538.2355641971617	2404.8303701512905	2550.7122157057443	2543.5275493698728	2534.466923460287	2541.2908792014982	2539.224171366116	2529.7824908052576	2541.353792602642
2548.7290423984477	2536.8279251007903	2999.840234211146	2533.0391723430876	2560.5333632241827	3095.6371837265224	2557.0105108849607	2540.057336885065	2548.2628445866007	2536.106703385575	2423.2536970196747	2534.331702104098	2544.4486615996243	2553.9261117144747	2538.630774399444	2550.0232636274272	2533.7371679560015	3030.617631246001	2537.795563168239	2543.403860194214	2536.1424562209377	2538.2355641971617	2404.8303701512905	2538.357444003678	2543.5275493698728	2534.466923460287	2533.4414630929477	2539.1482379876466	2529.7824908052576	2541.353792602642
2548.7290423984477	2536.8279251007903	2999.840234211146	2533.0391723430876	2560.5333632241827	3095.6371837265224	2550.9955388628887	2540.057336885065	2548.2628445866007	2536.106703385575	2423.2536970196747	2534.331702104098	2539.1525660039606	2553.9261117144747	2538.630774399444	2550.0232636274272	2533.7371679560015	3030.617631246001	2537.795563168239	2543.403860194214	2536.1424562209377	2538.2355641971617	2404.8303701512905	2538.357444003678	2543.5275493698728	2534.466923460287	2533.4414630929477	2539.1482379876466	2529.7824908052576	2534.2054200170387
2548.7290423984477	2534.797888604766	2999.840234211146	2533.0391723430876	2560.5333632241827	3095.6371837265224	2550.9955388628887	2540.057336885065	2548.2628445866007	2536.106703385575	2423.2536970196747	2530.964699012906	2539.1525660039606	2551.068292471219	2538.630774399444	2550.0232636274272	2533.7371679560015	3030.617631246001	2537.795563168239	2532.155088360203	2536.1424562209377	2538.2355641971617	2404.8303701512905	2538.357444003678	2543.5275493698728	2534.466923460287	2533.4414630929477	2522.4727190355316	2529.7824908052576	2534.2054200170387
2548.7290423984477	2534.797888604766	2999.840234211146	2533.0391723430876	2560.5333632241827	3095.6371837265224	2550.9955388628887	2539.4050178920597	2548.2628445866007	2530.7127949518217	2423.2536970196747	2530.964699012906	2539.1525660039606	2551.068292471219	2538.630774399444	2550.0232636274272	2533.7371679560015	3030.617631246001	2537.795563168239	2532.155088360203	2536.1424562209377	2538.2355641971617	2404.8303701512905	2527.8641084603223	2543.5275493698728	2522.3967166874027	2533.4414630929477	2522.4727190355316	2529.7824908052576	2534.2054200170387
2529.6287298989237	2534.797888604766	2999.840234211146	2533.0391723430876	2560.5333632241827	3095.6371837265224	2538.3989946539755	2539.4050178920597	2548.2628445866007	2530.7127949518217	2423.2536970196747	2530.964699012906	2537.5423761428583	2551.068292471219	2538.630774399444	2550.0232636274272	2533.7371679560015	3030.617631246001	2537.795563168239	2532.155088360203	2536.1424562209377	2538.2355641971617	2404.8303701512905	2527.8641084603223	2543.5275493698728	2522.3967166874027	2533.4414630929477	2522.4727190355316	2523.0377111479775	2534.2054200170387
2529.6287298989237	2530.784326724788	2999.840234211146	2533.0391723430876	2560.5333632241827	3095.6371837265224	2538.3989946539755	2529.005445347704	2534.377302408246	2530.7127949518217	2421.9566347087166	2530.964699012906	2537.5423761428583	2541.778587552162	2538.630774399444	2550.0232636274272	2533.7371679560015	3016.2981997042316	2537.795563168239	2532.155088360203	2536.1424562209377	2538.2355641971617	2403.159701654208	2523.0059573148774	2543.5275493698728	2522.3967166874027	2533.4414630929477	2522.4727190355316	2523.0377111479775	2534.2054200170387
2529.6287298989237	2530.784326724788	2999.840234211146	2533.0391723430876	2560.5333632241827	3095.6371837265224	2538.3989946539755	2529.005445347704	2534.377302408246	2530.7127949518217	2415.6403193518613	2528.2197859891403	2537.5423761428583	2541.778587552162	2538.630774399444	2550.0232636274272	2533.7371679560015	3016.2981997042316	2537.795563168239	2512.9156748765377	2536.1424562209377	2538.2355641971617	2391.2964031349106	2523.0059573148774	2543.5275493698728	2522.3967166874027	2533.4414630929477	2522.4727190355316	2523.0377111479775	2534.2054200170387
2529.6287298989237	2530.784326724788	2999.840234211146	2533.0391723430876	2552.603931455013	3095.6371837265224	2538.3989946539755	2529.005445347704	2534.377302408246	2530.7127949518217	2415.6403193518613	2528.2197859891403	2534.8695455831594	2541.778587552162	2537.4604607069186	2548.267815411919	2533.7371679560015	3016.2981997042316	2537.795563168239	2512.9156748765377	2536.1424562209377	2538.2355641971617	2391.2964031349106	2523.0059573148774	2543.5275493698728	2522.3967166874027	2533.4414630929477	2522.4727190355316	2513.644791084724	2534.2054200170387
2529.6287298989237	2530.784326724788	2999.840234211146	2533.0391723430876	2552.603931455013	3095.6371837265224	2538.3989946539755	2529.005445347704	2534.377302408246	2530.7127949518217	2415.6403193518613	2528.2197859891403	2534.2751900203693	2541.778587552162	2533.6813192302966	2548.267815411919	2533.7371679560015	3016.2981997042316	2537.795563168239	2512.9156748765377	2536.1424562209377	2538.2355641971617	2391.2964031349106	2523.0059573148774	2543.5275493698728	2522.3967166874027	2531.580885690109	2522.4727190355316	2513.644791084724	2534.2054200170387
2529.6287298989237	2530.784326724788	2999.840234211146	2514.420228213266	2552.603931455013	3095.6371837265224	2538.3989946539755	2529.005445347704	2526.1249953013844	2523.304603267301	2405.017224411847	2508.6419273869005	2534.2751900203693	2539.07589391152	2533.6813192302966	2548.1004223785453	2533.7371679560015	3016.2981997042316	2537.795563168239	2511.3701646031604	2536.1424562209377	2538.2355641971617	2391.2964031349106	2516.454415407206	2543.5275493698728	2522.3967166874027	2531.580885690109	2522.4727190355316	2513.644791084724	2534.2054200170387
2529.6287298989237	2530.784326724788	2999.840234211146	2514.420228213266	2552.603931455013	3095.6371837265224	2535.620445585034	2529.005445347704	2526.1249953013844	2523.304603267301	2405.017224411847	2508.6419273869005	2534.2751900203693	2539.07589391152	2533.6813192302966	2548.1004223785453	2533.7371679560015	3016.2981997042316	2537.795563168239	2511.3701646031604	2536.1424562209377	2538.2355641971617	2391.2964031349106	2516.454415407206	2520.58456859264	2522.3967166874027	2524.972960780048	2522.4727190355316	2513.644791084724	2534.2054200170387
2529.6287298989237	2530.784326724788	2999.840234211146	2514.420228213266	2534.736832517888	3095.6371837265224	2535.620445585034	2529.005445347704	2526.1249953013844	2523.304603267301	2405.017224411847	2508.6419273869005	2534.2751900203693	2539.07589391152	2533.6813192302966	2548.1004223785453	2533.7371679560015	3016.2981997042316	2537.795563168239	2511.3701646031604	2536.1424562209377	2535.5850524334983	2391.2964031349106	2516.454415407206	2520.58456859264	2522.3967166874027	2524.972960780048	2522.4727190355316	2510.499606715065	2534.2054200170387
2529.6287298989237	2530.784326724788	2999.840234211146	2514.420228213266	2534.736832517888	3095.6371837265224	2531.3457105254915	2529.005445347704	2526.1249953013844	2523.304603267301	2405.017224411847	2508.6419273869005	2534.2751900203693	2539.07589391152	2533.6813192302966	2542.2240100943072	2533.7371679560015	3016.2981997042316	2537.795563168239	2511.3701646031604	2536.1424562209377	2535.0065117552176	2391.2964031349106	2516.454415407206	2520.58456859264	2522.3967166874027	2524.972960780048	2522.4727190355316	2510.499606715065	2534.2054200170387
2529.6287298989237	2530.784326724788	2999.840234211146	2514.420228213266	2534.736832517888	3095.6371837265224	2531.3457105254915	2529.005445347704	2526.1249953013844	2523.304603267301	2389.9874233969635	2508.6419273869005	2534.2751900203693	2539.07589391152	2533.6813192302966	2536.3416836181536	2533.7371679560015	3014.25079156207	2536.7516517971358	2511.3701646031604	2536.1424562209377	2535.0065117552176	2391.2964031349106	2516.454415407206	2520.58456859264	2522.3967166874027	2524.972960780048	2522.4727190355316	2510.499606715065	2533.77289661955
2529.6287298989237	2530.784326724788	2999.840234211146	2514.420228213266	2534.736832517888	3095.6371837265224	2531.3457105254915	2529.005445347704	2526.1249953013844	2523.304603267301	2389.9874233969635	2508.6419273869005	2534.2751900203693	2539.07589391152	2533.6813192302966	2530.3497381890566	2533.7371679560015	3010.491361170517	2536.7516517971358	2511.3701646031604	2534.875340589142	2535.0065117552176	2391.2964031349106	2507.2792893865467	2519.4341548309844	2522.3967166874027	2524.972960780048	2522.4727190355316	2510.499606715065	2533.77289661955
2529.6287298989237	2530.784326724788	2999.840234211146	2514.420228213266	2533.8145980137065	3095.6371837265224	2531.3457105254915	2529.005445347704	2526.1249953013844	2523.304603267301	2389.9874233969635	2508.6419273869005	2534.2751900203693	2539.07589391152	2521.3994909843263	2530.3497381890566	2533.7371679560015	3010.491361170517	2536.7516517971358	2511.3701646031604	2534.875340589142	2535.0065117552176	2391.2964031349106	2507.2792893865467	2519.4341548309844	2522.3967166874027	2524.972960780048	2522.4727190355316	2510.499606715065	2533.77289661955
2529.6287298989237	2530.784326724788	2999.840234211146	2514.420228213266	2533.8145980137065	3095.6371837265224	2531.3457105254915	2529.005445347704	2525.960555395584	2523.304603267301	2389.9874233969635	2508.6419273869005	2534.2751900203693	2539.07589391152	2516.4858818494336	2527.617217805039	2517.94444623097	3010.491361170517	2536.413158276907	2511.3701646031604	2534.875340589142	2535.0065117552176	2391.2964031349106	2507.2792893865467	2519.4341548309844	2522.3967166874027	2524.972960780048	2522.4727190355316	2510.499606715065	2533.77289661955
2529.6287298989237	2529.9422167289376	2999.840234211146	2514.420228213266	2533.8145980137065	3092.635134332225	2531.3457105254915	2529.005445347704	2525.960555395584	2522.888494620045	2389.9874233969635	2508.6419273869005	2534.2751900203693	2539.07589391152	2516.4858818494336	2515.5863777613295	2517.94444623097	3010.491361170517	2536.413158276907	2511.3701646031604	2534.875340589142	2535.0065117552176	2391.2964031349106	2507.2792893865467	2519.4341548309844	2522.3967166874027	2516.669252297549	2522.4727190355316	2510.499606715065	2529.887430390733
2529.6287298989237	2529.9422167289376	2999.840234211146	2514.420228213266	2533.8145980137065	3092.635134332225	2531.3457105254915	2529.005445347704	2525.960555395584	2522.888494620045	2389.9874233969635	2508.6419273869005	2534.2751900203693	2539.07589391152	2516.4858818494336	2515.5863777613295	2517.94444623097	3010.491361170517	2536.413158276907	2506.380883346472	2534.875340589142	2528.021977656364	2391.2964031349106	2507.2792893865467	2519.4341548309844	2521.340332261383	2516.669252297549	2522.4727190355316	2510.499606715065	2529.887430390733
2529.6287298989237	2529.9422167289376	2985.717281914016	2514.420228213266	2533.8145980137065	3092.635134332225	2526.164542309377	2528.402213487905	2525.960555395584	2522.888494620045	2389.9874233969635	2502.245947314994	2534.2751900203693	2539.07589391152	2516.4858818494336	2515.5863777613295	2517.94444623097	3010.491361170517	2536.413158276907	2506.380883346472	2534.875340589142	2526.338050212317	2391.2964031349106	2507.2792893865467	2519.4341548309844	2520.8233628458047	2516.669252297549	2522.002974676951	2510.499606715065	2529.887430390733
2529.6287298989237	2529.9422167289376	2985.717281914016	2514.420228213266	2533.8145980137065	3092.635134332225	2526.164542309377	2528.402213487905	2525.960555395584	2522.888494620045	2389.9874233969635	2502.245947314994	2534.2751900203693	2539.07589391152	2516.4858818494336	2515.5863777613295	2517.94444623097	3010.491361170517	2516.728732651737	2506.380883346472	2531.6642230377083	2526.338050212317	2391.2964031349106	2507.2792893865467	2519.4341548309844	2520.8233628458047	2516.669252297549	2515.0550149842006	2510.499606715065	2529.887430390733
2529.6287298989237	2529.9422167289376	2970.823337509836	2514.420228213266	2533.8145980137065	3092.635134332225	2526.164542309377	2527.3928237921427	2525.3434586489716	2522.888494620045	2389.9874233969635	2502.245947314994	2531.1399739659955	2533.1500058166425	2516.4858818494336	2515.5863777613295	2517.94444623097	3010.491361170517	2506.532950051973	2506.380883346472	2531.6642230377083	2518.697495819007	2391.2964031349106	2507.2792893865467	2519.4341548309844	2520.8233628458047	2516.669252297549	2515.0550149842006	2510.499606715065	2522.453208871041
2529.6287298989237	2529.9422167289376	2970.823337509836	2514.420228213266	2533.6307189691274	3092.635134332225	2526.164542309377	2514.8743713985314	2525.3434586489716	2522.888494620045	2389.9874233969635	2502.245947314994	2531.1399739659955	2533.1500058166425	2516.4858818494336	2515.5863777613295	2517.94444623097	3010.491361170517	2506.532950051973	2506.380883346472	2531.6642230377083	2518.697495819007	2374.655093179453	2507.2792893865467	2504.742108862517	2520.8233628458047	2516.669252297549	2515.0550149842006	2510.499606715065	2519.9327916535785
2529.6287298989237	2529.9422167289376	2970.823337509836	2514.420228213266	2533.6307189691274	3092.635134332225	2526.164542309377	2514.8743713985314	2525.3434586489716	2522.888494620045	2389.9874233969635	2502.245947314994	2531.1399739659955	2525.830201739262	2494.2350529522987	2515.5863777613295	2510.3171384035177	3010.491361170517	2506.532950051973	2506.380883346472	2531.6642230377083	2514.1522083466625	2374.655093179453	2507.2792893865467	2504.742108862517	2520.8233628458047	2516.669252297549	2515.0550149842006	2510.499606715065	2519.9327916535785
2522.224046116707	2529.9422167289376	2970.823337509836	2514.420228213266	2533.6307189691274	3079.5202654094874	2516.982026109933	2513.782995326957	2525.3434586489716	2522.888494620045	2389.9874233969635	2502.245947314994	2531.1399739659955	2525.830201739262	2494.2350529522987	2515.5863777613295	2510.3171384035177	3010.491361170517	2506.532950051973	2506.380883346472	2531.6642230377083	2514.1522083466625	2374.655093179453	2503.477523700234	2504.742108862517	2511.984208232275	2516.669252297549	2513.394019030655	2510.499606715065	2519.9327916535785
2522.224046116707	2526.544224035182	2970.823337509836	2514.420228213266	2533.6307189691274	3079.5202654094874	2516.982026109933	2513.782995326957	2525.3434586489716	2522.888494620045	2389.9874233969635	2502.245947314994	2531.1399739659955	2523.9866315975532	2475.6695467346854	2515.5863777613295	2501.148593787818	3010.491361170517	2506.532950051973	2506.380883346472	2531.6642230377083	2514.1522083466625	2374.655093179453	2502.8918990841826	2504.742108862517	2511.984208232275	2516.669252297549	2509.48905666453	2510.499606715065	2519.9327916535785
2522.224046116707	2526.544224035182	2970.823337509836	2514.420228213266	2533.6307189691274	3079.5202654094874	2515.0532817769986	2513.782995326957	2525.3434586489716	2522.888494620045	2389.9874233969635	2502.245947314994	2531.1399739659955	2523.9866315975532	2475.6695467346854	2515.5863777613295	2501.148593787818	3010.491361170517	2506.532950051973	2506.380883346472	2531.6642230377083	2514.1522083466625	2374.655093179453	2502.8918990841826	2504.742108862517	2511.984208232275	2516.669252297549	2502.411840634236	2510.499606715065	2519.9327916535785
2512.0109088876416	2526.544224035182	2966.014933679737	2514.420228213266	2533.6307189691274	3079.5202654094874	2515.0532817769986	2513.782995326957	2525.3434586489716	2521.9036169327715	2389.9874233969635	2502.245947314994	2526.302546811187	2519.3519448635657	2475.6695467346854	2515.5863777613295	2501.148593787818	3010.491361170517	2506.532950051973	2502.054488642678	2531.6642230377083	2512.833699720695	2374.655093179453	2502.8918990841826	2504.742108862517	2511.984208232275	2516.669252297549	2502.411840634236	2510.499606715065	2519.9327916535785
2512.0109088876416	2526.544224035182	2966.014933679737	2514.420228213266	2533.6307189691274	3079.5202654094874	2515.0532817769986	2504.0759345510764	2525.3434586489716	2521.9036169327715	2389.9874233969635	2502.245947314994	2526.302546811187	2519.3519448635657	2475.6695467346854	2515.5863777613295	2501.148593787818	3010.491361170517	2506.532950051973	2502.054488642678	2531.6642230377083	2512.833699720695	2374.655093179453	2493.2342036745217	2504.742108862517	2511.040067728883	2516.669252297549	2502.411840634236	2506.629748636794	2519.9327916535785
2512.0109088876416	2526.544224035182	2966.014933679737	2514.420228213266	2528.748572398512	3079.5202654094874	2515.0532817769986	2504.0759345510764	2525.3434586489716	2521.9036169327715	2387.728383375912	2502.245947314994	2526.302546811187	2519.3519448635657	2475.6695467346854	2515.5863777613295	2501.148593787818	3010.491361170517	2506.532950051973	2502.054488642678	2531.6642230377083	2512.833699720695	2374.655093179453	2493.2342036745217	2504.742108862517	2511.040067728883	2516.669252297549	2502.411840634236	2506.629748636794	2519.9327916535785
2512.0109088876416	2526.544224035182	2966.014933679737	2514.420228213266	2528.748572398512	3079.5202654094874	2515.0532817769986	2504.0759345510764	2524.8650028730385	2521.9036169327715	2387.728383375912	2502.245947314994	2526.302546811187	2518.1230658497047	2475.6695467346854	2515.5863777613295	2498.395922213287	3010.491361170517	2506.532950051973	2501.505415157002	2531.6642230377083	2512.833699720695	2374.655093179453	2493.2342036745217	2504.742108862517	2511.040067728883	2516.669252297549	2502.411840634236	2506.629748636794	2519.9327916535785
2512.0109088876416	2526.544224035182	2942.832658735864	2510.0986951125624	2528.748572398512	3079.5202654094874	2515.0532817769986	2504.0759345510764	2524.8650028730385	2520.8694887668144	2387.728383375912	2496.9448365704584	2526.302546811187	2518.1230658497047	2475.6695467346854	2515.5863777613295	2498.395922213287	3010.491361170517	2505.107846088409	2501.505415157002	2531.2515618638386	2509.29346218439	2374.655093179453	2493.2342036745217	2504.742108862517	2498.593458437247	2501.1812341327877	2502.411840634236	2506.629748636794	2519.9327916535785
2512.0109088876416	2526.544224035182	2942.832658735864	2510.0986951125624	2525.890962748377	3073.207993762917	2515.0532817769986	2504.0759345510764	2514.230088721908	2519.9485963443026	2387.0328953868257	2496.9448365704584	2526.302546811187	2516.7702490721786	2475.6695467346854	2515.5863777613295	2498.395922213287	3010.491361170517	2505.107846088409	2495.437125637129	2526.9239173624555	2509.29346218439	2374.655093179453	2493.2342036745217	2504.742108862517	2498.593458437247	2501.1812341327877	2502.411840634236	2506.629748636794	2519.324021155224
2512.0109088876416	2526.544224035182	2939.6535401111673	2510.0986951125624	2521.592128389098	3073.207993762917	2515.0532817769986	2504.0759345510764	2514.230088721908	2510.5866206601518	2387.0328953868257	2496.9448365704584	2526.302546811187	2515.42371656824	2475.6695467346854	2515.5863777613295	2498.395922213287	3010.491361170517	2505.107846088409	2495.437125637129	2526.9239173624555	2509.29346218439	2374.655093179453	2493.2342036745217	2504.742108862517	2498.593458437247	2501.1812341327877	2502.411840634236	2506.629748636794	2518.8642216843728
2512.0109088876416	2526.544224035182	2939.6535401111673	2510.0986951125624	2521.592128389098	3073.207993762917	2515.0532817769986	2495.4135668132826	2514.230088721908	2495.3625769207742	2387.0328953868257	2496.9448365704584	2512.8616453065265	2509.974480594226	2475.6695467346854	2515.5863777613295	2498.395922213287	3010.491361170517	2505.107846088409	2495.437125637129	2526.9239173624555	2499.8828992825643	2374.655093179453	2493.2342036745217	2504.742108862517	2498.593458437247	2501.1812341327877	2502.411840634236	2506.629748636794	2518.8642216843728
2512.0109088876416	2526.544224035182	2939.6535401111673	2510.0986951125624	2521.592128389098	3073.207993762917	2515.0532817769986	2495.4135668132826	2514.230088721908	2495.3625769207742	2387.0328953868257	2496.9448365704584	2512.8616453065265	2509.974480594226	2475.6695467346854	2515.5863777613295	2498.395922213287	3010.491361170517	2505.107846088409	2495.3615051040456	2526.9239173624555	2499.8828992825643	2374.655093179453	2487.0108251296624	2501.455137606055	2498.593458437247	2501.1812341327877	2502.411840634236	2506.629748636794	2518.8642216843728
2512.0109088876416	2520.545225196478	2936.450814599435	2510.0986951125624	2515.253577735856	3073.207993762917	2515.0532817769986	2495.4135668132826	2514.230088721908	2495.3625769207742	2381.3745737705435	2496.9448365704584	2512.8616453065265	2502.469522396123	2475.6695467346854	2515.5863777613295	2498.395922213287	2999.7450027169257	2505.107846088409	2495.3615051040456	2526.9239173624555	2494.3206251930287	2374.655093179453	2487.0108251296624	2501.455137606055	2498.593458437247	2501.1812341327877	2502.411840634236	2506.629748636794	2518.8642216843728
2512.0109088876416	2520.545225196478	2936.450814599435	2510.0986951125624	2515.253577735856	3073.207993762917	2511.848336277976	2495.4135668132826	2514.230088721908	2495.3625769207742	2381.3745737705435	2496.9448365704584	2512.8616453065265	2500.8072578954148	2475.6695467346854	2515.5863777613295	2498.395922213287	2999.7450027169257	2505.107846088409	2485.7141598537005	2524.664932797878	2494.3206251930287	2374.655093179453	2487.0108251296624	2501.455137606055	2498.593458437247	2495.94771152682	2502.411840634236	2506.629748636794	2518.8642216843728
2512.0109088876416	2520.545225196478	2936.450814599435	2510.0986951125624	2515.253577735856	3073.207993762917	2511.848336277976	2495.4135668132826	2514.230088721908	2495.3625769207742	2381.3745737705435	2488.010155979267	2512.8616453065265	2500.7316868640123	2475.6695467346854	2515.5863777613295	2498.395922213287	2999.7450027169257	2505.107846088409	2485.7141598537005	2524.664932797878	2494.3206251930287	2374.655093179453	2487.0108251296624	2501.455137606055	2498.593458437247	2490.5810745658555	2502.411840634236	2506.629748636794	2511.080660846385
2511.823645290042	2520.545225196478	2936.450814599435	2510.0986951125624	2510.388088606726	3073.207993762917	2511.848336277976	2495.4135668132826	2514.230088721908	2495.3625769207742	2381.3745737705435	2488.010155979267	2512.8616453065265	2500.7316868640123	2475.6695467346854	2515.5863777613295	2498.395922213287	2999.7450027169257	2505.107846088409	2485.7141598537005	2524.664932797878	2494.3206251930287	2374.655093179453	2485.529137801689	2501.455137606055	2498.593458437247	2490.5810745658555	2487.449491759145	2506.629748636794	2505.002737377525
2511.823645290042	2510.9665272696493	2936.450814599435	2508.4428139139986	2510.388088606726	3073.207993762917	2511.848336277976	2495.4135668132826	2505.316764451535	2495.3625769207742	2378.7565729339926	2488.010155979267	2509.5631652613015	2500.7316868640123	2471.612489603847	2515.5863777613295	2498.395922213287	2999.7450027169257	2505.107846088409	2485.7141598537005	2524.664932797878	2494.3206251930287	2374.655093179453	2485.529137801689	2499.6137699944247	2498.593458437247	2487.8647030575494	2487.449491759145	2506.629748636794	2505.002737377525
2497.931827601224	2510.9665272696493	2936.450814599435	2508.4428139139986	2510.388088606726	3073.207993762917	2511.848336277976	2495.4135668132826	2505.316764451535	2495.3625769207742	2378.7565729339926	2488.010155979267	2503.318961839935	2500.7316868640123	2471.612489603847	2515.5863777613295	2498.395922213287	2995.5936625306153	2505.107846088409	2485.7141598537005	2524.664932797878	2494.3206251930287	2374.655093179453	2485.529137801689	2499.6137699944247	2498.593458437247	2487.8647030575494	2487.449491759145	2500.9081794868084	2505.002737377525
2497.931827601224	2510.9665272696493	2936.450814599435	2508.4428139139986	2510.388088606726	3073.207993762917	2511.848336277976	2495.4135668132826	2505.316764451535	2495.3625769207742	2378.7565729339926	2488.010155979267	2503.318961839935	2497.6205238169505	2471.612489603847	2515.5863777613295	2498.395922213287	2995.5936625306153	2505.107846088409	2485.7141598537005	2517.978102826268	2494.3206251930287	2364.2730955805937	2485.529137801689	2499.6137699944247	2497.5090449700865	2487.8647030575494	2487.449491759145	2500.9081794868084	2505.002737377525
2497.931827601224	2510.9665272696493	2935.1996832379727	2507.5379486622833	2510.388088606726	3073.207993762917	2510.0776136603545	2495.4135668132826	2505.316764451535	2495.3625769207742	2378.7565729339926	2488.010155979267	2503.318961839935	2497.6205238169505	2471.612489603847	2507.4695903654547	2498.395922213287	2995.5936625306153	2503.84468769966	2485.7141598537005	2517.978102826268	2494.3206251930287	2364.2730955805937	2485.529137801689	2499.6137699944247	2497.5090449700865	2487.8647030575494	2487.449491759145	2500.9081794868084	2505.002737377525
2497.931827601224	2510.9665272696493	2935.1996832379727	2507.5379486622833	2503.0371447241187	3073.207993762917	2510.0776136603545	2495.4135668132826	2505.316764451535	2495.3625769207742	2378.7565729339926	2488.010155979267	2503.318961839935	2497.6205238169505	2471.612489603847	2503.302578800715	2498.395922213287	2995.5936625306153	2503.84468769966	2485.7141598537005	2517.978102826268	2493.7304736253736	2364.2730955805937	2485.529137801689	2499.6137699944247	2497.5090449700865	2487.8647030575494	2487.449491759145	2494.265680657817	2505.002737377525
2497.931827601224	2510.9665272696493	2930.029271320732	2507.5379486622833	2503.0371447241187	3073.207993762917	2509.7902373229904	2495.4135668132826	2505.316764451535	2495.3625769207742	2378.7565729339926	2488.010155979267	2503.318961839935	2497.6205238169505	2471.612489603847	2502.0935016061408	2498.395922213287	2995.5936625306153	2496.0873375766428	2485.7141598537005	2516.7842259566078	2493.7304736253736	2364.2730955805937	2485.529137801689	2499.6137699944247	2497.5090449700865	2487.8647030575494	2484.7355772014557	2494.265680657817	2505.002737377525
2495.5154815702695	2510.9665272696493	2930.029271320732	2507.5379486622833	2503.0371447241187	3073.207993762917	2509.7902373229904	2488.3615014814513	2494.2785304494587	2495.051952487922	2378.7565729339926	2488.010155979267	2503.1168954162868	2497.6205238169505	2471.612489603847	2502.0935016061408	2498.395922213287	2995.5936625306153	2496.0873375766428	2485.7141598537005	2516.7842259566078	2493.7304736253736	2364.2730955805937	2485.529137801689	2499.6137699944247	2497.5090449700865	2487.8647030575494	2484.7355772014557	2494.265680657817	2493.900921381823
2495.5154815702695	2510.9665272696493	2930.029271320732	2507.5379486622833	2503.0371447241187	3073.207993762917	2507.6866499037474	2488.3615014814513	2494.2785304494587	2495.051952487922	2378.7565729339926	2488.010155979267	2503.1168954162868	2497.6205238169505	2471.612489603847	2501.5926469142196	2498.395922213287	2991.687302906275	2494.696822742032	2485.7141598537005	2513.262247183334	2493.7304736253736	2364.2730955805937	2485.529137801689	2499.6137699944247	2496.5403029574964	2487.8647030575494	2484.7355772014557	2494.265680657817	2493.900921381823
2495.5154815702695	2510.9665272696493	2930.029271320732	2504.4771211127727	2503.0371447241187	3073.207993762917	2504.2362465008537	2488.3615014814513	2494.2785304494587	2486.8858288060924	2378.5168047470747	2488.010155979267	2503.1168954162868	2497.6205238169505	2471.612489603847	2501.5926469142196	2498.395922213287	2991.687302906275	2494.696822742032	2485.7141598537005	2513.262247183334	2493.7304736253736	2364.2730955805937	2485.529137801689	2499.440591302319	2490.930350732955	2487.8647030575494	2484.7355772014557	2494.265680657817	2493.900921381823
2495.5154815702695	2510.9665272696493	2930.029271320732	2503.889762571612	2503.0371447241187	3073.207993762917	2504.2362465008537	2488.3615014814513	2494.2785304494587	2486.8858288060924	2378.5168047470747	2488.010155979267	2503.1168954162868	2497.6205238169505	2471.612489603847	2501.5926469142196	2498.395922213287	2989.545990220069	2494.696822742032	2485.7141598537005	2513.262247183334	2493.7304736253736	2364.2730955805937	2485.529137801689	2499.440591302319	2490.930350732955	2487.8647030575494	2484.7355772014557	2480.1996700363175	2493.900921381823
2495.5154815702695	2510.9665272696493	2918.603649556536	2503.889762571612	2503.0371447241187	3073.207993762917	2504.2362465008537	2488.3615014814513	2494.2785304494587	2486.8858288060924	2376.578645568915	2488.010155979267	2498.8907275169086	2493.3404465744743	2471.612489603847	2501.5926469142196	2498.395922213287	2986.2408439386786	2490.604681306041	2485.7141598537005	2513.262247183334	2493.7304736253736	2364.2730955805937	2485.529137801689	2499.440591302319	2486.320841577758	2487.8647030575494	2484.7355772014557	2480.1996700363175	2493.6731826205196
2494.1198786331074	2510.9665272696493	2918.603649556536	2503.889762571612	2503.0371447241187	3071.8067127743225	2498.641885857348	2488.3615014814513	2494.2785304494587	2486.8858288060924	2376.578645568915	2488.010155979267	2497.106401644641	2493.3404465744743	2471.612489603847	2501.5926469142196	2498.395922213287	2983.822687181416	2490.604681306041	2485.7141598537005	2513.262247183334	2491.2349309003243	2364.2730955805937	2485.529137801689	2497.106285085754	2486.320841577758	2487.8647030575494	2484.7355772014557	2480.1996700363175	2493.6731826205196
2489.441918416342	2500.2528079492945	2918.603649556536	2503.889762571612	2500.466321189141	3071.8067127743225	2498.641885857348	2482.083403074469	2494.2785304494587	2479.1814929160846	2376.578645568915	2483.9230394474284	2497.106401644641	2493.3404465744743	2471.612489603847	2500.993188768337	2491.65851691902	2983.822687181416	2490.604681306041	2484.710568079201	2512.9715717462004	2491.2349309003243	2364.2730955805937	2485.529137801689	2497.106285085754	2486.320841577758	2484.683478057667	2484.7355772014557	2480.1996700363175	2493.6731826205196
2489.4060505410553	2500.2528079492945	2918.603649556536	2503.889762571612	2500.466321189141	3071.8067127743225	2498.641885857348	2480.0668499774574	2492.176145617365	2479.1814929160846	2376.578645568915	2483.9230394474284	2493.852311570681	2493.3404465744743	2471.612489603847	2500.993188768337	2491.65851691902	2983.822687181416	2490.604681306041	2484.710568079201	2507.7869894366904	2491.2349309003243	2364.2730955805937	2485.529137801689	2497.106285085754	2486.320841577758	2484.683478057667	2484.7355772014557	2480.1996700363175	2493.6731826205196
2488.265652287439	2500.2528079492945	2918.603649556536	2502.754625291234	2500.466321189141	3071.8067127743225	2498.483297561739	2480.0668499774574	2492.176145617365	2479.1814929160846	2376.578645568915	2483.9230394474284	2493.852311570681	2493.3404465744743	2471.612489603847	2498.531734629518	2491.65851691902	2983.822687181416	2490.604681306041	2484.710568079201	2507.7869894366904	2491.2349309003243	2364.2730955805937	2485.529137801689	2494.8894498083264	2486.320841577758	2484.4038351259524	2484.7355772014557	2480.1996700363175	2493.5323640225342
2488.265652287439	2498.3012436006375	2918.603649556536	2502.754625291234	2486.2062310217743	3071.8067127743225	2498.483297561739	2480.0668499774574	2492.176145617365	2479.1814929160846	2376.578645568915	2483.9230394474284	2493.852311570681	2493.3404465744743	2471.612489603847	2498.531734629518	2491.65851691902	2983.822687181416	2490.604681306041	2484.710568079201	2507.7869894366904	2489.7233371776256	2364.2730955805937	2485.529137801689	2489.757643982719	2486.320841577758	2484.4038351259524	2484.7355772014557	2480.1996700363175	2493.5323640225342
2488.265652287439	2498.3012436006375	2918.603649556536	2502.754625291234	2483.0373075518496	3071.8067127743225	2496.096472463466	2480.0668499774574	2481.972713339012	2479.1814929160846	2376.578645568915	2483.9230394474284	2491.943049175786	2493.3404465744743	2471.612489603847	2494.2791684173085	2491.65851691902	2983.822687181416	2490.604681306041	2484.710568079201	2507.7869894366904	2489.7233371776256	2364.2730955805937	2485.529137801689	2483.287367887268	2486.320841577758	2484.4038351259524	2484.7355772014557	2480.1996700363175	2493.267853676302
2488.265652287439	2498.3012436006375	2918.603649556536	2502.754625291234	2478.4475669911476	3071.8067127743225	2488.717942993197	2480.0668499774574	2481.972713339012	2479.1814929160846	2376.578645568915	2483.9230394474284	2491.943049175786	2493.3404465744743	2471.612489603847	2494.2791684173085	2491.65851691902	2983.822687181416	2490.604681306041	2478.888722377369	2507.7869894366904	2489.7233371776256	2364.2730955805937	2485.529137801689	2483.287367887268	2486.320841577758	2484.4038351259524	2484.7355772014557	2480.1996700363175	2493.267853676302
2488.265652287439	2498.3012436006375	2918.603649556536	2502.754625291234	2472.991341357503	3061.1569414864143	2488.717942993197	2480.0668499774574	2481.972713339012	2479.1814929160846	2369.489791935887	2483.9230394474284	2488.514107570854	2493.3404465744743	2471.612489603847	2494.2791684173085	2490.9748203864074	2983.822687181416	2490.604681306041	2478.888722377369	2507.7869894366904	2489.7233371776256	2364.2730955805937	2485.529137801689	2483.287367887268	2479.879259651607	2480.9635415449366	2484.7355772014557	2480.1996700363175	2493.267853676302
2488.265652287439	2496.021195564993	2918.603649556536	2500.5821377135503	2472.991341357503	3061.1569414864143	2488.717942993197	2480.0668499774574	2481.972713339012	2479.1814929160846	2369.489791935887	2480.7267299436353	2488.514107570854	2490.093828781449	2471.612489603847	2492.5722822615217	2490.9748203864074	2978.089296651943	2490.604681306041	2478.888722377369	2507.7869894366904	2489.7233371776256	2361.409407476573	2485.529137801689	2483.287367887268	2479.879259651607	2480.9635415449366	2484.7355772014557	2480.1996700363175	2493.267853676302
2486.551212932582	2496.021195564993	2918.603649556536	2500.5821377135503	2472.991341357503	3058.7388306392136	2488.717942993197	2480.0668499774574	2481.972713339012	2478.0467200150515	2369.489791935887	2480.7267299436353	2488.514107570854	2483.0204094087303	2471.612489603847	2487.4169958068414	2490.9748203864074	2963.796602057383	2490.604681306041	2478.888722377369	2507.7869894366904	2480.137883064024	2361.409407476573	2485.529137801689	2483.287367887268	2472.5296930060726	2480.9635415449366	2484.7355772014557	2480.1996700363175	2493.267853676302
2478.6277384262607	2496.021195564993	2918.603649556536	2488.605625582202	2472.991341357503	3058.7388306392136	2488.717942993197	2480.0668499774574	2481.972713339012	2478.0467200150515	2369.489791935887	2480.7267299436353	2488.514107570854	2483.0204094087303	2471.612489603847	2487.4169958068414	2478.655837412587	2963.796602057383	2490.604681306041	2478.888722377369	2507.7869894366904	2480.137883064024	2361.409407476573	2482.1126325459186	2483.287367887268	2472.5296930060726	2480.9635415449366	2484.7355772014557	2479.2060468971727	2493.267853676302
2478.6277384262607	2496.021195564993	2918.603649556536	2486.118906967231	2465.938737663868	3058.7388306392136	2488.717942993197	2480.0668499774574	2481.972713339012	2478.0467200150515	2368.9101397066893	2480.7267299436353	2488.514107570854	2483.0204094087303	2471.612489603847	2486.189721457305	2478.655837412587	2963.796602057383	2490.604681306041	2478.888722377369	2507.7869894366904	2480.137883064024	2356.952694692898	2482.1126325459186	2483.287367887268	2472.5296930060726	2480.9635415449366	2484.7355772014557	2479.2060468971727	2493.267853676302
2478.6277384262607	2493.45860360717	2918.603649556536	2486.118906967231	2465.938737663868	3058.7388306392136	2485.881603776198	2474.670678480936	2481.972713339012	2478.0467200150515	2368.9101397066893	2480.7267299436353	2488.514107570854	2483.0204094087303	2471.612489603847	2481.1458148501447	2478.655837412587	2963.796602057383	2490.604681306041	2478.888722377369	2497.538705049994	2480.137883064024	2356.952694692898	2482.1126325459186	2465.097469501291	2472.5296930060726	2480.9635415449366	2482.560788254807	2479.2060468971727	2491.3989347417414
2478.6277384262607	2493.45860360717	2918.603649556536	2485.7843559138773	2465.938737663868	3058.7388306392136	2485.881603776198	2474.670678480936	2481.972713339012	2478.0467200150515	2368.9101397066893	2479.650111286645	2488.514107570854	2483.0204094087303	2471.612489603847	2481.1458148501447	2478.655837412587	2961.410228032669	2490.604681306041	2478.888722377369	2497.538705049994	2474.284369310636	2356.952694692898	2482.1126325459186	2465.097469501291	2472.5296930060726	2480.9635415449366	2482.560788254807	2479.2060468971727	2491.115724235021
2478.6277384262607	2491.1686074523923	2918.603649556536	2485.7843559138773	2465.938737663868	3054.485919357305	2485.6395461258057	2474.670678480936	2481.972713339012	2478.0467200150515	2368.9101397066893	2479.650111286645	2483.9310742501834	2483.0204094087303	2471.612489603847	2468.318834735222	2478.655837412587	2961.410228032669	2490.604681306041	2474.3231173981717	2497.538705049994	2474.284369310636	2356.952694692898	2482.1126325459186	2465.097469501291	2472.5296930060726	2480.9635415449366	2482.560788254807	2479.2060468971727	2491.115724235021
2476.7562133503343	2491.1686074523923	2918.603649556536	2485.7843559138773	2465.938737663868	3054.485919357305	2485.6395461258057	2474.670678480936	2481.972713339012	2478.0467200150515	2368.9101397066893	2479.650111286645	2482.1359411051385	2483.0204094087303	2471.612489603847	2468.318834735222	2478.655837412587	2961.410228032669	2490.604681306041	2474.3231173981717	2489.0369628814897	2474.284369310636	2356.952694692898	2482.1126325459186	2465.097469501291	2472.5296930060726	2480.9635415449366	2482.560788254807	2479.2060468971727	2489.771188760349
2476.7562133503343	2481.611377872365	2918.603649556536	2485.7843559138773	2465.938737663868	3054.485919357305	2485.6395461258057	2474.670678480936	2481.972713339012	2478.0467200150515	2368.9101397066893	2479.650111286645	2480.894407424074	2483.0204094087303	2471.612489603847	2468.318834735222	2478.655837412587	2961.410228032669	2490.604681306041	2474.3231173981717	2486.7137845171637	2474.284369310636	2356.952694692898	2482.1126325459186	2465.097469501291	2472.5296930060726	2480.600072617337	2479.4230094050868	2471.9522259692803	2488.3215794805333
2472.8235888366576	2481.611377872365	2908.8486059155803	2485.7843559138773	2465.938737663868	3049.4178517026157	2485.334147519793	2474.670678480936	2481.972713339012	2478.0467200150515	2368.614921761242	2479.650111286645	2480.894407424074	2483.0204094087303	2471.612489603847	2468.318834735222	2478.655837412587	2948.896398475496	2490.604681306041	2473.0991703829286	2486.7137845171637	2474.284369310636	2356.952694692898	2482.0773254539818	2465.097469501291	2472.5296930060726	2480.600072617337	2479.4230094050868	2471.9522259692803	2488.3215794805333
2471.066779375226	2481.0301431131193	2908.8486059155803	2482.1214913744316	2465.938737663868	3049.4178517026157	2480.371224076325	2474.670678480936	2481.972713339012	2478.0467200150515	2368.614921761242	2479.650111286645	2480.894407424074	2483.0204094087303	2471.612489603847	2468.318834735222	2478.655837412587	2948.896398475496	2490.604681306041	2473.0991703829286	2481.7446913357007	2474.284369310636	2354.9673112104565	2477.505703080364	2463.016957167519	2472.5296930060726	2480.600072617337	2475.2417789973033	2471.9522259692803	2488.3215794805333
2471.066779375226	2481.0301431131193	2908.8486059155803	2482.1214913744316	2465.938737663868	3049.4178517026157	2480.371224076325	2465.886651500685	2481.972713339012	2478.0467200150515	2368.614921761242	2479.650111286645	2480.894407424074	2473.4640001274	2471.612489603847	2468.318834735222	2478.655837412587	2948.896398475496	2488.041562593653	2473.0991703829286	2466.357859239962	2474.284369310636	2354.9673112104565	2467.608447671335	2463.016957167519	2471.0059762535766	2479.078799284157	2475.2417789973033	2471.9522259692803	2482.5706298104474
2470.273161574904	2474.802249898313	2908.8486059155803	2482.1214913744316	2465.938737663868	3049.4178517026157	2480.371224076325	2465.886651500685	2481.972713339012	2478.0467200150515	2368.614921761242	2479.650111286645	2480.894407424074	2473.4640001274	2471.612489603847	2468.318834735222	2478.655837412587	2948.896398475496	2488.041562593653	2473.0991703829286	2466.357859239962	2474.284369310636	2354.9673112104565	2467.608447671335	2463.016957167519	2471.0059762535766	2479.078799284157	2475.2417789973033	2471.9522259692803	2482.5706298104474
2469.4638341942527	2474.802249898313	2908.8486059155803	2482.1214913744316	2465.938737663868	3049.4178517026157	2480.371224076325	2465.886651500685	2481.972713339012	2478.0467200150515	2367.7058658443034	2479.650111286645	2470.8298013661306	2473.4640001274	2471.612489603847	2468.318834735222	2478.655837412587	2948.896398475496	2482.8168531442752	2473.0991703829286	2466.357859239962	2474.284369310636	2354.9673112104565	2467.608447671335	2456.7851243432015	2467.866568161572	2479.078799284157	2475.2417789973033	2471.9522259692803	2482.5706298104474
2468.9118666253935	2474.381188871955	2908.8486059155803	2477.4097335800043	2465.938737663868	3049.4178517026157	2480.371224076325	2465.886651500685	2480.3584837224753	2478.0467200150515	2367.7058658443034	2479.650111286645	2470.8298013661306	2473.4640001274	2471.612489603847	2468.318834735222	2475.524180624275	2943.8898834287065	2482.8168531442752	2473.0991703829286	2466.357859239962	2474.284369310636	2354.9673112104565	2467.608447671335	2456.7851243432015	2467.866568161572	2476.3553363489104	2472.841955500519	2471.9522259692803	2482.3292051485273
2468.9118666253935	2474.381188871955	2908.8486059155803	2477.4097335800043	2465.938737663868	3049.4178517026157	2480.371224076325	2465.886651500685	2480.3584837224753	2478.0467200150515	2367.7058658443034	2479.650111286645	2469.307071194812	2467.0012257628814	2471.612489603847	2468.318834735222	2475.524180624275	2943.8898834287065	2478.0903617864597	2471.8105536563717	2466.357859239962	2474.284369310636	2354.9673112104565	2467.608447671335	2456.7851243432015	2461.2314515533726	2476.3553363489104	2472.841955500519	2471.9522259692803	2482.3292051485273
2468.9118666253935	2473.4128322173137	2908.8486059155803	2477.4097335800043	2465.938737663868	3049.4178517026157	2480.371224076325	2465.886651500685	2480.3584837224753	2468.4230012694898	2367.7058658443034	2479.650111286645	2469.307071194812	2467.0012257628814	2471.612489603847	2468.318834735222	2473.3327718008927	2943.8898834287065	2474.3263642607867	2471.8105536563717	2466.357859239962	2474.104593080912	2354.9673112104565	2467.608447671335	2456.7851243432015	2461.2314515533726	2476.3553363489104	2472.841955500519	2471.9522259692803	2482.3292051485273
2468.9118666253935	2473.4128322173137	2908.8486059155803	2477.4097335800043	2465.938737663868	3049.4178517026157	2480.371224076325	2465.886651500685	2478.410616044717	2468.4230012694898	2364.317633537882	2479.650111286645	2469.307071194812	2467.0012257628814	2471.612489603847	2468.318834735222	2469.986767453776	2943.8898834287065	2474.3263642607867	2471.8105536563717	2466.357859239962	2474.104593080912	2354.9673112104565	2467.316910473759	2456.7851243432015	2458.6220990441184	2476.3553363489104	2472.841955500519	2471.9522259692803	2478.882572773933
2468.9118666253935	2473.4128322173137	2908.8486059155803	2476.019016254591	2465.938737663868	3049.4178517026157	2480.371224076325	2465.886651500685	2474.3893989997355	2468.4230012694898	2364.317633537882	2479.650111286645	2468.725462053433	2467.0012257628814	2471.612489603847	2468.318834735222	2469.986767453776	2943.8898834287065	2473.29363684109	2471.8105536563717	2466.357859239962	2474.104593080912	2354.9673112104565	2463.609362132061	2456.7851243432015	2458.6220990441184	2476.3553363489104	2472.041641976719	2471.9522259692803	2472.095356955527
2468.9118666253935	2468.573165530004	2904.530947315192	2476.019016254591	2465.938737663868	3049.4178517026157	2480.371224076325	2465.886651500685	2474.3893989997355	2468.4230012694898	2357.251685966314	2479.650111286645	2468.725462053433	2467.0012257628814	2471.612489603847	2468.318834735222	2469.986767453776	2943.8898834287065	2470.3836900748584	2471.8105536563717	2466.357859239962	2474.104593080912	2354.9673112104565	2463.609362132061	2456.7851243432015	2458.6220990441184	2476.3553363489104	2472.041641976719	2471.9522259692803	2472.095356955527
2465.914152884603	2468.573165530004	2902.425338277932	2476.019016254591	2465.938737663868	3049.4178517026157	2473.1410805993637	2465.886651500685	2473.8641930608537	2462.0140311189953	2352.074736541704	2479.650111286645	2463.829671508982	2467.0012257628814	2471.612489603847	2467.935737560434	2469.986767453776	2943.8898834287065	2468.5932821133447	2471.686989415615	2459.305424023979	2474.104593080912	2354.9673112104565	2463.609362132061	2456.7851243432015	2458.6220990441184	2472.8306280211223	2472.041641976719	2471.9522259692803	2465.4820460712963
2465.914152884603	2468.573165530004	2902.425338277932	2476.019016254591	2464.2603279431564	3049.4178517026157	2473.1410805993637	2465.886651500685	2473.8641930608537	2462.0140311189953	2352.074736541704	2474.1174378685	2463.829671508982	2466.5141938458205	2471.612489603847	2467.935737560434	2469.986767453776	2943.8898834287065	2468.5932821133447	2471.686989415615	2459.305424023979	2474.104593080912	2354.9673112104565	2463.609362132061	2456.7851243432015	2458.6220990441184	2472.8306280211223	2468.8472473069037	2471.9522259692803	2465.4820460712963
2465.914152884603	2468.573165530004	2902.425338277932	2476.019016254591	2464.2603279431564	3028.1914425990362	2473.1410805993637	2465.886651500685	2473.8641930608537	2462.0140311189953	2352.074736541704	2474.1174378685	2463.829671508982	2466.5141938458205	2469.7735140251284	2467.935737560434	2469.6663640193447	2939.119508166975	2468.5932821133447	2471.686989415615	2459.305424023979	2474.104593080912	2354.9673112104565	2463.609362132061	2456.7851243432015	2458.6220990441184	2470.993266641074	2468.8472473069037	2467.689692547888	2465.4820460712963
2465.914152884603	2468.573165530004	2894.7637348951966	2476.019016254591	2464.2603279431564	3028.1914425990362	2470.567003288181	2465.886651500685	2473.8641930608537	2462.0140311189953	2352.074736541704	2471.533471106427	2463.829671508982	2465.5744017132984	2468.315014098125	2467.935737560434	2469.6663640193447	2939.119508166975	2463.820513461739	2462.5940999642285	2459.305424023979	2472.0977174753475	2354.9673112104565	2460.6952169088713	2456.7851243432015	2458.6220990441184	2467.126835674649	2466.5240166351655	2467.689692547888	2465.4820460712963
2465.914152884603	2468.0690013599547	2894.7637348951966	2466.0049926947027	2464.2603279431564	3028.1914425990362	2465.448748354121	2465.886651500685	2472.7799870517624	2462.0140311189953	2352.074736541704	2471.533471106427	2463.829671508982	2465.5744017132984	2468.315014098125	2467.553417536672	2469.6663640193447	2939.119508166975	2456.5619274152405	2462.5940999642285	2459.305424023979	2472.0977174753475	2354.9673112104565	2460.6952169088713	2456.7851243432015	2458.6220990441184	2457.4746232791654	2466.5240166351655	2467.689692547888	2465.4820460712963
2465.914152884603	2465.970751098489	2894.7637348951966	2466.0049926947027	2464.2603279431564	3028.1914425990362	2462.7251098598294	2461.6708845014755	2472.7799870517624	2462.0140311189953	2351.1260630770016	2471.533471106427	2463.829671508982	2465.5744017132984	2468.315014098125	2467.553417536672	2469.6663640193447	2939.119508166975	2456.5619274152405	2462.5940999642285	2459.305424023979	2472.0977174753475	2354.9673112104565	2460.6952169088713	2456.7851243432015	2458.6220990441184	2457.4746232791654	2466.5240166351655	2465.468331996424	2465.4820460712963
2465.914152884603	2458.214067116224	2894.7637348951966	2460.45181838003	2463.426673692555	3028.1914425990362	2462.7251098598294	2461.6708845014755	2472.7799870517624	2462.0140311189953	2351.1260630770016	2471.533471106427	2463.829671508982	2465.225990055268	2468.315014098125	2467.553417536672	2468.431333222519	2935.5243236739434	2456.5619274152405	2462.5940999642285	2459.305424023979	2472.0977174753475	2354.9673112104565	2460.6952169088713	2456.7851243432015	2458.6220990441184	2457.4746232791654	2466.5240166351655	2465.468331996424	2465.4820460712963
2465.914152884603	2458.214067116224	2893.625858073035	2460.45181838003	2463.426673692555	3028.1914425990362	2462.7251098598294	2461.6708845014755	2472.7799870517624	2462.0140311189953	2348.4612262393575	2471.533471106427	2463.829671508982	2464.1523111647098	2468.315014098125	2463.8113032428128	2468.431333222519	2933.4453789729814	2456.5619274152405	2462.5940999642285	2459.305424023979	2472.0977174753475	2354.9673112104565	2460.6952169088713	2456.7851243432015	2458.6220990441184	2457.4746232791654	2466.5240166351655	2465.468331996424	2464.0479290861203
2464.8535598060525	2458.017481927869	2893.625858073035	2460.45181838003	2463.426673692555	3028.1914425990362	2459.363457541849	2461.6708845014755	2472.385947832004	2462.0140311189953	2348.4612262393575	2470.8111238478114	2454.9406559023214	2455.274461943524	2468.315014098125	2463.8113032428128	2468.431333222519	2925.7924309447544	2456.5619274152405	2462.5940999642285	2459.305424023979	2465.168374859899	2345.51470262768	2457.810078092039	2456.3248318093947	2458.6220990441184	2457.4746232791654	2463.33774146792	2465.468331996424	2464.0479290861203
2464.8535598060525	2457.2252744830653	2893.625858073035	2460.45181838003	2463.426673692555	3028.1914425990362	2459.363457541849	2461.6708845014755	2472.385947832004	2461.047540047857	2348.4612262393575	2470.8111238478114	2454.9406559023214	2453.235353964345	2467.416492821625	2462.706529653143	2468.431333222519	2921.5540368149977	2456.5619274152405	2462.5940999642285	2459.305424023979	2465.168374859899	2345.51470262768	2457.810078092039	2456.3248318093947	2458.6220990441184	2457.4746232791654	2463.33774146792	2465.468331996424	2463.9988189874193
2464.8535598060525	2457.2252744830653	2893.625858073035	2460.45181838003	2463.426673692555	3028.1914425990362	2459.363457541849	2461.6708845014755	2471.926818557468	2461.047540047857	2348.4612262393575	2470.8111238478114	2454.9406559023214	2453.235353964345	2467.416492821625	2462.706529653143	2468.431333222519	2921.5540368149977	2456.5619274152405	2461.0498167934584	2459.305424023979	2465.168374859899	2343.3457955108975	2457.810078092039	2456.3248318093947	2458.6220990441184	2457.4746232791654	2463.33774146792	2465.468331996424	2463.9988189874193
2464.484313399935	2457.2252744830653	2889.6141131096438	2460.45181838003	2463.426673692555	3028.1914425990362	2459.363457541849	2461.6708845014755	2464.355814391443	2461.047540047857	2348.4612262393575	2470.8111238478114	2454.9406559023214	2453.235353964345	2463.9115805436886	2462.706529653143	2468.431333222519	2921.5540368149977	2456.5619274152405	2461.0498167934584	2459.305424023979	2465.168374859899	2343.3457955108975	2457.810078092039	2456.3248318093947	2458.6220990441184	2457.4746232791654	2463.33774146792	2462.311833659475	2458.973822849274
2464.484313399935	2457.2252744830653	2889.6141131096438	2460.45181838003	2460.6852638112327	3028.1914425990362	2453.78786816028	2458.347583982253	2464.355814391443	2461.047540047857	2345.9709170568353	2468.2182200406237	2454.9406559023214	2453.235353964345	2460.7157582356494	2462.706529653143	2468.431333222519	2921.5540368149977	2454.491540010276	2460.8085662899257	2459.305424023979	2465.168374859899	2343.3457955108975	2457.810078092039	2456.3248318093947	2458.6220990441184	2456.693942880356	2457.5952703016646	2462.311833659475	2458.973822849274
2460.2774332701865	2457.2252744830653	2889.6141131096438	2460.45181838003	2460.6852638112327	3028.1914425990362	2453.78786816028	2458.347583982253	2464.3219756580984	2461.047540047857	2345.9709170568353	2468.2182200406237	2454.9406559023214	2453.235353964345	2460.7157582356494	2462.706529653143	2468.431333222519	2921.5540368149977	2454.491540010276	2460.8085662899257	2459.305424023979	2465.168374859899	2343.3457955108975	2457.810078092039	2454.8651479532095	2458.6220990441184	2456.693942880356	2457.5952703016646	2462.311833659475	2458.4041847081676
2460.2774332701865	2457.2252744830653	2889.6141131096438	2457.8762652702508	2460.6852638112327	3028.1914425990362	2453.78786816028	2456.1224184451016	2461.245199974137	2461.047540047857	2345.9709170568353	2464.6169242329916	2454.9406559023214	2453.235353964345	2460.7157582356494	2462.706529653143	2468.431333222519	2920.678177539251	2454.491540010276	2460.8085662899257	2459.305424023979	2465.168374859899	2343.3457955108975	2457.810078092039	2454.8651479532095	2458.6220990441184	2456.693942880356	2457.5952703016646	2462.311833659475	2458.4041847081676
2460.2774332701865	2457.2252744830653	2889.6141131096438	2454.727812148504	2460.413799416083	3028.1914425990362	2453.78786816028	2456.1224184451016	2456.1358836224003	2461.047540047857	2345.9709170568353	2460.0942109686457	2454.9406559023214	2453.235353964345	2456.2434982126824	2462.706529653143	2466.272545180853	2917.036738375851	2454.491540010276	2460.8085662899257	2459.305424023979	2462.147159862256	2343.3457955108975	2457.810078092039	2454.8651479532095	2458.6220990441184	2456.693942880356	2457.5952703016646	2462.311833659475	2458.4041847081676
2460.2774332701865	2448.3269602003056	2889.6141131096438	2454.727812148504	2460.413799416083	3026.3192125559267	2452.138582045479	2456.1224184451016	2456.1358836224003	2458.5726636424815	2345.9709170568353	2460.0942109686457	2454.9406559023214	2453.235353964345	2456.2434982126824	2462.706529653143	2466.272545180853	2917.036738375851	2454.491540010276	2460.8085662899257	2459.305424023979	2462.147159862256	2343.3457955108975	2457.810078092039	2454.8651479532095	2458.6220990441184	2456.693942880356	2457.5952703016646	2462.311833659475	2458.4041847081676
2460.2774332701865	2448.3269602003056	2889.6141131096438	2454.727812148504	2460.413799416083	3024.00530630868	2452.138582045479	2456.1224184451016	2454.589827336074	2458.5726636424815	2345.9709170568353	2460.0942109686457	2454.482836826796	2453.235353964345	2456.2434982126824	2462.706529653143	2466.272545180853	2917.036738375851	2453.3600632548287	2457.1547242996444	2456.7661326460147	2460.7161477185173	2340.738689743304	2457.810078092039	2454.8651479532095	2458.6220990441184	2456.693942880356	2457.5952703016646	2458.2440690128055	2458.4041847081676
2459.3558338100206	2448.3269602003056	2888.690046780092	2454.727812148504	2460.413799416083	3024.00530630868	2452.138582045479	2456.1224184451016	2453.800946729354	2458.5726636424815	2345.9709170568353	2460.0942109686457	2452.205452434664	2453.235353964345	2456.2434982126824	2462.706529653143	2466.272545180853	2917.036738375851	2453.3600632548287	2457.1547242996444	2456.7661326460147	2460.7161477185173	2340.738689743304	2457.810078092039	2454.8651479532095	2458.6220990441184	2456.693942880356	2457.5952703016646	2458.2440690128055	2458.4041847081676
2456.7854597987457	2448.3269602003056	2888.4531671182513	2454.727812148504	2460.413799416083	3024.00530630868	2452.138582045479	2456.1224184451016	2452.410854804652	2458.5726636424815	2345.9709170568353	2459.6131268120516	2452.205452434664	2453.235353964345	2456.2434982126824	2459.097513730392	2465.943849742949	2917.036738375851	2453.3600632548287	2457.1547242996444	2456.7661326460147	2460.7161477185173	2340.738689743304	2457.5775271943285	2454.8651479532095	2458.6220990441184	2456.693942880356	2457.5952703016646	2458.2440690128055	2458.4041847081676
2456.7854597987457	2448.3269602003056	2888.4531671182513	2454.727812148504	2460.413799416083	3020.791927838649	2452.138582045479	2454.036049462382	2445.1076430041303	2458.5726636424815	2345.9709170568353	2459.6131268120516	2452.205452434664	2453.235353964345	2453.6082051679437	2451.785292345984	2465.943849742949	2916.684555980111	2453.3600632548287	2452.4278217136703	2455.3670024141657	2460.7161477185173	2337.655881930095	2457.5775271943285	2454.8651479532095	2450.3857867023203	2456.693942880356	2453.5834042844162	2453.9746778611498	2456.7098209583583
2456.7854597987457	2448.3269602003056	2888.4531671182513	2454.727812148504	2455.6360492838744	3011.5744467470913	2452.138582045479	2454.036049462382	2445.1076430041303	2458.5726636424815	2345.9709170568353	2459.488616862199	2452.205452434664	2453.235353964345	2453.6082051679437	2451.785292345984	2465.943849742949	2916.684555980111	2453.3600632548287	2452.4278217136703	2455.3670024141657	2460.7161477185173	2337.655881930095	2457.5775271943285	2454.8651479532095	2450.3857867023203	2456.693942880356	2453.5834042844162	2452.871143430055	2455.5956892569707
2456.7854597987457	2448.3269602003056	2886.6691534788083	2454.727812148504	2455.6360492838744	3007.287089209655	2452.138582045479	2452.268962051809	2445.1076430041303	2458.5726636424815	2345.9709170568353	2459.488616862199	2452.205452434664	2453.235353964345	2453.6082051679437	2451.785292345984	2464.6844050670043	2916.684555980111	2452.6538043619967	2452.4278217136703	2455.3670024141657	2460.7161477185173	2337.3031584182136	2457.5775271943285	2454.8651479532095	2450.3857867023203	2456.693942880356	2453.5834042844162	2452.871143430055	2447.0289114114807
2456.7854597987457	2448.3269602003056	2886.6691534788083	2453.2114243507635	2455.6360492838744	3007.287089209655	2452.138582045479	2447.7866055317327	2445.1076430041303	2455.515338996275	2345.9709170568353	2459.488616862199	2452.205452434664	2453.235353964345	2453.6082051679437	2451.785292345984	2457.8765418230087	2913.279832957957	2452.6538043619967	2452.4278217136703	2455.3670024141657	2453.7152862152975	2336.404073226464	2455.6990721594007	2454.8651479532095	2450.3857867023203	2456.526334975489	2453.5834042844162	2452.871143430055	2447.0289114114807
2455.7420086612897	2448.3269602003056	2878.787018475463	2453.2114243507635	2446.537705072627	3007.287089209655	2452.138582045479	2447.7866055317327	2445.1076430041303	2455.515338996275	2345.9709170568353	2457.830120684895	2452.205452434664	2453.235353964345	2453.6082051679437	2451.785292345984	2457.8765418230087	2908.7628587922536	2446.072043354533	2452.4278217136703	2453.066223465859	2450.0223952151496	2336.404073226464	2454.953682811701	2454.8651479532095	2450.3857867023203	2452.031228057477	2453.5834042844162	2447.5835388908317	2447.0289114114807
2454.000184909261	2448.3269602003056	2878.787018475463	2450.124452340249	2446.537705072627	3007.287089209655	2452.138582045479	2447.7866055317327	2445.1076430041303	2453.626364639561	2342.1704041722105	2457.830120684895	2450.9102572668944	2453.235353964345	2453.538058612861	2451.785292345984	2457.8765418230087	2908.7628587922536	2446.072043354533	2452.4278217136703	2453.066223465859	2450.0223952151496	2336.404073226464	2452.182868661517	2454.8651479532095	2450.3857867023203	2452.031228057477	2453.5834042844162	2447.5835388908317	2447.0289114114807
2454.000184909261	2448.3269602003056	2878.787018475463	2448.089460861107	2446.537705072627	3007.287089209655	2452.138582045479	2447.5446528049833	2445.1076430041303	2453.626364639561	2342.1704041722105	2456.364034320711	2450.9102572668944	2453.235353964345	2453.538058612861	2451.785292345984	2457.8765418230087	2907.7737218077195	2446.072043354533	2452.317063202304	2453.066223465859	2450.0223952151496	2336.404073226464	2448.0937470070935	2450.6625229674755	2450.3857867023203	2452.031228057477	2453.5834042844162	2447.5835388908317	2445.7947120891195
2445.1768048040462	2448.3269602003056	2878.787018475463	2448.089460861107	2446.537705072627	3007.287089209655	2452.138582045479	2447.5446528049833	2445.1076430041303	2453.626364639561	2342.1704041722105	2456.364034320711	2450.9102572668944	2453.235353964345	2453.538058612861	2451.785292345984	2457.8765418230087	2907.7737218077195	2446.072043354533	2452.317063202304	2451.429386659909	2450.0223952151496	2336.404073226464	2448.0937470070935	2450.6625229674755	2446.8878851922886	2452.031228057477	2453.5834042844162	2447.5835388908317	2445.7947120891195
2445.1768048040462	2448.3269602003056	2869.8229153712086	2448.089460861107	2446.537705072627	3007.287089209655	2452.138582045479	2447.1528120321905	2445.1076430041303	2453.626364639561	2342.1704041722105	2456.364034320711	2450.6391143200376	2453.235353964345	2450.102580906739	2451.785292345984	2457.8765418230087	2904.6269429048734	2446.072043354533	2452.317063202304	2451.429386659909	2450.0223952151496	2336.404073226464	2448.0937470070935	2443.2552304241694	2446.8878851922886	2444.4488861465693	2453.5834042844162	2447.5835388908317	2445.7947120891195
2445.1768048040462	2446.6928536546125	2869.8229153712086	2448.089460861107	2446.537705072627	3007.287089209655	2452.138582045479	2447.1528120321905	2445.1076430041303	2453.626364639561	2342.1704041722105	2456.364034320711	2450.6391143200376	2453.235353964345	2447.7913729265656	2451.785292345984	2457.8765418230087	2904.6269429048734	2446.072043354533	2446.88550633	2451.429386659909	2449.7421333345565	2336.404073226464	2448.0937470070935	2443.2552304241694	2440.7913346372834	2444.4488861465693	2453.5834042844162	2447.5835388908317	2445.7947120891195
2445.1768048040462	2446.6928536546125	2869.8229153712086	2448.089460861107	2446.537705072627	3007.287089209655	2452.138582045479	2447.1528120321905	2442.1514716857946	2453.626364639561	2342.1704041722105	2454.3470764826448	2450.6391143200376	2453.235353964345	2447.7913729265656	2446.347886177703	2457.8765418230087	2901.8419998398526	2446.072043354533	2446.88550633	2451.429386659909	2449.7421333345565	2336.404073226464	2448.0937470070935	2443.2552304241694	2440.7913346372834	2444.4488861465693	2451.450210138487	2447.5835388908317	2445.7947120891195
2445.1768048040462	2446.6928536546125	2869.8229153712086	2448.089460861107	2446.537705072627	3007.287089209655	2452.138582045479	2447.1528120321905	2442.1514716857946	2453.626364639561	2340.6863678761374	2453.3283954580766	2450.6391143200376	2453.235353964345	2447.7913729265656	2446.347886177703	2456.534873051846	2898.6908775668744	2446.072043354533	2446.88550633	2451.429386659909	2449.7421333345565	2333.649118451334	2448.0937470070935	2443.2552304241694	2440.7913346372834	2444.4488861465693	2450.380526400832	2447.5835388908317	2445.7947120891195
2445.1768048040462	2446.6928536546125	2869.8229153712086	2448.089460861107	2446.537705072627	3007.249131289746	2451.8482241905276	2447.1528120321905	2442.1514716857946	2453.626364639561	2336.470393406124	2441.8615056870094	2448.2059642559484	2453.235353964345	2447.7913729265656	2446.347886177703	2456.104498115937	2896.1257022176183	2445.9884914460526	2446.88550633	2451.429386659909	2449.7421333345565	2333.649118451334	2443.587868305419	2443.2552304241694	2440.7913346372834	2444.4488861465693	2450.380526400832	2447.5835388908317	2445.7947120891195
2445.1768048040462	2446.6928536546125	2869.8229153712086	2448.089460861107	2446.537705072627	3007.249131289746	2450.3935704689693	2447.1528120321905	2442.1514716857946	2453.626364639561	2336.470393406124	2441.8615056870094	2446.958187143056	2448.182161788312	2447.017120733248	2446.347886177703	2448.6302769963063	2896.1257022176183	2443.415128275579	2442.6871881850357	2451.429386659909	2449.7421333345565	2333.649118451334	2443.587868305419	2443.2552304241694	2440.7913346372834	2444.4488861465693	2450.380526400832	2447.5835388908317	2445.7947120891195
2445.1768048040462	2446.6928536546125	2869.8229153712086	2448.089460861107	2446.537705072627	3005.864744887767	2450.3935704689693	2447.1528120321905	2441.5505211590207	2451.9888866059287	2336.470393406124	2441.8615056870094	2444.605751920504	2448.182161788312	2447.017120733248	2446.347886177703	2445.1964030499425	2894.1074464970197	2443.415128275579	2438.521857259255	2451.429386659909	2448.5147167880486	2332.085602605886	2443.587868305419	2443.2552304241694	2440.7913346372834	2444.4488861465693	2448.8884404173277	2447.5835388908317	2445.7947120891195
2444.863509103357	2445.011781600783	2869.8229153712086	2441.081712241719	2442.205963466526	3005.864744887767	2445.8195232275093	2447.1528120321905	2439.6025785156367	2451.9888866059287	2335.902235780733	2441.8615056870094	2444.605751920504	2443.332701594168	2447.017120733248	2446.347886177703	2445.1964030499425	2894.1074464970197	2443.415128275579	2438.521857259255	2451.429386659909	2448.5147167880486	2332.085602605886	2443.587868305419	2443.2552304241694	2440.7913346372834	2444.4488861465693	2448.8884404173277	2447.5835388908317	2444.944443977788
2444.863509103357	2445.011781600783	2869.8229153712086	2439.9152589755245	2439.272479150963	3000.690573225918	2443.0057288244393	2445.4089620337063	2439.6025785156367	2446.7152532427926	2335.902235780733	2441.8615056870094	2444.605751920504	2443.332701594168	2447.017120733248	2446.347886177703	2445.1964030499425	2889.801968925373	2443.415128275579	2438.521857259255	2451.429386659909	2448.5147167880486	2331.3994397833953	2443.587868305419	2443.2552304241694	2440.7913346372834	2444.4488861465693	2445.8940123415005	2447.5835388908317	2444.944443977788
2443.885783270136	2445.011781600783	2869.8229153712086	2439.9152589755245	2439.272479150963	3000.690573225918	2441.463219926986	2445.4089620337063	2439.6025785156367	2446.7152532427926	2335.902235780733	2441.8615056870094	2444.605751920504	2441.1180276103564	2445.0773198021275	2446.347886177703	2443.000604578924	2887.0309058556577	2443.415128275579	2438.521857259255	2451.429386659909	2448.5147167880486	2331.3994397833953	2443.587868305419	2443.2552304241694	2440.7913346372834	2444.4488861465693	2445.8940123415005	2447.2649491572533	2444.944443977788
2442.5115572738305	2445.011781600783	2869.8229153712086	2439.9152589755245	2439.272479150963	3000.690573225918	2441.463219926986	2445.4089620337063	2439.6025785156367	2443.929832827228	2335.902235780733	2441.8615056870094	2444.605751920504	2441.1180276103564	2445.0773198021275	2446.347886177703	2442.5358379590084	2887.0309058556577	2443.415128275579	2438.521857259255	2451.0568131065033	2442.373226656115	2331.3994397833953	2443.587868305419	2441.5211022483713	2440.7913346372834	2444.4488861465693	2445.8940123415005	2446.410154788614	2444.944443977788
2442.5115572738305	2445.011781600783	2869.8229153712086	2439.9152589755245	2434.9951004635122	3000.690573225918	2441.463219926986	2445.4089620337063	2439.6025785156367	2443.929832827228	2335.902235780733	2441.8615056870094	2444.605751920504	2441.1180276103564	2445.0773198021275	2445.7518024917645	2440.3424706448736	2887.0309058556577	2443.415128275579	2438.521857259255	2448.7133715540763	2442.373226656115	2331.3994397833953	2443.587868305419	2441.5211022483713	2440.7913346372834	2444.4488861465693	2445.8940123415005	2446.410154788614	2444.944443977788
2442.5115572738305	2445.011781600783	2869.8229153712086	2439.9152589755245	2434.9951004635122	3000.690573225918	2441.463219926986	2442.2018491384647	2435.6811218894272	2443.929832827228	2335.902235780733	2441.8615056870094	2444.605751920504	2441.1180276103564	2445.0773198021275	2444.849237296527	2440.3424706448736	2887.0309058556577	2440.383770923156	2438.521857259255	2448.5750650688783	2440.4157064676306	2329.5230776059343	2442.148383524159	2441.5211022483713	2440.7913346372834	2443.824472989619	2442.980082186491	2446.410154788614	2444.944443977788
2442.5115572738305	2445.011781600783	2869.8229153712086	2439.9152589755245	2434.9951004635122	3000.690573225918	2437.8422742596267	2442.2018491384647	2435.6811218894272	2442.2579468638164	2332.6483741060106	2441.8615056870094	2442.1488595754545	2441.1180276103564	2445.0773198021275	2444.081580346449	2440.3424706448736	2887.0309058556577	2440.383770923156	2436.0571390804103	2447.9585666942617	2440.4157064676306	2329.5230776059343	2442.148383524159	2439.6142765719164	2439.807073644424	2438.5687401382315	2442.980082186491	2443.388631553796	2444.944443977788
2439.624451010796	2445.011781600783	2869.8229153712086	2438.6472612575058	2434.9951004635122	3000.690573225918	2437.8422742596267	2442.2018491384647	2435.6811218894272	2442.2579468638164	2332.6483741060106	2439.8704254623453	2442.1488595754545	2441.1180276103564	2445.0773198021275	2443.24842780293	2437.654384113818	2884.855088594957	2440.383770923156	2436.0571390804103	2447.513820220775	2440.4157064676306	2329.5230776059343	2438.685582197247	2439.594990187933	2439.807073644424	2438.5687401382315	2441.8879416454834	2442.406761168152	2443.6413998495455
2439.624451010796	2445.011781600783	2869.8229153712086	2438.6472612575058	2434.9951004635122	3000.690573225918	2437.8422742596267	2442.2018491384647	2435.6811218894272	2442.2579468638164	2332.607549199674	2439.8704254623453	2442.1488595754545	2436.611561544582	2444.5902838977004	2443.24842780293	2437.654384113818	2884.855088594957	2436.763336347236	2436.0571390804103	2447.513820220775	2440.4157064676306	2329.5230776059343	2438.685582197247	2439.594990187933	2439.807073644424	2438.5687401382315	2441.8403981259426	2442.406761168152	2442.4511513043567
2439.624451010796	2444.065651310484	2869.8229153712086	2438.6472612575058	2434.9951004635122	3000.690573225918	2436.829956816746	2440.2841264621998	2435.6811218894272	2439.1914720889135	2332.607549199674	2439.8704254623453	2442.1488595754545	2436.611561544582	2442.8799917324645	2441.1800626325385	2437.654384113818	2882.3338067311033	2436.763336347236	2436.0571390804103	2443.3309152804504	2440.4157064676306	2327.485408196308	2438.685582197247	2437.2851237915497	2439.807073644424	2438.5687401382315	2441.8403981259426	2442.406761168152	2442.4511513043567
2439.624451010796	2444.065651310484	2869.8229153712086	2438.6472612575058	2434.9951004635122	3000.690573225918	2436.829956816746	2440.2841264621998	2432.1769801916403	2439.1914720889135	2332.120617789498	2439.8704254623453	2442.1488595754545	2436.611561544582	2442.8799917324645	2441.1800626325385	2436.9599854501216	2882.3338067311033	2434.0447966012302	2436.0571390804103	2439.9757395785855	2438.590647390762	2327.1655826995666	2435.847670889981	2437.2851237915497	2436.5046582847544	2438.5687401382315	2441.8403981259426	2442.406761168152	2440.501685660131
2439.624451010796	2444.065651310484	2869.8229153712086	2438.6472612575058	2434.9951004635122	3000.690573225918	2436.829956816746	2440.2841264621998	2432.1769801916403	2437.2645084401115	2332.120617789498	2439.8704254623453	2440.2062651443694	2436.611561544582	2441.186869421024	2441.1800626325385	2436.9599854501216	2882.3338067311033	2434.0447966012302	2436.0571390804103	2439.9757395785855	2436.587140417342	2327.1655826995666	2435.847670889981	2435.0541032017254	2436.5046582847544	2438.5687401382315	2438.299483928247	2439.896623686594	2440.501685660131
2439.0028370875984	2442.786827839559	2869.8229153712086	2438.6472612575058	2434.9951004635122	3000.4029974800915	2436.829956816746	2440.0934352794056	2432.1769801916403	2437.2645084401115	2332.120617789498	2439.8704254623453	2438.1103370500127	2436.611561544582	2441.186869421024	2441.1800626325385	2436.9599854501216	2882.3338067311033	2434.0447966012302	2436.0571390804103	2439.9757395785855	2436.587140417342	2327.1655826995666	2435.847670889981	2435.0541032017254	2436.5046582847544	2438.4377543751343	2438.299483928247	2439.896623686594	2436.088926847776
2437.642917576273	2438.094240040843	2869.8229153712086	2438.6472612575058	2434.9951004635122	2997.6752759730753	2436.829956816746	2440.0934352794056	2432.1769801916403	2437.2645084401115	2332.120617789498	2439.5735940108825	2438.1103370500127	2436.0260863198237	2441.186869421024	2441.1800626325385	2433.7236811141993	2882.1123787507618	2432.349075252088	2436.0571390804103	2439.9757395785855	2436.587140417342	2327.1655826995666	2435.847670889981	2435.0541032017254	2436.5046582847544	2438.4377543751343	2438.299483928247	2439.896623686594	2435.0216860202854
2437.332915387379	2438.094240040843	2869.8229153712086	2438.6472612575058	2434.9951004635122	2996.1397390880556	2436.829956816746	2440.0543271112274	2431.1535939647597	2437.2645084401115	2332.120617789498	2439.5735940108825	2436.971160698356	2436.0260863198237	2437.429292813057	2441.1800626325385	2433.7236811141993	2882.1123787507618	2432.349075252088	2436.0571390804103	2439.0862911307872	2432.0860279461467	2327.1655826995666	2435.847670889981	2430.874163960508	2436.5046582847544	2435.6000123474914	2436.8761297949454	2437.9591810795537	2435.0216860202854
2437.332915387379	2436.0177888479657	2869.8229153712086	2438.6472612575058	2434.9951004635122	2995.6142768865843	2436.829956816746	2438.4901604382303	2431.1535939647597	2435.27077707429	2331.7819303126735	2439.5735940108825	2436.971160698356	2436.0260863198237	2437.429292813057	2441.1800626325385	2433.0767724896214	2882.1123787507618	2432.349075252088	2433.7115908490946	2439.0862911307872	2432.0860279461467	2327.1655826995666	2435.847670889981	2430.874163960508	2436.5046582847544	2435.6000123474914	2436.8761297949454	2434.372425665438	2435.0216860202854
2437.332915387379	2436.0177888479657	2869.8229153712086	2438.6472612575058	2434.9951004635122	2992.370013424912	2436.829956816746	2438.4901604382303	2431.1535939647597	2432.657342564597	2331.7819303126735	2439.5735940108825	2436.971160698356	2436.0260863198237	2432.4164423728375	2441.1800626325385	2433.0767724896214	2882.1123787507618	2432.349075252088	2433.7115908490946	2439.0862911307872	2432.0860279461467	2327.1655826995666	2435.847670889981	2430.874163960508	2436.5046582847544	2430.362901116645	2436.8761297949454	2433.371516088969	2435.0216860202854
2434.00361618549	2433.4847128958327	2866.6138943402984	2438.6472612575058	2434.9951004635122	2992.370013424912	2436.829956816746	2438.4901604382303	2431.1535939647597	2432.657342564597	2331.7819303126735	2439.5735940108825	2436.971160698356	2436.0260863198237	2432.4164423728375	2440.8502150718523	2433.0767724896214	2882.1123787507618	2432.349075252088	2433.7115908490946	2439.0862911307872	2431.3539584801715	2327.1655826995666	2435.847670889981	2430.874163960508	2436.5046582847544	2430.362901116645	2434.400632092864	2432.1568818488904	2435.0216860202854
2434.00361618549	2432.178202198249	2866.6138943402984	2437.2690778283372	2434.2083015126614	2992.370013424912	2436.829956816746	2438.0637551201785	2431.1535939647597	2432.657342564597	2330.0707191245865	2439.5735940108825	2436.971160698356	2436.0260863198237	2432.4164423728375	2437.9219030943755	2433.0767724896214	2879.9502194641323	2432.349075252088	2433.7115908490946	2436.017732693522	2431.3539584801715	2324.458942374595	2435.847670889981	2430.874163960508	2433.6273131165617	2430.362901116645	2434.400632092864	2432.1568818488904	2435.0216860202854
2434.00361618549	2432.178202198249	2866.6138943402984	2432.263036607449	2434.2083015126614	2991.4946540560372	2434.942451613769	2438.0637551201785	2431.1535939647597	2432.657342564597	2330.0707191245865	2439.5735940108825	2436.971160698356	2436.0260863198237	2432.4164423728375	2437.9219030943755	2432.908836208804	2879.9502194641323	2432.349075252088	2433.5331470976075	2436.017732693522	2428.9557167749963	2324.458942374595	2435.847670889981	2430.874163960508	2433.6273131165617	2430.362901116645	2434.400632092864	2432.1568818488904	2432.57304313283
2433.8698427834806	2428.902771930164	2866.6138943402984	2432.263036607449	2432.2284592105916	2990.4323125384053	2434.2918062502067	2438.0637551201785	2429.1673705404864	2432.657342564597	2327.854000060538	2439.5735940108825	2436.971160698356	2436.0260863198237	2432.4164423728375	2437.9219030943755	2432.908836208804	2878.430308704035	2432.349075252088	2433.5331470976075	2436.017732693522	2428.9557167749963	2323.4445629094803	2435.847670889981	2430.874163960508	2432.5438730571545	2425.16371996338	2434.400632092864	2432.1568818488904	2432.57304313283
2433.8698427834806	2428.902771930164	2866.6138943402984	2432.263036607449	2430.515156367429	2990.4323125384053	2434.2918062502067	2438.0637551201785	2429.1673705404864	2432.657342564597	2327.854000060538	2438.4311361709074	2436.971160698356	2434.395256193885	2431.7560949375816	2435.9216844637676	2432.908836208804	2876.1952737726633	2432.349075252088	2433.5331470976075	2436.017732693522	2428.9557167749963	2323.4445629094803	2432.8451009616842	2430.874163960508	2431.3472116947473	2425.16371996338	2433.668677490758	2432.1568818488904	2429.308775795888
2433.8698427834806	2428.902771930164	2866.6138943402984	2432.263036607449	2430.515156367429	2990.3834161943714	2434.2918062502067	2437.8199934998397	2429.1673705404864	2432.657342564597	2327.623653933144	2438.4311361709074	2436.971160698356	2430.053206811455	2431.7560949375816	2435.9216844637676	2432.908836208804	2876.1952737726633	2432.349075252088	2433.5331470976075	2434.0649613612673	2428.9557167749963	2323.4445629094803	2432.8451009616842	2430.874163960508	2431.3472116947473	2425.16371996338	2432.943602851956	2432.1568818488904	2429.308775795888
2433.8293424449253	2428.902771930164	2866.6138943402984	2432.263036607449	2430.515156367429	2990.3834161943714	2434.1132216404826	2435.3431046750125	2429.1673705404864	2432.657342564597	2325.2498501265204	2435.564476032613	2433.401504133674	2430.053206811455	2431.6978377167984	2435.9216844637676	2432.908836208804	2876.1952737726633	2432.349075252088	2432.140252553844	2434.0649613612673	2428.9557167749963	2323.184322721028	2429.0325214714844	2430.874163960508	2431.3472116947473	2425.16371996338	2431.461159854531	2432.1568818488904	2429.308775795888
2433.4864286328443	2428.902771930164	2866.6138943402984	2432.263036607449	2430.515156367429	2990.3834161943714	2434.0033744876655	2430.4917936082825	2429.1673705404864	2432.657342564597	2325.2498501265204	2433.6064601474554	2433.401504133674	2430.053206811455	2430.793422491056	2435.9216844637676	2431.7476573554654	2876.1952737726633	2432.349075252088	2432.140252553844	2434.0649613612673	2428.9557167749963	2323.184322721028	2429.0325214714844	2430.874163960508	2431.3472116947473	2425.16371996338	2431.461159854531	2429.788018588857	2428.040006311245
2433.4864286328443	2428.902771930164	2866.6138943402984	2432.263036607449	2430.515156367429	2990.3834161943714	2433.755707225638	2424.438307835637	2429.1673705404864	2432.657342564597	2325.2498501265204	2433.6064601474554	2433.401504133674	2429.605305269124	2430.725610047579	2433.963546966948	2429.3607890988987	2876.1952737726633	2430.7752099817876	2432.140252553844	2428.1560691938203	2428.9557167749963	2323.184322721028	2429.0325214714844	2430.388256355845	2431.3472116947473	2425.16371996338	2431.461159854531	2429.788018588857	2428.040006311245
2433.4864286328443	2428.902771930164	2866.6138943402984	2432.263036607449	2430.515156367429	2987.9683042171696	2432.0635419146683	2424.438307835637	2429.1673705404864	2432.657342564597	2325.2498501265204	2433.6064601474554	2433.401504133674	2429.605305269124	2429.276198774121	2433.963546966948	2427.3405290437076	2876.1952737726633	2430.7752099817876	2432.140252553844	2428.1560691938203	2428.9557167749963	2323.184322721028	2429.0325214714844	2430.388256355845	2430.109697658328	2425.16371996338	2431.461159854531	2429.788018588857	2428.040006311245
2433.4864286328443	2428.902771930164	2866.6138943402984	2431.0003251360745	2423.8350054694065	2987.9683042171696	2431.1669322111234	2424.438307835637	2427.403562114696	2432.657342564597	2324.954365237895	2432.5317846935873	2432.659884820682	2429.605305269124	2429.276198774121	2433.963546966948	2427.3405290437076	2874.7626649488748	2427.489397537857	2432.140252553844	2428.1560691938203	2428.9557167749963	2323.184322721028	2429.0325214714844	2430.0010182121177	2430.109697658328	2425.16371996338	2428.9578710911387	2429.24541970295	2428.040006311245
2433.4864286328443	2428.067407518864	2864.5811387799354	2431.0003251360745	2423.8350054694065	2987.9683042171696	2431.1669322111234	2424.438307835637	2427.403562114696	2432.657342564597	2324.954365237895	2432.5317846935873	2431.072485106226	2429.605305269124	2429.276198774121	2433.963546966948	2427.3405290437076	2874.7626649488748	2427.489397537857	2430.6564078457905	2428.1560691938203	2428.9557167749963	2321.623969280111	2428.8050220210307	2430.0010182121177	2430.109697658328	2425.16371996338	2428.9578710911387	2429.24541970295	2427.718360048405
2432.2237047761987	2428.067407518864	2863.806148047968	2430.1982444961104	2423.8350054694065	2987.9683042171696	2431.1669322111234	2424.438307835637	2427.403562114696	2432.520197513347	2324.7465616810837	2432.5317846935873	2431.072485106226	2429.605305269124	2427.26999386083	2428.7409244426176	2427.3405290437076	2874.7626649488748	2427.489397537857	2430.6564078457905	2425.749248295987	2428.9557167749963	2321.623969280111	2426.6057076414872	2430.0010182121177	2430.109697658328	2425.16371996338	2428.2223032883294	2429.24541970295	2427.718360048405
2432.2237047761987	2428.067407518864	2863.806148047968	2429.1484978146873	2423.8350054694065	2987.9683042171696	2431.1669322111234	2424.438307835637	2426.7212636779627	2431.536270645749	2324.7465616810837	2431.6881822538194	2430.706004824551	2429.605305269124	2427.26999386083	2426.9495895970767	2427.3405290437076	2874.7626649488748	2427.489397537857	2430.6564078457905	2425.749248295987	2428.0949438310354	2321.623969280111	2426.6057076414872	2430.0010182121177	2430.109697658328	2425.16371996338	2428.043651141569	2429.24541970295	2427.718360048405
2429.4874063345496	2428.067407518864	2863.806148047968	2429.1484978146873	2423.8350054694065	2987.800837478695	2431.1669322111234	2424.438307835637	2426.7212636779627	2431.536270645749	2323.2949986145245	2431.6881822538194	2429.5551322732745	2429.605305269124	2427.26999386083	2426.9495895970767	2427.3405290437076	2872.9098183542983	2427.489397537857	2430.6564078457905	2425.749248295987	2425.99861117143	2321.623969280111	2426.6057076414872	2428.3329259313723	2430.109697658328	2425.16371996338	2428.043651141569	2429.24541970295	2427.718360048405
2429.1058299552888	2428.067407518864	2863.806148047968	2429.1484978146873	2423.8350054694065	2987.800837478695	2431.1669322111234	2421.9222522227947	2426.7212636779627	2431.536270645749	2323.2949986145245	2428.591319384346	2429.5551322732745	2425.6583457178317	2426.7075807206515	2426.750683909116	2425.4301517879076	2872.9098183542983	2427.489397537857	2429.555585244401	2425.504827936173	2425.99861117143	2321.623969280111	2426.6057076414872	2428.3329259313723	2428.9910014173943	2425.16371996338	2427.0007217156667	2426.783111352094	2427.718360048405
2428.475359878701	2428.067407518864	2861.832628689597	2428.730617752763	2423.8350054694065	2987.0821039298116	2428.979635951027	2421.9222522227947	2426.7212636779627	2429.207406733694	2323.2949986145245	2426.791557936313	2429.5551322732745	2425.6583457178317	2426.7075807206515	2426.750683909116	2425.4301517879076	2872.9098183542983	2427.489397537857	2425.9581587847206	2425.469625089619	2425.99861117143	2321.623969280111	2426.6057076414872	2426.4896943504027	2428.9910014173943	2425.16371996338	2425.920751129083	2426.783111352094	2427.7163552397947
2428.475359878701	2428.067407518864	2861.000891372242	2428.730617752763	2423.8350054694065	2987.0821039298116	2428.979635951027	2421.9222522227947	2426.7212636779627	2427.7284969599755	2322.662651306733	2425.505371494964	2426.8686323553147	2425.541684640896	2426.7075807206515	2426.750683909116	2425.4301517879076	2872.9098183542983	2425.8793537195297	2425.9581587847206	2424.5260266444857	2424.8754124246752	2321.623969280111	2425.882473402283	2426.4896943504027	2428.9910014173943	2425.16371996338	2423.904811031309	2426.596266196562	2427.7163552397947
2427.9262506945875	2428.067407518864	2861.000891372242	2428.730617752763	2423.8350054694065	2986.3627387607958	2428.530877028675	2421.9222522227947	2426.7212636779627	2427.7284969599755	2322.662651306733	2425.505371494964	2426.8686323553147	2425.541684640896	2426.7075807206515	2426.750683909116	2425.4301517879076	2872.2925702295734	2425.8793537195297	2424.44644591711	2424.5260266444857	2424.8754124246752	2321.623969280111	2420.486679771944	2425.0283865728925	2428.9910014173943	2425.16371996338	2423.904811031309	2426.596266196562	2425.4606563378757
2427.9262506945875	2428.067407518864	2861.000891372242	2427.672759848283	2423.8350054694065	2986.3627387607958	2428.530877028675	2421.9222522227947	2424.6256700500107	2426.591444412801	2320.856263344373	2425.505371494964	2426.8686323553147	2425.541684640896	2426.7075807206515	2426.750683909116	2425.4301517879076	2872.2925702295734	2425.8793537195297	2423.5389625601883	2424.5260266444857	2424.8754124246752	2320.558637037692	2420.486679771944	2425.0283865728925	2428.9910014173943	2425.16371996338	2423.904811031309	2425.317416582022	2425.4606563378757
2426.366116020871	2428.067407518864	2859.19900108563	2427.672759848283	2422.1687980653	2986.3627387607958	2425.232213605382	2421.9222522227947	2424.6256700500107	2426.591444412801	2319.767459574365	2425.505371494964	2426.8686323553147	2425.541684640896	2426.7075807206515	2426.750683909116	2425.4301517879076	2872.2925702295734	2425.8793537195297	2423.5389625601883	2424.5260266444857	2424.8754124246752	2319.08914489129	2420.486679771944	2425.0283865728925	2428.9910014173943	2425.16371996338	2423.904811031309	2425.317416582022	2425.4606563378757
2426.366116020871	2427.570487415369	2858.3896527307325	2424.862151818886	2421.8524039448175	2986.3627387607958	2425.232213605382	2421.9222522227947	2424.6256700500107	2426.591444412801	2319.767459574365	2424.456256508741	2423.5834580477845	2424.2051836218384	2426.396481725403	2426.750683909116	2425.4301517879076	2872.2925702295734	2424.4587047519944	2423.5389625601883	2424.5260266444857	2424.8754124246752	2319.08914489129	2420.486679771944	2425.0283865728925	2428.0574500922144	2425.16371996338	2423.904811031309	2421.150848711732	2423.150313139191
2426.366116020871	2427.570487415369	2858.3896527307325	2424.862151818886	2421.8524039448175	2986.3627387607958	2425.232213605382	2421.9222522227947	2423.9486843856935	2426.591444412801	2319.767459574365	2424.456256508741	2423.5834580477845	2424.2051836218384	2426.377037375811	2426.750683909116	2425.4301517879076	2872.2925702295734	2424.4587047519944	2423.5389625601883	2424.5260266444857	2424.8754124246752	2318.430747563682	2420.486679771944	2425.0283865728925	2426.2673744427184	2425.16371996338	2423.15945943412	2421.150848711732	2423.150313139191
2426.366116020871	2427.570487415369	2858.3896527307325	2424.862151818886	2421.8524039448175	2986.3627387607958	2424.891915420746	2420.122839443776	2423.9486843856935	2426.591444412801	2319.767459574365	2424.456256508741	2423.5834580477845	2424.2051836218384	2426.377037375811	2426.3858799899253	2424.874382839852	2872.2925702295734	2424.4587047519944	2423.5389625601883	2424.5260266444857	2424.8754124246752	2317.5413256156653	2420.486679771944	2424.498209257422	2426.220458739045	2425.16371996338	2423.15945943412	2421.150848711732	2423.150313139191
2423.869273765433	2426.1497617715013	2856.8308353385337	2424.805365479565	2421.8524039448175	2986.3627387607958	2421.7621811351933	2420.122839443776	2423.9486843856935	2426.591444412801	2319.767459574365	2424.456256508741	2423.5834580477845	2424.2051836218384	2426.377037375811	2426.3858799899253	2424.874382839852	2872.2925702295734	2418.760333835924	2423.5270712975616	2424.5260266444857	2424.8754124246752	2317.1498203379883	2420.486679771944	2424.498209257422	2426.220458739045	2423.495500600527	2423.15945943412	2420.9447020699567	2421.008889839553
2420.5735855471485	2424.03707738055	2856.8308353385337	2423.383322868633	2421.8524039448175	2985.053153511928	2416.9526953753043	2420.122839443776	2423.9486843856935	2424.245870118912	2316.86208080562	2422.6339147637514	2423.5834580477845	2424.2051836218384	2425.8444039114984	2426.3858799899253	2424.0112508278353	2872.2925702295734	2418.760333835924	2423.5270712975616	2424.5260266444857	2424.3989998676025	2317.1498203379883	2420.486679771944	2424.498209257422	2426.220458739045	2423.495500600527	2423.15945943412	2420.9447020699567	2421.008889839553
2420.5735855471485	2424.03707738055	2856.8308353385337	2423.383322868633	2421.8524039448175	2985.053153511928	2416.9526953753043	2420.122839443776	2423.9486843856935	2424.245870118912	2316.86208080562	2422.1569924475966	2423.5834580477845	2423.9383214689374	2425.8444039114984	2426.3858799899253	2424.0112508278353	2872.2925702295734	2418.760333835924	2423.2538128892156	2424.5260266444857	2424.3989998676025	2317.1498203379883	2420.486679771944	2424.498209257422	2425.7222472155668	2423.495500600527	2423.15945943412	2420.9447020699567	2421.008889839553
2420.5735855471485	2423.433884995225	2856.0550775056918	2421.559996508412	2421.8524039448175	2985.053153511928	2416.9526953753043	2420.122839443776	2423.9486843856935	2424.245870118912	2316.86208080562	2421.3365001506027	2421.566721508696	2422.5806493615833	2425.741161705544	2422.8832915466096	2424.0112508278353	2872.2925702295734	2418.760333835924	2422.9180137259627	2424.0333027530955	2424.1501674899177	2317.0633489052752	2420.1148944441907	2422.9181574844397	2425.150841841916	2421.8043509809313	2420.661587471408	2420.9447020699567	2421.008889839553
2420.5735855471485	2422.101847147531	2856.0550775056918	2421.559996508412	2421.8524039448175	2985.053153511928	2416.9526953753043	2418.89036376332	2423.9486843856935	2418.9799790088105	2316.5288335277332	2421.3365001506027	2421.566721508696	2422.250233287816	2425.741161705544	2422.8832915466096	2423.7986320177665	2872.2925702295734	2418.760333835924	2422.8287615554873	2422.0031579117313	2424.1166683345664	2317.0633489052752	2420.1148944441907	2422.9181574844397	2425.150841841916	2421.8043509809313	2420.661587471408	2418.653263532359	2421.008889839553
2419.5194388239406	2419.2541050755667	2856.0550775056918	2421.559996508412	2421.149811984674	2985.053153511928	2416.9526953753043	2418.89036376332	2423.9486843856935	2418.9799790088105	2316.5288335277332	2420.234248195888	2421.566721508696	2421.342127010813	2425.741161705544	2420.259215710181	2423.7986320177665	2872.2925702295734	2418.760333835924	2422.8287615554873	2422.0031579117313	2424.1166683345664	2317.0633489052752	2420.1148944441907	2421.6330590586026	2425.150841841916	2421.8043509809313	2419.5823055711585	2418.653263532359	2421.008889839553
2419.0843835719024	2419.2541050755667	2856.0550775056918	2421.5087821262487	2421.113960047968	2985.053153511928	2416.9526953753043	2418.89036376332	2421.7012618659974	2418.9799790088105	2316.5288335277332	2419.476199159711	2421.324325296133	2421.342127010813	2420.1144916341755	2419.567635432448	2422.5483571370996	2870.4780050854747	2418.760333835924	2422.8287615554873	2422.0031579117313	2424.1166683345664	2317.045878066648	2420.1148944441907	2421.6330590586026	2423.7128419551295	2421.8043509809313	2419.5823055711585	2418.653263532359	2417.8583600567435
2419.0843835719024	2419.2541050755667	2856.0550775056918	2420.915497247749	2419.4081169961746	2985.053153511928	2416.9526953753043	2418.89036376332	2421.7012618659974	2418.9799790088105	2316.5288335277332	2419.476199159711	2421.324325296133	2421.18018204801	2420.1144916341755	2419.567635432448	2421.6369680592543	2870.4780050854747	2418.760333835924	2422.239895963131	2421.8545903536146	2423.2375963002155	2317.045878066648	2420.1148944441907	2421.233517197976	2422.385153470505	2420.383687965752	2419.5823055711585	2418.560536001468	2417.8583600567435
2418.2553368792164	2419.2541050755667	2856.0550775056918	2420.915497247749	2419.4081169961746	2985.053153511928	2416.9526953753043	2416.918730962957	2420.3345298156437	2418.9799790088105	2316.315965164943	2419.476199159711	2421.324325296133	2418.4950777400295	2420.1144916341755	2419.567635432448	2421.03154297707	2870.4780050854747	2418.760333835924	2422.239895963131	2421.8545903536146	2421.1675371677475	2317.045878066648	2420.1148944441907	2421.233517197976	2422.385153470505	2420.383687965752	2419.5823055711585	2418.560536001468	2417.8583600567435
2417.9094245542187	2419.2541050755667	2855.770649192415	2420.915497247749	2419.4081169961746	2985.053153511928	2416.9526953753043	2416.918730962957	2420.3345298156437	2418.091382093376	2316.315965164943	2419.476199159711	2421.324325296133	2418.098207709911	2420.1144916341755	2419.567635432448	2418.8836940287033	2870.4780050854747	2418.760333835924	2422.239895963131	2421.7574616391657	2420.8047860492225	2316.80661666599	2420.1148944441907	2421.233517197976	2422.385153470505	2417.5233487834844	2419.5823055711585	2417.714224843937	2417.8583600567435
2417.198723900683	2419.2541050755667	2855.7024369321625	2419.978886771645	2419.4081169961746	2984.8328794336494	2416.9526953753043	2416.918730962957	2420.3345298156437	2417.866594280311	2315.2240618268024	2419.4199940575854	2419.460795308691	2418.098207709911	2420.1144916341755	2419.448531193	2418.8836940287033	2870.4780050854747	2418.760333835924	2422.239895963131	2420.6617174094445	2420.8047860492225	2315.3980867812998	2419.0893886037006	2421.1201249098967	2422.385153470505	2417.5233487834844	2419.5823055711585	2417.714224843937	2417.8583600567435
2417.198723900683	2419.113416091539	2855.6867419524647	2419.978886771645	2418.8928925026116	2984.8328794336494	2416.9526953753043	2416.918730962957	2419.8725444778265	2416.838950214346	2315.2240618268024	2419.4199940575854	2419.460795308691	2417.6488979810792	2420.1144916341755	2419.448531193	2418.6732933774015	2870.4780050854747	2418.760333835924	2421.2361494573265	2418.9306764900716	2420.8047860492225	2315.2693628198017	2417.830568033714	2421.1201249098967	2421.7005561914425	2417.4996953380078	2419.5823055711585	2417.714224843937	2417.8583600567435
2417.198723900683	2417.7362735856736	2855.6867419524647	2419.491237219554	2418.8928925026116	2984.8328794336494	2416.9526953753043	2416.918730962957	2419.696861567261	2416.838950214346	2315.2240618268024	2419.035035074506	2418.0211854152512	2417.5468520428776	2420.1144916341755	2419.448531193	2418.6732933774015	2870.4780050854747	2418.760333835924	2421.2361494573265	2418.892143149478	2418.1764349750256	2314.481077454509	2417.830568033714	2418.8699016291002	2417.5705788937544	2417.4996953380078	2419.5823055711585	2417.714224843937	2417.291097518072
2417.198723900683	2417.7362735856736	2855.570163934555	2419.099225625474	2418.81422737225	2984.8328794336494	2416.9526953753043	2416.918730962957	2419.696861567261	2416.838950214346	2314.6605737743466	2419.035035074506	2418.0211854152512	2417.224575796059	2420.1144916341755	2418.7553682463977	2418.575914744428	2870.431270172963	2418.760333835924	2421.2361494573265	2418.892143149478	2418.1764349750256	2314.481077454509	2417.7096592554635	2418.8699016291002	2417.5705788937544	2417.084329662651	2417.289368481143	2417.714224843937	2415.129377439813
2417.198723900683	2417.7362735856736	2855.0705896270238	2418.5821670017676	2418.81422737225	2984.668400452435	2416.9526953753043	2416.918730962957	2419.293773872256	2416.838950214346	2314.497660987308	2419.035035074506	2418.0211854152512	2416.899808811084	2420.1144916341755	2418.7553682463977	2418.575914744428	2870.3310748414783	2418.488419378397	2420.5558132950705	2418.8109002853453	2418.1764349750256	2314.481077454509	2417.7096592554635	2417.659699569751	2416.69310099345	2417.084329662651	2414.959652385795	2416.986020153592	2415.129377439813
2417.198723900683	2417.7362735856736	2854.17541966509	2418.5821670017676	2417.903810848833	2984.6158241460294	2416.585430737259	2416.918730962957	2418.964718684562	2416.838950214346	2314.497660987308	2419.035035074506	2418.0211854152512	2416.591148796278	2419.323685734352	2418.7553682463977	2418.575914744428	2870.3310748414783	2417.9119405140273	2420.5558132950705	2418.8109002853453	2417.9796080112433	2314.402269764655	2417.7096592554635	2417.659699569751	2416.69310099345	2417.084329662651	2414.959652385795	2416.986020153592	2415.129377439813
2417.198723900683	2417.7362735856736	2854.17541966509	2418.5821670017676	2416.260131171542	2983.8927255853537	2416.585430737259	2416.6888907066336	2418.964718684562	2416.838950214346	2314.497660987308	2418.2185766803386	2418.0211854152512	2415.2262628830463	2418.8129067489913	2417.1702356149126	2418.575914744428	2869.6613075867763	2416.6176054319253	2419.1044094532836	2416.8233042361167	2417.9796080112433	2314.402269764655	2417.7096592554635	2416.2208829005244	2415.3310599201063	2417.084329662651	2414.959652385795	2416.986020153592	2415.129377439813
2417.198723900683	2416.2451968297314	2854.17541966509	2418.474924801412	2414.6881750387984	2983.8927255853537	2416.585430737259	2416.6025895342445	2417.68761494167	2414.8243117720726	2314.005626289062	2417.181730081794	2416.976558943766	2415.2262628830463	2418.8129067489913	2417.1702356149126	2418.388939178879	2869.2465296113337	2416.0271530622153	2418.6829297329587	2416.8233042361167	2416.1274075112083	2312.478080914874	2417.7096592554635	2416.2208829005244	2415.3310599201063	2415.646290717946	2414.959652385795	2416.986020153592	2414.903816960493
2416.301248523469	2416.2451968297314	2854.17541966509	2416.878029467147	2414.6881750387984	2983.8927255853537	2416.081935172976	2416.6025895342445	2416.35540365358	2414.8243117720726	2314.005626289062	2417.181730081794	2416.8888279647504	2415.2262628830463	2418.2460314125437	2417.1702356149126	2418.0524909366973	2869.015374398402	2414.660829050569	2417.2214319613913	2416.8233042361167	2415.914991186866	2312.471181138988	2417.7096592554635	2416.2208829005244	2415.3310599201063	2415.646290717946	2414.959652385795	2416.986020153592	2414.903816960493
2414.3590803784896	2415.7824651562414	2853.5529483209	2416.8132317302193	2414.6881750387984	2983.8927255853537	2415.9845700834167	2416.6025895342445	2415.327371826158	2414.8243117720726	2312.9346792477377	2414.785846227159	2416.1145355405583	2413.134580728652	2418.082594812831	2417.1702356149126	2416.982068891741	2869.015374398402	2414.660829050569	2417.2214319613913	2416.4927519854036	2415.914991186866	2312.131276530009	2417.7096592554635	2416.060719522357	2415.3310599201063	2415.646290717946	2414.959652385795	2416.986020153592	2414.903816960493
2412.963361130715	2415.6584638008403	2853.366363143809	2416.8132317302193	2414.6881750387984	2983.8543272960715	2415.9404590632994	2415.1201203720443	2414.7383539515613	2414.8243117720726	2312.054507534568	2414.5921177665928	2416.1145355405583	2413.134580728652	2417.6184772371184	2417.1702356149126	2416.982068891741	2868.973882827815	2414.660829050569	2417.2214319613913	2416.4927519854036	2413.6485428299816	2311.982570651902	2416.358221569509	2416.060719522357	2415.3310599201063	2414.3226344217737	2414.754844924822	2415.797326822104	2412.753150879979
2412.7112326837146	2415.6584638008403	2853.366363143809	2416.8132317302193	2414.6881750387984	2983.7992876956146	2414.3706300433696	2415.1201203720443	2414.277079320045	2413.3308316515913	2310.584196597103	2413.5794337686953	2416.1145355405583	2413.134580728652	2415.7667150411867	2417.0761905618037	2416.982068891741	2868.973882827815	2414.660829050569	2414.7578646274696	2416.4396061538173	2413.6485428299816	2311.5780668847624	2415.5943966256677	2414.3827968830296	2415.3310599201063	2414.13331146907	2414.754844924822	2414.7976016248685	2412.753150879979
2412.7112326837146	2413.532274451088	2853.0131057879485	2415.546448216532	2414.6881750387984	2983.4504791688905	2413.14285129284	2415.1201203720443	2414.277079320045	2412.8407091773747	2310.4172745522615	2413.3446918638756	2415.2434734392464	2413.134580728652	2415.4405638579774	2417.0761905618037	2414.165927324774	2868.973882827815	2414.660829050569	2414.7578646274696	2414.6032427066198	2413.6485428299816	2311.5780668847624	2415.5943966256677	2414.3827968830296	2415.3310599201063	2412.983930333213	2414.754844924822	2414.7976016248685	2412.753150879979
2412.7112326837146	2413.532274451088	2852.2859096569373	2415.546448216532	2414.1333676151958	2983.121440646294	2413.14285129284	2415.1201203720443	2414.277079320045	2412.8407091773747	2310.2511347981617	2413.3446918638756	2413.589688935956	2412.64036784995	2415.4405638579774	2416.6033982632325	2414.165927324774	2868.973882827815	2414.660829050569	2414.6804068874776	2414.6032427066198	2413.6485428299816	2311.5780668847624	2415.5943966256677	2414.3827968830296	2414.0019494681715	2412.6204173297824	2414.754844924822	2414.7976016248685	2412.753150879979
2412.481599611254	2413.532274451088	2852.151251696252	2413.6474639128046	2414.1333676151958	2982.5236673686845	2412.4653239578442	2413.4237453196806	2413.9559475377014	2412.8407091773747	2310.2511347981617	2413.3446918638756	2413.4315700272195	2412.64036784995	2414.7453168409115	2416.6033982632325	2414.165927324774	2868.5520617996135	2414.508375512124	2413.790370827767	2414.6032427066198	2412.38637367441	2311.5780668847624	2415.5943966256677	2412.925912739695	2413.9977339421316	2412.6204173297824	2414.754844924822	2414.54265936674	2412.753150879979
2412.0377237059433	2413.532274451088	2852.1127778178816	2413.6474639128046	2413.693013375662	2982.5236673686845	2412.4653239578442	2411.5756927406305	2413.919358652874	2412.8407091773747	2309.6316528257144	2413.3446918638756	2413.4315700272195	2412.64036784995	2414.1698285302746	2416.529774071626	2413.0350950431093	2868.4982331444926	2413.822849164483	2413.790370827767	2413.3740364870337	2412.1461328237538	2311.5780668847624	2415.5943966256677	2412.925912739695	2413.173248536575	2412.6204173297824	2413.2037057957577	2413.549561390617	2412.753150879979
2412.0377237059433	2413.532274451088	2852.0713681695693	2413.6474639128046	2412.5477260548882	2982.0789142348585	2412.4653239578442	2411.5756927406305	2413.919358652874	2412.8407091773747	2309.6316528257144	2412.8968735626036	2413.4315700272195	2411.794406173144	2414.1698285302746	2416.18137169292	2413.0350950431093	2867.589798729956	2413.822849164483	2413.790370827767	2413.3740364870337	2412.1461328237538	2310.2007811205317	2414.0161965809934	2412.925912739695	2413.173248536575	2412.6204173297824	2412.369060734508	2413.441571156867	2412.753150879979
2412.0377237059433	2412.2811296869213	2852.0713681695693	2413.6474639128046	2412.5477260548882	2982.0789142348585	2411.8395995317405	2411.5756927406305	2413.786005269781	2412.8407091773747	2309.6316528257144	2412.5732000321636	2413.4315700272195	2411.794406173144	2413.1513164830994	2416.18137169292	2413.0350950431093	2867.4612163601914	2413.822849164483	2413.790370827767	2413.092994544995	2411.694924841759	2309.475591579427	2414.0161965809934	2412.925912739695	2413.173248536575	2412.6204173297824	2412.369060734508	2413.441571156867	2412.753150879979
2412.0377237059433	2411.1760531424234	2852.0713681695693	2412.9922616852436	2412.5477260548882	2982.038953469031	2411.8395995317405	2410.638857279009	2413.786005269781	2412.8407091773747	2309.6316528257144	2412.5732000321636	2412.815075103706	2411.794406173144	2413.135375650886	2415.855099579084	2413.0350950431093	2867.417610033341	2413.822849164483	2413.790370827767	2412.58068108322	2411.694924841759	2309.475591579427	2413.4380662064846	2412.925912739695	2413.1063722969825	2412.256212434514	2412.369060734508	2412.2647389735644	2412.753150879979
2412.0377237059433	2411.1760531424234	2851.922799987231	2412.9922616852436	2410.9816729637323	2981.5963027771204	2411.8395995317405	2410.638857279009	2412.961482227693	2412.8407091773747	2308.9381244941565	2412.5732000321636	2412.815075103706	2411.419339823946	2413.135375650886	2414.2629016403907	2413.0350950431093	2866.7423870524794	2413.822849164483	2413.4400650614743	2412.58068108322	2411.694924841759	2309.475591579427	2413.4380662064846	2412.546401089268	2413.1063722969825	2412.256212434514	2412.369060734508	2412.2647389735644	2412.753150879979
2411.335232645798	2410.4897756678233	2851.7912949828983	2412.9922616852436	2410.9816729637323	2981.5963027771204	2411.8395995317405	2410.638857279009	2412.961482227693	2412.650579428361	2308.9381244941565	2412.5732000321636	2412.815075103706	2411.320843270488	2413.135375650886	2414.2629016403907	2412.380240076262	2866.7423870524794	2413.617740057255	2412.6057158802555	2412.58068108322	2411.219009619368	2309.475591579427	2411.414949722843	2412.546401089268	2413.1063722969825	2412.256212434514	2411.603448327254	2411.9305826373684	2412.753150879979
2410.913836724071	2410.4897756678233	2851.7912949828983	2412.9922616852436	2410.8744340547505	2981.5963027771204	2411.0144680454696	2410.638857279009	2412.961482227693	2412.574200810859	2308.9381244941565	2412.1611473281755	2411.838249609677	2411.320843270488	2412.7630231395165	2412.982674216547	2412.259888808832	2866.7423870524794	2413.617740057255	2412.6057158802555	2412.4513258790057	2411.219009619368	2309.475591579427	2411.414949722843	2412.3573183522185	2412.9195847830156	2412.256212434514	2411.603448327254	2411.9305826373684	2412.753150879979
2410.8596191345814	2410.4897756678233	2851.518054750155	2412.583770220481	2410.8744340547505	2981.5218809830644	2410.2498997055764	2410.638857279009	2412.3059301871144	2412.3780731165816	2308.9381244941565	2412.1611473281755	2409.843205910369	2411.2502568886694	2412.7630231395165	2412.982674216547	2412.259888808832	2866.7423870524794	2411.906801445901	2412.6057158802555	2412.4122308511805	2411.219009619368	2309.186606798028	2411.414949722843	2412.3573183522185	2412.3371913613482	2412.0917406497206	2411.603448327254	2411.9305826373684	2412.6747413687135
2410.8596191345814	2410.4897756678233	2851.0194660091524	2411.515171206792	2410.8744340547505	2981.2912896746084	2409.4796898437326	2410.638857279009	2411.150143278197	2412.3780731165816	2308.9381244941565	2412.1611473281755	2409.843205910369	2410.211483604175	2412.7630231395165	2412.0977926548762	2411.281621028238	2866.6166845243442	2411.906801445901	2411.137718765003	2412.317456893102	2411.115969580148	2307.908765274655	2411.414949722843	2412.3173511173995	2412.3371913613482	2412.0868411675424	2411.2237530974826	2411.467459537137	2412.6747413687135
2410.7417001011518	2410.4897756678233	2851.0194660091524	2411.515171206792	2409.875262574131	2981.2761537342453	2409.4796898437326	2410.638857279009	2411.1424312320696	2412.3780731165816	2308.094149824467	2412.131652348169	2409.843205910369	2409.973016248364	2412.7630231395165	2410.938003188275	2409.8142088808713	2866.3108691129073	2411.906801445901	2411.137718765003	2412.317456893102	2410.121755811242	2307.908765274655	2411.414949722843	2411.955216403227	2412.3371913613482	2411.5548527670585	2410.99753116627	2410.2772687090296	2412.6747413687135
2410.7417001011518	2410.1421286260975	2850.8114864212366	2411.4754569811203	2409.875262574131	2981.2467106955482	2409.4796898437326	2410.638857279009	2410.3217944556504	2412.3780731165816	2308.094149824467	2411.8861184304515	2409.843205910369	2409.973016248364	2412.560428183049	2410.938003188275	2409.2119518835602	2866.3108691129073	2411.906801445901	2411.137718765003	2410.4100022781467	2410.121755811242	2307.908765274655	2410.2811538227174	2410.9916464911316	2412.3371913613482	2411.0780660113314	2410.0370158890787	2410.2772687090296	2412.3251192198695
2410.7417001011518	2410.1421286260975	2850.7737424087663	2410.476165970774	2409.495127980134	2981.2467106955482	2409.4796898437326	2410.638857279009	2409.352647312676	2412.3780731165816	2308.094149824467	2411.8861184304515	2409.843205910369	2409.973016248364	2410.3845975824897	2410.938003188275	2409.071339298119	2866.2928328715893	2411.906801445901	2411.137718765003	2410.332838235529	2410.121755811242	2307.908765274655	2410.2134549457946	2410.9916464911316	2411.857672541375	2410.5156323208566	2409.687307916205	2410.2772687090296	2412.3251192198695
2410.7417001011518	2410.1421286260975	2850.5562487333373	2410.432100666748	2408.772029358208	2981.1717887094837	2409.4796898437326	2410.638857279009	2407.3100486990224	2412.0543345115584	2308.094149824467	2411.8861184304515	2409.843205910369	2409.973016248364	2409.2452799248613	2410.938003188275	2408.7165121244043	2866.1176757590983	2411.25493321175	2410.4324987578534	2410.323241849192	2409.516194916766	2307.51580618369	2410.2134549457946	2409.780020422336	2411.857672541375	2410.5156323208566	2409.687307916205	2410.039748159179	2411.084648318889
2410.7417001011518	2410.1421286260975	2850.5562487333373	2409.5271872313797	2408.772029358208	2981.108840587306	2409.321935387691	2410.5295487979265	2407.3100486990224	2411.7024857938386	2308.094149824467	2411.1263585291763	2409.843205910369	2409.4232492468227	2408.43909337286	2410.938003188275	2408.7165121244043	2865.9785829818766	2411.25493321175	2410.4324987578534	2409.220316830765	2409.516194916766	2307.51580618369	2410.2134549457946	2409.780020422336	2411.6395611282683	2409.755295203486	2409.687307916205	2408.7652633119706	2411.084648318889
2410.7417001011518	2410.1421286260975	2850.5262395826344	2409.5271872313797	2408.772029358208	2980.9836001325207	2409.321935387691	2409.418026150027	2407.3100486990224	2410.7372848981536	2308.094149824467	2411.03533331675	2409.5297244677877	2409.399538914885	2408.43909337286	2410.658764616327	2408.7165121244043	2865.7321758814405	2411.25493321175	2409.9755773995757	2409.220316830765	2409.1154263976155	2307.0865418147255	2409.226160197267	2409.046162504749	2411.6395611282683	2409.755295203486	2409.272004485039	2408.7652633119706	2409.3557503239217
2409.457664074957	2409.9132663555424	2850.356211612302	2409.5271872313797	2408.772029358208	2980.9257794652335	2409.321935387691	2409.418026150027	2407.3100486990224	2410.7372848981536	2307.805081325638	2410.857132017591	2409.3464199726304	2408.9995923221563	2408.43909337286	2410.374884674772	2406.915831878136	2865.5291382730647	2410.235191054956	2409.8214398600753	2408.7157707298425	2409.1154263976155	2306.929753831267	2409.226160197267	2408.2593379776167	2410.912491563299	2409.5953050385483	2408.8791332357755	2408.542436535563	2409.3557503239217
2409.457664074957	2409.9132663555424	2850.307909550263	2408.9105243435797	2408.772029358208	2980.727503458655	2409.321935387691	2408.1996620528334	2406.5306891170544	2410.3011495550995	2307.805081325638	2410.543767059827	2408.935430502795	2408.9995923221563	2408.43909337286	2410.374884674772	2406.915831878136	2865.260146339515	2409.6124831604925	2409.099553964007	2408.546395502652	2409.1154263976155	2306.929753831267	2408.8366237014475	2408.2039769991616	2410.912491563299	2409.5953050385483	2408.8791332357755	2408.542436535563	2408.9189341920205
2409.3126063687	2409.9132663555424	2850.307909550263	2408.9105243435797	2407.7146525603403	2980.566482294161	2409.029765814502	2408.1602260870986	2406.5306891170544	2409.636640786847	2307.805081325638	2410.543767059827	2408.935430502795	2408.1066239974393	2408.297794004652	2410.175895610492	2406.6888586797645	2865.0375819758933	2409.0303574278214	2408.78379890345	2408.546395502652	2409.1154263976155	2306.677764935302	2408.775603543312	2408.122977962995	2410.719850594729	2409.5333002725365	2408.8791332357755	2408.542436535563	2408.9189341920205
2409.3126063687	2409.9132663555424	2850.2296613752305	2408.830944274774	2407.3472807216676	2980.566482294161	2409.029765814502	2408.020687478573	2406.5306891170544	2409.636640786847	2307.805081325638	2409.3212771647727	2408.4655504805205	2407.8401642428735	2408.297794004652	2410.175895610492	2406.6888586797645	2864.810034811672	2409.0303574278214	2408.78379890345	2408.546395502652	2408.7355287078917	2306.677764935302	2408.775603543312	2408.122977962995	2410.073465463669	2409.5333002725365	2408.8791332357755	2408.542436535563	2408.4288470684737
2408.884116627123	2408.8973946969886	2850.2296613752305	2408.5987680717535	2407.3472807216676	2980.566482294161	2408.9391622895505	2407.4734895519073	2406.5244823063053	2409.245926743427	2307.72928940354	2408.5984629833	2407.888868889075	2407.8401642428735	2408.297794004652	2410.026572446411	2406.6888586797645	2864.5532862508567	2408.606595958062	2408.7518290829894	2408.546395502652	2408.084017955498	2306.677764935302	2408.775603543312	2408.01249282968	2409.186957439386	2409.142463986358	2408.7333599877297	2407.8560118192536	2408.4288470684737
2408.510527974872	2407.7631576650615	2850.2296613752305	2408.373667054475	2407.3472807216676	2980.4560408931256	2408.9391622895505	2407.4734895519073	2406.0114257669966	2408.397805615738	2307.6264151905634	2408.515982097086	2407.888868889075	2407.8401642428735	2408.1730626178764	2409.5165188499122	2406.2701311196597	2864.366709314653	2408.3686898945957	2408.2307419503604	2407.8778755133776	2408.084017955498	2306.5543528580533	2407.966476779842	2407.7299281363125	2409.1449421596203	2409.071879712019	2408.356549613092	2407.8560118192536	2407.9609695146214
2408.2450110088093	2407.7631576650615	2850.1070405151213	2408.373667054475	2407.324370959452	2980.4560408931256	2408.46523653724	2407.337122180796	2406.0114257669966	2408.2807431618453	2307.6264151905634	2408.1463359186187	2407.1319526611114	2407.8401642428735	2407.886706002877	2409.0931476179107	2406.2701311196597	2864.2983166004333	2408.3410191215776	2408.005034486458	2407.210388589501	2408.084017955498	2306.5543528580533	2407.0324737438486	2407.7299281363125	2408.7276919430487	2408.6711541149866	2408.247881800302	2406.8856746184288	2407.623238587098
2406.723351136892	2407.7631576650615	2849.9567026771856	2408.373667054475	2406.374229308249	2980.3013823676883	2408.46523653724	2407.337122180796	2406.0114257669966	2407.400855341848	2306.852722447431	2408.1463359186187	2407.1319526611114	2407.8401642428735	2407.886706002877	2408.129193419873	2406.2701311196597	2863.936942768836	2408.033896725151	2407.9212747507263	2407.1058684069085	2408.084017955498	2305.5542610492466	2406.821209420561	2406.948238154774	2407.971121611682	2408.1850226900074	2407.5719065856224	2406.8856746184288	2407.623238587098
2405.7253786891692	2407.5169251656143	2849.9567026771856	2408.373667054475	2406.374229308249	2980.3013823676883	2408.1575889108094	2406.8762670734714	2406.0114257669966	2407.3748212227624	2306.710459999579	2406.499610236974	2407.1319526611114	2407.493902962603	2407.6473370130234	2408.129193419873	2406.2701311196597	2863.8580161636182	2408.033896725151	2407.863033231136	2407.1058684069085	2408.084017955498	2305.5542610492466	2406.821209420561	2406.948238154774	2407.9506346717885	2407.6453768394385	2407.5719065856224	2406.8856746184288	2407.623238587098
2405.560284094187	2407.3794524092455	2849.926516755613	2407.6774242643564	2406.374229308249	2980.3013823676883	2408.0474922327085	2406.8213876983345	2406.0114257669966	2406.400594756941	2306.710459999579	2406.4903387354884	2406.448548846466	2407.2022796693245	2407.3173573018644	2408.073730231705	2406.237578232387	2863.5643738253657	2407.8190276755113	2407.2562807073473	2407.1058684069085	2408.084017955498	2305.2879536870823	2406.1806774701754	2406.948238154774	2407.892203217624	2407.2208718218135	2406.9848043422235	2406.6641552424567	2407.623238587098
2405.4777919395083	2407.3794524092455	2849.903876613645	2407.5219297906197	2406.374229308249	2980.2947050035214	2408.0474922327085	2406.377529858502	2406.0114257669966	2406.400594756941	2305.929866392007	2406.3707442819277	2406.362683866148	2407.177027253805	2407.1434519185186	2407.8747079040772	2406.237578232387	2863.5643738253657	2407.3794462785904	2407.2562807073473	2407.0400185405547	2407.0256289700465	2305.171820128449	2406.1806774701754	2406.948238154774	2407.5939324770375	2407.0958730188418	2406.380575904105	2406.6641552424567	2406.878723791103
2405.4260277444214	2407.1404389383633	2849.8219161123507	2407.073179028529	2406.374229308249	2980.2947050035214	2407.8677520492515	2406.254355728702	2405.8389870995215	2406.331753613424	2305.929866392007	2406.2582333622536	2406.362683866148	2406.7136356853352	2407.0004175411727	2407.5154446693646	2406.237578232387	2861.50517840894	2407.3794462785904	2406.811750082085	2407.0400185405547	2406.611460433531	2304.9380302929317	2406.1806774701754	2406.5399105059732	2407.5558028971636	2407.0958730188418	2406.229107051761	2406.269953653975	2406.1275399295446
2405.4260277444214	2407.1404389383633	2849.7376715235714	2406.9772382283	2406.374229308249	2980.1296006737693	2407.592989495096	2405.8770239260657	2405.7285523682344	2405.433944963759	2305.6530976862077	2406.2582333622536	2406.319548879226	2406.2377698705372	2406.823122882277	2406.7325350494993	2406.127716846018	2860.660277659221	2407.060236583948	2406.811750082085	2406.790848774211	2406.611460433531	2304.7336037077716	2405.8773132750493	2406.358928407084	2407.5558028971636	2407.0958730188418	2406.229107051761	2405.6095073337788	2406.1275399295446
2405.4260277444214	2406.778619372215	2849.674378864928	2406.496086589504	2406.374229308249	2980.0976975544786	2407.30018087404	2405.8770239260657	2405.7285523682344	2405.433944963759	2305.34018237794	2406.042769157535	2406.065210073218	2406.2377698705372	2406.531117258817	2405.8445565397797	2405.7458061882535	2860.2986550849632	2406.461250954559	2406.811750082085	2406.0417720729897	2406.14083649422	2304.7336037077716	2405.8463125936137	2405.6500760777612	2406.5562445029245	2407.0064712374115	2405.2576349628803	2405.095556992286	2405.980565195597
2405.4260277444214	2406.396599672245	2849.616275428354	2406.459220696073	2406.374229308249	2980.0404428911693	2407.30018087404	2405.6326191892326	2405.7285523682344	2405.261801412194	2305.0084556282277	2405.3113357661477	2406.065210073218	2405.941685800657	2406.0798346781635	2405.8142053196198	2405.7458061882535	2860.1401854359488	2405.9604407405964	2406.811750082085	2406.0417720729897	2405.322907819548	2304.7336037077716	2405.4685905489223	2405.6500760777612	2406.5562445029245	2406.6203409354853	2405.2576349628803	2405.095556992286	2405.980565195597
2405.339639989667	2406.283765633015	2849.616275428354	2406.459220696073	2405.6057197201126	2979.934667538323	2406.825188298534	2405.6326191892326	2405.2464784358885	2405.261801412194	2305.0084556282277	2405.155758192394	2406.023995466328	2405.8867853086576	2405.5187618727477	2405.759433893116	2405.7458061882535	2859.882850255865	2405.9604407405964	2406.811750082085	2405.553912253491	2405.022606299639	2304.4623015603715	2405.3755422928116	2405.6500760777612	2406.1798242144164	2405.4694976958117	2405.139850168689	2405.095556992286	2405.980565195597
2404.7918168279066	2406.283765633015	2849.616275428354	2405.788066141283	2405.6057197201126	2979.882307371321	2405.936296046161	2405.5476861153466	2404.6970369945884	2405.261801412194	2304.906082740452	2404.823413076622	2405.797453200929	2405.8867853086576	2405.5036459748203	2405.4551057578815	2405.679881038386	2859.5651837500855	2405.9604407405964	2406.260565748923	2405.553912253491	2404.9921286219196	2304.3495872527633	2405.187205903736	2405.442939322221	2406.0301205708356	2405.4694976958117	2405.139850168689	2405.0566053438138	2405.429794821867
2404.7372421997666	2405.9713392740305	2849.616275428354	2405.788066141283	2405.6057197201126	2979.8168977913065	2405.88914030793	2405.3787995640614	2404.6970369945884	2405.0263668061943	2304.704889437397	2404.823413076622	2405.3026385908524	2405.477847046729	2405.2977008344324	2404.917199702713	2405.679881038386	2859.515524927237	2405.2115644041105	2406.175388311237	2405.553912253491	2404.9921286219196	2304.2595098792845	2405.187205903736	2405.23263528722	2405.1746817801686	2405.4694976958117	2405.139850168689	2405.0566053438138	2404.998545301572
2404.7372421997666	2405.554052649509	2849.547368879774	2405.788066141283	2405.6057197201126	2979.7840699415583	2405.77731374901	2404.986570232302	2404.6970369945884	2405.0263668061943	2304.3255388213206	2404.6824391442046	2405.3026385908524	2405.0963524065946	2405.2977008344324	2404.9111431172605	2405.662930877067	2859.378569221496	2405.167850633545	2405.6854868112955	2405.2666667563853	2404.9921286219196	2304.233349503349	2405.037325315787	2405.0517434103385	2404.5750870573206	2404.7586235801327	2405.139850168689	2404.8755795557936	2404.409107544559
2404.3909324783576	2405.4003698304896	2849.501481461861	2405.4665930659876	2405.5005296173636	2979.702361475618	2405.5371889905578	2404.5691736192966	2404.6970369945884	2404.8656444495614	2304.210733084276	2404.4767827068003	2405.249268737942	2404.618168962926	2405.022495963822	2404.8357394146033	2405.4780549082802	2859.2202958020075	2405.0021289839456	2405.0817294061635	2404.8702891187713	2404.9921286219196	2304.010675710576	2404.769048103368	2404.543951076401	2404.5750870573206	2404.4808267116564	2405.002533726773	2404.530852811926	2403.746032594464
2404.296623987924	2404.6244475975595	2849.49826907033	2405.465494097867	2405.1159201633686	2979.680752934877	2405.1750902529197	2404.5691736192966	2404.5568610717855	2404.638365639472	2303.726791010947	2404.4767827068003	2404.8673174792843	2404.5316246839584	2404.973510529628	2404.1042409828924	2405.4780549082802	2859.0700097602585	2404.394619966025	2404.6647513034177	2404.546993258563	2404.677671944285	2303.904071487194	2404.630008596365	2404.045102115895	2404.156925965101	2404.4543203403064	2404.29707151987	2404.530852811926	2403.746032594464
2404.1252811090208	2404.5541332125044	2849.4015630299077	2405.24976793029	2404.692620753154	2979.6077533296984	2404.755533166143	2404.5691736192966	2404.2580655638444	2404.6370419506347	2303.6373919532653	2403.8899410016475	2404.8673174792843	2404.322534308405	2404.82245524098	2404.1042409828924	2405.2411796966835	2858.9177383427564	2404.2889370165485	2404.438130515273	2404.5413771341605	2404.6658892970904	2303.904071487194	2404.630008596365	2404.03565224885	2403.988969915298	2404.4543203403064	2404.29707151987	2404.229427608255	2403.746032594464
2404.1252811090208	2404.212727544889	2849.4015630299077	2404.714153494679	2404.3418585439017	2979.6077533296984	2404.148433829757	2404.5691736192966	2403.982439188728	2404.182150109759	2303.443424635323	2403.8899410016475	2404.731991997848	2404.2488189923097	2404.783913967523	2404.1042409828924	2404.852737847581	2858.769743194301	2404.2889370165485	2404.294372463523	2404.453676940877	2404.64884030853	2303.904071487194	2403.9936278779433	2403.982013038215	2403.988969915298	2404.189419610192	2404.252475589316	2404.0191308718495	2403.746032594464
2404.05020482697	2404.0930070399236	2849.262586678875	2404.576202547911	2404.3162025872207	2979.542370785213	2403.6660881654457	2404.0307049887815	2403.9221525874505	2404.182150109759	2303.3213582700437	2403.8899410016475	2404.2916801485617	2404.110705629466	2404.600500058722	2404.009620692788	2404.684142127159	2858.7274188084198	2404.2889370165485	2404.294372463523	2404.2757990716595	2404.3220229354906	2303.3029788959493	2403.9936278779433	2403.982013038215	2403.988969915298	2403.9208131065084	2403.7087113253374	2403.838668919597	2403.746032594464
2403.9169361385266	2403.7020912981625	2849.231762642161	2404.311958750446	2404.2500528658675	2979.542370785213	2403.6660881654457	2404.0307049887815	2403.9221525874505	2404.0732104823855	2303.0034640528697	2403.8361776570214	2404.2916801485617	2403.9568663204554	2404.46607661606	2403.566067472989	2404.669013120058	2858.7274188084198	2403.642639894777	2404.294372463523	2404.120170276931	2403.925732835862	2303.2933012308404	2403.7312715794765	2403.859694821981	2403.857735396666	2403.7715074047615	2403.5164624052222	2403.6170733164995	2403.5137359424957
2403.8589796866154	2403.4931277850537	2849.2172086694327	2404.311958750446	2403.807491333223	2979.542370785213	2403.4177765057702	2403.719030931762	2403.9052862439703	2403.988983171817	2302.5628931484835	2403.6199176326777	2404.1917665937726	2403.7190909287087	2404.3238451137213	2403.566067472989	2404.2853266896595	2858.6884753411596	2403.3423346382788	2404.294372463523	2403.8698442590667	2403.669215878571	2303.2933012308404	2403.717364623988	2403.681982763803	2403.681308969395	2403.374346169311	2403.425716953537	2403.072761589027	2403.5137359424957
2403.2957953226146	2403.4931277850537	2849.2109620605984	2403.863384568687	2403.585152652719	2979.5123715627183	2403.4177765057702	2403.719030931762	2403.9052862439703	2403.486961096171	2302.5628931484835	2403.3564314616524	2404.1917665937726	2403.569344303204	2403.866608446276	2403.502881008106	2404.143309097563	2858.587647917362	2403.3423346382788	2403.98577370485	2403.5837491093794	2403.2919101710618	2303.054126174731	2403.4834101448587	2403.333410333067	2403.5724021861834	2403.168622895008	2403.425716953537	2403.0407702780453	2403.359992904823
2403.2957953226146	2403.326086646392	2849.1968660827397	2403.8279694114126	2403.4895824512923	2979.510447476051	2403.4177765057702	2403.162939376604	2403.9052862439703	2403.2979777701375	2302.4722111125975	2403.237414580577	2403.9959902150763	2403.127571376628	2403.4078494571877	2403.2339783280336	2404.123820407017	2858.511942461972	2403.308888590853	2403.722696318222	2403.5837491093794	2403.2919101710618	2302.855265567345	2403.4834101448587	2403.231833937381	2403.174624953348	2402.9174341296102	2403.3714451047604	2403.0407702780453	2403.247439164573
2403.2077500791947	2403.156767953843	2849.1522400555605	2403.3891960102173	2402.507257767258	2979.489827943865	2403.4177765057702	2402.9945929129285	2403.8780355373865	2403.250838015376	2302.4722111125975	2402.9609097325715	2403.6455419653316	2403.127571376628	2403.3426239968453	2402.7910799847277	2403.614727919792	2858.4695138478733	2403.0720068084297	2403.4985410108093	2403.1582016459042	2403.209820461879	2302.855265567345	2403.294340293159	2403.1792099735476	2403.089147720983	2402.9174341296102	2402.9223013375654	2402.9946920866614	2402.8694219928857
2403.2077500791947	2402.8722154156503	2849.1422424978446	2403.160519262091	2402.3046947514827	2979.4773572118247	2403.220496548472	2402.9896387239914	2403.3693323645616	2403.1583215763344	2302.1134633626793	2402.83720352226	2403.4177595489914	2403.118652822567	2403.131975472931	2402.7910799847277	2403.1420666545123	2858.3502676197418	2402.9234609925456	2403.3042205854235	2403.1043265479325	2402.8136151992258	2302.5960032234116	2403.0333930550614	2403.1104300368593	2402.778127910593	2402.9174341296102	2402.9223013375654	2402.9946920866614	2402.8694219928857
2402.8470502192235	2402.8722154156503	2849.1072456769093	2402.8097661458974	2402.3046947514827	2979.471918899295	2403.1774103739394	2402.8257127429715	2403.1143122558788	2403.0244059359075	2302.0650481336484	2402.1770729488717	2403.1567520848544	2402.6755645850603	2403.030650530771	2402.7910799847277	2402.59605768861	2858.261132081883	2402.8302567453775	2403.136629155213	2403.101067909244	2402.807254220988	2302.3027267938824	2402.9836401058074	2403.1104300368593	2402.778127910593	2402.8474568943375	2402.822990408406	2402.688849444917	2402.8694219928857
2402.8470502192235	2402.831326657706	2849.0879184816777	2402.460274275016	2402.2168601576345	2979.4610164222677	2403.1774103739394	2402.4925460220757	2402.581654830955	2402.8616297413096	2302.03338605317	2402.1770729488717	2402.977163836868	2402.6755645850603	2402.7839996217403	2402.508127578414	2402.59605768861	2858.18419314598	2402.8302567453775	2402.799685056633	2402.739122601071	2402.611798273096	2302.2206793988325	2402.7759565294696	2402.875449322364	2402.7712878091847	2402.8474568943375	2402.822990408406	2402.6300461745373	2402.8694219928857
2402.7124724594546	2402.617499706624	2849.0598700959827	2402.460274275016	2402.1725084456484	2979.4306388553955	2403.1074313972904	2402.336494343389	2402.3520050531347	2402.5421338056035	2302.009889909591	2402.0935910816365	2402.6826928530677	2402.6388690795743	2402.702605133448	2402.382034019829	2402.445855105564	2858.1271592195553	2402.458281163579	2402.746215226157	2402.59566941506	2402.611798273096	2302.1210958925317	2402.571252090779	2402.703386258866	2402.7712878091847	2402.713135766472	2402.814927876195	2402.3575248402526	2402.579163921104
2402.7124724594546	2402.617499706624	2849.0523015856675	2402.459721584229	2401.809321297388	2979.3984784772483	2402.8071652496956	2402.137562065517	2402.19833275425	2402.4896175377885	2302.009889909591	2401.8937241302283	2402.6826928530677	2402.604528451205	2402.6055698856885	2402.308373608197	2402.442234035371	2858.019679566374	2402.421493792514	2402.5277847851207	2402.48894281938	2402.345258479951	2302.0710217784263	2402.5109940541465	2402.596060391762	2402.6886541417493	2402.5790370503937	2402.6870958902973	2402.2035002160733	2402.522275453511
2402.55968683856	2402.469799966287	2849.034118751618	2402.422463995706	2401.809321297388	2979.380341644498	2402.552211104609	2402.119056542138	2401.9960460830066	2402.3416489580404	2301.813253526654	2401.830622325046	2402.3708560595223	2402.2650924151094	2402.3762962794285	2402.1122131884003	2402.358180980147	2857.9040429023053	2402.399577911657	2402.4191303770226	2402.48894281938	2401.9512506327433	2301.899642000457	2402.4896830421912	2402.528426416987	2402.4694856211245	2402.2665251123117	2402.456675975294	2402.0587836937616	2402.411613129321
2402.394781227964	2402.469799966287	2849.0221226530284	2402.212751422145	2401.809321297388	2979.3756634878314	2402.238349479199	2402.1057153183156	2401.896230423969	2402.3350485096676	2301.813253526654	2401.677014513402	2402.2481288240206	2401.9985231361284	2402.275009554673	2401.9401416821256	2402.2753087794335	2857.87144590393	2402.18066859969	2402.1647951092764	2402.2696861602417	2401.9512506327433	2301.708096429155	2402.3756940139524	2402.2500749687642	2402.2217983357	2401.9935444155535	2402.2736262712147	2402.0345468638066	2402.2307870936115
2402.2305644614244	2402.3015104507917	2849.0104216133536	2402.1963531506735	2401.786072894978	2979.3623117190796	2402.231255664469	2402.1057153183156	2401.787955195027	2402.167083100942	2301.714262647741	2401.677014513402	2401.9603248762796	2401.8704820423122	2402.0962766917837	2401.747606383292	2402.170461712906	2857.801031981419	2402.18066859969	2402.102312263484	2402.087378559269	2401.9456248162633	2301.516691966814	2402.1292095375907	2401.926013365885	2402.1425654343852	2401.6508718318946	2402.0996295863943	2401.883840176565	2402.1849421018715
2402.134259572397	2402.2478370462836	2848.9958600175805	2401.9004403831555	2401.7061225377115	2979.3510564753797	2402.1738662832886	2401.964757174359	2401.713780298839	2401.9792255878683	2301.53973837095	2401.67640329105	2401.849982050498	2401.7536251276547	2401.955221535486	2401.747606383292	2402.049750486286	2857.7689354913946	2402.0696022562406	2401.996705072838	2401.9719186443344	2401.851315585265	2301.516691966814	2401.713430866426	2401.7320907098033	2401.9510943642404	2401.586954569743	2402.0204939715513	2401.883840176565	2402.010684209369
2402.0697342766057	2402.1172601634266	2848.9958600175805	2401.5446551099008	2401.632159678811	2979.3443385373293	2401.9166143231773	2401.8094621934524	2401.6964590463526	2401.9262088075357	2301.4932424570416	2401.651685330589	2401.8468112557375	2401.636785202487	2401.8155975696595	2401.6344925991875	2401.9159320216086	2857.6023502256962	2401.932218321956	2401.9032034898923	2401.8719007711743	2401.838568047166	2301.4571933256425	2401.600808725112	2401.5086535782443	2401.7810126107265	2401.421501937413	2401.8975181805167	2401.818906152015	2401.9919407750585
2402.0204300509567	2402.0033446245407	2848.989068073117	2401.453577489209	2401.356173027625	2979.338270568568	2401.792169615755	2401.730022988863	2401.526213686492	2401.836781553299	2301.3658161563426	2401.6280465850205	2401.8080842581	2401.4838560546814	2401.7554567571938	2401.5481470251493	2401.844711754922	2857.576352145114	2401.781607242338	2401.8181272374936	2401.7932185991067	2401.694021081196	2301.445469854253	2401.600808725112	2401.4263834035974	2401.6082395909475	2401.421501937413	2401.8975181805167	2401.6737992467747	2401.804439945184
2401.7541383701864	2401.8538770363552	2848.98038577248	2401.3785735947936	2401.2329965903923	2979.3270302222045	2401.601143020326	2401.5697138471132	2401.3441883695587	2401.754703811666	2301.242988559024	2401.6008030648127	2401.6710263071354	2401.4079429212625	2401.6087951939207	2401.4435359264144	2401.7508874271157	2857.544864818853	2401.6481246638323	2401.7977951868857	2401.6904976698575	2401.5508662565258	2301.33569449718	2401.5593722909857	2401.4263834035974	2401.298468497036	2401.3802398546154	2401.8151706963104	2401.6228926904323	2401.725828165438
2401.6593740257563	2401.785572131446	2848.9750671238266	2401.2631738868054	2401.1251041482174	2979.3240891469277	2401.421079248632	2401.4304479438197	2401.238306333781	2401.5090450827056	2301.200999500022	2401.4192837706414	2401.5335433416703	2401.3322740646136	2401.538741893718	2401.365174413289	2401.696602658323	2857.512818534121	2401.5547311823034	2401.7044156724232	2401.4812814383554	2401.4365571646767	2301.219235542718	2401.5527462690893	2401.370010552655	2401.1845021472677	2401.2886297357645	2401.613120489647	2401.5075359469533	2401.7119613737714
2401.516431934897	2401.701561763288	2848.966191655358	2401.1609316675545	2401.063774599057	2979.317154215832	2401.2356205282476	2401.3621833660654	2401.051624212055	2401.4750587966164	2301.124367577918	2401.300533979077	2401.5057308712085	2401.2859064692234	2401.412069709046	2401.2066216182334	2401.583408056612	2857.4863397433733	2401.420276871107	2401.637294520041	2401.3682539123715	2401.3547951679006	2301.181754358436	2401.4839163040356	2401.3225272950053	2401.1108825148212	2401.1984826131566	2401.551001775479	2401.3814666526423	2401.5784837517986
2401.4258756514764	2401.477436005247	2848.958298911001	2401.1609316675545	2401.063774599057	2979.307631382421	2401.1337870293587	2401.2479929261544	2401.051624212055	2401.2642877490707	2301.05426772991	2401.218060483031	2401.4625344964356	2401.271043486672	2401.1850662788415	2401.001637173596	2401.5503144576896	2857.4612635878475	2401.379500794805	2401.4709679938574	2401.3375942898865	2401.2639548688335	2301.0799478094605	2401.3842864949543	2401.308967088326	2401.07149380153	2401.0698081493038	2401.3972139629414	2401.28016543119	2401.5417304836146
2401.4005205396643	2401.3646484210713	2848.9510015330943	2401.0765092976326	2400.9738036722565	2979.2983610166834	2401.0245473948007	2401.1569624772624	2401.0402518554783	2401.131133862166	2300.997125221815	2401.096640270119	2401.4069555935566	2401.2114818494683	2401.1303064404406	2400.8517755762373	2401.511273036762	2857.4200536800145	2401.3217477121034	2401.4086481735467	2401.304529129384	2401.1905554479345	2300.905122243249	2401.2744621738884	2401.274706580202	2401.008683284734	2400.959655841052	2401.216885685209	2401.158528577288	2401.4427216836834
2401.3234180930335	2401.255607574019	2848.9468319359958	2400.972590888697	2400.8328648638862	2979.2937205648323	2400.987418115661	2401.1152952989924	2400.987092228947	2401.036066430429	2300.9249914642173	2401.0435056841375	2401.331027617225	2401.168828287998	2401.0519031687136	2400.817400663725	2401.4829465566995	2857.3988167196812	2401.1676642501006	2401.346522198755	2401.2268471510038	2401.099851834657	2300.8312194840123	2401.1857358266398	2401.2022479937	2401.0068868830717	2400.8691021075197	2401.1454085224304	2401.072999734775	2401.385279099498
2401.1755760732717	2401.155826557651	2848.9430293038786	2400.950312994667	2400.6945500045913	2979.2873697274263	2400.9417997886308	2400.920414002989	2400.875936667804	2400.9711369314987	2300.859667025203	2401.01873578517	2401.2619263055967	2401.019388607398	2400.944735963845	2400.79753694942	2401.4069194442523	2857.3832657313833	2401.061291767508	2401.25640275219	2401.187883930929	2401.0623738055288	2300.7980713872653	2401.168827181005	2401.1508427189556	2400.9648275880104	2400.764413542345	2401.091786799688	2401.0577040710023	2401.2791080262155
2401.1092555884175	2401.0765150664465	2848.936300630462	2400.851070658202	2400.579495001872	2979.2797881550396	2400.8505223907055	2400.901124552819	2400.8526254335998	2400.8503644428574	2300.7830094047486	2400.9863661748705	2401.164177439594	2400.908352902034	2400.875803979885	2400.7690851009093	2401.339583327262	2857.3595480036647	2400.9956026891045	2401.2140690085366	2401.140454624905	2400.9618804751835	2300.7493756216636	2401.032313341697	2401.04830486388	2400.8899789113116	2400.764413542345	2400.996502955555	2401.04513184617	2401.223304795578
2401.013090684534	2401.025001577285	2848.932651568985	2400.778249376468	2400.5268425722343	2979.2776221965905	2400.7859286795365	2400.8718412523554	2400.812910056712	2400.808913111553	2300.684522048369	2400.945480544073	2401.0787105792615	2400.8404998454453	2400.8236278077093	2400.744188149704	2401.285630285642	2857.346732499434	2400.898284698332	2401.121172077043	2401.0771581810195	2400.9203947335823	2300.719983149412	2400.926523238738	2400.979822469276	2400.8449979239745	2400.717522367806	2400.9131441969002	2400.9760613326885	2401.10744129831
2400.978006514399	2400.9649407453953	2848.929508230783	2400.7228875629307	2400.476223290994	2979.2736643915214	2400.6830787703943	2400.8516888277004	2400.7950673398327	2400.724241790748	2300.6536310170923	2400.915483625867	2401.004165648561	2400.8035404351817	2400.7262331133225	2400.681433459667	2401.206748836537	2857.3340592012773	2400.8336766303264	2401.052325396367	2400.976918483859	2400.870038320643	2300.673951054395	2400.860931756795	2400.958871469715	2400.8272192269897	2400.650795382952	2400.855900035239	2400.9182074130917	2401.0564923255824
2400.887693924528	2400.9288472353574	2848.9269339994494	2400.651336134404	2400.438596093544	2979.269399623093	2400.6717919923462	2400.808747357603	2400.7351480334905	2400.67774215699	2300.6336517191066	2400.8333147432118	2400.9352444540077	2400.7310372426323	2400.68521673945	2400.628321470424	2401.1312402972153	2857.32442178784	2400.7723179549916	2400.9966261577606	2400.935872932385	2400.8105466204834	2300.6137177517003	2400.810061712835	2400.8556972255064	2400.762094892324	2400.600756482062	2400.801937292096	2400.8414238692935	2400.9862214528785
2400.8392595811347	2400.8808727117457	2848.9249115499824	2400.609714777151	2400.4205759713477	2979.266987178742	2400.619709915579	2400.7791513189927	2400.6520068862997	2400.649123450543	2300.588006653544	2400.7755458294973	2400.8714827951285	2400.6659622732045	2400.6398840756583	2400.5504997064527	2401.0815218402035	2857.3180659721565	2400.731065387993	2400.9681695537365	2400.8773681861358	2400.752802624284	2300.569613940223	2400.7468909092904	2400.811461456498	2400.7241536487813	2400.575088322118	2400.7700756266345	2400.8040452437067	2400.9275154838124
2400.822269478647	2400.835769025618	2848.9234516905153	2400.574812242562	2400.388568795086	2979.2651874537396	2400.5813304863836	2400.7506338689645	2400.613488657647	2400.620325075904	2300.5605897056357	2400.7426093805407	2400.833075179042	2400.6200555526243	2400.608314114981	2400.487746579903	2401.0284193232637	2857.312501192152	2400.6936748813896	2400.9434343909757	2400.8434889179034	2400.6931315704423	2300.5438056380854	2400.706792519186	2400.756112971427	2400.688253742257	2400.5334618435136	2400.7167765104186	2400.7520470222635	2400.8888666733837
2400.7986451363336	2400.785023784205	2848.922114509226	2400.544864901101	2400.3649397601016	2979.2637011058678	2400.540550588639	2400.7062571395422	2400.5842006638854	2400.5980436531054	2300.532860128701	2400.713763026937	2400.806194398206	2400.593595447877	2400.588280813042	2400.4643981463832	2400.993764044213	2857.304635765186	2400.6371538939015	2400.914267153836	2400.805057487558	2400.669754400971	2300.5171439561577	2400.668766625822	2400.726679198457	2400.667799576775	2400.501116832075	2400.678717080379	2400.7326223645246	2400.8544088370354
2400.7677578729267	2400.7561902589027	2848.921181581077	2400.5154720489522	2400.3488773341564	2979.2626220780485	2400.5142014563494	2400.673361339552	2400.5588313823096	2400.5757198165775	2300.5131014990275	2400.70194436539	2400.7734074196314	2400.5754653499084	2400.5629991956466	2400.445652825226	2400.96944206227	2857.2993798407865	2400.609836384583	2400.8964401796934	2400.7739530163085	2400.631337724409	2300.4916992979824	2400.6318732879563	2400.7038980880634	2400.6350909138378	2400.4788784905704	2400.6522512078036	2400.7009304131147	2400.831124702782
2400.7486731167774	2400.7397971993896	2848.9201966136243	2400.5008912793583	2400.3279063763107	2979.2616386636905	2400.4717217205016	2400.651528304306	2400.544895188803	2400.547481682828	2300.50094786426	2400.6913220416027	2400.7535785935415	2400.5492047459993	2400.545587395531	2400.415084586285	2400.93891480115	2857.296788578562	2400.5781472794	2400.8742724089657	2400.7616752817853	2400.6042753466145	2300.4789825218677	2400.6191406066805	2400.6762324076253	2400.613418508133	2400.462199062379	2400.630917053306	2400.6731729943904	2400.801359981374
2400.734713404634	2400.731477033588	2848.919645223332	2400.484330898819	2400.314128825591	2979.2610928818485	2400.4589730397	2400.6376568495207	2400.530245839162	2400.5331606473114	2300.4831538073795	2400.6834076951714	2400.720064027986	2400.533160864121	2400.5339075491975	2400.4016185556297	2400.926207523596	2857.2938690969595	2400.5627577607024	2400.8599325575406	2400.7482908242646	2400.5884883510116	2300.471636338684	2400.6062331028793	2400.6572757533336	2400.600609009146	2400.4393726871913	2400.618724520113	2400.6570486852297	2400.7869208201632
2400.7264524796283	2400.7215659961507	2848.919198063116	2400.476039685984	2400.300854896245	2979.260630799801	2400.449484661717	2400.6265930310574	2400.518268576152	2400.524933769223	2300.472024229047	2400.6761434826503	2400.7136205366205	2400.522313567275	2400.524456071855	2400.3898553037034	2400.9168165357873	2857.2924270224566	2400.555654644938	2400.8505501726145	2400.7405105146295	2400.5779879080665	2300.4678373939246	2400.5952497073076	2400.6429486835204	2400.5876336788865	2400.4292878361184	2400.608191374627	2400.6482681738726	2400.775847768092
2400.7194077688823	2400.716291958037	2848.918999624453	2400.470770594285	2400.2926687602203	2979.259985672475	2400.442497481611	2400.620628897105	2400.5137766052267	2400.519883839993	2300.4678434089865	2400.671172338902	2400.7069812552586	2400.516966552886	2400.5169363609657	2400.3815196221817	2400.9115344673305	2857.291470288703	2400.55285347698	2400.845400840877	2400.73447097597	2400.5737464004733	2300.463504694089	2400.5898103328573	2400.63958756695	2400.5818231984676	2400.423911583658	2400.6027296226657	2400.6447524552405	2400.7703020214412
2400.7167321464535	2400.7144538898287	2848.9188773669093	2400.4676278748316	2400.2905581203395	2979.259844507555	2400.4394892601736	2400.6177337344534	2400.5041538536925	2400.515265084775	2300.4655652506954	2400.6661997286847	2400.7050576263714	2400.5144822687294	2400.513707806352	2400.3800201516565	2400.9101612500676	2857.291094360949	2400.550585002574	2400.842620499534	2400.7325297208126	2400.5712735772945	2300.4616418417263	2400.5875121320983	2400.636143232925	2400.5786776613377	2400.4218925152145	2400.600297654394	2400.6420890585564	2400.767241534799
