# Supplementary material for: An improved FOX optimization algorithm using adaptive exploration and exploitation for global optimization
Source: PLoS One. 2025 Sep 18;20(9):e0331965. doi: 10.1371/journal.pone.0331965 (PMC12445531; doi:10.1371/journal.pone.0331965)
Supplement: S2 File — This compressed file contains all the results of the conducted experiments. Each main directory within the archive includes three subdirectories: Analysis, best_fit, and convergence. The best_fit and convergence folders contain the raw experimental data obtained from 30 independent runs. The Analysis folder includes tables and figures derived from these raw results. These files can be used to reproduce and further analyze the results presented in the manuscript. (ZIP) [file pone.0331965.s002.zip › cec2017/convergence/IFOX/C17F21.csv]

trial_1	trial_2	trial_3	trial_4	trial_5	trial_6	trial_7	trial_8	trial_9	trial_10	trial_11	trial_12	trial_13	trial_14	trial_15	trial_16	trial_17	trial_18	trial_19	trial_20	trial_21	trial_22	trial_23	trial_24	trial_25	trial_26	trial_27	trial_28	trial_29	trial_30
5854.240061126471	8379.783293685272	9267.470182065987	8113.48270070735	8084.759779815092	7637.007464519976	10127.207022059294	7282.138175293958	8147.038231341824	7448.528535960868	7025.433458484437	9867.664907862269	5694.05326849228	5541.272282426615	9497.64539197749	6217.054850561167	6655.168627624964	7666.7426938110175	10057.289737543204	8725.23762645212	5792.47634180547	5729.61213013995	8594.11055577987	8235.45571954513	9891.468519481567	5333.572094882093	9393.420117511363	7297.236120155325	8082.658229705624	4738.941946703551
5264.92897370783	8056.229800294165	8940.219579071869	6586.882980704648	7306.602259192258	6038.170451583338	9901.656020809292	6912.604597526515	7621.853470376933	7121.529170319065	6309.6253062457845	9408.939526632264	5174.997860266565	5305.420448261892	8803.448657663688	5730.949442813113	6236.831281550461	7388.085914483705	9259.448853651269	8033.033756458005	5437.035011999172	5315.759797617498	8014.965055062027	7607.323207843263	8880.267136067076	5004.3636995115685	8216.451746252998	6639.0374780230695	7750.544887225759	4596.910045895642
5009.766537159912	7628.070734672115	8454.253277779122	6232.276740726155	7170.427357279369	5756.839651794569	8973.897095649188	6054.4577750127155	7181.766099390063	6764.92554282998	5889.209627923694	8997.041515289311	4762.412280273363	5108.880988614503	8320.350621766445	4261.808311712433	5587.587491384373	6738.918968572073	6153.400399035504	7378.59342719748	5222.7420174053	5097.777442036932	7441.719966826967	6973.160723072121	8450.548468096487	4851.72482225501	7737.7907698482595	5911.165483521029	6603.387618150279	4448.395040816665
4637.752906081643	7365.779128452585	7659.8400976556595	5808.836381249403	6742.46329049656	5537.84241656958	8884.59598651486	5697.9056393946885	6556.443854020844	6650.244197958455	5081.219276573434	7288.991727773566	4625.9261864182845	4876.092590388187	7998.638140233496	4157.925665986106	5120.2594583158225	6284.765590817522	5688.146064618577	6667.07784249583	4987.275088092948	4941.2595687374915	7035.459224329499	6370.233356156157	6937.595770044239	4448.778577737032	7303.528414517749	5681.171703834188	6368.193830459055	3790.843763349664
4346.307747778398	7020.038540964473	7375.2689258232695	5485.942367447909	6416.192577370774	5414.0919869375375	8717.568316552837	5356.084877246204	6294.605659416084	5360.856130602219	4865.505418261364	6739.844559557809	4422.162604889624	4635.6297592218625	7639.50516502967	4021.087933272681	4750.360983823148	6144.882012970313	5332.416863239412	6389.706338608907	4704.29943672041	4790.333355941268	5900.478859032945	5838.072636598954	6264.422278870148	4262.312929383595	6980.870813655633	5450.112100446837	6148.0967517850695	3695.112746667498
4204.922653865959	6570.507578101701	6855.3545929113025	5364.77715629512	6083.227834884414	5237.201321352446	8703.195157400185	5242.352515038493	5682.48220435393	4971.6394055165565	4802.23488844837	5608.764773257162	4338.1408865015965	4521.360962272465	7533.529455037643	3848.2632400345783	4440.550694801214	5611.201073408942	5209.482747412604	5909.534598338614	4211.255422440101	4490.693880544466	5524.931547047921	5608.606852441622	5726.744287723603	3965.4748163847476	6120.76959218471	4851.569755990045	5863.814292168265	3600.8913537141507
3981.3571957280806	6107.109559207856	6658.2151122572295	5118.9528234463005	5670.76415113526	5044.958053238552	6649.656467157745	5228.969768898153	5584.906090698976	4413.425647176248	4431.924915029667	5320.551183603842	4242.789667609326	4426.822401774234	7326.594647452263	3741.2147198135162	4241.578483435207	5238.32084441577	4772.99300309584	5616.224275721513	3921.617154751113	4146.337573694869	5044.030455291962	5395.601518486055	5476.097019135275	3825.757624684292	5724.597676081679	4719.927773421092	5574.241428583802	3484.0781698526453
3612.6851206596693	5918.537274723358	5541.036927087531	4861.477016177918	5146.199301136185	4899.298080967152	6290.904746983518	5084.526585643011	5177.057686247675	4225.180950465749	4371.44394678668	4811.92172670089	3637.5332235444603	4098.904370708227	7168.658855342834	3660.442744426551	3841.36815378546	5126.945344518319	4665.360224904613	5096.77842420604	3770.88995934668	3992.323392286457	4230.729092682679	5338.205350606086	5093.317120364061	3752.0656000067847	5607.324816238675	4517.647149979412	5359.316561918758	3430.740193519444
3347.8396735311003	5681.8602786250285	5264.093626739878	4718.970571587004	5034.495514662132	4864.133511368798	5651.436970360892	4835.054158925301	4903.931306521154	3903.4724559981487	4151.963270856296	4399.768137661994	3505.75755602127	3965.7284693121123	7022.953933943441	3604.2745806306175	3693.5399210786873	4908.452598334569	4560.45070549909	4956.093653895528	3535.650073625151	3896.970151623058	4041.246916886619	5143.197523821525	4969.3068530702	3632.5308482285736	5357.714733706473	4363.096554933546	5066.5597823876	3345.200286499622
3265.243502917668	5510.045163384297	5075.185329264073	4554.365292458506	4926.539076954562	4680.5678343639265	5144.852309575846	4776.4145616743135	4515.068953525202	3801.0758736955695	4078.532782667359	4266.430375022007	3446.9306241642835	3873.276790039847	6887.928334068631	3544.9448713179445	3655.5310766391617	4886.597255403228	4359.852807686557	4703.063139854671	3373.231472535679	3804.231525339406	3785.852506235062	5040.248643169789	4789.260659685974	3494.476200049353	5151.318238628098	4162.566509748303	4855.353923933788	3241.9326475196553
3168.6874412006246	5308.851063305027	4874.330799560612	4359.752786222496	4648.655126098445	4434.918910239413	4912.922373680782	4578.7035422130375	4391.053866041391	3648.6460348965775	4004.5953432525585	4087.727922970467	3393.617102697359	3573.0353398668312	6696.6260514023725	3489.6074718383525	3583.6620725369503	4792.898717278306	4141.683958278243	4407.044232013921	3256.1485188011766	3573.3413335566424	3714.8977987623293	4570.186751285624	4565.959795034634	3386.989927330793	4812.873537848744	4119.314459040761	4569.706614630026	3174.077696421963
3088.303308707602	5185.205112935096	4612.087445913599	4294.472131642042	4548.271536990101	4207.775713308694	4723.635766922802	4500.327404730981	4218.74672993219	3597.0206094582463	3884.320352928661	3919.9410785122236	3345.9696217269166	3489.9674055913315	6696.6260514023725	3431.4855460151102	3505.5530212669537	4773.562607125756	3860.160913106833	4282.423337323519	3195.632939303261	3466.724478223864	3604.3790618626094	4518.715280288043	4383.789125973624	3273.014893194344	4655.5650739074745	4038.477853582626	4126.329998029515	3115.3685595946818
3003.347206787902	4830.508637969849	4419.202037918648	3986.189222172403	4521.381628710098	4096.035600259686	4298.1766623619005	4366.7271136868385	4072.088459299389	3515.774328877007	3479.7057021349237	3853.2805873828647	3290.623207087737	3355.46226845253	6696.6260514023725	3391.691339959993	3410.167833531284	4754.3192472577075	3791.9984026474676	4115.626712954376	3076.0377871887617	3372.62348507327	3463.2852228430474	4442.510019652567	3916.6892158355404	3174.2357062538103	4607.8329694579825	3994.690145225518	4044.5702038287277	3086.8847527014204
2969.5188838983904	4689.317502649251	4168.364556856315	3813.662695871464	4334.759633353224	3992.0416363942313	3910.833407809007	4346.102160630524	4008.47718842967	3478.2470417364575	3446.098537188457	3723.2210221155583	3248.5145468683822	3226.698542239037	6626.102845768466	3075.226888580826	3368.143231388832	4631.591286105165	3619.0141772749153	3923.2115397691514	3035.3044968547247	3097.0629723921775	3391.5649386565674	4386.762527414601	3794.5056686355165	3124.936801552566	4023.8163234502526	3926.3956334252916	3860.955129918264	3039.8810599577832
2941.2144818900024	4346.198246017251	4126.837937460272	3754.989486020958	4314.2035182253785	3827.756933544421	3695.9351693069475	4246.690956261691	3946.7500581911618	3383.499572535892	3402.4363751984156	3643.93862813415	3197.157764002108	3154.053888244586	6579.910908968016	3030.9949637756645	3290.6463589178884	4377.010490409703	3535.2307104696133	3775.0187624753817	3012.7802418358206	3015.087534939339	3244.7560603434767	4355.297404926121	3670.590312873102	3100.9604590178096	3885.689620394881	3640.5390316941493	3682.0865725575914	2988.6650771139434
2922.633808905132	4220.901279798178	4006.2018243930415	3697.0946228250627	4289.522997562244	3798.460761593038	3590.0491142620194	4187.836385074642	3739.2460418608166	3324.9273827761212	3375.1366596895705	3482.6571294829164	3160.0038388473563	3112.9075114565944	6525.898565560792	3006.2846999478206	3240.831805936508	4261.715256156984	3434.5811149198325	3731.4407585891186	2966.6248313209417	2972.439778967397	3163.0821260661805	4243.171372975494	3379.8490004463692	3092.705223020308	3729.85015362531	3308.1835462310246	3608.5103937122776	2963.716587870599
2883.242112988472	4164.606652402393	3956.967902916638	3608.2585778495322	4194.267281850212	3768.846789026387	3521.9959397657512	4144.2760513184585	3656.935537075474	3282.313135390747	3366.6012477785966	3372.963761813886	3127.9200845008554	3091.6318040044503	6367.55312678916	2956.7707373752855	3197.197359258843	4173.050305322134	3375.0392657026628	3717.109911240144	2924.3257907367706	2946.358381053948	3117.5680658605525	4207.885672495438	3263.291745082942	3025.5257594751156	3605.0249423201603	3246.0974867791488	3528.5553041362987	2920.0181610342192
2770.2944807506024	4057.849673820181	3817.3456346614303	3493.4605590885776	4135.603331122584	3751.7453040264527	3423.722412946978	4143.610320263931	3637.8339979606444	3253.2046378872587	3205.3099531863018	3336.779172960233	3110.243973091156	3086.3249329930504	6285.498437732027	2901.1834488364875	3123.21231196153	4082.1591258637036	3278.3033669952947	3604.84009797047	2876.2565417655073	2901.11642635192	3070.6028205124685	3977.8089572917042	3227.363345473437	2963.7496140697863	3539.2617990743993	3210.6074332042963	3464.918388777707	2899.764569933525
2761.71186854576	3884.1223260834795	3703.875574886615	3437.806548747497	4074.950789131834	3692.0160399563556	3302.862088197824	4128.23824102722	3617.9288917656513	3210.6661349797414	3185.8904206301568	3275.3018342343935	3098.2808513262125	3035.060604630502	5948.096927682579	2850.6327886595996	3042.865191864431	4061.8752102829185	3173.722625635623	3580.36024916802	2834.4401985817594	2805.9946454537844	3017.922379554774	3896.606833505316	3201.9416359655797	2912.72373898478	3516.137175086068	3112.42417074409	3311.654645251141	2874.3684708224555
2738.216022720221	3834.6688670352614	3429.525992448611	3252.675053511235	4074.950789131834	3607.2632745314704	3200.7547087257863	4087.7703290639574	3508.207131175518	3140.8117084567684	3164.651226146345	3189.6275427197124	3073.162612671993	2983.59582378238	5596.524934507728	2802.042521275982	3029.2587395716882	4009.566551494008	3129.248183427875	3545.705478884258	2790.981375738149	2751.9406684689916	2996.0723893447616	3754.7449137754547	3022.8695786983753	2868.30059469598	3488.2898528341284	3087.302918733648	3263.9155053338573	2841.413507055884
2726.7968115388708	3816.034294636208	3396.649850610686	3116.6069939864124	4038.3797242164997	3554.9698133826932	3125.6941450793315	3964.6107081567175	3462.168403505483	3080.017142071751	3126.3352275890475	3069.018638182439	3014.4637339475876	2927.2350548174654	5272.5323849195365	2782.2395112813256	3006.526768404901	3848.933043118044	3033.5394236307247	3469.4155046923574	2766.21085548925	2728.1902447194425	2715.1202197446314	3515.9425049895162	2975.3601602311437	2835.1779561852045	3442.4278750419294	3055.7795774258734	3097.9043797485747	2835.4178536416216
2702.628170074292	3758.1998496324177	3333.3659205743784	3066.7588178454153	4036.2200326639227	3439.896175488447	3009.848275695004	3924.6523106883187	3425.411360357344	3018.5389146148555	3076.6158922193863	3019.8218953495625	2982.4394588522605	2889.576943914197	5044.518127261505	2762.4994003373195	2969.205228535049	3813.6790044187205	2951.167524771649	3389.062152891246	2749.781296552159	2710.8578504154675	2702.7441896850214	3439.8548502092544	2932.7689764921024	2799.8803252197818	3332.3685208580546	3002.9406224898403	3023.379313851526	2821.4656847058486
2673.6685433945977	3721.996554770515	3284.267093503662	2968.022017406632	3983.4747686364617	3404.8359968817686	3000.264612867927	3622.0257856709204	3386.4924845947826	2996.0088618650793	3051.533800681472	2913.1835773394914	2946.7153864045367	2864.3364462780746	4739.113667621983	2740.778949693956	2931.091074645118	3793.577115371048	2884.3762840627023	3278.023727504791	2742.1270518622387	2710.8019443347284	2694.736511596918	3393.5908536771153	2900.440835587065	2791.738587526054	2972.4477265188475	2982.8673844387577	2941.595291740302	2806.7661054448677
2641.6591768856915	3690.17772914182	3227.6809140105365	2875.28034610207	3944.553216621027	3231.9230230712947	2970.911258607517	3596.0476157186094	3361.0954876290584	2943.1355418316894	3028.2406939612733	2865.596705142368	2913.4441485688003	2822.7752603315603	4533.721237122067	2704.4433292361614	2907.722058540976	3732.423416533401	2848.658009747595	3255.397750351364	2738.1318240428773	2706.0919568987197	2652.8948067298957	3315.5621017630942	2883.5909159629327	2769.241293264291	2808.741183257253	2952.981222943789	2901.0156084707705	2794.2846829675973
2633.92294479137	3666.6432130346975	3193.7514290013783	2850.995742049705	3883.630979787057	3089.245061460233	2968.5048033576363	3596.0476157186094	3278.4703975593698	2903.292931296386	3017.4174573711243	2809.239890961857	2879.533430207664	2802.0026026854252	4268.9885723636835	2689.4161870679245	2896.2600424013085	3675.143874985205	2812.098334374931	3244.985045737307	2738.1318240428773	2680.6767581170775	2640.3364082174767	3275.7535042985864	2845.7166697907	2724.766009839879	2762.0995557812676	2906.1233752771864	2892.070732428701	2740.993630797263
2621.832261651819	3625.0655840682575	3158.0602115070515	2822.009760570257	3824.593375554341	3045.4252143267404	2958.4559962453127	3551.253449991869	3049.3419898590996	2857.8760556915786	3006.908673712765	2792.6229835375593	2856.0994278766493	2775.262284087395	4092.9910416245834	2671.753569920159	2889.646332380596	3588.5850538297655	2707.115238041615	3228.4881505397925	2738.1318240428773	2676.536053583257	2601.001788955024	3243.120231951327	2837.843783075466	2666.778461813721	2718.6010503855787	2867.2837017544225	2825.896816478411	2731.9812465896016
2610.1895787061244	3582.094906878512	3137.4962806088415	2776.700456250068	3820.7782649822525	3026.4751784231044	2937.817006048701	3523.308351408652	3024.6978823521886	2793.6149349360126	2992.2163129085598	2777.6082896576677	2833.7446999702242	2745.9824760974407	4018.0197180264217	2665.7452751313294	2881.993801170552	3446.9141953514827	2691.0638587097487	3208.4562181117553	2694.0696767303457	2664.2057938666867	2591.062967747451	3213.16104272371	2820.5001065213796	2658.9478491930604	2653.244430307884	2851.515282863154	2777.1268777120486	2723.5534328225967
2607.203054980015	3511.999197968524	3033.4746048987513	2714.3774332830526	3820.7782649822525	2999.621365181748	2933.8816496557924	3499.865874076437	2996.5568742876117	2723.0494020026103	2983.432032423079	2761.5758872989186	2814.9645653989655	2736.518938251107	3985.242856442189	2641.9796877495187	2822.2543340984143	3337.9130408485103	2675.239221508942	3172.3921451608785	2686.9624249446315	2652.2240405505327	2582.4579361578167	3139.299522275351	2820.5001065213796	2642.517479962985	2623.4471176978304	2837.0903852813954	2723.119866854584	2723.5534328225967
2588.9651081059483	3427.0948802842136	2970.0480206356447	2682.3842337299466	3820.7782649822525	2963.9968651237127	2922.331272107585	3490.742653386745	2960.2295391294533	2690.6854081635115	2966.688467041484	2756.0180722417717	2752.5976354262357	2722.104244181816	3970.3256641262524	2640.4911686155797	2817.452785952216	3331.845201803765	2648.8216787640317	3161.3418895761724	2683.261722480125	2642.149904604342	2578.686063533289	3113.4957667517774	2817.5757759534386	2628.9020346838233	2608.0862652926357	2823.347837951121	2660.6745150401402	2684.4402916475974
2562.832432404787	3387.9683782711754	2944.235434187218	2677.1319136679695	3806.415120880242	2950.0814035060903	2906.166875572587	3490.742653386745	2919.81504034902	2666.790412252529	2818.244332945844	2637.516839811516	2727.58168083289	2689.1147752921784	3970.3256641262524	2640.4911686155797	2817.452785952216	3331.845201803765	2628.909222161373	3145.8661625613922	2680.2041996536354	2638.9724339933164	2568.593979123292	3067.9139700047867	2800.431005553818	2603.922583317089	2593.8623033202616	2784.1120158089866	2646.586616148102	2684.4402916475974
2550.161203851104	3387.9683782711754	2909.8307731219234	2671.3344472861	3720.898436404733	2906.909311988019	2884.5687839711672	3457.055696487192	2825.2883739302215	2650.248893623064	2815.91124071554	2626.717990635749	2705.305676285082	2686.32949181534	3912.788008099913	2603.3625858620835	2749.6271652184023	3312.9015469661854	2627.05089542654	3133.5217736384666	2670.3533105574534	2615.708095502513	2563.7293420340407	3023.521373101155	2794.460653473605	2591.2601219660623	2574.929954431879	2749.7807235150744	2636.1425877297747	2681.1090891090757
2535.752495788991	3352.934684395443	2879.19471949736	2666.639309806134	3696.352780205546	2884.085880906482	2873.255164264281	3431.3490987564346	2799.4542213239806	2621.583653348441	2810.068739477534	2591.3960291041744	2695.2798854778925	2676.853423549065	3867.2852374829818	2600.1741359725474	2745.2567075927923	3283.284635452682	2610.273787143769	3100.0319293052908	2623.9647671569073	2606.8188534449237	2556.587671985513	3000.7385275189354	2791.7979245275865	2582.0396510467795	2552.8882800247025	2714.9036367723083	2628.045278308288	2679.668820063093
2522.3417086651702	3304.930863986232	2839.9829592453925	2656.9769134188846	3662.436821568016	2855.141226144999	2853.23220018411	3382.400761825528	2785.8149035351144	2589.3196250241617	2799.7265314624574	2580.5895026899334	2695.254832016241	2672.934031847358	3774.9254100589587	2600.1741359725474	2714.562281111966	3262.098631535111	2596.850475651628	3061.478328960423	2611.576419916667	2591.796799280597	2551.7010111606087	2947.3883043649644	2729.710611737562	2573.0585342871013	2541.324497377712	2683.27649326386	2622.1283849821407	2658.051233880089
2502.3220860767633	3267.9875094247036	2817.8096497822303	2647.7755669640756	3662.436821568016	2841.731787639723	2853.23220018411	3309.947741245021	2726.8136415767212	2573.077667845282	2783.3558296188658	2578.1506380007745	2656.4041843854393	2661.7507267151295	3745.9184251822894	2599.2834665531373	2714.562281111966	3218.8374285695254	2594.8146048301364	3048.694046895902	2581.5391076185533	2591.796799280597	2536.7866190019267	2933.2263679873613	2724.8108079332164	2558.8119970495327	2531.3333808325406	2641.906113974925	2614.8444972305633	2658.051233880089
2489.848078228572	3251.978654209167	2784.367210770449	2640.778263555281	3629.5035975098713	2841.731787639723	2853.23220018411	3271.566906673331	2710.6816100881915	2566.688192629918	2772.1375516454746	2575.3695414121007	2620.170880463499	2661.7507267151295	3594.693346872881	2597.2038352928157	2708.831433372274	3198.1865742702985	2575.375804863869	3042.8009725920447	2567.817193442088	2574.7921201279833	2529.8806138401415	2922.542468187301	2710.1620805626817	2550.915005800936	2520.311567348934	2596.3669519238715	2582.6346423677096	2657.4955751907737
2484.5531395038765	3229.504352743152	2739.2097920896313	2633.4983478362738	3629.5035975098713	2784.3649417203897	2853.23220018411	3224.5386610852574	2653.5604325851336	2566.1370406492956	2760.411646676642	2564.0363997285212	2592.3428240709773	2661.7507267151295	3558.9211475490774	2592.6863019969232	2708.831433372274	3148.799498168385	2546.787685961569	3014.7971095374073	2558.261796501562	2569.9138473384746	2522.084879273646	2916.9005621744395	2690.870924131405	2524.0442501749303	2506.4079634244217	2569.0246782402	2575.575628309609	2657.4955751907737
2484.092078599091	3224.792530283841	2716.4663531772776	2622.592409846541	3559.494984282226	2777.4138105623733	2852.0244564780423	3173.4938188855695	2633.9077533231975	2547.864609942464	2741.585039023676	2555.5301189873107	2575.9815243505495	2636.8720443010834	3513.9183559534576	2590.5080254998916	2697.4241267830266	3095.9104711860964	2532.9028718618024	2855.7773450663626	2557.7321673550728	2559.123011188859	2506.4498232125943	2893.5845611713817	2679.0069881932495	2509.0545887003045	2498.4788860040035	2537.400904149827	2573.132630880167	2617.3364281994745
2482.3244069277002	3189.0670762927584	2648.2475590219333	2601.2751094253867	3528.775034759362	2761.47463440578	2818.681217051245	3166.0718828890167	2608.480571376695	2539.553354514138	2728.490104492601	2549.746619317864	2568.725531900018	2621.7557625576856	3513.9183559534576	2590.5080254998916	2682.2291631594594	3025.25657562043	2517.617879236819	2813.7037161407507	2555.4231525649066	2552.7455165199067	2504.929470028626	2886.807200559992	2655.044996480193	2502.623341864186	2490.6910137933437	2529.277727456444	2570.0252801069546	2610.5624531740596
2478.0979201746195	3180.668368726875	2631.3397912306405	2580.5553088414013	3526.490514307161	2724.566239533137	2818.681217051245	3166.0718828890167	2594.05618115637	2530.518399046301	2705.485120174172	2543.041590653226	2563.5434786356664	2582.6329674539047	3494.0441859316506	2588.0391361587394	2675.594779841368	2997.5199342854785	2511.6719627641187	2810.6455017784847	2548.32360135211	2547.461611910092	2504.201671225156	2878.6741301746188	2640.4943844242785	2480.111422682163	2475.3766780239284	2527.1247872110594	2551.25514687416	2587.395394572595
2477.540698265738	3098.321198179307	2612.0209394738504	2561.380427631166	3503.330757304658	2720.0281872329024	2818.681217051245	3093.714277930572	2577.819205847435	2504.237992087757	2681.6693592918145	2541.9701208699103	2554.194868879925	2573.376426642214	3471.0499137408824	2585.4440233474415	2670.7467488530433	2997.5199342854785	2475.189337987398	2797.851541716527	2544.332371707051	2536.5988750262195	2495.730150853718	2741.405413731733	2636.809912805364	2468.9740988465164	2466.897281219052	2517.3192936255646	2543.559548359089	2587.395394572595
2477.540698265738	3076.4457324546643	2596.240319584763	2540.658170997368	3503.330757304658	2703.788207324271	2817.471833330816	3090.26809098697	2558.9625395834696	2497.639955757453	2676.5069884771297	2534.0191654231376	2548.3133293431843	2566.419960707969	3448.5834941362336	2577.037647134021	2670.7467488530433	2966.3729089829467	2457.9663246153896	2762.041310032775	2543.449590040628	2528.3349645815274	2494.4542336379645	2735.4658497505047	2626.2514251048124	2459.051990473898	2440.4966367728384	2499.6087931043344	2533.876868506956	2561.6570927370217
2473.6140178811593	3032.7708100293366	2584.1175249320836	2539.612406991087	3503.330757304658	2703.788207324271	2817.0932954423456	3090.26809098697	2541.64590834609	2495.792543988278	2675.984268175536	2524.369598181074	2532.481104089582	2556.8500781074663	3398.143422972884	2572.6170216338674	2670.7467488530433	2845.491867661801	2455.381085558188	2743.9059896146414	2536.5464284605005	2526.0166112451543	2488.558982203379	2713.045475925063	2624.3864027663712	2458.3998843113523	2431.542236384055	2487.2824969106073	2518.536270235918	2559.132646533204
2458.332279276185	3014.491331286155	2558.9902334282215	2535.1113024871124	3503.330757304658	2701.347224855357	2817.0932954423456	3090.26809098697	2541.64590834609	2490.702861163346	2674.494123227286	2517.5904597191325	2528.1884297990146	2550.6936908133534	3398.143422972884	2567.92127063243	2670.7467488530433	2804.4963682698603	2451.6893239407536	2729.9073690325863	2536.5464284605005	2519.0690184721657	2485.0532332816383	2695.7019424278565	2606.635319278731	2445.206713072388	2418.860580200172	2462.672727751316	2511.350013009853	2558.995027050465
2438.808947045625	2965.8576619990354	2545.879238326277	2505.576773289261	3485.2454896660915	2688.03580971637	2794.355726180899	3076.307040270646	2535.7025350872727	2483.621346226582	2674.494123227286	2504.6669748081713	2517.4858702859965	2549.477215261636	3395.4088018872767	2540.284170174743	2661.603400544258	2792.8759581573504	2445.4725623778686	2705.330562589427	2502.1426879569444	2514.0446617209873	2485.0532332816383	2664.6178602574055	2580.7759675295742	2441.7900015940886	2406.522468682055	2450.401682598558	2487.3367751718943	2557.9435300075575
2430.611219537085	2945.591996778984	2518.2218700337708	2496.1859011419856	3466.8238154271526	2624.2396311016128	2753.8518351835855	3052.7778661797274	2494.7767453595006	2468.042861468815	2667.516760682258	2503.114737785413	2511.0430801717685	2549.477215261636	3395.4088018872767	2540.284170174743	2661.603400544258	2784.852088279312	2438.4995789129716	2692.330686635311	2497.637220335436	2511.748891578043	2483.3139000363117	2652.4226976788655	2569.683339369057	2429.332017701756	2402.2482211870424	2440.044964996878	2482.5617317941806	2545.1685326561083
2423.4996823463252	2930.046661260414	2506.5138712971334	2476.852525709118	3466.8238154271526	2610.294924185676	2744.162671282684	3036.8149628476667	2477.7568964562724	2464.092680445678	2655.3394666215904	2493.8694499193434	2492.865760877201	2544.7281833553534	3373.3161167884446	2534.796788315432	2661.603400544258	2706.9277552034946	2427.796812239317	2688.8774373475726	2487.466315568031	2507.5716150068147	2482.5999557194787	2647.2537263655586	2561.6264061016564	2422.9913760962245	2401.1074655644716	2425.190589987095	2465.078027805034	2536.6614468130474
2421.6848212005902	2901.3081033726453	2475.7054155070737	2475.595397525567	3457.339068978156	2600.287753766957	2722.295332577057	3024.6366565179196	2472.770086716964	2463.238626300287	2643.7258470544693	2493.8694499193434	2491.514768465238	2542.2920576414854	3362.4962314309596	2533.323076874866	2661.603400544258	2697.4626202793365	2425.865408042775	2684.1102416087724	2487.466315568031	2494.9533945916464	2482.5999557194787	2645.0223420110806	2553.125319441677	2419.964893993758	2399.7919228385977	2419.71551008594	2444.966038827886	2536.6614468130474
2416.2255609742074	2882.9397570770243	2464.5233112694564	2470.4118277074235	3457.339068978156	2591.578655128121	2720.0602945988408	3004.64185899283	2469.073469695235	2457.5022716020217	2631.896315963871	2493.8694499193434	2491.514768465238	2536.3145928519857	3342.886622994457	2531.7691674583466	2661.603400544258	2601.99486051161	2424.4432265481696	2679.9994124595632	2487.466315568031	2478.816024763653	2482.5999557194787	2645.0223420110806	2548.392405142912	2415.1561470927786	2399.600371578739	2417.4868164680483	2443.5271872222975	2529.653147079137
2413.7295284705115	2863.9290240549444	2453.5798816095926	2466.0923733499517	3457.339068978156	2572.643829408401	2677.243773154165	3004.64185899283	2465.4459595503113	2450.6711955797937	2626.992671202495	2490.7484619385814	2491.482938975954	2528.2410800856005	3326.556211333501	2514.751994212292	2646.4232876904416	2577.006048172227	2424.070360738388	2678.3619105217767	2485.1065235451956	2469.2854702956006	2482.5999557194787	2631.685750093719	2531.5903128601394	2411.511850917611	2398.822824010285	2414.8380181505786	2438.2758260105034	2522.0690998799228
2412.0965799463665	2828.6069054490467	2448.55453020285	2466.0923733499517	3442.9003023945224	2565.8463441238755	2654.9029851136916	3004.64185899283	2452.828604839897	2449.587857497836	2613.587550511684	2488.7109745180433	2480.5823632181414	2515.192781551089	3326.556211333501	2511.9309795934378	2630.3486583746267	2571.429892842507	2421.7985537399773	2668.228189866427	2485.1065235451956	2469.2854702956006	2479.1958399915893	2630.099999339237	2520.0641586311986	2407.59905236302	2395.4870799029145	2412.1978855943134	2423.611820742539	2512.7189694148924
2411.0030482076745	2796.9173111648824	2444.900834014506	2466.0923733499517	3442.9003023945224	2563.2126603986358	2643.931067386693	3004.64185899283	2444.546542990687	2444.511391374258	2600.84027659038	2484.9537109176845	2473.754958502494	2511.4336610033492	3090.661279881473	2505.9505581203507	2620.255825284444	2560.0268689135073	2418.988570506275	2644.7471843689327	2482.023184411767	2442.33948771646	2475.940251223973	2630.099999339237	2512.844550166063	2402.718248296117	2394.818751608195	2406.216850586452	2421.0461149268235	2505.9853963328583
2407.1587476354443	2782.290899254491	2435.715033785618	2464.240447278384	3442.9003023945224	2563.2126603986358	2620.9252901572545	2994.070289399041	2442.6064390834417	2444.511391374258	2588.0525210375026	2484.9537109176845	2464.4843129778	2511.4336610033492	3039.1459968448144	2504.7179969074623	2618.9191514912422	2554.015688696059	2417.66133622964	2631.892252640044	2480.388336324059	2441.3374302335083	2475.940251223973	2626.660722179414	2509.666119179189	2401.07361290486	2394.343322815288	2395.0713735018144	2416.406329162761	2493.807622642452
2389.476693481201	2771.5675437526625	2434.2876608662878	2462.3348286661158	3442.9003023945224	2563.2126603986358	2610.8414947366427	2994.070289399041	2441.079459753401	2439.397086212084	2567.454488518418	2478.799669104441	2444.307299363417	2507.7470514861325	2999.3196244906862	2483.651809650374	2617.1886844982573	2545.1607027882924	2415.549072894175	2612.7417940789783	2475.5765946091037	2438.1148175624376	2475.22039680335	2614.027289325762	2505.7714704280093	2398.911275217615	2394.343322815288	2394.090975754826	2411.8163246951462	2492.868738973467
2386.1886405914092	2766.8827565146416	2430.9755999452254	2457.3984333641847	3439.72723092876	2563.2126603986358	2592.477660986194	2979.0710620730565	2440.5497030095357	2407.1198323130097	2553.424942340944	2476.5164521304346	2444.307299363417	2498.4384871904385	2999.3196244906862	2472.9657392603026	2611.081922529912	2527.9562512174884	2414.5277062818427	2606.7025646474603	2475.5765946091037	2438.1148175624376	2473.3266069891247	2614.027289325762	2501.581590145573	2395.3103163170945	2392.066934355942	2392.965608228035	2408.211209901157	2492.2386951103317
2382.9179872405034	2760.1021648570177	2429.0351243998866	2457.3984333641847	3439.72723092876	2558.9357255001005	2577.0913881616752	2979.0710620730565	2434.1607682271874	2407.1198323130097	2525.0232000990327	2473.2655907562744	2444.307299363417	2498.202535857398	2921.5430352120857	2472.9657392603026	2611.081922529912	2522.2551398717624	2412.3737516823526	2598.5574999601895	2475.5765946091037	2430.5245346307265	2473.3266069891247	2570.443337422896	2490.2211717263594	2395.3103163170945	2383.743075111319	2392.2510933246535	2406.7303358187237	2486.4447534129445
2382.352688625409	2753.399284932034	2425.8918811494564	2451.0649624428484	3436.544017773056	2547.6951055264576	2573.1077456943212	2979.0710620730565	2432.6346966002975	2407.1198323130097	2520.7452722358726	2469.44086729347	2444.307299363417	2493.488744343075	2909.6698085432567	2471.9562654288757	2608.3383902972346	2514.0184362223818	2410.542956961777	2574.811421159426	2475.5765946091037	2426.8244593219306	2472.0375237463077	2560.477009491431	2490.2211717263594	2394.979008337441	2383.207812873312	2389.0802719004014	2404.999048385822	2477.5653251949284
2379.4094258755767	2753.399284932034	2423.1170439161224	2448.3723709321694	3418.072190586321	2539.5756893272983	2573.1077456943212	2979.0710620730565	2430.336226327945	2404.546577992653	2519.097072084067	2469.44086729347	2444.307299363417	2493.488744343075	2827.9315299469035	2466.7087018863917	2592.122359276414	2510.9085078953663	2404.803950322816	2562.1079005005254	2474.5302908994263	2423.395531351147	2472.0375237463077	2560.477009491431	2490.2211717263594	2392.5332802386138	2382.511268832069	2385.870119232322	2402.101893699017	2450.9400079950324
2376.362528013814	2743.56566548733	2419.362096169934	2447.939974446841	3402.2335753619213	2538.179929535124	2556.4415603334455	2979.0710620730565	2427.0842358475393	2401.5460322441427	2509.8837135603935	2454.9482466077593	2444.0740672209295	2490.2487619781023	2819.9402506267256	2466.7087018863917	2583.437919291535	2505.9932067992763	2402.4887165120076	2562.1079005005254	2474.2641751200035	2422.2015035228223	2472.0375237463077	2554.0640207322526	2490.2211717263594	2390.630287031117	2380.6020857244002	2380.9295493456584	2400.362906163845	2446.973945690306
2375.4580169489013	2743.56566548733	2417.728096263686	2447.404232503742	3392.3322091163577	2532.090288346299	2553.8374468885354	2979.0710620730565	2422.8067860064148	2396.7076112334457	2470.852936712987	2450.979056707004	2440.734626930652	2489.432874694606	2803.8241372430352	2466.7087018863917	2577.6300968056985	2497.1124362292476	2400.336703683064	2561.520533825117	2471.775905354988	2417.2529793549875	2468.2243674211677	2550.436513210499	2484.6144389895517	2390.630287031117	2377.466539067578	2375.014289769929	2396.210920358629	2441.753554842305
2373.555262230967	2743.56566548733	2411.3450817783732	2447.404232503742	3384.715386340952	2519.4198108595856	2553.223037090162	2979.0710620730565	2420.0989221161717	2393.055335651982	2466.47263460484	2449.2168529404757	2440.734626930652	2488.1866074133486	2786.8852948680183	2455.4788375879807	2573.1981647536095	2495.50856721628	2393.0652566557073	2560.1870972700635	2447.6242231665315	2415.1453525873058	2468.2243674211677	2538.6398711568945	2484.6144389895517	2389.375433180578	2374.1474254754758	2368.922087336093	2396.210920358629	2429.7274798851977
2365.6304726141334	2731.5810985673534	2408.9921517607745	2446.732025903901	3384.715386340952	2500.66005607261	2545.4695561642407	2970.7203107712658	2416.0053856429126	2390.001430178718	2462.318031787318	2447.436158730618	2440.734626930652	2488.1866074133486	2764.2200582556698	2455.4788375879807	2538.92052395271	2492.0422358081046	2390.005736982888	2555.343736871771	2447.6242231665315	2413.8250263530126	2468.2243674211677	2529.1766584823504	2480.317428201466	2389.375433180578	2371.0348826452814	2365.1768070978483	2392.6302634917643	2421.1131404194107
2365.052334890116	2729.0780631650246	2408.9921517607745	2445.0973309585625	3366.792857197349	2488.4463057325415	2538.968047530517	2883.8889576661213	2411.920111028292	2389.909761931708	2456.4086660459016	2445.695678421998	2440.734626930652	2487.066675332186	2711.812846478842	2455.4788375879807	2528.137889761555	2487.171467694763	2386.802639265945	2549.041443103434	2442.9850455251058	2411.8743029450343	2468.2243674211677	2529.1766584823504	2480.317428201466	2387.611684313854	2365.2448038061743	2362.5541538502994	2392.6302634917643	2421.035666186901
2363.5084653687572	2726.7461545990827	2398.105778872645	2405.59346622976	3341.49223566542	2482.9058058054225	2530.7527509118418	2775.9181459192328	2407.0471504972916	2389.909761931708	2456.4086660459016	2441.978041544426	2440.087930793035	2462.5560843078865	2667.780974166561	2447.332967344894	2524.2106216511334	2486.3593950635604	2384.020342885681	2545.828147862464	2442.9850455251058	2408.5910286966914	2468.2243674211677	2528.1649277227943	2477.6874051687355	2385.598135992986	2362.53653539998	2361.0558513975275	2392.587097946157	2421.035666186901
2360.152051894241	2726.7461545990827	2395.4009674376425	2401.998558109465	3281.3895695750925	2475.0105619495785	2526.7804981083823	2770.940376479252	2403.0794538518917	2389.2449186766144	2448.121917673422	2440.3230376422966	2439.304807136809	2459.680971283966	2647.1021979367947	2445.499665529326	2520.7459924676873	2485.236726122789	2379.5486032873664	2544.025849294488	2441.667236777301	2405.0283837004654	2468.2243674211677	2515.4240180815987	2475.8152228719405	2384.2630137371934	2360.610867935211	2358.820023927409	2390.841990020303	2415.823705060706
2358.049756549797	2726.7461545990827	2393.898044557257	2397.088433766589	3249.607381822153	2472.937806184787	2522.7674020771633	2756.8659483424017	2398.522015475761	2387.320954715637	2448.121917673422	2440.3230376422966	2438.477897882666	2456.1658845260995	2643.823691479453	2440.8798907268997	2520.363433539874	2485.236726122789	2379.5486032873664	2537.0122681809708	2438.9119306271923	2405.0283837004654	2468.2243674211677	2512.7682476679634	2474.7835390181035	2384.2630137371934	2359.385519305415	2358.3622730202087	2387.8286150559456	2414.6708006654017
2356.840727694269	2724.0941485368917	2393.1816975260513	2394.886210537762	3247.142236357035	2472.937806184787	2521.553065519358	2738.640311653102	2390.233248925009	2387.320954715637	2445.9588295054214	2440.3230376422966	2438.477897882666	2455.0797274060806	2629.8212512781406	2427.754297734159	2520.363433539874	2483.865947538173	2379.5486032873664	2531.355574386246	2438.56780935562	2405.0283837004654	2465.387807950835	2500.346979037694	2470.6819558043044	2382.9851782927944	2359.385519305415	2358.3622730202087	2383.4033580848736	2414.6708006654017
2356.687374489831	2722.8608346423925	2391.874680401772	2388.893138233372	3247.142236357035	2471.7255100675216	2507.631028493869	2737.0349522036613	2386.7418161446167	2384.665188749036	2441.526745507237	2439.2150143241283	2438.477897882666	2446.5532326118273	2625.7825305366155	2420.8682723434367	2515.0130700052396	2480.777476123954	2379.0851658125957	2522.5246696830463	2437.892645453696	2403.873715232583	2465.387807950835	2491.628932774036	2457.893908414269	2382.4105011249994	2359.385519305415	2357.5673534587686	2383.137661317718	2413.2387441649125
2353.552118304572	2718.407607622754	2390.8597773162583	2387.0903126834055	3231.799222320618	2466.815194026223	2487.2134893748635	2737.0349522036613	2384.5860889042874	2384.665188749036	2436.7057221038945	2439.2150143241283	2437.735989439843	2444.5982103084702	2625.6069869237135	2417.146944590053	2508.5132537895543	2479.7291808872033	2379.0851658125957	2519.237983896681	2433.628599665878	2402.1179912983025	2465.387807950835	2484.562621054488	2450.090797335229	2382.4105011249994	2359.385519305415	2352.081392647196	2381.8732849494686	2412.3216288731546
2352.6012902434345	2708.128844512221	2388.327860927935	2386.0240235655624	3231.799222320618	2466.1831364875716	2480.430871588626	2737.0349522036613	2379.9218932172566	2384.547116645097	2434.3588786561713	2438.0318952300813	2435.2186474237537	2444.390898412814	2620.481645807797	2413.7695588509446	2506.497619822163	2478.0487565959133	2378.03526575811	2516.2879159546055	2433.628599665878	2400.7911097717015	2465.387807950835	2483.3324420496374	2449.0571700723067	2382.3608921392197	2358.8999863821164	2352.081392647196	2380.908239200902	2405.70313249788
2350.914255143235	2703.175511988947	2386.1215430388497	2385.080088040006	3219.3499718381654	2464.170718419008	2436.605244310029	2737.0349522036613	2379.9218932172566	2381.230915594073	2434.327424153142	2438.0318952300813	2431.8057985110327	2442.3500728844638	2598.0032508739805	2410.8407343838344	2498.3295604002765	2478.0487565959133	2377.470285135384	2509.4887130057973	2432.032496424813	2389.1722858145095	2465.387807950835	2481.112258092771	2446.574084102861	2381.7798157375073	2358.8999863821164	2350.317775754246	2379.603542952501	2404.5006726285087
2349.2719787011933	2703.096920754585	2386.1215430388497	2384.3060656546972	3211.774997306663	2464.170718419008	2433.386188409522	2737.0349522036613	2379.9218932172566	2381.230915594073	2421.227973488833	2438.0318952300813	2429.397035311914	2440.572361836782	2590.0590588893365	2410.4153199203533	2498.3295604002765	2475.637526463102	2377.470285135384	2496.259874450122	2431.215603630671	2386.4008226684264	2465.294168402218	2477.263090842315	2442.878933949643	2381.423691119527	2358.8999863821164	2348.444175590097	2378.5090574552232	2400.83884116858
2348.9008095402246	2703.096920754585	2386.1215430388497	2382.385486493299	3211.774997306663	2461.9589759116325	2429.9649067162254	2722.1956744307217	2378.15337019952	2380.4108907804693	2421.227973488833	2437.4318078392466	2426.6390843250942	2438.1107930457965	2572.8652189419904	2406.9878688406093	2496.467509414943	2475.637526463102	2377.470285135384	2491.3579673722334	2430.1139706840177	2385.0077140793037	2465.294168402218	2472.792225209696	2442.656387772375	2381.423691119527	2355.448106570635	2345.1381480382406	2378.5090574552232	2394.2416796675584
2348.30215485997	2691.604357903892	2383.802213071912	2379.949700532365	3208.6291671612616	2453.77897313477	2429.9649067162254	2720.4611082595125	2376.2669337872926	2379.048092293996	2419.717407146905	2432.5503529873527	2415.950166965295	2436.969897480353	2568.6466352687858	2405.2027975995566	2496.467509414943	2475.607694323913	2376.1778419058055	2491.3579673722334	2428.1845968992025	2385.0077140793037	2465.294168402218	2466.531339361402	2442.656387772375	2379.7742217946006	2354.184234398277	2343.5583923439935	2377.2926424944426	2392.7700484420784
2348.236042014424	2691.604357903892	2382.049740284119	2379.8975200674386	3208.6291671612616	2452.1684727105217	2425.7762239648537	2720.4611082595125	2374.6463587869703	2379.0029645985605	2418.2186458750516	2429.3594639605144	2414.82381959303	2436.8956889431247	2562.6830140309366	2405.2027975995566	2496.467509414943	2473.1081673243634	2374.5673853871563	2485.7186488575076	2428.1845968992025	2383.099866677404	2464.484787408066	2462.4164681662714	2440.6829517793026	2379.6198513399236	2351.496071715644	2340.45071414996	2377.2926424944426	2392.0481020402976
2347.3846402022255	2691.604357903892	2380.9142270667685	2377.1320112317694	3208.6291671612616	2451.111964196061	2422.3699143756194	2720.4611082595125	2373.0085805602653	2375.900907013635	2415.9532579566467	2429.3594639605144	2414.3071395430775	2435.841132767724	2557.967087309355	2404.8135783248617	2496.467509414943	2472.4314275167735	2373.1266682498826	2485.7186488575076	2428.1845968992025	2382.7597182711115	2464.484787408066	2462.4164681662714	2438.682169748306	2378.1875854452755	2351.496071715644	2339.413541794964	2376.339220274435	2391.1570014302897
2345.6017017197414	2691.604357903892	2380.5512488441145	2376.67913622898	3206.945461394722	2447.126846774134	2418.9418018770675	2716.6370655526007	2371.1680006600127	2373.59101306708	2413.243857246719	2426.961671505491	2408.6985149446627	2431.534684426146	2554.982508608933	2400.9243327688637	2496.467509414943	2470.942946743872	2372.740638436108	2485.7186488575076	2425.728338275237	2382.7597182711115	2464.484787408066	2451.044326247643	2438.460154850313	2378.1411798353233	2351.496071715644	2339.067152798812	2374.1269643735095	2391.1570014302897
2344.610263789804	2691.5835796854126	2378.099882025725	2375.2336415261107	3204.022062637164	2441.226834204148	2418.180181374899	2714.7102994334473	2371.164652373058	2373.59101306708	2413.243857246719	2422.768038461835	2406.7138411863407	2428.3049589947254	2551.4134562046966	2399.743942034399	2496.467509414943	2469.647103517504	2368.310651964108	2483.3471860673135	2425.394798940464	2382.7597182711115	2464.484787408066	2445.8508336255063	2437.858490831398	2375.675225274752	2351.496071715644	2338.606612717832	2373.7763582582525	2390.638658703728
2343.7746173908517	2691.5835796854126	2378.099882025725	2374.545804045723	3201.915653963689	2438.2414566622247	2418.180181374899	2714.7102994334473	2367.289681424376	2372.216615538635	2413.243857246719	2420.3159725763044	2406.7138411863407	2427.5788174150157	2551.4134562046966	2399.6839083272043	2496.467509414943	2469.2128393428848	2368.1899340423342	2481.9092055877186	2425.394798940464	2359.659232309927	2463.912795965987	2438.3834796304	2435.951933573379	2375.2786418082205	2351.496071715644	2338.606612717832	2372.7568267859056	2389.779273574469
2342.5416082687043	2691.5835796854126	2378.099882025725	2372.915455675081	3201.915653963689	2425.966864078121	2407.418506391128	2714.7102994334473	2366.8180937992643	2371.2260055529578	2413.243857246719	2415.6810435180137	2402.999355088751	2422.539152383089	2546.4438449533513	2397.4526181113843	2496.2675045316814	2464.1579309052377	2367.725719312875	2481.310400416143	2424.4326303420694	2358.984752642793	2463.912795965987	2431.1718578689383	2435.1027547583585	2375.141423600117	2351.0180239950405	2337.4910818628205	2372.670620619523	2389.081455361589
2342.5416082687043	2690.28265146638	2374.623245074047	2369.6389170163807	3195.6896221617144	2422.2491235197263	2403.385217597696	2714.7102994334473	2366.633276271572	2369.4461363216374	2412.197781327451	2413.4421222433175	2400.7637308020867	2422.2152412420955	2542.019038451542	2396.7709527630614	2495.205383832383	2464.1579309052377	2367.725719312875	2478.3707488024424	2423.4764240573913	2350.7545389928496	2462.623582448531	2430.258368779324	2432.934395995853	2373.037847234761	2350.3448105647312	2337.4910818628205	2371.8585773608684	2388.565924712037
2342.4128159848433	2690.28265146638	2370.316533838877	2368.5789047809058	3195.6896221617144	2419.170534418423	2400.8490882070455	2712.669731017234	2365.5421940200686	2367.5774529280757	2410.940414700268	2413.4421222433175	2400.7637308020867	2410.0290000628797	2523.6621983460004	2394.017381881577	2495.205383832383	2464.1579309052377	2367.725719312875	2477.56851306473	2422.2938823878694	2349.2465963171767	2462.1886128703422	2425.1396823303126	2429.458801169474	2373.037847234761	2350.3448105647312	2337.4910818628205	2371.6106956973154	2388.565924712037
2342.4128159848433	2690.28265146638	2368.3454174097837	2367.42620085213	3195.6896221617144	2413.4916466088875	2399.216709760452	2712.669731017234	2363.4604681805795	2366.175968083548	2410.940414700268	2413.4421222433175	2399.16546256472	2404.8282912955874	2523.2493198274287	2393.4610532669312	2495.205383832383	2464.1579309052377	2366.178589409664	2476.1046730841294	2421.13750360821	2348.6094076113754	2459.596438069508	2423.4976010751534	2427.5927558154704	2373.037847234761	2350.3448105647312	2336.743831151802	2371.6106956973154	2387.69381816786
2342.4128159848433	2690.1840769980586	2366.6571688045897	2365.878707097133	3191.999725544453	2412.8991878245943	2399.216709760452	2707.0729873082364	2362.057112363756	2365.7464306599127	2410.2012825237116	2413.388324700425	2399.16546256472	2403.7092667291063	2500.380380567007	2376.6498253626014	2495.205383832383	2463.1383628807002	2365.538319284855	2476.1046730841294	2421.13750360821	2348.6094076113754	2459.596438069508	2412.976967409445	2418.7469814989367	2373.037847234761	2350.3448105647312	2335.0059758013094	2371.086620746999	2387.69381816786
2342.4128159848433	2690.1840769980586	2366.2296916743776	2364.108904362586	3186.508682515487	2411.0364175357267	2398.088826755661	2706.184926176556	2361.9783977240913	2365.7464306599127	2410.2012825237116	2411.401062756585	2399.16546256472	2402.318354230806	2463.936059948423	2376.6498253626014	2493.8162406340725	2463.1383628807002	2364.783174538723	2475.407815385286	2420.2997037599193	2347.935250064342	2438.014734431019	2410.7635669384003	2418.7469814989367	2373.037847234761	2349.674601279329	2335.0059758013094	2370.9453248767622	2385.184568467575
2341.1974039607176	2685.7366258490742	2363.9155179804916	2364.108904362586	3186.508682515487	2400.66047825851	2396.689008992387	2706.184926176556	2361.9783977240913	2364.959801135811	2407.8711864620063	2409.334700166369	2399.16546256472	2402.318354230806	2460.299265162156	2372.3616904893956	2493.714304551163	2461.517215385554	2363.3646966512097	2473.1841942080005	2420.2997037599193	2346.7430868353717	2438.014734431019	2407.7395876997725	2417.1262772156974	2372.626004785771	2349.674601279329	2333.579283828314	2370.9453248767622	2381.043169701436
2340.494879184378	2679.8440483653358	2363.8765947699894	2364.108904362586	3186.508682515487	2397.563459397262	2394.2950324631493	2706.184926176556	2361.9783977240913	2364.959801135811	2407.646410431691	2407.802263704062	2396.112305981547	2397.3860903401946	2458.5975839234507	2372.3616904893956	2493.714304551163	2461.517215385554	2363.3646966512097	2472.842318829531	2420.0945331806556	2346.3395439143005	2437.4656605649297	2405.8306844247927	2413.120632193196	2372.5306233268157	2349.674601279329	2333.3881955345614	2370.884221907359	2378.014415770227
2340.494879184378	2678.948584521412	2356.6845787082852	2363.0274338760664	3177.3182125878197	2394.5603432375337	2392.493638571776	2706.184926176556	2361.9783977240913	2364.540841201571	2407.646410431691	2405.042740462016	2395.7254292993034	2395.0816964383876	2456.044963265199	2372.0341342029724	2493.714304551163	2461.517215385554	2363.010406419096	2463.042223624133	2419.174236487823	2345.770818695279	2437.225903856858	2404.18190920277	2410.6622051594645	2371.7683819099293	2345.3168594598583	2332.784795801226	2370.580828070495	2377.255814766131
2340.494879184378	2619.8669052587347	2356.6845787082852	2362.67177900068	3177.3182125878197	2393.598547471165	2392.493638571776	2706.184926176556	2360.855308173493	2364.540841201571	2407.5480665835667	2402.9066873626475	2395.7254292993034	2392.999766544201	2443.0776816039684	2371.6982986921757	2492.018222112236	2459.7060810710104	2359.1432295873774	2460.5676374238997	2419.174236487823	2345.604516017455	2437.225903856858	2400.6584356005824	2409.854304182616	2370.3279254789636	2344.577604548281	2331.968928552869	2369.8440455672385	2376.7920164082993
2339.899184956132	2607.634915199686	2356.6845787082852	2362.5651188114402	3177.3182125878197	2391.4133198191535	2391.416681560341	2703.358150742105	2359.1300612908153	2364.540841201571	2404.5898092096318	2397.5170615675966	2395.7254292993034	2392.2752490328558	2440.3763616433857	2371.6982986921757	2489.9651237860717	2458.895579849744	2359.1432295873774	2460.5676374238997	2419.174236487823	2344.214240062696	2437.225903856858	2393.436761554883	2408.630689784276	2369.916460428898	2344.320168085192	2331.968928552869	2369.8440455672385	2376.7920164082993
2339.899184956132	2607.634915199686	2356.6845787082852	2362.294458876555	3177.3182125878197	2389.126124929043	2388.9726061350657	2703.358150742105	2358.0489185817373	2364.540841201571	2404.5898092096318	2395.67269972914	2395.7254292993034	2390.9699603054964	2436.7742799448683	2371.277403682013	2488.363296485439	2458.895579849744	2357.9595758391933	2459.5517134726465	2419.174236487823	2342.5825974780128	2437.225903856858	2392.1297504573813	2408.0043827275363	2369.788227635999	2341.8223981814826	2331.8710549781404	2369.8440455672385	2376.680699228834
2338.657226956493	2607.634915199686	2354.8377551827602	2361.9598443735727	3177.3182125878197	2388.2455045294328	2387.329472655487	2669.204862290806	2357.8093524116757	2364.2800978220926	2404.5898092096318	2394.1133477217413	2395.7254292993034	2388.4654080273067	2427.856160583205	2371.277403682013	2488.363296485439	2458.895579849744	2357.9595758391933	2458.420391509646	2419.174236487823	2341.5327338666966	2437.225903856858	2389.5158049374804	2408.0043827275363	2367.6687549300204	2341.6432017361694	2331.7554534885903	2369.8440455672385	2375.2349960044667
2337.217617232236	2595.547284079664	2354.8377551827602	2361.9598443735727	3171.3374783919908	2387.1039222045665	2387.329472655487	2665.6908297797004	2356.3137011688714	2362.7302226008774	2404.173417170334	2393.216782234862	2395.0513284578697	2386.3096215130236	2421.598642739935	2371.277403682013	2485.748802080363	2458.895579849744	2356.7620915828165	2457.910303264308	2419.174236487823	2337.4138238216774	2437.225903856858	2388.393284124194	2406.221880470267	2367.142194611858	2340.9935344257497	2331.7554534885903	2369.8440455672385	2374.644430097101
2336.388328839488	2594.5238839528856	2354.8377551827602	2361.9598443735727	3166.1427348244115	2386.5731444356506	2387.036123173125	2663.313306526781	2354.772063613574	2362.7302226008774	2404.173417170334	2391.53327904394	2394.8125017243074	2376.31357422974	2412.103984858708	2370.5334692209562	2484.4220067443234	2458.895579849744	2356.7620915828165	2457.7793465185814	2419.174236487823	2337.4138238216774	2435.9340551355417	2376.3634153239204	2405.2401533886523	2367.142194611858	2340.398471591566	2331.368347678638	2369.5696541308143	2373.663983621481
2335.7640540000175	2586.2514107791885	2354.692553324393	2361.9598443735727	3160.137746026897	2384.2405073582245	2387.036123173125	2659.293982757382	2351.5350278554774	2362.7302226008774	2404.173417170334	2391.53327904394	2394.8125017243074	2373.7479307912035	2402.4406932793822	2370.1583020944413	2484.4220067443234	2458.4821547896895	2356.301766224776	2456.886512792273	2417.3735593155434	2337.4138238216774	2435.052840402114	2373.9958284770028	2405.2401533886523	2367.142194611858	2340.1153724616443	2331.368347678638	2369.5466472833327	2373.663983621481
2335.7640540000175	2585.8426387788177	2352.9466805051466	2361.9598443735727	3160.137746026897	2383.932838487386	2386.523298629874	2649.8282210497086	2351.5350278554774	2362.458803408301	2404.173417170334	2389.776484118942	2394.4436528356923	2366.491276639014	2393.578922019165	2370.1583020944413	2483.425803198201	2457.709866901877	2356.301766224776	2451.52778162925	2417.3735593155434	2334.850990035749	2416.7303652082146	2370.504876827664	2405.2401533886523	2366.7635153420574	2339.019848156348	2331.368347678638	2369.3508719596675	2372.1018397592793
2335.5253631021733	2585.8426387788177	2351.880056687347	2361.9598443735727	3154.1650689578123	2383.932838487386	2386.523298629874	2647.7102228720105	2350.4276553210707	2361.6344159116584	2404.173417170334	2389.776484118942	2394.4436528356923	2364.6307717702493	2387.1442686971936	2369.6703375089587	2483.425803198201	2457.709866901877	2356.301766224776	2448.424534424954	2417.3735593155434	2334.0079845113823	2416.7303652082146	2369.5691410111685	2404.7657599322174	2366.6386319528497	2338.5084246229994	2330.8590720874536	2369.3508719596675	2371.0406430426924
2335.5253631021733	2585.8426387788177	2351.880056687347	2356.4353203682153	3151.621671814785	2383.489613918094	2385.8765954923538	2647.7102228720105	2348.907347890126	2361.4517824896925	2404.173417170334	2385.35533285442	2394.4436528356923	2363.2893691132645	2383.0606205805316	2369.3629388654463	2482.2143429375765	2457.709866901877	2355.557809967865	2444.4022196856163	2417.3735593155434	2334.0079845113823	2415.4775557242024	2367.5465203326503	2404.7657599322174	2365.708737219251	2336.359010844606	2330.8590720874536	2361.804062813643	2370.5539356841136
2334.3004855277263	2585.8426387788177	2351.880056687347	2355.899137742363	3151.621671814785	2383.382854483104	2385.8765954923538	2637.4751667995606	2346.4193699275656	2361.4517824896925	2403.066211243965	2384.211248516838	2394.4436528356923	2358.2448920584325	2382.768059697332	2368.4316960933065	2471.229345443414	2442.417139689147	2354.119014958487	2441.8840605418104	2416.748374133311	2332.9768664362427	2413.587901064096	2367.5465203326503	2404.5038492565063	2365.708737219251	2335.125112062973	2330.8590720874536	2361.2382049019175	2369.652963502247
2333.169021811962	2585.8426387788177	2351.449809205873	2354.3655722467656	3151.621671814785	2382.5609029124157	2385.4254585844337	2634.5377692629477	2345.44637095503	2361.1175230589174	2403.066211243965	2382.184285312321	2394.4436528356923	2356.483157203539	2380.5502786453726	2366.4959480571147	2465.7366932515542	2440.3167775472425	2353.1357782166506	2440.6008013698865	2416.7079365150025	2331.9240411932155	2411.9783317363936	2364.717936339735	2397.104852412031	2365.708737219251	2333.1565049251344	2330.8590720874536	2361.2382049019175	2369.652963502247
2332.2115322535064	2585.825721938789	2350.911536537606	2354.3655722467656	3149.8148449721307	2381.4190975816173	2385.4254585844337	2634.5377692629477	2344.7574096751996	2359.7651222604086	2403.066211243965	2380.3414529531638	2394.4436528356923	2355.6330910338343	2379.850045367183	2364.299299914713	2464.1413344280086	2435.870153277915	2353.1357782166506	2438.325397966862	2416.7079365150025	2331.0110759745417	2411.9783317363936	2362.289371737879	2393.506533864646	2365.708737219251	2329.009588521116	2330.8590720874536	2360.9714821036887	2369.06799113658
2332.2115322535064	2581.6232331078813	2350.911536537606	2354.005439191974	3149.8148449721307	2379.259497659224	2385.4254585844337	2626.7320806204907	2342.8769304437856	2359.208524052917	2403.066211243965	2379.35551457486	2394.4436528356923	2353.6050891916934	2373.41151503483	2364.05236288905	2462.3514890129895	2435.062695998383	2352.1946096002794	2437.4585255192615	2416.117144617562	2330.261245663792	2409.4538808444627	2361.6110043749204	2389.8486127728156	2365.708737219251	2327.3974205971817	2329.5899129746713	2360.0927495435503	2368.132621051808
2330.731574038819	2581.0542521969373	2350.777865675689	2353.9230926529517	3149.8148449721307	2379.259497659224	2385.4254585844337	2623.9927582353903	2342.8769304437856	2359.208524052917	2403.066211243965	2377.4809349226366	2394.4436528356923	2351.608222857311	2373.286843980067	2363.893931000838	2462.3514890129895	2431.2052216040747	2352.0270509522843	2421.785434173699	2415.9970820584067	2329.815564443652	2404.3316736675797	2359.879903013746	2388.049030917059	2365.708737219251	2326.7456923335044	2329.5899129746713	2360.0927495435503	2368.132621051808
2330.731574038819	2579.0510254893234	2350.777865675689	2353.0455107798302	3146.71638463043	2377.482257296689	2384.1668657592845	2623.443705704235	2342.2276910363353	2358.686232792954	2402.1116312815766	2376.991659427056	2394.4436528356923	2342.5112034895897	2373.286843980067	2363.893931000838	2462.3514890129895	2427.538764159467	2351.7179786469887	2418.5187472465723	2415.9970820584067	2329.511990353666	2404.3017877592265	2358.4775683091193	2385.031319159558	2365.708737219251	2326.7456923335044	2329.5899129746713	2360.0927495435503	2368.0555425999046
2330.731574038819	2578.7928370194154	2349.8645096285263	2352.2299304530716	3146.71638463043	2375.8263531682123	2383.394095627306	2623.443705704235	2341.8103253947606	2358.686232792954	2402.1116312815766	2376.991659427056	2393.540198509163	2341.5452455897744	2372.221380006699	2362.331982520532	2462.3514890129895	2427.538764159467	2351.7179786469887	2416.404003251967	2415.9970820584067	2329.175272012529	2403.854891924676	2358.135260199341	2380.6218548239494	2365.708737219251	2325.0844434145297	2329.5899129746713	2357.736389047523	2367.18309640199
2330.1418645222316	2578.7928370194154	2349.8645096285263	2351.6182160211692	3146.71638463043	2375.1433026135296	2383.394095627306	2622.4733205450257	2340.752865688316	2358.686232792954	2402.1116312815766	2376.8000006067377	2393.088067382278	2340.342036757757	2370.899838115665	2360.761154409459	2460.847131092112	2427.538764159467	2351.4164934237733	2414.335320949357	2415.9970820584067	2328.3519403933246	2401.4023407088343	2358.135260199341	2379.0393736649826	2365.708737219251	2325.0844434145297	2329.5899129746713	2356.646845812104	2367.18309640199
2327.922844498582	2578.7928370194154	2349.8645096285263	2351.4941743069394	3146.71638463043	2373.5261069106145	2383.35935541705	2619.535187223337	2336.3920232921064	2358.686232792954	2401.374222388379	2376.2220979238705	2391.461751627873	2340.255503653387	2369.986771111077	2360.167716600245	2459.299708436459	2423.6075386695093	2351.082219001908	2411.0673685136035	2415.9970820584067	2327.866068933682	2400.7594173216744	2356.1380848599124	2379.0393736649826	2364.228659746225	2325.0844434145297	2329.5899129746713	2356.646845812104	2365.5027842960603
2326.5737419109805	2576.1158862126754	2349.8645096285263	2351.4941743069394	3146.71638463043	2373.292390297517	2383.35935541705	2619.535187223337	2336.168081641095	2358.686232792954	2401.374222388379	2375.971660112541	2391.204169602401	2338.163647800425	2369.492017095055	2357.7701891754805	2457.7379940100222	2421.2749626796945	2350.383188199831	2406.517966341133	2415.9970820584067	2327.866068933682	2399.8682964174136	2356.1380848599124	2377.6190108151613	2364.228659746225	2325.0844434145297	2329.5899129746713	2355.6298051211197	2365.5027842960603
2325.8613291089905	2576.1158862126754	2349.8645096285263	2350.7382389278105	3146.71638463043	2370.833373595741	2383.35935541705	2616.75886424213	2335.39861945237	2358.686232792954	2401.374222388379	2375.147469861046	2391.0314113489644	2337.2855527254997	2367.76764161812	2357.7701891754805	2457.7379940100222	2420.3688476019847	2350.383188199831	2399.6516499519344	2415.9970820584067	2327.7684299584844	2398.710025508118	2350.6267360762786	2373.587181556826	2364.228659746225	2324.8280124499815	2329.5899129746713	2354.990529773269	2358.880966050599
2322.3775986847663	2576.1158862126754	2349.8645096285263	2350.599398069665	3141.944763839073	2370.4834964484817	2383.140446504253	2616.75886424213	2334.0687223674254	2358.686232792954	2400.590662188637	2375.0402830955973	2391.0314113489644	2336.9266680305373	2367.76764161812	2357.7701891754805	2440.4408495343996	2420.3688476019847	2350.1535365571813	2398.9638613638076	2415.9970820584067	2327.7684299584844	2395.0117842659733	2350.4769595675216	2372.5278301660196	2364.228659746225	2324.6232746770524	2329.5899129746713	2354.990529773269	2357.1741045045865
2321.503654809237	2574.0867567684454	2349.8645096285263	2350.320433293865	3141.944763839073	2369.2331213640373	2383.140446504253	2616.75886424213	2333.3500898155016	2358.686232792954	2400.590662188637	2374.5971810806213	2390.424232601047	2336.357220991657	2367.76764161812	2357.7701891754805	2437.293615209362	2420.3688476019847	2350.1535365571813	2391.5496435571945	2415.9970820584067	2327.3338721277396	2392.931278552628	2349.371947178854	2371.61195951697	2363.0306104276992	2321.8223307826825	2329.5899129746713	2354.990529773269	2356.769718089347
2320.5090291970073	2572.81523532639	2349.8526291172207	2350.320433293865	3094.2263450832334	2369.2331213640373	2383.140446504253	2616.75886424213	2332.909085680075	2358.686232792954	2399.6881399001018	2374.5595007047823	2390.424232601047	2335.6538771202854	2367.76764161812	2357.7701891754805	2437.293615209362	2419.986499961595	2350.1535365571813	2389.0588322706803	2415.9970820584067	2326.915858102243	2392.931278552628	2349.3037671813395	2369.940384596283	2363.0306104276992	2321.8223307826825	2329.1971061784116	2353.860975040853	2355.193839189326
2318.889119073762	2572.81523532639	2349.8526291172207	2350.033740072629	3082.91342731595	2369.2331213640373	2383.0092925029685	2616.75886424213	2332.8284256665584	2358.686232792954	2398.899139686345	2374.5595007047823	2390.424232601047	2335.571483881416	2367.713829433753	2357.7701891754805	2435.2514663650795	2415.2073510509194	2348.1381140093863	2387.860392567648	2415.9970820584067	2326.7266259717658	2392.931278552628	2349.3037671813395	2366.421377882656	2362.7747894205195	2321.8223307826825	2329.1971061784116	2353.599854207755	2355.193839189326
2318.889119073762	2572.81523532639	2349.8526291172207	2349.830849810254	3082.91342731595	2369.1429718192844	2382.832790301205	2614.2965477909843	2332.8284256665584	2358.686232792954	2398.1132354381457	2374.5595007047823	2389.6078903606076	2335.571483881416	2367.5288129700857	2355.896763161056	2435.2514663650795	2412.947648932264	2347.678807930787	2387.478406894979	2415.9970820584067	2326.3518367659563	2389.680075713014	2348.726201776693	2361.8948776984344	2362.3620575032733	2321.8223307826825	2329.1971061784116	2349.632558488861	2355.193839189326
2317.042040075363	2572.4658028650556	2349.8526291172207	2348.1581973835036	3077.540340737931	2368.083157862381	2382.832790301205	2614.2965477909843	2332.8284256665584	2358.686232792954	2398.1132354381457	2374.5595007047823	2389.2053628887184	2335.1446992818583	2367.5288129700857	2355.896763161056	2431.7631594326313	2412.947648932264	2346.8361968814693	2383.611771046857	2415.9970820584067	2325.727081919349	2389.680075713014	2348.460799221452	2359.905206964664	2362.3620575032733	2321.535186854216	2329.1971061784116	2349.2257683510234	2355.193839189326
2316.413183817673	2572.4658028650556	2349.8526291172207	2348.1581973835036	3046.2769431435245	2368.083157862381	2382.3817753555295	2613.6512993202987	2332.8284256665584	2358.686232792954	2398.1132354381457	2374.5595007047823	2389.2053628887184	2334.832027324448	2366.770163174236	2355.896763161056	2431.7631594326313	2411.6162934278855	2346.240627951576	2380.994486335171	2415.9970820584067	2325.727081919349	2387.7441930130776	2348.1138842534688	2353.805156939757	2362.3620575032733	2320.86542412045	2329.1971061784116	2348.9476806856646	2354.2243458453513
2316.413183817673	2572.088650081858	2349.3854705072936	2348.1581973835036	3039.7436670686275	2367.8572517983835	2382.1077477523163	2613.6512993202987	2332.8284256665584	2358.686232792954	2398.1132354381457	2374.5595007047823	2389.2053628887184	2334.5483093817606	2366.770163174236	2350.5939292032635	2430.7699965421684	2411.6162934278855	2346.0813372732687	2380.366933592267	2415.9970820584067	2325.727081919349	2387.3900045519194	2347.487718699273	2352.489529152641	2361.3624272004463	2320.184429344256	2329.1971061784116	2348.2173910973893	2354.162706226574
2315.3572022052203	2572.088650081858	2349.3854705072936	2347.7972769371827	3039.7436670686275	2367.710294062905	2382.1077477523163	2610.241896170276	2330.771148245216	2358.686232792954	2398.1132354381457	2374.5595007047823	2386.9506171048306	2334.3939692886115	2366.7688672888357	2348.855783545114	2430.7699965421684	2411.6162934278855	2345.5802034599633	2377.306884545813	2415.9970820584067	2325.727081919349	2387.196158215651	2347.276119076819	2350.798854511059	2360.5175625778556	2320.184429344256	2329.1971061784116	2348.152694341078	2349.8106986215153
2315.3269927716224	2572.088650081858	2349.3854705072936	2347.641134887067	3026.2872874476325	2367.1230330683425	2382.1077477523163	2608.141287160667	2330.771148245216	2358.686232792954	2396.4755718377205	2374.1332790329407	2385.1226034377723	2334.2928504763786	2366.3710362688075	2348.7665801839253	2430.7699965421684	2411.6162934278855	2344.9024435539363	2376.9020208402767	2415.9970820584067	2325.1893414285732	2387.1613691469165	2347.276119076819	2347.4499907179525	2356.299389394736	2320.184429344256	2329.1971061784116	2348.152694341078	2349.7729729654457
2314.6023347012797	2572.088650081858	2349.3854705072936	2346.2096541586343	3026.1293607565767	2367.1230330683425	2382.0796392476327	2608.1292127376205	2330.5701864699854	2356.6345467467786	2396.3138052615545	2374.1332790329407	2385.1226034377723	2333.6665337641957	2366.3710362688075	2348.2148371755015	2430.7699965421684	2404.040654338965	2344.7662486320614	2375.5207262059575	2415.9970820584067	2325.1893414285732	2386.1117334379746	2343.707687727895	2345.2106466701753	2356.0235417365175	2320.184429344256	2328.903369027204	2348.152694341078	2349.7729729654457
2313.9256808320315	2571.4106971708175	2349.3854705072936	2346.2096541586343	3026.1293607565767	2366.9484788455975	2382.0796392476327	2608.1292127376205	2330.5701864699854	2356.6345467467786	2396.156238488725	2370.1425364188217	2385.1226034377723	2333.636637131972	2366.3710362688075	2347.8338654874415	2430.0321834552647	2402.9340926080336	2343.3500196978707	2372.3050240568155	2415.9970820584067	2325.1893414285732	2385.3440889872554	2341.6400241562274	2343.87677170474	2354.185191159133	2320.0576443240916	2328.903369027204	2348.152694341078	2348.613273901422
2313.5742066555595	2571.4106971708175	2348.738587228173	2345.6878369280444	3019.7105435368844	2366.616462718369	2382.0796392476327	2608.1292127376205	2329.540375340382	2355.7745093904664	2396.156238488725	2369.7857326132485	2385.1226034377723	2333.519802149399	2366.3710362688075	2347.5868645232313	2429.515509168725	2396.4138295809967	2342.6567100861275	2370.282209106926	2415.9970820584067	2324.60286386782	2385.3440889872554	2340.941928811948	2341.542822580663	2352.9299041990785	2319.6674286761504	2328.4711772909286	2347.803094289671	2346.313579541675
2313.5742066555595	2571.4106971708175	2347.075210665278	2345.227534157818	3015.9240248945594	2366.3534981938114	2382.0796392476327	2607.1781181735255	2329.540375340382	2355.3082362572686	2396.156238488725	2369.7857326132485	2384.8145443685967	2333.519802149399	2366.342530582158	2347.3180310293988	2429.515509168725	2396.4138295809967	2341.3206039169777	2367.642551816171	2415.9970820584067	2324.483590812532	2385.3440889872554	2339.879680874042	2340.617426010627	2352.121037478003	2319.6674286761504	2327.6906740094933	2346.988434852411	2346.313579541675
2313.5529744955174	2571.4106971708175	2346.9302808987486	2344.7196801188893	3001.0139206730137	2364.7903796818196	2382.040008220136	2607.1781181735255	2329.3405680335536	2354.314359362107	2395.690070759337	2368.283074442294	2384.8145443685967	2333.519802149399	2366.342530582158	2347.3180310293988	2429.515509168725	2396.4138295809967	2341.0323103726373	2365.7998246316006	2415.5885028367225	2324.483590812532	2385.3440889872554	2339.4572526024826	2339.507391539711	2351.609416305453	2319.4195157482327	2327.6906740094933	2346.3037272041374	2345.4798959137606
2313.320654049173	2571.4106971708175	2346.9302808987486	2344.7196801188893	2997.015989868948	2364.4326476487345	2380.9976653344024	2607.1781181735255	2329.1990915516208	2353.1962142434236	2395.690070759337	2367.8820045077005	2383.7292828934806	2333.519802149399	2365.880770497314	2346.46101738474	2426.7794467439653	2383.1349961654155	2340.4137741298987	2365.326537380721	2415.5885028367225	2324.483590812532	2384.3644967272003	2338.044046254072	2338.4734971824882	2351.337638536776	2318.9500655158386	2326.5625741394138	2346.3037272041374	2344.7257318194193
2312.5697960914	2571.4106971708175	2346.9302808987486	2343.8117573467143	2995.333492248788	2364.422362144736	2380.2546908559148	2607.1781181735255	2328.8876013589565	2351.3705685078576	2394.8315479613357	2367.8820045077005	2383.7292828934806	2333.519802149399	2365.880770497314	2345.451079723803	2414.117763192742	2382.3446731498	2339.7140045604706	2363.6483292565695	2415.5885028367225	2323.5193336759485	2384.3644967272003	2337.7958183881015	2337.9495450599115	2351.310783847783	2318.9500655158386	2326.4167295734833	2346.3037272041374	2344.7257318194193
2312.557507214534	2570.5398838105853	2346.9302808987486	2343.8117573467143	2981.8657006495455	2363.081269890391	2378.44319696507	2607.1781181735255	2328.8876013589565	2351.3705685078576	2394.8315479613357	2367.816650293273	2383.7292828934806	2333.519802149399	2365.880770497314	2343.590753584874	2414.117763192742	2382.1524747098138	2338.7131377713727	2362.009604976711	2415.5885028367225	2322.8868295997227	2384.3644967272003	2336.902321992451	2337.239682571165	2351.052790912921	2318.6473686446147	2326.4167295734833	2346.3037272041374	2343.7837430568416
2312.198975635082	2570.5398838105853	2346.9302808987486	2343.7698143051985	2981.3774708405535	2362.5856112141646	2377.1160225699073	2607.1781181735255	2328.8876013589565	2351.3705685078576	2394.3231872581146	2367.693555037464	2378.770404993179	2333.468930797566	2365.880770497314	2343.3245064961498	2411.6894349762283	2381.5738255827423	2338.209775157031	2360.9001534266363	2415.5885028367225	2322.8868295997227	2383.974173416052	2336.161189608661	2337.0898980571824	2349.980514745908	2318.5470893152437	2326.4167295734833	2345.2877878272448	2343.7837430568416
2312.133051690116	2570.5398838105853	2346.9302808987486	2343.052080505445	2981.328326560136	2362.5856112141646	2377.1160225699073	2606.163066060814	2328.578147477195	2351.3705685078576	2392.565425706438	2367.4038765107302	2378.1309260036473	2333.4172340394903	2365.6712176662368	2342.229573536664	2411.112511094075	2379.1185954804805	2337.776488121579	2360.322870136019	2415.5885028367225	2322.878110018099	2383.974173416052	2335.492997771978	2336.1945072408143	2349.69436706463	2318.5470893152437	2326.0746387769514	2345.2877878272448	2343.6445372719786
2312.133051690116	2570.5398838105853	2346.9302808987486	2342.5819188991422	2973.49474500208	2362.5856112141646	2377.1160225699073	2606.027823849829	2328.563626219959	2350.465626465762	2392.565425706438	2367.4038765107302	2378.1309260036473	2333.4172340394903	2364.606757432771	2341.5237260807835	2406.4674209548666	2377.538500027285	2337.5732363665284	2358.8580684414446	2415.5885028367225	2322.764183698919	2383.974173416052	2334.850755713365	2336.132997163055	2348.8659862711047	2318.514727475856	2326.0746387769514	2345.2877878272448	2343.6445372719786
2312.133051690116	2570.5398838105853	2346.0955634195025	2342.3954190639543	2954.3996572323636	2362.443899660704	2375.997184620843	2606.027823849829	2328.563626219959	2350.465626465762	2392.565425706438	2366.709534168933	2377.1841064420955	2333.3160112874443	2364.606757432771	2341.25772865721	2406.121316185869	2377.119661158349	2337.049575769923	2358.1548865821565	2415.5885028367225	2322.719011628101	2383.974173416052	2334.850755713365	2334.7824479039364	2348.8659862711047	2318.514727475856	2325.7632018720133	2341.671077546262	2343.6445372719786
2312.133051690116	2570.5398838105853	2346.0955634195025	2341.8588556990094	2945.294552913383	2362.143720665994	2375.023133961583	2600.798733753983	2325.9019957225464	2349.752156131618	2392.565425706438	2365.4631909467817	2376.5552346633526	2333.161314128144	2364.606757432771	2341.201230324379	2405.9449610312895	2374.1753735058037	2329.7449549698063	2357.372279135602	2415.5885028367225	2322.399871433839	2383.974173416052	2334.6740721401334	2333.7584590969004	2346.215112093175	2318.514727475856	2325.5541601346204	2340.610548401991	2343.6405226870697
2312.0494677841843	2570.5398838105853	2346.0955634195025	2340.9598364874423	2936.7735111298875	2362.143720665994	2374.8280901577455	2599.4309305691954	2325.376486679743	2349.359951378986	2392.565425706438	2365.296172003617	2375.0079484837374	2333.161314128144	2364.606757432771	2341.1831696607123	2402.310201305451	2373.2994265436955	2327.6138974081696	2357.372279135602	2415.5885028367225	2322.172851138782	2383.974173416052	2333.933627323836	2332.6878950768987	2344.6930702380478	2318.514727475856	2325.5541601346204	2339.91780989774	2343.6405226870697
2312.0494677841843	2570.5398838105853	2346.0955634195025	2340.7302520006356	2935.212527470047	2362.143720665994	2374.8280901577455	2596.3944289151177	2322.477604399626	2349.309117190669	2392.565425706438	2364.6860716239344	2375.0079484837374	2333.132815651019	2364.606757432771	2340.9151150172684	2400.2982805895454	2373.2994265436955	2327.2410964996047	2357.372279135602	2415.5885028367225	2322.172851138782	2383.843972499898	2333.0431578636767	2332.4497402314782	2342.1565384078995	2318.514727475856	2320.5410021328134	2338.9719963436787	2343.6405226870697
2311.326012754767	2569.498100189007	2346.057415122478	2340.7302520006356	2924.2927643260073	2361.2370463427915	2374.8280901577455	2596.3944289151177	2322.118822091446	2349.0694894405783	2390.9199946626813	2364.6860716239344	2374.482166472449	2333.132815651019	2364.606757432771	2340.465331188079	2398.7908474981464	2373.2994265436955	2326.850739736428	2357.372279135602	2415.5885028367225	2322.172851138782	2383.843972499898	2333.0431578636767	2331.96915393117	2339.8139498924725	2318.514727475856	2320.5410021328134	2338.6250559458513	2343.6405226870697
2311.326012754767	2568.428724199852	2346.057415122478	2339.9415064037435	2923.6954647141556	2361.2370463427915	2374.3012027707614	2594.8570532927392	2320.728127229436	2348.470692521572	2390.9199946626813	2363.3576636403363	2372.8421637032166	2332.986359366399	2364.606757432771	2340.465331188079	2392.4198312707717	2373.2994265436955	2326.154242262943	2356.6517982132264	2415.4214111542406	2321.6392933857087	2383.1649542911828	2332.1250772800972	2331.96915393117	2338.823363204176	2318.514727475856	2318.2895126829226	2338.407675837054	2343.6405226870697
2311.326012754767	2565.361282266603	2346.057415122478	2339.9062466973173	2915.764820245861	2361.0345511989876	2374.3012027707614	2594.8570532927392	2320.073627715107	2348.292299644995	2390.9199946626813	2363.3011380803446	2372.8421637032166	2332.986359366399	2364.606757432771	2340.465331188079	2391.138154866456	2373.2994265436955	2325.3094596788596	2356.6517982132264	2415.4214111542406	2321.6392933857087	2383.1649542911828	2331.980043077628	2331.4145792287245	2338.605763136129	2318.514727475856	2318.0504807832526	2338.274836187772	2343.6405226870697
2311.326012754767	2564.7992207612638	2341.1897049783947	2339.886971584677	2908.8512826269443	2360.9171857235638	2374.1933494217424	2591.9068687011877	2318.4872335957	2348.292299644995	2390.9199946626813	2363.3011380803446	2372.217687594339	2332.957811343452	2364.606757432771	2340.465331188079	2388.6450511038533	2373.2994265436955	2324.6791944483084	2355.4945379862966	2415.0702667782457	2321.3723572084773	2383.1649542911828	2331.980043077628	2331.4145792287245	2336.3058624868213	2318.502517609068	2317.808515442711	2337.9002760483872	2343.6405226870697
2310.977453000637	2562.9186745105994	2340.7043773102528	2339.542057137479	2906.811023227172	2360.5312334013156	2373.134755813977	2588.6129371591264	2317.4170875677114	2347.455505552084	2390.9199946626813	2363.065954759693	2372.217687594339	2332.957811343452	2364.606757432771	2339.9829981627927	2386.166734655564	2373.2994265436955	2323.4299423703715	2354.7060586964844	2413.7827842687016	2321.3723572084773	2382.0724393776	2331.980043077628	2330.714218402657	2336.3058624868213	2318.2331214202186	2317.757915914276	2337.5497340624233	2343.6405226870697
2310.84113404149	2561.1561299531722	2340.5185461330484	2339.542057137479	2902.938263068525	2360.5312334013156	2373.134755813977	2584.7068058332925	2316.4159028764802	2347.455505552084	2390.9199946626813	2363.065954759693	2369.2347181842715	2332.957811343452	2364.606757432771	2339.9829981627927	2386.166734655564	2373.2994265436955	2322.5070085706734	2354.388979866055	2413.190748854625	2321.3723572084773	2381.596928715955	2331.7589285504573	2330.4859905666926	2335.460686560092	2318.2331214202186	2317.504158803119	2335.5228052491852	2343.6405226870697
2310.6447810367563	2560.154196977155	2340.5185461330484	2339.0593900200556	2902.938263068525	2360.5312334013156	2373.0495289814166	2579.1498044685454	2316.2387083470694	2347.455505552084	2390.9199946626813	2362.745293087026	2367.455622896463	2332.957811343452	2364.606757432771	2339.9829981627927	2385.8328733075728	2373.2994265436955	2322.1536513415904	2353.8472255537545	2413.190748854625	2321.3602748756034	2381.4661437916725	2331.330819790793	2329.3618736639314	2335.460686560092	2318.2331214202186	2317.504158803119	2334.5718671322265	2343.6405226870697
2310.408791656438	2559.8815738702724	2340.5185461330484	2339.0593900200556	2901.186514100232	2360.5312334013156	2370.641129967003	2572.775521708137	2313.6084378541814	2347.420788585057	2390.9199946626813	2362.745293087026	2366.5146683811395	2332.957811343452	2364.4107438512556	2339.9829981627927	2384.8886233287953	2373.2994265436955	2321.6321161726737	2352.6535205703367	2413.190748854625	2321.3602748756034	2381.4661437916725	2331.330819790793	2328.9753996813015	2335.181973683859	2318.2331214202186	2317.411683769777	2333.551288888215	2343.6405226870697
2310.1333992223094	2559.8815738702724	2340.5185461330484	2339.046971065815	2897.6911839912873	2360.5312334013156	2368.338764936768	2567.856413105631	2312.604814870738	2347.0245623514825	2390.8090289667716	2362.745293087026	2366.5146683811395	2332.903642839535	2364.4107438512556	2339.9829981627927	2384.8886233287953	2373.2994265436955	2321.548392618964	2351.904519162152	2412.993407626339	2321.3602748756034	2381.4661437916725	2331.330819790793	2327.754925407355	2334.413420700626	2316.095175910115	2314.6830322849446	2333.037971386704	2343.5293584432948
2309.7687258139904	2559.2735969424534	2340.5185461330484	2338.5978733824254	2892.388832468314	2360.5312334013156	2368.338764936768	2566.159972383184	2311.3511116965146	2347.0245623514825	2390.8090289667716	2362.6330094391833	2366.2590769536005	2332.903642839535	2364.4107438512556	2338.5452307902256	2383.223104080764	2373.2994265436955	2320.9300239206514	2351.2668093714447	2412.993407626339	2321.3602748756034	2381.4661437916725	2331.330819790793	2327.1904260684782	2333.735963980485	2316.095175910115	2313.730534177367	2332.924271810591	2343.3588843115726
2309.7687258139904	2558.844026482302	2340.5185461330484	2338.5978733824254	2890.2092012366315	2360.223051722924	2364.3933487269596	2562.86994974596	2310.308666437237	2346.7357373508466	2390.7686205623277	2362.533774676999	2366.250617263288	2332.903642839535	2364.3189185079123	2338.0300984558785	2381.792956959733	2373.2994265436955	2319.807170246988	2350.8155785552135	2412.993407626339	2321.3602748756034	2381.038718471875	2331.1589173765706	2327.1904260684782	2333.4451562698832	2314.8928223681696	2312.5650113324114	2331.604606027387	2342.465916001416
2309.7687258139904	2556.071724334669	2340.5185461330484	2338.3983738176685	2890.2092012366315	2360.223051722924	2364.018616755968	2560.95215706148	2309.4539024049955	2346.4046781916104	2390.7686205623277	2362.533774676999	2366.19028726317	2332.903642839535	2364.3189185079123	2337.039531093413	2379.4009156206475	2373.2498524690855	2319.527378939508	2350.076858991217	2412.7877928259413	2321.3602748756034	2381.038718471875	2327.449836297771	2326.8901062069003	2333.096938322381	2314.8928223681696	2311.347424385951	2331.44708635702	2341.0772487468425
2309.7687258139904	2555.0119779438646	2340.5185461330484	2338.292723877906	2890.2092012366315	2360.223051722924	2364.018616755968	2559.84637306672	2309.0305377564328	2346.4046781916104	2389.7008221401074	2362.533774676999	2366.19028726317	2332.8739251396883	2364.3189185079123	2336.476409557319	2378.4555783311607	2373.2498524690855	2319.527378939508	2349.922284835729	2412.7877928259413	2321.3602748756034	2381.038718471875	2327.183147253094	2326.445448806585	2332.6122995080977	2312.60829639023	2310.601880554553	2330.854492824468	2341.0772487468425
2309.5062432125906	2554.715031497625	2340.4114453163684	2338.1789577484815	2888.278279796293	2360.223051722924	2363.4505316844793	2556.9191018697866	2308.631951079869	2346.4046781916104	2389.7008221401074	2362.4703311113194	2365.7303644641047	2332.8739251396883	2363.788633585714	2336.476409557319	2378.37788440713	2373.2498524690855	2319.231981314579	2349.6156268880754	2412.7877928259413	2321.3602748756034	2381.038718471875	2326.9830316969683	2324.7367983976833	2332.3152375867576	2311.7693045430738	2310.0080309915065	2330.5114522139147	2339.7058566688243
2309.3094203115306	2554.715031497625	2340.4114453163684	2338.163127159925	2887.450330698682	2359.344569911553	2363.0119157386844	2554.2199354430595	2307.8621163288462	2346.002247770748	2389.7008221401074	2362.4703311113194	2365.7303644641047	2332.8739251396883	2363.788633585714	2335.6327928653354	2378.055090742213	2373.2498524690855	2318.8603943927806	2347.499819963684	2412.5957365294303	2321.3602748756034	2381.038718471875	2326.1512318767013	2323.7972193245987	2332.3152375867576	2311.200130571256	2309.6586989307234	2330.5114522139147	2339.4315009858274
2309.2593878296343	2554.715031497625	2340.4114453163684	2338.163127159925	2887.450330698682	2358.267823958858	2362.551727336053	2553.8082856547953	2307.858908759574	2346.002247770748	2389.7008221401074	2362.098279595867	2365.7303644641047	2332.8739251396883	2363.788633585714	2335.6327928653354	2377.7473967138385	2373.2498524690855	2318.8603943927806	2347.325141856957	2412.5957365294303	2321.3397043452155	2376.6942976288624	2325.970219209896	2321.522483046889	2332.3152375867576	2310.1845795031304	2309.50722554625	2330.493893592748	2338.3188861448857
2306.371766803148	2554.715031497625	2340.4114453163684	2338.021716530736	2887.450330698682	2357.772597091196	2362.551727336053	2550.955744522599	2307.4294033499973	2345.560124880872	2389.7008221401074	2362.098279595867	2365.7303644641047	2332.8739251396883	2363.788633585714	2335.6327928653354	2377.7473967138385	2373.2498524690855	2318.6980051335336	2347.271231251979	2412.5957365294303	2321.218539617371	2376.2764310396456	2325.970219209896	2321.4133923642735	2331.98949301841	2310.1734145271503	2308.973353727031	2329.317562960298	2337.7572736393013
2305.697184732264	2554.17083277021	2340.4114453163684	2338.021716530736	2885.9357763052376	2356.7895223917267	2361.4425766491777	2548.4770044192783	2307.4294033499973	2345.560124880872	2389.7008221401074	2361.8226187111118	2365.7303644641047	2332.8739251396883	2363.788633585714	2335.6327928653354	2376.744984722163	2373.2498524690855	2318.314936761197	2346.9040418003033	2412.420569898852	2318.778306514865	2376.2764310396456	2325.7150257210806	2321.1847622992236	2331.885090438292	2309.847640116113	2308.637089202676	2328.50276195351	2337.2228739564716
2305.1809043499675	2554.17083277021	2340.4114453163684	2337.8977058122296	2885.9357763052376	2356.524532667698	2361.4425766491777	2548.4770044192783	2307.3890845163423	2345.560124880872	2389.7008221401074	2355.7708653785608	2365.3477013059455	2332.839265289182	2363.788633585714	2335.222352715496	2376.3937081108834	2373.2498524690855	2318.314936761197	2346.1760398039537	2412.420569898852	2317.7668531813383	2376.2764310396456	2325.6534259616283	2320.710065533663	2331.885090438292	2309.69681015485	2307.323136023415	2324.6320268979207	2336.551802008562
2304.9337151442314	2554.0717994284187	2340.4114453163684	2337.8977058122296	2885.9357763052376	2355.096045045526	2360.9724328012867	2545.835846915929	2307.314788531569	2345.560124880872	2389.7008221401074	2354.8088389116997	2365.3477013059455	2332.839265289182	2363.788633585714	2334.9241278548684	2376.3937081108834	2373.0865647356627	2318.314936761197	2346.1760398039537	2412.3666204758124	2316.704025446474	2375.8384345260365	2322.333030038539	2320.572080106673	2331.701034011101	2308.7284326453027	2306.46554230107	2323.8435772738812	2335.6109945640205
2304.3362275223435	2554.0717994284187	2340.4114453163684	2337.826509815234	2885.658570582606	2353.0859983068926	2360.611333313194	2544.095859917285	2306.9422368302867	2345.560124880872	2389.7008221401074	2354.0143859262325	2365.111756950769	2332.839265289182	2363.7078205424405	2334.624289405553	2376.360436557036	2373.0865647356627	2317.909752220163	2346.1760398039537	2412.3666204758124	2316.2163398097773	2375.781656081016	2319.60940280908	2319.931454393179	2331.701034011101	2307.9007646472132	2305.825354324807	2322.616386251412	2335.6109945640205
2304.2562116155277	2553.6369913258504	2340.4114453163684	2337.826509815234	2885.658570582606	2351.4293542546966	2359.71770130378	2542.4009115761305	2306.9012061250396	2345.560124880872	2389.525029292128	2353.058573961713	2364.1520272258813	2332.6798955997247	2363.3622705380385	2333.9836626177994	2376.360436557036	2373.0865647356627	2317.909752220163	2346.1760398039537	2412.3666204758124	2316.1605692788903	2375.781656081016	2317.0648834636086	2319.6970188857463	2331.6052178639843	2307.4556486569913	2304.591978156986	2322.159613017855	2335.5447604289557
2304.2562116155277	2552.286491603529	2340.4114453163684	2337.826509815234	2881.4800044732524	2349.719012523483	2359.2610372984127	2540.74102914013	2306.2365675406068	2345.560124880872	2389.525029292128	2352.6603214078737	2364.1520272258813	2332.6798955997247	2363.3622705380385	2333.5498182316287	2376.2090382563206	2373.0865647356627	2317.8489502922757	2345.7774552165247	2412.3666204758124	2315.8502179340285	2375.448653156275	2316.7695604830305	2318.4566343618444	2331.457179475523	2307.4556486569913	2303.348178387927	2321.5673380566213	2335.145355306586
2304.141327678905	2552.074037894334	2340.4114453163684	2337.826509815234	2879.482643072536	2349.0692666473315	2359.2610372984127	2540.7136353170454	2306.2365675406068	2345.560124880872	2389.487626982374	2352.6603214078737	2364.0479715854253	2332.6798955997247	2363.2110463677027	2333.0453859470776	2375.4485614074815	2372.692768570072	2317.8489502922757	2345.4608173256224	2411.764431446588	2315.832012892347	2375.448653156275	2316.443235875298	2317.8885275389443	2331.113750110471	2307.4556486569913	2302.94436385134	2321.221806464131	2333.44297615825
2304.141327678905	2550.484422977799	2340.4114453163684	2337.826509815234	2879.482643072536	2346.044888469985	2358.630514420247	2540.5845686750154	2306.2365675406068	2345.560124880872	2389.487626982374	2352.3521335650316	2364.0479715854253	2332.6798955997247	2363.2110463677027	2332.237152556541	2373.295033772085	2372.692768570072	2314.942377574479	2345.4608173256224	2411.764431446588	2315.53648634993	2375.2586257165963	2315.626964110395	2317.8885275389443	2330.8588562656346	2307.4556486569913	2302.94436385134	2320.3990415334815	2332.3128084002333
2303.9552044720294	2549.852216666946	2340.2923058885453	2337.826509815234	2878.8818084421036	2345.794264174519	2358.630514420247	2538.621063854883	2306.2365675406068	2345.560124880872	2389.487626982374	2351.930173683385	2364.0479715854253	2332.6538639498067	2363.2110463677027	2332.22498483211	2372.2947558471224	2372.692768570072	2314.526875508419	2345.380160137251	2411.764431446588	2315.284632282889	2375.2586257165963	2315.626964110395	2317.5238353183345	2330.663258061545	2306.8743612523917	2302.8665181182528	2319.82407543112	2330.587456814581
2303.8726227902953	2548.5677559887613	2339.409232591908	2337.826509815234	2878.8818084421036	2344.7080378217265	2358.35432504284	2524.812022828017	2306.2365675406068	2345.4142310189395	2389.427338211336	2351.847986371016	2364.0479715854253	2332.6538639498067	2363.2110463677027	2331.5857279538277	2371.0847268125117	2372.1962176885922	2314.526875508419	2345.3118940092027	2411.7244151298914	2314.5447663048417	2375.2586257165963	2309.1095858210797	2316.9738211891536	2330.538139577805	2306.5827112589627	2302.3881453044132	2318.7274490863797	2329.045805245747
2303.7359820776646	2547.6222261129515	2339.409232591908	2337.826509815234	2876.7342647559135	2342.993439524212	2358.276829559314	2524.027806112554	2306.2365675406068	2345.302498810235	2389.427338211336	2351.847986371016	2363.728260462237	2332.6538639498067	2363.2110463677027	2331.5857279538277	2371.0847268125117	2371.632882245236	2313.8368609289696	2344.6690033539376	2411.7244151298914	2314.5447663048417	2375.2586257165963	2307.500532288168	2316.542745763926	2330.506779784103	2306.01065287327	2302.3881453044132	2318.320345166832	2328.935656248303
2303.5764393335076	2546.650728745976	2338.9615424337085	2337.826509815234	2876.7342647559135	2342.3130787769796	2358.276829559314	2524.027806112554	2306.2056673794627	2345.302498810235	2389.427338211336	2351.2996591383653	2362.976940534287	2332.590887608878	2363.2110463677027	2331.5108008699585	2370.6404231711076	2371.632882245236	2313.2725821768895	2344.4990148776997	2411.1725004100003	2314.389169574501	2375.2586257165963	2306.654099165275	2316.416455012124	2330.3964059965842	2306.01065287327	2302.3881453044132	2317.9236716543674	2328.509310944044
2303.4354150090203	2546.079503636593	2338.9434348942523	2337.826509815234	2876.7342647559135	2340.674357088849	2358.276829559314	2524.027806112554	2306.1197555787417	2345.302498810235	2389.427338211336	2351.0801769684263	2362.976940534287	2332.590887608878	2363.2110463677027	2331.3074839350897	2368.9615625566103	2371.632882245236	2313.1873849909216	2344.0286543331968	2411.1725004100003	2314.389169574501	2375.2586257165963	2305.8127957745196	2316.3605303689938	2330.2083484646723	2305.7916690810525	2302.3881453044132	2317.759800884637	2327.904974990669
2303.297482738883	2545.9250413430173	2338.3266621927232	2337.826509815234	2876.7342647559135	2339.6347069862218	2358.276829559314	2519.9078405202763	2305.701329329086	2345.139397989447	2389.427338211336	2350.852635790318	2362.976940534287	2332.5410036072262	2363.2110463677027	2330.7085264862617	2367.0678993440833	2371.632882245236	2313.164039694652	2343.49989973357	2410.840997090679	2314.15195233056	2375.2586257165963	2305.1777210632426	2316.2142870898147	2330.2083484646723	2305.551561365266	2301.9370263541286	2317.759800884637	2327.2520456782268
2303.297482738883	2545.4383951690374	2338.0096228356715	2337.826509815234	2875.1901631714245	2338.7043417927807	2358.276829559314	2519.665951027524	2305.6462436958873	2345.134870845127	2389.197168872511	2350.1655772182876	2362.976940534287	2332.5410036072262	2363.2110463677027	2330.7085264862617	2366.3606056188946	2371.632882245236	2313.164039694652	2342.0668122830384	2410.840997090679	2313.9407103962308	2375.2586257165963	2304.708026326299	2315.909269554154	2330.2083484646723	2305.264047198383	2301.63447137514	2317.4103275004672	2327.183729792956
2303.297482738883	2544.4001910514094	2338.0096228356715	2337.826509815234	2875.1901631714245	2336.734541562829	2358.276829559314	2519.665951027524	2305.6462436958873	2344.7677251964515	2389.197168872511	2349.996361679229	2361.622506618807	2332.5410036072262	2363.2110463677027	2330.7085264862617	2365.1823064199657	2371.632882245236	2313.081120256225	2341.4477693098825	2410.840997090679	2313.680107518313	2375.2586257165963	2304.1890437311295	2315.6956905138245	2330.2083484646723	2305.264047198383	2301.120424072528	2316.9687287745483	2326.743818379992
2303.297482738883	2544.008011379379	2338.0096228356715	2337.678574191817	2875.1901631714245	2335.809518788062	2358.261588011376	2517.4161086039417	2305.632422893128	2344.6773393870776	2388.9747313002263	2348.1314878555713	2360.7381483895656	2332.5410036072262	2363.2110463677027	2330.7085264862617	2364.543232812003	2371.632882245236	2313.080730652712	2340.5691512797653	2410.6181396866828	2313.680107518313	2375.2586257165963	2303.2649516580054	2315.5005772642526	2330.2083484646723	2305.264047198383	2300.595652016009	2316.4378688984243	2326.1015237324564
2303.1642107228568	2543.615961756978	2338.0096228356715	2337.678574191817	2875.1901631714245	2333.032714103293	2358.2549506852934	2517.4161086039417	2305.632422893128	2344.6773393870776	2388.9747313002263	2347.94380253366	2360.7381483895656	2332.5410036072262	2363.2110463677027	2330.3086800461006	2363.875696740803	2371.632882245236	2312.7466710952704	2340.089238880743	2410.568783119684	2313.680107518313	2375.204609251728	2302.9088578001197	2315.3592029335464	2330.2083484646723	2299.3521252276983	2300.595652016009	2315.9502792687545	2325.482344303453
2303.154398990508	2543.1959030479356	2337.6471258284114	2337.678574191817	2875.1901631714245	2331.4224536013785	2357.9850489883133	2515.125291311729	2305.632422893128	2344.6773393870776	2388.9747313002263	2347.723677127969	2359.688866638224	2332.5410036072262	2363.2110463677027	2330.237983822635	2363.6149102158447	2371.632882245236	2312.7466710952704	2340.0820132947224	2410.568783119684	2313.680107518313	2375.204609251728	2302.3724817246853	2315.3330682277356	2330.2083484646723	2298.9062241506817	2300.595652016009	2315.6167185284735	2324.6779327800027
2302.0313441270723	2543.1959030479356	2337.6471258284114	2337.678574191817	2875.1901631714245	2330.8730661936575	2357.9850489883133	2514.8871041870116	2305.632422893128	2344.6773393870776	2388.9747313002263	2347.5934324566483	2359.0629441168817	2332.5410036072262	2363.2110463677027	2329.918106761162	2363.0328268012463	2371.632882245236	2312.7466710952704	2339.3402387888113	2410.568783119684	2313.680107518313	2374.877366743701	2301.8056970058415	2315.2753393185076	2330.1843357971647	2298.5096018482213	2300.4961662333844	2315.545053801162	2324.6779327800027
2301.660107325302	2542.429122443292	2337.6471258284114	2337.678574191817	2875.1901631714245	2329.576195856041	2357.9850489883133	2513.71055052827	2305.577189085061	2344.6773393870776	2388.9747313002263	2345.852151665554	2359.0629441168817	2332.5410036072262	2363.2110463677027	2329.371474019894	2362.3673417862765	2371.0680015422513	2312.6695876068493	2339.020682293276	2410.568783119684	2313.680107518313	2374.877366743701	2301.037292985801	2315.2753393185076	2330.0838214588516	2297.9588746647937	2300.3655266394185	2315.4339072945	2319.3167623487543
2301.0404579353194	2542.429122443292	2337.6471258284114	2337.678574191817	2855.1400753411635	2328.4176109897953	2357.9850489883133	2513.128821835931	2305.577189085061	2344.6773393870776	2388.9747313002263	2344.8232428120928	2358.4795907096623	2332.5410036072262	2363.2110463677027	2329.371474019894	2361.9381461571834	2371.0680015422513	2312.6613095267567	2339.020682293276	2410.525053888079	2313.680107518313	2374.710856383097	2300.846670079065	2315.2753393185076	2330.0838214588516	2297.821755760137	2300.3655266394185	2315.23893572325	2318.8011304190836
2301.009642851677	2542.0605538768027	2337.3254421227584	2337.678574191817	2853.7359999102073	2326.529599786031	2357.889271115491	2511.3945770538194	2305.577189085061	2344.6005679822238	2388.963475573284	2343.574882615493	2358.1197340443205	2332.5410036072262	2363.2110463677027	2329.371474019894	2361.0174058428556	2371.0680015422513	2312.6613095267567	2339.020682293276	2410.525053888079	2313.596080502579	2374.6656435601158	2300.40946289697	2315.097337771881	2330.052746243561	2297.1717090000716	2300.3655266394185	2315.147104199902	2318.7015078329123
2297.119310427238	2541.6373815891097	2337.3254421227584	2337.678574191817	2847.807891874314	2325.5086808451165	2357.889271115491	2511.3945770538194	2305.577189085061	2344.6005679822238	2385.5799109925665	2341.7913813228406	2356.913834644076	2332.5410036072262	2363.2110463677027	2329.371474019894	2359.469630018227	2371.0680015422513	2312.6613095267567	2339.020682293276	2410.525053888079	2313.596080502579	2374.6656435601158	2299.883416829591	2315.0099998779715	2330.052746243561	2297.106463177989	2300.3655266394185	2314.9048349722048	2318.193336754662
2296.687569700937	2541.042770526661	2337.0115029636772	2337.678574191817	2845.6785945759702	2324.5179354859865	2357.774030365652	2511.3945770538194	2305.577189085061	2344.6005679822238	2385.5799109925665	2340.8134085291117	2356.913834644076	2332.5410036072262	2363.2110463677027	2329.371474019894	2359.0649646184165	2371.0680015422513	2311.6448509553197	2339.020682293276	2410.487167134743	2313.596080502579	2374.6656435601158	2296.6409973588507	2315.009917340375	2330.052746243561	2296.889427720632	2300.3655266394185	2314.693781627819	2317.8473122648857
2296.3939729802605	2540.639718697713	2337.0115029636772	2337.678574191817	2843.604190699023	2321.54926824413	2357.5097449273376	2511.3945770538194	2305.577189085061	2344.6005679822238	2384.9415225649764	2340.1441968955573	2356.913834644076	2332.4917801726233	2363.2110463677027	2329.371474019894	2359.0649646184165	2371.0680015422513	2311.559671313616	2339.020682293276	2410.487167134743	2313.527595590581	2374.6656435601158	2296.300424029888	2315.008934256936	2330.052746243561	2296.889427720632	2300.266731100369	2314.693781627819	2316.8289746013984
2295.9278473008026	2540.639718697713	2337.0115029636772	2337.678574191817	2839.9523725956155	2320.0466226745575	2357.5097449273376	2511.3945770538194	2305.577189085061	2344.6005679822238	2384.3580704812694	2338.878900474853	2356.913834644076	2332.4917801726233	2363.2110463677027	2329.3223280114803	2359.0649646184165	2371.0680015422513	2311.510436066998	2339.020682293276	2410.487167134743	2313.527595590581	2374.6656435601158	2294.3604503163465	2314.8142287931273	2330.052746243561	2296.7269876553273	2300.266731100369	2314.693781627819	2316.2797503626466
2295.1668188768467	2540.639718697713	2337.0115029636772	2337.6499525998124	2833.168025855559	2318.991449337026	2357.5097449273376	2510.7227289044176	2305.577189085061	2344.6005679822238	2384.3160102780744	2338.239901382437	2356.913834644076	2332.4917801726233	2363.2110463677027	2329.3223280114803	2359.0649646184165	2371.0680015422513	2311.2554434759113	2338.940893707734	2410.487167134743	2313.527595590581	2374.6656435601158	2294.229302809756	2314.703179615116	2330.052746243561	2296.4924886052195	2300.266731100369	2314.6046910826467	2315.655129239552
2294.9701206163545	2540.639718697713	2336.910914076492	2337.629242123017	2828.9137512730954	2318.2632647183773	2357.5097449273376	2510.7227289044176	2305.569782153955	2344.6005679822238	2384.3160102780744	2338.159904602155	2356.913834644076	2332.4917801726233	2363.2110463677027	2329.3223280114803	2358.816945617702	2371.0680015422513	2311.060631578863	2338.940893707734	2410.338611382656	2313.369655698856	2374.6656435601158	2293.980178643912	2314.552284837213	2330.052746243561	2295.7741756498244	2300.163464133884	2314.540746427526	2315.4800490730486
2294.9701206163545	2540.639718697713	2336.910914076492	2337.629242123017	2827.454021705239	2317.3695039075	2357.5097449273376	2510.7227289044176	2305.4660355299457	2344.246522651167	2384.3160102780744	2337.923306597223	2356.4207643676114	2332.4917801726233	2363.2110463677027	2329.3223280114803	2358.816945617702	2371.0680015422513	2311.060631578863	2338.940893707734	2410.3306241972773	2313.0889519373095	2374.6656435601158	2293.630285472964	2314.4874957557495	2330.052746243561	2295.7741756498244	2299.9878009989525	2314.3941864879193	2315.2922781472803
2294.946218961931	2540.639718697713	2336.910914076492	2337.629242123017	2827.454021705239	2316.9519181127835	2357.3885150392184	2510.7227289044176	2305.4660355299457	2344.246522651167	2384.10700447898	2337.8031115497324	2356.3674194464184	2332.4917801726233	2363.0864662548265	2329.3223280114803	2358.5501040343693	2371.0680015422513	2310.8363636989016	2338.940893707734	2410.3306241972773	2313.0741027178233	2374.6656435601158	2293.630285472964	2314.4874957557495	2330.052746243561	2295.7741756498244	2299.9878009989525	2314.338235690658	2315.0872705281754
2294.92732368904	2540.639718697713	2336.910914076492	2337.629242123017	2825.6347473824176	2315.9517523059358	2357.3885150392184	2510.557597612606	2305.389051198703	2344.246522651167	2383.9628515906757	2337.7176179259677	2356.27619950629	2332.4917801726233	2363.0864662548265	2329.3223280114803	2357.9685297619576	2371.0680015422513	2310.7582853112144	2338.940893707734	2410.3306241972773	2313.0741027178233	2374.6656435601158	2293.217975461813	2314.4874957557495	2329.3897223192434	2295.7741756498244	2299.9878009989525	2314.21331366789	2315.021006625565
2294.821157339021	2540.639718697713	2336.910914076492	2337.629242123017	2825.262468865584	2315.587067869853	2357.3885150392184	2510.3714038459198	2305.2590441970156	2344.246522651167	2383.9002625555386	2337.7176179259677	2355.795143083865	2332.4917801726233	2363.0864662548265	2325.5258788080682	2357.9685297619576	2371.0680015422513	2310.7582853112144	2338.7482038766907	2407.772017763821	2313.0741027178233	2374.6656435601158	2292.9175654721794	2314.4874957557495	2328.92408860584	2295.7741756498244	2299.9878009989525	2312.6748405419457	2314.5914205089653
2294.3426257818332	2504.427839636958	2336.910914076492	2337.629242123017	2825.262468865584	2315.064567240921	2357.3885150392184	2509.158565222268	2304.795476792866	2344.166127686356	2383.9002625555386	2337.7176179259677	2355.5187298475144	2332.4917801726233	2363.0413225941797	2324.6347988106536	2357.5399998984863	2371.0680015422513	2310.756911383946	2338.7482038766907	2406.5847356723234	2313.0741027178233	2374.6656435601158	2292.774279586438	2314.4874957557495	2328.0881658606686	2295.7741756498244	2299.9878009989525	2312.4733795068205	2314.3122265989473
2294.0160576100866	2504.427839636958	2336.910914076492	2337.55820273277	2824.0530926432584	2314.885039171901	2357.3885150392184	2509.158565222268	2304.7254766465226	2343.0928818866164	2383.7331642538475	2337.413900220147	2355.5187298475144	2332.441157034138	2363.0413225941797	2323.4507052980475	2357.5399998984863	2371.0680015422513	2310.693555431597	2338.7482038766907	2406.3764228830514	2313.0538102168994	2374.6656435601158	2292.699137597088	2314.4874957557495	2326.7912992258816	2295.4472627384976	2299.913761492144	2312.290935962421	2314.2645281956547
2293.996134626044	2504.075220096874	2336.910914076492	2337.55820273277	2824.030802041047	2314.4959705018546	2357.3885150392184	2508.8866495133498	2304.7254766465226	2342.9954559437947	2383.535609225885	2337.043461068964	2355.5187298475144	2332.441157034138	2363.0413225941797	2322.6095994772363	2356.2430539341035	2371.0680015422513	2310.597450423817	2338.6003419655453	2405.8657910072393	2313.0538102168994	2373.807459331015	2292.493966559507	2314.417962897936	2326.0334379107767	2295.2806971728846	2299.913761492144	2311.7655540746628	2314.2645281956547
2293.6683157743173	2503.6522176112685	2336.910914076492	2337.55820273277	2822.2524144151016	2313.7543656923913	2357.3885150392184	2488.674937415526	2304.7254766465226	2342.4453916529196	2383.535609225885	2336.6310362980253	2355.5187298475144	2332.441157034138	2363.0413225941797	2322.1625508956217	2355.6312070506406	2371.0680015422513	2310.597450423817	2338.6003419655453	2405.5777867847164	2313.04766286568	2372.399700291221	2292.384366612167	2314.417962897936	2325.4697477092773	2295.2806971728846	2299.91348927932	2310.353853364058	2314.186563379205
2293.482849351188	2501.5170992103804	2336.910914076492	2337.55820273277	2821.7213019129413	2313.3761079619626	2357.3885150392184	2479.3915438562535	2304.7254766465226	2342.388332475568	2383.4856392243137	2336.6310362980253	2355.1180501090876	2332.441157034138	2363.0413225941797	2322.0284178644847	2354.8845795009697	2371.0680015422513	2310.597450423817	2338.6003419655453	2405.5777867847164	2313.04766286568	2371.521343621038	2292.293285058984	2314.417962897936	2324.8706103053864	2295.2806971728846	2299.8922140847226	2310.200057735932	2314.186563379205
2293.3626455481453	2500.083376886298	2336.910914076492	2337.55820273277	2819.360519536466	2313.3761079619626	2357.3885150392184	2475.0995829548197	2304.6216787457424	2342.388332475568	2383.4856392243137	2336.6310362980253	2354.992211763504	2332.441157034138	2363.0413225941797	2321.772883359833	2354.0406564744853	2371.0680015422513	2310.5692929803254	2338.6003419655453	2405.397600185256	2313.0240450450256	2371.521343621038	2292.15747515054	2314.417962897936	2324.3516216789476	2295.040010874192	2299.8922140847226	2309.6845723362508	2313.1834417030664
2293.1946856954073	2498.7848497361083	2336.910914076492	2337.445853747785	2816.6739620320122	2313.0533637700564	2357.3885150392184	2473.305980539435	2304.6216787457424	2342.387379921997	2383.178183194922	2336.6310362980253	2354.8869666066034	2332.363039492708	2363.0413225941797	2321.5923709604926	2352.4077549516755	2371.0680015422513	2310.5692929803254	2338.408604777092	2405.397600185256	2312.9719830668246	2371.093883411636	2291.976479105386	2314.417962897936	2323.604839210688	2295.040010874192	2299.8922140847226	2309.499303008911	2313.0604609484362
2293.1946856954073	2498.7848497361083	2336.910914076492	2337.445853747785	2815.2316526703544	2311.8615440659437	2357.3885150392184	2473.305980539435	2304.6216787457424	2342.3371803436467	2383.178183194922	2336.6310362980253	2354.882375622786	2332.363039492708	2363.0413225941797	2321.2468101103013	2351.3059911471314	2370.9252250388927	2310.399932835993	2338.408604777092	2403.647272465095	2312.9128021359156	2371.093883411636	2291.976479105386	2314.417962897936	2323.2117856508376	2295.040010874192	2299.8922140847226	2309.127337256282	2312.488600122642
2293.1946856954073	2498.672498719127	2334.8444166903946	2337.445853747785	2815.2316526703544	2311.7696431918807	2354.719827732954	2472.732709987932	2304.6216787457424	2339.1346823520207	2383.178183194922	2336.6310362980253	2354.267014205077	2332.363039492708	2362.837624834585	2319.417882221816	2351.3059911471314	2370.704991121113	2310.399932835993	2338.408604777092	2402.3754989864465	2312.9128021359156	2370.941406702944	2291.976479105386	2314.2313823898476	2322.8798891858983	2295.040010874192	2299.661784407554	2308.9714090217435	2312.108577836415
2293.1946856954073	2498.3718217950354	2332.99384709159	2337.406780785274	2814.8302940577314	2311.544383401499	2354.5436055440923	2470.8663016876553	2304.6216787457424	2337.8371692557453	2382.905546961459	2336.545947173892	2354.267014205077	2332.363039492708	2362.837624834585	2319.3565931578546	2351.3059911471314	2370.704991121113	2310.3585136497654	2338.408604777092	2402.2110181243625	2312.9128021359156	2370.1067494365593	2291.8741044507888	2314.2049176993246	2322.607319122614	2294.8840941005974	2299.661784407554	2308.7367516655986	2311.350317603771
2293.1946856954073	2498.3718217950354	2332.8070913560523	2336.6337661900598	2814.6338866575584	2311.544383401499	2354.4529909114694	2469.938032659271	2304.6216787457424	2336.8342120674415	2382.905546961459	2336.545947173892	2354.267014205077	2332.363039492708	2362.5713555358766	2318.9937454712435	2350.7045765104945	2370.704991121113	2310.256348410194	2338.408604777092	2399.4937994079005	2312.908275917838	2370.1067494365593	2291.6944511726883	2314.2049176993246	2322.5521029333336	2294.8725640552843	2299.661784407554	2308.5693813781286	2311.350317603771
2292.8909655557177	2498.346154852615	2332.4589914343587	2336.33907903776	2811.9423270842344	2311.4285022035842	2354.4529909114694	2469.137598000463	2304.6216787457424	2336.1702346057523	2382.727284895318	2336.545947173892	2354.267014205077	2332.363039492708	2362.5713555358766	2318.9937454712435	2350.28968787768	2370.704991121113	2310.256348410194	2338.408604777092	2399.263987302296	2312.908275917838	2370.0218899630313	2291.6448096159943	2314.2049176993246	2322.5038255693585	2294.8725640552843	2299.661784407554	2308.3760859491554	2311.0191333731727
2292.7106379687903	2498.346154852615	2332.135275468692	2335.9978237376495	2811.9423270842344	2311.4285022035842	2354.4529909114694	2467.8690969808836	2304.6216787457424	2335.369618149616	2382.546140441879	2336.545947173892	2354.267014205077	2332.363039492708	2362.525404489702	2318.9937454712435	2349.5288758410625	2370.704991121113	2310.069642993187	2338.408604777092	2398.53045329041	2312.908275917838	2369.7668419560305	2291.5497124433277	2314.2049176993246	2322.3011736650774	2294.8274089825386	2296.425532629106	2308.1650661540993	2311.0191333731727
2292.7106379687903	2498.3399089297673	2331.870133502335	2335.859294372936	2811.9423270842344	2311.4285022035842	2354.4529909114694	2467.2815602744517	2304.5629037117624	2335.0823086611576	2382.546140441879	2336.4921638499345	2354.267014205077	2332.363039492708	2362.525404489702	2318.6309113948328	2347.81940150977	2370.704991121113	2310.069642993187	2338.408604777092	2398.1292932117512	2312.908275917838	2368.9152277752864	2291.5497124433277	2314.2049176993246	2322.3011736650774	2294.8238157465685	2295.9993084663665	2308.121421740897	2311.0191333731727
2292.7106379687903	2498.2153244037563	2331.7109836110762	2335.2401105148956	2810.5469585706423	2311.4285022035842	2354.4529909114694	2466.2863456157093	2304.3623731920334	2334.6938966719695	2382.4959661029043	2336.4298994020123	2353.9240746082532	2332.363039492708	2362.525404489702	2318.3924513684615	2347.81940150977	2370.704991121113	2310.0035868303685	2338.408604777092	2397.7948285059065	2312.908275917838	2368.9152277752864	2291.5497124433277	2314.1771498401404	2322.2047251514855	2294.4275008790164	2295.99076786465	2308.0321545380066	2309.8901126792516
2292.622091381048	2497.23637171277	2331.7109836110762	2334.9058306915836	2810.021671541578	2311.3053474337053	2354.2923332182277	2465.635869918849	2304.3623731920334	2334.322730016108	2382.4959661029043	2336.4298994020123	2353.867727016295	2332.363039492708	2362.370950788251	2318.0131699480085	2346.624820462061	2370.5593171620553	2310.0035868303685	2338.3934355188244	2397.2252774532844	2312.908275917838	2368.9152277752864	2291.5497124433277	2314.1771498401404	2322.0909216346927	2294.4275008790164	2295.8530733092707	2307.9053348584866	2309.0830436988695
2292.622091381048	2477.888578143903	2331.530106176271	2334.4793450652423	2810.021671541578	2311.3053474337053	2354.2923332182277	2464.839799297102	2304.3623731920334	2333.323054982964	2382.4959661029043	2336.4298994020123	2353.867727016295	2332.3134789399624	2362.3162924455514	2317.8198142957444	2346.607633523579	2370.3870902087556	2310.0035868303685	2338.3934355188244	2396.7182060766054	2312.908275917838	2368.9152277752864	2291.5497124433277	2314.093804723384	2322.085416742608	2294.4275008790164	2295.8530733092707	2307.689234541602	2307.9283668122653
2292.622091381048	2476.508624890744	2331.257536555396	2334.2583640856697	2810.021671541578	2311.1818694360436	2354.2923332182277	2463.4442130433113	2304.2203342388266	2333.220145428791	2382.4959661029043	2336.4298994020123	2353.6473976849006	2332.3134789399624	2361.999201300409	2317.620737020292	2346.4024894249983	2370.3870902087556	2309.9782290707617	2338.3934355188244	2396.405735675706	2312.908275917838	2368.35927477614	2291.273957570822	2314.093804723384	2321.9736856741224	2294.4275008790164	2295.8530733092707	2307.5964578219287	2307.8734941123043
2292.622091381048	2476.415094579245	2331.257536555396	2333.4034041727127	2774.1397144502316	2293.8846169221115	2354.2923332182277	2462.907433533308	2304.2203342388266	2332.9432339087407	2382.4959661029043	2336.082397823337	2353.6473976849006	2332.3134789399624	2361.999201300409	2317.445767309055	2346.347316037387	2370.3870902087556	2309.9407210938625	2338.3934355188244	2395.2778721045515	2312.908275917838	2368.25707457554	2291.0282808399306	2314.093804723384	2321.9736856741224	2294.4275008790164	2295.8530733092707	2307.494786328305	2306.5379060088226
2292.5367830994114	2476.3006963299626	2331.209557260493	2333.4034041727127	2769.9372303483906	2293.5820932539564	2354.2115901477737	2461.9866266253944	2304.2203342388266	2332.21206673988	2382.4959661029043	2336.0446211472254	2353.189890367205	2332.3134789399624	2361.999201300409	2317.157875151451	2346.007827967434	2370.3870902087556	2309.9407210938625	2338.3934355188244	2394.78968651717	2312.7452187963786	2368.25707457554	2290.779718026465	2314.093804723384	2321.744303470378	2294.4275008790164	2295.8530733092707	2307.494786328305	2305.753227698252
2292.5367830994114	2476.1403535044137	2330.992989535505	2333.263689009053	2764.0666525199535	2293.1119452348544	2354.2115901477737	2461.9866266253944	2304.2203342388266	2331.911475543866	2382.4264063983474	2336.0446211472254	2353.189890367205	2332.1373056804464	2361.999201300409	2316.7875934759963	2346.007827967434	2369.4396281016	2309.841306295257	2338.3934355188244	2394.78968651717	2312.6681424094545	2368.25707457554	2290.4082163905714	2314.093804723384	2321.709109290835	2294.4275008790164	2295.7941304106566	2306.4557824051	2304.464100205119
2292.5367830994114	2476.0029899268793	2330.992989535505	2333.058944190388	2760.8445737150737	2292.903070805016	2354.2115901477737	2461.598185589519	2304.2203342388266	2331.911475543866	2382.3763265372922	2336.0446211472254	2353.189890367205	2332.1373056804464	2361.999201300409	2316.5017315874256	2345.533652440629	2368.814563800768	2309.841306295257	2338.3934355188244	2394.322593763866	2312.6681424094545	2368.25707457554	2290.4082163905714	2314.093804723384	2321.709109290835	2294.4275008790164	2295.7941304106566	2306.2878672848037	2304.101406908451
2292.5367830994114	2476.0029899268793	2330.992989535505	2333.033717420158	2760.8445737150737	2292.5818313759546	2354.2115901477737	2460.9121300683223	2304.2203342388266	2331.736807169325	2382.3763265372922	2336.0432595346283	2352.7693812063926	2332.1373056804464	2361.999201300409	2316.5017315874256	2345.3765238394076	2368.814563800768	2309.841306295257	2338.332265045586	2393.9501292104815	2312.6681424094545	2368.2124573006754	2290.4047323757354	2310.1479257047913	2321.709109290835	2294.4275008790164	2295.4109162826876	2305.953951487185	2303.765460089898
2292.5367830994114	2476.0029899268793	2330.7664588043954	2333.033717420158	2759.731367746302	2292.5084256620353	2354.2115901477737	2460.080508567218	2304.2203342388266	2331.5903661859948	2382.2988735102003	2336.0432595346283	2352.735045961218	2332.1373056804464	2361.999201300409	2316.476916980943	2345.1166563362576	2368.814563800768	2309.806337561718	2338.332265045586	2393.6490776216974	2312.3681227100487	2368.0410995522016	2290.1534000584543	2309.6036351448265	2321.680728010292	2294.4275008790164	2295.4109162826876	2305.876303839636	2303.2962684983586
2292.5367830994114	2475.3962192281324	2330.6476883842784	2333.033717420158	2757.7666269489723	2292.335860127441	2354.149642170579	2459.277511638248	2304.1937042732247	2331.2790802065856	2382.2988735102003	2336.0432595346283	2352.369053756356	2332.1373056804464	2361.999201300409	2316.476916980943	2345.1166563362576	2367.561584712217	2309.7585983278987	2338.332265045586	2393.6490776216974	2311.9142688831935	2367.6294864786983	2289.3285259448985	2309.246425076835	2321.680728010292	2294.4275008790164	2295.4109162826876	2305.646563447839	2303.1414817754317
2292.5367830994114	2475.278414799936	2330.6476883842784	2333.0325865886516	2754.306203897656	2292.224428220356	2354.0131193295756	2458.9953428530093	2304.1937042732247	2331.2790802065856	2382.2988735102003	2336.0432595346283	2352.369053756356	2332.1373056804464	2361.999201300409	2316.4089250915886	2345.1166563362576	2367.149186523389	2309.7166178828343	2338.332265045586	2393.3865685129367	2311.7917438251284	2367.6294864786983	2288.9917217850866	2308.79573297464	2321.680728010292	2294.4275008790164	2295.3573016038945	2305.410724915341	2302.544829156174
2292.5367830994114	2474.863854640895	2330.596701174569	2333.0325865886516	2752.5032138340343	2292.0848043326264	2354.0131193295756	2458.9953428530093	2304.1937042732247	2331.2790802065856	2382.2988735102003	2335.8149707532725	2352.369053756356	2332.1373056804464	2361.9935994135403	2316.169305266419	2345.1166563362576	2366.5555864838925	2309.7166178828343	2338.332265045586	2393.2838550500655	2311.5872505823204	2364.6788229431404	2288.4224748602805	2307.45533778813	2321.618347650038	2294.4275008790164	2295.3375086453393	2305.312266045455	2302.390235370901
2292.5367830994114	2474.863854640895	2330.4486806571304	2333.0325865886516	2752.3808868173055	2292.0687951356267	2353.9003966840423	2458.7352546079505	2304.1256532757893	2331.2790802065856	2382.2988735102003	2335.8149707532725	2352.369053756356	2332.1373056804464	2361.9935994135403	2316.0348242620294	2345.0991816543974	2366.1160051413462	2309.7166178828343	2338.306162385991	2393.2368863917873	2311.18670982541	2364.430361739167	2288.249446503612	2306.759475466476	2321.6048836670193	2294.4275008790164	2295.235464679704	2305.22400111069	2302.390235370901
2292.5367830994114	2474.863854640895	2330.44048024202	2332.8607680284103	2752.3808868173055	2291.9843052847104	2353.9003966840423	2458.7352546079505	2304.1256532757893	2331.138034758109	2382.2988735102003	2335.7243224353047	2352.369053756356	2332.1373056804464	2361.9935994135403	2316.0348242620294	2345.0208602429634	2365.759430301913	2309.7166178828343	2335.2044349604466	2393.2258163935926	2310.9675264564694	2364.2928199388466	2286.0987602672335	2306.359740432536	2321.555833860721	2294.4261026431345	2295.235464679704	2305.0103203157328	2301.9361578419025
2292.466679396051	2474.6166242806153	2330.44048024202	2332.8607680284103	2751.325689683008	2291.8829948438124	2353.5548590278986	2458.7352546079505	2304.11672916633	2330.9652496026406	2382.2988735102003	2335.57523539001	2352.369053756356	2332.1373056804464	2361.9935994135403	2316.0348242620294	2345.0208602429634	2365.759430301913	2309.7166178828343	2335.1012336960516	2393.216783349677	2310.6940395814977	2364.2928199388466	2285.931220382238	2306.2537837340815	2321.4113633562524	2294.4261026431345	2295.1624747712717	2304.976357190296	2301.9361578419025
2292.392507417449	2474.239476682517	2330.3886429208283	2332.855353040078	2749.5549383752177	2288.069549744425	2353.5548590278986	2444.4481759553746	2304.019196348971	2330.7041461392423	2382.2988735102003	2335.2342056489683	2352.369053756356	2332.1373056804464	2361.9935994135403	2316.0348242620294	2345.0208602429634	2365.672560167466	2309.690248099826	2334.4639763132636	2393.091318029504	2310.403863376646	2364.2928199388466	2285.516654984355	2306.096363742558	2318.801492069923	2293.1850458268436	2295.1624747712717	2304.6301256124975	2301.729032582257
2292.3868062057372	2474.230601655259	2330.3886429208283	2332.7422772610216	2749.2970812402823	2287.9539348354124	2353.5548590278986	2443.4072670570417	2303.9623771129336	2330.7041461392423	2382.2988735102003	2335.131837682455	2352.369053756356	2332.1373056804464	2361.938010158117	2316.0348242620294	2344.8538804289065	2365.475373114801	2309.690248099826	2334.0090709984747	2392.826064797706	2310.403863376646	2364.255847238782	2285.3799628776947	2306.094954795255	2318.4772393550143	2292.8034046471007	2295.1624747712717	2304.5765227739444	2301.729032582257
2292.3417692337985	2474.1572235503295	2330.3886429208283	2332.7422772610216	2748.6937710910274	2287.8255952706204	2353.5548590278986	2436.803706115753	2303.9623771129336	2330.7041461392423	2382.2988735102003	2335.131837682455	2352.369053756356	2332.1373056804464	2361.938010158117	2316.0348242620294	2344.8538804289065	2365.475373114801	2309.6529695508134	2333.747818448106	2392.824108583409	2310.3290881372036	2363.7315775487236	2285.0610620580533	2305.4268424456586	2318.315080944	2291.8928062194104	2295.1624747712717	2304.5765227739444	2301.670321774947
2292.290902390705	2474.1572235503295	2330.3886429208283	2332.680870603165	2747.6583307138835	2287.7748618884207	2353.5548590278986	2433.499522086636	2303.9623771129336	2330.7041461392423	2382.2988735102003	2334.286388745679	2352.369053756356	2332.1373056804464	2361.728262745885	2315.9767171977433	2344.8538804289065	2365.475373114801	2309.6227191106027	2333.1981729876948	2392.814678451241	2309.9800040736613	2363.7315775487236	2284.988325050382	2305.2330232425293	2318.1739833833217	2291.453668840934	2295.1624747712717	2304.5276268229622	2301.3474120337414
2292.290902390705	2474.0463875444475	2330.3886429208283	2332.680870603165	2723.2230581629483	2287.5283825108913	2353.5548590278986	2432.0135740881956	2303.9623771129336	2330.7041461392423	2382.2988735102003	2334.286388745679	2352.369053756356	2332.1373056804464	2361.728262745885	2315.9767171977433	2344.8538804289065	2365.249507070881	2309.6227191106027	2332.547953852235	2381.6120850680018	2309.9800040736613	2362.0904577493952	2284.8289217950223	2305.0403882529254	2318.0477250149734	2291.453668840934	2295.1624747712717	2304.5276268229622	2301.135423381414
2292.290902390705	2473.9630868357235	2330.3261423779823	2332.680870603165	2722.9876508943694	2287.4346973918578	2353.5548590278986	2432.0135740881956	2303.9623771129336	2330.7041461392423	2382.2988735102003	2333.284581931274	2352.369053756356	2332.1373056804464	2361.728262745885	2315.9767171977433	2344.8538804289065	2364.563034577219	2309.6227191106027	2332.0790332565416	2381.450380819353	2309.828763153791	2361.5580930956057	2284.8289217950223	2305.0014183367457	2317.9900865695354	2290.9401216633723	2295.1624747712717	2304.4651691418585	2301.135423381414
2292.290902390705	2473.9630868357235	2330.306292282042	2332.5979832378866	2721.2271631768385	2287.1493243784807	2353.5548590278986	2431.42487602062	2303.9623771129336	2330.7041461392423	2382.2988735102003	2332.9709736036484	2351.9170497463742	2332.1373056804464	2361.728262745885	2315.9767171977433	2344.8538804289065	2364.0129713390015	2309.6227191106027	2331.508086275287	2381.2924327638584	2309.743658964814	2361.0275661966025	2284.6078941511955	2304.912456317708	2317.859970878829	2290.693855271791	2295.1624747712717	2304.4651691418585	2301.135423381414
2292.290902390705	2473.9630868357235	2330.137838176329	2332.5979832378866	2717.5680318241966	2287.0414254850407	2353.5548590278986	2430.1555475014416	2303.9623771129336	2330.5482024185953	2382.2988735102003	2332.9228138880867	2351.9170497463742	2332.1373056804464	2361.728262745885	2315.9767171977433	2344.7864063092343	2363.7051625582512	2309.6227191106027	2331.508086275287	2381.129898688006	2309.6364365946774	2360.8763401767383	2284.3618846636946	2304.8908472249705	2317.8200079804014	2290.2018970243807	2295.1624747712717	2304.421962039103	2301.092262674462
2292.290902390705	2473.824296537008	2330.137838176329	2332.5979832378866	2716.59087911639	2286.9555842423356	2353.5548590278986	2428.326899163348	2303.9623771129336	2330.5482024185953	2382.1198195704424	2332.1397667791352	2351.9170497463742	2332.1245165938135	2361.5775593290614	2315.941497162613	2344.7864063092343	2363.7051625582512	2309.6227191106027	2331.1288290961816	2381.129898688006	2309.6364365946774	2360.718220050784	2284.222775872871	2304.8908472249705	2317.7651358479807	2289.9327064774143	2295.1624747712717	2304.421962039103	2301.092262674462
2292.25063303045	2473.824296537008	2330.137838176329	2332.5979832378866	2715.4301273808633	2286.885170229427	2353.5548590278986	2428.2287507301203	2303.9623771129336	2330.510737318607	2381.980875574939	2332.1337531721524	2351.9170497463742	2332.1245165938135	2361.5775593290614	2315.941497162613	2344.7864063092343	2363.7051625582512	2309.5794403926284	2330.988583433351	2381.019977977444	2309.6364365946774	2360.4570290520774	2284.1391721655405	2304.8908472249705	2317.7651358479807	2289.9327064774143	2295.1344073640503	2304.374890582733	2301.092262674462
2292.25063303045	2473.824296537008	2330.0017612031097	2332.5979832378866	2715.321576568433	2286.7500425967296	2353.5548590278986	2428.0496099761003	2303.9623771129336	2330.510737318607	2381.9665791259567	2332.126056171636	2351.9170497463742	2332.1245165938135	2361.353357794545	2315.941497162613	2344.256853258306	2363.7051625582512	2306.525400677774	2330.811499707139	2380.737375854286	2309.4363030991526	2358.6705898652203	2283.8699099595383	2302.9912032610287	2317.568260374277	2289.9327064774143	2295.1344073640503	2304.347936232699	2301.092262674462
2292.25063303045	2473.824296537008	2330.0017612031097	2332.5832007244353	2713.101040760246	2286.626225895526	2353.5548590278986	2427.7437453204125	2303.9623771129336	2330.510737318607	2381.9665791259567	2331.8802887799106	2351.9170497463742	2332.1245165938135	2361.353357794545	2315.924476456147	2344.2511731468126	2363.7051625582512	2306.1659361648854	2330.3880974134627	2380.6033145299434	2309.4257724837403	2358.141662052149	2283.8699099595383	2302.8608722885438	2317.4787087888812	2289.8792644668806	2295.1344073640503	2304.347936232699	2301.092262674462
2292.25063303045	2473.5545507371157	2330.0017612031097	2332.5735702091333	2711.0137574314717	2286.5608644656118	2353.5548590278986	2427.1152443565607	2303.9432985088624	2330.510737318607	2381.9665791259567	2331.6178371732994	2351.9170497463742	2332.1245165938135	2361.353357794545	2315.924476456147	2344.2511731468126	2363.7051625582512	2305.835032942195	2327.884527703167	2380.587664093369	2309.4257724837403	2358.1043995200343	2283.8206087784215	2302.756763064785	2317.4787087888812	2289.8792644668806	2295.1344073640503	2304.29445301011	2301.092262674462
2292.2072229352757	2473.5545507371157	2330.0017612031097	2332.5735702091333	2710.744225772071	2286.4984806843117	2353.5548590278986	2426.894132300058	2303.9432985088624	2330.510737318607	2381.9665791259567	2331.6178371732994	2351.9170497463742	2332.1245165938135	2361.353357794545	2315.924476456147	2344.2511731468126	2363.7051625582512	2305.5086709091256	2326.531724536422	2380.5220778752887	2309.348275167477	2357.5076259317757	2283.8068436953904	2302.469426771484	2317.4787087888812	2289.670099088482	2295.1344073640503	2304.29445301011	2301.092262674462
2292.13930585441	2473.5545507371157	2330.0017612031097	2332.5735702091333	2709.9327950640445	2286.4984806843117	2353.5548590278986	2426.143703343643	2303.9432985088624	2330.510737318607	2381.9665791259567	2331.6178371732994	2351.9170497463742	2332.1245165938135	2361.353357794545	2315.924476456147	2344.2511731468126	2363.7051625582512	2305.2412183062697	2326.324841244113	2380.4545878026297	2309.348275167477	2356.948334348127	2283.8068436953904	2302.2737308070455	2317.2797033847855	2289.6110789869654	2295.1232640630997	2303.0436111670706	2301.092262674462
2292.12000164513	2473.4559807530622	2330.0017612031097	2332.467470662277	2709.542046050292	2286.433788653805	2353.5548590278986	2426.143703343643	2303.9432985088624	2330.510737318607	2381.9665791259567	2331.6178371732994	2351.9170497463742	2332.1245165938135	2361.353357794545	2315.924476456147	2344.2511731468126	2363.7051625582512	2303.105061220415	2326.07796531426	2380.192000529043	2309.29228989116	2356.948334348127	2283.7516748341386	2302.2737308070455	2317.278886105763	2289.2714307583196	2295.1232640630997	2303.0436111670706	2301.092262674462
2292.12000164513	2473.4559807530622	2330.0017612031097	2332.467470662277	2708.27358154741	2286.433788653805	2353.5548590278986	2426.045759301256	2303.9432985088624	2330.510737318607	2381.9665791259567	2331.561502333909	2351.909772494841	2332.1245165938135	2361.353357794545	2315.924476456147	2344.2511731468126	2363.702355437535	2302.867505108034	2325.9137375999385	2380.192000529043	2308.918754506235	2356.948334348127	2283.7516748341386	2302.1192924806237	2317.278886105763	2289.1521516064527	2295.1232640630997	2303.000980362918	2301.0622095734743
2292.12000164513	2473.4559807530622	2329.987656095215	2332.467470662277	2706.9460276369323	2285.8032770139944	2353.5548590278986	2426.0251970786103	2303.9432985088624	2330.510737318607	2381.9665791259567	2331.5000574403166	2351.839035890374	2332.1245165938135	2361.353357794545	2315.924476456147	2344.2511731468126	2363.702355437535	2302.6826169076508	2325.7271159775482	2380.192000529043	2308.5935520509693	2356.7981629961123	2283.7163957477806	2302.0722637785198	2317.093812912338	2289.1521516064527	2295.1232640630997	2302.8854763007034	2300.7886922556063
2292.12000164513	2473.4559807530622	2329.987656095215	2332.467470662277	2705.6304014065017	2285.751340023857	2353.5548590278986	2426.0251970786103	2303.9432985088624	2330.510737318607	2381.9665791259567	2331.0864728899005	2351.839035890374	2332.1245165938135	2361.353357794545	2315.924476456147	2344.0324479989363	2363.618233504312	2302.5476052118734	2325.2098064620095	2380.152823773724	2308.468707289589	2356.4229647758334	2283.713716974952	2301.9276636635577	2317.093812912338	2289.1044867262003	2295.1232640630997	2302.861088559179	2299.9962546449924
2291.901197975374	2473.4559807530622	2329.987656095215	2332.467470662277	2705.2562530408118	2285.6914074895153	2353.5548590278986	2425.6708580314057	2303.9432985088624	2330.510737318607	2381.9665791259567	2331.0864728899005	2351.839035890374	2332.1245165938135	2361.353357794545	2315.924476456147	2343.944086395294	2363.618233504312	2302.5416286188406	2324.805089662103	2380.1175803599995	2308.468707289589	2356.019305239296	2283.700958658921	2301.85094400632	2317.002150913033	2289.025322579605	2295.0790534388325	2302.861088559179	2297.692284332262
2291.812910356815	2473.4559807530622	2329.987656095215	2332.467470662277	2704.9121101713304	2285.6133862836105	2353.5548590278986	2425.6708580314057	2303.9432985088624	2330.4255645565795	2381.9665791259567	2331.0035204398714	2351.839035890374	2332.1245165938135	2361.353357794545	2315.924476456147	2343.944086395294	2363.618233504312	2302.498231598458	2324.559267543898	2380.1175803599995	2308.406480163235	2355.9413401696593	2283.700958658921	2301.749383944929	2317.002150913033	2288.873876144159	2294.971228175859	2302.861088559179	2296.827827489705
2291.4815739937885	2473.4559807530622	2329.987656095215	2332.467470662277	2704.854154320437	2285.5672188249923	2353.5548590278986	2425.6708580314057	2303.9432985088624	2330.4255645565795	2381.9665791259567	2331.0035204398714	2351.8381812162884	2332.1245165938135	2361.353357794545	2315.924476456147	2343.944086395294	2363.618233504312	2302.3075460263376	2324.559267543898	2380.1175803599995	2308.2933849857504	2355.9413401696593	2283.6803395855536	2301.749383944929	2316.938519132392	2288.8161341348705	2294.8155461087763	2302.8043513334105	2296.6712408072294
2291.460814559049	2473.438155354863	2329.9789960276266	2332.467470662277	2703.694802479521	2285.5122344562797	2353.5548590278986	2425.6708580314057	2303.9432985088624	2330.4255645565795	2381.9531893140756	2330.8699881952925	2351.6771202110344	2332.100970815613	2361.353357794545	2315.924476456147	2343.944086395294	2363.618233504312	2302.2187033743608	2324.327783524907	2380.1175803599995	2308.248172130889	2355.7745282786914	2283.6803395855536	2301.728064152829	2316.819764878347	2288.8161341348705	2294.6784971578454	2302.7971631253176	2296.18910872994
2291.440706969794	2473.438155354863	2329.9744344287938	2332.467470662277	2703.4686416650015	2285.397767517069	2353.5548590278986	2425.6011650235205	2303.9432985088624	2330.4255645565795	2381.9531893140756	2330.8699881952925	2351.6771202110344	2332.100970815613	2361.353357794545	2315.912214028586	2343.944086395294	2363.618233504312	2302.2187033743608	2324.2248342101448	2380.1175803599995	2308.1586122624863	2354.8628097034352	2283.609082674707	2295.1761257497005	2316.819764878347	2288.5946701248545	2294.651021652968	2302.7453002441134	2295.6013303784653
2291.440706969794	2473.2929100702063	2329.9744344287938	2332.467470662277	2677.9535777075516	2285.397767517069	2353.5548590278986	2425.514953634216	2303.9432985088624	2330.4255645565795	2381.9531893140756	2330.8118859493356	2351.6771202110344	2332.100970815613	2361.353357794545	2315.912214028586	2343.944086395294	2363.618233504312	2302.150542124338	2324.0876722254493	2380.1175803599995	2308.0653483359333	2354.2041121522784	2283.609082674707	2294.9707578334865	2316.819764878347	2288.5946701248545	2294.651021652968	2302.7453002441134	2295.0212457745315
2291.440706969794	2473.2929100702063	2329.938163200812	2332.467470662277	2675.9626524084097	2285.397767517069	2353.5548590278986	2425.340815638089	2303.9432985088624	2330.4255645565795	2381.9531893140756	2330.8118859493356	2351.6436057728038	2332.100970815613	2361.316768511232	2315.912214028586	2343.944086395294	2363.5272113950077	2302.14094667123	2324.0394077521273	2380.078292418428	2308.0653483359333	2352.5494659363408	2279.8892920144353	2294.919103382337	2316.7755173828727	2288.5946701248545	2294.64687074543	2302.733913628692	2294.6207733571077
2291.440706969794	2473.2929100702063	2329.938163200812	2332.467470662277	2673.7976027665245	2285.397767517069	2353.5548590278986	2424.8676022408554	2303.9432985088624	2330.327602702654	2381.9531893140756	2330.713141743063	2351.6436057728038	2332.1001193106194	2361.316768511232	2315.912214028586	2343.944086395294	2363.5272113950077	2302.1086002950947	2324.0208491964136	2380.053517945976	2307.906770573457	2351.9398863274114	2279.6403183732295	2294.66970918714	2316.773318918677	2288.5946701248545	2294.64687074543	2302.688922092593	2293.9706387658507
2291.4363622581523	2473.2929100702063	2329.938163200812	2332.467470662277	2672.1627097041296	2285.304223866572	2353.5548590278986	2424.8676022408554	2303.9432985088624	2330.327602702654	2381.9531893140756	2330.633247398686	2351.6436057728038	2332.041824131159	2361.316768511232	2315.912214028586	2343.944086395294	2363.5272113950077	2302.0700324849818	2323.869186056467	2380.053517945976	2307.8344651079988	2351.6044248348226	2279.0541608315357	2294.539931893834	2316.773318918677	2288.580659405675	2294.64687074543	2302.688922092593	2293.2065944428973
2291.4363622581523	2473.2929100702063	2329.938163200812	2332.46381292739	2667.710772750483	2285.1754120876835	2353.5548590278986	2424.8093494994987	2303.9432985088624	2330.327602702654	2381.9531893140756	2330.617184029992	2351.5589695587023	2332.041824131159	2361.316768511232	2315.912214028586	2343.944086395294	2363.5272113950077	2302.0078077605117	2323.8689563151347	2380.053517945976	2307.7326780224744	2351.5030309044214	2279.020231276497	2294.5306387705123	2316.6968371608523	2288.580659405675	2294.6157156859176	2301.644357958283	2293.063095973291
2291.4330712822025	2473.2929100702063	2329.8754702554597	2332.46381292739	2664.947328278474	2285.13269736121	2353.5548590278986	2424.8093494994987	2303.9432985088624	2330.327602702654	2381.9531893140756	2330.257686323762	2351.5589695587023	2332.041824131159	2361.313543213109	2315.912214028586	2343.944086395294	2363.5272113950077	2302.0078077605117	2323.8362581884307	2380.053517945976	2307.7326780224744	2350.9681898545605	2279.020231276497	2294.434821833071	2316.6525399477755	2288.580659405675	2294.4004085503893	2301.149805373491	2292.5508060505276
2291.4330712822025	2473.2929100702063	2329.8754702554597	2332.46381292739	2664.5280118197534	2284.997569773898	2353.5548590278986	2424.7051566967107	2303.9432985088624	2330.3260474161048	2381.9531893140756	2330.257686323762	2351.5589695587023	2332.041824131159	2361.313543213109	2315.912214028586	2343.944086395294	2363.5272113950077	2302.0078077605117	2323.8362581884307	2380.031864554418	2307.7326780224744	2350.5993387994304	2279.020231276497	2294.32974989246	2316.6525399477755	2288.580659405675	2294.4004085503893	2300.9340636661423	2292.079962847338
2291.4330712822025	2450.0945148862884	2329.8754702554597	2332.4497350977904	2662.268279637916	2284.997569773898	2353.507397645606	2424.7051566967107	2303.9432985088624	2330.3162837922114	2381.9531893140756	2330.167043667942	2351.5589695587023	2332.041824131159	2361.313543213109	2315.912214028586	2343.944086395294	2363.4216632267726	2301.9895964600023	2323.8362581884307	2380.031864554418	2307.7326780224744	2350.4412699913355	2278.919632412346	2294.3083462829004	2316.6525075949476	2288.580659405675	2294.3978471047335	2300.5771426419583	2289.3722796026555
2291.4330712822025	2449.3373887738912	2329.8414231453976	2332.441671524008	2661.149703347249	2284.997569773898	2353.507397645606	2424.508393552782	2303.937327960143	2330.3162837922114	2381.9531893140756	2330.167043667942	2351.5589695587023	2332.041824131159	2361.313543213109	2315.912214028586	2343.944086395294	2363.4216632267726	2301.9895964600023	2323.6081261334566	2379.9646995002904	2307.7077683434527	2349.9840670074714	2278.90856705754	2294.273890829337	2316.6258453104206	2288.415657563872	2294.3978471047335	2300.3909514671045	2289.08573848518
2291.3434614940697	2448.3972597774505	2329.8414231453976	2332.441671524008	2660.4396032576724	2284.997569773898	2353.507397645606	2424.508393552782	2303.937327960143	2330.260657591179	2381.9531893140756	2330.167043667942	2351.5589695587023	2332.041824131159	2361.152919863545	2315.912214028586	2343.944086395294	2363.3386051987122	2301.9639842702263	2323.3107806288263	2379.9646995002904	2307.7077683434527	2349.8058940574338	2278.797959067831	2294.254709307243	2316.6258453104206	2288.415657563872	2294.386913682362	2300.0584758760046	2288.862625252937
2291.3434614940697	2446.7532148382097	2329.8414231453976	2332.441671524008	2659.8886071263264	2284.9771229471557	2353.507397645606	2424.508393552782	2303.937327960143	2330.260657591179	2381.8929110986664	2330.167043667942	2351.5589695587023	2332.041824131159	2361.152919863545	2315.8961934653385	2343.944086395294	2363.3386051987122	2301.9639842702263	2323.0051080486714	2379.9504355839754	2307.653068500509	2349.6228676067512	2278.7482765428113	2294.190848573093	2316.6258453104206	2288.415657563872	2294.386913682362	2299.90434993286	2288.643291863546
2291.3434614940697	2446.0787853710763	2329.8414231453976	2332.441671524008	2658.1447581993384	2284.9143696847277	2353.507397645606	2424.422990325481	2303.937327960143	2330.260657591179	2381.83107585234	2330.167043667942	2351.5589695587023	2332.041824131159	2361.152919863545	2315.8961934653385	2343.944086395294	2363.3386051987122	2301.961718161385	2321.3406387176865	2379.9104698187493	2307.518343901614	2349.461348644582	2278.7377876826	2294.176083145399	2316.6258453104206	2287.865077042163	2294.386913682362	2299.800420888616	2288.2691915990677
2291.3434614940697	2445.5016933673683	2329.824579184078	2332.441671524008	2657.6598068367966	2284.9082466521504	2353.507397645606	2424.422990325481	2303.937327960143	2330.235946016406	2381.83107585234	2330.167043667942	2351.5589695587023	2332.03651618377	2361.152919863545	2315.8961934653385	2343.944086395294	2363.1763009801502	2301.961718161385	2320.805155635756	2373.3510401713556	2307.518343901614	2349.125534148955	2278.706996991598	2294.167365339733	2316.6258453104206	2285.553735302126	2294.386913682362	2299.6512625570613	2287.87987196455
2291.310068309791	2445.5016933673683	2329.824579184078	2332.441671524008	2656.1514027564867	2284.842794876968	2353.507397645606	2424.35609472093	2303.937327960143	2330.235946016406	2381.83107585234	2330.167043667942	2351.5589695587023	2332.03651618377	2361.152919863545	2315.8961934653385	2343.810428701989	2363.1763009801502	2301.905234075398	2320.2930548701347	2372.0531261707274	2307.518343901614	2348.684531930102	2278.6388559426064	2294.1287812472733	2316.6258453104206	2285.166436640722	2294.386913682362	2299.647069551797	2287.6493639615583
2291.310068309791	2444.880690840141	2329.824579184078	2332.441671524008	2656.1514027564867	2284.842794876968	2353.507397645606	2424.35609472093	2303.937327960143	2330.235946016406	2381.83107585234	2330.1178680238327	2351.5589695587023	2332.03651618377	2361.152919863545	2315.8961934653385	2343.810428701989	2363.1763009801502	2301.905234075398	2319.5078499798383	2370.8077032158094	2307.518343901614	2348.28284206765	2278.5643442714245	2294.081448648466	2316.6202184791064	2284.9641649369205	2294.386913682362	2299.558829234396	2287.4453813463483
2291.287030260144	2444.621413209087	2329.824579184078	2332.441671524008	2656.1514027564867	2284.842794876968	2353.507397645606	2424.35609472093	2303.937327960143	2330.1198257649676	2381.83107585234	2330.1178680238327	2351.5589695587023	2330.8995684959373	2361.152919863545	2315.8961934653385	2343.810428701989	2363.1585253877024	2301.905234075398	2319.3503229317284	2370.539370048127	2307.518343901614	2347.8155173202076	2278.5201984627374	2294.081384835904	2316.6202184791064	2283.828265848593	2294.386913682362	2299.454309556266	2287.024351313642
2291.2683360496962	2444.039802181289	2329.824579184078	2332.441671524008	2655.763000685626	2284.842794876968	2353.507397645606	2424.2677783713143	2303.937327960143	2330.1198257649676	2381.83107585234	2330.049665665909	2351.5589695587023	2330.557564603659	2361.152919863545	2315.8961934653385	2343.810428701989	2363.1585253877024	2301.8881270541824	2319.2286099710313	2370.291689688939	2307.518343901614	2347.8155173202076	2278.451114244428	2294.0232656254707	2316.6202184791064	2283.332796523313	2294.386913682362	2299.319945592238	2286.6353591953907
2291.2447213729324	2442.664504417677	2329.824579184078	2332.441671524008	2655.5837097080857	2284.842794876968	2353.507397645606	2424.2677783713143	2303.937327960143	2330.1198257649676	2381.83107585234	2330.049665665909	2351.5589695587023	2330.2067181260454	2361.152919863545	2315.8961934653385	2343.810428701989	2363.1585253877024	2301.8881270541824	2318.6372486468426	2369.934985489192	2307.490195807746	2347.5736680920313	2278.3469200264403	2293.9714225364423	2316.1991046259077	2282.6367465736676	2294.3836566581263	2298.9751639870274	2286.5749744948316
2291.2447213729324	2442.4049941710605	2329.7989595218182	2332.441671524008	2654.9805856502935	2284.842794876968	2353.507397645606	2424.24087777183	2303.937327960143	2330.1198257649676	2381.734069674815	2330.049665665909	2351.5589695587023	2329.911594518609	2361.152919863545	2315.8961934653385	2343.810428701989	2362.9193031385034	2301.880873278799	2317.6303160249577	2369.615978462727	2307.490195807746	2347.5736680920313	2278.3021002216783	2293.9714225364423	2315.9588969351867	2282.497363289555	2294.3836566581263	2298.912952145657	2286.542366578906
2291.2447213729324	2442.053128188926	2329.7332600656637	2332.441671524008	2654.801832535662	2284.842794876968	2353.507397645606	2424.024736133298	2303.937327960143	2330.1198257649676	2381.734069674815	2330.049665665909	2351.5589695587023	2329.574182535225	2361.152919863545	2315.86039114169	2343.696175960264	2362.9193031385034	2301.8752278094244	2317.464379703757	2369.252199477965	2307.490195807746	2346.9582782612306	2278.3021002216783	2293.930146626545	2315.7033392899575	2282.1384054239065	2294.3836566581263	2298.850257088435	2286.5064619238797
2291.2447213729324	2441.788138752985	2329.7332600656637	2332.441671524008	2654.2451475817675	2284.840894979264	2353.507397645606	2424.0128092724076	2303.937327960143	2330.1198257649676	2381.734069674815	2330.034520679667	2351.5589695587023	2328.8164222671144	2361.152919863545	2315.86039114169	2343.4784541262607	2362.9193031385034	2301.854051343378	2317.112451250488	2368.891327207719	2307.490195807746	2346.20612469221	2278.3021002216783	2293.908244686355	2315.7033392899575	2281.6697064561176	2294.3836566581263	2298.801727206147	2286.4069705777133
2291.2447213729324	2441.788138752985	2329.7332600656637	2332.428063488248	2654.2451475817675	2284.840894979264	2353.507397645606	2420.641264512677	2303.937327960143	2330.1198257649676	2381.734069674815	2330.034520679667	2351.5589695587023	2327.0526054822835	2361.152919863545	2315.86039114169	2343.4084737573276	2362.9193031385034	2301.854051343378	2316.7074375732077	2368.7029650372847	2307.490195807746	2339.7067331155495	2278.281477362995	2293.908244686355	2315.580504079258	2281.5028634288083	2294.3836566581263	2298.696621877359	2286.4069705777133
2291.2447213729324	2441.4295671972127	2329.7332600656637	2332.428063488248	2654.2451475817675	2284.8401227052964	2353.507397645606	2420.385727415167	2303.937327960143	2330.1198257649676	2381.692991011238	2330.034520679667	2351.5589695587023	2326.6231976468716	2361.1070558522506	2315.855213028054	2343.4084737573276	2362.9193031385034	2301.854051343378	2314.777155906499	2368.5183845219212	2307.490195807746	2339.3492444449826	2278.270296392011	2293.908244686355	2315.3668115126875	2281.4509036141576	2294.252081175142	2298.6610411076576	2286.3803468569163
2291.2447213729324	2441.318377532628	2329.7332600656637	2332.42583754135	2654.089845365727	2284.8401227052964	2353.507397645606	2420.0337185091284	2303.937327960143	2330.1198257649676	2381.692991011238	2330.015063302427	2351.5589695587023	2326.164764939274	2361.1070558522506	2315.855213028054	2343.3927440089687	2362.819605766637	2301.854051343378	2314.604886995977	2368.0958530169924	2307.490195807746	2339.1870624852577	2278.270296392011	2293.908244686355	2315.0926402016694	2281.283288788864	2294.246144065033	2298.6169221650302	2286.3640205788083
2291.2447213729324	2441.090229016806	2329.7332600656637	2332.4121919133795	2653.971090456819	2284.8401227052964	2353.507397645606	2419.7966035084755	2303.932358516482	2330.1198257649676	2381.6893333593043	2330.015063302427	2351.5589695587023	2325.3662250579555	2361.08492302862	2315.855213028054	2339.4560264715674	2362.819605766637	2301.8463540689736	2314.604886995977	2367.706794117418	2307.490195807746	2339.003349582712	2278.2542155879214	2293.8888719986167	2314.919629565302	2281.0236307154564	2294.1998972554343	2298.5434532222075	2286.3331070166
2291.2447213729324	2440.9083374215684	2329.7332600656637	2332.4121919133795	2653.240851348422	2284.828272687973	2353.506796119801	2419.672633612528	2303.932358516482	2330.1198257649676	2381.6893333593043	2329.9837442388875	2351.5589695587023	2325.0407505604935	2361.08492302862	2315.7872133797696	2339.3704388113515	2362.796587950305	2301.8463540689736	2314.54025207914	2367.5957838993163	2307.490195807746	2338.9864693505683	2277.9200120693263	2293.8595028545274	2314.869728821144	2280.878068133226	2294.1998972554343	2298.3476032653252	2286.2124827313037
2291.2447213729324	2440.7555268740934	2329.729903967476	2332.4121919133795	2652.8512233280353	2284.828272687973	2353.506796119801	2419.475385290026	2303.932358516482	2330.1198257649676	2381.6893333593043	2329.9837442388875	2351.5589695587023	2324.3592274147154	2361.083567815315	2315.7872133797696	2339.3704388113515	2362.796587950305	2301.8463540689736	2314.2772961304904	2367.4901501236877	2307.490195807746	2338.9864693505683	2277.83201772571	2293.8595028545274	2314.759246527913	2280.7086481365504	2294.1042450739437	2298.3146846867094	2286.1946919191973
2291.2447213729324	2440.6869340071285	2329.729903967476	2332.4121919133795	2652.8512233280353	2284.828272687973	2353.470433487082	2419.4398762899673	2303.932358516482	2330.1012407384956	2381.6893333593043	2329.94725449966	2351.5589695587023	2323.7049603254886	2361.083567815315	2315.7872133797696	2338.992302952064	2362.6907320445403	2301.8463540689736	2314.166699726169	2367.3469345152334	2307.490195807746	2338.9864693505683	2277.7655580482096	2293.8595028545274	2314.4735004469844	2280.559917880437	2294.1042450739437	2298.2939520733394	2286.1946919191973
2291.2447213729324	2440.660283206489	2329.729903967476	2332.4121919133795	2652.8512233280353	2284.828272687973	2353.349483093185	2419.2900439977248	2303.932358516482	2329.9873163111524	2381.6893333593043	2329.94725449966	2351.515141298096	2323.4071288549835	2361.083567815315	2315.7872133797696	2338.992302952064	2362.6907320445403	2301.8463540689736	2314.054663129622	2367.3424178190494	2307.4453699878827	2338.9864693505683	2277.6650287727266	2293.8592996353354	2314.409319846226	2280.456179267041	2294.1042450739437	2298.2939520733394	2286.1946919191973
2291.2447213729324	2440.660283206489	2329.729903967476	2332.4121919133795	2652.8512233280353	2284.828272687973	2353.349483093185	2418.9254254683046	2303.932358516482	2329.873412471516	2381.6893333593043	2329.94725449966	2351.515141298096	2321.56147486521	2361.083567815315	2315.7872133797696	2338.992302952064	2362.605029375047	2301.8463540689736	2314.054663129622	2367.230167485106	2307.398062963617	2338.9864693505683	2277.6099252407416	2293.849209679936	2314.178136174742	2280.400599620515	2294.1042450739437	2298.2939520733394	2286.172219623162
2291.2447213729324	2440.6068197624104	2329.7187110629143	2332.4121919133795	2652.8512233280353	2284.828272687973	2353.349483093185	2418.9254254683046	2303.932358516482	2329.873412471516	2381.6893333593043	2329.94725449966	2351.515141298096	2321.0485371827385	2361.0413809480747	2315.7872133797696	2338.7601816701945	2362.605029375047	2301.8463540689736	2314.054663129622	2367.1699596789354	2307.398062963617	2338.942326509131	2277.5218678384285	2293.813133653624	2314.017413109166	2280.400599620515	2294.1042450739437	2298.275251682013	2286.160992134842
2291.2447213729324	2440.6068197624104	2329.712331130034	2332.4121919133795	2652.7325818725803	2284.828272687973	2353.349483093185	2418.9254254683046	2303.8980814569222	2329.873412471516	2381.6893333593043	2329.94725449966	2348.4568774340196	2320.3912358929233	2361.0413809480747	2315.7872133797696	2338.05171774297	2362.605029375047	2301.8463540689736	2313.9056974812534	2367.1525658757832	2307.398062963617	2338.892447594204	2277.5218678384285	2293.813133653624	2313.777725583542	2280.3969455458655	2294.1042450739437	2298.1784041870615	2286.0916348148967
2291.2447213729324	2440.57793251223	2329.712331130034	2332.4121919133795	2652.7325818725803	2284.828272687973	2353.349483093185	2418.9254254683046	2303.8460840712664	2329.873412471516	2381.6893333593043	2329.94725449966	2344.2216300211153	2320.0690681703536	2361.0171755413603	2315.7872133797696	2337.969101746038	2359.4923970543746	2301.8463540689736	2313.9056974812534	2367.0092041784833	2307.398062963617	2338.6850620575624	2277.439069345458	2293.813133653624	2313.3698623659848	2280.3700176688244	2294.1042450739437	2298.1784041870615	2286.0829320486273
2291.2410267771365	2440.57793251223	2329.712331130034	2332.4121919133795	2652.7325818725803	2284.828272687973	2353.349483093185	2418.628460865996	2303.8460840712664	2329.873412471516	2381.6893333593043	2329.94725449966	2344.162430787166	2319.7149845697195	2361.0171755413603	2315.7872133797696	2337.9168065790614	2359.2439779002307	2301.837923189658	2313.9056974812534	2367.0092041784833	2307.398062963617	2338.6850620575624	2277.3766100780404	2293.813133653624	2313.127111820523	2280.3497103452623	2294.099055315604	2298.137478326837	2286.007399170831
2291.2323229488534	2440.5246036773074	2329.712331130034	2332.4121919133795	2652.7325818725803	2284.828272687973	2353.349483093185	2418.628460865996	2303.8460840712664	2329.873412471516	2381.6883930518384	2329.94725449966	2344.162430787166	2318.8197864241843	2361.0171755413603	2315.7801043870336	2337.8343386779875	2358.761255569177	2301.837923189658	2313.876159043617	2366.8920393750705	2307.398062963617	2338.6850620575624	2277.329781465738	2293.813133653624	2312.9593404041866	2280.3497103452623	2294.0926158522666	2298.137478326837	2286.007399170831
2291.2323229488534	2440.5246036773074	2329.712331130034	2332.39145699033	2652.7325818725803	2284.828272687973	2353.349483093185	2418.5696256491547	2303.8460840712664	2329.873412471516	2381.6883930518384	2329.94725449966	2344.0763820827838	2318.5760168032934	2361.0171755413603	2315.7748886263603	2337.1942959699713	2358.671842869926	2301.8192218950367	2313.859786591741	2366.840418019129	2307.398062963617	2338.6166026940755	2277.3170388887047	2293.813133653624	2312.9239485485305	2280.3083940176084	2294.0282795647163	2298.124947841662	2286.007399170831
2291.2313842457634	2440.5246036773074	2329.712331130034	2332.358211568538	2652.7325818725803	2284.828272687973	2353.344059944375	2418.5696256491547	2303.8460840712664	2329.873412471516	2381.6883930518384	2329.94725449966	2344.0763820827838	2318.2180041590295	2361.0171755413603	2315.7748886263603	2336.3765548230554	2358.432419802961	2301.816566517291	2313.859786591741	2366.7787151862094	2307.398062963617	2338.6166026940755	2277.2896322756123	2293.813133653624	2312.761987051167	2280.2799795150136	2294.0282795647163	2298.1171470267186	2285.981952888634
2291.2313842457634	2440.4190736336745	2329.712331130034	2332.358211568538	2652.7325818725803	2284.828272687973	2353.344059944375	2418.5696256491547	2303.8179523203294	2329.873412471516	2381.6883930518384	2329.94725449966	2344.0763820827838	2318.1629825601153	2361.0171755413603	2315.76267181535	2335.8935460549583	2358.252587180652	2301.816566517291	2313.859786591741	2366.7429410452924	2307.398062963617	2338.615983111693	2277.241127909926	2293.811993292356	2312.6804413293416	2280.238419131908	2294.0282795647163	2298.1014797292996	2285.9213411161477
2291.2313842457634	2440.4137961830647	2329.7008069463686	2332.358211568538	2652.7325818725803	2284.828272687973	2353.344059944375	2418.5696256491547	2303.8179523203294	2329.873412471516	2381.6883930518384	2329.94725449966	2344.027203320398	2318.0238065601056	2360.904572681471	2315.76267181535	2335.3801662167216	2357.096731688222	2301.816566517291	2313.8403540668423	2366.7107404219933	2307.398062963617	2338.356461914147	2277.2181219685217	2293.800443273203	2312.4500886861124	2280.238419131908	2294.0282795647163	2298.1014797292996	2285.9213411161477
2291.2313842457634	2440.4137961830647	2329.7008069463686	2332.358211568538	2652.7325818725803	2284.802842593919	2353.344059944375	2418.5696256491547	2303.8179523203294	2329.873412471516	2381.6883930518384	2329.94725449966	2343.9049878774845	2317.908357701675	2360.904572681471	2315.748825593302	2335.312724584517	2349.7101470600946	2301.816566517291	2313.8403540668423	2366.6998560356133	2307.378959918855	2338.2528868882227	2277.212052574896	2293.800443273203	2312.386489797077	2280.238419131908	2294.0282795647163	2298.0519770311166	2285.9213411161477
2291.2313842457634	2440.4028670647194	2329.6583660071656	2332.358211568538	2652.662384155685	2284.802842593919	2353.344059944375	2418.5696256491547	2303.8179523203294	2329.873412471516	2381.6883930518384	2329.94725449966	2343.9049878774845	2317.7699084058945	2360.904572681471	2315.748825593302	2335.312724584517	2349.1598041477364	2301.816566517291	2313.812713622233	2366.6424814246516	2307.378959918855	2338.1383969423705	2277.183372882697	2293.800443273203	2312.30364881677	2280.238419131908	2294.0282795647163	2298.034230214447	2285.916361939145
2291.2313842457634	2440.4028670647194	2329.6583660071656	2332.358211568538	2652.662384155685	2284.802842593919	2353.344059944375	2418.5696256491547	2303.8179523203294	2329.8555571951238	2381.6756624843097	2329.94725449966	2343.9049878774845	2317.605868520514	2360.904572681471	2315.748825593302	2334.8210759665617	2348.3356346364644	2301.816566517291	2313.812713622233	2366.6424814246516	2307.378959918855	2338.135297029942	2277.1619746690803	2293.800443273203	2312.231172785609	2280.1989770276846	2294.0282795647163	2298.034230214447	2285.916361939145
2291.2313842457634	2440.360790817978	2329.6583660071656	2332.358211568538	2652.4483305178933	2284.802842593919	2353.344059944375	2418.5696256491547	2303.8179523203294	2329.8555571951238	2381.6756624843097	2329.94725449966	2343.816160286349	2317.497739979727	2360.904572681471	2315.6950364715967	2334.06023838042	2348.152233738514	2301.816566517291	2313.8020265178207	2366.6166502386523	2307.378959918855	2337.9886976509674	2277.1456337643112	2293.800443273203	2312.1519135107173	2280.1989770276846	2294.0282795647163	2298.034230214447	2285.916361939145
2291.2153684301156	2440.360790817978	2329.6583660071656	2332.358211568538	2652.4483305178933	2284.802842593919	2353.344059944375	2418.5696256491547	2303.8179523203294	2329.8555571951238	2381.6756624843097	2329.94725449966	2343.816160286349	2317.4012991342042	2360.837409721419	2315.6950364715967	2333.615039184473	2345.186177347893	2301.816566517291	2313.8020265178207	2366.5773955987343	2307.378959918855	2334.436227489602	2277.1456337643112	2293.800443273203	2312.0534904896167	2280.1588105854844	2294.0165652107307	2298.033436894177	2285.916361939145
2291.201327661773	2440.337272273838	2329.6583660071656	2332.358211568538	2652.4483305178933	2284.802842593919	2353.326912821421	2418.354863382042	2303.8179523203294	2329.8555571951238	2381.6756624843097	2329.9440374281635	2343.6853335903866	2317.223141436391	2360.7482662045372	2315.6950364715967	2333.181552727396	2344.640181382899	2301.816566517291	2313.8020265178207	2366.565434193974	2307.378959918855	2334.4023770693034	2277.1456337643112	2293.800443273203	2311.98714119039	2280.1588105854844	2293.974775456163	2298.033436894177	2285.916361939145
2291.201327661773	2440.337272273838	2329.6583660071656	2332.358211568538	2652.4483305178933	2284.802842593919	2353.326912821421	2418.354863382042	2303.812026726069	2329.8555571951238	2381.6756624843097	2329.9440374281635	2343.4218215832757	2317.193972799749	2360.7482662045372	2315.6950364715967	2332.920020366629	2344.370967137643	2301.816566517291	2313.8020265178207	2366.565434193974	2307.378959918855	2334.0648895089344	2277.1456337643112	2293.800443273203	2311.9840945026444	2280.1588105854844	2293.9724899630655	2298.033436894177	2285.916361939145
2291.201327661773	2422.1967618876342	2329.6583660071656	2332.347169102535	2652.4483305178933	2284.802842593919	2353.3190216735884	2418.354863382042	2303.8000433238426	2329.8555571951238	2381.6756624843097	2329.9440374281635	2343.343420046269	2317.110596386324	2360.7482662045372	2315.6950364715967	2332.5357702167757	2343.976749701478	2301.816566517291	2309.6696251070066	2366.565434193974	2307.3676427459864	2333.7000897431435	2277.1222591541	2293.7859165140244	2311.9840945026444	2280.1588105854844	2293.936159814746	2298.033436894177	2285.9034306941844
2291.1764476634507	2421.61854049487	2329.6583660071656	2332.347169102535	2652.4483305178933	2284.802842593919	2353.3190216735884	2418.354863382042	2303.8000433238426	2329.8555571951238	2381.6756624843097	2329.9440374281635	2343.343420046269	2316.9715352001513	2360.7482662045372	2315.6950364715967	2332.274036116729	2343.505741163031	2301.816566517291	2309.4856656965435	2366.497315483228	2307.3676427459864	2333.7000897431435	2277.1222591541	2293.7859165140244	2311.9653852014603	2280.1588105854844	2293.936159814746	2298.033436894177	2285.9034306941844
2291.1764476634507	2416.8134734949285	2329.6536523760274	2332.347169102535	2652.4483305178933	2284.802842593919	2353.3190216735884	2418.354863382042	2303.7973128898298	2329.8555571951238	2381.6711553322657	2329.9440374281635	2343.343420046269	2316.9388912050144	2360.7482662045372	2314.21444647866	2331.7709424254035	2343.0708137296947	2301.816566517291	2309.367419070452	2366.475798780261	2307.3676427459864	2333.629787322292	2277.0912436911512	2293.7859165140244	2311.8981452516086	2280.1588105854844	2292.380912631398	2298.016744655206	2285.9034306941844
2291.1711979125243	2414.9289947116345	2329.6536523760274	2332.347169102535	2652.4483305178933	2284.802842593919	2353.3190216735884	2418.354863382042	2303.789586909037	2329.8555571951238	2381.6615991977637	2329.9440374281635	2343.343420046269	2316.9050060148525	2360.7482662045372	2313.999114933056	2328.2299553321714	2343.0708137296947	2301.816566517291	2309.3664153620603	2366.465267536067	2307.3676427459864	2333.5537652511734	2277.0912436911512	2293.7822954944004	2311.862309455092	2280.1588105854844	2292.149957671285	2298.016744655206	2285.9034306941844
2291.1711979125243	2414.4310694755204	2329.6536523760274	2332.347169102535	2652.4483305178933	2284.7977886775425	2353.3190216735884	2418.354863382042	2303.746363539363	2329.8555571951238	2381.6615991977637	2329.9440374281635	2343.343420046269	2316.8669902971233	2360.704108308582	2313.710934792797	2327.974572356414	2342.5039878637353	2301.811783092611	2309.268090291109	2366.465267536067	2307.3676427459864	2333.43012711379	2277.0912436911512	2293.7772905957754	2311.837125116792	2280.110003862926	2291.9517704079644	2297.9777105851226	2285.898918036057
2291.1711979125243	2414.0163262645983	2329.6406564772306	2329.7152427184274	2652.4483305178933	2284.7949869410368	2353.3190216735884	2418.354863382042	2303.746363539363	2329.8555571951238	2381.6615991977637	2329.9440374281635	2343.343420046269	2316.783362155849	2360.704108308582	2312.291740313191	2327.8239970504	2342.1808329359774	2301.811783092611	2305.378424362897	2366.465267536067	2307.3676427459864	2333.43012711379	2277.0912436911512	2293.7594769188877	2311.7901705577297	2280.1020347485646	2291.8564474609793	2297.9777105851226	2285.8342562742087
2291.1711979125243	2413.6917362563618	2329.6406564772306	2328.7741559084643	2652.4483305178933	2284.7949869410368	2353.3190216735884	2418.3302891508547	2303.746363539363	2329.8555571951238	2381.6615991977637	2329.928155732065	2343.343420046269	2316.7338952848677	2360.704108308582	2312.247886950042	2327.775977645963	2341.928909021847	2301.811783092611	2305.2193845020183	2366.465267536067	2307.3627510270885	2333.43012711379	2277.0912436911512	2293.7594769188877	2311.77239850005	2280.1020347485646	2291.8435253320217	2297.9683143349544	2285.8342562742087
2291.1711979125243	2413.4044950893544	2329.6406564772306	2328.5484422390173	2652.4483305178933	2284.7949869410368	2353.3190216735884	2418.2634709408817	2303.718266989033	2329.7962176616415	2381.6615991977637	2329.928155732065	2343.343420046269	2316.7036946315498	2360.704108308582	2312.148819183169	2327.34254398848	2341.784567649848	2301.802314112059	2305.095351663253	2366.465267536067	2307.3442786855812	2333.43012711379	2277.0912436911512	2293.7594769188877	2311.731891817598	2280.1020347485646	2291.7646352513316	2297.9683143349544	2285.8226521532806
2291.1673908057105	2413.0858836847788	2329.6406564772306	2328.3712144753617	2652.4483305178933	2284.7949869410368	2353.3190216735884	2418.2634709408817	2303.718266989033	2329.7962176616415	2381.639231986455	2329.928155732065	2343.343420046269	2316.7036946315498	2360.704108308582	2311.7282156338397	2327.168121096779	2341.6659850929104	2301.802314112059	2304.8198957423187	2366.4387267625702	2307.3442786855812	2333.43012711379	2277.0912436911512	2293.7594769188877	2311.7046242038027	2280.1020347485646	2291.7646352513316	2297.9683143349544	2285.8226521532806
2291.153341225572	2412.6751446346716	2329.6406564772306	2328.176353958716	2652.4483305178933	2284.7949869410368	2353.3190216735884	2418.2634709408817	2303.718266989033	2329.7962176616415	2381.639231986455	2329.928155732065	2343.343420046269	2316.663487920623	2360.704108308582	2311.5739707988637	2326.9611297284837	2341.6659850929104	2301.802314112059	2304.7612097605524	2366.4313678309786	2307.3442786855812	2333.43012711379	2277.0912436911512	2293.7594769188877	2311.6747924923575	2280.0983220551875	2291.7646352513316	2297.9683143349544	2285.8226521532806
2291.137498384515	2412.484386792692	2329.6406564772306	2328.0244946018092	2652.4483305178933	2284.7949869410368	2353.3190216735884	2418.244934574574	2303.718266989033	2329.764685636655	2381.639231986455	2329.928155732065	2343.343420046269	2316.6186311385827	2360.704108308582	2311.5085924007194	2326.9578937856895	2341.595129214239	2301.802314112059	2304.6851400081177	2366.4313678309786	2307.3442786855812	2333.2971922429792	2277.0912436911512	2293.7592130263906	2311.6747924923575	2280.0580967561636	2291.747575858448	2297.9683143349544	2285.814631250886
2291.117100065205	2412.3532392636057	2329.6406564772306	2327.8176565385606	2652.4483305178933	2284.787285045685	2353.3190216735884	2418.1974633160994	2303.718266989033	2329.764685636655	2381.639231986455	2329.928155732065	2343.268617662228	2316.58412784218	2360.704108308582	2311.357503482843	2326.8229591786194	2341.595129214239	2301.802314112059	2304.562758419786	2366.4313678309786	2307.3442786855812	2333.2971922429792	2277.074732254786	2293.7592130263906	2311.6275256329554	2280.0580967561636	2291.6277066887596	2297.9683143349544	2285.814631250886
2291.117100065205	2410.7993908888207	2329.6406564772306	2327.6968120590154	2652.4483305178933	2284.787285045685	2353.305525955276	2418.1974633160994	2303.718266989033	2329.764685636655	2381.639231986455	2329.9219235309342	2342.9094430088694	2311.362923970157	2360.704108308582	2311.1889363412815	2326.2418221611583	2341.510181548797	2301.770635846696	2304.4323563940247	2366.4313678309786	2305.6656944696024	2333.2971922429792	2277.074732254786	2293.732581237788	2311.6275256329554	2280.0580967561636	2291.5910452259027	2297.9683143349544	2285.814631250886
2291.1154911243893	2409.4266631225896	2329.6406564772306	2327.483578365333	2652.447259418077	2284.787285045685	2353.305525955276	2416.4743621268603	2303.718266989033	2329.764685636655	2381.615507982059	2329.9219235309342	2342.8955966999024	2311.0535680062244	2360.704108308582	2311.073602740514	2326.2418221611583	2341.319162582652	2301.770635846696	2304.297690718748	2366.4313678309786	2305.536133605352	2333.2971922429792	2277.074732254786	2293.732581237788	2311.6275256329554	2280.0580967561636	2291.5803618158634	2297.967386345563	2285.814631250886
2291.1154911243893	2405.457132164688	2329.6406564772306	2327.311574337625	2652.447259418077	2283.4376892337305	2352.2738962446	2416.222139031683	2303.698898476282	2329.764685636655	2381.585120900873	2329.9219235309342	2342.8955966999024	2310.7661999539037	2360.704108308582	2311.0204890429795	2326.0956944117293	2341.2026233629126	2301.767998595693	2304.1790476108426	2366.407295662019	2305.3762201415366	2333.2971922429792	2277.074732254786	2293.732581237788	2311.6275256329554	2280.0580967561636	2291.5569427940095	2297.967386345563	2285.7957784341143
2291.096020603863	2404.7179983862416	2329.6406564772306	2327.273713493583	2652.447259418077	2283.3941569404706	2352.0169035860736	2411.570269026894	2303.698898476282	2329.609416295837	2381.585120900873	2329.9219235309342	2342.8544242871785	2310.4606704895323	2360.704108308582	2310.790594654965	2326.095239403387	2341.0946270006693	2301.767998595693	2304.07409736616	2366.4038102006953	2305.2188815898057	2333.1877830028156	2277.074732254786	2293.7224706686065	2311.5947892651375	2280.0580967561636	2291.4838168679144	2297.9660125890528	2285.7957784341143
2291.081852399591	2404.361857167294	2328.192233304325	2327.1704164701546	2652.447259418077	2283.3138252407675	2351.6160756192776	2411.040310170965	2303.6512042402087	2329.2484793884096	2381.5537494847968	2329.9219235309342	2342.8544242871785	2310.2231491976127	2360.704108308582	2308.9308909015854	2326.095239403387	2340.9226953325565	2301.767998595693	2304.028543376542	2366.4038102006953	2305.1484998760316	2333.1877830028156	2277.063778462903	2293.7224706686065	2311.5947892651375	2280.0580967561636	2291.4767413230384	2297.958250472031	2285.7957784341143
2291.081852399591	2404.0227770432116	2328.1021458646715	2327.118265126648	2652.447259418077	2283.202714558381	2351.4258919864374	2410.5281387285545	2303.6512042402087	2329.0168607745463	2381.5495153760653	2329.228718577519	2342.8544242871785	2310.0029311561448	2360.6625584649237	2308.6570024573766	2325.97935909119	2340.901063551749	2301.7636024792832	2303.96738627625	2366.4038102006953	2305.0153955796486	2333.1877830028156	2277.063778462903	2293.7224706686065	2311.5911302396416	2280.0580967561636	2291.415918396408	2297.947071033984	2285.7957784341143
2291.081852399591	2400.614199312373	2327.922019436831	2327.030225015624	2652.447259418077	2283.1408023928675	2350.9927770704803	2409.9957660832606	2303.6512042402087	2329.0168607745463	2381.5495153760653	2328.9489223968585	2342.8544242871785	2309.8011792322714	2360.6625584649237	2308.436729240255	2325.845865214848	2340.901063551749	2301.7636024792832	2303.9416872336783	2366.4018344293117	2304.9520717381097	2333.1877830028156	2277.063778462903	2293.7224706686065	2311.5911302396416	2280.0549481053695	2291.415918396408	2297.947071033984	2285.7957784341143
2291.0767927269003	2400.2933633883827	2327.55043361454	2326.9465855972544	2652.447259418077	2283.054040012416	2350.767595542557	2409.6507735620085	2302.006132312116	2328.90008315324	2381.5442822546706	2328.867719085795	2342.8544242871785	2309.4290568094398	2360.6625584649237	2308.345284886848	2325.845865214848	2340.901063551749	2301.7636024792832	2303.9416872336783	2366.4018344293117	2304.8657412530047	2333.1095960709727	2277.063778462903	2293.7224706686065	2311.087379581113	2280.01856450855	2291.3954400828848	2297.947071033984	2285.7957784341143
2291.0767927269003	2399.8292085081575	2327.443332888891	2326.8335196768344	2652.447259418077	2282.978012807879	2350.4879099405484	2409.3577870416602	2301.751993733957	2328.8967732833794	2381.543468553227	2328.7721561738667	2342.8544242871785	2307.3571051806607	2360.6625584649237	2308.1031779840837	2325.845865214848	2338.612932587846	2301.7636024792832	2303.9230072636756	2366.384004125573	2304.8561952139235	2333.1095960709727	2277.063778462903	2293.7224706686065	2311.0505928840807	2280.01856450855	2291.3947515585	2297.947071033984	2285.7957784341143
2291.0767927269003	2399.5432419771173	2327.419197784618	2326.768658113716	2652.4176714962905	2282.9523368933455	2350.2069191517576	2408.9319215315345	2301.680856582697	2328.672743824122	2381.543468553227	2328.7721561738667	2342.8544242871785	2307.2265999231145	2360.6625584649237	2307.9959781338075	2325.8356264910917	2338.1641698069125	2301.7636024792832	2303.9128742229177	2366.384004125573	2304.8306415139964	2333.1095960709727	2277.05673332961	2293.7224706686065	2310.9389716580554	2280.01856450855	2291.3437225696116	2297.947071033984	2285.7957784341143
2291.0767927269003	2398.5963992507477	2327.3361140816414	2326.7116251474827	2652.4176714962905	2282.933712674188	2350.0597925115912	2408.591927261011	2301.679428865442	2328.672743824122	2379.8491879392304	2328.7721561738667	2342.8544242871785	2307.1769266448837	2360.6625584649237	2307.887245297733	2325.5793234765597	2337.700947784216	2301.7636024792832	2303.8381519417017	2366.3563598911055	2304.7516941395834	2333.0559300669947	2274.832570598458	2293.7224706686065	2310.3338864329644	2280.0141616066526	2291.3437225696116	2297.947071033984	2285.7957784341143
2291.0767927269003	2398.1050074410723	2327.250192873967	2326.650993467889	2652.212686046888	2282.903569668421	2349.8730646644212	2408.3560474011824	2301.679428865442	2328.672743824122	2379.7762070582785	2328.7721561738667	2342.7770042104476	2307.0276632026225	2360.6625584649237	2307.853089827032	2325.2940944605857	2337.4367430564894	2301.7425838334084	2303.774747010115	2366.3557568640845	2304.701511712451	2333.0378280420364	2274.8000911004756	2293.7224706686065	2310.2589343908376	2280.0141616066526	2291.3437225696116	2297.947071033984	2285.789500834009
2291.0635691444136	2397.725844079286	2327.108823422476	2326.6113524113916	2652.212686046888	2282.872191538608	2349.721604547478	2408.071392796803	2301.679428865442	2328.6405154578874	2379.664921309266	2328.7721561738667	2342.7770042104476	2306.858560354417	2360.594490974799	2307.685127805252	2325.197917742764	2337.246645382401	2301.7425838334084	2303.7457431125213	2366.3557568640845	2304.6872164470697	2333.0114832906365	2274.8000911004756	2293.7224706686065	2310.2021187495793	2279.997550201703	2291.3437225696116	2297.947071033984	2285.789500834009
2291.0635691444136	2397.181930828685	2327.078595973985	2326.585701732268	2652.212686046888	2282.8526984585897	2349.554216184436	2407.877482360843	2301.664192751905	2328.607420688469	2379.4851103719648	2328.7721561738667	2342.7770042104476	2306.6510560988568	2360.594490974799	2307.556271003278	2325.197917742764	2336.965022428588	2301.7425838334084	2303.7090006302406	2366.3557568640845	2304.685396493724	2333.0114832906365	2274.702111994942	2293.7224706686065	2310.2021187495793	2279.997550201703	2291.3437225696116	2297.947071033984	2285.7792038150255
2291.0635691444136	2396.6368628276014	2327.0239231773057	2326.545792708869	2652.212686046888	2280.9787584372334	2349.4095961644416	2407.6878660284146	2301.6440027981084	2328.55948272633	2379.352085318788	2328.7721561738667	2342.7770042104476	2306.574136999853	2360.594490974799	2307.5477147835554	2324.967454267055	2336.7202832324942	2301.7425838334084	2303.6626200305095	2366.3557568640845	2304.685396493724	2333.0114832906365	2274.635490550676	2293.7224706686065	2310.0653234055508	2279.997550201703	2291.3437225696116	2297.947071033984	2285.7489423596708
2291.0635691444136	2395.70236291313	2326.9587018558245	2326.486888559234	2652.1394083854125	2280.864327741629	2349.271612565519	2407.5242761550703	2301.5717182230833	2328.55948272633	2379.2670099891907	2328.7721561738667	2342.7770042104476	2306.4697683092068	2360.594490974799	2307.4222822871	2324.9360668570293	2336.6320746478796	2301.738720815982	2303.6626200305095	2366.3557568640845	2304.6408252678134	2333.0065307934397	2274.611010817275	2293.7224706686065	2309.9253431697625	2279.997550201703	2291.3437225696116	2297.947071033984	2285.7489423596708
2291.0635691444136	2395.182432341019	2326.885501611552	2326.4775785067923	2652.1394083854125	2280.7053807993707	2349.271612565519	2407.451727551057	2301.5683642514364	2328.55948272633	2379.1290695320763	2328.7721561738667	2342.7770042104476	2306.3694667453346	2360.586157962298	2307.328805804274	2324.9360668570293	2336.504093440779	2301.738720815982	2303.6626200305095	2366.3557568640845	2304.632522509689	2333.0065307934397	2274.5721953557286	2293.7224706686065	2309.8643218646653	2279.997550201703	2291.3325376464913	2297.940373327098	2285.7489423596708
2291.0635691444136	2394.8957544171744	2326.8524782276577	2326.4465211891797	2652.1394083854125	2280.6602517768993	2349.1951516336544	2407.210407637401	2301.5683642514364	2328.55948272633	2379.111806060084	2328.7721561738667	2342.7770042104476	2306.067634350915	2360.586157962298	2307.276794656539	2324.869458957271	2336.2884859290007	2301.738720815982	2303.6410512393286	2366.3557568640845	2304.600432950605	2332.965094237597	2274.5564961039177	2293.7224706686065	2309.821539397332	2279.997550201703	2291.329179375047	2297.940373327098	2285.731883559064
2291.0635691444136	2394.573029462321	2326.837014225044	2326.430689195011	2652.051696558474	2280.56905538918	2349.1163050396044	2407.1410899617576	2301.5683642514364	2328.55948272633	2379.0115896704983	2328.7721561738667	2342.7770042104476	2305.952401622459	2360.586157962298	2307.22083970911	2324.6354873449604	2336.1839701616964	2301.738720815982	2303.6196737012688	2366.3491418034077	2304.600432950605	2332.965094237597	2274.4776824015453	2293.7224706686065	2309.8169341198504	2279.997550201703	2291.329179375047	2297.940373327098	2285.731883559064
2291.0635691444136	2394.312743643083	2326.8201760029224	2326.409832468962	2652.051696558474	2280.503810255341	2349.028342680078	2405.4554931772946	2301.5683642514364	2328.5461201765006	2379.0102930299877	2328.7635696524676	2342.7770042104476	2305.8341985037905	2360.586157962298	2307.191484449303	2324.5152647550763	2336.174792220839	2301.738720815982	2303.5723988805466	2366.3491418034077	2304.570981190306	2332.965094237597	2274.4303373404146	2293.7224706686065	2309.7838862491294	2279.997550201703	2291.329179375047	2297.940373327098	2285.731883559064
2291.0635691444136	2393.787003007913	2326.754108089948	2326.4041224466623	2652.051696558474	2280.463101647109	2349.0250092848955	2404.674139116601	2301.555914244672	2324.4767678845005	2379.0102930299877	2328.7148706128473	2342.7770042104476	2305.6543887881808	2360.586157962298	2307.1386922110764	2324.424501529976	2336.046434333285	2301.738720815982	2303.560911252247	2365.154078397181	2304.5577984818774	2332.965094237597	2274.41026986087	2293.7224706686065	2309.7413415250185	2279.997550201703	2291.3048490354477	2297.937260774318	2285.731883559064
2291.0635691444136	2393.497525616432	2326.681302459525	2326.378232715931	2652.051696558474	2280.4073701095467	2348.975930690536	2403.91496373473	2301.555914244672	2324.281405878964	2378.9395525060786	2328.7148706128473	2342.7770042104476	2305.637489260236	2360.586157962298	2307.0907794344	2324.424501529976	2335.9578154623455	2301.738720815982	2303.560911252247	2364.924366723877	2304.501058702577	2332.962066306746	2274.392139026238	2293.7184965730235	2309.695868397724	2279.962624228867	2291.3048490354477	2297.937260774318	2285.731883559064
2291.0635691444136	2393.2744923354558	2326.681302459525	2326.3639620141707	2651.9825585945728	2280.3830505758533	2348.9590602564454	2403.6028104324414	2301.555914244672	2324.159962294237	2378.9383498002344	2328.666423940466	2342.7770042104476	2305.5829491707937	2360.586157962298	2307.0907794344	2324.3699690808917	2335.867357889104	2301.738720815982	2303.560911252247	2364.780673885384	2304.501058702577	2332.962066306746	2274.3624883134967	2293.7184965730235	2309.6633375206893	2279.962624228867	2291.301378284166	2297.937260774318	2285.731155684366
2291.0635691444136	2393.1014477979625	2326.655380467592	2326.3639620141707	2651.9235507457443	2280.3136608409736	2348.9501882071922	2403.3685732319736	2301.555914244672	2324.1185754705643	2378.9341091941915	2328.6634287841694	2342.7770042104476	2305.46489310911	2360.586157962298	2307.0907794344	2324.3404603039116	2335.816437400275	2301.738720815982	2303.560911252247	2364.691440783487	2304.4867201534225	2332.962066306746	2274.352164918375	2293.7184965730235	2309.6633375206893	2279.962624228867	2291.2709882380245	2297.92610250661	2285.722782131843
2291.0635691444136	2392.842855728229	2326.613621760975	2325.4208984796223	2651.9235507457443	2280.3029414399543	2348.927227693247	2403.1776376015127	2301.555914244672	2324.0355348167304	2378.9271012488393	2328.6634287841694	2342.752975635109	2305.417061535294	2360.586157962298	2307.089786022955	2324.3404603039116	2335.733028689203	2301.738720815982	2303.560911252247	2364.506665547965	2304.4867201534225	2332.962066306746	2274.347847630638	2293.7184965730235	2309.643264477744	2279.962624228867	2291.2709882380245	2297.92610250661	2285.722782131843
2291.0635691444136	2389.438503053808	2326.5903147940685	2325.337330349325	2651.9235507457443	2280.2553674466394	2348.886304341545	2403.1251060609707	2301.555914244672	2324.0355348167304	2378.9039030127815	2328.6634287841694	2342.752975635109	2305.400191884701	2360.586157962298	2307.0799198131895	2324.3404603039116	2335.4606249865988	2301.7380804137397	2303.560911252247	2364.3847864906716	2304.4832347429624	2332.962066306746	2274.347847630638	2293.7184965730235	2309.628562512566	2279.952011878366	2291.2709882380245	2297.92610250661	2285.722782131843
2291.0635691444136	2389.2761548997714	2326.576901696636	2325.253548008885	2651.9235507457443	2280.2121634328987	2348.885354261602	2402.6825257854052	2301.555914244672	2324.0355348167304	2378.9039030127815	2328.6634287841694	2342.752975635109	2305.3898489202215	2360.586157962298	2307.0563342130854	2324.3404603039116	2335.4084327130868	2301.7380804137397	2303.5537218977115	2364.2898641763995	2304.465998874106	2332.962066306746	2274.347847630638	2293.7184965730235	2309.6159454980125	2279.952011878366	2291.2458365207494	2297.92610250661	2285.722782131843
2291.0635691444136	2388.142983752736	2326.576901696636	2325.1823803253783	2651.9078853355095	2280.1988322040825	2348.8307172611194	2402.6187946012637	2301.555914244672	2323.9857886044956	2378.8550507074665	2328.6634287841694	2342.752975635109	2305.3673819836013	2360.586157962298	2307.0396070955835	2324.2861375185553	2335.4084327130868	2301.7380804137397	2303.5537218977115	2364.2114606505993	2304.465998874106	2332.947747838451	2274.347847630638	2293.7184965730235	2309.590722736434	2279.952011878366	2291.2458365207494	2297.92610250661	2285.722782131843
2291.0635691444136	2387.8803409491175	2326.5522415120163	2325.079255969677	2651.9078853355095	2280.172287422579	2348.8085538558958	2402.5892484718693	2301.5162509408415	2323.947314858603	2378.7812344243202	2328.6610612499703	2342.752975635109	2305.337304166596	2360.586157962298	2307.0142632255524	2324.2861375185553	2335.3708179053638	2301.7372699288144	2303.5537218977115	2364.043072524738	2304.459960250915	2332.947747838451	2274.347847630638	2293.7184965730235	2309.590722736434	2279.952011878366	2291.2458365207494	2297.92610250661	2285.7190724920047
2291.0635691444136	2387.5980380487713	2326.5495100382677	2325.0720610109925	2651.9078853355095	2280.129505265674	2348.7533659513138	2402.395707380878	2301.5135619930697	2323.947314858603	2378.7812344243202	2328.6610612499703	2342.665113917219	2305.292994715974	2360.586157962298	2307.0142632255524	2324.2704338539393	2335.2947850188784	2301.73216854949	2303.530755748243	2363.917423336956	2304.4357814119608	2332.947747838451	2274.347847630638	2293.715992174307	2309.5771871598477	2279.952011878366	2291.2458365207494	2297.92610250661	2285.7190724920047
2291.0635691444136	2387.446298305925	2326.53538158342	2324.5500941447062	2651.855336003661	2280.1096649095944	2348.7321416221853	2402.1900725998717	2301.5135619930697	2323.947314858603	2378.780911305152	2328.6610612499703	2342.665113917219	2305.292994715974	2360.586157962298	2307.0142632255524	2324.185681215931	2335.1806574847187	2301.72849427094	2303.530755748243	2363.740207715733	2304.4357814119608	2332.946536190426	2274.345294544921	2293.715992174307	2309.5735412263634	2279.952011878366	2291.2378068513	2297.92610250661	2285.7190724920047
2291.0635691444136	2387.3804432438155	2326.53538158342	2324.505363173995	2651.855336003661	2280.089667598085	2348.7292357238402	2402.037417987274	2301.50216681364	2323.879559545817	2378.7746457358508	2328.6610612499703	2342.5927383243657	2305.280038866904	2360.586157962298	2307.0132274066414	2324.185681215931	2335.1383111336695	2301.72849427094	2303.5046928333795	2363.647699154829	2304.4357814119608	2332.94286753814	2274.345294544921	2293.715992174307	2309.559016286921	2279.952011878366	2291.2378068513	2297.92610250661	2285.7190724920047
2291.043606595884	2387.2447839840916	2326.53538158342	2323.4837839495044	2651.7439722016006	2280.089667598085	2348.6955513049097	2401.9108549931384	2301.50216681364	2323.879559545817	2378.7746457358508	2328.6610612499703	2342.3900866110203	2305.2433795622514	2360.586157962298	2307.005602002847	2324.185681215931	2335.083581362468	2301.7265993577485	2303.5046928333795	2363.5877203525774	2304.4318996140682	2332.869229819737	2274.345294544921	2293.715992174307	2309.554555417347	2279.9023963947748	2291.2378068513	2297.92610250661	2285.7135540972254
2291.043606595884	2387.07031096853	2326.53538158342	2322.7630593982262	2651.7439722016006	2280.057070427286	2348.6955513049097	2401.9108549931384	2301.501956856626	2323.879559545817	2378.770946243172	2328.620681363918	2342.3900866110203	2305.210961740666	2360.586157962298	2306.998911158707	2324.185681215931	2335.026140441714	2301.7265993577485	2303.5046928333795	2363.5775272513183	2304.4297540925954	2332.869229819737	2274.3366323039045	2293.715992174307	2309.5442520422885	2279.9023963947748	2291.2378068513	2297.9212296125897	2285.7135540972254
2291.043606595884	2386.963034054723	2326.53538158342	2322.7106026681686	2651.7439722016006	2280.0027045161564	2348.686511637119	2401.9108549931384	2301.4965914812783	2323.879559545817	2378.770946243172	2328.620681363918	2342.3284769234515	2305.210961740666	2360.586157962298	2306.998911158707	2324.1853976574544	2335.026140441714	2301.7265993577485	2303.5046928333795	2363.5022891562207	2304.4297540925954	2332.869229819737	2274.3366323039045	2293.715992174307	2309.5442520422885	2279.9023963947748	2291.2378068513	2297.9212296125897	2285.7135540972254
2291.043606595884	2386.91240315293	2326.53538158342	2322.6308610499796	2651.702479681596	2280.000135353473	2348.686511637119	2401.8529286381827	2301.4965914812783	2323.872501989531	2378.7400447723758	2327.8376303870923	2342.3284769234515	2305.196411725394	2360.543840441471	2306.998911158707	2324.1593352108	2328.8223023600704	2301.7265993577485	2303.5046928333795	2363.368535094797	2304.4297540925954	2332.869229819737	2274.3332751681955	2293.715992174307	2309.5274072513416	2279.9023963947748	2291.2346207530445	2297.9152996454263	2285.7135540972254
2291.043606595884	2386.8415217647353	2326.53538158342	2322.539768680213	2651.702479681596	2280.000135353473	2348.686511637119	2401.832305116466	2301.4965914812783	2323.849857443122	2378.736283226644	2327.704285896125	2342.313726509148	2305.1776644479137	2360.543840441471	2306.994549931799	2324.1593352108	2328.5480827844813	2301.7171362268787	2303.5046928333795	2363.300980984535	2304.4297540925954	2332.869229819737	2274.3332751681955	2293.715992174307	2309.5274072513416	2279.9023963947748	2291.2346207530445	2297.9152996454263	2285.7135540972254
2291.043606595884	2386.7564681987474	2326.53538158342	2322.4337520270637	2651.702479681596	2279.9944627113878	2348.686511637119	2401.7068691146114	2301.4965914812783	2323.828601771376	2378.7261904798297	2327.430132556607	2342.2238837129717	2305.171206612801	2360.543840441471	2306.9758763668824	2324.1593352108	2328.2984975844597	2301.7171362268787	2303.499464260561	2363.262538667477	2304.4297540925954	2332.869229819737	2274.325758676003	2293.715992174307	2309.5274072513416	2279.88368000096	2291.2346207530445	2297.9152996454263	2285.7135540972254
2291.043606595884	2386.6806636116216	2326.53538158342	2322.4097679634087	2651.6341280342785	2279.9872793640784	2348.682460229282	2401.559590280358	2301.4965914812783	2323.8077640619704	2378.7261904798297	2326.8254122554526	2342.2238837129717	2305.171206612801	2360.543840441471	2306.9615515591363	2324.1593352108	2326.48805360054	2301.7171362268787	2303.499141141154	2363.262538667477	2304.4297540925954	2332.860645232766	2274.3246592117653	2293.715992174307	2309.5259328439633	2279.858565921899	2291.2346207530445	2297.9152996454263	2285.7135540972254
2291.043606595884	2386.627024390116	2326.53538158342	2322.3596254563063	2651.6341280342785	2279.9817064600925	2348.682460229282	2401.5347087314003	2301.4965914812783	2323.768229726519	2378.7261904798297	2326.3913637925257	2342.2238837129717	2305.1631368606427	2360.543840441471	2306.9615515591363	2324.1593352108	2326.186842010172	2301.7171362268787	2303.499141141154	2363.24638253914	2304.4297540925954	2332.855299245567	2274.319886743622	2293.715992174307	2309.5259328439633	2279.858565921899	2291.2346207530445	2297.9152996454263	2285.7135540972254
2291.043606595884	2386.608426436429	2326.5301084832936	2322.3513355725586	2651.6341280342785	2279.9817064600925	2348.682460229282	2401.5347087314003	2301.4965914812783	2323.768229726519	2378.720426241049	2326.2677021981794	2342.2238837129717	2305.150191554325	2360.543840441471	2306.9615515591363	2324.097281573374	2325.871901534135	2301.7145805163864	2303.499141141154	2363.2416770356376	2304.4297540925954	2332.855299245567	2274.319886743622	2293.7152987063346	2309.5259328439633	2279.858565921899	2291.213599860118	2297.9152996454263	2285.7135540972254
2291.043606595884	2386.482007633304	2326.5291463965536	2322.309712077621	2651.6341280342785	2279.965777505575	2348.682460229282	2401.459665716441	2301.4965914812783	2323.768229726519	2378.7181338171263	2326.1737518927184	2342.2238837129717	2305.150191554325	2360.543840441471	2306.9615515591363	2324.065673950324	2325.6994604945507	2301.7145805163864	2303.464520683059	2363.222972424725	2304.4164160530636	2332.855299245567	2274.319886743622	2293.7152987063346	2309.5259328439633	2279.858565921899	2291.21345862821	2297.9148980541727	2285.7135540972254
2291.043606595884	2386.4036230790043	2326.5291463965536	2322.2859713219823	2651.6341280342785	2279.965777505575	2348.682460229282	2401.3428564831197	2301.4965914812783	2323.768229726519	2378.7181338171263	2326.0264717373584	2342.2238837129717	2305.1493475972047	2360.543840441471	2306.9615515591363	2324.0499415899135	2325.517759997428	2301.7115764877894	2303.464520683059	2363.1725644551498	2304.4164160530636	2332.855299245567	2274.3194648798003	2293.7152987063346	2309.5259328439633	2279.858565921899	2291.21345862821	2297.9148980541727	2285.7135540972254
2291.043606595884	2386.2885395567605	2326.5291463965536	2322.227728897529	2651.6341280342785	2279.9566031244863	2348.6764110652857	2401.3139340122484	2301.4954335292337	2323.768229726519	2378.713412588015	2324.7991138036773	2342.2238837129717	2305.1440472391105	2360.543840441471	2306.9615515591363	2324.0499415899135	2325.4327276978456	2301.7115764877894	2303.464520683059	2363.105962721374	2304.4164160530636	2332.855299245567	2274.3194648798003	2293.7152987063346	2309.5259328439633	2279.858565921899	2291.21345862821	2297.9148980541727	2285.7098477057752
2291.043606595884	2386.1993991084832	2326.5291463965536	2322.2155598474856	2651.6341280342785	2279.956468144292	2348.6762931387716	2401.2955068039314	2301.4954335292337	2323.768229726519	2378.713412588015	2324.5495695148397	2342.2238837129717	2305.1439275983034	2360.543840441471	2306.9615515591363	2324.0499415899135	2325.4327276978456	2301.7115764877894	2303.464520683059	2363.0667389911514	2304.4164160530636	2332.855299245567	2274.3194648798003	2293.7152987063346	2309.524910631305	2279.858565921899	2291.21345862821	2297.9148980541727	2285.7098477057752
2291.0430744580244	2386.1273133006616	2326.5291463965536	2322.1869793864075	2651.6341280342785	2279.956468144292	2348.6762931387716	2401.2362297086697	2301.4954335292337	2323.7681092318544	2378.713412588015	2324.3844568143245	2342.2238837129717	2305.1439275983034	2360.543840441471	2306.9615515591363	2324.0499415899135	2325.2164041028786	2301.7115764877894	2303.464520683059	2363.038492683426	2304.403998112568	2332.855299245567	2274.3194648798003	2293.7152987063346	2309.524910631305	2279.858565921899	2291.21345862821	2297.9148980541727	2285.7059689211364
2291.0430744580244	2386.0610843838085	2326.5291463965536	2322.1731743959854	2651.6341280342785	2279.956468144292	2348.6762931387716	2401.151659317512	2301.4954335292337	2323.7681092318544	2378.7026609836958	2324.2848505783813	2342.2238837129717	2305.1417446658484	2360.543840441471	2306.9615515591363	2324.042169343308	2325.1361686411938	2301.7091878853935	2303.464520683059	2363.0343868584678	2304.403998112568	2332.855299245567	2274.3194648798003	2293.7133709262066	2309.524910631305	2279.858565921899	2291.21345862821	2297.9078895378343	2285.7023263381734
2291.0430744580244	2386.051777289669	2326.5291463965536	2322.164162516019	2651.6341280342785	2279.94738000199	2348.6762931387716	2401.1458355899026	2301.4954335292337	2323.7681092318544	2378.7026609836958	2324.193965660173	2342.2238837129717	2305.1417446658484	2360.543840441471	2306.9615515591363	2324.042169343308	2325.1361686411938	2301.7091878853935	2303.464520683059	2363.0343868584678	2304.403998112568	2332.855299245567	2274.3194648798003	2293.7121184368507	2309.51545145385	2279.858565921899	2291.21345862821	2297.9078895378343	2285.7007428360344
2291.0430744580244	2386.0019802942306	2326.523623282445	2322.1467270923217	2651.6286049633927	2279.94738000199	2348.663430506944	2401.1458355899026	2301.4902134823064	2323.767868866258	2378.6968175133397	2324.163431965797	2342.2238837129717	2305.130035434237	2360.543840441471	2306.960664851179	2324.042169343308	2325.1207397900803	2301.7091878853935	2303.464520683059	2363.0131612374375	2304.403998112568	2332.8430337791706	2274.3194648798003	2293.7121184368507	2309.5057846985756	2279.830170047307	2291.21345862821	2297.9078895378343	2285.7007428360344
2291.0430744580244	2385.980997952262	2326.5210202404674	2322.1447670903613	2651.6286049633927	2279.9404297739575	2348.663430506944	2401.1458355899026	2301.4902134823064	2323.7247879031684	2378.6968175133397	2323.924974312222	2342.2238837129717	2305.130035434237	2360.543840441471	2306.956080271748	2324.042169343308	2325.107095517074	2301.7091878853935	2303.464520683059	2362.989163863006	2304.403998112568	2332.8306343773015	2274.3194648798003	2293.7121184368507	2309.50179972855	2279.830170047307	2291.21345862821	2297.9078895378343	2285.7007428360344
2291.0430744580244	2385.970208613163	2326.5210202404674	2322.131848907281	2651.6286049633927	2279.9404297739575	2348.663430506944	2401.1217965926853	2301.4902134823064	2323.6883390678486	2378.6968175133397	2323.8136789532837	2342.2238837129717	2305.130035434237	2360.531784174774	2306.956080271748	2324.042169343308	2325.0980043867294	2301.7057977691675	2303.464520683059	2362.9718026297073	2304.40081825462	2332.8306343773015	2274.3194648798003	2293.7121184368507	2309.50179972855	2279.7960617576273	2291.21345862821	2297.906240784902	2285.7007428360344
2291.041392202692	2385.9402016261297	2326.5210202404674	2322.1105493133755	2651.6286049633927	2279.9404297739575	2348.663430506944	2401.1217965926853	2301.4902134823064	2323.66150394124	2378.6968175133397	2323.62528435095	2342.2238837129717	2305.1266758755373	2360.531784174774	2306.954773347738	2323.971027329154	2325.0588466202194	2301.7057977691675	2303.463256201274	2362.9718026297073	2304.40081825462	2332.8306343773015	2274.3194648798003	2293.7121184368507	2309.50179972855	2279.7960617576273	2291.21345862821	2297.906240784902	2285.7007428360344
2291.041392202692	2385.9402016261297	2326.5210202404674	2322.104214530456	2651.6286049633927	2279.9404297739575	2348.663430506944	2401.0966608053072	2301.4821912891152	2323.6259116554565	2378.6908907189263	2323.5765584764285	2342.2238837129717	2305.123420983928	2360.531784174774	2306.9451857685217	2323.926127352575	2325.0588466202194	2301.7057977691675	2303.463256201274	2362.9718026297073	2304.40081825462	2332.8306343773015	2274.3194648798003	2293.7084957750385	2309.50179972855	2279.792234260071	2291.188348061662	2297.905288216554	2285.7007428360344
2291.035164095332	2385.9402016261297	2326.5210202404674	2322.104214530456	2651.6286049633927	2279.9404297739575	2348.6548411996696	2401.0966608053072	2301.4821912891152	2323.6259116554565	2378.6908907189263	2323.549819302811	2342.2238837129717	2305.123420983928	2360.521535799595	2306.9451857685217	2323.836390327001	2325.0588466202194	2301.701229654808	2303.463256201274	2362.9620721368537	2304.40081825462	2332.811141244256	2274.3194648798003	2293.708012307959	2309.50179972855	2279.789462271241	2291.188348061662	2297.905288216554	2285.6966309063464
2291.035164095332	2385.927150823328	2326.5210202404674	2322.0950329064804	2651.6286049633927	2279.939058674244	2348.6548411996696	2401.0862204384052	2301.4821912891152	2323.6135108280414	2378.6908907189263	2323.507767252096	2342.2238837129717	2305.123420983928	2360.521535799595	2306.9451857685217	2323.8350533660614	2325.0588466202194	2301.701229654808	2303.463256201274	2362.9620721368537	2304.3991683275835	2332.811141244256	2274.3194648798003	2293.708012307959	2309.50179972855	2279.789462271241	2291.188348061662	2297.905288216554	2285.6966309063464
2291.035164095332	2385.9073077481303	2326.5210202404674	2322.0950329064804	2651.618296651013	2279.939058674244	2348.6548411996696	2401.081925885277	2301.4821912891152	2323.6123856792246	2378.6908907189263	2323.401712925424	2342.2238837129717	2305.123420983928	2360.521535799595	2306.944322324086	2323.7271951361327	2325.0588466202194	2301.701229654808	2303.452975524774	2362.9542227198976	2304.3991683275835	2332.811141244256	2274.3194648798003	2293.7067304496622	2309.4921407230495	2279.7793005900553	2291.179888023239	2297.905288216554	2285.6966309063464
2291.034878567604	2385.8919152405247	2326.516860535548	2322.0950329064804	2651.618296651013	2279.9378396546185	2348.6548411996696	2401.0276354668745	2301.4777096570097	2323.6123856792246	2378.678144934159	2323.305062012563	2342.2238837129717	2305.121476877344	2360.521535799595	2306.944322324086	2323.7271951361327	2325.0588466202194	2301.701229654808	2303.452975524774	2362.9538350758753	2304.3991683275835	2332.811141244256	2274.3194648798003	2293.7067304496622	2309.4921407230495	2279.7735757976884	2291.179888023239	2297.905288216554	2285.6966309063464
2291.034878567604	2385.8919152405247	2326.513179454364	2322.0950329064804	2651.5919008287447	2279.9378396546185	2348.6548411996696	2401.0276354668745	2301.4705296035804	2323.588185972074	2378.678144934159	2323.237196168606	2342.2238837129717	2305.121476877344	2360.521535799595	2306.944322324086	2323.7271951361327	2320.385891705401	2301.701229654808	2303.452975524774	2362.9437285595363	2304.3991683275835	2332.811141244256	2274.3194648798003	2293.7044756800797	2309.4902010618403	2279.7658723812206	2291.179888023239	2297.905288216554	2285.6966309063464
2291.0336939673844	2385.885313586079	2326.512379342176	2322.086575700613	2651.5919008287447	2279.9365713321317	2348.6548411996696	2401.0276354668745	2301.4676928347076	2323.588185972074	2378.678144934159	2323.221107427109	2342.2238837129717	2305.119491990033	2360.521535799595	2306.944322324086	2323.7271951361327	2320.1022257995496	2301.701229654808	2303.452975524774	2362.938390906253	2304.3991683275835	2332.811141244256	2274.3194648798003	2293.7044756800797	2309.4902010618403	2279.7658723812206	2291.179888023239	2297.905288216554	2285.6966309063464
2291.0336939673844	2385.885313586079	2326.512379342176	2322.086575700613	2651.5919008287447	2279.9365713321317	2348.6548411996696	2401.009957012154	2301.4676928347076	2323.541788824751	2378.678144934159	2323.201497069033	2342.2238837129717	2305.1162998234104	2360.521535799595	2306.944322324086	2323.726500139896	2319.950421954439	2301.701229654808	2303.4375386976294	2362.938390906253	2304.391258087688	2332.811141244256	2274.3194648798003	2293.6997944063405	2309.4902010618403	2279.7658723812206	2291.177625529625	2297.904109200727	2285.687289873313
2291.0336939673844	2385.88010557274	2326.512379342176	2322.086575700613	2651.5919008287447	2279.9365713321317	2348.6548411996696	2401.009957012154	2301.4651763744155	2323.541788824751	2378.672678916226	2323.201497069033	2342.2186054972267	2305.1162998234104	2360.5070844502034	2306.944322324086	2323.726500139896	2319.904900029198	2301.701229654808	2303.4375386976294	2362.938390906253	2304.391258087688	2332.811141244256	2274.3186641410293	2293.6997944063405	2309.4902010618403	2279.7658723812206	2291.177625529625	2297.904109200727	2285.687289873313
2291.0315436073283	2385.88010557274	2326.512379342176	2322.086575700613	2651.573775027915	2279.9365713321317	2348.6548411996696	2401.009957012154	2301.4651763744155	2323.541788824751	2378.672678916226	2323.176841112835	2342.2186054972267	2305.1162998234104	2360.5070844502034	2306.9328682067517	2323.726500139896	2319.835636729498	2301.701229654808	2303.4276721307606	2362.938390906253	2304.391258087688	2332.550866734124	2274.3186641410293	2293.6962171512932	2309.4902010618403	2279.7658723812206	2291.177625529625	2297.904109200727	2285.687289873313
2291.0315436073283	2385.8713748195273	2326.5117816524757	2322.0857136537406	2651.573775027915	2279.9365713321317	2348.6548411996696	2401.009760899648	2301.4456887738443	2323.541788824751	2378.6715427574127	2323.156440085751	2342.216957550773	2305.115626393184	2360.5070844502034	2306.9328682067517	2323.726500139896	2319.80218347304	2301.701229654808	2303.4276721307606	2362.938390906253	2304.391258087688	2332.5141177034584	2274.3186641410293	2293.6962171512932	2308.8296891008017	2279.7658723812206	2291.177625529625	2297.904109200727	2285.687289873313
2291.0315436073283	2385.8706410691	2326.5117816524757	2322.0857136537406	2651.573775027915	2279.9365713321317	2348.6548411996696	2400.9990987856795	2301.4456887738443	2323.5406766383544	2378.6715427574127	2323.156440085751	2342.216957550773	2305.115626393184	2360.5070844502034	2306.9328682067517	2323.726500139896	2319.7556264648765	2301.701229654808	2303.4276721307606	2362.938390906253	2304.391258087688	2332.482470764567	2274.3115758349895	2293.6962171512932	2308.7221151765802	2279.7658723812206	2291.177625529625	2297.904109200727	2285.687289873313
2291.0315436073283	2385.864354668235	2326.5117816524757	2322.0857136537406	2651.573775027915	2279.9365713321317	2348.6548411996696	2400.9764283147024	2301.4456887738443	2323.4843545674375	2378.6715427574127	2323.1543080350293	2342.1657974771147	2305.115626393184	2360.5070844502034	2306.9328682067517	2323.726500139896	2319.7252622942274	2301.7011906747	2303.4276144293826	2362.9313610741224	2304.391258087688	2332.482470764567	2274.3113339555207	2293.6962171512932	2308.697412321105	2279.7658723812206	2291.177625529625	2297.904109200727	2285.687289873313
2291.0315436073283	2385.8594733847995	2326.511139148888	2322.0857136537406	2651.573775027915	2279.934808177537	2348.6548411996696	2400.9764283147024	2301.4218780166348	2323.4843545674375	2378.6715427574127	2323.147821812584	2342.1657974771147	2305.115626393184	2360.5070844502034	2306.930644757965	2323.7242760722706	2319.7252622942274	2301.7011906747	2303.3939208896486	2362.918882238493	2304.391258087688	2332.482470764567	2274.3099037747193	2293.6962171512932	2308.665419589403	2279.7658723812206	2291.177625529625	2297.904109200727	2285.687289873313
2291.029921593872	2383.553407449449	2326.511139148888	2322.084256957023	2651.573775027915	2279.934808177537	2348.6548411996696	2400.9764283147024	2301.4218780166348	2323.4843545674375	2378.6655267122046	2323.112284565554	2342.1657974771147	2305.115626393184	2360.5070844502034	2306.930644757965	2323.7242760722706	2319.7252622942274	2301.7011906747	2303.3939208896486	2362.918882238493	2304.391258087688	2332.482470764567	2274.3099037747193	2293.6962171512932	2308.6356903353626	2279.7658723812206	2291.177625529625	2297.904109200727	2285.684858175123
2291.029921593872	2383.4628688303465	2326.5079916910813	2322.0838479825147	2651.541116150091	2279.934808177537	2348.6548411996696	2400.961277224324	2301.4218780166348	2323.4843545674375	2378.6541441075146	2323.082664148566	2342.1657974771147	2305.1122589534834	2360.5070844502034	2306.930644757965	2323.7242760722706	2319.715977852873	2301.696223469338	2303.3939208896486	2362.918882238493	2304.391258087688	2332.4633276055806	2274.3065728524684	2293.6962171512932	2308.623580813868	2279.7658723812206	2291.177625529625	2297.904109200727	2285.684858175123
2291.029921593872	2383.3817228348785	2326.5018171874717	2322.0838479825147	2651.541116150091	2279.934808177537	2348.6548411996696	2400.961277224324	2301.4218780166348	2323.4843545674375	2378.6541441075146	2323.072377018061	2342.1657974771147	2305.1122589534834	2360.5070844502034	2306.930644757965	2323.7023791462457	2319.6323155764294	2301.696223469338	2303.3939208896486	2362.9160923652116	2304.391258087688	2332.4633276055806	2274.3065728524684	2293.6962171512932	2308.599449346568	2279.7658723812206	2291.177625529625	2297.902009175056	2285.6809135882336
2291.029921593872	2383.1403360186737	2326.5018171874717	2322.0804859485033	2651.541116150091	2279.934808177537	2348.6548411996696	2400.961277224324	2301.4218780166348	2323.482360282738	2378.6541441075146	2323.0549126942833	2342.1657974771147	2305.109708039298	2360.5070844502034	2306.930644757965	2323.6898652693044	2319.616461103389	2301.696223469338	2303.3933614859684	2362.9160923652116	2304.391258087688	2332.4423132096767	2274.3065728524684	2293.6962171512932	2308.5747446450646	2279.7658723812206	2291.150227149069	2297.902009175056	2285.6809135882336
2291.029921593872	2383.103645305068	2326.4982433167775	2322.0804859485033	2651.541116150091	2279.9348079529036	2348.6513665755165	2400.961277224324	2301.4218780166348	2323.4779849848182	2378.6540969599996	2323.0368399835056	2342.1657974771147	2305.109708039298	2360.5070844502034	2306.9306180507983	2323.6898652693044	2319.5818929095776	2301.696223469338	2303.386322603285	2362.9160923652116	2304.391258087688	2332.366502394226	2274.306510584734	2293.6962171512932	2308.541698430458	2279.7658723812206	2291.1417312642766	2297.902009175056	2285.6809135882336
2291.029921593872	2383.0572514399173	2326.4982433167775	2322.0804859485033	2651.541116150091	2279.9348079529036	2348.6513665755165	2400.9542501685473	2301.4218780166348	2323.4581518693158	2378.6540969599996	2323.0368399835056	2342.1657974771147	2305.109708039298	2360.5070844502034	2306.925172735742	2323.6898652693044	2319.501824529469	2301.696223469338	2303.386322603285	2362.914933232258	2304.391258087688	2332.1665816904497	2274.306510584734	2293.6962171512932	2308.500742620043	2279.7658723812206	2291.1417312642766	2297.902009175056	2285.680606819244
2291.029921593872	2383.0116200082803	2326.4982433167775	2322.0804859485033	2651.541116150091	2279.9300131371065	2348.6513665755165	2400.9480552121886	2301.4218780166348	2323.4581518693158	2378.6540969599996	2323.0366254132277	2342.1657974771147	2305.109708039298	2360.5070844502034	2306.925172735742	2323.6898652693044	2319.501824529469	2301.696223469338	2303.386322603285	2362.914933232258	2304.391258087688	2331.9964080144578	2274.306510584734	2293.6962171512932	2308.479354032611	2279.7658723812206	2291.1417312642766	2297.8999661480298	2285.680606819244
2291.029921593872	2382.9593008777965	2326.4982433167775	2322.0804131965265	2651.529637259182	2279.929817278008	2348.6415209913152	2400.9480552121886	2301.4218780166348	2323.4581518693158	2378.6540969599996	2323.0328758232436	2342.1545807312596	2305.109708039298	2360.5070844502034	2306.925172735742	2323.6768163949696	2319.501824529469	2301.696223469338	2303.386322603285	2362.914933232258	2304.391258087688	2331.4851988462106	2274.306510584734	2293.6962171512932	2308.4472856232496	2279.7488736076325	2291.1417312642766	2297.8999661480298	2285.680606819244
2291.029921593872	2382.7354191785284	2326.4982433167775	2322.0804131965265	2651.509992555043	2279.929817278008	2348.6415209913152	2400.9480552121886	2301.4218780166348	2323.453299262291	2378.6540969599996	2323.022238747168	2342.1545807312596	2305.109708039298	2360.5070844502034	2306.925172735742	2323.6768163949696	2319.4959713861426	2301.696223469338	2303.386322603285	2362.914933232258	2304.391258087688	2331.3782482262627	2274.306510584734	2293.6962171512932	2308.434574152418	2279.7488736076325	2291.1417312642766	2297.8999661480298	2285.680606819244
2290.732493172197	2382.7293209804975	2326.4979653715377	2322.0798223434613	2651.4818112582443	2279.929817278008	2348.6370578133424	2400.9342499788	2301.4218780166348	2323.453299262291	2378.6540969599996	2323.022238747168	2342.1545807312596	2305.1095929330304	2360.5070844502034	2306.925172735742	2323.6768163949696	2319.4959713861426	2301.696223469338	2303.385063612849	2362.914933232258	2304.391258087688	2331.3306994617687	2274.306005381522	2293.6962171512932	2308.420057739207	2279.7488736076325	2291.1417312642766	2297.8999661480298	2285.680606819244
2290.6902917414573	2382.693679867376	2326.4947019768633	2322.078495509796	2651.4572836735338	2279.929678607096	2348.6370578133424	2400.9342499788	2301.418879942592	2323.453299262291	2378.6540969599996	2323.0069913963343	2342.1545807312596	2305.1095929330304	2360.5070844502034	2306.925172735742	2323.6768163949696	2319.4959713861426	2301.696223469338	2303.3793482159235	2362.914832515765	2304.391258087688	2331.265236420378	2274.306005381522	2293.6962171512932	2308.408523098496	2279.7488736076325	2291.1371921462724	2297.8999661480298	2285.680606819244
2290.6612912226333	2382.6690536983406	2326.4947019768633	2322.0782738855246	2651.4572836735338	2279.927856053867	2348.6370578133424	2400.9342499788	2301.4187029142954	2323.453299262291	2378.6540969599996	2323.002036470842	2342.1545807312596	2305.1095929330304	2360.5070844502034	2306.925172735742	2323.6768163949696	2319.4885411845576	2301.696223469338	2303.3793482159235	2362.914832515765	2304.391258087688	2331.2146702554164	2274.306005381522	2293.6962171512932	2308.387834679562	2279.7488736076325	2291.1371921462724	2297.8991640365853	2285.680606819244
2290.625956793273	2382.633401178167	2326.4947019768633	2322.0748628218257	2651.4572836735338	2279.927856053867	2348.6345144333777	2400.9342499788	2301.413648617967	2323.453299262291	2378.6540969599996	2322.98660412334	2342.1545807312596	2305.1095929330304	2360.5058235924703	2306.9239463193176	2323.6768163949696	2319.4806466419514	2301.696223469338	2303.3793482159235	2362.914832515765	2304.391258087688	2331.1092638139075	2274.306005381522	2293.6962171512932	2308.2956787250796	2279.7488736076325	2291.1274619469277	2297.8991640365853	2285.6803075818916
2290.6063847840996	2382.6057195163908	2326.4947019768633	2322.0748628218257	2651.4572836735338	2279.927856053867	2348.6345144333777	2400.9338816707677	2301.400324156351	2323.453299262291	2378.6540969599996	2322.9622263039573	2342.1545807312596	2305.1095929330304	2360.4900782623254	2306.9239463193176	2323.6768163949696	2319.4472978421177	2301.696223469338	2303.3793482159235	2362.912540539095	2304.391258087688	2330.9801705763684	2274.305839078007	2293.6962171512932	2308.2816289726493	2279.7488736076325	2291.1273754344998	2297.8991640365853	2285.6803075818916
2290.5692504379795	2382.5932122889985	2326.4947019768633	2322.0748628218257	2651.4572836735338	2279.927379391749	2348.6345144333777	2400.9338816707677	2301.400324156351	2323.453299262291	2378.6540969599996	2322.9622263039573	2342.1545807312596	2305.1089125381036	2360.4900782623254	2306.9233679541076	2323.672786419103	2319.443895591281	2301.6946360409484	2303.3793482159235	2362.912540539095	2304.391258087688	2330.9801705763684	2274.305839078007	2293.6962171512932	2308.25831928871	2279.7488736076325	2291.1273754344998	2297.8991640365853	2285.674242885085
2290.5435510584416	2382.566484399615	2326.4947019768633	2322.071420111823	2651.4572836735338	2279.927379391749	2348.6345144333777	2400.9338816707677	2301.400324156351	2323.453299262291	2378.6540969599996	2322.9576345565993	2342.1545807312596	2305.1089125381036	2360.4900782623254	2306.921922568172	2323.672786419103	2319.443895591281	2301.6946360409484	2303.3793482159235	2362.912540539095	2304.391258087688	2330.9714705927754	2274.305839078007	2293.6943213070817	2308.2480812747567	2279.7488736076325	2291.1273754344998	2297.898993852411	2285.672499430245
2290.5046780334806	2382.55952253807	2326.4947019768633	2322.070327281163	2651.4450961879993	2279.927379391749	2348.4936947737465	2400.9239534007884	2301.400324156351	2323.4436244369967	2378.6540969599996	2322.9434640289687	2342.120821483345	2305.1089125381036	2360.4900782623254	2306.921370514502	2323.672786419103	2319.443895591281	2301.6946360409484	2303.3793482159235	2362.912540539095	2304.389349668119	2330.9714705927754	2274.305062891603	2293.6943213070817	2308.225533521156	2279.7488736076325	2291.1273754344998	2297.897017488348	2285.6722231244116
2290.431515788104	2382.5474746820028	2326.4947019768633	2322.070327281163	2651.4450961879993	2279.927379391749	2348.4643588140184	2400.9239534007884	2301.400324156351	2323.4436244369967	2378.6540969599996	2322.9434640289687	2342.120821483345	2305.1089125381036	2360.4900782623254	2306.921370514502	2323.672786419103	2319.443895591281	2301.6946360409484	2303.3793482159235	2362.911476098137	2304.389349668119	2330.920504628051	2274.305062891603	2293.6943213070817	2308.2078208592384	2279.7488736076325	2291.1273754344998	2297.897017488348	2285.6722231244116
2290.384054041384	2382.528139931989	2326.4947019768633	2322.0671922648344	2651.444488696592	2279.927233121357	2348.4430291373615	2400.921307403146	2301.400324156351	2323.4436244369967	2378.6540969599996	2322.9434640289687	2342.119431761817	2305.1088701972158	2360.487924365142	2306.9209398416324	2323.672786419103	2319.443895591281	2301.6946360409484	2303.3793482159235	2362.911476098137	2304.389349668119	2330.8860519814884	2274.305062891603	2293.6943213070817	2308.205716378985	2279.7488736076325	2291.1246194351634	2297.897017488348	2285.670993516703
2290.263795231827	2382.5214681362463	2326.4947019768633	2322.0671922648344	2651.444488696592	2279.926896560509	2348.4416511382706	2400.921307403146	2301.400324156351	2323.4436244369967	2378.6540969599996	2322.9420329890418	2342.119431761817	2305.1088701972158	2360.4685030545493	2306.9209398416324	2323.672786419103	2319.4339607150205	2301.6931847390347	2303.3793482159235	2362.911476098137	2304.389103215584	2330.8860519814884	2274.3050206172843	2293.6943213070817	2308.2026145578393	2279.7488736076325	2291.1246194351634	2297.897017488348	2285.670993516703
2290.2255826967635	2382.5214681362463	2326.4947019768633	2322.0665214923083	2651.444488696592	2279.926896560509	2348.4314042424116	2400.921307403146	2301.400324156351	2323.4436244369967	2378.653902458982	2322.9254724924403	2342.119431761817	2305.108318050802	2360.459749891083	2306.918886336908	2323.672786419103	2319.3619421979624	2301.6931847390347	2303.3793482159235	2362.911476098137	2304.389103215584	2330.827637583616	2274.3050206172843	2293.6943213070817	2308.19834584506	2279.7488736076325	2291.1246194351634	2297.897017488348	2285.6681287422207
2290.173651215887	2382.5082299546007	2326.4947019768633	2322.0665214923083	2651.440949171879	2279.926896560509	2348.4258946931145	2400.9158178959206	2301.400324156351	2323.4436244369967	2378.653902458982	2322.9254724924403	2342.0977453624064	2305.108318050802	2360.459749891083	2306.918886336908	2323.672786419103	2319.3498201799716	2301.6931847390347	2303.3793482159235	2362.911476098137	2304.389103215584	2330.789290834119	2274.3050206172843	2293.6943213070817	2308.193865381268	2279.7487938097565	2291.118073106173	2297.897017488348	2285.6681287422207
2290.1184451588397	2382.504381079388	2326.4947019768633	2322.0665214923083	2651.440949171879	2279.9248822928193	2348.4098304939785	2400.915335566028	2301.400324156351	2323.4436244369967	2378.653902458982	2322.9254724924403	2342.0977453624064	2305.108318050802	2360.459749891083	2306.918886336908	2323.672786419103	2319.341808271652	2301.6931847390347	2303.3793482159235	2362.911476098137	2304.3857776682953	2330.789290834119	2274.3047040909614	2293.693460558819	2308.188928801578	2279.7487938097565	2291.1083295364497	2297.894222757057	2285.6681287422207
2289.7117530700416	2382.4828703765515	2326.4947019768633	2322.0665214923083	2651.440949171879	2279.9247261252035	2348.4098304939785	2400.9143265670828	2301.400324156351	2323.4436244369967	2378.653902458982	2322.912444249002	2342.0977453624064	2305.105876870128	2360.459749891083	2306.918886336908	2323.651142161073	2319.319465772824	2301.6931847390347	2303.3793482159235	2362.911476098137	2304.3848270119943	2330.7492256641185	2274.304320876674	2293.693460558819	2308.1832589372143	2279.748744925533	2291.1083295364497	2297.894222757057	2285.6680626099733
2289.6719295905623	2382.4719465136695	2326.4947019768633	2322.0665214923083	2651.440949171879	2279.9239340697686	2348.4036185881246	2400.9143265670828	2301.394354776816	2323.4436244369967	2378.653902458982	2322.8993111483633	2342.0977453624064	2305.105876870128	2360.459749891083	2306.918886336908	2323.651142161073	2319.319465772824	2301.6931847390347	2303.3793482159235	2362.9085396746736	2304.3848270119943	2330.727758440904	2274.303493776059	2293.693460558819	2308.1815519176325	2279.7479465521446	2291.1083295364497	2297.894222757057	2285.6680626099733
2289.6392864570957	2382.466235428559	2326.4947019768633	2322.0665214923083	2651.440949171879	2279.9239340697686	2348.4036185881246	2400.9143265670828	2301.394354776816	2323.4436244369967	2378.653902458982	2322.8993111483633	2342.0977453624064	2305.105876870128	2360.455362555763	2306.918886336908	2323.651142161073	2319.319465772824	2301.6924454896734	2303.3793482159235	2362.9065855495687	2304.3848270119943	2330.681895696485	2274.303493776059	2293.69290802799	2308.1801424724085	2279.7479465521446	2291.107735555811	2297.894222757057	2285.6670061008745
2289.4564432841034	2382.4580057092357	2326.494393616803	2322.0665214923083	2651.440949171879	2279.9239340697686	2348.4036185881246	2400.9143265670828	2301.394354776816	2323.4436244369967	2378.649820897725	2322.898590821729	2342.0977453624064	2305.1054282197524	2360.455362555763	2306.918886336908	2323.651142161073	2319.319465772824	2301.6924454896734	2303.3793482159235	2362.9065855495687	2304.3848270119943	2330.665821600846	2274.303493776059	2293.691449951828	2308.1778332120703	2279.7479465521446	2291.107735555811	2297.894222757057	2285.6670061008745
2289.417171383402	2382.4408743567	2326.494393616803	2322.0656872479244	2651.436210992591	2279.9239340697686	2348.4028321117758	2400.9143265670828	2301.394354776816	2323.4436244369967	2378.649820897725	2322.8972817103345	2342.0977453624064	2305.1054282197524	2360.455362555763	2306.9169622344893	2323.6159585152914	2319.319465772824	2301.6924454896734	2303.3793482159235	2362.9062989313816	2304.3848270119943	2330.570325949647	2274.3033049930787	2293.691449951828	2308.174863347643	2279.7479465521446	2291.107735555811	2297.894222757057	2285.6670061008745
2289.393415243784	2382.4396092011457	2326.4938962868728	2322.0656872479244	2651.436210992591	2279.9239340697686	2348.3991240860014	2400.9143265670828	2301.394354776816	2323.4436244369967	2378.649820897725	2322.8972817103345	2342.0977453624064	2305.1054282197524	2360.455362555763	2306.912060795345	2323.6159585152914	2319.3045095421908	2301.692309382304	2303.3793482159235	2362.9062989313816	2304.379915568096	2330.570325949647	2274.30312578553	2293.691449951828	2308.1730437086444	2279.73772767402	2291.107735555811	2297.894222757057	2285.6643397887237
2289.3682656723263	2382.433141835694	2326.4938962868728	2322.0643298341793	2651.436210992591	2279.9239340697686	2348.3924323812835	2400.9143265670828	2301.394354776816	2323.4385758511135	2378.648447136662	2322.8972817103345	2342.0977453624064	2305.1054282197524	2360.455362555763	2306.912060795345	2323.6159585152914	2319.3045095421908	2301.6920546702177	2303.3793482159235	2362.906166359139	2304.378320689817	2330.537759234832	2274.30312578553	2293.691449951828	2308.1691680302024	2279.73772767402	2291.1037566452624	2297.894222757057	2285.6643397887237
2289.342670166262	2382.433141835694	2326.4925619775577	2322.0638861605307	2651.427435849922	2279.9239340697686	2348.3924323812835	2400.906248975475	2301.387863311283	2323.4385758511135	2378.648447136662	2322.8972817103345	2342.0977453624064	2305.1047029337656	2360.455362555763	2306.912060795345	2323.6159585152914	2319.3045095421908	2301.6920546702177	2303.3758411305143	2362.906166359139	2304.378320689817	2330.488560972208	2274.30312578553	2293.691449951828	2308.1691680302024	2279.73772767402	2291.0992799412306	2297.894222757057	2285.6643397887237
2289.3182266804274	2382.4320247716587	2326.4925619775577	2322.0638861605307	2651.4248889256914	2279.9239340697686	2348.3900379628194	2400.9036467490296	2301.387305177632	2323.4385758511135	2378.648447136662	2322.8972817103345	2342.0977453624064	2305.1047029337656	2360.455362555763	2306.912060795345	2323.6159585152914	2319.2954893472947	2301.6920546702177	2303.3758411305143	2362.906166359139	2304.378320689817	2330.488560972208	2274.3026049055834	2293.6912023800824	2308.1678383908247	2279.73772767402	2291.0923064105846	2297.894222757057	2285.6643397887237
2289.296196894893	2382.4320247716587	2326.492251721264	2322.0638861605307	2651.4248889256914	2279.9239340697686	2348.3880014015886	2400.9036467490296	2301.387305177632	2323.433138193801	2378.648447136662	2322.8972817103345	2342.078823268689	2305.103939004485	2360.455362555763	2306.912060795345	2323.6159585152914	2319.2954893472947	2301.6920546702177	2303.3758411305143	2362.906166359139	2304.378320689817	2330.467879364877	2274.302354462314	2293.6912023800824	2308.1666428929193	2279.7351480550833	2291.0923064105846	2297.894222757057	2285.6643397887237
2289.286378825374	2382.4320247716587	2326.492251721264	2322.0638861605307	2651.4248889256914	2279.9239340697686	2348.3880014015886	2400.9036467490296	2301.386954694055	2323.410082323462	2378.6479660466475	2322.8972817103345	2342.078823268689	2305.103939004485	2360.455362555763	2306.912060795345	2323.6159585152914	2319.2954893472947	2301.6920546702177	2303.3741761127935	2362.906166359139	2304.378320689817	2330.4429652722065	2274.302354462314	2293.6912023800824	2308.1651959688006	2279.7299932945493	2291.0923064105846	2297.8931636665216	2285.6643397887237
2289.2743293095473	2382.4277356766934	2326.491691605847	2322.0635270455546	2651.4248889256914	2279.9239340697686	2348.3864455908656	2400.9026768741123	2301.38654343945	2323.4095109774153	2378.6479660466475	2322.8972817103345	2342.078823268689	2305.103939004485	2360.455362555763	2306.9115692191513	2323.6159585152914	2319.2954893472947	2301.6920546702177	2303.3741761127935	2362.906166359139	2304.3776969539626	2330.4063146946723	2274.301068906977	2293.6899659752085	2308.1651959688006	2279.7299932945493	2291.0923064105846	2297.8931636665216	2285.6643397887237
2289.252542747422	2382.4277356766934	2326.491691605847	2322.062843539826	2651.4086284938653	2279.9239340697686	2348.3833504997315	2400.9026768741123	2301.38654343945	2323.4095109774153	2378.6443931825766	2322.8972817103345	2342.078823268689	2305.103939004485	2360.455362555763	2306.9115692191513	2323.6159585152914	2319.2954893472947	2301.6919625439773	2303.3741761127935	2362.906166359139	2304.3776969539626	2330.3420654795937	2274.301068906977	2293.6899659752085	2308.1649007478813	2279.7214461026842	2291.090533252416	2297.8931636665216	2285.6643397887237
2289.239195777933	2382.4277356766934	2326.491691605847	2322.0617404940435	2651.4036285977922	2279.9239340697686	2348.3833504997315	2400.8969176538358	2301.38654343945	2323.4095109774153	2378.6437972096733	2322.89164589879	2342.078823268689	2305.103687039711	2360.455362555763	2306.909315247964	2323.6159585152914	2319.2954893472947	2301.6919625439773	2303.3741761127935	2362.9038282585548	2304.376855069061	2330.339686605611	2274.301068906977	2293.6896090022956	2308.1647195665278	2279.7214461026842	2291.082171487937	2297.8931636665216	2285.664259359956
2289.216437664657	2382.426593858875	2326.4890662490498	2322.0617404940435	2651.4036285977922	2279.9230070134377	2348.381557808104	2400.8926964747016	2301.38654343945	2323.401239101624	2378.6437972096733	2322.887943847794	2342.078823268689	2305.103687039711	2360.455362555763	2306.908816633475	2323.6112928807797	2319.2954893472947	2301.6904409885556	2303.3741761127935	2362.9038282585548	2304.376855069061	2330.339686605611	2274.3003088562646	2293.6896090022956	2308.1643327527104	2279.7214461026842	2291.082171487937	2297.8931636665216	2285.664259359956
2289.204324601354	2382.426593858875	2326.4890662490498	2322.060535711776	2651.398267107978	2279.9230070134377	2348.3797655141443	2400.8926964747016	2301.38654343945	2323.401239101624	2378.643486329299	2322.887663931175	2342.078823268689	2305.103687039711	2360.455362555763	2306.908816633475	2323.60187954042	2319.2928944679325	2301.6904409885556	2303.372495556591	2362.9038282585548	2304.376855069061	2330.269822108019	2274.300222178554	2293.6896090022956	2308.163698191559	2279.715212869375	2291.07933344202	2297.8931636665216	2285.664259359956
2289.1909525977107	2382.426593858875	2326.488769746238	2322.060535711776	2651.3935892241384	2279.9230070134377	2348.3797655141443	2400.8926964747016	2301.38654343945	2323.401239101624	2378.643486329299	2322.887663931175	2342.078823268689	2305.1026340673106	2360.455362555763	2306.908816633475	2323.60187954042	2319.2928944679325	2301.6904409885556	2303.370439019762	2362.9038282585548	2304.3756254036607	2330.2652164273645	2274.300222178554	2293.6896090022956	2308.1614924096107	2279.715212869375	2291.07933344202	2297.891949182798	2285.664259359956
2289.182476699537	2382.426593858875	2326.488769746238	2322.060535711776	2651.393349078557	2279.9230070134377	2348.376394344974	2400.8926964747016	2301.38654343945	2323.401239101624	2378.643486329299	2322.8830545764904	2342.078823268689	2305.1026340673106	2360.4543407321353	2306.908816633475	2323.5977058644075	2319.2906461820676	2301.6904409885556	2303.370439019762	2362.902125414683	2304.3756254036607	2330.2422323487053	2274.300222178554	2293.6896090022956	2308.1614924096107	2279.715212869375	2291.07933344202	2297.8914916800904	2285.664259359956
2289.17293924138	2382.425947707396	2326.488769746238	2322.060311804937	2651.393349078557	2279.9230070134377	2348.376394344974	2400.8918720284464	2301.379444864817	2323.401239101624	2378.642626407855	2322.8830545764904	2342.078823268689	2305.1026340673106	2360.449795556779	2306.908816633475	2323.5977058644075	2319.28167738607	2301.689895542921	2303.370439019762	2362.902125414683	2304.374923269084	2330.225142783651	2274.299800608858	2293.6896090022956	2308.160942743271	2279.715212869375	2291.07933344202	2297.8914916800904	2285.664259359956
2289.1697041411203	2382.424465765651	2326.487626169418	2322.0601374583516	2651.393349078557	2279.922999323472	2348.3761690058855	2400.8918720284464	2301.379444864817	2323.401239101624	2378.642626407855	2322.8822456096736	2342.077233473244	2305.1026340673106	2360.449795556779	2306.908816633475	2323.5977058644075	2319.2770224791766	2301.689895542921	2303.370439019762	2362.901968259487	2304.374923269084	2330.216134325948	2274.299800608858	2293.6896090022956	2308.160942743271	2279.715212869375	2291.07933344202	2297.8914916800904	2285.664259359956
2289.155092629484	2382.420442208556	2326.487626169418	2322.0601374583516	2651.390723440109	2279.9226950083207	2348.374155827614	2400.8918720284464	2301.379444864817	2323.401239101624	2378.6397393416423	2322.8695951156947	2342.0643106670564	2305.1026340673106	2360.442932283065	2306.908816633475	2323.5977058644075	2319.2770224791766	2301.689895542921	2303.3681055753887	2362.901968259487	2304.374923269084	2330.213461840308	2274.299800608858	2293.6890371509094	2308.160942743271	2279.7133435827814	2291.07933344202	2297.8914916800904	2285.6639342886365
2289.13652952724	2382.420442208556	2326.487407875454	2322.0586395718187	2651.390723440109	2279.9226950083207	2348.374155827614	2400.890016433964	2301.379444864817	2323.401239101624	2378.6397393416423	2322.864895971253	2342.0643106670564	2305.102357617916	2360.442932283065	2306.908816633475	2323.5977058644075	2319.2770224791766	2301.689895542921	2303.3681055753887	2362.9017891458066	2304.374923269084	2330.187673349519	2274.299800608858	2293.6883803331457	2308.160942743271	2279.710065023565	2291.07933344202	2297.8914916800904	2285.663280048667
2289.1324240824133	2382.4199612951898	2326.487407875454	2322.0586395718187	2651.390723440109	2279.9226583753225	2348.3717162634757	2400.889384326603	2301.379444864817	2323.3972987715756	2378.6397393416423	2322.864895971253	2342.0643106670564	2305.1016128768542	2360.442932283065	2306.908816633475	2323.5977058644075	2319.2770224791766	2301.689895542921	2303.366739122246	2362.9017891458066	2304.374923269084	2330.129942513476	2274.299800608858	2293.6883803331457	2308.160942743271	2279.710065023565	2291.07933344202	2297.890119786183	2285.663280048667
2289.1274860502867	2382.4199612951898	2326.487407875454	2322.0565304711577	2651.390723440109	2279.9226583753225	2348.3717162634757	2400.881175372985	2301.379444864817	2323.389163266239	2378.6397393416423	2322.859295701901	2342.0599345644573	2305.1016128768542	2360.439037965029	2306.908816633475	2323.5977058644075	2319.2770224791766	2301.689895542921	2303.3617006515788	2362.9017891458066	2304.374923269084	2330.1171709897562	2274.2996187888575	2293.6883803331457	2308.1604090174246	2279.708130836884	2291.0777273904746	2297.890119786183	2285.6630082694496
2289.1128544494914	2382.418486311062	2326.487407875454	2322.0565304711577	2651.3881891293067	2279.9225999489536	2348.3717162634757	2400.881175372985	2301.3768870681297	2323.3845094986273	2378.6397393416423	2322.8564624755218	2342.0599345644573	2305.1016128768542	2360.436682161438	2306.908816633475	2323.5857551366107	2319.2770224791766	2301.689895542921	2303.3617006515788	2362.9017891458066	2304.374923269084	2330.1022208575505	2274.2996187888575	2293.6883803331457	2308.1604090174246	2279.708130836884	2291.0777273904746	2297.889386434919	2285.662874220808
2289.108795414196	2382.4176808939546	2326.487407875454	2322.0565304711577	2651.3881891293067	2279.9225999489536	2348.3713368806593	2400.880214561746	2301.3768870681297	2323.3845094986273	2378.6397393416423	2322.8564624755218	2342.0538138528746	2305.101426679973	2360.436682161438	2306.9081921215075	2323.583853955622	2319.2770224791766	2301.689895542921	2303.3602431326626	2362.8993551925314	2304.374250371107	2330.0955411807854	2274.2995902925295	2293.687777798583	2308.159953454595	2279.708130836884	2291.0777273904746	2297.889386434919	2285.660430851586
2289.1032933617566	2382.4176808939546	2326.487407875454	2322.0565304711577	2651.3870621423084	2279.921808360514	2348.3713368806593	2400.880214561746	2301.37475902234	2323.374883782823	2378.6397393416423	2322.8554588195657	2342.0373319197415	2305.101426679973	2360.436682161438	2306.9081921215075	2323.583853955622	2319.2770224791766	2301.689895542921	2303.3602431326626	2362.898761532942	2304.37387091764	2330.0890389548686	2274.299170276517	2293.687777798583	2308.159953454595	2279.708130836884	2291.076277020461	2297.889386434919	2285.6602296763294
2289.0953853839987	2382.4172641821533	2326.48616311933	2322.0565304711577	2651.3853042764304	2279.920992721517	2348.3713368806593	2400.880214561746	2301.37475902234	2323.374883782823	2378.6397393416423	2322.8554588195657	2342.0373319197415	2305.101144440075	2360.436682161438	2306.9081585742833	2323.583853955622	2319.2770224791766	2301.689895542921	2303.3602431326626	2362.898761532942	2304.3730022737955	2330.0857616380545	2274.299170276517	2293.6876333171303	2308.158908231296	2279.708130836884	2291.076277020461	2297.889386434919	2285.659347139259
2289.0899611307213	2382.4172641821533	2326.4857810008302	2322.0565304711577	2651.3794417720983	2279.920992721517	2348.3713368806593	2400.8789957849312	2301.37475902234	2323.374883782823	2378.6397393416423	2322.855247052324	2342.0373319197415	2305.101144440075	2360.436682161438	2306.907784596939	2323.583853955622	2319.2695788675687	2301.6894296941264	2303.3592935605957	2362.898480374606	2304.3730022737955	2330.072349644757	2274.299170276517	2293.686791989926	2308.158908231296	2279.708130836884	2291.075963682038	2297.889386434919	2285.6585928163067
2289.0847075625065	2382.4172641821533	2326.4857810008302	2322.0565304711577	2651.376307856813	2279.920603189648	2348.3713368806593	2400.8789957849312	2301.37475902234	2323.3717476849224	2378.6397393416423	2322.848549616361	2342.0373319197415	2305.101144440075	2360.4329286379443	2306.907612371605	2323.57807963659	2319.2695788675687	2301.6894296941264	2303.3592935605957	2362.898480374606	2304.3730022737955	2330.072349644757	2274.2989300954646	2293.686753506384	2308.158908231296	2279.708130836884	2291.0730655611196	2297.889386434919	2285.658082380575
2289.083047950855	2382.4172641821533	2326.4857810008302	2322.0565304711577	2651.3717423289845	2279.9204505258313	2348.3713368806593	2400.8789957849312	2301.374009835457	2323.369582661251	2378.6397393416423	2322.8435158423886	2342.0373319197415	2305.101144440075	2360.4329286379443	2306.906188575689	2323.5644475804766	2319.2695788675687	2301.6890594758847	2303.3592935605957	2362.897901427073	2304.3730022737955	2330.04555284198	2274.2984627259566	2293.686753506384	2308.158908231296	2279.7062375404375	2291.071870641362	2297.889386434919	2285.658082380575
2289.079759274373	2382.4172641821533	2326.4857810008302	2322.0565304711577	2651.3717423289845	2279.920367908992	2348.3713368806593	2400.87822088999	2301.374009835457	2323.3673511566194	2378.6390939376142	2322.8435158423886	2342.0373319197415	2305.100566208488	2360.4329286379443	2306.905456115584	2323.5429584401345	2319.2695788675687	2301.6890594758847	2303.35815112995	2362.8976961887943	2304.372683385945	2330.038742079471	2274.2984627259566	2293.686753506384	2308.158908231296	2279.7062375404375	2291.071870641362	2297.889386434919	2285.658082380575
2289.077037184164	2382.4172641821533	2326.4857810008302	2322.0565304711577	2651.3717423289845	2279.9203352271834	2348.3713368806593	2400.8754818135644	2301.374009835457	2323.362910696114	2378.638993047639	2322.8435158423886	2342.0373319197415	2305.100354280513	2360.4329286379443	2306.904925528615	2323.536307171379	2319.2695788675687	2301.689041460909	2303.35815112995	2362.8976961887943	2304.372683385945	2330.038742079471	2274.2984627259566	2293.686753506384	2308.158852037225	2279.7062375404375	2291.0709005500357	2297.889386434919	2285.658082380575
2289.074749264115	2382.4172641821533	2326.4854831934817	2322.0565304711577	2651.3645476942256	2279.9203352271834	2348.371015771173	2400.8754818135644	2301.374009835457	2323.3621097267464	2378.638854255418	2322.8435158423886	2342.0373319197415	2305.1000293049838	2360.4329286379443	2306.904228731826	2323.536307171379	2319.2695788675687	2301.689041460909	2303.35815112995	2362.8971698211044	2304.372683385945	2330.0328635442047	2274.2984627259566	2293.686456156315	2308.158628576169	2279.7062375404375	2291.068009846217	2297.889326891616	2285.658082380575
2289.0706335368086	2382.4172641821533	2326.485188802266	2322.0565304711577	2651.3645476942256	2279.9203352271834	2348.369827888892	2400.8754818135644	2301.3695414490912	2323.3621097267464	2378.638854255418	2322.8435158423886	2342.0373319197415	2305.1000293049838	2360.4329286379443	2306.904228731826	2323.536307171379	2319.2614296795728	2301.689041460909	2303.35815112995	2362.8970399688665	2304.372683385945	2330.0177675300824	2274.2984627259566	2293.686456156315	2308.1586046811535	2279.7062375404375	2291.068009846217	2297.889326891616	2285.6574996957684
2289.069626976534	2382.41710509359	2326.485188802266	2322.0563138751922	2651.363402675387	2279.9203352271834	2348.3697715117805	2400.874747468424	2301.3695414490912	2323.3621097267464	2378.6384518564937	2322.8435158423886	2342.0373319197415	2305.0998794574743	2360.4277462874925	2306.9030094202535	2323.5360666254787	2319.2614296795728	2301.688922028237	2303.35815112995	2362.8970399688665	2304.372683385945	2330.0177675300824	2274.2984627259566	2293.686456156315	2308.158447952434	2279.7062375404375	2291.06551016128	2297.88900167889	2285.6570733813423
2289.067465638316	2382.41710509359	2326.485188802266	2322.0563138751922	2651.360321241138	2279.9201812515676	2348.3697715117805	2400.8744021493017	2301.3695414490912	2323.3621097267464	2378.6384518564937	2322.841841350643	2342.0373319197415	2305.0998794574743	2360.4277462874925	2306.9030094202535	2323.5360666254787	2319.2479372745775	2301.6885722113407	2303.357772760447	2362.8970399688665	2304.37266753044	2330.0031099622634	2274.2984627259566	2293.68633968366	2308.1583425161434	2279.7062375404375	2291.06528902628	2297.88900167889	2285.6565405326774
2289.065266809416	2382.41710509359	2326.4849445301948	2322.0557402132154	2651.357420365935	2279.9197850153814	2348.368684056517	2400.8744021493017	2301.3695414490912	2323.3621097267464	2378.6384518564937	2322.841841350643	2342.0373319197415	2305.0998794574743	2360.4265705775683	2306.9030094202535	2323.535234083605	2319.2479372745775	2301.687842044784	2303.357772760447	2362.8970399688665	2304.37266753044	2329.988906028406	2274.298448173905	2293.68633968366	2308.157932031368	2279.7062375404375	2291.06528902628	2297.88900167889	2285.6565405326774
2289.062416798906	2382.415779236868	2326.484485029501	2322.0556941469877	2651.3532364210555	2279.919762204978	2348.368684056517	2400.8744021493017	2301.3695414490912	2323.360977196035	2378.6377192185355	2322.841691556506	2342.0373319197415	2305.0998794574743	2360.4245421127566	2306.9030094202535	2323.529025020896	2319.2479372745775	2301.687842044784	2303.357554503181	2362.89676231847	2304.37266753044	2329.9810096737397	2274.297933028563	2293.6861844099076	2308.1573731338817	2279.7062375404375	2291.063872840844	2297.88900167889	2285.6565405326774
2289.0615278199525	2382.415779236868	2326.484287896662	2322.0556941469877	2651.3532364210555	2279.9194131554095	2348.3677104037993	2400.8744021493017	2301.3692460595585	2323.360977196035	2378.637189461144	2322.841691556506	2342.0373319197415	2305.0995462079063	2360.4245421127566	2306.902628641667	2323.5259995937854	2319.2479372745775	2301.687842044784	2303.357554503181	2362.8964656217563	2304.37266753044	2329.978556989701	2274.297789701763	2293.6861844099076	2308.157284527857	2279.7051775013606	2291.063872840844	2297.88900167889	2285.65631319269
2289.05707225593	2382.415779236868	2326.484287896662	2322.0556941469877	2651.3532364210555	2279.919277430627	2348.3677104037993	2400.8744021493017	2301.3638245259317	2323.360977196035	2378.637189461144	2322.8336256901457	2342.0373319197415	2305.0995462079063	2360.4245421127566	2306.90251207159	2323.516032810168	2319.2452917255882	2301.6876328657586	2303.357554503181	2362.8964656217563	2304.3723861441968	2329.978556989701	2274.297789701763	2293.686117783825	2308.157144338663	2279.7033605185297	2291.0592626978046	2297.8888962475917	2285.65631319269
2289.0570579289238	2382.414533086822	2326.484287896662	2322.0556917433128	2651.3532364210555	2279.919277430627	2348.3677104037993	2400.8742561973904	2301.3615050584344	2323.360977196035	2378.637189461144	2322.8336256901457	2342.0373319197415	2305.099268581001	2360.4245421127566	2306.9013668665752	2323.516032810168	2319.244033023684	2301.6876328657586	2303.357554503181	2362.896414254854	2304.3723861441968	2329.974095743404	2274.297789701763	2293.686117783825	2308.157144338663	2279.7033605185297	2291.0592626978046	2297.8888962475917	2285.65631319269
2289.0568002027007	2382.414533086822	2326.4842273678896	2322.0555665978845	2651.3532364210555	2279.919277430627	2348.3677104037993	2400.8742561973904	2301.3615050584344	2323.360977196035	2378.6367004511503	2322.8330388589325	2342.0373319197415	2305.099121268848	2360.4245421127566	2306.9010010597476	2323.516032810168	2319.244033023684	2301.687187536286	2303.357554503181	2362.896414254854	2304.3720903175845	2329.970464748946	2274.297789701763	2293.685915818956	2308.157144338663	2279.7033605185297	2291.0592626978046	2297.888822163611	2285.65631319269
2289.0559493194673	2382.4137089479896	2326.4841365072416	2322.0554437224455	2651.3518352846295	2279.918990796114	2348.3677104037993	2400.8742561973904	2301.3615050584344	2323.360977196035	2378.6361039626204	2322.8314164184135	2342.0373319197415	2305.0989527821694	2360.4245421127566	2306.9006371429496	2323.516032810168	2319.2412964447135	2301.687187536286	2303.357554503181	2362.895463220071	2304.3718221046956	2329.9690948284087	2274.297789701763	2293.685832822518	2308.157144338663	2279.7033605185297	2291.0592626978046	2297.888822163611	2285.656083563864
2289.0556701724267	2382.412670043792	2326.4841365072416	2322.055161924879	2651.3518352846295	2279.9189084414484	2348.3676591363374	2400.8736248156492	2301.3615050584344	2323.360977196035	2378.6361039626204	2322.8314164184135	2342.0373319197415	2305.0989527821694	2360.422910460882	2306.900182713989	2323.516032810168	2319.2358713697317	2301.687187536286	2303.3569082770496	2362.895463220071	2304.3718221046956	2329.9690948284087	2274.297789701763	2293.685832822518	2308.157144338663	2279.702741471398	2291.0585993529844	2297.888566588168	2285.656083563864
2289.0541647667683	2382.4121554555118	2326.4841365072416	2322.055161924879	2651.3515782921936	2279.9189084414484	2348.36762225885	2400.8728096900013	2301.3615050584344	2323.360977196035	2378.6361039626204	2322.829996575106	2342.0373319197415	2305.0989527821694	2360.422910460882	2306.900182713989	2323.5139805914546	2319.235066512053	2301.687187536286	2303.3569082770496	2362.894678550607	2304.3718221046956	2329.9601513571474	2274.297772567048	2293.685759093509	2308.157144338663	2279.702741471398	2291.0585993529844	2297.888566588168	2285.656083563864
2289.052775129347	2382.41212537134	2326.483985323573	2322.055161924879	2651.3515782921936	2279.9189084414484	2348.36762225885	2400.8728096900013	2301.3615050584344	2323.360977196035	2378.6361039626204	2322.8261707201414	2342.0373319197415	2305.0989493999423	2360.421659839205	2306.8998951848544	2323.5139805914546	2319.235066512053	2301.6871554352356	2303.3569082770496	2362.894678550607	2304.3714691464097	2329.9559943289296	2274.2976160722096	2293.685759093509	2308.1571158131474	2279.702741471398	2291.0585993529844	2297.888412912675	2285.6556875360184
2289.0523586603335	2382.4116951762376	2326.483985323573	2322.055161924879	2651.350574076052	2279.9189084414484	2348.366986947595	2400.8719754667086	2301.3615050584344	2323.360977196035	2378.6361039626204	2322.8242059559325	2342.016324443545	2305.0989493999423	2360.421659839205	2306.8998951848544	2323.5139805914546	2319.235066512053	2301.687033021154	2303.3547410926967	2362.894678550607	2304.3714691464097	2329.9488116605226	2274.2974404595852	2293.6855335214236	2308.1571158131474	2279.702741471398	2291.0585726774034	2297.888412912675	2285.65538469531
2289.051481380648	2382.4115550953406	2326.483985323573	2322.055161924879	2651.350574076052	2279.9187088279323	2348.366986947595	2400.8719754667086	2301.3615050584344	2323.3580545233003	2378.6361039626204	2322.8237234418375	2342.016324443545	2305.0983939436564	2360.421659839205	2306.8998951848544	2323.509566640532	2319.235066512053	2301.6870210155944	2303.354393940191	2362.894678550607	2304.3709868529963	2329.9486326877827	2274.2974404595852	2293.6854104659633	2308.157072023909	2279.702741471398	2291.054903609623	2297.8883549880356	2285.65538469531
2289.0510902498695	2382.4109129750436	2326.483985323573	2322.055161924879	2651.3490124647856	2279.9187088279323	2348.366986947595	2400.8719754667086	2301.360897175111	2323.3580545233003	2378.635943390459	2322.8209771036613	2342.016324443545	2305.098300212864	2360.421659839205	2306.8998951848544	2323.509566640532	2319.235066512053	2301.6869875588654	2303.3540675740346	2362.894678550607	2304.3708119328285	2329.9417873211114	2274.297190878423	2293.6852665316833	2308.157072023909	2279.7023009260606	2291.0529810954913	2297.8883549880356	2285.65538469531
2289.0508281505317	2382.4105996070184	2326.483985323573	2322.0550408135073	2651.34695598618	2279.9187088279323	2348.366768112526	2400.871262105691	2301.360897175111	2323.3580545233003	2378.635943390459	2322.8209771036613	2342.016324443545	2305.098300212864	2360.421659839205	2306.8998659741665	2323.509566640532	2319.235066512053	2301.6869875588654	2303.3540675740346	2362.894678550607	2304.3708119328285	2329.9417873211114	2274.2971749917624	2293.6852665316833	2308.157072023909	2279.7023009260606	2291.0529810954913	2297.8880738250355	2285.65538469531
2289.0500335712827	2382.410347193351	2326.483985323573	2322.0550408135073	2651.3462648087598	2279.9187088279323	2348.366574362547	2400.870149783899	2301.358817430201	2323.3580545233003	2378.635540820506	2322.8177722181895	2342.016324443545	2305.0980462287175	2360.421659839205	2306.8998659741665	2323.509566640532	2319.235066512053	2301.686860257649	2303.3540675740346	2362.8940259375713	2304.3708119328285	2329.9396875632783	2274.297155412992	2293.6850629508585	2308.157007291635	2279.7023009260606	2291.0529810954913	2297.8880738250355	2285.655368039961
2289.049457214044	2382.410347193351	2326.483985323573	2322.0547646569585	2651.3448090387565	2279.9187088279323	2348.366574362547	2400.870149783899	2301.358817430201	2323.3578037966186	2378.635454311975	2322.8177722181895	2342.0103065066055	2305.097838405416	2360.421659839205	2306.8998659741665	2323.509566640532	2319.2305347436063	2301.6868086780937	2303.3540675740346	2362.8939061133597	2304.370451408156	2329.925456855185	2274.297155412992	2293.6850629508585	2308.1569941054413	2279.7023009260606	2291.0529810954913	2297.8880738250355	2285.6553352579726
2289.048869011358	2382.410215759068	2326.4837339697606	2322.054725638335	2651.3448090387565	2279.9186839718323	2348.366574362547	2400.868741692116	2301.358817430201	2323.3576070744134	2378.6352648141747	2322.8177722181895	2342.0103065066055	2305.097676474742	2360.421659839205	2306.8996714672103	2323.509566640532	2319.2305347436063	2301.6868086780937	2303.3540675740346	2362.8937184895417	2304.37010369835	2329.9059886873565	2274.297155412992	2293.6850629508585	2308.1569941054413	2279.7019177611523	2291.0529810954913	2297.887894358103	2285.6553352579726
2289.048869011358	2382.4101046782666	2326.4837339697606	2322.054703568603	2651.344619010955	2279.9186839718323	2348.366263289752	2400.868741692116	2301.358817430201	2323.3576070744134	2378.635071601336	2322.8177722181895	2342.0103065066055	2305.097511404038	2360.4193457939973	2306.8996714672103	2323.5064602070306	2319.2305347436063	2301.6868086780937	2303.3526711423865	2362.8934726705806	2304.3699645766474	2329.8951639633297	2274.297155412992	2293.6850318293937	2308.1569941054413	2279.7019177611523	2291.0529810954913	2297.887894358103	2285.6552281068007
2289.0486688993215	2382.4100636612866	2326.4837339697606	2322.0546400183352	2651.3434050486353	2279.9186839718323	2348.3660171352226	2400.868741692116	2301.3588018726837	2323.3576070744134	2378.635071601336	2322.8167102460443	2342.0103065066055	2305.097511404038	2360.4193457939973	2306.8996714672103	2323.5064602070306	2319.2305347436063	2301.6868086780937	2303.3526711423865	2362.8933230474986	2304.3697418395514	2329.892193522949	2274.297155412992	2293.685012627884	2308.1569941054413	2279.7019177611523	2291.0529810954913	2297.887894358103	2285.654796531483
2289.047953987714	2382.4100636612866	2326.483684411782	2322.0546400183352	2651.3433280583563	2279.9185461644283	2348.3660171352226	2400.868741692116	2301.353519292453	2323.3576070744134	2378.6347180712364	2322.811219780083	2342.009937479845	2305.097511404038	2360.4193457939973	2306.8996714672103	2323.5064602070306	2319.2305347436063	2301.6868086780937	2303.3526711423865	2362.8933230474986	2304.3697418395514	2329.881277435677	2274.2970424176165	2293.685012627884	2308.1569618565773	2279.701267052931	2291.0529810954913	2297.887894358103	2285.654796531483
2289.047817536224	2382.4100636612866	2326.4834971626706	2322.054572586531	2651.3433280583563	2279.9183940945663	2348.3660171352226	2400.868741692116	2301.351638045146	2323.3576070744134	2378.634607914132	2322.811219780083	2342.006376367187	2305.0974801498746	2360.4193457939973	2306.8996668422237	2323.5064602070306	2319.2305347436063	2301.6867072340433	2303.3526711423865	2362.8933230474986	2304.369443274803	2329.881277435677	2274.296971208698	2293.685012627884	2308.15693416749	2279.701267052931	2291.0529810954913	2297.887894358103	2285.6547744069517
2289.047695369005	2382.4100636612866	2326.4833637121405	2322.0545644972253	2651.342982124571	2279.9183318810788	2348.3657159013665	2400.868741692116	2301.3496802679274	2323.3576070744134	2378.6345994372464	2322.811219780083	2342.006376367187	2305.0974549518246	2360.4185712052094	2306.8996668422237	2323.503967339304	2319.2305347436063	2301.6867072340433	2303.3526711423865	2362.8930184828173	2304.369443274803	2329.8769712967332	2274.2968822624025	2293.684851525849	2308.15669888762	2279.7009197573866	2291.0529810954913	2297.887842449093	2285.6547744069517
2289.047480723291	2382.4099919382643	2326.4832474199247	2322.054339964462	2651.342982124571	2279.918265979771	2348.3656093686245	2400.86874066527	2301.3496802679274	2323.3576070744134	2378.6345587483142	2322.811219780083	2342.006376367187	2305.0973332299873	2360.4168847536353	2306.8996668422237	2323.503967339304	2319.2305347436063	2301.6867072340433	2303.3526711423865	2362.893017165442	2304.369443274803	2329.875940806447	2274.2968822624025	2293.684835903971	2308.1564511039082	2279.7009197573866	2291.0528956466433	2297.887736320669	2285.6547744069517
2289.0471101990724	2382.4099919382643	2326.4830784980686	2322.054339964462	2651.340442336378	2279.918247396822	2348.3656093686245	2400.86874066527	2301.3496802679274	2323.3576070744134	2378.6340057549373	2322.811219780083	2342.006376367187	2305.0972978419327	2360.4168847536353	2306.8994190579665	2323.503967339304	2319.2305347436063	2301.6866920072184	2303.3526711423865	2362.893017165442	2304.369443274803	2329.8704878780286	2274.296847563039	2293.684777215767	2308.156411117457	2279.7009197573866	2291.0528956466433	2297.887736320669	2285.6547744069517
2289.046746984587	2382.4098809012	2326.4830153521275	2322.0542513705946	2651.340442336378	2279.9181824245065	2348.36528205299	2400.8681301631404	2301.3487709450937	2323.3576070744134	2378.633867089428	2322.811219780083	2342.006376367187	2305.097088465062	2360.4166905672373	2306.899286506926	2323.5012978728296	2319.2305347436063	2301.6866920072184	2303.3526711423865	2362.893017165442	2304.3693481141486	2329.8645534535353	2274.296794204923	2293.6846339130657	2308.156411117457	2279.7009197573866	2291.052241827302	2297.887640453502	2285.654735710722
2289.0465470261743	2382.4098809012	2326.4830153521275	2322.0542513705946	2651.339901209891	2279.9181824245065	2348.36528205299	2400.8681301631404	2301.347108179822	2323.3576070744134	2378.633867089428	2322.811219780083	2342.006376367187	2305.0970051208405	2360.415678342887	2306.8991370886565	2323.5012978728296	2319.229785404217	2301.6866920072184	2303.3526711423865	2362.893017165442	2304.3693481141486	2329.8635898409275	2274.296702318402	2293.684565567628	2308.156411117457	2279.7009197573866	2291.052241827302	2297.887510362319	2285.654623565799
2289.0459858472545	2382.409859352452	2326.4830153521275	2322.0542513705946	2651.339901209891	2279.918057617594	2348.36528205299	2400.867699415404	2301.347108179822	2323.356166829568	2378.633694955012	2322.811219780083	2342.006376367187	2305.0967130516597	2360.415678342887	2306.8991370886565	2323.5012978728296	2319.2240131883577	2301.6865690897225	2303.3526711423865	2362.892926557464	2304.3693481141486	2329.8613776247284	2274.2966799437822	2293.684417130493	2308.156411117457	2279.7009197573866	2291.0521491186087	2297.887510362319	2285.654482926382
2289.0459858472545	2382.409852583354	2326.4830153521275	2322.0542513705946	2651.339047385337	2279.918057617594	2348.3651164919615	2400.867653920654	2301.346652296089	2323.3524505828586	2378.6335736485594	2322.811219780083	2342.006376367187	2305.0967130516597	2360.4132312650445	2306.8991370886565	2323.5012978728296	2319.2215922176138	2301.686523688503	2303.3526711423865	2362.8927420195246	2304.3693481141486	2329.856246033405	2274.2966256318578	2293.684417130493	2308.156411117457	2279.7009197573866	2291.05188358326	2297.88746719116	2285.6542609002117
2289.04568068267	2382.409388030183	2326.483012781563	2322.0542442742876	2651.339047385337	2279.9180081439363	2348.365082692381	2400.867653920654	2301.346652296089	2323.350450151424	2378.6335441836986	2322.811219780083	2342.006376367187	2305.096627082216	2360.4131956624906	2306.8991370886565	2323.5012978728296	2319.2215922176138	2301.686523688503	2303.3526711423865	2362.8926135175666	2304.369331566532	2329.854489612782	2274.2966256318578	2293.6843572862276	2308.156376942711	2279.700099671078	2291.0514426503173	2297.88746719116	2285.65421155912
2289.04568068267	2382.409092616238	2326.482942989105	2322.054200902987	2651.3389564961894	2279.9180081439363	2348.3649985197126	2400.867653920654	2301.346514358155	2323.350450151424	2378.6335441836986	2322.8100418319195	2342.006376367187	2305.096627082216	2360.408685602374	2306.8991370886565	2323.5012978728296	2319.2213782347185	2301.6864938802423	2303.352015167591	2362.8926135175666	2304.369331566532	2329.8531756429165	2274.2966047662126	2293.6843572862276	2308.1563431283907	2279.700099671078	2291.0514426503173	2297.88746719116	2285.65421155912
2289.0456749259233	2382.409069699058	2326.4829328596547	2322.054200902987	2651.3387798123067	2279.9179793809517	2348.3649985197126	2400.8673947548477	2301.346514358155	2323.349094778838	2378.6335441836986	2322.8100418319195	2342.0047003918285	2305.0965342066233	2360.408685602374	2306.8988347596573	2323.5012978728296	2319.2176156196956	2301.686484868617	2303.352015167591	2362.8926135175666	2304.36928401032	2329.847640370512	2274.2965642586914	2293.6843347957997	2308.1562366079806	2279.700099671078	2291.0514426503173	2297.88746719116	2285.65421155912
2289.0456338047284	2382.408842823338	2326.482903511256	2322.054200902987	2651.3374623415166	2279.9179651852223	2348.364781055356	2400.8673947548477	2301.346514358155	2323.349094778838	2378.6334816704793	2322.8100418319195	2342.0047003918285	2305.096426309739	2360.408685602374	2306.8988347596573	2323.5012978728296	2319.2176156196956	2301.6864336567232	2303.352015167591	2362.8926135175666	2304.369254202971	2329.847640370512	2274.2965642586914	2293.6843347957997	2308.1561914466224	2279.700099671078	2291.0514426503173	2297.887439946967	2285.65421155912
2289.0456211292685	2382.408842823338	2326.482898305493	2322.0541983628345	2651.336495302862	2279.9179651852223	2348.3647581043374	2400.8673947548477	2301.346514358155	2323.348892631296	2378.6334816704793	2322.809250777187	2342.0047003918285	2305.096426309739	2360.408239192123	2306.8988347596573	2323.5012978728296	2319.2172720589965	2301.686416971701	2303.352015167591	2362.8926135175666	2304.369254202971	2329.8472013130313	2274.2965450185256	2293.684318233405	2308.1561914466224	2279.700099671078	2291.04991696311	2297.8873587831163	2285.6540975562525
2289.0454561181236	2382.4088057995214	2326.482868273068	2322.0541356934546	2651.336495302862	2279.9179640042703	2348.3646892631523	2400.867145801929	2301.346514358155	2323.3477625766627	2378.6334816704793	2322.8086951845644	2342.0047003918285	2305.0963998969555	2360.4081091866888	2306.8987781482415	2323.5012978728296	2319.2172720589965	2301.686379898701	2303.352015167591	2362.8926135175666	2304.369230994127	2329.8472013130313	2274.2965027421833	2293.684318233405	2308.15617798855	2279.700099671078	2291.04991696311	2297.887293607614	2285.6540844058145
2289.0453562104285	2382.4087662547936	2326.4828068004463	2322.0541356934546	2651.336470024954	2279.9178676282204	2348.364602497532	2400.8671144564996	2301.3460231693916	2323.3477625766627	2378.6333685419204	2322.80641521306	2342.0047003918285	2305.096387719869	2360.408015259964	2306.898679226888	2323.4999031247507	2319.2172720589965	2301.686379898701	2303.352015167591	2362.892506801619	2304.369164581024	2329.8472013130313	2274.2965027421833	2293.684318233405	2308.1561256035397	2279.6996232358683	2291.04991696311	2297.8872835374714	2285.6540550415934
2289.0452532964223	2382.4087662547936	2326.482730996242	2322.0541356934546	2651.3359480854156	2279.917826282004	2348.364602497532	2400.8669059498116	2301.3460231693916	2323.3477625766627	2378.6333002333795	2322.80641521306	2342.0047003918285	2305.096387719869	2360.4068539509285	2306.898679226888	2323.4999031247507	2319.2172720589965	2301.686379898701	2303.352015167591	2362.892506801619	2304.369164581024	2329.8472013130313	2274.2964721911776	2293.6842495799124	2308.1561256035397	2279.6996232358683	2291.04991696311	2297.8872418397527	2285.6540550415934
2289.045206516714	2382.408689957651	2326.482730996242	2322.054114957086	2651.3359480854156	2279.917826282004	2348.364602497532	2400.8669059498116	2301.3460231693916	2323.3477625766627	2378.6333002333795	2322.80641521306	2342.0047003918285	2305.0963439519974	2360.4068539509285	2306.8986220980228	2323.4999031247507	2319.2172720589965	2301.686336988958	2303.352015167591	2362.892389360289	2304.369128152306	2329.8472013130313	2274.296461676482	2293.6841854501486	2308.1560681534206	2279.6996232358683	2291.04991696311	2297.8872418397527	2285.654015027445
2289.045122656148	2382.408440094581	2326.482730996242	2322.054114957086	2651.3355628370687	2279.917761286414	2348.364548730148	2400.8669059498116	2301.3447429709586	2323.3477625766627	2378.63323432713	2322.80641521306	2342.0047003918285	2305.0963439519974	2360.4045878051406	2306.8986220980228	2323.4999031247507	2319.2172720589965	2301.6862777524	2303.352015167591	2362.89235274197	2304.369128152306	2329.8459917268156	2274.2964583293256	2293.68410157615	2308.1560681534206	2279.6996232358683	2291.0499064136825	2297.8872418397527	2285.654015027445
2289.0451194495904	2382.4083629310135	2326.4826871911087	2322.0540928859846	2651.3355352450303	2279.9177408607616	2348.3645140533554	2400.866751503916	2301.3447429709586	2323.3477625766627	2378.6331687065835	2322.80641521306	2342.004325197203	2305.0963255490724	2360.404174652842	2306.8984959603918	2323.4999031247507	2319.2147853012993	2301.6862506437355	2303.352015167591	2362.8923143658894	2304.369117191812	2329.8459917268156	2274.2964399210287	2293.6840392637114	2308.1560681534206	2279.6996232358683	2291.049789970227	2297.8872418397527	2285.654015027445
2289.0450483567006	2382.408239443137	2326.482674780248	2322.0540928859846	2651.3354183103725	2279.9177408607616	2348.3644210412667	2400.866751503916	2301.3447429709586	2323.3473627421117	2378.633135449895	2322.80641521306	2342.0041829396323	2305.0963255490724	2360.404174652842	2306.898454795726	2323.4981341838716	2319.2147853012993	2301.6862330131094	2303.352015167591	2362.8923143658894	2304.369111093239	2329.8459917268156	2274.296407499431	2293.6839915623623	2308.1560568675723	2279.6996232358683	2291.0497181300334	2297.8872204397617	2285.653995009755
2289.0450169947776	2382.4082215789904	2326.482674780248	2322.0540685825094	2651.335397683715	2279.9176990243886	2348.3644210412667	2400.866599817736	2301.3447429709586	2323.3473627421117	2378.63309597946	2322.805154815247	2341.9785156417956	2305.0962909218115	2360.404174652842	2306.898428778934	2323.4981341838716	2319.2147853012993	2301.686208930111	2303.3515351054334	2362.8923143658894	2304.369101130381	2329.833831623249	2274.296407499431	2293.6839829433097	2308.1560459270586	2279.699430121927	2291.049207538963	2297.887209308998	2285.653921112687
2289.044958508719	2382.4082215789904	2326.4826113214276	2322.054025870608	2651.335397683715	2279.9176479130138	2348.364366231624	2400.866599817736	2301.3444616422753	2323.3469313352352	2378.6330822469145	2322.804124159209	2341.9785156417956	2305.0962909218115	2360.404174652842	2306.898428778934	2323.4981341838716	2319.2124879462117	2301.6861999197235	2303.351506682141	2362.8923143658894	2304.369061008014	2329.824072308428	2274.2963920129177	2293.6839829433097	2308.1560459270586	2279.699430121927	2291.049207538963	2297.887209308998	2285.65390909073
2289.044915839991	2382.4080945302458	2326.4826058885637	2322.05398957308	2651.3350051893976	2279.9176479130138	2348.3643653703098	2400.866494575421	2301.3440366253803	2323.345767147966	2378.633072158738	2322.8032381654034	2341.9785156417956	2305.0962457166293	2360.4030678905224	2306.898428778934	2323.4981341838716	2319.2107193589773	2301.6861828317305	2303.3514479664273	2362.8923143658894	2304.369061008014	2329.823351307199	2274.2963910906897	2293.6839829433097	2308.1560459270586	2279.699430121927	2291.048940038549	2297.887209308998	2285.65390909073
2289.0448697468996	2382.4079431616733	2326.4826058885637	2322.05398957308	2651.3346793605206	2279.9176328580234	2348.364353286515	2400.866390217057	2301.3440366253803	2323.345767147966	2378.6330470181997	2322.801500589914	2341.9785156417956	2305.096205750348	2360.4030678905224	2306.8984117897703	2323.4981341838716	2319.20838551819	2301.6861643608045	2303.3514425990265	2362.892302840905	2304.3690496156833	2329.8225766994256	2274.2963748410407	2293.6839226794687	2308.1560285009573	2279.699430121927	2291.048600284951	2297.8871736397814	2285.653898459691
2289.0448697468996	2382.4079377946537	2326.4826046886333	2322.05398957308	2651.3346793605206	2279.9176062350007	2348.364353286515	2400.866390217057	2301.3440366253803	2323.345767147966	2378.6329812285176	2322.801500589914	2341.9785156417956	2305.096205750348	2360.402968039104	2306.8983770350205	2323.4963578296383	2319.2075222010285	2301.6861643608045	2303.3512536613734	2362.892302840905	2304.3690195606573	2329.817922504795	2274.2963582789234	2293.683910933791	2308.1560285009573	2279.699430121927	2291.048600284951	2297.8871736397814	2285.6538296239123
2289.044842697167	2382.4078500049577	2326.482580396879	2322.053986262673	2651.3346793605206	2279.917587538547	2348.3642978479347	2400.8662885545687	2301.343580223578	2323.345767147966	2378.6329812285176	2322.8011410797335	2341.9766115930656	2305.0961921168714	2360.4004400327235	2306.898341173074	2323.4963578296383	2319.2075222010285	2301.6861510847557	2303.350955232993	2362.8922763488526	2304.3690074209085	2329.8168385171234	2274.2963514595344	2293.683874964853	2308.1560285009573	2279.699430121927	2291.048600284951	2297.8871736397814	2285.653827258937
2289.0448177274056	2382.4078500049577	2326.482580396879	2322.0539658017233	2651.3345715422593	2279.9175476227497	2348.364258265593	2400.866223414148	2301.3434956912756	2323.345767147966	2378.632972473717	2322.801130882314	2341.9766115930656	2305.0961788311092	2360.4004400327235	2306.898319197922	2323.4963578296383	2319.207050973057	2301.6861478243777	2303.3508723568075	2362.892241126257	2304.368985460388	2329.8168385171234	2274.296328211361	2293.6838677321443	2308.1560266173783	2279.699151969874	2291.0482651291745	2297.887148486523	2285.653792474158
2289.04481112616	2382.4077621309693	2326.482574500114	2322.053936264893	2651.3345141258114	2279.9175234294134	2348.3642490790085	2400.8662231980525	2301.342702888643	2323.3457459252345	2378.6329411465213	2322.801130882314	2341.9766115930656	2305.0961593587735	2360.4004400327235	2306.898265487569	2323.496281648589	2319.2051680441577	2301.6861397867065	2303.3508723568075	2362.892241126257	2304.3689768166596	2329.8168385171234	2274.296309825721	2293.683855894173	2308.15601795077	2279.699151969874	2291.0482651291745	2297.8871322797836	2285.653778934185
2289.044800870982	2382.407748754658	2326.4825616458584	2322.0539314715543	2651.33438078598	2279.9175203256555	2348.3642490790085	2400.866102461344	2301.342566968921	2323.3457459252345	2378.6329411465213	2322.8009126972784	2341.9766115930656	2305.096153737797	2360.4004400327235	2306.8982239799534	2323.496281648589	2319.2051680441577	2301.6861397867065	2303.3508723568075	2362.8922226544073	2304.3689394199755	2329.8162289567845	2274.2963062916483	2293.6838421077186	2308.1560080354993	2279.699151969874	2291.0482651291745	2297.8871151800527	2285.653754945669
2289.044783153588	2382.407656461167	2326.482557735262	2322.053925966744	2651.334217678531	2279.917494572452	2348.3642442403807	2400.865999594588	2301.3423770201566	2323.3457459252345	2378.632882292492	2322.800627148417	2341.976374870342	2305.096128951921	2360.4004400327235	2306.8982239799534	2323.496281648589	2319.204221558886	2301.6861397867065	2303.3508723568075	2362.892196858358	2304.3689394199755	2329.811873806841	2274.2963032803086	2293.6837961208253	2308.1560021049663	2279.699095709835	2291.0482651291745	2297.8871151800527	2285.6537317582847
2289.0447737078484	2382.407644137767	2326.4825413401527	2322.0539208886808	2651.334217678531	2279.917485108664	2348.3642378761665	2400.8659841085564	2301.3422553652917	2323.3452296403398	2378.6328794501314	2322.8002668555278	2341.976374870342	2305.0961261464354	2360.4004400327235	2306.898206217018	2323.496261179861	2319.204221558886	2301.686137594718	2303.35065092808	2362.892196858358	2304.3689380592555	2329.810849400618	2274.2962905567415	2293.6837961208253	2308.1560000299205	2279.699095709835	2291.0482614649804	2297.887107953636	2285.6537317582847
2289.044770048519	2382.407644137767	2326.4825250449294	2322.053905233788	2651.334205260165	2279.9174806760598	2348.364223121623	2400.865978537954	2301.3422553652917	2323.3452296403398	2378.6328388975153	2322.8002668555278	2341.976374870342	2305.096118720121	2360.4004400327235	2306.8981690470428	2323.496261179861	2319.204221558886	2301.686137594718	2303.3505936641027	2362.892196858358	2304.3689336005273	2329.808307059142	2274.2962836918828	2293.683776883184	2308.1559993976407	2279.698960334465	2291.0480468164983	2297.8871006808304	2285.653731269026
2289.0447685988183	2382.4076311956196	2326.482522595131	2322.05389864694	2651.333983531956	2279.917467802975	2348.3642205650544	2400.865978537954	2301.3422120679006	2323.3452296403398	2378.6328388975153	2322.8002668555278	2341.9755550797854	2305.096110476189	2360.4004400327235	2306.8981690470428	2323.4952726311617	2319.2040587674724	2301.6861340534747	2303.3505936641027	2362.8921800330636	2304.3689249298977	2329.8071749904825	2274.2962769948554	2293.683759999206	2308.1559875199473	2279.6988882353794	2291.0480468164983	2297.887096582621	2285.6537170602032
2289.044754486685	2382.4076311956196	2326.4825132431156	2322.0538886196923	2651.333932254263	2279.9174576279524	2348.3642205650544	2400.8659401603545	2301.3418524248677	2323.3452296403398	2378.6328122456453	2322.8002668555278	2341.973839639982	2305.096110476189	2360.4004400327235	2306.8981566703287	2323.4952726311617	2319.2040587674724	2301.686122212049	2303.3503834856206	2362.8921674666167	2304.3689178049895	2329.8066754974743	2274.2962711749124	2293.6837489499785	2308.1559845693787	2279.698530196995	2291.047985565552	2297.887088853514	2285.6537167912693
2289.044742514541	2382.407603095782	2326.4825132431156	2322.053879169722	2651.3338508172133	2279.9174576279524	2348.364201642708	2400.865902096214	2301.3418524248677	2323.3451779102056	2378.632772659401	2322.800088533927	2341.9734264227686	2305.096106372684	2360.4004400327235	2306.8981480302295	2323.495241650523	2319.2026362766896	2301.6861180024707	2303.3503834856206	2362.8921666682	2304.3689178049895	2329.8066754974743	2274.296268059592	2293.683739668292	2308.1559722599295	2279.6978173860134	2291.047985565552	2297.8870850730154	2285.6537017704286
2289.0447364401216	2382.407597093009	2326.4825053665095	2322.0538540226653	2651.333764395853	2279.9174483562824	2348.3641887219333	2400.8658965838013	2301.3418524248677	2323.3451779102056	2378.6327552252733	2322.7999877804664	2341.9711261660123	2305.096106372684	2360.4004400327235	2306.8981466963073	2323.495241650523	2319.202177727741	2301.686113402179	2303.350259398133	2362.89216140306	2304.368905399269	2329.8063603922587	2274.296255961856	2293.6837335078176	2308.1559722599295	2279.6977465300965	2291.047985565552	2297.8870850730154	2285.65369105683
2289.04473265635	2382.4075800682876	2326.482501370444	2322.0538540226653	2651.3337440291116	2279.9174473139547	2348.364175157866	2400.865875802098	2301.3418524248677	2323.3451779102056	2378.632751263085	2322.7999877804664	2341.9711261660123	2305.0960992678133	2360.4000706970796	2306.8981466963073	2323.495241650523	2319.2017591328577	2301.686106220385	2303.350259398133	2362.892154025707	2304.3688961137723	2329.80603990191	2274.2962552593285	2293.6837261300634	2308.155962065249	2279.6977465300965	2291.047985565552	2297.8870850730154	2285.6536796376654
2289.0447273968834	2382.4075677438263	2326.482500468315	2322.0538505015907	2651.3337239653265	2279.9174400379356	2348.364162586155	2400.8658020709445	2301.3418524248677	2323.3451779102056	2378.632751263085	2322.7998389452932	2341.9711261660123	2305.0960924412007	2360.4000706970796	2306.8981310148415	2323.494433897637	2319.200475396942	2301.686103700922	2303.350259398133	2362.8921451743668	2304.3688927472	2329.8056732556015	2274.296250927865	2293.6837148037907	2308.1559609985256	2279.6977465300965	2291.047985565552	2297.887082457062	2285.653661540654
2289.0447214491983	2382.407561476859	2326.4824918300014	2322.0538432710428	2651.3337173787795	2279.91743276058	2348.364148521796	2400.8657978695446	2301.3411569549244	2323.3450618924317	2378.632751263085	2322.7998389452932	2341.9711261660123	2305.096087142762	2360.4000706970796	2306.898123966673	2323.4928546054966	2319.199676552456	2301.686099687196	2303.35015195723	2362.8921414665015	2304.368881736259	2329.805642409616	2274.2962488499184	2293.6837125255915	2308.1559594149203	2279.6976971579743	2291.047985565552	2297.8870784679475	2285.6536465854606
2289.0447096951484	2382.407561476859	2326.482484738076	2322.0538432710428	2651.3336790043068	2279.9174279445215	2348.3641362315	2400.8657758302315	2301.341151284305	2323.3450618924317	2378.632743181385	2322.7997377320125	2341.97062490803	2305.0960806880007	2360.4000706970796	2306.898114616174	2323.489730966948	2319.1989516758786	2301.686097999588	2303.350085053429	2362.8921384477544	2304.3688769622636	2329.8046028693816	2274.296244536788	2293.6837125255915	2308.1559586509766	2279.6975519315934	2291.047985565552	2297.8870755066687	2285.6536385920317
2289.044703351625	2382.4075552770764	2326.4824832994145	2322.0538368377474	2651.3336578906637	2279.9174245067993	2348.364129828133	2400.8657758302315	2301.341126444327	2323.3450371543217	2378.6327385471113	2322.799621455154	2341.970410522594	2305.0960806880007	2360.4000706970796	2306.8981069857723	2323.4888587397163	2319.1989516758786	2301.6860969072195	2303.350085053429	2362.8921338347723	2304.368876337855	2329.8043363702004	2274.296242567409	2293.6837097265543	2308.1559570005115	2279.6975480416245	2291.0479530067023	2297.887069917081	2285.6536342355153
2289.0447030673386	2382.407540848001	2326.48248156465	2322.0538323414034	2651.3336462504467	2279.917422947001	2348.364120795649	2400.8657520057127	2301.3409664348965	2323.3450371543217	2378.632733515549	2322.7994978389265	2341.970410522594	2305.096073681142	2360.4000706970796	2306.8980982774756	2323.4883179213894	2319.198909023001	2301.6860944081573	2303.350085053429	2362.892127219964	2304.3688694114344	2329.8036123430757	2274.296239578175	2293.683707829976	2308.155951868353	2279.6975480416245	2291.0479530067023	2297.8870668369327	2285.6536301385404
2289.0447002372093	2382.4075334834174	2326.482478843569	2322.0538309567787	2651.3336264092136	2279.9174223092355	2348.364112491611	2400.8657520057127	2301.3409664348965	2323.3448958578642	2378.6327318984995	2322.7993459128506	2341.9699935850695	2305.0960712469355	2360.3999585111405	2306.8980960532654	2323.486647329072	2319.1983183636944	2301.6860941555733	2303.350085053429	2362.892127219964	2304.3688660696475	2329.8036123430757	2274.296239578175	2293.6837035022963	2308.1559506353683	2279.69753446393	2291.0479530067023	2297.8870643411606	2285.65362052036
2289.0446979832604	2382.407520809104	2326.4824770548526	2322.0538258844317	2651.3336132933027	2279.9174208616946	2348.364106778812	2400.865719817924	2301.3409248996772	2323.3446938381694	2378.6327270644865	2322.7993459128506	2341.9688045173434	2305.0960693707275	2360.3996361817676	2306.898095578383	2323.486647329072	2319.198065551287	2301.6860915210273	2303.350039446188	2362.892123360393	2304.3688605681145	2329.8036123430757	2274.2962380415765	2293.683700929188	2308.155949079483	2279.697534184866	2291.047844901945	2297.88705975965	2285.6536191417113
2289.0446940017714	2382.4075078889728	2326.4824752250806	2322.0538237299993	2651.3335933550725	2279.9174166837106	2348.3641010189845	2400.865695121119	2301.3409248996772	2323.344506723461	2378.6327253084955	2322.7993447188564	2341.966946746862	2305.096066772903	2360.399443712551	2306.8980938836144	2323.4864269316595	2319.198065551287	2301.6860893532325	2303.350039446188	2362.8921189098746	2304.3688572604347	2329.8032003063745	2274.296235437376	2293.683698661641	2308.1559481246472	2279.697534184866	2291.0478229954265	2297.8870583090247	2285.653616910013
2289.0446907704736	2382.4075005482146	2326.4824735760562	2322.0538206019637	2651.3335531503108	2279.9174143244823	2348.3640937358346	2400.865688955241	2301.3408711730926	2323.344506723461	2378.6327225531577	2322.7991983425804	2341.966946746862	2305.096064385905	2360.399443712551	2306.8980916891933	2323.4864269316595	2319.1978638548685	2301.686088154312	2303.350039446188	2362.892114188329	2304.368855068137	2329.8031513374217	2274.29623421069	2293.6836951918067	2308.1559470345687	2279.697534184866	2291.0477841695506	2297.8870579483428	2285.6536135097426
2289.044687039561	2382.40749183328	2326.4824723575043	2322.053817992494	2651.3335392315203	2279.9174130672177	2348.3640911664575	2400.8656821451577	2301.340833957452	2323.344506723461	2378.632718465512	2322.7991983425804	2341.966946746862	2305.096061077752	2360.399443712551	2306.8980904083232	2323.4864269316595	2319.1976895184694	2301.68608571951	2303.350039446188	2362.892111566057	2304.3688540523913	2329.8031513374217	2274.2962317432393	2293.6836935149804	2308.1559464260345	2279.697534184866	2291.0477841695506	2297.8870566494393	2285.6536093041163
2289.0446828053377	2382.4074872412475	2326.482470827695	2322.0538159071903	2651.3335205790104	2279.9174101190165	2348.364088589736	2400.8656627775486	2301.3408087492894	2323.344506723461	2378.6327166272667	2322.799183379466	2341.966526046929	2305.096058943559	2360.3994147593594	2306.898089474545	2323.4864269316595	2319.1975273322337	2301.6860841671196	2303.350039446188	2362.8921073334946	2304.368853199314	2329.803140173643	2274.2962305398755	2293.6836918782815	2308.1559451035423	2279.697534184866	2291.0477126807605	2297.887055406894	2285.653603658066
2289.044680794334	2382.4074858353574	2326.4824696138144	2322.0538159071903	2651.333513039282	2279.9174089178464	2348.364086119017	2400.865647103165	2301.3407709095486	2323.344506723461	2378.632712538487	2322.798778935751	2341.966526046929	2305.096058126689	2360.3990314908974	2306.8980876558635	2323.4864269316595	2319.1970103404515	2301.6860829103694	2303.3500156154732	2362.8921049856754	2304.3688512344684	2329.8029579796594	2274.2962288395843	2293.6836900607545	2308.155944537994	2279.6975064016133	2291.0477126807605	2297.8870541819883	2285.65360031487
2289.044680100072	2382.4074803410526	2326.482468713023	2322.0538141730626	2651.3335116044145	2279.9174082077307	2348.364083918062	2400.865642651674	2301.3407709095486	2323.344506723461	2378.6327092565807	2322.798778935751	2341.9665192350158	2305.096056674181	2360.3990314908974	2306.8980866776665	2323.486336674269	2319.1970103404515	2301.6860819025264	2303.34994935988	2362.8921033559204	2304.3688504577667	2329.8029579796594	2274.2962280105216	2293.6836897330354	2308.155943925819	2279.6975064016133	2291.047705496242	2297.8870536710824	2285.65359720375
2289.044678789377	2382.407475590123	2326.4824671882598	2322.05381311343	2651.333503334971	2279.917406780212	2348.3640830996355	2400.8656373159924	2301.3407350659263	2323.344506723461	2378.632707848507	2322.7987740254353	2341.966480552847	2305.096055999293	2360.3990097142064	2306.898085579494	2323.486336674269	2319.197010296511	2301.6860810268636	2303.34990740333	2362.892101756545	2304.3688498234137	2329.8028826564455	2274.2962273370963	2293.683688995936	2308.155943720668	2279.6975064016133	2291.0476883480073	2297.88705304127	2285.6535957486735
2289.0446773077792	2382.4074704091863	2326.4824666505924	2322.053811880859	2651.3334999181893	2279.917406051233	2348.364081253068	2400.8656280692767	2301.340631174875	2323.3444926241827	2378.632705102369	2322.798764652413	2341.966347913839	2305.096055177874	2360.3988152815177	2306.898085256107	2323.4862977835937	2319.196887923639	2301.6860804748717	2303.349906052117	2362.8921000497694	2304.368849231427	2329.8028552958995	2274.2962267727053	2293.6836874299856	2308.1559435001363	2279.697465441974	2291.0476883480073	2297.8870525079737	2285.6535946418226
2289.0446766177374	2382.4074667872555	2326.4824661727043	2322.053811178821	2651.333496752074	2279.9174056396473	2348.3640799889117	2400.8656271841114	2301.340631174875	2323.344452807858	2378.632703688588	2322.798764652413	2341.966270395668	2305.0960540013502	2360.3987668446193	2306.8980844928865	2323.4862977835937	2319.196828317726	2301.686080074275	2303.349906052117	2362.8920985770233	2304.36884887003	2329.8028261008344	2274.2962265208366	2293.6836870266025	2308.1559433053458	2279.697465441974	2291.0476883480073	2297.8870519806437	2285.6535923583474
2289.044675681994	2382.4074649726494	2326.4824657156028	2322.053810396754	2651.333495067675	2279.917404972105	2348.3640795840274	2400.8656227154374	2301.340631174875	2323.3444251163874	2378.632702270217	2322.798748724691	2341.9662465563015	2305.0960535998056	2360.398695894287	2306.8980840753943	2323.486282284003	2319.196828317726	2301.6860797493996	2303.3498984622684	2362.8920978987576	2304.368848531732	2329.8027045634417	2274.2962261302705	2293.6836866561234	2308.15594313817	2279.697465441974	2291.0476883480073	2297.887051237287	2285.6535909099903
2289.044675389694	2382.4074644714306	2326.482465422976	2322.0538098014886	2651.333492669987	2279.9174045540367	2348.3640791350763	2400.8656199836873	2301.340631174875	2323.3444221490186	2378.6327011316876	2322.798748724691	2341.966221938001	2305.0960532299214	2360.3986608459595	2306.8980836522987	2323.486282284003	2319.196828317726	2301.686079439346	2303.3498984622684	2362.8920970386116	2304.3688483269	2329.8026696811394	2274.2962258428906	2293.6836862143464	2308.155942955417	2279.697465441974	2291.0476840287174	2297.8870509145395	2285.6535905392734
2289.0446751859545	2382.4074635224774	2326.4824651942936	2322.0538095592206	2651.333491305915	2279.917404312995	2348.364078652393	2400.8656182783834	2301.3406193982764	2323.3444221490186	2378.632700812147	2322.798748724691	2341.966161320782	2305.096053100464	2360.398639979158	2306.898083549753	2323.486242153346	2319.196808478462	2301.68607918218	2303.3498984622684	2362.892096457057	2304.3688481455815	2329.802653991747	2274.296225693356	2293.6836859235127	2308.155942829571	2279.697465441974	2291.0476840287174	2297.887050681107	2285.6535900070808
2289.0446749713133	2382.4074628508647	2326.4824650490796	2322.053809321145	2651.3334905601578	2279.9174041460965	2348.364078324426	2400.865617433953	2301.340617170145	2323.344420901546	2378.632699552264	2322.7987363937746	2341.966056809834	2305.096052976104	2360.398637423634	2306.8980833589912	2323.486242153346	2319.1967813763663	2301.6860791160225	2303.349896109899	2362.8920961925787	2304.3688479721773	2329.8026504677914	2274.2962255527805	2293.6836858553797	2308.155942745213	2279.697465441974	2291.0476840287174	2297.8870505116265	2285.653589609182
2289.04467484447	2382.4074627137097	2326.482464997672	2322.0538091361495	2651.3334899536503	2279.9174040877792	2348.364078214862	2400.8656161672798	2301.3406090679887	2323.344414147469	2378.632699333741	2322.7987363937746	2341.966020905834	2305.0960529161007	2360.398636777607	2306.898083280046	2323.486236774024	2319.1967507203294	2301.6860790502105	2303.349886213844	2362.892096115481	2304.3688478915233	2329.802619739502	2274.2962254956105	2293.6836857514845	2308.155942676329	2279.6974616471484	2291.047682020929	2297.8870504707097	2285.6535894267367
2289.0446748016384	2382.407462550749	2326.4824649710295	2322.0538090860728	2651.3334896884544	2279.9174040486578	2348.3640781186177	2400.865615715393	2301.340608689434	2323.3444141243	2378.6326992053446	2322.798735366858	2341.966012368196	2305.0960528817704	2360.3986298747345	2306.8980832482	2323.486236774024	2319.1967317343792	2301.686079012727	2303.349886213844	2362.8920960499404	2304.3688478631025	2329.8026196745313	2274.2962253983924	2293.683685701448	2308.1559426497056	2279.6974616471484	2291.0476779182086	2297.887050415391	2285.6535893736323
