# Supplementary material for: An improved FOX optimization algorithm using adaptive exploration and exploitation for global optimization
Source: PLoS One. 2025 Sep 18;20(9):e0331965. doi: 10.1371/journal.pone.0331965 (PMC12445531; doi:10.1371/journal.pone.0331965)
Supplement: S2 File — This compressed file contains all the results of the conducted experiments. Each main directory within the archive includes three subdirectories: Analysis, best_fit, and convergence. The best_fit and convergence folders contain the raw experimental data obtained from 30 independent runs. The Analysis folder includes tables and figures derived from these raw results. These files can be used to reproduce and further analyze the results presented in the manuscript. (ZIP) [file pone.0331965.s002.zip › cec2017/convergence/IFOX/C17F16.csv]

trial_1	trial_2	trial_3	trial_4	trial_5	trial_6	trial_7	trial_8	trial_9	trial_10	trial_11	trial_12	trial_13	trial_14	trial_15	trial_16	trial_17	trial_18	trial_19	trial_20	trial_21	trial_22	trial_23	trial_24	trial_25	trial_26	trial_27	trial_28	trial_29	trial_30
59451515597920.13	1938661003881974.5	667380711192696.1	2.127987889876963e+16	6352717821864357.0	4182700194337935.5	3784661393797.5723	1066237174347463.4	3913886889806060.0	4472249308126285.5	205448136260479.7	660296828377869.8	5086521488813500.0	5.212973527579179e+16	1593737232782686.0	1.1337280428367834e+16	5866210132437702.0	449766058833322.44	18752255696502.293	8598751752219359.0	1.2209075556189162e+16	228244634619834.38	9623117206747990.0	3.4583563396224216e+16	5738133428888214.0	2944841035986309.5	93389115726012.17	9948940194634318.0	1.4589466764847198e+16	3.350387033532609e+16
31319407037668.61	1044825960316632.6	409594811605735.3	3664498123096606.5	2852226770624097.0	2219347995710049.8	1396389778016.11	524624204083561.7	3239522291273932.0	3396165742030892.0	93014794670378.31	246627268132042.44	4100234461355704.0	1.014830311860053e+16	131514765727760.27	4127455870883051.0	27212396274695.656	140768335566472.56	10731627424506.223	3163474394336515.5	9453666459596972.0	103902691050171.8	2693057497296904.0	9317070296800274.0	2788001410741835.0	2215836768737576.8	47185708151646.945	7282502910841221.0	7825214795518680.0	2.176058171680565e+16
20158321212673.72	522495605564812.8	50442252632023.77	2979937703941325.5	1372554629213669.0	1636732241411918.8	1116822855243.9922	276514277844290.06	1621926424790075.8	996349961582206.9	37732758609360.76	173930738886050.06	3128665859590094.0	7176411280727989.0	104807258429975.77	2713961684464626.0	6734775945653.846	34421215038750.273	4821647887637.184	968122803498614.2	6242006244148944.0	11224274911545.422	1860849160319010.0	6969759362673210.0	2082603420033538.5	1295881060187936.0	18018466381452.4	5633884947608356.0	5821636888583362.0	1016527826253469.1
12386909146208.195	336341268580252.6	31838575001823.145	2197094265551649.0	994990953869580.0	775281889408651.2	486543953222.5904	130263742178441.64	761432720160636.6	773155623297458.2	14237953203351.967	90564385312141.4	1544584115444357.2	4692540414815921.0	56386219934379.35	1837159370890473.5	3470714077135.3047	13501385161879.066	1192391747609.4863	425799905121186.9	4789274620775847.0	4727210355662.382	1339599526921277.0	5333594963061878.0	1141805882182075.8	787239044205563.9	1079063854027.6747	3395215244051479.0	4299841286894344.0	765047533820379.5
9361770753323.166	78131512019742.61	22546586097730.13	688078546296993.5	496662113022751.1	651352291162742.6	131256023311.9045	86402011670591.3	653696275201794.5	563663065636741.8	5046414536952.207	33331172865189.445	671677053415528.6	1950114633352027.8	28919387389700.8	521424865538811.4	2199077954761.6797	5568739853306.617	314345768770.32776	126296623762442.67	3477180559255965.5	1375297513063.1865	1036446391032052.6	1263714387371379.2	352645573459167.4	615613957860764.8	824035625266.0792	1579143166718279.2	2914772123302142.5	384881952055426.06
4170804701206.1934	24201401529317.355	17471219676747.783	458870669947304.94	308226044883242.2	449401045196158.5	65328290322.94205	59277956612835.3	583001932168808.5	312932589808498.44	259705602249.11133	14903361685047.088	376726184096799.4	1246322470420570.0	10120861845582.088	305312785028297.5	1218215162386.927	1466450094328.408	44373400584.946846	62004328640772.9	2768192118606330.5	161630778221.17322	743556335813056.4	827848608462878.2	115030611832940.05	489127680258631.1	301111237060.67206	1271251626118187.2	2052540640518767.8	272940753699852.9
1997426395694.0112	11795359357180.734	2181906813296.243	279106408969614.12	221400018279949.53	335337194247392.25	34409020539.71069	24996152152544.242	458029531992966.9	229592657905948.72	144635929649.93323	5806009751899.929	296175898896501.94	1001945690319265.0	2822031944763.426	164953534909731.72	682064680621.1178	381386306707.3763	24387973753.214188	6854793660389.53	1882406955497487.5	83371695389.94249	619829510748263.0	602637467880213.2	64759612342342.11	329844985947587.6	143816976887.11392	697586562881067.2	942930674084349.2	134355729797001.17
1345548021885.1047	8983060163539.81	1473580153447.4387	116091942401466.47	157434719476452.97	261636730235833.66	13919340511.03376	4715398827894.687	350529922960767.9	169129733252578.97	30612291021.765633	4641255786827.914	104487956043371.3	611775413922183.2	614887617092.8282	78578535347464.62	209009630412.14597	215498387624.89935	8987602153.288422	1152831335382.3638	1062793996409420.9	32234961527.457096	304530238897199.25	358981969240174.56	24273813249537.63	194083029688183.56	62713952995.73059	528553341015272.1	639562982055577.8	78788285664169.22
428072576641.9544	1586469258001.9573	466899504915.83276	63725712810692.91	73761080933073.22	162878209578452.6	7829964913.331298	1907202467266.7627	211849422043386.38	39584386204292.46	6783195546.960461	3650506662696.0024	71883735331953.2	468252894528409.8	52727532847.30971	49586163599724.51	69984992161.95871	49833392944.046394	3731816302.837078	438067788169.25214	827446419120938.4	11240593376.641811	219743781871115.97	62744846740795.73	17935625572614.85	72889518488296.77	41665730629.33683	289181117389274.5	376849685175700.0	43374545060190.95
234370270935.11627	629681096214.6307	181531846036.41986	54380001005149.41	45509074693094.234	105549506661570.27	4016778088.053702	920502889159.9226	145755208823354.3	26194952882104.035	1567519657.7744625	1935303774634.2856	44059932698589.266	361269159492488.06	24137313725.19235	26974791547965.12	38267635934.91676	11005010841.517431	1142743037.1813571	101866416127.18332	534239092594629.94	2467921167.142004	152581230749730.84	22711462697323.984	10434726754907.72	48455072616069.875	14917068962.750929	120473308820162.11	244445196301724.16	24507636125719.188
71394304877.26913	64747157232.72671	39983127433.8192	25489589660490.062	22763894020833.12	52892303406726.555	2827801761.6578407	431785286101.3943	91557848767301.61	16085272261993.521	832813487.9201809	628284482496.9996	28719679390232.125	291203708990871.94	8500782588.03856	11554641899418.658	20315032386.01823	2229267911.775838	163112656.9007091	33517449072.727684	366831279969383.7	874261075.7171794	115142540359665.78	14519436951646.398	4889902760273.422	9754547695403.453	6124514156.577607	48936592094442.35	105708041194956.7	14777027287697.578
19797598660.343834	24013206886.705143	11091997513.321281	9784005595327.754	13740319742788.719	34384528235624.63	1375396253.8275387	217903504549.0484	62162121833981.25	10680958772666.059	117997673.98025392	419844091747.9593	14933900027160.047	240540164483993.56	2298204795.7261987	6010959715666.702	5563667240.92299	634992044.6808859	791837.1062665434	11908958676.701632	169758551796540.25	544939994.52072	77320079977572.66	4027148064783.557	1579836259578.6392	5220784023641.35	1834723569.4759016	32541523174047.164	46284002304045.39	7278267569456.574
6496015843.222459	13995735142.125141	3715486689.0705724	6585117132668.1	5613350704741.82	16576873623975.246	535618709.1010141	81110185521.54741	31822649981893.656	5970218424189.844	72594557.6898094	276618684895.06146	11184412050112.719	21160427031768.14	273334272.8113735	1478208419807.108	2487924753.4506683	235872298.4721043	333250.8804940466	5126735540.906848	118388682815484.47	372463174.6076982	39049922959548.27	2200502214751.5625	532140696230.6294	2698721072346.323	399410081.8832642	21742495855272.094	31052801126181.293	3818462213936.658
2475187456.192074	4804923974.884756	1539380045.738278	2680130996730.2153	3843935021639.3555	9274661260907.875	219105731.00541317	26906891350.118645	18415825137115.375	3965739335521.144	14078909.432475813	167043402701.57742	7958180753273.444	18879484448550.83	116696410.43761702	893766799099.5874	926752676.1220773	79601173.01491673	234508.4543504683	1269948997.0321996	96653812235629.67	154557233.79837146	8023350066300.856	756972700486.4009	102705266092.83867	1192228057984.9553	140554932.48692846	13030280228028.031	17110637503722.246	3183194628322.434
560479807.8234499	862690929.9264705	489199076.2503891	1539811657979.3235	1461661436013.3528	4875704471671.047	50273292.77223504	14737776365.573874	8576987637770.181	2265310857729.2817	919179.7065466043	105421101793.37311	5274070134076.338	13045072062029.357	3617818.5098263323	368602359723.75665	286255513.92444104	57502952.253405616	221887.23271956836	128845287.13263375	54593916295439.98	19948974.20144077	5695617963161.232	201818166135.7263	62537571021.11085	612835626261.9325	26697116.50872975	7969210121548.639	6268038532318.823	1606147365592.2551
227992093.26852635	130998732.97511704	49633670.641302936	202698725346.13205	873058277704.2278	2640255523845.985	7385085.102324462	5557146395.938421	3876044777109.0806	1657188420290.196	199982.74518676294	60748457423.21129	2625717129855.723	9700883357527.986	80667.37835093049	172827945476.41327	48331137.51579809	25647434.528987404	201103.05948354877	19359771.741253436	44257734654785.91	7285414.5108049065	2798971013351.0796	25301169378.944168	29264161293.053974	399714522255.6953	1700758.5645432589	5656350098197.937	4181688748032.0356	1167197056628.5225
59599989.45663604	40366668.24268794	8243569.486214576	47731874575.6132	443421845636.92755	1646749102416.9597	916719.6033460372	3131730022.089811	1800722307214.5737	1059924454461.2043	117472.11693823132	33661010827.737686	1413738914869.9038	5274409935507.132	72855.14690842536	5842965599.151067	14462607.697584573	8304644.868039753	194501.70127918717	4000828.4668624303	16291919233394.344	158587.5270466762	1647247044298.8489	3031169391.762245	15969584621.57288	166639498599.60104	813497.6310197087	2243239593076.3135	2813753289559.312	683810124497.5378
16710715.808761291	10966007.457508463	232699.4846998459	29020994324.000908	108534414523.68234	1237990512479.3474	296404.82025504555	2425172613.3762493	1055093552111.3823	753065135235.9635	106811.6060957094	12559328563.523304	706047649688.4752	3279582024673.283	71459.84580652461	1719900198.6924996	3490794.152631592	2020582.560742404	191859.59998886255	2458068.4196872837	10139684526713.166	113641.52998771452	1069998799582.561	317831053.65123665	5966446731.492075	53000263752.50387	415733.3672749329	1748859958009.8713	1566775804942.0796	439474262100.30066
3944912.222293751	1426627.4084467536	158124.74425859458	11127075804.21536	5485202378.885804	436117419646.1871	176311.64716524724	711680353.1001517	380441258092.32654	359124743625.126	103144.83670737525	1725400884.2156584	208199309826.34183	2236546447628.88	69111.74510274251	530454557.67631525	1196769.9661162859	755681.9228284775	190007.82484741174	679990.9207711912	6657918909214.26	112081.58492209436	495806081295.1907	108042440.62585044	2528021453.5521994	12485811076.896599	282166.8266434157	1317782282630.1333	518583213056.9084	302573551182.01447
216550.9375391663	567156.3233657902	120810.41840267957	3461740938.345931	3133657998.525566	149486101607.61874	144636.70462134772	346343332.10737944	176760753914.40997	191953474053.22232	102797.27614352402	320672094.4900586	26347754825.252758	1260016018718.1003	67771.84830542763	149300644.8865623	592898.7660473563	410707.32671017677	186739.22121686128	370622.5009225132	3358496735760.346	110871.34949281024	298894438728.2139	17553058.19826299	1030101125.5475568	3117241777.0592127	271499.7111515352	617453246552.2794	299797001836.7912	158524847531.77826
106338.37556933412	104436.9370528041	118346.97449747566	1677933729.719523	1586762821.5936682	72771923001.93597	139085.7191951016	82088013.80156218	88573234617.94737	117154347559.39854	101635.73835028945	11544843.520094097	4463242492.022925	657809471890.723	67250.41790564702	18764174.52082011	273295.10925683705	147505.06925883156	183366.08563397656	208359.27108233533	1064869426439.3425	89100.19432501425	163307226003.06348	1434624.7701686716	643512622.1635296	971334995.8350221	234584.59439379958	353336232123.2853	159062013267.82782	62737069798.28643
100917.2713249309	86009.10776963302	117687.73357060549	821641591.7129272	875690097.1488105	50498508963.186516	130889.83387306193	49101626.312073	59971842768.39976	58407946228.80455	100778.69229267657	304264.70658566896	1575412216.288318	124347591139.78899	65622.13110707296	6003945.279251618	189527.0131504904	144574.47455344826	179201.95280056293	187312.74553130713	670714405637.4644	85821.87898436503	51705607569.031746	403349.4555129941	56074933.65409424	334565875.7075588	234530.33350226466	77771234747.57527	83879961931.81732	8345803158.852915
99506.54473569029	79985.55625359774	116410.42760956775	440851637.00576276	502076856.774599	19863525701.68358	129698.3769551247	24255720.760048956	39517639399.55202	11194365108.468382	99465.65684683976	110428.76940604519	579826188.5424951	39514729638.65284	65622.13110707296	465129.0131546191	163754.6057991916	142699.7155716237	171419.6264308123	173445.18784459378	359377463515.92566	84889.12220317763	10399606942.084543	235230.83359509846	22856903.828087997	134735571.97734952	225486.4966550254	15147983144.796722	29251190840.000145	2158081868.990692
98367.18350402763	77401.09052604981	116257.09346724383	105271427.29604557	284494282.1795004	14817852396.382725	129365.76119003737	15448344.879362939	18535097300.550644	2653732908.934271	98888.79504235659	93177.33585286778	172106121.85566276	25509320039.63431	65622.13110707296	150933.94103751754	152036.44800855845	141762.96243263004	167705.96976120965	162508.24244561914	196817060545.53143	83460.11622399185	4138438096.9470997	166245.44470425072	8728177.683335232	51819813.06210989	212545.81205912074	6263915678.329093	12591147420.851582	250233845.54532292
93627.94352625153	73973.75947214977	116257.09346724383	52467292.224424876	102810988.73327497	2367421817.693922	124612.57824707178	8862510.05256724	9585968733.258034	1384403740.2242858	96568.39100674308	91943.3865505444	39951432.780914664	11947013444.416548	65622.13110707296	103903.80386512057	152036.44800855845	138889.07741918758	165368.8275750778	160271.05948278212	80064266446.10872	76894.47525113077	1931803024.2690113	146479.52819078704	413220.1814188411	24086428.69823221	211705.40767189712	1127896643.760634	6235098266.398562	71914209.8338718
91265.2765374723	70534.61439215497	113523.93084231598	17578251.48942906	54561898.25215081	586853762.353826	122546.13835985224	4251300.151240264	3901060639.3884335	759012327.6433003	96369.04312009855	91597.75458335	9886359.155084692	8432434051.137526	65622.13110707296	101362.42220025082	150685.90305395977	137318.36262792075	164376.05655060682	158328.05012391822	25088441171.67896	76802.19784500684	61608379.582655184	136062.94965511904	127260.24927795798	18631863.443552703	209097.59602569282	863421034.5778708	2469210759.891943	13108177.850988563
90110.44213002117	69607.87477522432	111335.49180458141	6160842.81701048	37436186.38295109	308479192.02284867	112385.38382281302	2500316.5143267033	2792596070.135095	440026449.19412667	90542.35233065557	91597.75458335	3334010.7675565337	3344981060.902652	63295.38769626223	99769.74822554755	149831.4987202834	118814.51823346165	164039.29893332635	154616.53027426446	2804194473.471969	76719.35338986162	7773973.753014524	129538.72282497279	83180.11498002411	4535035.264420181	207769.5350726647	366437846.66817814	674997462.9338007	5641630.577762343
87202.69064677214	68702.68388802964	110475.19755806736	1614790.9091028657	9830539.489806717	177879997.6213298	109359.76327462203	1342645.651554378	2088736386.5800054	60899091.630726136	86863.45421948648	87140.94260169678	490931.5917851457	292233581.43133545	58644.19829669783	97341.4437332963	146507.77962489496	107897.92838152898	164039.29893332635	152372.20498904484	909326404.118207	76719.35338986162	2022716.9536047652	118539.94496828764	82007.48597048901	129161.54649159912	207034.47150527211	200602897.67554027	415122294.9293985	2184330.090238215
85536.25273301685	67468.46324114129	107782.32109716124	711629.6347566217	4341283.45513083	61809740.12985151	106409.09057367092	199424.64490435613	1609166802.7743762	34665462.02220636	83482.21954225878	87140.94260169678	134500.57097318047	31648412.232262414	51720.27701121855	89188.56060338585	144439.2111122624	106495.96156717245	159708.88529570872	94562.11961817174	459635025.92865735	72181.32856947932	1066586.8047989686	117009.10102909745	72898.3515838631	81329.38464183427	204125.35036047874	44516595.93515569	300310757.0961882	226991.63515727632
84573.28926877426	65731.63771312636	104782.963530042	307280.66465213435	1430854.4127519466	4393099.571102396	104393.06570955314	174789.42315136598	1148233403.9611406	27419139.32362029	81457.39845569528	86245.89559723802	70374.07312217132	10312064.14884125	51153.91398985645	87913.19016014208	143012.1037973236	98443.9623562436	157471.56177358274	91148.19582365849	235781222.34294188	71881.50425022459	553547.435694587	106792.41093901168	72476.04202954765	77263.765815569	203231.2002832643	33706872.20092536	123977575.95551698	70944.2593615184
83916.87066166833	64777.23554878489	95358.38959238208	135198.4819406272	361486.6562587266	1167197.3579102175	100364.69389181357	171322.04311470204	1032131512.1417618	5721581.034685357	80541.57826184737	80864.32600759865	69890.46760315816	3912616.2965410054	50446.58141316865	86442.99369242806	140983.09210913698	97066.16377603504	124905.56959869782	87906.25352303464	104174682.715974	68954.46554185214	159728.55996126123	104757.17296206996	69136.56081803507	76688.71755513434	202270.90464228962	9473479.44890644	92306451.63141234	67266.289882432
83357.3254361056	63935.65027967579	93788.5370240969	78648.67279569335	196853.11502207688	444561.7192494616	100364.69389181357	168385.02917764237	428151009.00423056	795063.2156877685	79600.83296010531	78155.84444218497	68797.78210725366	2992091.619418521	49269.820159484036	84506.45469796474	131222.27878065602	97053.61421140206	116077.2743772851	85747.27604516798	70295151.44373567	65014.419411120085	102713.78349824013	103189.26924628617	66828.59932026944	75826.61990944586	201281.52815637738	6975549.789181552	58198065.25234141	66615.52338689446
82372.2802736431	61612.598242145956	92555.99996434258	71892.29100497079	184690.93659624254	183264.91771520613	97862.63217114563	153739.78591103622	178626701.3601792	668631.8272593063	78951.08592654936	76745.99454617612	64271.901742257294	1909739.8041158163	48333.95412067704	79096.48210697615	129426.53659707686	95869.62148320915	113320.63709486542	84064.45803894098	33396958.593059085	59642.4519053932	90657.18183919686	95476.31614480427	65609.51124374656	74903.91048368343	191107.16579138825	3959799.9594697114	47714380.61042693	64029.111404148025
57281.845671505915	60961.91892072016	92555.99996434258	70647.41378152059	177826.01880663284	164718.63072743732	97862.63217114563	146972.12850911394	127421733.21675621	419132.1892456785	78240.28601565711	74278.40948558452	61889.34757062147	748318.2330705761	47453.4665287305	77820.60212371575	125775.38544054492	94486.12669918084	110793.6965249692	83228.33464792195	9805700.665075082	59407.192628359335	82187.04480748555	92048.4887657139	64711.96311781545	71566.05382323054	190929.74358880954	1359636.7007696913	38052099.28837988	63092.735776729955
56159.214018633924	53698.940906700314	92555.99996434258	68439.19068368094	168794.18258633252	164486.0766014982	97862.63217114563	143948.72588219962	72516864.92363235	358223.0147520982	75034.74833802768	74278.40948558452	60381.79093467866	199106.1857253329	46519.71399708292	76589.68766293811	122693.14871404682	92636.90200223454	110626.58599887627	74666.63363868566	5475719.3238523975	57893.18062373359	76899.981220532	91048.86995016132	62236.33568258654	64933.96280648711	186851.38191292196	386966.9833667842	31606739.19684426	62851.98921694642
55241.733608650175	52083.78489376067	90920.89434079926	68152.8513366429	167510.5686680426	164486.0766014982	95712.93279769867	143434.6275492057	39586495.48825939	269887.0595409604	74857.87910970923	70036.98650290722	58866.08916686377	60813.9025560659	45549.07421544028	75631.81652544065	119032.81362015102	90042.80859507967	109449.67965004664	73467.16489535848	776876.9724032843	55808.552766825385	76103.51484265359	89991.05657269912	61883.73245872156	63239.50973035241	176089.34859232744	134300.15240725415	27423836.34905386	61274.66939350144
54556.78941515833	50178.620129514056	88791.69360533505	67822.54151765248	167006.65365666212	164486.0766014982	95316.06476762427	143203.40338099832	10835492.096948437	265388.0608161558	74064.8661809905	69301.89239064626	52121.04347358125	58953.7568590861	43833.61221513223	72071.7836413905	118416.55288341537	87288.83955306959	102353.28607468947	73467.16489535848	265556.0058337662	55536.145204471286	74902.65639173427	75207.04259799674	59965.70219989599	62584.64984008946	173472.5165552056	63857.66163293734	25084707.922102366	60439.788363722655
48855.16230597402	48987.95279028591	87041.50245733239	67602.49777040698	164416.24965359003	164486.0766014982	94915.46306096415	141095.82432990227	5522650.551437753	258598.1549130786	73956.64999033754	68833.35097117211	51580.91142856446	57225.08915588861	41064.51672956167	71005.28567528326	117222.54036437481	86166.88004261584	95448.62540524428	71932.64639031146	265556.0058337662	55499.11768830415	68552.63663631916	74516.72084490667	59017.48412164515	61908.65468358805	166767.24769108687	58824.12157261801	22508644.22829858	59865.066718872426
47187.273351519165	48987.95279028591	83467.90716419937	65069.71099739202	163299.80473455563	162604.58102763668	93939.40377396489	132923.3719553199	2925207.5085686487	257447.10181649408	73691.15509784948	66870.97895545754	50877.41256552536	55803.410596536945	40320.45711484466	71005.28567528326	93835.24646068868	83906.82516284563	92328.19533326382	68986.86691836285	70243.15539260028	54827.084540299424	64763.918283721476	71908.50041029211	58075.7888476871	59224.22151080012	145706.6735340379	56657.513817261315	17324033.187686246	59671.473950872256
46545.797614549825	48694.1890218975	81474.83358499332	64877.69351597094	161217.74726704974	162197.27339350485	90538.7016061293	132701.67957356598	1384816.5321901185	250698.4454984524	73306.95421519587	66052.44378386484	50118.40337417885	54496.933769503354	39237.16158528263	69632.29415364764	90296.79679637021	82947.59948184242	91874.9461157078	68775.15314747926	66248.2868266089	53187.569952885955	63945.721526330715	71019.7563303272	57583.42865182791	56903.87214223967	143610.8723445243	56217.33715553301	9408200.251407892	59229.88892671024
46181.38534104676	48392.77249972812	80375.56451118903	64129.6541999646	153536.13482609185	159980.55924590907	84676.94499391274	131170.90724004176	454754.1758841437	247729.2490746171	72126.13024357709	63336.7437657452	49378.985728086656	53173.73284534265	38959.76694939961	67835.32916703784	85185.10342417937	81127.7648527201	90568.09129527998	68370.59999059206	59497.086049300815	52119.2946100748	62362.93439766543	67513.25693278913	56511.73534439336	56903.87214223967	142470.5144032073	53342.131888099655	7198399.17688266	57013.57783110776
45735.509024431325	47870.18606123246	79500.203362477	64043.19681550152	149350.83765260523	159059.6867824801	83797.30042477143	109389.40640658601	269579.03829165234	246489.20653870708	70241.24453274367	62655.13693730736	48086.33695964473	52673.84727103491	37717.00956670752	65131.36396074403	83423.07355308686	78349.18075100846	87334.2149375498	63709.468461361204	58540.2952171988	48263.55104746584	60182.271077804	65914.32714451688	56511.73534439336	53956.88750812339	139871.2696352075	51978.30150658735	4064187.4612802602	53219.12325575456
45524.37381232579	47756.93573892072	75585.10911457338	60671.04142609731	139046.7069659483	156702.21184722756	83138.89155390093	108158.03050320254	203845.49774630857	244650.75997133	69967.9897393373	60916.553652966795	47341.976968770505	52261.159692387206	37245.64045186613	64469.987649990326	82362.28488952857	77163.64526116836	85433.30189904348	58908.68509206683	58041.76293885046	47510.057494908426	60182.271077804	64068.74302428179	54987.95904136182	47161.434650609495	124248.16652642217	51978.30150658735	2703170.2406302174	52366.90153862787
45469.97874888124	47614.44441520473	75095.52543524027	58388.30431727032	111659.90888772014	151619.91602760917	81748.39625141084	106616.01928257322	152457.83176146334	238294.6311579766	68470.10338960555	55179.734442055444	46995.87256768743	49502.03389588783	36519.4934058968	64132.33962034754	82116.28181545709	73766.2503097516	84936.08572155506	58470.11658348671	56855.31278699231	47307.877635069344	60036.3619492111	63455.90839792201	54339.933755631464	46438.475104298086	123435.03677798914	51978.30150658735	1926432.3428057372	51941.31648103109
44511.20011132504	46766.97627853934	74660.94309238826	58231.56701112566	110248.38063196167	148327.8769322276	80718.19315063096	104432.36850188067	138923.22216012492	236434.06948377236	68065.03493913914	54460.70189591466	46995.87256768743	49076.259568943904	35217.601797740856	62275.17636030399	81025.40838209204	72968.48409820642	83787.5817281953	55054.9545473234	56307.69637686731	46595.60759785412	56250.66586579629	60613.1999058219	53129.94695735238	45175.157751961764	121542.3567730652	51917.628450429394	1442565.7814126762	51435.775203916666
43304.542790946274	44802.25206851074	73966.43596867123	55238.76306436442	103577.86774167113	145718.40417750643	62696.989741987985	99686.82682846187	136276.90872343472	231430.534788627	64325.862452713845	51946.47108812383	45617.38698237274	49076.259568943904	33836.5362639424	61486.85277611114	79985.80849815588	72141.77083034819	73735.83158503991	54380.793624123	51149.72311085281	46363.19530836019	51822.49164500066	59524.23646407198	51461.56659682909	44617.42794872577	118959.2533502621	50746.74509288853	1043667.8046625187	51079.06922677334
42376.64294162218	43664.586450043535	73601.7235157805	53971.09858718819	99068.01910786118	139026.74786751647	52963.22839786907	94389.73832631457	135114.68690854983	225343.43127682433	61575.43622540617	50607.497831543566	45259.196081520946	48509.71039265357	33559.68174486052	60767.85652257603	78714.33267040647	58228.68797891708	69439.76616209261	53966.613023118196	50792.717910424224	43795.908387568066	51450.95690604482	58947.691191030106	49731.116805866135	44373.017197456305	111784.0275772634	49869.78967259192	435567.11290838715	50478.93785009258
40568.47518293623	43178.271426435225	72938.34264527392	53388.661585640504	98332.01048609627	137992.49225535526	52261.52414823056	85479.90306100513	133427.49256322853	211662.92459465633	60844.14103933703	50449.51975354442	44582.38416848258	45624.733560893954	32936.80498459068	58762.01968033019	78707.90324531944	58228.68797891708	68716.57612714656	53763.129870426754	50792.717910424224	41780.94496046314	50698.1765948593	57091.63150324771	49285.620099296124	43848.51295608109	110639.31357762161	49169.522229990995	340947.64134103706	50052.37301612304
40303.84371657366	42707.57538633103	70010.2542689286	53064.08244476787	90310.49061214596	136168.17479330004	51917.33885213515	83867.81874294174	130948.58462772536	196541.92211578938	58461.34058999467	50162.720295664985	44223.818879528815	42992.36784936768	31080.42387062212	58205.625904950844	77774.12821395305	57288.09450783421	67872.06924769697	52847.876319508505	50792.717910424224	40851.457265591045	50199.96787501684	56281.751688587	48654.55065212866	43848.51295608109	107000.8089625356	48209.270235167925	285129.1542908144	49586.42768373517
37021.074853457	41968.78598152517	70010.2542689286	52024.12058663654	88960.10484258545	133506.08310405747	49730.16081701499	81545.33271258857	128739.03159405803	188321.02404500343	57186.615775474274	48600.07969064195	43831.649308900276	42037.11294524884	30635.525486384035	56616.551936190976	76440.31570238952	54027.29273226995	66958.02887065403	51559.753378362424	50792.717910424224	40459.14234694328	50181.60671595201	56111.71104615804	44570.33048770407	43848.51295608109	95353.39067871113	43078.443811363795	285129.1542908144	49126.57431802448
36422.674965133505	41037.67678359683	69629.46199529509	51635.413974328	84531.16111407381	129708.97066034186	49160.78495828361	79268.18893678907	127427.3317393472	183226.35525783547	55763.48947449072	48438.586197415396	43618.665370528746	35541.758455308714	29832.5692091404	55723.44171400287	73105.70541144063	53560.731075505944	66449.40935954102	50663.163989863024	50792.717910424224	39777.11991337954	48981.88819871861	55558.673781849306	43360.67784390513	43637.319067967925	94921.59338942387	38695.22936187448	283899.58343368175	48888.871967211526
35706.51600471079	40736.34786274391	68188.00060558553	50717.70591474931	83428.7501803638	125527.51187184939	48039.02895775616	76885.59077116633	123978.7770026783	180870.84094567903	55306.97530914123	44210.646062822954	43273.99330573554	34911.012953899335	29510.56295835105	53483.310498993626	66617.26235561521	53269.165508743296	66022.99009885523	50307.19593680662	50174.58518293989	39096.2121147762	46468.27058845725	55241.65929906027	42969.416869895016	43001.771120555495	94077.06991329415	36564.09645547691	242721.1634454937	46150.34440415267
35293.677618330075	40736.34786274391	67401.73238191346	50169.655839525665	82443.38858618101	124592.13522041091	47724.10941730796	76006.01974013253	120115.84283206612	178998.50594634365	54480.84611401449	43809.13630981528	42813.04114453159	34556.1090547441	29140.072445492686	52537.73151576804	66317.25334209621	49426.08027532345	65319.61316672904	49872.97673889238	49534.39292107128	38915.420930100954	45633.61416683645	54572.85689809652	39529.63162921914	40191.1608635541	92769.48384951883	35985.59049194873	237259.9163836647	46150.34440415267
32235.60090222578	40736.34786274391	67346.72046248305	49442.058317054434	80965.91122190392	124032.73937576318	47626.508752801325	71910.2496168765	118212.9271880269	177532.45342235116	42417.289340828815	43571.47777904416	42595.679120138295	33468.95770375878	27866.72309134231	51339.20944341643	61963.41899581649	49225.22075177822	59658.5527795802	49633.022515568424	48029.1407677909	38605.7824505046	44386.68495589702	54068.55940572865	38625.126088485384	39735.90506261981	84444.47591079447	35736.817140851024	146234.56970374193	45755.3868037535
31630.69311972129	39879.66378964716	66730.89188571418	44344.13536666497	78358.86069535968	114966.2258621698	47626.508752801325	71178.25506147767	117532.79453930068	162977.708703891	41142.95272005602	42856.81271990914	42358.32452528754	32512.08848062529	27158.52808647514	50258.58858071982	60954.647897522394	47115.46832499284	56295.979658579716	49187.72297355535	46428.35569518453	36043.87052594386	44205.67718107917	53045.70984212437	38274.33122610112	39071.96096466475	83641.95906926996	35611.56437541534	146234.56970374193	45755.3868037535
30958.463933284183	39400.85348367511	66654.08771958711	43916.40462101673	76070.60980668612	114527.75112941174	46354.05956789773	71045.76507101102	111570.19837622766	161575.40887371328	41142.95272005602	41620.74012206874	42358.32452528754	31136.500254755654	26729.619703339617	49758.63853758292	60017.06769380049	38584.790784959696	55543.71729872103	48499.11465508733	45913.02857309529	35631.88800508064	44205.67718107917	52012.41168691496	38274.33122610112	38644.60911942643	82332.28982724223	33579.91074930075	122179.31195662526	44672.564773495295
30372.29923080437	39378.68539128784	63072.20091310431	43841.31900096705	73960.03659230714	112165.7941008882	46061.09893350162	69230.35959766392	109805.1547313879	157514.65550987658	41078.73634918909	40001.585173462685	42358.32452528754	30025.441894469244	25798.754168988275	49487.31101711247	59278.04230652309	37770.46247351644	55056.33072513729	47819.026581659164	45596.4895364743	35229.78163601988	42947.364414177755	51095.29838291799	37721.51241604677	37930.337205793774	81913.52579215204	31662.184091004438	92249.68258163924	42369.67125464221
28627.73056304735	37251.219958734895	62181.93465248092	43801.16819491632	70081.80180450389	111878.56123240825	45061.52023657406	69230.35959766392	106770.66170642659	156343.9270041663	40900.60750098609	39550.880076252746	42102.77529996552	29535.527068591742	25457.25019421935	48239.14334322163	56722.1053750153	37072.6683704541	54005.387367182826	47368.09771256893	44128.72915938169	34887.2439318365	42417.37901820572	47389.25444875958	37721.51241604677	37930.337205793774	79826.04520750293	31363.278024833	86783.69091675038	41565.40549573573
25415.523120117192	35891.85731149427	60795.1033316627	40779.11203384417	66217.60157141497	110966.67313994652	43675.61505453703	68885.11918597485	106098.41001618859	155741.1789395914	38990.591105510124	38666.85168823206	42102.77529996552	29175.696749439336	24789.63617628473	43753.853812550195	53298.622733238204	36573.01723678897	51414.89568870776	46077.03962610661	42947.87556031689	34280.400679162965	42022.506688211135	47187.955255766596	37589.63198437755	36075.782709151936	79197.68643546409	31124.825867374173	86783.69091675038	40990.450064680204
24445.25195844929	35806.213600497766	60294.74978146313	40308.89865717529	63849.98641599746	108828.68023393503	42620.50762078261	66763.1518353068	104425.64207620769	154723.05642012207	38990.591105510124	38024.739607042495	41931.801230362944	27643.157502553746	24385.290060922907	43156.32845761847	53130.086065330855	36210.08818693669	50980.60893848642	45383.834062175025	37549.168843976295	33869.59571090117	40274.23837975849	45655.98631961628	37477.56161262007	33515.353520451725	72027.65982177082	30731.317693636556	82424.16076703109	40190.62964750683
24445.25195844929	35201.33327244498	59827.052419984946	38183.1407640798	63163.66099736198	89821.27756547168	38207.903670562366	66312.78416525495	103680.01946246294	152127.6792825766	38022.11424364306	36741.01662811577	41814.56682654464	27023.912013588684	24016.705311513342	42189.22206167979	52380.19244398603	33412.69849838654	50436.89953992741	44974.1011625075	36913.227350017056	33302.00223585826	39733.390268879586	45280.24856417289	36217.776577183235	32666.298381341545	69277.82534322298	29009.84952468284	78985.51966717135	37531.358018845625
23149.825104343832	33046.36436059908	59071.324275318795	37706.44371776481	62234.87395510563	89395.319798312	37074.53021053298	65057.226931029065	99306.94769131725	149279.81220637844	37143.85807123791	35965.182266300195	40258.281960750784	26733.529412263113	23795.534365493288	41677.18857653543	51687.1655434177	32855.76061765257	50079.09723009259	39303.36638076905	36584.486460854474	32783.345201168384	38942.14755484256	44964.00494947398	35654.13195410989	31636.5889183422	67983.60017608742	28866.203066349834	77946.38725400894	37156.96120931431
22454.96881434566	31392.858449513733	58965.420537980484	32709.9037109002	61775.68291259085	87759.62302519033	35199.93773909558	62277.147209405564	94229.4753450584	145485.46661782282	36037.877215095476	35379.60752525298	37826.104529260374	25782.307703874878	22970.119195663054	41055.683399522524	45962.238813717035	31728.34945449605	49737.92079779979	38321.07645434973	35057.27453183242	32096.699631734093	37823.12662398798	44504.93110432632	33760.02589586344	31540.70666790842	65194.40263540408	27408.154345645507	75371.8321752133	36622.68999701218
21318.503626219415	31392.858449513733	56032.87131247531	32244.428238484456	61379.24649441597	87234.71525091362	33545.379577743224	60248.11987408281	92097.66261464142	140687.52622417855	35767.07283824558	34783.2812912915	36454.02479301226	25548.36298370096	22636.536322183983	39890.96978968629	42520.73405369861	31004.98873160418	49510.04369979178	38231.75867684216	34783.33178764815	31532.323142600042	37173.38149175931	44285.6507180791	33624.762830469044	31171.539358609294	63629.13601089272	26887.150860360976	73865.43289927173	35992.59085726295
20953.381825870776	31103.965886384158	55059.269586740214	31411.076384370055	60961.39064003356	86409.96275921272	33218.43768896068	59920.08827109832	90816.88478278395	140502.9279065261	35767.07283824558	33939.53930854039	36454.02479301226	24024.20282710291	22474.779728264828	39409.45264181123	40691.570576827755	30970.403766797255	49145.861167821764	33858.049371309826	34689.69019698103	31051.211488332472	36411.26493487927	43473.432596254264	32887.787390085694	29828.87551182706	61942.01512914641	26509.90448319709	73064.68010943082	35454.5514608252
20697.963224415187	29956.496945259278	54425.23632495852	30652.173233318128	60815.2969623863	85724.05344085452	33122.6487987588	59120.23185067721	90075.87302269603	137078.13148286604	35685.182096425524	32006.066532388108	35574.083535972815	24024.20282710291	22392.79075071115	38482.30621224927	40443.27644378437	30479.735344743593	48621.85405512997	32736.17781819867	33326.38643995983	30927.83614928593	36276.020407028496	42768.190504613674	32471.68921013588	29445.451801399602	59709.76211962642	26152.540475064594	72008.61631276662	34943.63079592402
20141.84576894121	28503.08959221356	53695.677689278076	29068.549965069615	60041.877857723826	83064.33031845382	30854.560156418338	59120.23185067721	88850.88909362716	133042.9526581334	35067.02480213605	31474.319146106143	35205.43654505013	23473.78960528861	22382.683744533206	37738.34399575395	37331.50433359504	29588.610844729832	47995.452122033355	32685.960598922524	32602.47449363711	29176.740535497807	35906.32632825424	36459.88235720245	31536.62757975002	28913.375108906475	58538.15382659259	25819.819806791824	69117.57327903523	27820.34960965848
18695.162921071056	28059.251580753487	52410.80669162708	26080.606860168315	59592.709750300884	78243.77451045578	30647.513809897388	59120.23185067721	88355.1175348969	130915.1369226379	34541.36585317858	30587.469055560374	34890.67011298935	23245.45389718354	22119.749850776898	37217.55824191811	36043.30153684275	29104.454594146922	47810.94578273423	31664.63840436408	31999.999331069186	28146.180994811217	34387.380591794645	32929.52768665635	30914.168331893263	28593.12969622127	57574.09783857316	19779.88655041541	68270.18354394547	27099.384699768354
18532.228634716488	27677.66744117652	26213.05389171584	25743.246389756005	58486.73233611649	75721.06282315282	30419.74109132269	54146.07230082664	87559.69550836505	94223.65514798621	33986.75071671828	30281.155018344718	32476.157644956736	22120.404333205912	21867.268626007994	36676.42454316234	35418.28866307806	28186.502589675176	46384.96963124679	31644.72898305605	30628.073783500757	27945.989674489003	33564.41402033057	22113.81555272722	30102.475172118284	28415.39422292684	56981.72907937854	19603.214442526416	66357.09685416578	26817.37680634943
18117.548912369675	27508.29917752723	25186.76161982417	24368.489459904005	58486.73233611649	74529.24676572873	28914.247291681317	53969.92929840237	87172.76896476695	81711.6296029906	33209.95348792017	30067.821995486564	31943.273126954595	21496.438550243216	21531.538007586965	36117.07500345485	35050.103291346546	27890.9734635674	46291.48342895686	31395.103710561973	29427.609075328914	27596.963318807495	32329.592903621917	21490.85705976832	29279.8910993067	27138.63696379499	56660.61893419434	19090.31150912199	60162.29274603896	26026.605290196916
17836.854778383706	26932.801785869568	23205.125368890505	23878.887455099626	56372.01890374452	70870.20844286407	28138.47234803292	53708.89177647108	85960.71579319818	81290.83875451748	32966.521288683914	30067.821995486564	31412.658435768364	20114.527461044298	21353.690333879287	35468.8822417337	33703.06911578825	26838.47009532238	46082.62873814057	30660.57125202819	26975.35035286354	27197.068801300054	31990.978613064435	20856.678438270494	28747.83630273838	26633.346181746696	56270.06423658054	18754.229061924154	57822.40322482325	25541.38208351464
17417.794481046287	25596.466942981635	20999.81942152086	23584.18661537387	42170.22111331625	68517.59718573403	27495.187248260147	50471.90597646583	85158.60790093348	80466.88067969587	32717.51601709826	29660.191510864082	30716.99742695249	18967.252263705726	20746.746742356514	35208.55095134981	31771.0742475469	25149.51592141844	45549.02064238181	28928.93153196142	26273.031029010657	26763.910263358743	31538.60909715591	20462.909352172574	28495.32620435536	26186.719276543114	49709.449852490936	18677.76662336828	57158.70551084081	25331.59791421429
17025.091058047816	24997.94709668678	20096.015043461397	23237.427081901245	41887.16606171432	67740.13211191312	27033.374325268385	49644.29347502114	83029.56122563125	79967.60451467121	32315.54531500212	28281.952478070667	30281.719584346512	17686.854283657827	19457.50750806292	34461.91680418391	31087.14353178285	24855.06362545348	45422.26930864677	28595.444727736492	24870.20992455862	25495.94182955473	30697.53978015615	20194.834993331635	28303.51558105833	24796.103987342	49292.38558337434	18123.238312072117	54749.42261290798	24575.96273638298
16802.635095839523	24426.389140303	19435.943222230057	21743.56324192869	34773.89003275644	66333.34810760856	26815.62217964142	48877.30667744055	81313.75312846464	79623.00331491503	31722.63014167603	27792.17444645691	29746.725167003402	16813.98033992148	19141.535722024655	31846.13159549847	30293.768312640947	24706.73071853974	44984.35761118034	26187.055734799847	24553.229304176464	24968.070534617127	30509.639979287833	20142.73280516376	28303.51558105833	23818.56808978871	48587.928255348605	18123.238312072117	52808.25492926908	23719.308032316625
16627.633149048317	24091.276918487056	18444.22721930236	20897.46461270761	33317.85588514416	66177.15592141083	19396.527975641027	48129.99723874731	76187.96025863734	74123.81378543188	30991.765011935746	27224.89817842454	29374.46776237194	16632.744252840097	18575.86310337645	29044.73061054899	25165.641406358143	23153.06827330836	40846.036161458156	25427.052214886833	23724.83497450296	24338.497543386224	29902.91029576787	19878.127380572107	28258.597495973594	22675.895594499634	48024.46859005219	17334.354385922703	49648.203392519405	22308.03457897486
16138.983722661083	23886.765936894037	18320.871899931768	20494.375301399094	32238.997421132335	65459.95307756388	18824.656819742817	47231.523996158496	75101.57399621686	73098.10024773779	29928.299670486012	26276.03408652592	27964.662528148903	16327.598506310573	18195.220947072146	28535.11274584803	24865.07628940166	21619.3461556398	39983.758407279965	20221.9279797137	23254.197895638863	22118.551511248235	29534.607757338425	19477.72614336026	27771.083308710615	21206.512936487074	47172.26840348601	17160.0010577552	48728.47485994047	22062.252101334714
15323.43059234823	23060.469543353847	17866.994224163092	20306.424936696185	31906.313712570747	64571.14315873539	18569.617769496468	46374.146596648774	74852.034131311	70632.04038429256	29606.32745302878	24229.21426991546	27776.14551787041	16247.918002955917	17919.895600211436	28535.11274584803	24267.4819706456	17472.447719302152	37705.364320313136	9271.448398325132	22750.894502593568	20215.771068927024	27923.567067843425	19251.512185387808	27579.620643415434	20075.919844587424	46495.93228797216	17131.03098893063	48185.79304692281	21456.47666641728
15170.673260442894	22859.04645243599	17246.6025870276	20027.745036020468	31138.6091528662	64234.788793791944	17685.822512172585	42387.886144935896	74372.09623041318	68222.68044406024	29400.068773911134	24075.26382751036	26404.447154417132	12179.980212748404	17787.617650454213	28109.90845404362	23751.150808067167	16724.353728143113	36828.66801603284	9134.22561446741	22437.541335254657	19546.620079121196	26961.80331277703	19186.750533459344	27336.87735129198	19740.80827277764	45717.346934074194	16894.49093828403	47795.70034981845	20746.14062866676
15050.114409623411	22241.820628242553	17012.092131097066	18254.063605024538	30652.398083729768	64234.788793791944	17356.70730544274	41915.848518236155	69851.88120787016	65428.68227755301	29288.29260137496	24075.26382751036	25361.726384477457	11490.632959258613	17676.91769160048	28109.90845404362	23313.54646256585	16508.964281529155	36525.20934138023	8905.071943942261	21985.51708118727	18783.20091268725	26214.16956681526	18845.503144765167	27240.020412207083	18152.6748993095	45359.23522656056	16288.315281725378	46480.56178602255	20211.777379486248
14039.761798746647	21356.278882253126	16985.19523706477	17505.5094819329	30440.787147023115	55811.51531386953	16838.184118616213	41576.61333093252	68875.4865279318	64732.68235212082	28706.506314422306	23829.543435107917	23758.183027900326	10735.156226000821	17497.588472317075	27830.49078170835	22222.937660720865	16405.690223580106	36273.75187081038	8250.57007509797	21510.28316554608	18706.258722354287	25865.023063385404	17912.303381886562	27240.020412207083	17627.336680497036	44011.06197309345	15803.290292443096	42692.704312674534	19821.30187547065
13666.033574779089	20620.05110276173	16504.591344606488	17449.324934164608	29888.156918873967	54002.21933638974	16607.36807030097	41239.76496866391	66777.19896593239	64016.08503921689	28580.241793488283	21927.524432499955	23495.32017433361	8242.842684599742	17109.756644611516	26940.563354924365	22121.072772994263	16045.918037997715	36147.03907516132	7492.5816364516995	18103.83557221602	18040.224329608518	25322.34343309731	17539.805682925813	27240.020412207083	17350.034825990926	43285.71494208132	15461.6231471014	41887.42418597215	18603.255724026545
13421.755972751806	20520.383789230906	15819.275260236878	17138.46673389128	29175.668097710946	53159.238147482516	16243.812393965822	40392.24330609067	66290.79767650698	63074.00437157064	28005.509648920106	21791.522960105285	23419.222205250902	8153.195521285747	16860.39375847413	26445.67911349675	22094.460494870837	16027.966035193775	34721.94861505062	7182.5384603844805	17733.81975160995	17535.90748640612	25262.72263804918	16130.257806649975	27240.020412207083	17009.360498700462	42668.60991802659	15299.155768170256	41299.41885280193	18293.763224999642
13329.804572406181	19746.63967602973	15591.651884193476	16891.92610479216	28056.37716060331	52083.29263541667	15425.705377020024	40392.24330609067	65945.38959592534	60366.709458884725	27562.886836980182	21791.522960105285	23010.897777970356	8043.592756397516	16609.474296204207	26445.67911349675	21218.788718945187	15138.901069223564	34335.45896608823	7056.884634131689	17089.946652446048	14492.39218223291	24559.926066168435	15709.361930831486	24558.650510241543	16610.97571887644	41207.92986915261	15098.201083567881	40725.32859232572	17944.597018111668
13239.644460300828	18815.06746012819	14199.91462557163	16809.261959087737	26538.84628695074	51452.99014659863	14940.092408493632	39676.84289329814	64951.53143400812	56901.788695506766	24657.984388884346	21731.95090715399	22482.36514446409	7899.263351847136	16289.503525626797	24806.32439618117	21218.788718945187	15138.901069223564	33868.67882200489	7005.121955017705	16991.649153870185	13902.385414232502	24280.11771267585	15563.120168478268	24230.272510896855	15368.491557757921	40605.0146788833	14750.643992445363	38727.03605566338	17619.204459127708
13038.014635414183	18122.915588058055	14007.372675500073	16405.000614306904	25579.4197067375	50686.45331401718	14189.648312435913	37093.11002578097	64456.41675546342	55854.049989320374	24065.401714619198	21512.072168777362	21282.590127436037	7529.667328007713	16170.214676060927	23315.765460589868	20994.804851296332	14736.345742263398	32252.77847240364	7005.121955017705	16558.821370095015	12898.894264483743	21114.027848498685	15434.284290961856	24083.61274596594	14434.161758792641	38690.62406904073	14066.42192770524	37306.0510032326	17359.209951094505
13038.014635414183	15971.563929818865	12258.7367624711	16215.465863040678	24896.054734241974	49684.391114937476	13485.750381341844	36517.81988426001	63445.392357951576	55520.01320121658	23898.011086460458	21252.506881041547	20765.086123751247	7324.106451118998	15926.060054727961	22839.11796782095	20602.584466684984	14087.659220037973	30414.862481595996	7005.121955017705	16243.733493779548	12730.921672195142	16379.473005145443	15253.662488765265	24029.31761339708	14292.424893426029	38267.70248877889	13902.312877894592	36897.821344845805	17022.62175785671
12921.02347814037	15632.138741927216	12176.541858272087	16128.237318350411	24340.325141006884	48329.29865418237	13283.131069335426	36074.769602812055	62992.93815096259	55487.50661495934	23560.62834927379	20931.00501389138	18539.208687596416	7138.735918590341	15764.240041915342	22180.278054429542	20131.091629829538	10624.797242339722	30231.54419163886	7005.121955017705	16014.911693856935	12541.607630968267	15790.05652479153	15157.27957176821	23025.140001132222	14292.424893426029	36447.68989196342	13371.197161115473	36426.61089454536	16789.166132208753
12824.303262014691	15399.718295385439	11673.87297820788	16104.805642654514	23849.168755042607	47691.884895596704	12880.360323519662	35461.894089148256	62824.18244503429	54710.15596827016	22810.023973554682	20780.834835880843	17954.37960197383	7138.735918590341	15451.075515746516	19469.866296201664	19528.583907397206	10147.011860000408	29612.527040974433	6718.482875349527	15510.226879511696	11653.645689075254	15343.847739436924	15123.50081490264	22500.797733781164	14187.578618729669	35555.73072034557	13142.247701487537	35433.966384191095	16161.790184824029
12131.38304403803	14850.786733861876	11625.172469001704	15674.931403147326	23717.589320102525	47691.884895596704	12764.3077444349	35461.894089148256	61318.10896494704	51169.37319153346	22692.96666895458	20649.070382157617	16865.883646428418	7055.568820600614	14887.12857556661	18005.84148129775	19087.202638661707	9731.941770919813	28395.959925574538	6677.391596894835	14997.999802758928	11068.122276264	14927.619944404716	15123.50081490264	22247.075524613538	14153.872156695748	34990.800375202554	13094.212382830496	34970.93389624814	15848.663526891592
11962.221954031087	14572.173481059695	11523.3746805654	15505.689958742947	22730.668141356935	47211.1585413568	12550.469362677886	34696.344264489584	60442.40991558672	50604.84920163077	22464.366324098955	20606.158348973848	16740.46801900389	7055.568820600614	14422.159442182956	17801.989970333794	18851.993353497186	8999.834550690306	27953.564898528086	6595.011059960318	14399.906172790521	10552.983502730458	14731.374270420609	15123.50081490264	21995.868689171162	14124.95520131424	32614.178389739074	10093.526928528174	33794.524116782806	15564.89893748259
11962.221954031087	14393.91223041513	11468.746911996657	15218.85062239897	21953.026426532702	47129.455000202805	12417.81976532465	34302.88388194918	59811.94293065909	46225.64626467135	22113.35570358968	20606.158348973848	16540.73149224561	6939.773308958886	14229.057802618194	17610.16339386879	15462.003884092315	8944.814483832572	27717.711079053464	6488.333921094546	14263.192138221864	10165.126915047544	14647.423755521973	14864.987073170869	21843.081723168096	12598.452881742198	32382.532185801883	9751.48085738745	31764.277501081724	14822.888513325335
11673.902256910653	14393.849964741916	10227.176485564678	15074.663591858523	21626.354271707452	45279.35969133387	12292.5541636623	31909.23686290475	58851.78085823567	45570.87612613504	21497.438819277115	20393.093553654515	16121.73954215388	6646.528884299555	14157.121060215704	17408.578524074783	14944.10250225265	8909.135794769678	26199.908660663583	5724.976460589692	12967.181884151982	10032.929710489916	14402.888054660882	13146.406755684979	21471.054118078802	12504.767669681507	30298.707790861765	9400.510296576325	31764.277501081724	14041.121983413686
11517.117979744373	14393.849964741916	9537.136663401066	14977.547691498432	21131.61480232654	41999.12257648666	12292.5541636623	30696.25282602058	56124.363132958446	43678.35998060648	20921.494882041567	20325.888016611258	16045.792797943848	6615.761933548257	14030.688629857777	16925.102423602177	14759.232675096497	8759.722369345554	25930.325890305907	5665.938988336233	12828.629215169256	9876.038041836426	14022.39087946218	12092.24579418924	21226.76656411401	12308.745499102824	29321.23320100642	9265.220859944871	27923.494397739134	13915.65321408729
11385.321181710558	13988.29357861344	9403.741609385848	14833.376154326912	20524.23183220651	36739.44459716901	11865.828039308131	30239.27492872751	54128.92915553176	42791.79086319154	20570.58658286789	19706.231961697646	15622.370917792594	6554.546223489355	13083.637601315015	16314.656322309034	14615.122619895963	8537.32298937499	25689.184800140214	5446.388570824356	12564.466212876054	9876.038041836426	14008.715908430273	11984.94752371134	21131.1188822729	12265.208811709701	26708.554007825293	8977.847736183072	26386.10295934219	13395.052325343857
11201.03091467314	13187.559326339824	8232.900336886101	14553.837150731599	20068.064012033592	36567.49560222438	11770.665701881037	29766.018172309872	53569.93665850144	42206.83785721408	20342.569610868683	19629.14061944745	15409.188352275793	6174.8272173867545	12329.444246456975	15065.995787828258	14544.312563234456	8193.041926480124	25645.00005338584	5423.95377456927	11988.556289838403	9865.640573253851	13358.401885935009	9645.140762088942	21001.576017356907	12085.631655776477	25407.898865161573	8684.301866529595	25775.643350021994	13262.891348155554
11143.33669405079	13022.503382780706	8004.908354877785	14243.2221146024	19617.437082749686	34349.63241879357	11760.691388611318	29439.4290161803	53090.437401146264	41809.892874706245	20253.277870692047	19280.939368039857	14896.135953329727	6151.190143568189	11650.059468837633	14529.780823333966	13542.17789065839	8104.715570062926	25255.311975307508	5403.751286923114	11581.401872700128	9504.152803913406	12701.457120943795	9497.170237951344	20018.030957238352	12004.029546772701	24569.537554237788	8569.836659611656	25275.755633561406	13044.889290796102
11078.368162576944	12534.63243951257	7973.724697345865	14164.036074346412	18890.65487723637	34112.35923201246	11563.25133391959	28032.802167208756	52013.4131016646	37478.96737718927	19715.19432169247	18845.763411112872	14687.355534317749	6072.035188491643	10633.881575014446	14321.867699990515	13158.480629998103	6896.440786878051	24517.235442947756	5353.476005425764	11242.12714710412	9344.913166714216	11671.815067429763	9368.188294761989	19925.837691121927	11513.940375269525	24167.790370564348	8533.292578718412	24702.90747200893	12873.066625999609
10954.991424917	12430.696258313106	7708.525350563648	14068.087678528585	18640.62231248721	30124.656900762322	11128.807677758832	27511.457294548876	51132.090542042126	37400.1535446486	18999.896178373478	18276.590046237263	13989.547602895307	5963.544303147777	10431.87470479864	13854.347921337838	13028.385577144774	6896.440786878051	21672.73232649154	5101.599532213534	10836.901241251919	7976.3078635795255	11671.815067429763	9308.120809396838	19719.906501811114	11258.646805298522	23535.500589717278	7783.426986277513	24231.30231480552	12798.037848621643
10954.991424917	12170.133848156689	7568.97556456457	13322.715342677204	18326.62414793553	29717.521049151717	10713.460325201488	26904.85358203019	50296.42133319337	36535.298316702814	18865.739836385317	18261.24417160864	13521.507503391962	5949.547309248002	10284.587581981228	13585.909708235185	12693.776614952334	6376.907546396409	21513.26772187366	4939.5694242656255	10749.286603642471	7782.250535371038	11572.550234091314	9292.071786495711	19254.336241772166	10989.312934422225	23089.624712188222	7732.344710809225	23673.00119630397	11129.655941727453
10892.770005037273	10972.487077522685	7289.819579725028	12981.567909794638	18020.532930857677	28924.02936950895	9544.08834056395	23218.40659802593	48361.056313264264	35538.5911347586	18420.655391151755	18164.470020393263	12751.271176008782	5794.400511201079	10132.360607742829	12774.440880742555	12601.13784170319	6233.719443790868	20675.44824911143	4939.5694242656255	10580.36298113746	7738.219082947442	11495.213498094741	9178.77545928683	19070.958286289642	10845.246348301076	22293.422581442566	7669.524353175387	23081.24814652986	10939.729648680788
10822.429890928122	10681.206385192656	7245.277916039019	12575.92072683016	17582.231387986438	27820.78654836925	9368.800641771728	22568.482264450227	46305.86161554767	31854.199635720142	17471.228126028793	18131.09745017623	12407.695282791292	5703.80464749151	9877.493961629772	11945.118297763798	11988.930629808807	6233.719443790868	20653.314753914627	4939.5694242656255	10196.018058405443	7455.0893969796125	11173.905353889482	9056.213180838573	18876.315561155283	10637.072662930063	22038.519945313037	7526.703474469449	22787.68543632112	10665.085704115781
10822.429890928122	9961.702931647833	6912.5347131187555	12202.10256880221	16667.278305437707	27497.280117761118	9368.800641771728	21850.08215209206	44348.842198024446	30373.418594615665	17210.567963990034	17581.52726707555	12059.327358785742	5633.281391027516	9636.161303247693	11737.178206629105	11804.801959504292	6155.21083424312	20342.211826876235	4870.884240413143	10107.178855556713	7380.84682084605	11115.862388898542	8572.261631592753	18747.02279460094	9824.845524594928	21740.437201933826	7526.703474469449	22744.60101981358	10324.22557079058
10262.93016859009	9494.902494593993	6804.029079853568	11539.892814749202	16300.57439378155	27384.339616054338	9368.800641771728	20807.992187895834	43008.62253621543	29878.939987804097	16918.76022885473	17581.52726707555	11889.308032276389	5633.281391027516	9636.161303247693	11495.537030523179	11590.435960033585	6073.710482488209	19430.817908390934	4848.983463785614	9973.852347274176	6578.363082744022	10986.10742768055	8233.205339648426	18636.36053994056	9192.32305377936	21485.68012479671	7526.703474469449	22187.67413535768	9732.180465174471
9305.274492983111	9397.873447021546	6751.2728968476595	11449.800718746863	15985.908138254385	27072.845097217378	9368.800641771728	18838.90600606377	42590.293700677496	29754.10193888557	16624.898528927533	17471.34175568701	11371.671392212262	5417.9383620947965	9471.026090573698	11304.398991035354	11333.815591604216	5837.384154798207	18813.95555999379	4766.8967740611015	9775.233692317639	6455.443690602802	10896.997821721627	8155.1036098810755	18363.010218597432	9192.32305377936	21230.89099227039	7526.703474469449	21710.08382961693	9089.053294798887
9126.879877954656	9261.102899931315	6640.58375125078	11250.49703266933	15829.383803451057	25507.73060855418	9246.211546419903	16591.445988693027	41934.487611033925	29277.732241275688	15982.156528693977	17206.846291961272	11190.198932485839	5417.9383620947965	9015.052465811115	10708.730146106032	10821.052217846827	5802.62240172467	18414.553598511848	4679.092839661328	9429.490359577296	6290.032175060253	10798.91308797212	7642.2866390813715	18226.922067220465	8802.698947983801	20199.84761962251	7212.490170086798	21504.970895537197	8611.912017251678
8945.531625300555	9010.46560029377	6609.664932601297	11200.448569584176	15690.233309852389	24674.144027980303	9246.211546419903	16223.613787670474	40307.88097729383	28987.346184008835	15896.05479365867	16800.665147110274	11082.296769732213	5409.420424689134	8387.419540121035	10708.730146106032	10230.166740477336	5797.436873550736	18279.659278196206	4413.9540898492005	9287.699346557185	6201.620838006447	9434.746837496828	7500.073065069859	17864.133436721015	8739.32766468279	19758.999977526717	6960.560686589484	21256.256715985794	8256.73261163797
8830.352780981402	8587.485168438005	6609.664932601297	10610.037742524219	15615.422421383113	24349.59143635721	8984.978514443515	15652.624447015483	36941.07316815201	28847.161593638637	15830.37299086234	16338.85027252803	10727.94177470126	5289.123731438977	8207.386571662593	10470.965561452336	9393.741764790837	5374.743979366681	14790.201270599853	4383.506976854826	9101.640404750366	6156.605665089013	9386.526533480828	7391.925467554718	17691.130115122796	8670.774397869714	19542.582461859434	6808.826605097714	20318.999466087665	8088.67724653738
8702.793212933402	7916.307322891163	6542.187104961069	10395.387681329528	15068.205876393564	24349.59143635721	8984.978514443515	15294.29747232391	34896.730308287544	27370.406945510636	15437.033851387021	16162.749783468858	10302.931037939614	5183.120547395185	8090.333308366214	9828.518081164097	9186.613170030463	5331.173171200057	14569.57850322167	4373.127700785073	8889.867490337941	6098.130388737761	9331.053516719616	7391.278769710944	16906.739681897678	8339.46910369588	19077.46029818838	6670.753051783823	19803.889997833456	8009.823356717161
8592.907323376156	6716.420871107088	6542.187104961069	10198.626934538643	14351.892075530843	23957.46802181828	8789.355258828517	15080.615106111718	33692.492025273845	27093.426871183852	15163.060086981	16162.749783468858	9879.087931643544	5144.326184598493	8046.335338955432	9775.00414481335	9021.947981315654	5284.000392704619	14164.180122289239	4292.979826837616	8889.867490337941	5748.021809880776	9134.08279900904	7309.49816245331	16320.353983897756	8151.01988035078	18615.315028207668	6570.20533189244	18679.899429358873	7978.105819394923
8486.568412737213	6393.417799920248	6412.514732562893	9728.212331493241	13850.89581714699	22939.674015981564	8511.139747002206	14467.123185205905	33055.448007482744	26537.785376780743	14993.00778111986	15945.902680686726	9604.891080724028	5144.326184598493	7725.422746260899	9775.00414481335	8832.17253863432	5147.589001773967	13949.966601482804	4196.821004170785	8889.867490337941	5710.544756404206	8562.75447060293	6985.576698910194	16241.831013826863	7930.4821649873975	18440.880861329835	6499.719023908846	17747.592605005826	7922.774047660835
8333.168891048526	6235.846207698964	6320.865048017201	9053.24780433408	13589.526758004064	21332.57792576304	8355.659821717065	14175.81883249333	31531.295218509855	26042.500914328397	14929.407519650335	15849.24586282136	9436.461548789695	5144.326184598493	7591.659699757739	9631.553944551732	8794.570168112321	5041.311738861858	13783.05284705162	4028.567507000147	8643.745036766544	5558.66232566033	8290.765610352819	6898.242970360387	14978.675168741389	7776.4838707759955	17976.087229509427	6404.263972694235	17414.728873978638	7830.985174134275
8070.4642861735065	6235.846207698964	6204.086951879274	8932.377787553185	13334.35396618729	20670.115550340342	8296.482922552437	13911.05170809275	31099.9720612098	25192.747700430464	14570.074288230704	15689.489288450426	9160.52913444652	5143.436765929248	7502.356008089874	9484.226845848856	8631.166379647351	5032.254770465944	13503.29289177101	4010.8920376435804	8402.31052593865	5437.208712427062	8140.724285120357	6713.595239909557	14701.528990159633	7651.098725228553	16953.350869806694	6322.555070578415	17176.7287882858	7737.249350937912
7963.765440418116	6043.023245287949	6103.394199328646	8802.645197670037	13133.107849411736	20496.931857254443	8063.71492171661	13586.832555854644	30236.27156944447	24919.785848744228	14316.425122873201	15132.917857422843	8931.508542930245	4881.529253823715	7393.918216816027	9373.85528951944	8490.617445429467	4962.211898470487	13324.53802591345	4010.8920376435804	8280.808793210826	5417.593589092908	7369.819351838438	6600.489482116049	14465.89899540882	7399.3403682986545	15806.4120257472	5883.293360572165	17021.544732062473	7535.852427555987
7873.440427009145	5983.750704240394	6034.457497390463	8670.677894745884	12474.065637445045	20376.389035625954	7917.920785601944	13351.457413560325	29807.78201400211	24577.183029310767	14063.61245045214	14325.405150012288	8848.080801252487	4810.662168969979	7348.265221455049	9194.395017071794	8490.617445429467	4903.34281985676	13072.468368314396	4010.8920376435804	8162.878303071446	5389.182552286464	7211.127502441181	6559.562669240602	13931.245946697667	6999.865272394876	15686.159278553378	5836.359485315839	16853.379130134676	7203.980025674058
7800.163187150304	5805.217332172766	6007.659478703857	8623.490078841887	12239.994962795534	19861.864958863058	7890.633011639503	13229.746672590703	29664.17056827374	23371.299899759288	13819.135859058484	14285.569667661759	8164.540947680163	4609.51879505763	7255.751503059697	8933.23065549613	8332.201886478377	4903.34281985676	12834.849018013474	4010.8920376435804	8162.878303071446	5246.809654429286	7182.438013392806	6464.219632608238	13815.448643819796	6595.966535358854	15415.197345344	5711.563539688663	16669.166195290178	7098.620473416198
7449.768244980796	5731.136911652189	5928.736887060348	8595.629359998895	11681.982242270762	19261.149172929483	7841.523477615352	12923.8518169296	29034.254788591188	22784.55002467191	13745.940729811213	14105.223801228942	7496.609605854917	4548.012215747381	7255.751503059697	8372.241842132014	8168.9435389192895	4858.906921493584	12649.364931879796	4010.8920376435804	8084.670029161681	5191.926683759945	6847.574603169313	6448.141987026767	13692.673021022818	6517.071576699498	15355.04693982182	5581.506440986164	16368.007925893337	6987.2984266987805
7365.310433080848	5674.961720858999	5482.885608116693	7702.16777270455	10638.768727915542	18328.66064280235	7813.874048823816	12795.292105553544	27431.584573164542	22297.130322974954	13076.89695312638	14034.11486527276	7258.1427562846875	4460.472503786565	6303.0147108741785	8265.730559464373	8092.451025652257	4754.030403796901	12367.068974890144	4010.8920376435804	7950.481212662016	5008.506350781968	6847.574603169313	6414.177935022279	13344.599829493007	6480.8136792710075	15072.451153529342	5549.780130959514	15380.462978687905	6696.820045267754
7365.310433080848	5674.961720858999	5242.041674371578	7650.2923678792595	10253.014259533042	17693.496271179112	7722.705126982455	12698.624276679457	26902.068407345123	21427.54818582205	12948.872893195618	13921.702303110918	6654.336260775454	4433.190434416532	5884.204463767369	8188.471920774209	7955.091066213883	4697.310824063282	12256.810252254269	4000.725851148193	7540.012362045817	4967.188222778792	6830.870978646159	6241.377625248173	12921.516692830948	6367.2825072453525	14858.97217044541	5471.862699450612	15083.445403591051	6466.743729254245
7365.310433080848	5569.5145442561325	5031.72672967218	6292.197278642947	10140.118276671059	16333.968792700049	7677.250458245939	12481.969908911131	26708.389874833636	20664.752427130054	12945.720951871299	13517.96000413505	6389.21699617195	4377.858811712902	5641.78682535086	8159.206421803601	7769.38663901956	4562.794608416101	12050.916438591923	3840.5244989547527	7416.438541849359	4680.209354103941	6718.459794096194	6131.49860055286	12543.90717014395	6227.424137980913	14669.66039333797	5459.070262619635	14830.392665720963	6357.930812854197
7292.719803829912	5418.501487174399	4918.274875521384	6174.2104532372	9985.459928683487	15862.106567640443	7526.806312672079	12083.201630081872	24807.228627345346	20220.703179898643	12854.194523896756	13417.247961125764	6118.154758034768	4243.299800618299	5362.036788178808	8159.206421803601	7610.95746581427	4408.898820439608	11176.88265475107	3836.397350615263	7340.665640431359	4581.801580175429	6644.399701056035	6126.5060567576365	12026.620097779267	5875.206773975472	14427.29271207179	5306.691918803947	14384.953038872276	6129.874293639562
7150.601169626465	5384.408152840204	4918.274875521384	6088.842736761881	9814.438821949503	15550.113941620759	7359.714537833536	11863.590709304815	22677.589357135064	19977.235727548697	12747.36764761083	12847.191260521788	6043.977207442508	4143.133981721078	5297.426675917004	7918.7925808768205	7578.632737200134	4329.632578227126	10958.886769302871	3722.9132650305987	7211.009537605115	4558.66769076844	6533.774487558042	5843.222789195936	11866.387834827317	5785.929882515764	14009.742543709262	5210.985916538558	14253.185574564342	5979.002160359441
7118.374787053654	5145.010382785097	4902.955642292918	6027.621786185949	9742.839094959845	15457.661406015797	7348.543635185459	11807.05277356301	21336.456881426333	19118.6368034525	12665.23726954461	12731.962709580012	5858.47885849703	4129.235871468337	4789.827079737195	7869.329886120578	7540.061873245331	4237.062212284102	10728.16919863522	3640.3583968356315	7128.988237057517	4519.826206345024	6365.504671808879	5543.697234553394	11745.470303543778	5700.532771837907	12852.9244408555	5210.985916538558	12858.517334213015	5930.268411218089
6988.465254390933	5099.264966105069	4858.189607637642	5957.03930995891	9448.37552155184	14896.198244079713	7323.096633125891	11395.366356281313	20667.697834478302	18927.246915777574	12155.364140270247	12550.294176438725	5494.372254811191	4129.235871468337	4493.375064663071	7791.47718418168	7463.970292572456	4152.729571466965	10620.758277905197	3615.6143904060614	6411.87947766632	4509.468883393085	6305.765897690722	5528.428905359001	11642.779107844057	5654.3514001333315	12529.122774470128	5210.985916538558	12666.226833311912	5743.071102857706
6819.528604044546	5069.4046796282355	4813.749074950425	5746.721850087413	8629.120927312248	14534.037833570872	7181.275707937088	11307.973914121314	19849.26869729909	18000.984025348283	11914.433403683777	12376.643450317977	4613.888653424991	4095.265556316531	4353.951662378868	7774.315979410457	7320.511343735298	4137.600274455737	10325.492197135434	3615.6143904060614	6352.834481709915	4182.55401621884	6165.3488636738775	5489.156610582666	11515.711777240647	5463.362501621726	11808.320745196623	5210.985916538558	12456.325870670165	5594.301194106936
6666.566823595949	4968.766834268659	4774.667317329568	5505.439475000208	8464.226739528465	14275.915867492888	7039.983153966745	10772.233661312857	18981.906918905923	17730.034988445503	11895.124247544321	12204.486253424026	4613.888653424991	4070.139286908877	4243.67987621268	7665.9946902880965	7310.8716078978	4124.361463014359	10204.557199438206	3608.210285533244	6217.57411242968	4055.7691901832463	6062.700098683683	5489.156610582666	11373.477295642118	5463.362501621726	11288.958054457587	5180.207044766278	12311.935629582931	5543.982470147943
6547.656205346858	4890.6846318730895	4766.106025833788	5462.534957824475	8329.849613610091	13687.37111163696	6768.083329547075	10508.618064518781	18239.44012024748	17604.753103694813	11336.373249371441	12106.984382173248	4494.283759801883	4014.8292969805666	4211.4762790426275	7338.68781003147	6978.815424967658	4075.9192335112157	9650.631737517684	3552.964618317187	5916.433594699968	3991.5509978705322	5851.149984480553	5437.226261440074	11224.616996541119	5449.516201079154	10175.980491171786	5106.288703392525	12077.817463800036	5458.415625340887
6530.595249449196	4845.3960518037275	4672.682496913997	5382.4613871623405	8189.357624194556	13615.141858562774	6750.948308398842	10144.539397570137	18123.024614806607	16511.54945649352	11080.104868411943	11861.612106648969	4343.442788379813	4014.8292969805666	4162.179703964698	7286.103025912883	6977.394563335157	4006.7539808413417	9615.042535659775	3552.964618317187	5825.578983085383	3991.5509978705322	5409.988604676987	5402.063051473038	11102.997715789726	5398.252262378095	9091.580215676078	5049.25779504514	11815.66618344938	5412.610108205275
6163.55405010126	4775.751878432155	4352.379841194367	4993.059152880982	8064.347731622653	13266.08472429787	6726.942515459194	10058.703417936225	16981.06243560242	16348.273002552984	10938.75404306838	11861.612106648969	3918.556260020411	4014.8292969805666	4063.2216302071956	7162.470580776636	6909.670841060886	4006.7539808413417	9394.96152414423	3552.964618317187	5686.321836620379	3970.3544205590024	5344.835741232932	5394.831178781784	11023.171857423287	5302.507334009721	8970.737543244291	4955.916672042105	11264.10218433593	5386.673289853875
5974.317299846037	4734.510481434658	4182.845056525863	4865.054485286107	7803.106622273068	12972.929815740774	6487.5060566775865	10058.703417936225	14070.962695513768	16142.451806894296	10729.266255228122	11383.309810751794	3909.477678609519	3996.812811635704	3944.7501672059407	7060.511181531459	6684.375188927128	4006.7539808413417	9394.96152414423	3527.5853061012267	5567.534075320818	3924.3006035636463	5244.610067991369	5390.736066926157	10865.7409652686	5099.37921236948	8944.876700812725	4955.916672042105	11021.95383423337	5344.5615608407115
5919.965879783884	4713.451839637535	4111.642493997922	4865.054485286107	7744.149676391018	12918.00855976885	5314.702684390808	9908.494571113759	13254.901357673238	15930.073940286817	10626.407980185762	11290.116991117819	3856.2073591874278	3969.4296385872576	3883.5537986178615	6888.396207394344	6516.661383174505	4006.7539808413417	9309.078471639565	3527.5853061012267	5567.534075320818	3593.1809080529756	5216.012855864004	5316.366637583798	10713.263887206671	5099.37921236948	8645.866886431653	4955.916672042105	10108.976668885458	5344.5615608407115
5878.8775261654755	4666.790426257011	4111.642493997922	4781.433324884485	7740.94478210894	12673.83200968879	5230.980885785152	9468.0585455338	13015.89383758611	15600.298869324615	10528.440259601846	11127.276333691781	3712.827020744098	3927.8341163352197	3797.7706568949607	6888.396207394344	6394.74269958825	3995.7881879224083	9176.381285622923	3527.5853061012267	5567.534075320818	3418.6099133014986	5130.945786063483	5316.366637583798	10542.163563377957	5047.29568803274	8599.182602362689	4955.916672042105	9574.195740716877	5321.418103343364
5694.272258662359	4618.441726349325	4064.153811191114	4656.991202096875	7454.877182849709	12530.087325209948	5211.041624599789	9031.344582827927	12711.188872978895	14711.781129529376	10478.785005986781	10986.109848741147	3603.7207382867487	3833.529463878172	3710.7186240566934	6793.950036228341	6314.16735087681	3974.148123913485	8953.29210537372	3504.2736390367695	5519.568615375376	3310.4865121214075	5024.175392834531	5283.702195515854	10416.015616459572	4965.661200423873	8531.287199082497	4954.256387982006	8726.90141133809	5274.46600558261
5622.994754726587	4618.441726349325	4064.153811191114	4587.663860600291	7234.823192659044	12469.0053217871	5211.041624599789	8821.308263051691	11709.258419532805	14575.834848474577	10319.372799705812	10953.0871937675	3603.7207382867487	3706.357337450172	3665.6566345555357	5992.034278568687	6163.108541044766	3970.6225894794625	8803.359319859781	3491.0806202749363	5496.287462447647	3250.8369711229025	4579.420637109962	5251.419011379041	10329.7066213722	4900.242902452847	8531.287199082497	4836.366403359495	8540.576951892206	5249.93423764781
5616.920060077229	4618.441726349325	4054.261850400796	4523.88118970867	7213.119945624168	12469.0053217871	5211.041624599789	8631.479141468122	11075.179114703566	14406.446952365239	9869.280628551405	10834.792899037515	3583.4655265386687	3671.489882946995	3665.6566345555357	5817.762923500011	6163.108541044766	3965.6263385836232	8644.825913221115	3402.0876366354914	5440.157878866198	3250.8369711229025	4537.309338389575	5033.138045574331	10259.537731188453	4805.925223597856	8126.559523019829	4822.003321324086	8540.576951892206	5158.458215546721
5609.216780585113	4618.441726349325	3985.725840965939	4499.592008371338	6970.355646112336	12419.815541201797	5211.041624599789	8631.479141468122	10878.98583427446	13708.305855677734	9629.635195837654	10407.12679614654	3555.3280928333556	3549.1183306431567	3651.0532769205843	5647.315483634866	6077.997337270977	3914.5305183564824	8560.501173908036	3399.373224155671	5232.753576128637	3213.7284834876714	4398.641734178907	4994.290515137207	10089.595871302723	4642.446698441709	7863.62506426403	4777.358132184576	8359.13297263056	5062.604858168499
5551.233917132453	4618.441726349325	3960.0681446306335	4394.5245663286205	6905.411053446727	12346.683012063904	5158.823966753942	8470.807000825298	9913.262035233945	13495.676458285623	9607.563653650825	10093.85595925237	3494.018841343568	3549.1183306431567	3607.253146476771	5531.004983487855	6000.497517769162	3885.8736015078875	8506.785466204361	3399.373224155671	5220.027667511786	3176.9668449029996	4375.5759355710725	4994.290515137207	9705.147966578948	4610.955521239123	7637.99893428182	4777.358132184576	8051.804255326682	4896.351494226257
5539.923146706192	4576.922631409706	3959.136871155295	4384.572050965797	6734.929613724563	12192.495346828628	5126.579027880887	8470.807000825298	9246.793746749969	13394.990122322082	9500.004648079997	9908.431032598863	3463.9476728121513	3549.1183306431567	3548.0263103372595	5331.314216070112	5759.715584768221	3838.510235619126	8258.961558962728	3399.373224155671	5117.703053641853	3176.9668449029996	4330.842603950741	4907.844406977508	9295.360966406892	4223.837941308093	7505.38102648331	4728.905737377123	7880.628612393704	4822.6113308589165
5448.9019712493555	4576.922631409706	3918.3930968744207	4384.572050965797	6649.00449541877	12140.76585256198	4920.007978174395	8364.453339979646	8876.834190266407	12925.955012819613	9330.49887789426	9643.264845283118	3380.101216471753	3549.1183306431567	3474.7571466627683	5197.470846146131	5705.968210921842	3838.510235619126	8080.577592772366	3358.9917382721715	5032.64217185249	3176.9668449029996	4330.842603950741	4877.9571922742625	9113.079642277837	3995.284603886963	7443.2196252723425	4498.8118144833525	7629.125901660442	4822.6113308589165
5372.96562187569	4564.201316992587	3881.1472172507956	4384.572050965797	6520.994883525441	11838.690668716032	4886.894961411064	7632.398977973891	8606.202003430315	12925.955012819613	8821.504162864185	9588.499978593016	3372.8945091422247	3549.1183306431567	3365.5726931033278	5113.0184317776675	5672.694674220528	3803.8924606832434	7974.213819962081	3334.7772369058707	4875.075624452877	3176.9668449029996	4321.3029547942915	4877.9571922742625	9000.834724265398	3813.3023502453325	7374.431476805646	4412.937182444994	7520.533890057398	4670.1077530609655
5327.567258328339	4492.622454384914	3799.8455462850015	4340.667777606581	6442.4758189532295	11630.859031077296	4866.515901868233	7414.7281377193885	8022.917179956043	12754.78450430284	8699.014931180394	9542.531453557734	3247.7963301219806	3549.1183306431567	3359.4104490121763	4975.852790199625	5622.628656533972	3686.1353414636615	7703.695136977801	3303.97728145979	4833.410056050984	3142.166171502494	4248.826780870625	4868.919166453037	8859.4051055837	3723.5336458626803	7354.008224695774	4370.807831715748	7338.542950622565	4646.995113784449
5158.457203732182	4438.924801131868	3755.5868118799453	4295.106549978735	6295.871072503822	11148.161990763881	4783.6625685677445	7051.958597757701	7936.670099999673	12625.197275442222	8545.25985101665	8492.45461773372	3122.140666926579	3525.2090948393356	3331.6348145125053	4965.409561104476	5503.4245673525265	3594.334985567534	7304.709502630272	3298.561208343438	4740.0304735049895	3075.418642262683	4209.419710288617	4786.661052687603	8799.249397524789	3687.7722634073893	7277.542309037986	4310.191154118438	7240.43273471488	4526.708240192835
5074.419110695859	4368.263425967301	3747.9546726406656	4085.9405957945137	6195.499748521403	10902.426626217037	4679.3916434239045	6946.230697929823	7864.381375196206	12288.729182340956	8411.981544149347	8311.217388979025	3024.6522452818544	3488.162758662502	3261.515751500504	4870.164744055879	5442.754449451462	3508.11504690212	7105.048879896631	3271.1160888336713	4695.3529929826445	3010.1727248970833	4209.419710288617	4742.93836693802	8799.249397524789	3656.628292166851	7079.2180173804845	4262.5840885798225	7152.997223049033	4474.002189195391
5017.5970234462075	4290.60491912121	3693.338725268209	3853.725296219507	6112.844750532913	10423.272624219768	4637.647922716916	6820.648944857113	7743.589104378118	12171.096329307991	8041.948542516603	8052.314777403451	3002.2052173483407	3451.447060739014	3261.515751500504	4784.713642041145	5360.6648357464155	3508.11504690212	6621.747389098784	3171.7436641116774	4378.945323061742	2966.9138735458455	4209.419710288617	4742.93836693802	8708.611643328888	3656.628292166851	6953.542432518674	4209.571326989598	7036.819609606807	4119.34449213598
4790.544908102243	4252.290475479058	3605.077841594584	3776.3115649241427	6015.999642828281	10305.842102474242	4637.647922716916	6595.112031649967	7672.720928435632	11699.735665923996	7922.924055556485	7963.684679606212	3002.2052173483407	3424.0331560190734	3261.515751500504	4737.410660887173	5255.392640013488	3508.11504690212	6491.001553430951	3165.2842246973055	4327.679003359636	2895.6770816563408	4149.819426935158	4742.93836693802	8252.797985168829	3634.508026959401	6866.860112852704	4168.624206723406	6978.016340337519	4081.6891915602546
4735.519583588224	4229.146983245597	3531.444688257564	3685.165986576342	5847.5465691108775	9503.133605457042	4637.647922716916	6284.091766849078	7569.5136140197665	11167.506411663795	7627.88818729837	7898.193980154518	2980.6047175880008	3378.0009029322127	3261.515751500504	4614.860743022964	5097.335013762964	3508.11504690212	6461.576458031444	3147.8779450017446	4315.608921845842	2860.390919203931	4032.0343333781307	4723.464337367053	7766.424521039289	3634.508026959401	6830.4712088675205	4087.6473908526054	6743.353668077306	3999.4854003818573
4702.402913722948	4190.793475270151	3531.444688257564	3603.6668184458144	5692.433621920262	9341.402884417661	4629.925341534947	5862.955134602413	6866.399046665371	11008.839058156787	7485.883991322295	7665.211142346117	2948.0788174430886	3376.19737217708	3211.1738455944355	4499.587845222603	5093.3202089372435	3508.11504690212	6342.723449898365	3050.786572550145	4195.058339404749	2759.872620227239	3921.9528308380795	4650.541115379673	7632.77442082975	3634.508026959401	6522.9564808731	3880.432892548994	6647.532950014056	3937.673098192823
4637.542452898339	4180.3273758260175	3528.0966869069694	3603.6668184458144	5516.14154376705	8992.716371430306	4629.925341534947	5687.236128943049	6669.95522572771	11008.839058156787	7291.652115501736	7470.742142656225	2947.898565312043	3357.475722302292	3188.604466930168	4407.364141196833	4927.133555851362	3508.11504690212	6331.193880891961	3050.786572550145	4187.510364278762	2714.1925529893842	3904.583920979756	4491.3560624386955	7545.869116083486	3634.508026959401	6061.639009011375	3785.5933362074584	6559.335437650125	3912.541818350952
4595.9841128055195	4180.3273758260175	3461.7307237451314	3479.46789616251	4908.996569079823	8639.187699708327	4504.897872909261	5541.34924463622	5394.769555223775	10574.265585446563	7227.184666773442	7307.297271615301	2947.898565312043	3317.1837994806883	3165.038975446242	4321.007002895493	4890.4979474982565	3508.11504690212	6262.966177384939	3050.786572550145	4153.40430676566	2677.126478692372	3881.2737412665138	4426.344518277715	7246.340009268269	3634.508026959401	6023.384183249555	3761.982725865874	6490.187626459118	3880.359455839175
4595.9841128055195	4180.3273758260175	3422.046512916603	3479.46789616251	4894.028313327318	8409.526437269928	4467.562063794338	5469.428529322504	5256.505492307014	10307.371940813606	7178.508083310688	7089.405255422964	2934.394480304624	3317.1837994806883	3151.4324232455047	4093.169976926947	4868.5197735211	3508.11504690212	6222.755684531005	3050.786572550145	4071.050383651291	2677.126478692372	3858.841477833813	4426.344518277715	7039.882169782402	3634.508026959401	5988.694756194205	3725.929804659164	6394.674953473889	3856.359298647222
4560.86222703165	4180.3273758260175	3402.8539663943156	3479.46789616251	4888.921440364773	8281.18030485827	4414.158255822731	5160.017950767582	5211.478641698493	10010.694148581693	7087.803108490378	6922.149576450314	2905.2696071008445	3267.9810437490596	3144.1432422950757	4066.2037947657836	4758.806310765016	3508.11504690212	5920.576795599462	3029.434944154672	3789.451548865489	2677.126478692372	3834.681318961078	4333.297688695152	6931.608942667646	3633.349452096287	5972.387598117469	3725.929804659164	6248.270094265951	3788.5806077725747
4495.7989207940855	4097.823376492039	3388.4942033994057	3479.46789616251	4870.063861928107	8258.580634919119	4358.851041549204	5033.69876958002	5210.703537300604	9816.29913186759	7028.917561899086	6812.134263228934	2836.63848964551	3263.0697057094094	3103.1790302921218	3964.7910631888944	4730.9318702298115	3508.11504690212	5819.253248937501	3022.070801814012	3753.6821893789383	2677.126478692372	3811.8522473808484	4258.816706167558	6705.677950667282	3633.349452096287	5963.014378450108	3673.2281789656686	6079.030056960837	3765.6357006467497
4450.243927612842	4041.836769540132	3388.0859830777335	3479.46789616251	4845.875239667452	7833.4419698423935	4313.259450297461	5003.751578648379	5129.678930442798	8993.594286372307	6940.321122552838	6793.140923457049	2806.4961909290337	3244.936863931856	3103.1790302921218	3941.7718489490508	4724.6719862609625	3508.11504690212	5751.391547931818	2994.43435161888	3753.6821893789383	2677.126478692372	3811.8522473808484	4252.184176611328	6572.4346802353575	3627.439957711498	5927.51659617845	3575.1142551192215	5850.62648651092	3765.6357006467497
4371.197698021806	3952.396177719088	3377.573811350077	3479.46789616251	4789.277130972544	7833.4419698423935	4286.10051410606	4991.575036888271	5041.000125635057	8827.856322329462	6864.718777694291	6655.554433154612	2784.1832506224446	3244.936863931856	3057.2129428354506	3920.2574190320674	4717.060372939929	3508.11504690212	5727.6038442476065	2962.353614712175	3753.6821893789383	2514.0753349702377	3801.8272995727684	4246.037492007873	6149.52029745301	3586.6853111028363	5855.504263594685	3553.224227875614	5744.559350563761	3765.6357006467497
4311.404379412583	3925.4079533154177	3354.9435504417534	3479.46789616251	4696.632324240451	7672.410722088092	4275.54567403052	4942.586660020896	5041.000125635057	8789.68312543947	6834.295183106039	6551.986156350443	2784.1832506224446	3169.0405826615392	3057.2129428354506	3900.656318428968	4610.6213490273685	3508.11504690212	5642.731898386774	2962.353614712175	3753.6821893789383	2514.0753349702377	3801.8272995727684	4221.194279115221	5981.4898837358505	3586.6853111028363	5733.954277107931	3509.8890080935316	5530.135511921599	3698.8647596312953
4201.4919900801	3925.4079533154177	3354.9435504417534	3479.46789616251	4624.582454896796	7114.530612193644	4247.434279243238	4859.590918158965	5038.352236703664	8575.914103334264	6750.065396661312	6480.751099203158	2783.3707669995456	3103.6137017712067	3029.956160508912	3801.1652774321606	4567.059201424292	3508.11504690212	5642.731898386774	2929.732987062711	3736.5931539930266	2493.7347144562837	3785.2909995648847	4221.194279115221	5810.399173520191	3539.745848489304	5732.827261630592	3406.9994714191034	5488.218581040965	3663.306970969791
4201.4919900801	3925.4079533154177	3316.3081818560713	3479.46789616251	4599.378497123567	6196.200087423384	4247.434279243238	4794.805141604369	4959.892135259241	8466.195529138908	6459.991139987393	6332.804347518402	2783.3707669995456	3103.6137017712067	3016.1564162229774	3779.5935726178586	4498.224908383902	3508.11504690212	5642.731898386774	2929.732987062711	3714.8883514251525	2468.258215918247	3744.922963150871	4156.486948129056	5751.614520562591	3532.79169976714	5721.6640953309725	3406.9994714191034	5433.395453116024	3663.306970969791
4201.4919900801	3925.4079533154177	3316.3081818560713	3479.46789616251	4423.196257715235	5938.272411364691	4247.434279243238	4752.0767211101565	4925.767923511701	8416.714441891207	6360.35481547209	6135.035087990604	2729.514255951428	3103.6137017712067	3016.1564162229774	3717.3911921522295	4487.520974147355	3508.11504690212	5564.620340660672	2913.4417380946898	3714.8883514251525	2454.2340706833365	3735.1064538857822	4126.826878203676	5726.177995735823	3507.5742799682253	5643.735982310855	3406.9994714191034	5168.692928846383	3663.306970969791
4183.19439020105	3925.4079533154177	3316.3081818560713	3433.8097937331486	4266.980318128107	5777.573219370121	4247.434279243238	4746.415175884156	4911.828460157252	8391.998187356266	6331.852233354492	5855.140895917189	2614.7945459203743	3086.8043376620262	3002.7202635454405	3656.874617221824	4487.520974147355	3508.11504690212	5467.267430863651	2913.4417380946898	3714.8883514251525	2454.2340706833365	3735.1064538857822	4097.961152690334	5672.2208736894145	3474.266226740039	5607.342532188732	3406.9994714191034	5044.364683972514	3651.7242822235885
4183.19439020105	3925.4079533154177	3304.4004860007617	3430.960282495522	4210.496616827015	5574.249076126608	4247.434279243238	4687.896458492379	4887.424043516379	8154.006048275961	6279.053044621869	5642.921726184041	2604.80515005833	3079.439571512479	3002.7202635454405	3643.020935303885	4452.394040947356	3508.11504690212	5302.416591785947	2865.1003627201376	3688.3181069979696	2454.2340706833365	3735.1064538857822	4093.7977422427884	5596.655480163348	3474.266226740039	5594.94692542877	3399.1988551661925	4956.025936381544	3651.7242822235885
4156.600851796647	3925.4079533154177	3304.4004860007617	3394.77197355275	4210.496616827015	5479.398803149354	4247.434279243238	4567.677354693345	4832.906731273348	8073.250334189923	6267.2032521755755	5594.63732999385	2537.778803688495	3079.439571512479	2988.0328809024377	3512.842158639993	4432.324987146903	3468.15330045899	5264.131625599108	2865.1003627201376	3688.3181069979696	2454.2340706833365	3735.1064538857822	4031.953309464226	5470.23629892235	3466.326896264102	5582.118759901834	3365.999562101898	4956.025936381544	3651.7242822235885
4096.5276837405445	3920.460560921061	3301.0651538580973	3332.730601790889	4162.386749340503	4892.492772972345	4243.566246041553	4019.7575911302083	4823.315624031708	8066.181765910902	6141.852214697294	5571.287141974285	2514.6990308385357	3060.2509966050666	2954.2490401410887	3417.5763096686005	4379.243723254481	3468.15330045899	5247.974642910401	2865.1003627201376	3688.3181069979696	2423.979290915745	3735.1064538857822	4031.953309464226	5371.823096527733	3451.0041266211433	5582.118759901834	3365.999562101898	4948.5755046932345	3632.9632095146735
3998.3387274574816	3920.460560921061	3282.6825565455983	3327.0743931085035	4111.47680177493	4730.564706538801	4243.566246041553	3940.181836298231	4823.315624031708	7935.285082322527	5635.039273598661	5467.6489098384955	2498.9196833065535	3060.2509966050666	2888.4612071224105	3245.066084718783	4379.243723254481	3443.624730977218	5242.864370124349	2865.1003627201376	3688.3181069979696	2412.8491321245106	3731.249252996644	4031.953309464226	5275.525305565669	3392.9381960215264	5527.961617667137	3365.999562101898	4734.52617227677	3574.5488270131136
3939.072590669468	3920.460560921061	3243.6907323787786	3264.341033805389	4104.554554702869	4667.480185506889	4225.738747523247	3897.583003920608	4823.315624031708	7710.733195731367	5506.581684248604	5345.575613280917	2498.9196833065535	3060.2509966050666	2888.4612071224105	3203.818958270973	4379.243723254481	3418.866306244056	5242.864370124349	2865.1003627201376	3688.3181069979696	2392.3342122516774	3676.8702285396116	4029.988921893579	5215.909075054789	3391.2861307191642	5376.007478926443	3313.139232160241	4619.175462716514	3558.9120735985166
3926.634457595327	3920.460560921061	3222.8555084890595	3254.0698106594705	4061.874731769859	4601.804856148985	4198.827121833584	3888.3970301272147	4823.315624031708	7710.733195731367	5355.479928540477	5124.823008723777	2492.6243874991715	3050.10573255357	2888.4612071224105	3188.8451849498283	4379.243723254481	3418.866306244056	5228.332599452492	2865.1003627201376	3663.810137181562	2331.0121932520215	3651.5843450500042	3993.2575871780614	5194.252631418267	3391.2861307191642	5360.002564143039	3290.930357771137	4532.124496195667	3456.999458600588
3926.634457595327	3920.460560921061	3159.0026290759906	3224.4970775487204	3907.6720587919776	4535.62152858265	4197.89331180262	3888.3970301272147	4823.315624031708	7644.149932859737	5292.6264413184335	5060.618469905775	2486.8577538009768	3049.8931239097114	2888.4612071224105	3172.945853526096	4379.243723254481	3405.275261904505	5227.887175161249	2865.1003627201376	3663.810137181562	2331.0121932520215	3601.193079576031	3958.068521539718	5150.1858343350905	3391.2861307191642	5360.002564143039	3290.930357771137	4532.124496195667	3383.7708672066383
3926.634457595327	3920.460560921061	3123.29672142821	3210.0410916109204	3907.344059071276	4396.823819296524	4197.89331180262	3854.9709241619166	4805.889989306311	7484.726533167156	5239.54766863507	5027.2550132703045	2477.131629717447	3012.605170459847	2888.4612071224105	3161.424329500704	4379.243723254481	3342.1902002725637	5096.192112250299	2865.1003627201376	3663.810137181562	2331.0121932520215	3601.193079576031	3905.3739779439766	5150.1858343350905	3391.2861307191642	5323.235237395269	3261.423816657079	4532.124496195667	3323.479081293492
3905.514180631315	3905.711434414968	3087.758748660285	3170.2475640616617	3821.168353658432	4381.120480618556	4195.673925422563	3845.6976298963073	4796.288719040013	7415.609376282356	5121.92380886865	5027.2550132703045	2475.9017433859863	3012.605170459847	2888.4612071224105	3104.4018034344062	4358.764081820021	3307.4887905277765	4837.517640895801	2865.1003627201376	3663.810137181562	2316.470924592005	3601.193079576031	3814.0126598842294	5042.42592609069	3391.2861307191642	5322.532000978664	3250.7239556833383	4527.17219523656	3314.874503375747
3905.514180631315	3837.8196305183524	3087.758748660285	3170.2475640616617	3762.4882677204787	4314.8392933948035	4190.118511006424	3741.8223635594804	4774.818824968212	6424.30168094414	5063.078112838597	5027.2550132703045	2475.9017433859863	3012.605170459847	2888.4612071224105	3015.126355644476	4335.095847865068	3251.7956930607024	4774.8805968947245	2865.1003627201376	3663.810137181562	2314.875024341948	3601.193079576031	3807.7914703792817	5004.251319422941	3391.2861307191642	5235.887110798336	3217.0837604812805	4455.422404015246	3285.40097102112
3905.514180631315	3762.5399770512013	3073.709768867593	3170.2475640616617	3673.299753064751	4306.26457951556	4153.815231171029	3704.2877623782715	4748.643126221479	6411.068968052803	5009.47203226944	5011.2039530079755	2475.9017433859863	3012.605170459847	2882.6977384748	3002.624983747831	4255.524118508694	3193.727143105066	4731.686710753099	2865.1003627201376	3663.810137181562	2286.467789007377	3601.193079576031	3807.7914703792817	4923.597084757868	3391.2861307191642	5188.073195784575	3205.6256364009314	4394.290628447371	3269.8758665798264
3905.514180631315	3758.475813209922	3021.262190455032	3162.066089441885	3670.8253221643267	4275.18934705237	4153.815231171029	3666.150485764282	4748.643126221479	6376.301745242699	4921.833713073698	4686.223220758248	2463.5332292548114	3012.605170459847	2882.6977384748	2881.1926610287155	4226.1544474745615	3141.662803656571	4731.686710753099	2865.1003627201376	3663.810137181562	2276.904485245953	3547.625367703009	3782.109359100845	4908.624267233752	3391.2861307191642	5152.633275791495	3144.6679784475064	4367.497566334603	3254.9303323795443
3905.514180631315	3661.0356512791036	3000.70341172622	3103.744146013194	3599.618426301671	4152.973991386314	4121.037628939615	3602.9741007830967	4748.643126221479	6296.032178873018	4921.833713073698	4573.826516612149	2447.1620520721963	3012.605170459847	2882.6977384748	2866.4463785643084	4226.1544474745615	3137.3975958630526	4667.510381425768	2865.1003627201376	3663.810137181562	2276.904485245953	3523.3472337531216	3782.109359100845	4808.146801817018	3391.2861307191642	5106.454853259314	3116.5441234228297	4292.09756500391	3173.923160704925
3898.68871956552	3634.8993445193496	2993.2991211585395	2999.572099457044	3562.2743696014286	4136.22182764366	4098.3289719636105	3544.315358045759	4742.8176615156435	6192.641567483928	4906.7046054128405	4533.130589333331	2447.1620520721963	3012.605170459847	2825.023230822073	2843.357140731868	4226.1544474745615	3137.3975958630526	4579.7493456498405	2865.1003627201376	3663.810137181562	2276.6985791945413	3491.652711208266	3764.5475470414567	4705.324135021228	3391.2861307191642	5056.461133528685	3116.5441234228297	4216.528884444685	3165.905963106118
3839.582290893816	3634.8993445193496	2897.8975095546075	2942.801302142808	3488.513111920557	4101.824164214154	4073.0258164888105	3517.2344354872644	4742.8176615156435	6054.849759956785	4843.978251083857	4533.130589333331	2436.857284553727	3012.605170459847	2821.535900835351	2799.752839591206	4207.779037795897	3137.3975958630526	4533.239704929346	2865.1003627201376	3663.810137181562	2250.2720902833466	3466.8500972539637	3742.723781623904	4642.558055401539	3391.2861307191642	5006.897739743739	3116.5441234228297	4159.2751537101885	3157.05887397643
3776.065055539497	3634.8993445193496	2897.8975095546075	2924.5002762765153	3470.4180036886255	4101.824164214154	4053.23350397208	3513.953733386782	4742.8176615156435	5986.412117173337	4731.903920544354	4517.022465601958	2436.857284553727	3012.605170459847	2821.535900835351	2799.752839591206	4207.779037795897	3137.3975958630526	4474.015667848384	2865.1003627201376	3663.810137181562	2236.0463996054477	3466.8500972539637	3742.723781623904	4637.600713180573	3391.2861307191642	4953.512783023174	3116.5441234228297	4091.3772974490935	3109.9875064032476
3769.4544127196664	3626.4819725607863	2894.615359322607	2920.334875602486	3448.316615291418	4043.4860714234064	4053.23350397208	3513.953733386782	4731.365537472625	5876.588148323437	4682.655742876139	4463.925659567504	2436.857284553727	3012.605170459847	2789.6795606007727	2799.752839591206	4188.783562447139	3137.3975958630526	4453.528767597632	2865.1003627201376	3651.729565419198	2198.08779528123	3466.8500972539637	3736.6490785884234	4598.730757025943	3391.2861307191642	4953.512783023174	3116.5441234228297	4086.88622549184	3109.9875064032476
3755.0589656586503	3626.4819725607863	2889.316717490159	2881.246529732938	3448.316615291418	3994.1738665306702	4053.23350397208	3513.953733386782	4726.349152089094	5696.62708687539	4682.655742876139	4463.925659567504	2436.857284553727	3012.605170459847	2789.6795606007727	2799.752839591206	4155.080309265592	3137.3975958630526	4453.528767597632	2865.1003627201376	3641.0570763330743	2198.08779528123	3466.8500972539637	3736.6490785884234	4525.013345852529	3391.2861307191642	4908.51208127109	3116.5441234228297	3943.9054494791117	3098.5838637214038
3755.0589656586503	3626.4819725607863	2885.606868720167	2881.246529732938	3448.316615291418	3952.923112299398	4053.23350397208	3513.953733386782	4688.436136928425	5586.622318325051	4651.228190304941	4443.505070115521	2436.857284553727	3012.605170459847	2789.592223978814	2799.752839591206	4115.087061168675	3137.3975958630526	4453.528767597632	2865.1003627201376	3617.2026462915683	2163.7086199748155	3466.8500972539637	3736.6490785884234	4395.8513547472285	3391.2861307191642	4875.115214827203	3116.5441234228297	3803.144033346075	3098.5838637214038
3755.0589656586503	3626.4819725607863	2885.606868720167	2881.246529732938	3448.316615291418	3897.446390641083	4052.7016023956794	3513.953733386782	4648.985756040705	5518.153037641227	4573.655920264517	4386.841787678729	2405.4781747656775	3012.605170459847	2789.592223978814	2795.955400215779	4113.499056342356	3137.3975958630526	4453.528767597632	2865.1003627201376	3617.2026462915683	2163.7086199748155	3466.8500972539637	3703.7946496186587	4317.1940347167765	3391.2861307191642	4763.357131246548	3106.5952271392152	3692.82848118032	3079.4007075320715
3755.0589656586503	3626.4819725607863	2836.2312991198833	2881.246529732938	3225.2997468544463	3822.1069944436003	4046.770419836534	3508.0024629340105	4615.128831368855	5382.185130230637	4485.336823147423	4355.841148544793	2405.4781747656775	3012.605170459847	2789.592223978814	2761.7887693303364	4107.329098148566	3137.3975958630526	4453.528767597632	2865.1003627201376	3617.2026462915683	2163.7086199748155	3466.8500972539637	3678.1921830471	4106.402829685023	3391.2861307191642	4722.579131029201	3058.331064331358	3625.207388527424	3079.4007075320715
3755.0589656586503	3626.4819725607863	2836.2312991198833	2881.246529732938	3116.329617231977	3766.5389466066263	4031.2196919999315	3508.0024629340105	4615.128831368855	5254.861089087163	4457.186043234271	4315.642905645888	2405.4781747656775	3012.605170459847	2789.592223978814	2678.4440839956274	4080.5482058927223	3137.3975958630526	4452.079090155998	2865.1003627201376	3617.2026462915683	2163.7086199748155	3466.8500972539637	3663.59557862413	4042.581798958932	3391.2861307191642	4695.5344708912635	3045.854209129194	3616.8016293459514	3079.4007075320715
3752.505987712505	3626.4819725607863	2800.8380266046433	2881.246529732938	3026.9996333679105	3752.99349554255	4030.9738272334675	3500.111944202241	4615.128831368855	5177.962349171561	4362.243927108458	4315.642905645888	2405.4781747656775	3012.605170459847	2789.592223978814	2656.845764500322	4064.766826649093	3137.3975958630526	4452.079090155998	2865.1003627201376	3617.2026462915683	2117.764450662194	3466.8500972539637	3654.7834412397283	3964.8076789852953	3391.2861307191642	4571.738035721405	3038.186154968924	3328.7583384626437	3079.4007075320715
3662.323890836568	3626.4819725607863	2769.6605861446715	2881.246529732938	2995.055287430797	3688.1432607911865	4019.3872257226662	3488.48024390806	4615.128831368855	5163.065514767563	4337.2870369236425	4280.521880523087	2405.4781747656775	3012.605170459847	2789.592223978814	2618.4491393961434	4064.766826649093	3125.2421465960942	4452.079090155998	2865.1003627201376	3617.2026462915683	2117.764450662194	3466.8500972539637	3648.2949061732356	3900.886660908043	3391.2861307191642	4557.995985338153	3028.2122784202584	3283.446867013444	3058.720874464232
3638.51713713168	3626.4819725607863	2755.3195595817024	2881.246529732938	2948.453386297345	3556.776139801308	3967.9693413764576	3488.48024390806	4615.128831368855	5139.616371356726	4288.663523805095	4280.521880523087	2405.4781747656775	3012.605170459847	2789.592223978814	2618.4491393961434	4064.766826649093	3114.2556250761027	4452.079090155998	2865.1003627201376	3617.2026462915683	2117.764450662194	3466.8500972539637	3648.1673898826275	3900.886660908043	3391.2861307191642	4503.040502009073	3028.2122784202584	3283.446867013444	3058.720874464232
3634.568619133167	3626.4819725607863	2659.4480231460757	2881.246529732938	2926.721647377174	3523.661256242929	3967.9693413764576	3472.933372243394	4613.297435003573	5102.589812041988	4235.269053008307	4280.521880523087	2405.4781747656775	3012.605170459847	2789.592223978814	2618.4491393961434	4050.175402125693	3067.0307731126527	4392.897009111611	2865.1003627201376	3567.092692341148	2117.764450662194	3466.8500972539637	3605.559695774228	3869.0408954969334	3391.2861307191642	4497.635931701325	3021.5018317111867	3272.236032195263	3042.4872498272107
3628.1948140735267	3626.4819725607863	2657.1443188833314	2881.246529732938	2926.721647377174	3515.274996448953	3967.9693413764576	3427.7159188004425	4561.388951497354	5004.29515334536	4235.269053008307	4280.521880523087	2405.4781747656775	3012.605170459847	2789.592223978814	2618.4491393961434	4050.175402125693	3058.1166756318166	4325.446063894136	2865.1003627201376	3567.092692341148	2117.764450662194	3453.5444989086445	3605.559695774228	3856.5199367693685	3391.2861307191642	4449.000794537786	2997.9179477539365	3242.3174600124603	3017.206652439339
3547.0588688982634	3626.4819725607863	2657.1443188833314	2881.246529732938	2926.721647377174	3500.192825168407	3948.529478506896	3397.7686647533656	4561.388951497354	4973.624192052515	4234.92750660825	4237.276851213953	2405.4781747656775	3012.605170459847	2789.592223978814	2618.4491393961434	4045.2092974083807	3028.708508988151	4298.284871136928	2865.1003627201376	3567.092692341148	2117.764450662194	3449.527866947477	3599.960611081589	3823.791829419823	3391.2861307191642	4406.768013877382	2997.9179477539365	3224.3924552890594	2968.846234697138
3547.0588688982634	3626.4819725607863	2642.371380154788	2881.246529732938	2926.721647377174	3459.115020511536	3946.4789903516557	3397.7686647533656	4551.46006349832	4973.624192052515	4229.857530029385	4237.276851213953	2405.4781747656775	3004.6464480520294	2788.515447159025	2618.4491393961434	4044.63772920773	2999.7726601226586	4279.069927840281	2865.1003627201376	3556.4220800632365	2117.764450662194	3449.527866947477	3575.5817988569625	3700.0414932425933	3391.2861307191642	4389.116171175273	2997.9179477539365	3158.5460348586835	2968.846234697138
3534.804027912224	3626.4819725607863	2610.8220660535776	2880.140088417764	2926.721647377174	3400.844715424597	3946.4789903516557	3397.454923095613	4523.583279438741	4829.654068446293	4229.857530029385	4237.276851213953	2405.4781747656775	3004.6464480520294	2788.515447159025	2618.4491393961434	4004.040692774596	2999.7726601226586	4279.069927840281	2865.1003627201376	3556.4220800632365	2117.764450662194	3449.527866947477	3575.5817988569625	3613.375914245887	3391.2861307191642	4346.432116380251	2981.16831365746	3138.7824741325962	2966.455185226294
3486.2782960957256	3626.4819725607863	2610.8220660535776	2880.140088417764	2926.721647377174	3361.721886394069	3929.073870373323	3348.931210105151	4516.529119693549	4758.758595190236	4229.857530029385	4237.276851213953	2402.604457351014	3004.5802358634483	2782.318800072459	2617.4345649594693	3996.149707978182	2991.9983086790044	4279.069927840281	2865.1003627201376	3556.4220800632365	2117.764450662194	3435.8067519362753	3574.0779718496024	3551.384377585918	3391.2861307191642	4243.0219305011215	2981.16831365746	3117.2766211605003	2966.455185226294
3461.700369497291	3626.4819725607863	2610.8220660535776	2880.140088417764	2926.721647377174	3316.7658791012113	3923.151690230479	3212.383988578096	4516.529119693549	4604.94381193445	4216.350155943697	4237.276851213953	2402.604457351014	3004.5802358634483	2782.318800072459	2617.4345649594693	3996.149707978182	2991.9983086790044	4279.069927840281	2865.1003627201376	3555.373780566244	2117.764450662194	3435.8067519362753	3554.796271353677	3545.3611583767574	3391.2861307191642	4243.0219305011215	2975.9233235581346	3074.686521587343	2966.455185226294
3426.2317679873995	3626.4819725607863	2610.8220660535776	2880.140088417764	2926.721647377174	3308.286639242412	3908.6488578524604	3212.383988578096	4516.529119693549	4502.837744490622	4109.913875447046	4237.276851213953	2402.604457351014	2999.500944960718	2782.318800072459	2617.4345649594693	3996.149707978182	2991.9983086790044	4279.069927840281	2865.1003627201376	3555.373780566244	2117.764450662194	3435.8067519362753	3522.1391421383682	3416.8735867976056	3391.2861307191642	4229.700825293468	2932.5304822350813	2958.475630917594	2966.455185226294
3405.689449741203	3626.4819725607863	2610.8220660535776	2827.8574463635764	2926.721647377174	3308.286639242412	3892.112923626416	3212.383988578096	4516.529119693549	4448.907975890228	4109.913875447046	4237.276851213953	2402.604457351014	2997.732591124299	2782.0873994015833	2605.0812199915617	3979.146697499138	2991.9983086790044	4279.069927840281	2865.1003627201376	3545.004527041765	2117.764450662194	3435.8067519362753	3522.1391421383682	3395.7557386748767	3391.2861307191642	4189.680020363322	2919.587412153902	2838.1046522095003	2966.455185226294
3387.301384762259	3626.4819725607863	2610.8220660535776	2805.461004212896	2926.721647377174	3308.286639242412	3885.6075229998905	3212.383988578096	4516.529119693549	4448.907975890228	4109.913875447046	4237.276851213953	2402.604457351014	2997.732591124299	2782.0873994015833	2567.4476177981605	3979.146697499138	2981.2667871752283	4279.069927840281	2865.1003627201376	3530.0935617000137	2117.764450662194	3435.8067519362753	3522.1391421383682	3321.4967650999474	3391.2861307191642	4127.419012316611	2919.587412153902	2794.8001489162702	2966.455185226294
3379.961805958534	3626.4819725607863	2608.7530802348665	2805.461004212896	2926.721647377174	3308.286639242412	3866.1394730910824	3212.383988578096	4516.529119693549	4448.907975890228	4009.671170424588	4237.276851213953	2402.604457351014	2968.5570268011625	2769.3958426560903	2566.2528822298486	3969.4107549427413	2950.2638294460585	4279.069927840281	2865.1003627201376	3530.0935617000137	2117.764450662194	3435.8067519362753	3522.1391421383682	3287.597771763926	3391.2861307191642	4112.302546725512	2919.587412153902	2794.8001489162702	2950.799318958124
3341.7882913418543	3626.4819725607863	2608.7530802348665	2803.4555668453245	2926.721647377174	3294.6090791492866	3860.3204550805276	3212.383988578096	4516.529119693549	4448.907975890228	4005.1441909130017	4237.276851213953	2402.604457351014	2968.5570268011625	2764.4374989007983	2554.7352875205515	3969.4107549427413	2939.6460645183797	4279.069927840281	2865.1003627201376	3530.0935617000137	2117.764450662194	3430.8273105728117	3513.7059849434163	3287.1250697735813	3391.2861307191642	4067.9652229752473	2919.587412153902	2771.0972609628443	2950.799318958124
3325.536182033724	3626.4819725607863	2608.7530802348665	2796.1221294663	2829.4289902365276	3294.6090791492866	3860.3204550805276	3175.647773506783	4516.529119693549	4448.907975890228	3963.7563946064956	4237.276851213953	2402.604457351014	2968.5570268011625	2729.1399129822385	2520.277388542034	3969.4107549427413	2937.3296217966044	4279.069927840281	2865.1003627201376	3530.0935617000137	2117.764450662194	3430.8273105728117	3502.597699328513	3235.343881821362	3391.2861307191642	4046.4241573067698	2919.587412153902	2752.466225843639	2949.9084614429084
3320.5106406892955	3626.4819725607863	2606.607744334674	2796.1221294663	2798.1275718058096	3257.0522175170117	3860.3204550805276	3156.198125398986	4516.529119693549	4448.907975890228	3960.782595025821	4237.276851213953	2402.604457351014	2968.5570268011625	2729.1399129822385	2486.5723614125413	3965.363127464028	2926.864960396516	4279.069927840281	2865.1003627201376	3530.0935617000137	2117.764450662194	3430.8273105728117	3461.946114643437	3232.0025977245405	3391.2861307191642	4046.4241573067698	2919.587412153902	2698.60196399687	2927.885428800748
3303.9555833085906	3626.4819725607863	2585.5314821171387	2778.8517464250262	2765.3798488206858	3176.09337879781	3860.3204550805276	3156.198125398986	4516.529119693549	4291.054879869487	3960.782595025821	4237.276851213953	2402.604457351014	2968.5570268011625	2729.1399129822385	2486.5723614125413	3938.1407328013397	2926.864960396516	4279.069927840281	2865.1003627201376	3530.0935617000137	2117.764450662194	3430.8273105728117	3461.946114643437	3211.8777624803556	3391.2861307191642	4046.4241573067698	2919.587412153902	2698.60196399687	2927.885428800748
3295.0593329841413	3626.4819725607863	2582.31266914126	2778.8517464250262	2747.343300326719	3141.078760460283	3860.3204550805276	3149.5415180683403	4499.022406811126	4230.291018861769	3942.1083833585526	4237.276851213953	2402.604457351014	2968.5570268011625	2729.1399129822385	2486.5723614125413	3930.884533909593	2926.864960396516	4279.069927840281	2865.1003627201376	3530.0935617000137	2117.764450662194	3430.8273105728117	3461.946114643437	3211.8777624803556	3391.2861307191642	4046.4241573067698	2907.994098798399	2689.2309364752136	2914.3020395732487
3295.0593329841413	3626.4819725607863	2582.31266914126	2778.8517464250262	2747.343300326719	3125.019649164391	3860.3204550805276	3121.10559942919	4457.6867782868685	4188.494083952355	3907.40886949942	4237.276851213953	2402.604457351014	2968.5570268011625	2729.1399129822385	2479.469142741462	3896.3097274715847	2926.864960396516	4255.290790756798	2865.1003627201376	3506.0061223391413	2117.764450662194	3430.8273105728117	3450.8432463541203	3210.678603963722	3391.2861307191642	4046.4241573067698	2861.3716566761113	2653.136486112108	2886.260042030231
3274.6630809801304	3626.4819725607863	2582.31266914126	2717.643069513755	2747.343300326719	3125.019649164391	3860.3204550805276	3089.918950138199	4457.6867782868685	4182.130114952155	3907.40886949942	4237.276851213953	2402.604457351014	2968.5570268011625	2729.1399129822385	2479.469142741462	3896.3097274715847	2926.864960396516	4255.290790756798	2865.1003627201376	3506.0061223391413	2117.764450662194	3430.8273105728117	3445.662965679876	3190.858579115722	3391.2861307191642	4037.580977647505	2861.3716566761113	2653.136486112108	2876.8021250427546
3274.6630809801304	3626.4819725607863	2582.31266914126	2717.643069513755	2747.343300326719	3125.019649164391	3860.3204550805276	3089.918950138199	4457.6867782868685	4145.030053282862	3907.40886949942	4237.276851213953	2402.604457351014	2968.5570268011625	2727.8799272757715	2478.155052755873	3888.212378958438	2926.864960396516	4255.290790756798	2865.1003627201376	3506.0061223391413	2117.764450662194	3430.8273105728117	3422.747255826326	3190.858579115722	3391.2861307191642	4037.580977647505	2861.3716566761113	2653.136486112108	2876.8021250427546
3274.6630809801304	3626.4819725607863	2577.067374388344	2717.643069513755	2747.343300326719	3105.4882120788816	3851.2969496264104	3089.918950138199	4457.6867782868685	4133.627020984155	3907.40886949942	4237.276851213953	2402.604457351014	2968.5570268011625	2715.1959744703936	2478.155052755873	3888.212378958438	2926.864960396516	4255.290790756798	2865.1003627201376	3506.0061223391413	2117.764450662194	3430.8273105728117	3418.3335638374606	3153.042187844242	3391.2861307191642	4035.22388146051	2861.3716566761113	2646.6082611255338	2876.8021250427546
3274.6630809801304	3626.4819725607863	2577.067374388344	2717.084134651209	2747.343300326719	3105.4882120788816	3851.2969496264104	3089.918950138199	4438.350567150664	4115.790424563917	3900.407316749725	4237.276851213953	2402.604457351014	2968.5570268011625	2715.1959744703936	2478.155052755873	3888.212378958438	2926.864960396516	4255.290790756798	2865.1003627201376	3506.0061223391413	2117.764450662194	3412.0202298059494	3393.065879853768	3153.042187844242	3386.901148102879	4035.22388146051	2861.3716566761113	2624.24090274701	2863.5147926629998
3274.6630809801304	3626.4819725607863	2566.603998478302	2717.084134651209	2742.204864769562	3105.4882120788816	3825.320383766699	3084.9890585611765	4438.350567150664	4066.433833021971	3871.020874417896	4235.331871944969	2402.604457351014	2968.5570268011625	2715.1959744703936	2478.155052755873	3888.212378958438	2926.864960396516	4255.290790756798	2865.1003627201376	3506.0061223391413	2117.764450662194	3385.439183306968	3393.065879853768	3153.042187844242	3386.901148102879	4018.5140659063914	2857.7719908070158	2624.24090274701	2863.5147926629998
3274.6630809801304	3617.9175786157266	2548.4140034420197	2692.080879379621	2738.4547524422997	3105.4882120788816	3818.4522041424325	3066.338956064143	4438.350567150664	4057.007492796328	3849.1843679556773	4206.96113115715	2402.604457351014	2968.5570268011625	2715.1959744703936	2478.155052755873	3865.0270561192956	2926.864960396516	4255.290790756798	2862.580699870721	3506.0061223391413	2117.764450662194	3385.439183306968	3381.9757486226636	3152.3273531159957	3386.901148102879	4018.5140659063914	2853.8853008646374	2624.24090274701	2863.5147926629998
3274.6630809801304	3617.9175786157266	2548.4140034420197	2692.080879379621	2738.4547524422997	3105.4882120788816	3781.4478250056204	3043.9265665925914	4438.350567150664	4045.9194553773586	3826.377552586577	4203.076419758767	2402.604457351014	2968.5570268011625	2708.37651561266	2478.155052755873	3852.7135954797877	2926.864960396516	4255.290790756798	2862.580699870721	3506.0061223391413	2117.764450662194	3385.439183306968	3350.0105339488337	3122.9533064342254	3386.901148102879	4018.5140659063914	2853.8853008646374	2624.24090274701	2851.4513261882166
3274.6630809801304	3609.355549321669	2548.4140034420197	2692.080879379621	2738.4547524422997	3105.4882120788816	3779.1528705543324	3019.661097803657	4438.350567150664	4045.9194553773586	3777.469381577283	4146.983629071685	2402.604457351014	2968.5570268011625	2707.5985707938935	2478.155052755873	3839.666654419397	2926.864960396516	4252.810731466718	2862.580699870721	3506.0061223391413	2117.764450662194	3348.293217261051	3332.673964611968	3122.3808142425296	3350.0275769870473	4018.5140659063914	2851.6385938488793	2624.24090274701	2851.4513261882166
3274.6630809801304	3609.355549321669	2548.4140034420197	2692.080879379621	2738.4547524422997	3105.4882120788816	3762.390575995839	3016.254128984704	4438.350567150664	4031.5488033566744	3743.8841173954743	4125.296915941461	2402.604457351014	2968.5570268011625	2683.941579592595	2478.155052755873	3826.1169672503106	2926.864960396516	4252.810731466718	2862.580699870721	3506.0061223391413	2117.764450662194	3348.293217261051	3332.673964611968	3045.9656470275086	3331.802089039408	4015.3102933013256	2842.610516875365	2624.24090274701	2851.4513261882166
3274.6630809801304	3603.7664618891827	2548.4140034420197	2692.080879379621	2738.4547524422997	3105.4882120788816	3762.390575995839	3012.914764943993	4428.061480048838	4016.3844501949025	3743.8841173954743	4120.451580288417	2402.604457351014	2968.5570268011625	2683.941579592595	2478.155052755873	3826.1169672503106	2926.864960396516	4252.810731466718	2862.580699870721	3506.0061223391413	2117.764450662194	3348.293217261051	3323.228778988673	3045.9656470275086	3331.802089039408	4010.8515176200945	2825.912004101366	2607.0305998104363	2851.4513261882166
3274.6630809801304	3603.7664618891827	2548.4140034420197	2692.080879379621	2738.4547524422997	3105.4882120788816	3762.390575995839	2980.773321682276	4428.061480048838	4016.3844501949025	3743.8841173954743	4120.451580288417	2402.604457351014	2968.5570268011625	2683.941579592595	2478.155052755873	3826.1169672503106	2926.864960396516	4248.236525727302	2862.580699870721	3506.0061223391413	2117.764450662194	3348.293217261051	3323.228778988673	3032.4467771837126	3331.802089039408	3990.457422982376	2825.912004101366	2541.709491678019	2851.4513261882166
3274.6630809801304	3603.7664618891827	2548.4140034420197	2682.4536160886005	2738.4547524422997	3105.4882120788816	3762.390575995839	2980.773321682276	4428.061480048838	4013.273703698278	3743.8841173954743	4100.908178028845	2402.604457351014	2968.5570268011625	2659.4857589398325	2478.155052755873	3817.4110490307976	2926.864960396516	4248.236525727302	2862.580699870721	3506.0061223391413	2117.764450662194	3348.293217261051	3323.228778988673	3012.1439999281856	3328.002556866828	3988.4583536876758	2825.912004101366	2539.546499043234	2851.4513261882166
3274.6630809801304	3600.3548428958293	2548.4140034420197	2659.7965553694767	2738.4547524422997	3105.4882120788816	3751.0978521537963	2980.773321682276	4428.061480048838	3957.551371420095	3743.8841173954743	4100.908178028845	2402.604457351014	2968.5570268011625	2659.4857589398325	2478.155052755873	3817.4110490307976	2926.864960396516	4248.236525727302	2862.580699870721	3506.0061223391413	2117.764450662194	3348.293217261051	3319.557145166658	3005.7458212319043	3287.542150643953	3984.8222471704385	2825.912004101366	2532.148436166145	2851.4513261882166
3274.6630809801304	3600.3548428958293	2548.4140034420197	2659.7965553694767	2729.687556839527	3098.033943211328	3720.915705229805	2980.773321682276	4428.061480048838	3937.731025309958	3721.1787246317867	4095.0937738731263	2402.604457351014	2968.5570268011625	2659.4857589398325	2478.155052755873	3817.4110490307976	2926.864960396516	4248.236525727302	2862.580699870721	3506.0061223391413	2117.764450662194	3348.293217261051	3319.557145166658	3005.7458212319043	3287.542150643953	3973.1054425086395	2825.912004101366	2532.148436166145	2851.4513261882166
3274.6630809801304	3600.3548428958293	2548.4140034420197	2659.7965553694767	2683.074204977698	3098.033943211328	3720.915705229805	2980.773321682276	4428.061480048838	3934.199108746348	3721.1787246317867	4095.0937738731263	2402.604457351014	2968.5570268011625	2659.4857589398325	2478.155052755873	3817.4110490307976	2926.864960396516	4230.57725444174	2862.580699870721	3506.0061223391413	2117.764450662194	3348.293217261051	3319.557145166658	3005.7458212319043	3287.542150643953	3973.1054425086395	2825.912004101366	2532.148436166145	2851.4513261882166
3274.6630809801304	3600.3548428958293	2548.4140034420197	2659.7965553694767	2683.074204977698	3098.033943211328	3720.915705229805	2980.773321682276	4428.061480048838	3897.085535089377	3721.1787246317867	4095.0937738731263	2402.604457351014	2968.5570268011625	2659.4857589398325	2478.155052755873	3804.5782263431747	2926.864960396516	4230.57725444174	2859.048932925197	3506.0061223391413	2117.764450662194	3348.293217261051	3319.557145166658	3005.7458212319043	3287.542150643953	3973.1054425086395	2787.6443525504305	2532.148436166145	2851.4513261882166
3274.6630809801304	3600.3548428958293	2548.4140034420197	2659.7965553694767	2683.074204977698	3098.033943211328	3720.915705229805	2980.773321682276	4428.061480048838	3832.683004995465	3721.1787246317867	4093.1523149802388	2402.604457351014	2968.5570268011625	2659.4857589398325	2478.155052755873	3804.5646864994287	2926.864960396516	4142.614091827678	2859.048932925197	3506.0061223391413	2117.764450662194	3348.293217261051	3301.7548540740877	2981.4291386312507	3287.542150643953	3973.1054425086395	2787.6443525504305	2532.148436166145	2851.4513261882166
3271.2195565734983	3600.3548428958293	2548.4140034420197	2659.7965553694767	2667.806002725936	3098.033943211328	3720.915705229805	2980.773321682276	4428.061480048838	3796.594372879216	3721.1787246317867	4093.1523149802388	2402.604457351014	2960.4894823454943	2659.4857589398325	2478.155052755873	3794.2376892584975	2926.864960396516	4142.614091827678	2859.048932925197	3506.0061223391413	2117.764450662194	3348.293217261051	3297.872023760122	2981.4291386312507	3287.542150643953	3973.1054425086395	2787.6443525504305	2510.2908454392436	2851.4513261882166
3271.2195565734983	3600.3548428958293	2548.4140034420197	2652.56712887069	2665.1371340273736	3098.033943211328	3717.579142808878	2980.773321682276	4428.061480048838	3796.594372879216	3721.1787246317867	4093.1523149802388	2402.604457351014	2960.4894823454943	2659.4857589398325	2478.155052755873	3794.2376892584975	2913.7278318909357	4119.52522745354	2857.992851490323	3506.0061223391413	2117.764450662194	3348.293217261051	3297.872023760122	2981.4291386312507	3287.542150643953	3973.1054425086395	2787.6443525504305	2510.2908454392436	2851.4513261882166
3271.2195565734983	3599.477447801366	2548.4140034420197	2652.4059717124287	2665.1371340273736	3098.033943211328	3694.2986731276783	2980.773321682276	4428.061480048838	3773.4031014262964	3721.1787246317867	4093.1523149802388	2402.0511248955972	2960.4894823454943	2659.4857589398325	2478.155052755873	3794.2376892584975	2913.7278318909357	4105.21093120143	2857.992851490323	3506.0061223391413	2117.764450662194	3348.293217261051	3297.872023760122	2981.4291386312507	3287.542150643953	3973.1054425086395	2787.6443525504305	2510.2908454392436	2851.4513261882166
3271.2195565734983	3563.9338580975946	2548.4140034420197	2652.4059717124287	2665.1371340273736	3098.033943211328	3662.9990077288785	2980.773321682276	4422.084346369573	3773.4031014262964	3721.1787246317867	4093.1523149802388	2392.5050292222113	2960.4894823454943	2659.4857589398325	2478.155052755873	3787.0441035646677	2913.7278318909357	4105.21093120143	2857.992851490323	3506.0061223391413	2117.764450662194	3348.293217261051	3297.872023760122	2981.4291386312507	3287.542150643953	3973.1054425086395	2787.6443525504305	2504.1375060964237	2851.4513261882166
3271.2195565734983	3557.5911928337578	2548.4140034420197	2652.4059717124287	2665.1371340273736	3098.033943211328	3662.9990077288785	2980.773321682276	4413.297683462361	3766.0028139670994	3721.1787246317867	4093.1523149802388	2358.559420242187	2960.4894823454943	2659.4857589398325	2478.155052755873	3787.0441035646677	2913.7278318909357	4105.21093120143	2857.992851490323	3506.0061223391413	2117.764450662194	3348.293217261051	3297.872023760122	2981.4291386312507	3287.542150643953	3973.1054425086395	2787.6443525504305	2504.1375060964237	2851.4513261882166
3271.2195565734983	3557.5911928337578	2548.4140034420197	2652.4059717124287	2665.1371340273736	3098.033943211328	3662.9990077288785	2980.773321682276	4409.889468588309	3710.2440555092157	3721.1787246317867	4093.1523149802388	2358.559420242187	2960.4894823454943	2659.4857589398325	2478.155052755873	3787.0441035646677	2913.7278318909357	4097.614571664005	2857.992851490323	3506.0061223391413	2117.764450662194	3348.293217261051	3297.872023760122	2981.4291386312507	3287.542150643953	3949.921473588405	2787.6443525504305	2504.1375060964237	2851.4513261882166
3239.6289446391347	3551.813921465611	2548.4140034420197	2652.4059717124287	2665.1371340273736	3098.033943211328	3662.9990077288785	2980.773321682276	4399.887184353438	3710.2440555092157	3721.1787246317867	4093.1523149802388	2358.559420242187	2960.4894823454943	2659.4857589398325	2478.155052755873	3786.311045270317	2913.7278318909357	4097.614571664005	2857.992851490323	3506.0061223391413	2117.764450662194	3348.293217261051	3297.872023760122	2981.4291386312507	3273.007128411188	3949.921473588405	2787.6443525504305	2494.0933215563145	2851.4513261882166
3220.285825555362	3543.940468375611	2548.4140034420197	2652.4059717124287	2633.1060120101256	3098.033943211328	3662.9990077288785	2980.773321682276	4386.493494064171	3710.2440555092157	3721.1787246317867	4093.1523149802388	2358.559420242187	2960.4894823454943	2659.4857589398325	2478.155052755873	3765.613675633318	2913.7278318909357	4097.614571664005	2854.987066609992	3506.0061223391413	2117.764450662194	3345.6166211654813	3297.872023760122	2981.4291386312507	3273.007128411188	3949.921473588405	2787.6443525504305	2492.9248273229105	2851.4513261882166
3220.285825555362	3514.100324337565	2548.4140034420197	2650.6934991356966	2633.1060120101256	3098.033943211328	3662.9990077288785	2980.773321682276	4377.436856928296	3710.2440555092157	3721.1787246317867	4093.1523149802388	2358.559420242187	2960.4894823454943	2659.4857589398325	2478.155052755873	3736.4061835560724	2913.7278318909357	4097.614571664005	2854.987066609992	3506.0061223391413	2117.764450662194	3345.6166211654813	3297.872023760122	2977.217091987718	3271.5297357076106	3944.7754351210283	2787.6443525504305	2492.9248273229105	2851.4513261882166
3220.285825555362	3503.0334859096806	2548.4140034420197	2645.828247025356	2633.1060120101256	3098.033943211328	3662.9990077288785	2980.7107559046126	4368.052726419636	3710.2440555092157	3721.1787246317867	4093.1523149802388	2358.559420242187	2960.4894823454943	2659.4857589398325	2478.155052755873	3726.0859431459176	2913.7278318909357	4097.614571664005	2854.987066609992	3506.0061223391413	2117.764450662194	3331.6462246945907	3265.791210140919	2977.217091987718	3235.9992615997744	3936.938531363108	2787.6443525504305	2492.9248273229105	2851.4513261882166
3220.285825555362	3493.0300591119603	2548.4140034420197	2645.828247025356	2633.1060120101256	3098.033943211328	3662.9990077288785	2980.7107559046126	4360.105384901755	3710.2440555092157	3721.1787246317867	4093.1523149802388	2358.559420242187	2960.4894823454943	2659.4857589398325	2478.155052755873	3717.0449739015876	2913.7278318909357	4097.614571664005	2846.5041612024834	3506.0061223391413	2117.764450662194	3331.6462246945907	3255.552074567045	2977.217091987718	3235.9992615997744	3916.7497452531375	2787.6443525504305	2492.9248273229105	2851.4513261882166
3220.285825555362	3490.663766850914	2548.4140034420197	2645.828247025356	2625.701322114174	3098.033943211328	3662.9990077288785	2980.7107559046126	4352.797942583819	3710.2440555092157	3721.1787246317867	4093.1523149802388	2358.559420242187	2960.4894823454943	2659.4857589398325	2478.155052755873	3712.2484913220446	2913.7278318909357	4084.317553989342	2827.1307016804312	3506.0061223391413	2117.764450662194	3331.6462246945907	3250.001668802053	2977.217091987718	3235.9992615997744	3911.9181353970157	2787.6443525504305	2492.9248273229105	2851.4513261882166
3220.285825555362	3490.663766850914	2548.4140034420197	2645.828247025356	2606.476224693531	3098.033943211328	3662.9990077288785	2980.7107559046126	4347.569134264848	3710.2440555092157	3721.1787246317867	4093.1523149802388	2358.559420242187	2960.4894823454943	2659.4857589398325	2478.155052755873	3615.6248462372077	2913.7278318909357	4084.317553989342	2827.1307016804312	3506.0061223391413	2117.764450662194	3325.7341406067562	3226.6123129811535	2977.217091987718	3235.9992615997744	3911.9181353970157	2787.6443525504305	2492.9248273229105	2851.4513261882166
3196.0951777449936	3490.663766850914	2548.4140034420197	2645.828247025356	2604.2556833451754	3098.033943211328	3662.9990077288785	2976.833567413524	4333.3197887182605	3710.2440555092157	3721.1787246317867	4093.1523149802388	2358.559420242187	2960.4894823454943	2659.4857589398325	2478.155052755873	3615.6248462372077	2913.7278318909357	4084.317553989342	2827.1307016804312	3506.0061223391413	2117.764450662194	3325.7341406067562	3226.6123129811535	2955.287854775792	3235.9992615997744	3905.981183391939	2787.6443525504305	2492.9248273229105	2851.4513261882166
3196.0951777449936	3483.7926888333777	2548.4140034420197	2645.828247025356	2598.891907076241	3098.033943211328	3662.9990077288785	2976.833567413524	4321.204360791335	3710.2440555092157	3721.1787246317867	4093.1523149802388	2358.559420242187	2960.4894823454943	2659.4857589398325	2471.0750673978027	3604.784311981106	2913.7278318909357	4084.317553989342	2810.464904009784	3506.0061223391413	2117.764450662194	3325.7341406067562	3226.6123129811535	2955.287854775792	3235.9992615997744	3869.4201486911047	2787.6443525504305	2492.9248273229105	2851.4513261882166
3186.2542447426677	3483.496063300924	2548.4140034420197	2645.828247025356	2583.7065524898467	3098.033943211328	3662.9990077288785	2976.833567413524	4321.204360791335	3710.2440555092157	3721.1787246317867	4093.1523149802388	2358.559420242187	2960.4894823454943	2659.4857589398325	2471.0750673978027	3604.784311981106	2913.7278318909357	4084.317553989342	2810.464904009784	3506.0061223391413	2117.764450662194	3325.7341406067562	3226.6123129811535	2955.287854775792	3235.9992615997744	3856.2494279231737	2787.6443525504305	2487.3720724951368	2851.4513261882166
3186.2542447426677	3466.241200693995	2548.4140034420197	2634.5958177788816	2583.7065524898467	3098.033943211328	3662.9990077288785	2976.833567413524	4321.204360791335	3710.2440555092157	3721.1787246317867	4093.1523149802388	2358.559420242187	2960.4894823454943	2659.4857589398325	2471.0750673978027	3604.784311981106	2913.7278318909357	4084.317553989342	2810.464904009784	3506.0061223391413	2117.764450662194	3320.850843087152	3226.6123129811535	2955.287854775792	3235.9992615997744	3850.2481820510966	2787.6443525504305	2476.458147434384	2851.4513261882166
3181.4892911579955	3463.3076433312135	2548.4140034420197	2623.1500482900587	2583.7065524898467	3058.5106473775936	3662.9990077288785	2976.430220293244	4321.204360791335	3694.4637676316975	3721.1787246317867	4093.1523149802388	2358.559420242187	2960.4894823454943	2659.4857589398325	2471.0750673978027	3604.784311981106	2913.7278318909357	4084.317553989342	2810.464904009784	3506.0061223391413	2117.764450662194	3309.283416660842	3226.6123129811535	2955.287854775792	3235.9992615997744	3846.0519767315063	2787.6443525504305	2476.458147434384	2851.4513261882166
3181.0802094674746	3463.3076433312135	2548.4140034420197	2623.1500482900587	2583.7065524898467	3058.5106473775936	3650.123330583757	2976.430220293244	4321.204360791335	3694.4637676316975	3721.1787246317867	4093.1523149802388	2358.559420242187	2960.4894823454943	2659.4857589398325	2471.0750673978027	3604.784311981106	2913.7278318909357	4084.317553989342	2810.464904009784	3506.0061223391413	2117.764450662194	3251.968314039013	3226.6123129811535	2955.287854775792	3235.9992615997744	3846.0519767315063	2787.6443525504305	2476.458147434384	2851.4513261882166
3181.0802094674746	3463.3076433312135	2548.4140034420197	2612.177764169648	2569.311779960498	3058.5106473775936	3650.123330583757	2976.430220293244	4321.204360791335	3694.4637676316975	3721.1787246317867	4093.1523149802388	2354.6864666802094	2960.144992459408	2659.4857589398325	2471.0750673978027	3604.784311981106	2913.7278318909357	4084.317553989342	2810.464904009784	3506.0061223391413	2117.764450662194	3240.8361405588657	3226.6123129811535	2955.287854775792	3235.9992615997744	3846.0519767315063	2787.6443525504305	2476.458147434384	2851.4513261882166
3181.0802094674746	3463.3076433312135	2548.4140034420197	2612.177764169648	2560.5074014394795	3058.5106473775936	3650.123330583757	2976.430220293244	4321.204360791335	3694.4637676316975	3721.1787246317867	4082.927214427629	2354.6864666802094	2960.144992459408	2659.4857589398325	2471.0750673978027	3599.0415033607374	2913.7278318909357	4084.317553989342	2810.464904009784	3506.0061223391413	2117.764450662194	3187.468498769145	3226.6123129811535	2955.287854775792	3235.9992615997744	3846.0519767315063	2787.6443525504305	2469.9614634973914	2851.4513261882166
3181.0802094674746	3463.3076433312135	2548.4140034420197	2612.177764169648	2560.5074014394795	3058.5106473775936	3650.123330583757	2976.430220293244	4317.866066771416	3694.4637676316975	3721.1787246317867	4082.927214427629	2354.6864666802094	2960.144992459408	2659.4857589398325	2471.0750673978027	3599.0415033607374	2913.7278318909357	4084.317553989342	2810.464904009784	3506.0061223391413	2117.764450662194	3141.622937927372	3226.6123129811535	2955.287854775792	3235.9992615997744	3846.0519767315063	2787.6443525504305	2469.9614634973914	2851.4513261882166
3181.0802094674746	3463.3076433312135	2548.4140034420197	2612.177764169648	2560.5074014394795	3058.5106473775936	3649.747100105807	2976.430220293244	4317.866066771416	3690.435067037877	3721.1787246317867	4082.927214427629	2354.6864666802094	2960.144992459408	2659.4857589398325	2471.0750673978027	3599.0415033607374	2913.7278318909357	4081.511963330065	2810.464904009784	3506.0061223391413	2117.764450662194	3133.5293680516243	3226.6123129811535	2955.287854775792	3235.9992615997744	3846.0519767315063	2787.6443525504305	2469.9614634973914	2851.4513261882166
3174.874931508738	3463.3076433312135	2548.4140034420197	2612.177764169648	2555.548572792567	3058.5106473775936	3649.747100105807	2975.8008799005293	4317.866066771416	3626.2073596082	3721.1787246317867	4082.927214427629	2351.5005431627023	2960.144992459408	2659.4857589398325	2456.0635271893516	3569.3834051289095	2913.7278318909357	4081.511963330065	2810.464904009784	3506.0061223391413	2117.764450662194	3133.5293680516243	3226.6123129811535	2955.287854775792	3235.9992615997744	3846.0519767315063	2787.6443525504305	2469.9614634973914	2851.4513261882166
3172.4085482790674	3447.4037521470527	2548.4140034420197	2612.177764169648	2543.9425624463242	3058.5106473775936	3647.4647879211598	2975.8008799005293	4317.866066771416	3538.746581733579	3721.1787246317867	4070.4353350313277	2351.5005431627023	2960.144992459408	2659.4857589398325	2456.0635271893516	3569.3834051289095	2913.7278318909357	4081.511963330065	2810.464904009784	3506.0061223391413	2117.764450662194	3133.5293680516243	3226.6123129811535	2955.287854775792	3235.9992615997744	3846.0519767315063	2787.6443525504305	2469.9614634973914	2851.4513261882166
3172.4085482790674	3447.4037521470527	2548.4140034420197	2612.177764169648	2543.9425624463242	3058.5106473775936	3627.0737655009866	2975.8008799005293	4317.866066771416	3516.9636101969318	3721.1787246317867	4070.4353350313277	2351.5005431627023	2960.144992459408	2659.4857589398325	2456.0635271893516	3569.3834051289095	2913.7278318909357	4081.511963330065	2810.464904009784	3506.0061223391413	2117.764450662194	3116.1094438385417	3226.6123129811535	2955.287854775792	3230.988408962689	3846.0519767315063	2787.6443525504305	2469.9614634973914	2851.4513261882166
3172.4085482790674	3447.4037521470527	2548.4140034420197	2612.177764169648	2543.9425624463242	3058.5106473775936	3615.359395458342	2975.8008799005293	4317.866066771416	3492.4627646637555	3721.1787246317867	4070.4353350313277	2351.5005431627023	2960.144992459408	2659.4857589398325	2456.0635271893516	3569.3834051289095	2913.7278318909357	4081.511963330065	2810.464904009784	3506.0061223391413	2117.764450662194	3116.1094438385417	3226.6123129811535	2939.4927399395074	3230.988408962689	3846.0519767315063	2787.6443525504305	2469.9614634973914	2851.4513261882166
3172.4085482790674	3447.4037521470527	2548.4140034420197	2612.177764169648	2543.9425624463242	3058.5106473775936	3613.770132906294	2975.8008799005293	4317.866066771416	3462.1179558700032	3721.1787246317867	4070.4353350313277	2351.5005431627023	2960.144992459408	2659.4857589398325	2456.0635271893516	3569.3834051289095	2913.7278318909357	4081.511963330065	2810.464904009784	3506.0061223391413	2117.764450662194	3116.1094438385417	3226.6123129811535	2939.4927399395074	3230.988408962689	3846.0519767315063	2787.6443525504305	2465.597695127478	2851.4513261882166
3172.4085482790674	3447.4037521470527	2548.4140034420197	2612.177764169648	2543.9425624463242	3058.5106473775936	3605.1167640792546	2975.8008799005293	4317.866066771416	3459.1646342999375	3721.1787246317867	4070.4353350313277	2351.5005431627023	2960.144992459408	2659.4857589398325	2456.0635271893516	3564.9106908655276	2911.4786764795326	4081.511963330065	2810.464904009784	3506.0061223391413	2117.764450662194	3105.1803791846432	3226.6123129811535	2939.4927399395074	3230.988408962689	3846.0519767315063	2787.6443525504305	2465.597695127478	2851.4513261882166
3172.4085482790674	3421.6843690224414	2548.4140034420197	2612.177764169648	2543.9425624463242	3058.5106473775936	3570.2616272785826	2963.8138910033813	4317.866066771416	3453.3738247137394	3721.1787246317867	4070.4353350313277	2340.8787161391037	2960.144992459408	2659.4857589398325	2456.0635271893516	3560.3922808969455	2911.4786764795326	4081.511963330065	2810.464904009784	3506.0061223391413	2117.764450662194	3105.1803791846432	3226.6123129811535	2939.4927399395074	3215.93205138147	3846.0519767315063	2787.6443525504305	2465.597695127478	2851.4513261882166
3172.4085482790674	3415.4047025299533	2548.4140034420197	2612.177764169648	2543.9425624463242	3058.5106473775936	3569.8632219081032	2954.0978187609944	4317.866066771416	3429.0121402858445	3721.1787246317867	4070.4353350313277	2340.8787161391037	2960.144992459408	2659.4857589398325	2456.0635271893516	3560.3922808969455	2911.4786764795326	4081.511963330065	2810.464904009784	3506.0061223391413	2117.764450662194	3105.1803791846432	3226.6123129811535	2939.4927399395074	3215.93205138147	3829.732762803983	2787.6443525504305	2455.6648207191047	2851.4513261882166
3172.4085482790674	3408.951619907334	2548.4140034420197	2609.725539051867	2543.9425624463242	3058.5106473775936	3556.973734455219	2942.0652366743093	4317.866066771416	3429.0121402858445	3721.1787246317867	4070.4353350313277	2340.8787161391037	2960.144992459408	2659.4857589398325	2456.0635271893516	3560.3922808969455	2911.4786764795326	4081.511963330065	2810.464904009784	3506.0061223391413	2117.764450662194	3104.026889070141	3223.230008053139	2939.4927399395074	3215.93205138147	3829.732762803983	2787.6443525504305	2455.6648207191047	2837.171238421979
3172.4085482790674	3392.325916887782	2548.4140034420197	2609.725539051867	2543.9425624463242	3058.5106473775936	3537.454395252046	2942.0652366743093	4317.866066771416	3429.0121402858445	3721.1787246317867	4064.562237623798	2340.8787161391037	2960.144992459408	2659.4857589398325	2456.0635271893516	3560.3922808969455	2911.4786764795326	4081.511963330065	2810.464904009784	3506.0061223391413	2113.61700167702	3104.026889070141	3219.590152705108	2939.4927399395074	3215.93205138147	3826.9711495631022	2787.6443525504305	2455.6648207191047	2837.171238421979
3172.4085482790674	3381.7739640752015	2548.4140034420197	2609.725539051867	2543.9425624463242	3054.496650054874	3537.454395252046	2942.0652366743093	4317.866066771416	3429.0121402858445	3721.1787246317867	3991.676421655016	2340.8787161391037	2960.144992459408	2659.4857589398325	2456.0635271893516	3560.3922808969455	2911.4786764795326	4081.511963330065	2810.464904009784	3506.0061223391413	2109.686266418879	3104.026889070141	3219.590152705108	2939.4927399395074	3215.93205138147	3826.9711495631022	2787.6443525504305	2455.6648207191047	2837.171238421979
3172.4085482790674	3381.7739640752015	2548.4140034420197	2609.725539051867	2543.9425624463242	3054.496650054874	3524.2587261443214	2942.0652366743093	4317.866066771416	3429.0121402858445	3721.1787246317867	3923.452297313519	2340.8787161391037	2959.6185832775336	2659.4857589398325	2456.0635271893516	3560.3922808969455	2911.4786764795326	4081.511963330065	2810.464904009784	3506.0061223391413	2107.6032610899656	3104.026889070141	3219.590152705108	2928.7994591188235	3215.93205138147	3826.9711495631022	2787.6443525504305	2455.6648207191047	2837.171238421979
3172.4085482790674	3373.9705667712183	2548.4140034420197	2609.725539051867	2543.9425624463242	3054.496650054874	3524.2587261443214	2942.0652366743093	4317.866066771416	3429.0121402858445	3721.1787246317867	3923.452297313519	2340.8787161391037	2959.6185832775336	2659.4857589398325	2456.0635271893516	3557.4211084022545	2884.1817511445697	4081.511963330065	2810.464904009784	3506.0061223391413	2107.6032610899656	3104.026889070141	3212.4425219839204	2928.7994591188235	3215.93205138147	3826.9711495631022	2787.6443525504305	2455.6648207191047	2837.171238421979
3172.4085482790674	3373.9705667712183	2533.5846592155976	2609.725539051867	2543.9425624463242	3054.496650054874	3508.335036073774	2942.0652366743093	4317.866066771416	3425.8351192628716	3721.1787246317867	3906.7861857095054	2340.8787161391037	2959.6185832775336	2659.4857589398325	2456.0635271893516	3545.5252700485644	2874.8678441425914	4081.511963330065	2810.464904009784	3506.0061223391413	2105.65167874398	3102.323889084111	3212.4425219839204	2928.7994591188235	3215.93205138147	3826.9711495631022	2787.6443525504305	2455.6648207191047	2837.171238421979
3172.4085482790674	3373.9705667712183	2533.5846592155976	2609.725539051867	2543.9425624463242	3054.496650054874	3508.335036073774	2942.0652366743093	4317.866066771416	3407.8489054277443	3721.1787246317867	3906.7861857095054	2340.8787161391037	2959.6185832775336	2659.4857589398325	2456.0635271893516	3545.5252700485644	2874.8678441425914	4081.511963330065	2810.464904009784	3506.0061223391413	2090.118295591529	3102.323889084111	3212.4425219839204	2928.7994591188235	3213.119409246955	3826.9711495631022	2787.6443525504305	2455.6648207191047	2837.171238421979
3165.085135552419	3373.9705667712183	2533.5846592155976	2609.725539051867	2543.9425624463242	3054.496650054874	3508.335036073774	2942.0652366743093	4317.866066771416	3381.3681122089547	3721.1787246317867	3906.7861857095054	2340.8787161391037	2959.6185832775336	2659.4857589398325	2456.0635271893516	3545.5252700485644	2874.8678441425914	4081.511963330065	2810.464904009784	3506.0061223391413	2090.118295591529	3102.323889084111	3212.4425219839204	2910.0130116135592	3213.119409246955	3826.9711495631022	2787.6443525504305	2455.6648207191047	2837.171238421979
3155.5391079996093	3369.356151206537	2533.5846592155976	2609.725539051867	2543.9425624463242	3054.496650054874	3508.335036073774	2942.0652366743093	4317.866066771416	3349.640388490457	3721.1787246317867	3905.919625778507	2340.8787161391037	2959.6185832775336	2659.4857589398325	2456.0635271893516	3545.5252700485644	2874.8678441425914	4081.511963330065	2810.464904009784	3506.0061223391413	2089.0966252170306	3102.323889084111	3212.4425219839204	2910.0130116135592	3213.119409246955	3826.9711495631022	2787.6443525504305	2455.6648207191047	2837.171238421979
3155.5391079996093	3369.356151206537	2533.5846592155976	2609.725539051867	2543.9425624463242	3054.496650054874	3508.335036073774	2942.0652366743093	4317.866066771416	3336.229212283569	3721.1787246317867	3905.919625778507	2340.8787161391037	2959.6185832775336	2659.4857589398325	2456.0635271893516	3545.5252700485644	2874.8678441425914	4081.511963330065	2810.464904009784	3506.0061223391413	2089.0966252170306	3102.323889084111	3181.6492430166277	2910.0130116135592	3213.119409246955	3826.9711495631022	2787.6443525504305	2455.6648207191047	2825.587974239767
3155.5391079996093	3369.356151206537	2533.5846592155976	2609.725539051867	2543.9425624463242	3054.496650054874	3508.335036073774	2942.0652366743093	4317.866066771416	3335.2485943014544	3714.556000743575	3893.5661485005207	2340.8787161391037	2950.566695002651	2659.4857589398325	2452.859663099388	3545.5252700485644	2874.8678441425914	4075.8974458254843	2810.464904009784	3506.0061223391413	2089.0966252170306	3102.323889084111	3181.6492430166277	2910.0130116135592	3213.119409246955	3826.9711495631022	2787.6443525504305	2454.3428436274735	2825.587974239767
3151.804614782116	3369.356151206537	2533.5846592155976	2609.725539051867	2543.9425624463242	3054.496650054874	3508.335036073774	2941.3006641905695	4317.866066771416	3308.695368817824	3697.5380770108086	3884.9318274758593	2340.8787161391037	2950.566695002651	2659.4857589398325	2452.859663099388	3545.5252700485644	2874.8678441425914	4075.8974458254843	2810.464904009784	3506.0061223391413	2089.0966252170306	3102.323889084111	3178.482121054949	2899.7206748907083	3213.119409246955	3826.9711495631022	2787.6443525504305	2454.3428436274735	2825.587974239767
3151.804614782116	3339.4835505044502	2533.5846592155976	2602.071772578756	2543.9425624463242	3054.496650054874	3508.1176351693684	2941.3006641905695	4317.866066771416	3297.586092352636	3697.5380770108086	3884.9318274758593	2340.8787161391037	2950.566695002651	2659.2071791582043	2452.859663099388	3545.5252700485644	2874.8678441425914	4075.8974458254843	2810.464904009784	3506.0061223391413	2089.0966252170306	3102.323889084111	3178.482121054949	2842.9043572813407	3213.119409246955	3826.9711495631022	2787.6443525504305	2454.3428436274735	2825.587974239767
3147.777210571613	3339.4835505044502	2533.5846592155976	2602.071772578756	2543.9425624463242	3050.445700157943	3508.1176351693684	2941.3006641905695	4317.866066771416	3297.586092352636	3554.2698920384614	3857.851270788383	2334.640936171284	2950.566695002651	2659.2071791582043	2452.859663099388	3545.5252700485644	2874.8678441425914	4075.8974458254843	2810.464904009784	3506.0061223391413	2089.0966252170306	3102.323889084111	3178.482121054949	2842.9043572813407	3213.119409246955	3826.9711495631022	2787.6443525504305	2453.805929361611	2825.587974239767
3147.777210571613	3332.849726481933	2533.5846592155976	2602.071772578756	2543.9425624463242	3050.445700157943	3508.1176351693684	2941.3006641905695	4315.0626808992165	3286.1467950619735	3486.1078514084684	3857.851270788383	2334.640936171284	2950.566695002651	2645.473154543286	2452.859663099388	3545.5252700485644	2871.8215250298695	4075.8974458254843	2810.464904009784	3506.0061223391413	2089.0966252170306	3102.323889084111	3174.5420511908096	2838.799564155422	3213.119409246955	3826.9711495631022	2787.6443525504305	2453.805929361611	2825.587974239767
3147.777210571613	3332.849726481933	2533.5846592155976	2602.071772578756	2543.9425624463242	3050.445700157943	3508.1176351693684	2941.3006641905695	4310.528503124855	3269.746871415022	3472.152564499913	3847.7228580643887	2334.640936171284	2950.566695002651	2645.473154543286	2446.4527040063167	3545.5252700485644	2865.0646901022624	4075.8974458254843	2810.464904009784	3506.0061223391413	2074.756113244852	3102.323889084111	3174.5420511908096	2836.2177559378906	3213.119409246955	3826.9711495631022	2787.6443525504305	2448.425301860034	2825.587974239767
3147.777210571613	3332.849726481933	2533.5846592155976	2602.071772578756	2543.9425624463242	3050.445700157943	3508.1176351693684	2941.3006641905695	4310.528503124855	3269.746871415022	3471.476423938068	3847.7228580643887	2334.640936171284	2950.566695002651	2645.473154543286	2446.4527040063167	3545.5252700485644	2831.1692957622295	4075.8974458254843	2810.464904009784	3506.0061223391413	2074.756113244852	3102.323889084111	3174.5420511908096	2836.2177559378906	3213.119409246955	3826.9711495631022	2787.6443525504305	2448.425301860034	2825.587974239767
3147.777210571613	3332.849726481933	2533.5846592155976	2602.071772578756	2543.9425624463242	3024.6546548312567	3508.1176351693684	2941.3006641905695	4310.528503124855	3269.746871415022	3471.476423938068	3847.7228580643887	2334.640936171284	2950.566695002651	2645.473154543286	2446.4527040063167	3545.5252700485644	2831.1692957622295	4075.8974458254843	2810.464904009784	3506.0061223391413	2074.756113244852	3102.323889084111	3174.5420511908096	2836.2177559378906	3213.119409246955	3826.9711495631022	2787.6443525504305	2448.425301860034	2825.587974239767
3147.777210571613	3321.877497454152	2533.5846592155976	2601.3377796278937	2543.9425624463242	3024.6546548312567	3508.1176351693684	2929.784431011524	4310.528503124855	3269.746871415022	3471.476423938068	3847.7228580643887	2334.640936171284	2950.566695002651	2628.9072932776144	2445.4773095657383	3545.5252700485644	2818.0084951120534	4075.8974458254843	2810.464904009784	3506.0061223391413	2074.756113244852	3102.323889084111	3174.5420511908096	2814.2276345644646	3213.119409246955	3826.9711495631022	2787.6443525504305	2448.425301860034	2825.587974239767
3147.777210571613	3321.877497454152	2533.5846592155976	2601.3377796278937	2543.9425624463242	3024.6546548312567	3508.1176351693684	2929.784431011524	4310.528503124855	3213.3896247577095	3471.476423938068	3842.325972559258	2334.640936171284	2950.566695002651	2628.9072932776144	2445.4773095657383	3545.5252700485644	2818.0084951120534	4075.8974458254843	2810.464904009784	3506.0061223391413	2072.62499368815	3102.323889084111	3174.5420511908096	2814.2276345644646	3213.119409246955	3826.9711495631022	2787.6443525504305	2448.425301860034	2825.587974239767
3147.777210571613	3321.877497454152	2533.5846592155976	2594.467941093781	2543.9425624463242	3021.163252935679	3508.1176351693684	2929.784431011524	4305.045654280335	3212.4629006336363	3467.8109494172368	3842.325972559258	2334.640936171284	2950.566695002651	2628.9072932776144	2445.4773095657383	3537.822617560894	2818.0084951120534	4075.8974458254843	2810.464904009784	3506.0061223391413	2069.568231561678	3102.323889084111	3174.5420511908096	2787.835815366633	3213.119409246955	3826.9711495631022	2787.6443525504305	2448.425301860034	2825.587974239767
3147.777210571613	3321.877497454152	2533.5846592155976	2594.467941093781	2543.9425624463242	3021.163252935679	3508.1176351693684	2929.784431011524	4305.045654280335	3200.4490013467566	3467.8109494172368	3842.325972559258	2334.640936171284	2950.566695002651	2628.9072932776144	2445.4773095657383	3535.49797324654	2815.7855715791893	4075.8974458254843	2810.464904009784	3506.0061223391413	2069.568231561678	3102.323889084111	3174.5420511908096	2787.835815366633	3213.119409246955	3826.9711495631022	2787.6443525504305	2448.425301860034	2825.587974239767
3147.777210571613	3321.877497454152	2533.5846592155976	2594.467941093781	2543.9425624463242	3021.163252935679	3508.1176351693684	2927.9192429760187	4305.045654280335	3200.4490013467566	3467.8109494172368	3842.325972559258	2334.640936171284	2950.566695002651	2628.9072932776144	2445.4773095657383	3535.49797324654	2815.7855715791893	4075.8974458254843	2810.464904009784	3506.0061223391413	2068.0342337010256	3102.323889084111	3172.5091766299943	2787.835815366633	3213.119409246955	3826.9711495631022	2780.892500958515	2448.425301860034	2825.587974239767
3147.777210571613	3321.877497454152	2533.5846592155976	2594.467941093781	2543.9425624463242	3021.163252935679	3508.1176351693684	2923.0637733395333	4305.045654280335	3200.4490013467566	3467.8109494172368	3842.325972559258	2334.640936171284	2950.566695002651	2628.9072932776144	2439.009267674971	3535.49797324654	2808.102301222214	4075.8974458254843	2810.464904009784	3506.0061223391413	2068.0342337010256	3102.323889084111	3172.5091766299943	2787.835815366633	3213.119409246955	3826.9711495631022	2778.974594125466	2448.425301860034	2825.587974239767
3147.777210571613	3321.877497454152	2533.5846592155976	2594.467941093781	2543.9425624463242	3021.163252935679	3508.1176351693684	2923.0637733395333	4305.045654280335	3200.4490013467566	3464.8841619598297	3842.325972559258	2334.640936171284	2950.566695002651	2628.9072932776144	2439.009267674971	3535.49797324654	2808.102301222214	4075.8974458254843	2810.464904009784	3506.0061223391413	2068.0342337010256	3102.323889084111	3171.1806979922653	2787.835815366633	3213.119409246955	3826.9711495631022	2762.944235226765	2448.425301860034	2825.587974239767
3147.777210571613	3321.877497454152	2533.5846592155976	2594.467941093781	2543.9425624463242	3021.163252935679	3508.1176351693684	2923.0637733395333	4305.045654280335	3200.4490013467566	3464.8841619598297	3842.325972559258	2334.640936171284	2942.9074771420705	2628.9072932776144	2439.009267674971	3535.49797324654	2808.102301222214	4075.8974458254843	2810.464904009784	3506.0061223391413	2068.0342337010256	3102.323889084111	3171.1806979922653	2787.835815366633	3213.119409246955	3826.9711495631022	2750.2980110317394	2448.425301860034	2825.587974239767
3147.777210571613	3321.877497454152	2533.5846592155976	2594.467941093781	2543.9425624463242	3021.163252935679	3508.1176351693684	2923.0637733395333	4305.045654280335	3200.4490013467566	3461.273134935493	3842.325972559258	2334.640936171284	2942.9074771420705	2628.9072932776144	2439.009267674971	3535.2941098742294	2808.102301222214	4075.8974458254843	2810.464904009784	3506.0061223391413	2068.0342337010256	3102.323889084111	3162.2036860251806	2787.835815366633	3213.119409246955	3826.9711495631022	2750.2980110317394	2439.4197754833694	2825.587974239767
3147.777210571613	3321.877497454152	2533.5846592155976	2591.0269276498657	2543.9425624463242	3021.163252935679	3508.1176351693684	2923.0637733395333	4302.734385871326	3192.440984411669	3461.273134935493	3842.325972559258	2334.640936171284	2942.9074771420705	2628.9072932776144	2439.009267674971	3535.2941098742294	2808.102301222214	4075.8974458254843	2810.464904009784	3506.0061223391413	2066.2366557597034	3102.323889084111	3162.2036860251806	2787.835815366633	3208.910897447401	3826.9711495631022	2750.2980110317394	2439.4197754833694	2825.587974239767
3147.453590840023	3321.877497454152	2533.5846592155976	2591.0269276498657	2543.9425624463242	3021.163252935679	3492.9324763369987	2923.0637733395333	4298.398392963829	3187.3164946260254	3461.273134935493	3842.230913836764	2334.640936171284	2942.9074771420705	2628.9072932776144	2439.009267674971	3535.2941098742294	2808.102301222214	4075.8974458254843	2799.0204196441737	3506.0061223391413	2066.207357572911	3102.323889084111	3162.2036860251806	2787.835815366633	3208.910897447401	3826.9711495631022	2750.2980110317394	2439.4197754833694	2825.587974239767
3147.453590840023	3321.877497454152	2533.5846592155976	2591.0269276498657	2543.9425624463242	3021.163252935679	3492.9324763369987	2923.0637733395333	4298.398392963829	3187.3164946260254	3461.273134935493	3842.230913836764	2320.0743186280456	2942.9074771420705	2628.9072932776144	2439.009267674971	3535.2941098742294	2808.102301222214	4075.8974458254843	2799.0204196441737	3506.0061223391413	2055.626557482865	3102.323889084111	3162.2036860251806	2787.835815366633	3208.573253722405	3825.0881781047624	2750.2980110317394	2439.4197754833694	2825.587974239767
3147.453590840023	3321.877497454152	2533.5846592155976	2591.0269276498657	2543.9425624463242	3021.163252935679	3492.9324763369987	2923.0637733395333	4298.398392963829	3178.9646829489025	3460.9261385664954	3841.442110583325	2320.0743186280456	2930.0269388034294	2628.9072932776144	2439.009267674971	3535.2941098742294	2808.102301222214	4075.8974458254843	2799.0204196441737	3506.0061223391413	2055.626557482865	3102.323889084111	3162.2036860251806	2787.835815366633	3208.573253722405	3825.0881781047624	2750.2980110317394	2439.4197754833694	2825.587974239767
3147.453590840023	3321.877497454152	2533.5846592155976	2591.0269276498657	2542.778260769598	3021.163252935679	3487.2568501006936	2923.0637733395333	4298.398392963829	3178.9646829489025	3460.9261385664954	3841.442110583325	2320.0743186280456	2930.0269388034294	2628.9072932776144	2439.009267674971	3535.2941098742294	2798.2581571650117	4075.8974458254843	2799.0204196441737	3506.0061223391413	2055.626557482865	3102.323889084111	3162.2036860251806	2787.835815366633	3208.573253722405	3825.0881781047624	2750.2980110317394	2439.4197754833694	2825.587974239767
3141.390200332491	3317.7240438206063	2533.5846592155976	2591.0269276498657	2542.778260769598	3021.163252935679	3487.2568501006936	2923.0637733395333	4298.398392963829	3178.9646829489025	3460.9261385664954	3829.6888414839564	2320.0743186280456	2930.0269388034294	2628.9072932776144	2439.009267674971	3521.855251227036	2798.2581571650117	4075.8974458254843	2799.0204196441737	3506.0061223391413	2055.626557482865	3102.323889084111	3162.2036860251806	2787.835815366633	3208.573253722405	3825.0881781047624	2750.2980110317394	2439.4197754833694	2825.587974239767
3141.390200332491	3317.7240438206063	2533.5846592155976	2591.0269276498657	2542.778260769598	3021.163252935679	3487.2568501006936	2923.0637733395333	4298.398392963829	3178.9646829489025	3456.1568949041134	3829.6888414839564	2320.0743186280456	2930.0269388034294	2628.9072932776144	2439.009267674971	3521.855251227036	2798.2581571650117	4075.8974458254843	2799.0204196441737	3506.0061223391413	2055.626557482865	3102.323889084111	3162.2036860251806	2787.835815366633	3208.573253722405	3825.0881781047624	2750.2980110317394	2439.4197754833694	2825.587974239767
3141.390200332491	3317.7240438206063	2525.1367644179645	2591.0269276498657	2529.5039788762483	3021.163252935679	3487.2568501006936	2923.0637733395333	4298.398392963829	3178.9646829489025	3433.475416525535	3829.6888414839564	2320.0743186280456	2930.0269388034294	2628.9072932776144	2439.009267674971	3521.855251227036	2798.2581571650117	4073.1913423411743	2799.0204196441737	3506.0061223391413	2046.8911716593316	3102.323889084111	3162.2036860251806	2787.835815366633	3208.573253722405	3825.0881781047624	2750.2980110317394	2439.4197754833694	2825.587974239767
3141.390200332491	3317.7240438206063	2525.1367644179645	2591.0269276498657	2529.5039788762483	3021.163252935679	3487.2568501006936	2923.0637733395333	4298.398392963829	3178.9646829489025	3350.6374257820944	3829.6888414839564	2320.0743186280456	2929.022097038077	2628.9072932776144	2439.009267674971	3521.855251227036	2798.2581571650117	4070.101453263369	2799.0204196441737	3506.0061223391413	2046.8911716593316	3102.323889084111	3162.2036860251806	2787.835815366633	3208.573253722405	3825.0881781047624	2750.2980110317394	2439.4197754833694	2825.587974239767
3141.390200332491	3317.7240438206063	2525.1367644179645	2588.3639037986513	2529.5039788762483	3021.163252935679	3487.2568501006936	2923.0637733395333	4298.398392963829	3178.9646829489025	3350.6374257820944	3829.6888414839564	2320.0743186280456	2929.022097038077	2628.9072932776144	2439.009267674971	3521.855251227036	2798.2581571650117	4070.101453263369	2799.0204196441737	3506.0061223391413	2041.1635622979784	3102.323889084111	3156.589844523087	2764.582272243543	3208.573253722405	3825.0881781047624	2750.2980110317394	2439.4197754833694	2825.587974239767
3141.390200332491	3307.913787096795	2525.1367644179645	2588.3639037986513	2529.5039788762483	3012.972072827497	3487.2568501006936	2922.6711274021877	4298.398392963829	3178.9646829489025	3350.6374257820944	3826.3738776327978	2320.0743186280456	2929.022097038077	2628.9072932776144	2439.009267674971	3521.855251227036	2798.2581571650117	4064.618019115766	2799.0204196441737	3506.0061223391413	2041.1635622979784	3102.323889084111	3156.589844523087	2764.582272243543	3208.573253722405	3825.0881781047624	2746.3124717076425	2439.4197754833694	2823.24786532728
3141.390200332491	3302.741828334947	2525.1367644179645	2588.3639037986513	2529.5039788762483	3006.30538370003	3487.2568501006936	2922.6711274021877	4298.398392963829	3178.9646829489025	3350.6374257820944	3826.3738776327978	2320.0743186280456	2929.022097038077	2628.9072932776144	2439.009267674971	3521.855251227036	2798.2581571650117	4064.618019115766	2799.0204196441737	3506.0061223391413	2041.1635622979784	3101.165475278431	3156.589844523087	2764.582272243543	3201.040602104825	3825.0881781047624	2746.3124717076425	2439.4197754833694	2823.24786532728
3141.390200332491	3289.2048091523675	2525.1367644179645	2587.7683509756807	2529.5039788762483	3006.30538370003	3487.2568501006936	2922.6711274021877	4298.398392963829	3178.9646829489025	3340.918835016198	3826.3738776327978	2320.0743186280456	2929.022097038077	2628.9072932776144	2439.009267674971	3521.855251227036	2798.2581571650117	4064.618019115766	2799.0204196441737	3506.0061223391413	2041.1635622979784	3101.165475278431	3156.589844523087	2764.582272243543	3201.040602104825	3825.0881781047624	2746.3124717076425	2439.4197754833694	2823.24786532728
3141.390200332491	3289.2048091523675	2525.1367644179645	2587.7683509756807	2529.5039788762483	3006.30538370003	3487.2568501006936	2922.6711274021877	4298.398392963829	3178.9646829489025	3325.7855580714895	3826.3738776327978	2320.0743186280456	2929.022097038077	2628.9072932776144	2439.009267674971	3521.855251227036	2798.2581571650117	4064.618019115766	2799.0204196441737	3506.0061223391413	2041.1635622979784	3098.157309054875	3156.589844523087	2760.628426138575	3201.040602104825	3825.0881781047624	2746.3124717076425	2439.4197754833694	2823.24786532728
3134.3773711907525	3289.2048091523675	2525.1367644179645	2587.7683509756807	2529.5039788762483	2998.3146412501774	3487.2568501006936	2922.6711274021877	4298.398392963829	3178.9646829489025	3325.7855580714895	3826.3738776327978	2320.0743186280456	2929.022097038077	2628.9072932776144	2439.009267674971	3521.855251227036	2798.2581571650117	4064.618019115766	2799.0204196441737	3506.0061223391413	2041.1635622979784	3098.157309054875	3156.589844523087	2760.628426138575	3201.040602104825	3825.0881781047624	2746.3124717076425	2439.4197754833694	2823.24786532728
3134.3773711907525	3289.2048091523675	2525.1367644179645	2587.7683509756807	2529.5039788762483	2998.3146412501774	3487.2568501006936	2922.6711274021877	4298.398392963829	3178.9646829489025	3325.7855580714895	3826.3738776327978	2320.0743186280456	2929.022097038077	2628.9072932776144	2439.009267674971	3521.855251227036	2798.2581571650117	4064.618019115766	2799.0204196441737	3506.0061223391413	2041.1635622979784	3098.157309054875	3156.589844523087	2760.628426138575	3201.040602104825	3825.0881781047624	2746.3124717076425	2439.4197754833694	2823.24786532728
3134.3773711907525	3289.2048091523675	2525.1367644179645	2587.7683509756807	2529.5039788762483	2989.5027867924364	3487.2568501006936	2910.835256921356	4297.075635499212	3170.74362631814	3325.7855580714895	3823.9303385649036	2320.0743186280456	2929.022097038077	2628.9072932776144	2439.009267674971	3521.855251227036	2789.8171836514407	4064.618019115766	2799.0204196441737	3506.0061223391413	2041.1635622979784	3098.157309054875	3156.589844523087	2760.628426138575	3201.040602104825	3825.0881781047624	2746.3124717076425	2438.6265309971413	2823.24786532728
3134.3773711907525	3289.2048091523675	2519.7694036173048	2581.9405568558764	2529.5039788762483	2989.5027867924364	3487.2568501006936	2910.835256921356	4297.075635499212	3169.652666201443	3325.7855580714895	3823.9303385649036	2320.0743186280456	2929.022097038077	2628.9072932776144	2439.009267674971	3521.855251227036	2789.8171836514407	4064.618019115766	2799.0204196441737	3506.0061223391413	2041.1635622979784	3098.157309054875	3156.589844523087	2760.628426138575	3201.040602104825	3825.0881781047624	2746.3124717076425	2438.6265309971413	2823.24786532728
3134.3773711907525	3289.2048091523675	2519.7694036173048	2581.9405568558764	2529.5039788762483	2989.5027867924364	3487.2568501006936	2910.835256921356	4297.075635499212	3169.652666201443	3325.7855580714895	3823.9303385649036	2320.0743186280456	2929.022097038077	2628.9072932776144	2439.009267674971	3521.855251227036	2789.8171836514407	4057.215902409722	2799.0204196441737	3506.0061223391413	2030.3266808855096	3098.157309054875	3156.589844523087	2760.628426138575	3201.040602104825	3825.0881781047624	2746.3124717076425	2438.6265309971413	2823.24786532728
3134.3773711907525	3289.2048091523675	2519.7694036173048	2581.9405568558764	2529.5039788762483	2989.5027867924364	3487.2568501006936	2910.835256921356	4297.075635499212	3169.652666201443	3325.7855580714895	3820.61425265696	2320.0743186280456	2929.022097038077	2628.9072932776144	2439.009267674971	3521.855251227036	2789.8171836514407	4057.215902409722	2799.0204196441737	3506.0061223391413	2030.3266808855096	3098.157309054875	3156.589844523087	2760.628426138575	3201.040602104825	3825.0881781047624	2745.914832125596	2438.6265309971413	2823.24786532728
3134.3773711907525	3289.2048091523675	2501.3547877052333	2581.9405568558764	2529.5039788762483	2989.5027867924364	3487.2568501006936	2910.835256921356	4297.075635499212	3169.652666201443	3325.7855580714895	3820.61425265696	2320.0743186280456	2929.022097038077	2628.9072932776144	2439.009267674971	3521.855251227036	2789.8171836514407	4057.215902409722	2799.0204196441737	3506.0061223391413	2030.3266808855096	3092.880349269709	3156.589844523087	2760.628426138575	3201.040602104825	3825.0881781047624	2745.914832125596	2438.6265309971413	2823.24786532728
3134.3773711907525	3289.2048091523675	2501.3547877052333	2581.9405568558764	2529.5039788762483	2989.5027867924364	3487.2568501006936	2910.835256921356	4297.075635499212	3169.652666201443	3325.7855580714895	3820.61425265696	2320.0743186280456	2929.022097038077	2628.9072932776144	2439.009267674971	3521.855251227036	2789.8171836514407	4057.215902409722	2799.0204196441737	3506.0061223391413	2030.3266808855096	3092.880349269709	3156.589844523087	2760.628426138575	3201.040602104825	3825.0881781047624	2743.9190452174444	2438.6265309971413	2823.24786532728
3134.3773711907525	3289.2048091523675	2501.3547877052333	2581.9405568558764	2528.116909877256	2989.5027867924364	3476.6998157597063	2910.835256921356	4297.075635499212	3169.652666201443	3325.7855580714895	3820.61425265696	2320.0743186280456	2929.022097038077	2628.9072932776144	2439.009267674971	3521.855251227036	2788.3694733830325	4057.215902409722	2799.0204196441737	3506.0061223391413	2028.5133458000325	3092.880349269709	3156.589844523087	2760.628426138575	3201.040602104825	3825.0881781047624	2743.9190452174444	2438.6265309971413	2823.24786532728
3134.3773711907525	3289.2048091523675	2501.3547877052333	2581.9405568558764	2528.116909877256	2989.5027867924364	3476.6998157597063	2910.835256921356	4297.075635499212	3169.652666201443	3325.7855580714895	3820.61425265696	2320.0743186280456	2929.022097038077	2628.9072932776144	2439.009267674971	3521.855251227036	2781.4782332805153	4057.215902409722	2799.0204196441737	3506.0061223391413	2028.5133458000325	3092.880349269709	3156.589844523087	2760.628426138575	3201.040602104825	3821.056786568201	2738.6639952026044	2438.6265309971413	2823.24786532728
3134.3773711907525	3289.2048091523675	2501.3547877052333	2581.9405568558764	2528.116909877256	2989.5027867924364	3476.6998157597063	2910.835256921356	4297.075635499212	3169.652666201443	3325.7855580714895	3820.61425265696	2320.0743186280456	2925.145788716896	2628.9072932776144	2439.009267674971	3521.855251227036	2781.4782332805153	4057.215902409722	2799.0204196441737	3506.0061223391413	2028.5133458000325	3092.4411233438564	3156.589844523087	2760.628426138575	3201.040602104825	3821.056786568201	2738.6639952026044	2438.6265309971413	2822.776876094714
3134.3773711907525	3289.2048091523675	2501.3547877052333	2581.9405568558764	2528.116909877256	2989.5027867924364	3476.6998157597063	2910.835256921356	4297.075635499212	3169.652666201443	3325.7855580714895	3820.61425265696	2320.0743186280456	2925.145788716896	2628.9072932776144	2439.009267674971	3521.855251227036	2781.4782332805153	4057.215902409722	2799.0204196441737	3506.0061223391413	2028.5133458000325	3092.4411233438564	3156.589844523087	2760.628426138575	3201.040602104825	3821.056786568201	2730.121533360429	2438.6265309971413	2822.776876094714
3134.3773711907525	3289.2048091523675	2501.3547877052333	2578.617441046117	2528.116909877256	2989.5027867924364	3476.6998157597063	2910.835256921356	4297.075635499212	3169.652666201443	3325.7855580714895	3812.8121479595466	2320.0743186280456	2925.145788716896	2628.9072932776144	2437.722474009275	3521.855251227036	2781.4782332805153	4057.215902409722	2799.0204196441737	3506.0061223391413	2028.5133458000325	3092.4411233438564	3156.589844523087	2760.628426138575	3201.040602104825	3821.056786568201	2730.121533360429	2438.6265309971413	2822.776876094714
3134.3773711907525	3289.2048091523675	2500.216220541478	2578.617441046117	2528.116909877256	2989.5027867924364	3476.6998157597063	2910.835256921356	4297.075635499212	3169.652666201443	3325.7855580714895	3812.8121479595466	2320.0743186280456	2925.145788716896	2628.9072932776144	2437.722474009275	3521.855251227036	2781.4782332805153	4057.215902409722	2799.0204196441737	3506.0061223391413	2028.5133458000325	3092.4411233438564	3156.589844523087	2760.628426138575	3201.040602104825	3821.056786568201	2730.121533360429	2438.6265309971413	2822.776876094714
3134.3773711907525	3286.427300065271	2500.216220541478	2578.617441046117	2528.116909877256	2989.5027867924364	3476.1152153719495	2910.835256921356	4292.412658529869	3169.652666201443	3325.7855580714895	3812.8121479595466	2320.0743186280456	2925.145788716896	2628.9072932776144	2437.722474009275	3521.855251227036	2781.4782332805153	4057.215902409722	2799.0204196441737	3506.0061223391413	2028.5133458000325	3092.4411233438564	3156.589844523087	2760.628426138575	3201.040602104825	3821.056786568201	2730.121533360429	2433.8262139652593	2822.776876094714
3134.3773711907525	3286.427300065271	2495.256002577046	2578.617441046117	2528.116909877256	2989.5027867924364	3470.9491363655848	2910.835256921356	4292.412658529869	3169.652666201443	3325.7855580714895	3812.8121479595466	2320.0743186280456	2925.145788716896	2628.9072932776144	2437.722474009275	3521.855251227036	2781.4782332805153	4057.215902409722	2799.0204196441737	3506.0061223391413	2028.5133458000325	3092.4411233438564	3156.589844523087	2760.628426138575	3201.040602104825	3821.056786568201	2730.121533360429	2433.8262139652593	2816.676792684747
3134.3773711907525	3286.427300065271	2495.256002577046	2578.617441046117	2528.116909877256	2989.5027867924364	3470.9491363655848	2910.835256921356	4292.412658529869	3169.652666201443	3325.7855580714895	3812.8121479595466	2320.0743186280456	2925.145788716896	2620.135422145018	2437.722474009275	3521.855251227036	2781.4782332805153	4057.215902409722	2799.0204196441737	3506.0061223391413	2028.5133458000325	3092.4411233438564	3156.589844523087	2760.628426138575	3201.040602104825	3821.056786568201	2730.121533360429	2433.8262139652593	2816.676792684747
3134.3773711907525	3286.427300065271	2495.256002577046	2577.6203342122362	2528.116909877256	2989.5027867924364	3470.9491363655848	2910.835256921356	4292.412658529869	3169.652666201443	3325.7855580714895	3812.8121479595466	2320.0743186280456	2922.861755172359	2620.135422145018	2437.722474009275	3521.855251227036	2781.4782332805153	4057.215902409722	2799.0204196441737	3506.0061223391413	2028.5133458000325	3085.5064700473195	3156.589844523087	2760.628426138575	3201.040602104825	3821.0551251749466	2730.121533360429	2433.8262139652593	2814.3827069387553
3133.7822420231323	3286.427300065271	2495.256002577046	2575.141598873094	2528.116909877256	2989.5027867924364	3470.9491363655848	2910.835256921356	4292.412658529869	3169.652666201443	3325.7855580714895	3812.8121479595466	2320.0743186280456	2921.5787033429106	2620.135422145018	2437.722474009275	3521.855251227036	2781.4782332805153	4057.215902409722	2799.0204196441737	3506.0061223391413	2028.5133458000325	3085.5064700473195	3156.589844523087	2760.628426138575	3201.040602104825	3821.0551251749466	2730.121533360429	2433.8262139652593	2814.3827069387553
3133.7822420231323	3286.427300065271	2495.256002577046	2575.141598873094	2528.116909877256	2989.5027867924364	3470.9491363655848	2910.835256921356	4292.412658529869	3166.2513491545233	3325.7855580714895	3806.7593449469905	2320.0743186280456	2920.9000735006225	2620.135422145018	2437.722474009275	3521.855251227036	2781.4782332805153	4055.0975491243744	2793.740409144686	3506.0061223391413	2028.5133458000325	3085.5064700473195	3156.589844523087	2760.628426138575	3201.040602104825	3821.0551251749466	2730.121533360429	2433.8262139652593	2814.3827069387553
3133.7822420231323	3282.8333587480006	2494.784190524936	2575.141598873094	2528.116909877256	2989.5027867924364	3470.9491363655848	2910.835256921356	4287.205460902784	3166.2513491545233	3325.7855580714895	3806.7593449469905	2319.956689096127	2920.9000735006225	2620.135422145018	2437.722474009275	3521.855251227036	2781.4782332805153	4048.976231477839	2793.740409144686	3506.0061223391413	2028.5133458000325	3085.5064700473195	3156.589844523087	2760.628426138575	3201.040602104825	3821.0551251749466	2730.121533360429	2433.8262139652593	2814.3827069387553
3133.7822420231323	3282.8333587480006	2494.784190524936	2575.141598873094	2528.116909877256	2988.909359736421	3469.5237957353347	2910.835256921356	4287.205460902784	3166.2513491545233	3325.7855580714895	3806.7593449469905	2319.956689096127	2920.9000735006225	2620.135422145018	2437.722474009275	3521.855251227036	2781.4782332805153	4048.976231477839	2793.740409144686	3506.0061223391413	2028.5133458000325	3085.5064700473195	3156.589844523087	2760.2389793912803	3201.040602104825	3821.0551251749466	2730.121533360429	2433.8262139652593	2814.3827069387553
3133.7822420231323	3282.8333587480006	2494.784190524936	2575.141598873094	2528.116909877256	2986.74165466296	3469.5237957353347	2910.835256921356	4287.205460902784	3166.2513491545233	3325.7855580714895	3806.7593449469905	2319.956689096127	2920.9000735006225	2620.135422145018	2427.7143781988907	3521.855251227036	2781.4782332805153	4048.2513583869904	2793.740409144686	3506.0061223391413	2028.5133458000325	3081.695167365089	3156.589844523087	2760.2389793912803	3201.040602104825	3821.0551251749466	2730.121533360429	2433.8262139652593	2814.3827069387553
3133.7822420231323	3271.821883705139	2494.784190524936	2575.141598873094	2528.116909877256	2986.74165466296	3462.1205732867247	2910.835256921356	4287.205460902784	3166.2513491545233	3325.7855580714895	3806.7593449469905	2319.956689096127	2920.9000735006225	2620.135422145018	2427.7143781988907	3521.4899183325665	2781.4782332805153	4048.2513583869904	2793.740409144686	3506.0061223391413	2028.5133458000325	3081.695167365089	3156.589844523087	2760.2389793912803	3201.040602104825	3821.0551251749466	2730.121533360429	2433.8262139652593	2814.3827069387553
3133.7822420231323	3271.821883705139	2493.7698203355812	2575.141598873094	2528.116909877256	2972.8997914132756	3462.1205732867247	2910.835256921356	4287.205460902784	3158.6882693155003	3325.7855580714895	3806.7593449469905	2319.956689096127	2920.9000735006225	2620.135422145018	2427.7143781988907	3521.4899183325665	2781.4782332805153	4048.2513583869904	2793.740409144686	3506.0061223391413	2028.5133458000325	3081.695167365089	3156.589844523087	2760.2389793912803	3201.040602104825	3821.0551251749466	2730.121533360429	2433.8262139652593	2814.3827069387553
3133.7822420231323	3271.821883705139	2493.7698203355812	2575.141598873094	2528.116909877256	2972.8997914132756	3462.1205732867247	2910.835256921356	4287.205460902784	3158.6882693155003	3325.7855580714895	3806.7593449469905	2319.956689096127	2920.9000735006225	2620.135422145018	2427.7143781988907	3521.4899183325665	2781.4782332805153	4048.2513583869904	2793.740409144686	3506.0061223391413	2028.5133458000325	3081.695167365089	3156.589844523087	2760.2389793912803	3201.040602104825	3821.0551251749466	2730.121533360429	2433.8262139652593	2814.3827069387553
3133.7822420231323	3271.821883705139	2493.7698203355812	2559.3652570701875	2528.116909877256	2972.8997914132756	3462.1205732867247	2910.835256921356	4287.205460902784	3158.6882693155003	3325.7855580714895	3806.7593449469905	2318.575228887967	2920.9000735006225	2620.135422145018	2427.7143781988907	3521.4899183325665	2780.241837062751	4048.2513583869904	2793.740409144686	3506.0061223391413	2028.5133458000325	3081.695167365089	3156.589844523087	2758.337041238909	3201.040602104825	3821.0551251749466	2730.121533360429	2433.8262139652593	2814.3827069387553
3133.7822420231323	3271.821883705139	2493.7698203355812	2559.3652570701875	2528.116909877256	2972.8997914132756	3462.1205732867247	2910.835256921356	4287.205460902784	3158.6882693155003	3325.7855580714895	3806.7593449469905	2318.575228887967	2920.9000735006225	2620.135422145018	2427.7143781988907	3521.4899183325665	2780.241837062751	4048.2513583869904	2793.740409144686	3506.0061223391413	2028.5133458000325	3081.695167365089	3156.589844523087	2758.337041238909	3201.040602104825	3821.0551251749466	2730.121533360429	2433.2386339858945	2814.3827069387553
3133.7822420231323	3269.4218504696464	2489.105818996044	2559.3652570701875	2528.116909877256	2972.8997914132756	3462.1205732867247	2910.835256921356	4287.205460902784	3158.6882693155003	3325.524430005413	3806.7593449469905	2318.575228887967	2914.1419971052646	2620.135422145018	2427.7143781988907	3521.4899183325665	2780.241837062751	4048.2513583869904	2793.740409144686	3497.447586808324	2028.5133458000325	3079.748572706354	3156.589844523087	2758.337041238909	3201.040602104825	3821.0551251749466	2730.121533360429	2432.9152897836802	2814.3827069387553
3132.607685138053	3269.4218504696464	2489.105818996044	2559.3652570701875	2526.82022308558	2972.8997914132756	3462.1205732867247	2910.835256921356	4287.205460902784	3158.6882693155003	3325.524430005413	3806.7593449469905	2318.575228887967	2914.1419971052646	2620.135422145018	2427.7143781988907	3515.104820190075	2780.241837062751	4048.2513583869904	2793.740409144686	3497.447586808324	2028.5133458000325	3071.526823062184	3156.589844523087	2757.0965902442804	3201.040602104825	3821.0551251749466	2730.121533360429	2432.9152897836802	2814.3827069387553
3128.9323783027867	3269.4218504696464	2489.105818996044	2559.3652570701875	2526.82022308558	2972.8997914132756	3462.1205732867247	2910.835256921356	4287.205460902784	3158.6882693155003	3325.524430005413	3806.7593449469905	2315.761019630244	2914.1419971052646	2620.135422145018	2427.7143781988907	3515.104820190075	2780.241837062751	4048.2513583869904	2793.740409144686	3497.447586808324	2028.5133458000325	3071.526823062184	3156.589844523087	2757.0965902442804	3201.040602104825	3821.0551251749466	2730.121533360429	2432.9152897836802	2814.3827069387553
3128.9323783027867	3269.4218504696464	2489.105818996044	2559.3652570701875	2526.82022308558	2972.8997914132756	3462.1205732867247	2910.835256921356	4285.009382690076	3158.6882693155003	3325.524430005413	3806.7593449469905	2315.761019630244	2914.1419971052646	2620.135422145018	2427.7143781988907	3515.104820190075	2780.241837062751	4048.2513583869904	2790.428281921579	3497.447586808324	2028.5133458000325	3071.526823062184	3156.589844523087	2757.0965902442804	3197.4876988845094	3821.0551251749466	2730.121533360429	2432.9152897836802	2814.3827069387553
3128.9323783027867	3269.4218504696464	2489.105818996044	2559.3652570701875	2526.82022308558	2972.8997914132756	3462.1205732867247	2910.835256921356	4285.009382690076	3158.6882693155003	3324.8105403353334	3806.7593449469905	2315.761019630244	2914.1419971052646	2620.135422145018	2427.7143781988907	3515.104820190075	2776.723583657914	4048.2513583869904	2790.428281921579	3497.447586808324	2028.5133458000325	3071.526823062184	3156.589844523087	2757.0965902442804	3197.4876988845094	3821.0551251749466	2730.121533360429	2432.9152897836802	2814.3827069387553
3128.9323783027867	3269.4218504696464	2487.0233242596423	2559.3652570701875	2526.82022308558	2972.8997914132756	3462.1205732867247	2910.835256921356	4285.009382690076	3158.6882693155003	3324.8105403353334	3806.7593449469905	2315.761019630244	2914.1419971052646	2620.135422145018	2427.7143781988907	3515.104820190075	2773.1778466763562	4048.2513583869904	2790.428281921579	3497.447586808324	2028.5133458000325	3058.5470476779565	3156.589844523087	2757.0965902442804	3197.4876988845094	3821.0551251749466	2730.121533360429	2432.9152897836802	2814.3827069387553
3128.9323783027867	3269.4218504696464	2487.0233242596423	2559.3652570701875	2524.2288179855236	2972.8997914132756	3460.5975063871365	2910.835256921356	4285.009382690076	3158.6882693155003	3324.8105403353334	3806.7593449469905	2315.761019630244	2914.1419971052646	2620.135422145018	2427.5482980412435	3515.104820190075	2772.3181785696706	4048.2513583869904	2790.428281921579	3497.447586808324	2028.5133458000325	3058.5470476779565	3156.589844523087	2757.0965902442804	3197.4876988845094	3821.0551251749466	2730.121533360429	2428.5253201391606	2814.3827069387553
3128.9323783027867	3269.4218504696464	2487.0233242596423	2559.3652570701875	2524.2288179855236	2972.8997914132756	3460.5975063871365	2910.835256921356	4285.009382690076	3158.6882693155003	3313.068701208771	3806.7593449469905	2315.761019630244	2914.1419971052646	2620.135422145018	2427.5482980412435	3515.104820190075	2770.8731831489667	4046.5578307562346	2790.428281921579	3497.447586808324	2028.5133458000325	3058.5470476779565	3156.589844523087	2757.0965902442804	3197.4876988845094	3821.0551251749466	2730.121533360429	2428.5253201391606	2814.3827069387553
3128.9323783027867	3269.4218504696464	2487.0233242596423	2559.3652570701875	2518.668838501181	2972.8997914132756	3460.5975063871365	2910.835256921356	4285.009382690076	3158.6882693155003	3313.068701208771	3806.7593449469905	2315.761019630244	2914.1419971052646	2620.135422145018	2427.5482980412435	3515.104820190075	2762.9535295730457	4046.5578307562346	2790.428281921579	3497.447586808324	2026.5392070620674	3058.5470476779565	3156.589844523087	2757.0965902442804	3197.4876988845094	3820.262032609247	2730.121533360429	2428.5253201391606	2814.3827069387553
3128.9323783027867	3269.4218504696464	2487.0233242596423	2559.3652570701875	2518.668838501181	2972.8997914132756	3460.5975063871365	2910.835256921356	4285.009382690076	3158.6882693155003	3313.068701208771	3806.7593449469905	2304.0322972991908	2914.1419971052646	2620.135422145018	2427.5482980412435	3515.104820190075	2762.9535295730457	4046.5578307562346	2790.428281921579	3497.447586808324	2026.5392070620674	3057.9510057472835	3156.589844523087	2757.0965902442804	3197.4876988845094	3820.262032609247	2730.121533360429	2428.1239215845717	2814.3827069387553
3128.9323783027867	3269.4218504696464	2487.0233242596423	2559.3652570701875	2518.668838501181	2972.8997914132756	3456.603708594206	2910.835256921356	4285.009382690076	3158.6882693155003	3311.7718923501643	3806.7593449469905	2304.0322972991908	2914.1419971052646	2616.2689678997767	2427.5482980412435	3512.0273061077787	2762.9535295730457	4038.938277413116	2790.428281921579	3497.447586808324	2026.5392070620674	3057.9510057472835	3156.589844523087	2757.0965902442804	3197.4876988845094	3820.262032609247	2728.2228342047956	2428.1239215845717	2814.3827069387553
3128.9323783027867	3269.4218504696464	2487.0233242596423	2559.3652570701875	2518.668838501181	2972.8997914132756	3455.222237254663	2910.835256921356	4285.009382690076	3158.6882693155003	3311.7718923501643	3806.7593449469905	2304.0322972991908	2914.1419971052646	2616.2689678997767	2427.5482980412435	3512.0273061077787	2762.9535295730457	4038.938277413116	2790.428281921579	3494.1230666414976	2026.5392070620674	3057.9510057472835	3154.0373650279516	2757.0965902442804	3197.244582530612	3819.602042497931	2728.2228342047956	2423.0718244873697	2814.3827069387553
3128.9323783027867	3269.4218504696464	2487.0233242596423	2559.3652570701875	2518.668838501181	2972.8997914132756	3455.222237254663	2910.835256921356	4285.009382690076	3158.6882693155003	3311.7718923501643	3806.7593449469905	2304.0322972991908	2914.010405790798	2616.2689678997767	2427.5482980412435	3509.6381568204342	2745.7551121600845	4038.938277413116	2790.428281921579	3494.1230666414976	2026.5392070620674	3057.9510057472835	3154.0373650279516	2757.0965902442804	3197.244582530612	3819.602042497931	2728.2228342047956	2423.0718244873697	2814.3827069387553
3128.9323783027867	3269.4218504696464	2487.0233242596423	2559.3652570701875	2518.668838501181	2972.8997914132756	3455.222237254663	2910.835256921356	4280.452714035194	3158.6882693155003	3307.579137618436	3806.7593449469905	2304.0322972991908	2914.010405790798	2613.148943848352	2427.5482980412435	3509.6381568204342	2741.4142135000156	4038.938277413116	2790.428281921579	3492.2966770671524	2026.5392070620674	3057.9510057472835	3154.0373650279516	2757.0965902442804	3193.986226619393	3819.602042497931	2728.2228342047956	2423.0718244873697	2814.3827069387553
3117.1203549682755	3269.4218504696464	2487.0233242596423	2559.3652570701875	2518.668838501181	2972.8997914132756	3455.222237254663	2910.835256921356	4280.452714035194	3158.6882693155003	3298.6954667142522	3806.7593449469905	2304.0322972991908	2914.010405790798	2613.148943848352	2427.5482980412435	3509.6381568204342	2741.4142135000156	4038.938277413116	2790.428281921579	3492.2966770671524	2026.5392070620674	3057.9345348566426	3154.0373650279516	2757.0965902442804	3193.456600253311	3819.602042497931	2726.0416867508993	2423.0718244873697	2814.3827069387553
3117.1203549682755	3269.4218504696464	2481.405563852006	2559.3652570701875	2518.668838501181	2972.8997914132756	3455.222237254663	2910.835256921356	4280.452714035194	3158.6882693155003	3298.6954667142522	3806.7593449469905	2304.0322972991908	2914.010405790798	2613.148943848352	2427.5482980412435	3509.6381568204342	2736.292153104905	4038.938277413116	2790.428281921579	3492.2966770671524	2026.5392070620674	3050.5179702326504	3154.0373650279516	2757.0965902442804	3193.456600253311	3819.602042497931	2726.0416867508993	2422.8609474305995	2814.3827069387553
3117.1203549682755	3269.4218504696464	2481.405563852006	2559.3652570701875	2518.668838501181	2972.8997914132756	3455.222237254663	2910.835256921356	4280.452714035194	3158.6882693155003	3298.6954667142522	3806.7593449469905	2304.0322972991908	2914.010405790798	2613.148943848352	2427.5482980412435	3509.6381568204342	2736.292153104905	4038.938277413116	2790.428281921579	3492.2966770671524	2026.5392070620674	3050.5179702326504	3154.0373650279516	2757.0965902442804	3193.456600253311	3819.602042497931	2726.0416867508993	2422.8609474305995	2813.5895207768367
3117.1203549682755	3269.4218504696464	2481.405563852006	2559.3652570701875	2514.9604265936273	2972.8997914132756	3455.222237254663	2910.796754786544	4280.452714035194	3158.6882693155003	3298.6954667142522	3806.7593449469905	2304.0322972991908	2914.010405790798	2613.148943848352	2427.5482980412435	3509.6381568204342	2736.292153104905	4038.938277413116	2790.428281921579	3492.2966770671524	2024.6341636750105	3050.5179702326504	3154.0373650279516	2757.0965902442804	3193.456600253311	3819.602042497931	2726.0416867508993	2422.8609474305995	2813.5895207768367
3117.1203549682755	3263.7514472197686	2481.405563852006	2559.3652570701875	2514.9604265936273	2972.8997914132756	3455.222237254663	2909.104079365233	4280.452714035194	3158.2640315394738	3298.6954667142522	3801.7200088283803	2304.0322972991908	2914.010405790798	2613.148943848352	2427.5482980412435	3509.6381568204342	2736.292153104905	4038.938277413116	2790.428281921579	3492.1382427003186	2024.6341636750105	3050.5179702326504	3154.0373650279516	2753.876071346208	3193.456600253311	3819.602042497931	2726.0416867508993	2416.576103932431	2813.5895207768367
3117.1203549682755	3263.7514472197686	2481.405563852006	2559.3652570701875	2514.9604265936273	2972.8997914132756	3455.222237254663	2909.104079365233	4280.452714035194	3158.2640315394738	3298.6954667142522	3801.7200088283803	2304.0322972991908	2914.010405790798	2613.148943848352	2427.5482980412435	3509.6381568204342	2736.292153104905	4038.938277413116	2790.428281921579	3492.1382427003186	2024.6341636750105	3050.5179702326504	3154.0373650279516	2753.573864540864	3193.456600253311	3819.602042497931	2726.0416867508993	2410.6594045241904	2813.5895207768367
3117.1203549682755	3263.7514472197686	2481.405563852006	2559.3652570701875	2514.9604265936273	2968.283581928714	3455.222237254663	2904.5151712935303	4280.452714035194	3158.2640315394738	3298.6954667142522	3801.7200088283803	2304.0322972991908	2914.010405790798	2613.148943848352	2427.5482980412435	3509.6381568204342	2736.292153104905	4038.938277413116	2790.428281921579	3492.1382427003186	2022.6576160514198	3050.5179702326504	3153.417464793717	2752.118957237965	3193.456600253311	3819.602042497931	2726.0416867508993	2410.6594045241904	2813.5895207768367
3117.1203549682755	3263.7514472197686	2481.405563852006	2559.3652570701875	2514.9604265936273	2968.283581928714	3455.222237254663	2904.5151712935303	4280.452714035194	3158.105389993002	3298.6954667142522	3801.7200088283803	2304.0322972991908	2914.010405790798	2613.148943848352	2427.5482980412435	3509.6381568204342	2736.1330284030805	4038.938277413116	2790.428281921579	3492.1382427003186	2010.0075175174957	3050.5179702326504	3153.417464793717	2751.5681569823187	3190.644691644922	3819.602042497931	2726.0416867508993	2410.6594045241904	2813.5895207768367
3117.1203549682755	3263.7514472197686	2481.405563852006	2559.3652570701875	2514.9604265936273	2968.283581928714	3455.222237254663	2904.5151712935303	4280.452714035194	3158.105389993002	3298.6954667142522	3801.7200088283803	2304.0322972991908	2914.010405790798	2613.148943848352	2422.6645846167266	3509.6381568204342	2728.057403622581	4038.938277413116	2790.428281921579	3492.1382427003186	2010.0075175174957	3050.5179702326504	3150.7985345929974	2751.5681569823187	3183.46100601616	3819.602042497931	2726.0416867508993	2410.6594045241904	2813.5895207768367
3117.1203549682755	3263.7514472197686	2481.405563852006	2559.3652570701875	2514.9604265936273	2968.283581928714	3455.222237254663	2904.5151712935303	4280.452714035194	3158.105389993002	3298.6954667142522	3801.7200088283803	2304.0322972991908	2914.010405790798	2613.148943848352	2422.6645846167266	3509.6381568204342	2728.057403622581	4037.4969759846927	2790.428281921579	3491.7898080535583	2010.0075175174957	3050.5179702326504	3150.7985345929974	2751.5681569823187	3183.46100601616	3819.602042497931	2726.0416867508993	2410.6594045241904	2807.8508481705585
3117.1203549682755	3263.7514472197686	2481.405563852006	2559.3652570701875	2514.9604265936273	2968.283581928714	3452.997713607726	2900.2989293903693	4280.452714035194	3150.526381164441	3298.6954667142522	3801.7200088283803	2304.0322972991908	2914.010405790798	2613.148943848352	2422.6645846167266	3509.6381568204342	2728.057403622581	4037.4969759846927	2790.428281921579	3491.7898080535583	2010.0075175174957	3050.5179702326504	3150.7985345929974	2750.8670773385634	3183.46100601616	3819.602042497931	2726.0416867508993	2410.6594045241904	2807.8508481705585
3117.1203549682755	3263.7514472197686	2481.405563852006	2559.3652570701875	2514.9604265936273	2968.283581928714	3452.997713607726	2900.2989293903693	4280.452714035194	3146.3891248464925	3298.6954667142522	3801.7200088283803	2304.0322972991908	2913.344178254661	2613.148943848352	2422.6645846167266	3509.6381568204342	2728.057403622581	4037.4969759846927	2790.428281921579	3491.7898080535583	2010.0075175174957	3043.236387771234	3150.7985345929974	2750.8670773385634	3183.46100601616	3813.2150373732416	2721.2331284882043	2408.7008725078376	2804.618960078528
3117.1203549682755	3263.7514472197686	2481.405563852006	2559.3652570701875	2514.9604265936273	2968.283581928714	3446.6803841087717	2900.2989293903693	4280.452714035194	3141.1653445314687	3295.353958003127	3801.7200088283803	2304.0322972991908	2913.344178254661	2613.148943848352	2422.6645846167266	3509.6381568204342	2728.057403622581	4037.4969759846927	2790.428281921579	3490.3090037250663	2010.0075175174957	3043.236387771234	3150.7985345929974	2750.8670773385634	3183.46100601616	3813.2150373732416	2721.2331284882043	2408.7008725078376	2804.618960078528
3117.1203549682755	3263.6176884431657	2481.405563852006	2559.3652570701875	2514.9604265936273	2968.283581928714	3446.6803841087717	2900.2989293903693	4280.452714035194	3141.1653445314687	3295.1193915035396	3801.7200088283803	2304.0322972991908	2908.8480184871783	2613.148943848352	2422.6645846167266	3509.6381568204342	2719.952826541219	4037.4969759846927	2790.428281921579	3490.3090037250663	2010.0075175174957	3043.236387771234	3150.7985345929974	2749.440190370725	3183.46100601616	3813.2150373732416	2721.2331284882043	2408.7008725078376	2804.618960078528
3117.1203549682755	3263.6176884431657	2481.405563852006	2559.3652570701875	2514.9604265936273	2968.283581928714	3443.155538454954	2900.2989293903693	4280.452714035194	3141.1653445314687	3295.1193915035396	3801.7200088283803	2304.0322972991908	2908.8480184871783	2613.148943848352	2422.6645846167266	3506.7323968343253	2719.952826541219	4037.4969759846927	2790.428281921579	3490.3090037250663	2010.0075175174957	3043.236387771234	3150.7985345929974	2747.685847066865	3183.46100601616	3813.2150373732416	2721.2331284882043	2408.7008725078376	2804.618960078528
3117.1203549682755	3263.6176884431657	2481.405563852006	2559.3652570701875	2514.9604265936273	2968.283581928714	3439.9799169437692	2900.2989293903693	4280.452714035194	3141.1653445314687	3295.1193915035396	3801.7200088283803	2304.0322972991908	2905.3553282542766	2613.148943848352	2422.6645846167266	3506.7323968343253	2719.952826541219	4037.4969759846927	2790.428281921579	3490.3090037250663	2010.0075175174957	3043.236387771234	3150.6463788632564	2747.685847066865	3183.46100601616	3813.2150373732416	2721.2331284882043	2408.7008725078376	2804.618960078528
3117.1203549682755	3263.6176884431657	2481.405563852006	2559.3652570701875	2514.9604265936273	2968.283581928714	3439.9799169437692	2900.2989293903693	4280.452714035194	3141.1653445314687	3295.1193915035396	3800.5703688498884	2304.0322972991908	2905.3553282542766	2613.148943848352	2422.6645846167266	3506.4619199839044	2719.952826541219	4037.4969759846927	2790.194742292244	3490.3090037250663	2010.0075175174957	3043.236387771234	3150.6463788632564	2747.685847066865	3183.46100601616	3813.2150373732416	2721.2331284882043	2408.7008725078376	2804.618960078528
3117.1203549682755	3263.6176884431657	2481.405563852006	2559.3652570701875	2514.9604265936273	2968.283581928714	3439.9799169437692	2895.954965428225	4280.452714035194	3141.1653445314687	3295.0206899038194	3800.5703688498884	2304.0322972991908	2905.3553282542766	2613.148943848352	2422.6645846167266	3506.4619199839044	2719.952826541219	4037.4969759846927	2782.546327957304	3490.3090037250663	2010.0075175174957	3043.236387771234	3150.6463788632564	2745.75787396316	3183.46100601616	3813.2150373732416	2721.2331284882043	2408.7008725078376	2804.618960078528
3117.1203549682755	3263.6176884431657	2479.538886309165	2559.3652570701875	2514.5017179769125	2968.283581928714	3439.081487123808	2895.954965428225	4280.452714035194	3141.1653445314687	3292.4280289904045	3800.5703688498884	2304.0322972991908	2905.3553282542766	2613.148943848352	2422.6645846167266	3506.4619199839044	2718.3725864477547	4037.4969759846927	2782.546327957304	3490.3090037250663	2010.0075175174957	3043.236387771234	3150.6463788632564	2745.75787396316	3183.46100601616	3813.2150373732416	2721.2331284882043	2408.7008725078376	2804.618960078528
3117.1203549682755	3263.6176884431657	2479.538886309165	2559.3652570701875	2514.5017179769125	2968.283581928714	3436.1270711178176	2895.954965428225	4280.452714035194	3141.1653445314687	3292.4280289904045	3800.5703688498884	2304.0322972991908	2905.3553282542766	2613.148943848352	2422.6645846167266	3506.4619199839044	2718.3725864477547	4037.4969759846927	2782.546327957304	3490.3090037250663	2010.0075175174957	3043.236387771234	3150.6463788632564	2745.75787396316	3183.46100601616	3813.2150373732416	2721.2331284882043	2407.1008163626016	2804.618960078528
3117.1203549682755	3263.6176884431657	2479.538886309165	2559.3652570701875	2514.5017179769125	2968.283581928714	3424.3966612771046	2895.954965428225	4280.452714035194	3141.1653445314687	3292.4280289904045	3800.5703688498884	2304.0322972991908	2905.3553282542766	2613.148943848352	2422.6645846167266	3506.4619199839044	2718.3725864477547	4034.230859398035	2782.546327957304	3490.3090037250663	2010.0075175174957	3043.236387771234	3150.6463788632564	2743.846857567716	3183.46100601616	3813.2150373732416	2721.2331284882043	2407.1008163626016	2804.618960078528
3117.1203549682755	3263.6176884431657	2479.538886309165	2559.3652570701875	2514.5017179769125	2968.283581928714	3423.560893720449	2895.3877075451	4280.452714035194	3141.1653445314687	3290.3643267902817	3800.5703688498884	2304.0322972991908	2905.3553282542766	2613.148943848352	2422.592918827185	3506.4619199839044	2718.3725864477547	4034.230859398035	2782.546327957304	3490.3090037250663	2010.0075175174957	3043.236387771234	3150.6463788632564	2741.0629858474385	3183.46100601616	3812.590672462803	2721.2331284882043	2407.1008163626016	2804.618960078528
3117.1203549682755	3263.3367347858684	2479.538886309165	2559.3652570701875	2514.5017179769125	2966.4048702237396	3423.560893720449	2895.3877075451	4280.452714035194	3141.1653445314687	3288.1937954542473	3800.5703688498884	2304.0322972991908	2905.3553282542766	2613.148943848352	2422.592918827185	3506.4619199839044	2718.3725864477547	4034.230859398035	2782.546327957304	3490.3090037250663	2010.0075175174957	3043.236387771234	3150.6463788632564	2741.0629858474385	3183.46100601616	3812.590672462803	2721.2331284882043	2407.1008163626016	2804.618960078528
3116.263078950773	3263.3367347858684	2479.538886309165	2559.3652570701875	2514.5017179769125	2966.4048702237396	3423.560893720449	2893.753623968672	4280.452714035194	3141.1653445314687	3288.1937954542473	3800.5703688498884	2304.0322972991908	2905.3553282542766	2613.148943848352	2422.592918827185	3506.4619199839044	2718.3725864477547	4034.230859398035	2782.546327957304	3490.3090037250663	2010.0075175174957	3043.236387771234	3150.6463788632564	2741.0629858474385	3183.46100601616	3812.590672462803	2721.2331284882043	2407.1008163626016	2804.618960078528
3116.263078950773	3263.3367347858684	2477.7072891638086	2559.3652570701875	2514.5017179769125	2964.2480573440253	3423.560893720449	2893.753623968672	4277.878011029368	3141.1653445314687	3288.1937954542473	3800.5703688498884	2304.0322972991908	2905.3553282542766	2613.148943848352	2422.592918827185	3503.8674116999446	2718.3725864477547	4034.230859398035	2782.546327957304	3490.3090037250663	2010.0075175174957	3043.236387771234	3150.6463788632564	2741.0629858474385	3183.46100601616	3812.590672462803	2721.2331284882043	2407.1008163626016	2804.618960078528
3116.263078950773	3263.3367347858684	2477.7072891638086	2559.3652570701875	2514.5017179769125	2964.2480573440253	3423.560893720449	2893.753623968672	4277.878011029368	3141.1653445314687	3288.1937954542473	3800.5703688498884	2304.0322972991908	2905.3553282542766	2613.148943848352	2422.389226573054	3503.8674116999446	2718.3725864477547	4034.230859398035	2782.546327957304	3490.3090037250663	2010.0075175174957	3040.3249501949535	3150.6463788632564	2741.0629858474385	3183.46100601616	3812.590672462803	2720.5482761119492	2407.1008163626016	2804.618960078528
3116.263078950773	3263.3367347858684	2477.354520050161	2553.587568053732	2514.5017179769125	2964.2480573440253	3423.560893720449	2893.753623968672	4276.706747961357	3141.1653445314687	3288.1937954542473	3800.5703688498884	2304.0322972991908	2905.3553282542766	2613.148943848352	2422.389226573054	3503.8674116999446	2718.3725864477547	4034.230859398035	2782.546327957304	3490.3090037250663	2010.0075175174957	3040.3249501949535	3148.2089761602856	2741.0629858474385	3181.856294386992	3812.590672462803	2720.046168503529	2407.1008163626016	2804.618960078528
3116.263078950773	3263.3367347858684	2476.669965080498	2553.587568053732	2512.624079412988	2964.2480573440253	3423.560893720449	2893.753623968672	4276.706747961357	3141.1653445314687	3288.1937954542473	3800.5703688498884	2304.0322972991908	2905.3553282542766	2613.148943848352	2422.389226573054	3503.8674116999446	2718.3725864477547	4034.230859398035	2782.546327957304	3490.3090037250663	2010.0075175174957	3040.3249501949535	3148.2089761602856	2741.0629858474385	3181.856294386992	3812.590672462803	2720.046168503529	2407.1008163626016	2804.618960078528
3116.263078950773	3263.3367347858684	2476.669965080498	2553.587568053732	2511.3430639993658	2964.2480573440253	3422.3707477127177	2893.753623968672	4276.706747961357	3139.6927190862166	3288.1937954542473	3800.5703688498884	2304.0322972991908	2905.3553282542766	2613.148943848352	2422.389226573054	3503.8674116999446	2718.3725864477547	4034.230859398035	2782.546327957304	3490.3090037250663	2010.0075175174957	3040.3249501949535	3145.2989929320793	2741.0629858474385	3181.4130809104036	3812.590672462803	2718.943907137743	2407.1008163626016	2804.618960078528
3116.263078950773	3263.3367347858684	2476.669965080498	2553.587568053732	2511.3430639993658	2960.060513085734	3422.3707477127177	2893.753623968672	4276.706747961357	3139.6927190862166	3288.1937954542473	3800.5703688498884	2304.0322972991908	2905.3553282542766	2613.148943848352	2422.389226573054	3503.8674116999446	2718.3725864477547	4034.230859398035	2782.3432602511334	3490.3090037250663	2010.0075175174957	3040.3249501949535	3145.2989929320793	2741.0629858474385	3179.696719720746	3812.590672462803	2718.943907137743	2407.1008163626016	2804.618960078528
3116.263078950773	3263.3367347858684	2476.669965080498	2553.587568053732	2511.3430639993658	2960.060513085734	3422.3707477127177	2892.679478275154	4276.706747961357	3139.6927190862166	3288.1937954542473	3800.0483172289314	2304.0322972991908	2905.3553282542766	2613.148943848352	2422.389226573054	3499.959122781175	2718.3725864477547	4034.230859398035	2781.0043758131005	3490.3090037250663	2010.0075175174957	3040.3249501949535	3145.2989929320793	2741.0629858474385	3179.018444431732	3812.590672462803	2718.943907137743	2407.1008163626016	2804.618960078528
3116.263078950773	3263.3367347858684	2476.669965080498	2553.587568053732	2511.3430639993658	2960.060513085734	3422.3707477127177	2890.390326253394	4276.706747961357	3139.6927190862166	3286.8767046032963	3798.784044596003	2304.0322972991908	2905.3553282542766	2613.148943848352	2422.389226573054	3499.959122781175	2718.3725864477547	4034.230859398035	2780.633016986182	3489.7017113773363	2010.0075175174957	3039.707624109742	3145.2989929320793	2736.2935512244403	3179.018444431732	3812.590672462803	2718.943907137743	2407.1008163626016	2804.618960078528
3116.263078950773	3263.3367347858684	2472.5890092729715	2553.587568053732	2511.3430639993658	2960.060513085734	3422.3707477127177	2890.390326253394	4276.706747961357	3139.6927190862166	3286.8767046032963	3798.784044596003	2304.0322972991908	2905.3553282542766	2613.148943848352	2422.389226573054	3499.959122781175	2714.8600574405127	4034.230859398035	2780.633016986182	3489.7017113773363	2009.5740146872658	3037.7829298808188	3145.2989929320793	2736.2935512244403	3179.018444431732	3812.590672462803	2718.943907137743	2407.1008163626016	2804.618960078528
3116.263078950773	3263.3367347858684	2472.5890092729715	2553.587568053732	2508.683513752935	2960.060513085734	3417.7764670768074	2887.775367815875	4276.706747961357	3139.6927190862166	3286.8767046032963	3798.784044596003	2304.0322972991908	2904.349611903689	2613.148943848352	2422.389226573054	3499.959122781175	2714.8600574405127	4034.230859398035	2780.633016986182	3489.7017113773363	2009.5740146872658	3037.7829298808188	3144.7880983590585	2736.2935512244403	3179.018444431732	3812.590672462803	2718.943907137743	2407.1008163626016	2804.618960078528
3116.263078950773	3263.3367347858684	2472.5890092729715	2553.587568053732	2508.683513752935	2960.060513085734	3416.095413779337	2887.775367815875	4276.706747961357	3139.6927190862166	3281.804200762611	3796.17484558464	2304.0322972991908	2904.349611903689	2613.148943848352	2422.389226573054	3499.959122781175	2714.8600574405127	4034.230859398035	2779.431992176179	3489.7017113773363	2009.5740146872658	3037.7829298808188	3140.398906872655	2736.2935512244403	3176.670613104238	3812.590672462803	2718.943907137743	2407.1008163626016	2804.618960078528
3116.263078950773	3263.3367347858684	2472.5890092729715	2553.587568053732	2508.683513752935	2960.060513085734	3416.095413779337	2886.8916415616686	4276.706747961357	3139.6927190862166	3281.804200762611	3796.17484558464	2304.0322972991908	2904.349611903689	2613.148943848352	2422.389226573054	3499.959122781175	2714.8600574405127	4034.230859398035	2779.431992176179	3489.7017113773363	2009.5740146872658	3037.7829298808188	3140.398906872655	2736.2935512244403	3176.670613104238	3812.590672462803	2718.943907137743	2407.1008163626016	2804.618960078528
3116.263078950773	3263.3367347858684	2472.5890092729715	2553.587568053732	2508.683513752935	2960.060513085734	3416.095413779337	2886.8916415616686	4276.706747961357	3139.6927190862166	3281.804200762611	3796.17484558464	2304.0322972991908	2904.349611903689	2613.148943848352	2421.9906341699752	3499.959122781175	2714.8600574405127	4034.230859398035	2778.92347547603	3489.7017113773363	2006.9031527943448	3037.7829298808188	3140.398906872655	2736.2935512244403	3176.670613104238	3812.590672462803	2718.436601886354	2407.1008163626016	2804.618960078528
3116.263078950773	3263.3367347858684	2472.5890092729715	2553.587568053732	2508.683513752935	2960.060513085734	3416.095413779337	2885.812617585365	4276.706747961357	3139.6927190862166	3281.804200762611	3796.17484558464	2304.0322972991908	2904.349611903689	2613.148943848352	2421.051574475745	3499.959122781175	2714.8600574405127	4032.1147014153858	2778.92347547603	3489.7017113773363	2006.9031527943448	3037.7829298808188	3140.398906872655	2736.2935512244403	3176.670613104238	3812.590672462803	2718.436601886354	2407.1008163626016	2804.618960078528
3116.263078950773	3263.3367347858684	2472.5890092729715	2553.587568053732	2508.683513752935	2960.060513085734	3416.095413779337	2880.2214404697315	4276.706747961357	3139.6927190862166	3281.804200762611	3796.17484558464	2304.0322972991908	2904.349611903689	2613.148943848352	2419.4396150331054	3499.959122781175	2714.8600574405127	4032.1147014153858	2778.7446162208334	3489.7017113773363	2006.9031527943448	3037.7829298808188	3140.398906872655	2736.2935512244403	3176.670613104238	3812.590672462803	2716.448991518773	2407.1008163626016	2804.618960078528
3116.263078950773	3263.3367347858684	2472.5890092729715	2553.587568053732	2508.683513752935	2960.060513085734	3416.095413779337	2878.8540140015925	4276.706747961357	3139.6927190862166	3281.804200762611	3796.17484558464	2304.0322972991908	2904.349611903689	2613.148943848352	2419.4396150331054	3499.959122781175	2714.8600574405127	4032.1147014153858	2778.7446162208334	3489.7017113773363	2004.6837802106375	3037.7829298808188	3139.6831219104556	2736.2935512244403	3176.670613104238	3812.590672462803	2713.1118072070285	2407.1008163626016	2804.618960078528
3116.263078950773	3263.3367347858684	2472.5890092729715	2553.587568053732	2508.6250624545246	2960.060513085734	3416.095413779337	2878.8540140015925	4276.706747961357	3139.6927190862166	3281.4011604840935	3796.17484558464	2304.0322972991908	2903.35026331223	2613.148943848352	2419.4396150331054	3499.959122781175	2714.8600574405127	4032.1147014153858	2776.9050952074836	3486.728641302024	2004.6837802106375	3037.7829298808188	3139.6831219104556	2734.6535884540162	3176.670613104238	3812.590672462803	2713.1118072070285	2407.1008163626016	2802.0613547273315
3116.263078950773	3263.3367347858684	2472.5890092729715	2553.587568053732	2508.6250624545246	2960.060513085734	3416.095413779337	2878.8540140015925	4276.706747961357	3139.6927190862166	3281.4011604840935	3796.17484558464	2299.593507446898	2903.35026331223	2613.148943848352	2419.4396150331054	3499.959122781175	2714.8600574405127	4032.1147014153858	2776.356141308169	3486.728641302024	2004.6837802106375	3037.7829298808188	3139.6831219104556	2734.6535884540162	3176.670613104238	3812.590672462803	2713.1118072070285	2405.9323295010013	2802.0613547273315
3116.263078950773	3263.3367347858684	2472.5890092729715	2553.587568053732	2508.6250624545246	2960.060513085734	3413.561044124503	2878.8540140015925	4275.735646202629	3139.6927190862166	3281.3496994312036	3795.2825756951343	2299.593507446898	2903.35026331223	2613.148943848352	2419.4396150331054	3499.959122781175	2714.8600574405127	4032.1147014153858	2776.356141308169	3486.728641302024	2004.6837802106375	3037.7829298808188	3139.6831219104556	2734.6535884540162	3176.670613104238	3812.590672462803	2711.015479337	2405.9323295010013	2802.0613547273315
3116.263078950773	3263.3367347858684	2472.5890092729715	2553.587568053732	2508.6250624545246	2960.060513085734	3413.561044124503	2878.62168848056	4275.735646202629	3139.6927190862166	3280.572387009406	3795.2825756951343	2299.593507446898	2903.35026331223	2613.148943848352	2419.4396150331054	3499.959122781175	2714.8600574405127	4032.1147014153858	2776.356141308169	3486.728641302024	2004.6837802106375	3036.215504759577	3139.6831219104556	2734.6535884540162	3175.245570151746	3812.590672462803	2711.015479337	2405.9323295010013	2802.0613547273315
3116.263078950773	3263.3367347858684	2469.9748142685476	2553.587568053732	2508.6250624545246	2960.060513085734	3413.561044124503	2877.7549422210013	4275.735646202629	3139.6927190862166	3280.3882290005818	3795.2825756951343	2299.593507446898	2903.35026331223	2613.148943848352	2419.4396150331054	3499.959122781175	2714.8600574405127	4032.1147014153858	2776.356141308169	3486.728641302024	2004.6837802106375	3036.0052989583623	3139.4495909762027	2734.4362024187344	3175.245570151746	3811.018546749113	2711.015479337	2405.9152083994027	2802.0613547273315
3116.1025008051693	3263.3367347858684	2469.9748142685476	2553.587568053732	2508.6250624545246	2960.060513085734	3413.4395058090813	2877.7549422210013	4275.735646202629	3139.6927190862166	3277.29883388067	3795.2825756951343	2299.593507446898	2903.35026331223	2613.148943848352	2419.4396150331054	3497.566835211872	2714.8600574405127	4032.1147014153858	2776.356141308169	3486.728641302024	2004.6837802106375	3036.0052989583623	3135.5794579606245	2734.4362024187344	3175.245570151746	3811.018546749113	2711.015479337	2405.9152083994027	2802.0613547273315
3115.784638032324	3263.3367347858684	2469.0474679754984	2553.587568053732	2508.6250624545246	2960.060513085734	3409.954283833041	2877.7549422210013	4274.691586523809	3137.0106067051897	3274.879298574373	3795.2825756951343	2299.593507446898	2903.35026331223	2613.0858597724036	2419.4396150331054	3497.566835211872	2714.8600574405127	4032.1147014153858	2776.356141308169	3483.767386734691	2004.6837802106375	3034.8285418512587	3135.5794579606245	2733.924602244976	3175.245570151746	3809.0465609522275	2711.015479337	2405.9152083994027	2802.0613547273315
3115.784638032324	3263.3367347858684	2469.0474679754984	2553.587568053732	2508.6250624545246	2960.060513085734	3409.954283833041	2876.8242153006786	4274.691586523809	3133.2839266461942	3274.879298574373	3795.2825756951343	2299.593507446898	2900.563734135005	2610.5966628215165	2419.4396150331054	3497.566835211872	2714.453993913369	4032.1147014153858	2776.356141308169	3483.767386734691	2004.6837802106375	3034.8285418512587	3135.5794579606245	2733.924602244976	3175.245570151746	3809.0465609522275	2711.015479337	2405.9152083994027	2801.753725817559
3115.784638032324	3263.3367347858684	2469.0474679754984	2553.587568053732	2508.6250624545246	2960.060513085734	3409.954283833041	2876.8242153006786	4274.691586523809	3133.0567124565905	3272.2206636114174	3795.2825756951343	2299.593507446898	2900.563734135005	2610.5966628215165	2419.4396150331054	3497.566835211872	2714.453993913369	4032.1147014153858	2776.356141308169	3483.767386734691	2004.6837802106375	3034.816974710644	3135.5794579606245	2733.924602244976	3175.245570151746	3809.0465609522275	2711.015479337	2405.9152083994027	2797.961995568122
3115.784638032324	3263.3367347858684	2469.0474679754984	2553.587568053732	2508.6250624545246	2960.060513085734	3409.954283833041	2876.0591882056497	4274.691586523809	3130.1207285151067	3272.2206636114174	3795.2825756951343	2299.593507446898	2900.563734135005	2610.5966628215165	2419.4396150331054	3497.566835211872	2714.453993913369	4032.1147014153858	2776.356141308169	3483.767386734691	2004.6837802106375	3031.9914007401067	3135.5794579606245	2733.924602244976	3175.245570151746	3809.0465609522275	2711.015479337	2405.9152083994027	2797.961995568122
3115.784638032324	3263.3367347858684	2469.0474679754984	2553.587568053732	2508.6250624545246	2960.060513085734	3408.9349090624905	2876.0591882056497	4274.691586523809	3127.600681718812	3272.2206636114174	3795.2825756951343	2299.593507446898	2900.563734135005	2610.5966628215165	2419.4396150331054	3497.566835211872	2714.031107064665	4032.1147014153858	2773.542689193652	3483.767386734691	2004.6837802106375	3031.9914007401067	3135.5794579606245	2733.924602244976	3175.245570151746	3809.0465609522275	2711.015479337	2405.9152083994027	2797.961995568122
3115.784638032324	3263.3367347858684	2469.0474679754984	2553.587568053732	2508.6250624545246	2960.060513085734	3408.9349090624905	2876.0591882056497	4274.691586523809	3127.600681718812	3272.2206636114174	3795.2825756951343	2299.593507446898	2900.563734135005	2610.5966628215165	2419.4396150331054	3497.566835211872	2714.031107064665	4032.1147014153858	2773.542689193652	3483.767386734691	2003.8369468005994	3031.9914007401067	3135.5794579606245	2731.6443057667766	3175.1241778033486	3809.0465609522275	2711.015479337	2405.9152083994027	2797.961995568122
3115.784638032324	3263.3367347858684	2469.0474679754984	2553.587568053732	2508.6250624545246	2960.060513085734	3408.9349090624905	2871.0820612229736	4274.691586523809	3127.600681718812	3272.2206636114174	3794.093360916589	2299.593507446898	2900.563734135005	2610.5966628215165	2419.4396150331054	3497.566835211872	2714.031107064665	4032.1147014153858	2773.542689193652	3483.767386734691	2003.8369468005994	3028.323634421073	3135.5794579606245	2731.6443057667766	3174.606606365138	3809.0465609522275	2711.015479337	2405.9152083994027	2797.961995568122
3115.784638032324	3263.3367347858684	2467.0753509921087	2553.587568053732	2508.6250624545246	2960.060513085734	3406.864738309546	2871.0820612229736	4274.691586523809	3123.886642159524	3272.2206636114174	3794.093360916589	2299.593507446898	2900.563734135005	2610.5966628215165	2419.4396150331054	3497.566835211872	2714.031107064665	4031.039305477635	2773.542689193652	3483.709460296536	2003.8369468005994	3026.218912336387	3135.5794579606245	2730.8336749731548	3174.606606365138	3809.0465609522275	2711.015479337	2405.9152083994027	2797.961995568122
3115.784638032324	3263.3367347858684	2467.0753509921087	2553.587568053732	2508.6250624545246	2960.060513085734	3406.864738309546	2871.0820612229736	4274.691586523809	3122.2157306219597	3272.2206636114174	3792.420745166261	2299.593507446898	2900.563734135005	2610.5966628215165	2419.4396150331054	3497.566835211872	2714.031107064665	4029.4307841658174	2773.542689193652	3483.709460296536	2000.5762055145826	3026.218912336387	3135.5794579606245	2730.8336749731548	3174.606606365138	3806.7701483348646	2710.8189326663596	2405.9152083994027	2797.961995568122
3115.784638032324	3263.3367347858684	2467.0753509921087	2553.587568053732	2508.6250624545246	2960.060513085734	3404.6537394885204	2871.0820612229736	4274.4289318975325	3122.2157306219597	3272.2206636114174	3792.420745166261	2299.593507446898	2900.563734135005	2610.1785532760982	2418.092610845405	3497.337906833731	2714.031107064665	4029.4307841658174	2773.542689193652	3483.709460296536	2000.5762055145826	3026.218912336387	3135.5794579606245	2729.7170097714343	3173.357478639066	3802.0556251539306	2710.8189326663596	2405.9152083994027	2797.961995568122
3115.784638032324	3263.3367347858684	2467.0753509921087	2553.587568053732	2508.6250624545246	2960.060513085734	3404.6537394885204	2871.0820612229736	4273.642899945539	3122.2157306219597	3272.2206636114174	3792.420745166261	2299.593507446898	2900.563734135005	2609.696496525304	2418.092610845405	3497.337906833731	2714.031107064665	4027.7300984548247	2773.446239447576	3483.630655133838	2000.5762055145826	3026.218912336387	3135.5794579606245	2729.7170097714343	3173.357478639066	3802.0556251539306	2710.500835487267	2405.9152083994027	2797.961995568122
3115.784638032324	3262.8314793194886	2467.0753509921087	2553.587568053732	2508.6250624545246	2960.060513085734	3404.6537394885204	2870.5541994267496	4273.248890957458	3122.2157306219597	3272.2206636114174	3792.420745166261	2299.340448623177	2900.563734135005	2609.696496525304	2418.092610845405	3497.337906833731	2714.031107064665	4027.7300984548247	2772.7125355446815	3478.4959207393845	2000.5762055145826	3026.218912336387	3135.5794579606245	2729.7170097714343	3173.357478639066	3802.0556251539306	2710.2208297464726	2405.9152083994027	2797.961995568122
3115.784638032324	3262.8314793194886	2467.0753509921087	2553.587568053732	2508.6250624545246	2960.060513085734	3404.6537394885204	2870.5541994267496	4273.248890957458	3122.2157306219597	3272.2206636114174	3792.420745166261	2299.340448623177	2900.563734135005	2607.1118648411534	2418.092610845405	3497.337906833731	2711.3492030846473	4027.7300984548247	2772.7125355446815	3478.4959207393845	1999.8138499538395	3026.218912336387	3135.5794579606245	2729.7170097714343	3173.357478639066	3802.0556251539306	2710.2208297464726	2405.9152083994027	2797.961995568122
3115.784638032324	3261.709328531083	2466.724122694958	2553.587568053732	2508.6250624545246	2960.060513085734	3404.6537394885204	2870.5541994267496	4273.248890957458	3122.2157306219597	3270.592400262184	3792.420745166261	2299.340448623177	2900.563734135005	2607.1118648411534	2418.092610845405	3497.337906833731	2711.3492030846473	4027.7300984548247	2772.7125355446815	3478.4959207393845	1999.8138499538395	3026.218912336387	3135.5794579606245	2729.7170097714343	3172.119963727613	3802.0556251539306	2707.1171141914747	2405.9152083994027	2797.961995568122
3115.2201122901547	3258.0266963732374	2466.724122694958	2553.587568053732	2508.6250624545246	2960.060513085734	3404.6537394885204	2870.447142616266	4273.248890957458	3121.954294459062	3270.592400262184	3792.420745166261	2299.340448623177	2900.563734135005	2607.1118648411534	2418.092610845405	3497.337906833731	2710.2582319484914	4027.7300984548247	2772.7125355446815	3478.4959207393845	1999.8138499538395	3026.218912336387	3135.5794579606245	2729.7170097714343	3172.119963727613	3799.917357923907	2707.1171141914747	2405.9152083994027	2797.961995568122
3113.644772209761	3258.0266963732374	2466.724122694958	2553.587568053732	2508.6250624545246	2960.060513085734	3404.6537394885204	2870.447142616266	4273.248890957458	3121.954294459062	3270.592400262184	3792.420745166261	2299.340448623177	2900.563734135005	2607.1118648411534	2418.092610845405	3496.66086502512	2706.5791255955273	4027.7300984548247	2772.7125355446815	3478.4959207393845	1999.8138499538395	3026.218912336387	3135.5794579606245	2729.3307287687735	3172.119963727613	3799.917357923907	2707.1171141914747	2405.346327216562	2797.961995568122
3113.644772209761	3254.4102157218194	2466.724122694958	2553.587568053732	2508.6250624545246	2960.060513085734	3404.6537394885204	2870.447142616266	4273.248890957458	3121.954294459062	3270.592400262184	3792.420745166261	2299.340448623177	2900.563734135005	2607.1118648411534	2418.092610845405	3496.66086502512	2706.165066457029	4027.7300984548247	2772.7125355446815	3478.4959207393845	1999.8138499538395	3026.218912336387	3135.5794579606245	2729.3307287687735	3170.9224963449237	3799.917357923907	2707.1171141914747	2405.2887987089202	2797.961995568122
3113.644772209761	3254.4102157218194	2466.724122694958	2553.274761122968	2507.876846256602	2960.060513085734	3404.6537394885204	2869.814030040948	4273.248890957458	3121.954294459062	3270.592400262184	3792.420745166261	2299.340448623177	2900.563734135005	2607.1118648411534	2418.092610845405	3496.66086502512	2702.5499951074826	4027.7300984548247	2772.7125355446815	3478.4959207393845	1999.8138499538395	3026.218912336387	3135.5794579606245	2727.2430826182467	3170.9224963449237	3799.917357923907	2707.1171141914747	2403.758306168277	2795.0511930323755
3113.644772209761	3254.4102157218194	2466.724122694958	2553.274761122968	2507.876846256602	2960.060513085734	3404.6537394885204	2869.814030040948	4273.248890957458	3121.954294459062	3270.592400262184	3790.881551252099	2299.340448623177	2900.563734135005	2607.1118648411534	2418.092610845405	3496.66086502512	2702.5499951074826	4027.7300984548247	2772.7125355446815	3478.4959207393845	1995.8973622184608	3026.218912336387	3135.5794579606245	2727.2430826182467	3170.9224963449237	3799.917357923907	2707.1171141914747	2402.9808276232825	2795.0511930323755
3113.644772209761	3254.4102157218194	2466.724122694958	2553.274761122968	2507.876846256602	2960.060513085734	3404.6537394885204	2869.814030040948	4273.248890957458	3121.954294459062	3270.592400262184	3790.881551252099	2299.340448623177	2900.563734135005	2607.1118648411534	2418.092610845405	3496.66086502512	2702.5499951074826	4027.7300984548247	2772.7125355446815	3478.4959207393845	1994.504101227817	3026.218912336387	3135.5794579606245	2727.2430826182467	3170.9224963449237	3799.917357923907	2707.1171141914747	2402.9808276232825	2795.0511930323755
3113.644772209761	3254.4102157218194	2466.724122694958	2553.274761122968	2507.876846256602	2960.060513085734	3404.6537394885204	2869.814030040948	4272.359984809251	3121.0907073291096	3270.592400262184	3789.673663951226	2299.340448623177	2900.563734135005	2607.1118648411534	2418.092610845405	3496.66086502512	2702.5499951074826	4027.7300984548247	2772.7125355446815	3478.4959207393845	1991.576100824291	3025.1519108734606	3135.5794579606245	2727.2430826182467	3170.9224963449237	3799.917357923907	2707.1171141914747	2402.9808276232825	2795.0511930323755
3113.644772209761	3254.4102157218194	2466.724122694958	2553.274761122968	2506.9899241074427	2960.060513085734	3404.6537394885204	2869.814030040948	4272.359984809251	3121.0907073291096	3270.592400262184	3789.558007827634	2299.340448623177	2900.563734135005	2607.1118648411534	2418.092610845405	3496.074229592755	2702.5499951074826	4027.7300984548247	2772.7125355446815	3478.4959207393845	1987.2922216440488	3022.9771501125942	3135.5794579606245	2727.2430826182467	3170.9224963449237	3799.917357923907	2707.1171141914747	2402.9808276232825	2795.0511930323755
3113.644772209761	3252.373024460986	2466.724122694958	2552.4864332171187	2506.9899241074427	2960.060513085734	3404.6537394885204	2869.814030040948	4269.992268208827	3121.0907073291096	3270.592400262184	3788.71618946284	2299.340448623177	2900.563734135005	2607.1118648411534	2418.092610845405	3496.074229592755	2702.385569481597	4027.7300984548247	2772.7125355446815	3478.285686957396	1986.3164078269192	3022.9771501125942	3135.5794579606245	2727.2430826182467	3170.9224963449237	3799.917357923907	2707.1171141914747	2402.9808276232825	2795.0511930323755
3113.644772209761	3252.373024460986	2466.724122694958	2552.4864332171187	2506.9899241074427	2960.060513085734	3404.6537394885204	2867.5655802932315	4269.992268208827	3121.0907073291096	3270.592400262184	3786.506529615627	2296.849172492166	2900.563734135005	2607.1118648411534	2418.092610845405	3496.074229592755	2702.385569481597	4027.7300984548247	2772.7125355446815	3478.285686957396	1980.772198361599	3022.9771501125942	3135.5794579606245	2727.2430826182467	3170.9224963449237	3799.917357923907	2707.1171141914747	2402.9808276232825	2795.0511930323755
3113.644772209761	3252.373024460986	2465.8455407556985	2552.4864332171187	2506.9899241074427	2960.060513085734	3402.8471383884157	2867.5655802932315	4269.992268208827	3119.642757092024	3270.592400262184	3786.506529615627	2296.849172492166	2900.563734135005	2607.1118648411534	2418.092610845405	3496.074229592755	2701.5540029924177	4023.9657449817832	2772.7125355446815	3478.285686957396	1978.9034958823981	3022.9771501125942	3135.5794579606245	2727.2430826182467	3170.9224963449237	3799.917357923907	2707.1171141914747	2401.60465790131	2795.0511930323755
3113.644772209761	3252.373024460986	2465.8455407556985	2552.4864332171187	2506.9899241074427	2960.060513085734	3402.8471383884157	2867.5655802932315	4269.992268208827	3119.642757092024	3270.592400262184	3786.506529615627	2296.849172492166	2900.563734135005	2607.1118648411534	2418.092610845405	3496.074229592755	2701.5540029924177	4023.9657449817832	2772.594767065402	3474.673727428606	1978.9034958823981	3022.9771501125942	3135.5794579606245	2727.2430826182467	3169.7786426945495	3799.917357923907	2707.1171141914747	2401.60465790131	2795.0511930323755
3113.644772209761	3252.373024460986	2465.8455407556985	2552.4864332171187	2506.9899241074427	2960.060513085734	3402.8471383884157	2867.5655802932315	4269.992268208827	3119.642757092024	3269.3887952570894	3786.506529615627	2296.695891018417	2900.563734135005	2607.1118648411534	2418.092610845405	3496.074229592755	2701.5540029924177	4023.9657449817832	2772.594767065402	3474.673727428606	1978.9034958823981	3022.9771501125942	3135.5794579606245	2727.2430826182467	3169.7786426945495	3799.917357923907	2707.1171141914747	2401.60465790131	2795.0511930323755
3113.644772209761	3252.373024460986	2465.8455407556985	2552.4864332171187	2506.9899241074427	2960.060513085734	3401.218357633029	2867.5655802932315	4269.646108761863	3119.642757092024	3269.3887952570894	3786.506529615627	2296.695891018417	2900.563734135005	2606.7132795265475	2418.092610845405	3496.074229592755	2701.5540029924177	4023.9657449817832	2772.594767065402	3474.673727428606	1976.7068531711343	3022.9771501125942	3135.5794579606245	2727.2430826182467	3169.7786426945495	3799.917357923907	2707.1171141914747	2401.60465790131	2795.0511930323755
3113.644772209761	3252.373024460986	2465.8455407556985	2552.4864332171187	2505.8527732923712	2960.060513085734	3398.3070004389338	2867.5655802932315	4269.646108761863	3119.642757092024	3269.3887952570894	3786.506529615627	2296.695891018417	2900.563734135005	2606.7132795265475	2418.092610845405	3496.074229592755	2701.5540029924177	4023.9657449817832	2772.594767065402	3474.673727428606	1975.2695844356817	3022.9771501125942	3135.5794579606245	2727.2430826182467	3169.7786426945495	3799.917357923907	2707.1171141914747	2401.60465790131	2795.0511930323755
3113.644772209761	3252.373024460986	2465.7425429680948	2552.4864332171187	2505.8527732923712	2960.060513085734	3398.3070004389338	2867.5655802932315	4269.646108761863	3118.3596202989247	3269.3887952570894	3786.506529615627	2296.695891018417	2900.563734135005	2606.7132795265475	2418.092610845405	3496.074229592755	2700.8109173263656	4023.9657449817832	2772.594767065402	3474.673727428606	1973.0994582717706	3022.9771501125942	3135.5794579606245	2727.2430826182467	3169.7786426945495	3799.917357923907	2707.1171141914747	2401.60465790131	2795.0511930323755
3113.644772209761	3252.373024460986	2465.7425429680948	2552.4864332171187	2505.8527732923712	2960.060513085734	3398.3070004389338	2866.6318660588145	4269.504053425016	3118.3596202989247	3269.157967708959	3786.506529615627	2296.4821173675164	2900.563734135005	2606.7132795265475	2418.092610845405	3496.074229592755	2700.8109173263656	4023.9657449817832	2770.3102566433017	3474.673727428606	1973.0994582717706	3022.205378955099	3135.5794579606245	2727.2430826182467	3169.7786426945495	3799.73745195459	2707.1171141914747	2401.60465790131	2795.0511930323755
3113.644772209761	3252.373024460986	2465.7425429680948	2552.4864332171187	2505.8527732923712	2960.060513085734	3398.3070004389338	2866.6318660588145	4269.504053425016	3118.3596202989247	3269.157967708959	3786.506529615627	2296.4821173675164	2900.563734135005	2606.6931931105955	2418.092610845405	3496.074229592755	2700.8109173263656	4023.9657449817832	2767.228045664796	3474.673727428606	1973.0994582717706	3022.205378955099	3135.5794579606245	2727.2430826182467	3169.7786426945495	3799.73745195459	2707.1171141914747	2401.60465790131	2795.0511930323755
3113.644772209761	3252.373024460986	2465.7425429680948	2552.4864332171187	2505.8527732923712	2960.060513085734	3398.3070004389338	2866.6318660588145	4261.774637051289	3118.3596202989247	3269.157967708959	3786.506529615627	2296.4821173675164	2900.563734135005	2606.6931931105955	2418.092610845405	3496.074229592755	2698.443483739079	4023.9657449817832	2767.228045664796	3474.673727428606	1973.0994582717706	3022.205378955099	3135.5794579606245	2727.2430826182467	3169.7786426945495	3799.73745195459	2707.1171141914747	2401.60465790131	2795.0511930323755
3113.644772209761	3252.373024460986	2465.7425429680948	2550.559892614736	2505.8527732923712	2960.060513085734	3398.3070004389338	2866.6318660588145	4257.837100723895	3118.3596202989247	3269.157967708959	3786.506529615627	2296.4821173675164	2900.563734135005	2606.6931931105955	2418.092610845405	3496.074229592755	2698.443483739079	4023.9657449817832	2767.228045664796	3474.673727428606	1973.0994582717706	3021.584390401075	3135.5794579606245	2727.2430826182467	3169.7786426945495	3799.73745195459	2707.1171141914747	2401.60465790131	2795.0511930323755
3113.644772209761	3251.161954573242	2464.8676816564716	2550.559892614736	2505.8527732923712	2960.060513085734	3398.3070004389338	2866.6318660588145	4257.837100723895	3118.3596202989247	3269.157967708959	3786.506529615627	2296.4821173675164	2900.563734135005	2606.6931931105955	2418.092610845405	3496.074229592755	2698.443483739079	4023.9657449817832	2766.875910248881	3474.673727428606	1973.0994582717706	3021.584390401075	3135.5794579606245	2727.2430826182467	3169.7786426945495	3799.73745195459	2707.1171141914747	2401.60465790131	2795.0511930323755
3113.644772209761	3251.161954573242	2464.8676816564716	2550.559892614736	2505.5844146142626	2960.060513085734	3398.056401505656	2865.7112556827788	4257.837100723895	3118.3596202989247	3269.157967708959	3786.506529615627	2296.4821173675164	2900.563734135005	2606.6931931105955	2417.20888888001	3496.074229592755	2698.443483739079	4023.319784590151	2766.875910248881	3474.673727428606	1973.0994582717706	3021.584390401075	3135.5794579606245	2727.189826483972	3169.7786426945495	3799.73745195459	2707.1171141914747	2401.60465790131	2795.0511930323755
3113.644772209761	3251.161954573242	2464.8676816564716	2550.559892614736	2502.4956459570535	2960.060513085734	3398.056401505656	2860.200362736609	4257.837100723895	3118.3596202989247	3269.157967708959	3786.506529615627	2296.4584719314335	2900.563734135005	2606.6931931105955	2415.18670231122	3496.074229592755	2698.443483739079	4023.319784590151	2766.875910248881	3474.673727428606	1973.0994582717706	3020.89650414429	3135.5794579606245	2727.189826483972	3169.7786426945495	3798.1248079883017	2707.1171141914747	2401.60465790131	2795.0511930323755
3113.644772209761	3251.161954573242	2464.8676816564716	2550.559892614736	2502.4956459570535	2960.060513085734	3398.056401505656	2858.897015013592	4256.2493412962285	3118.3596202989247	3269.157967708959	3786.506529615627	2296.4584719314335	2900.563734135005	2606.6931931105955	2415.18670231122	3496.074229592755	2698.443483739079	4023.319784590151	2766.875910248881	3474.673727428606	1973.0994582717706	3020.5262145862034	3135.5794579606245	2727.189826483972	3169.7786426945495	3798.1248079883017	2707.1171141914747	2401.60465790131	2795.0511930323755
3113.644772209761	3250.8908681392713	2464.8676816564716	2550.559892614736	2502.4956459570535	2960.060513085734	3397.1007393446407	2856.4491699818145	4256.2493412962285	3118.3596202989247	3267.5029477132994	3786.506529615627	2296.4584719314335	2900.563734135005	2605.5068242341104	2415.18670231122	3496.074229592755	2698.443483739079	4023.319784590151	2766.875910248881	3474.673727428606	1973.0994582717706	3020.5262145862034	3135.5794579606245	2727.189826483972	3169.7786426945495	3798.1248079883017	2707.1171141914747	2401.60465790131	2795.0511930323755
3113.644772209761	3249.282514451759	2464.8676816564716	2550.559892614736	2502.4956459570535	2960.060513085734	3397.1007393446407	2856.4491699818145	4253.360479859564	3118.3596202989247	3267.5029477132994	3786.506529615627	2296.4584719314335	2900.563734135005	2605.5068242341104	2415.18670231122	3496.074229592755	2698.443483739079	4023.319784590151	2766.875910248881	3474.673727428606	1973.0994582717706	3019.8642709962187	3135.5794579606245	2727.189826483972	3169.7786426945495	3798.1248079883017	2707.1171141914747	2401.60465790131	2795.0511930323755
3113.644772209761	3249.282514451759	2464.8676816564716	2550.559892614736	2502.4956459570535	2960.060513085734	3397.1007393446407	2856.4491699818145	4253.360479859564	3117.7698793390964	3267.0467464536805	3786.506529615627	2296.4584719314335	2900.563734135005	2605.5068242341104	2415.18670231122	3496.074229592755	2698.443483739079	4023.319784590151	2766.875910248881	3474.673727428606	1973.0994582717706	3019.8344696531726	3135.5794579606245	2727.0656611337454	3169.7786426945495	3798.1248079883017	2707.1171141914747	2401.60465790131	2795.0511930323755
3113.644772209761	3249.282514451759	2464.8676816564716	2550.559892614736	2502.4956459570535	2960.060513085734	3397.1007393446407	2856.4491699818145	4253.360479859564	3117.7698793390964	3267.0467464536805	3786.506529615627	2296.4584719314335	2900.563734135005	2604.8160261162616	2415.18670231122	3496.074229592755	2698.443483739079	4023.319784590151	2766.875910248881	3474.673727428606	1973.0994582717706	3018.310854541	3135.5794579606245	2725.712062489367	3169.7786426945495	3798.1248079883017	2707.1171141914747	2401.1983324966322	2794.7397450818385
3113.644772209761	3249.282514451759	2464.8676816564716	2550.559892614736	2501.042576232815	2960.060513085734	3397.1007393446407	2855.819411967333	4253.360479859564	3117.7698793390964	3267.0467464536805	3786.506529615627	2296.4049087970343	2900.563734135005	2604.8160261162616	2415.18670231122	3496.074229592755	2698.443483739079	4023.319784590151	2765.7000679783696	3474.673727428606	1973.0994582717706	3018.310854541	3135.5794579606245	2725.392181930512	3169.7786426945495	3796.819089824099	2707.1171141914747	2401.1983324966322	2794.7397450818385
3113.644772209761	3249.282514451759	2464.8676816564716	2550.559892614736	2500.761254884632	2960.060513085734	3397.1007393446407	2855.819411967333	4253.048619287107	3117.7698793390964	3267.0467464536805	3786.506529615627	2296.4049087970343	2900.563734135005	2604.8160261162616	2415.18670231122	3496.074229592755	2698.443483739079	4023.319784590151	2765.7000679783696	3474.673727428606	1973.0994582717706	3018.310854541	3135.5794579606245	2725.392181930512	3169.7786426945495	3796.819089824099	2707.1171141914747	2401.1983324966322	2794.7397450818385
3113.644772209761	3249.282514451759	2464.8676816564716	2550.559892614736	2500.761254884632	2960.060513085734	3397.1007393446407	2854.3138640793213	4253.048619287107	3117.7698793390964	3267.0467464536805	3786.506529615627	2296.4049087970343	2900.563734135005	2604.8160261162616	2415.18670231122	3496.074229592755	2698.443483739079	4023.319784590151	2765.7000679783696	3474.673727428606	1973.0994582717706	3017.6709767046077	3135.5794579606245	2725.392181930512	3169.7786426945495	3796.1972760599847	2707.1171141914747	2401.1983324966322	2794.7397450818385
3113.4516775714073	3249.282514451759	2464.598557974447	2550.559892614736	2500.761254884632	2959.1917625532014	3397.1007393446407	2854.3138640793213	4251.037078001833	3117.7698793390964	3267.0467464536805	3786.506529615627	2296.4049087970343	2900.563734135005	2603.8918341812664	2415.18670231122	3496.074229592755	2698.443483739079	4023.319784590151	2765.7000679783696	3474.673727428606	1973.0994582717706	3017.6709767046077	3134.151829436535	2725.392181930512	3169.7786426945495	3796.1972760599847	2707.1171141914747	2401.1276794344785	2794.7397450818385
3111.2388451065153	3249.282514451759	2464.598557974447	2550.559892614736	2500.761254884632	2959.1917625532014	3396.720903534765	2854.3138640793213	4251.037078001833	3116.6731585938205	3267.0467464536805	3786.506529615627	2295.079553204522	2900.563734135005	2603.8918341812664	2415.18670231122	3496.074229592755	2698.443483739079	4023.319784590151	2765.7000679783696	3474.673727428606	1973.0994582717706	3017.6709767046077	3134.151829436535	2725.392181930512	3169.7786426945495	3796.1972760599847	2707.1171141914747	2400.802647610567	2794.6101202903965
3111.2388451065153	3249.282514451759	2464.598557974447	2550.559892614736	2500.761254884632	2959.1917625532014	3395.9162237446844	2852.3853302998277	4251.037078001833	3116.6731585938205	3266.930511884825	3786.506529615627	2295.079553204522	2900.563734135005	2603.8918341812664	2415.18670231122	3496.074229592755	2698.443483739079	4022.76602001176	2765.7000679783696	3474.673727428606	1973.0994582717706	3017.6493864487093	3134.151829436535	2725.392181930512	3169.7786426945495	3796.1972760599847	2707.1171141914747	2400.802647610567	2794.6101202903965
3110.704917916523	3249.282514451759	2464.25977281589	2550.559892614736	2500.761254884632	2959.1917625532014	3395.9162237446844	2852.3853302998277	4251.037078001833	3116.6731585938205	3266.930511884825	3786.506529615627	2295.079553204522	2900.563734135005	2603.8918341812664	2415.18670231122	3496.074229592755	2698.443483739079	4022.2748212357114	2764.84105878475	3474.673727428606	1973.0994582717706	3017.6493864487093	3134.151829436535	2725.392181930512	3169.7786426945495	3796.1972760599847	2707.1171141914747	2400.802647610567	2794.5539320494104
3110.704917916523	3249.282514451759	2464.25977281589	2550.559892614736	2500.502947888557	2959.1917625532014	3395.9162237446844	2852.3853302998277	4249.939649731406	3116.6731585938205	3266.685251703778	3785.6631530923055	2295.079553204522	2900.563734135005	2603.3009253053256	2415.18670231122	3496.074229592755	2698.443483739079	4022.2748212357114	2764.84105878475	3474.673727428606	1973.0994582717706	3017.6493864487093	3134.151829436535	2725.392181930512	3169.7786426945495	3796.1972760599847	2707.1171141914747	2400.802647610567	2794.5539320494104
3110.704917916523	3249.282514451759	2463.601942750276	2550.559892614736	2500.502947888557	2959.1917625532014	3395.9162237446844	2852.3853302998277	4249.505075011459	3116.6731585938205	3266.685251703778	3785.6631530923055	2295.079553204522	2900.563734135005	2603.0808014836934	2415.18670231122	3496.074229592755	2698.443483739079	4022.2748212357114	2764.84105878475	3474.673727428606	1973.0994582717706	3017.6493864487093	3134.151829436535	2725.392181930512	3169.7786426945495	3796.1972760599847	2705.939858537514	2400.802647610567	2794.5539320494104
3110.704917916523	3249.282514451759	2463.601942750276	2550.1012726456133	2500.502947888557	2957.188779259442	3395.9162237446844	2852.3853302998277	4249.206065917674	3116.6731585938205	3265.6652706585264	3785.6631530923055	2295.079553204522	2899.090330275828	2603.0808014836934	2415.18670231122	3496.074229592755	2698.443483739079	4022.2748212357114	2764.84105878475	3474.673727428606	1972.8370530479162	3017.6493864487093	3134.151829436535	2725.392181930512	3169.7786426945495	3796.1972760599847	2705.939858537514	2400.802647610567	2794.5539320494104
3110.704917916523	3249.282514451759	2463.601942750276	2550.1012726456133	2500.502947888557	2957.188779259442	3395.9162237446844	2852.3853302998277	4249.206065917674	3116.6731585938205	3265.6652706585264	3785.6631530923055	2295.079553204522	2899.090330275828	2603.0808014836934	2415.1593975715928	3496.074229592755	2698.443483739079	4022.2748212357114	2764.84105878475	3474.673727428606	1971.7950239329816	3017.6493864487093	3134.151829436535	2725.392181930512	3169.7786426945495	3796.1972760599847	2705.8793632386373	2400.239327641433	2794.5539320494104
3110.704917916523	3249.282514451759	2463.601942750276	2550.1012726456133	2500.502947888557	2957.188779259442	3395.9162237446844	2852.3853302998277	4249.206065917674	3116.6731585938205	3265.6652706585264	3785.6631530923055	2295.079553204522	2899.090330275828	2600.9700082028558	2411.71650436214	3496.074229592755	2698.443483739079	4022.2748212357114	2764.84105878475	3474.673727428606	1969.528302652257	3017.6493864487093	3134.151829436535	2725.392181930512	3169.630723940011	3796.1972760599847	2704.2900837507195	2400.1366880122027	2794.5539320494104
3110.704917916523	3249.282514451759	2463.601942750276	2550.1012726456133	2500.502947888557	2957.188779259442	3395.9162237446844	2852.3853302998277	4249.206065917674	3116.6731585938205	3265.3534773536894	3785.6631530923055	2295.079553204522	2898.5688625342937	2600.9700082028558	2408.501305506861	3496.074229592755	2698.443483739079	4022.2748212357114	2764.84105878475	3474.673727428606	1969.528302652257	3017.6493864487093	3134.151829436535	2725.392181930512	3169.4016859334433	3796.1972760599847	2704.2900837507195	2399.09606215425	2794.5539320494104
3110.704917916523	3249.282514451759	2461.7769317766256	2550.1012726456133	2498.652852358102	2957.188779259442	3395.9162237446844	2851.7520513779214	4249.206065917674	3116.6731585938205	3264.960443485438	3785.6631530923055	2295.079553204522	2898.5688625342937	2600.9700082028558	2408.4564780845008	3496.074229592755	2698.443483739079	4022.2748212357114	2764.84105878475	3474.673727428606	1969.528302652257	3014.981443468915	3134.151829436535	2725.392181930512	3169.4016859334433	3796.1972760599847	2703.7061100627966	2397.3695969208716	2794.5539320494104
3110.704917916523	3249.282514451759	2461.7769317766256	2550.1012726456133	2498.652852358102	2957.188779259442	3395.9162237446844	2851.7520513779214	4249.206065917674	3116.6731585938205	3264.960443485438	3785.6631530923055	2295.079553204522	2898.5688625342937	2600.9700082028558	2407.525780798846	3496.074229592755	2698.443483739079	4022.2748212357114	2764.84105878475	3474.673727428606	1969.528302652257	3014.981443468915	3134.151829436535	2725.392181930512	3169.4016859334433	3796.1972760599847	2702.711028093174	2396.612920072038	2794.5539320494104
3110.704917916523	3249.282514451759	2461.7769317766256	2549.9938232489462	2498.652852358102	2956.7562230348767	3395.9162237446844	2851.7520513779214	4249.206065917674	3116.6731585938205	3264.960443485438	3785.6631530923055	2295.079553204522	2898.5688625342937	2600.9700082028558	2407.525780798846	3496.074229592755	2697.9670429366024	4022.2748212357114	2764.84105878475	3474.673727428606	1969.528302652257	3014.981443468915	3134.151829436535	2725.392181930512	3169.1630432695138	3796.1972760599847	2702.711028093174	2396.612920072038	2794.5539320494104
3110.704917916523	3249.282514451759	2461.7769317766256	2548.411799131976	2498.652852358102	2956.7562230348767	3395.9162237446844	2851.7520513779214	4249.206065917674	3116.6731585938205	3264.960443485438	3785.6631530923055	2295.079553204522	2898.5688625342937	2600.9700082028558	2407.525780798846	3496.074229592755	2697.9670429366024	4022.2748212357114	2764.84105878475	3474.673727428606	1969.528302652257	3014.981443468915	3134.151829436535	2725.392181930512	3168.8822636903756	3796.1972760599847	2702.711028093174	2396.612920072038	2793.7322373675233
3110.704917916523	3248.7931950643065	2461.7769317766256	2548.411799131976	2498.652852358102	2956.7562230348767	3395.9162237446844	2851.7520513779214	4249.206065917674	3116.6731585938205	3264.960443485438	3785.6631530923055	2295.079553204522	2898.5688625342937	2600.9700082028558	2405.667291826992	3495.571101467851	2697.9670429366024	4022.2748212357114	2764.84105878475	3474.673727428606	1969.528302652257	3014.981443468915	3134.151829436535	2725.392181930512	3167.009995861632	3796.1972760599847	2702.711028093174	2396.612920072038	2793.7322373675233
3110.6828780083815	3248.7931950643065	2461.7769317766256	2548.411799131976	2498.652852358102	2956.7562230348767	3395.9162237446844	2851.7365105584904	4249.206065917674	3116.6731585938205	3264.960443485438	3785.6631530923055	2295.079553204522	2898.2557437791465	2600.9700082028558	2403.8105695190034	3495.571101467851	2697.9670429366024	4022.2748212357114	2764.84105878475	3474.032553370247	1969.528302652257	3014.981443468915	3134.151829436535	2725.392181930512	3167.009995861632	3796.1972760599847	2702.711028093174	2396.612920072038	2793.6381378226747
3110.6828780083815	3248.7931950643065	2461.7769317766256	2548.411799131976	2498.652852358102	2956.7562230348767	3395.9162237446844	2850.5469960153596	4249.206065917674	3116.6731585938205	3264.960443485438	3785.6631530923055	2295.079553204522	2898.2557437791465	2600.9700082028558	2403.1057719959103	3495.127128051275	2697.9670429366024	4022.2748212357114	2764.84105878475	3474.032553370247	1969.528302652257	3014.981443468915	3134.151829436535	2725.392181930512	3167.009995861632	3796.1972760599847	2702.376271947469	2396.612920072038	2793.6381378226747
3110.364545996432	3247.6413155852124	2461.7769317766256	2548.411799131976	2498.174579505772	2956.7562230348767	3395.9162237446844	2850.5469960153596	4248.578205328999	3116.6731585938205	3264.960443485438	3785.6631530923055	2295.079553204522	2898.2557437791465	2600.910309294945	2403.1057719959103	3495.127128051275	2697.9670429366024	4022.2748212357114	2764.84105878475	3474.032553370247	1969.238837859734	3014.981443468915	3134.151829436535	2725.392181930512	3167.009995861632	3796.1972760599847	2702.376271947469	2396.612920072038	2793.6381378226747
3108.1477864715225	3247.6413155852124	2461.7769317766256	2548.411799131976	2498.174579505772	2949.1607108002727	3395.9162237446844	2850.5469960153596	4248.404795756893	3116.6731585938205	3264.960443485438	3785.6631530923055	2295.079553204522	2898.2557437791465	2600.910309294945	2402.248828278454	3494.518609577507	2697.9670429366024	4022.2748212357114	2764.84105878475	3474.032553370247	1969.238837859734	3014.981443468915	3134.151829436535	2725.392181930512	3167.009995861632	3796.1972760599847	2701.6970616903645	2396.612920072038	2793.6381378226747
3108.1477864715225	3247.6413155852124	2461.7769317766256	2547.845094562935	2498.174579505772	2946.572406464093	3395.7840854145024	2850.5469960153596	4248.404795756893	3116.6731585938205	3264.960443485438	3785.6631530923055	2295.079553204522	2898.2557437791465	2600.910309294945	2402.248828278454	3494.042066209454	2697.9670429366024	4022.2748212357114	2764.84105878475	3474.032553370247	1968.897556741103	3014.981443468915	3134.151829436535	2725.392181930512	3167.009995861632	3796.1972760599847	2701.379707725716	2396.612920072038	2793.6381378226747
3108.1477864715225	3247.1529406156706	2461.7769317766256	2547.845094562935	2498.174579505772	2946.174564007986	3394.1563472180874	2850.5469960153596	4248.404795756893	3116.6731585938205	3264.960443485438	3785.6631530923055	2295.079553204522	2898.2557437791465	2600.621188314909	2402.248828278454	3494.042066209454	2697.9670429366024	4022.2748212357114	2764.84105878475	3474.032553370247	1968.897556741103	3014.596741083781	3134.151829436535	2725.153427718061	3166.294708724573	3796.1972760599847	2700.760415981038	2395.7015361162194	2793.6381378226747
3107.4812776285326	3247.1529406156706	2461.7769317766256	2547.845094562935	2498.174579505772	2946.174564007986	3394.1563472180874	2850.172495965868	4248.404795756893	3116.6731585938205	3264.960443485438	3785.3633806959556	2295.079553204522	2897.8278019105546	2600.458679053463	2402.248828278454	3493.5898175473994	2697.5954046151533	4022.0777972642127	2764.84105878475	3474.032553370247	1968.1598676009294	3014.596741083781	3134.151829436535	2725.153427718061	3166.294708724573	3796.1972760599847	2700.760415981038	2395.7015361162194	2793.6381378226747
3106.831369280003	3247.1529406156706	2461.7769317766256	2547.845094562935	2498.174579505772	2945.025142949914	3393.934871741427	2850.0811196088625	4248.404795756893	3116.6731585938205	3264.960443485438	3784.5114091151954	2295.079553204522	2897.8278019105546	2600.458679053463	2402.248828278454	3493.5898175473994	2697.5954046151533	4022.0777972642127	2764.5909243311203	3474.032553370247	1968.0430595188573	3014.596741083781	3134.151829436535	2725.153427718061	3165.9946398820584	3796.1972760599847	2700.760415981038	2395.7015361162194	2793.192243795461
3106.831369280003	3247.0714357394745	2461.7769317766256	2547.845094562935	2498.174579505772	2943.8108679872316	3393.934871741427	2850.0811196088625	4248.404795756893	3115.444971627201	3264.960443485438	3784.5114091151954	2295.079553204522	2897.8278019105546	2600.458679053463	2402.248828278454	3492.6184485038857	2697.5954046151533	4022.0777972642127	2764.5909243311203	3474.032553370247	1968.0430595188573	3014.596741083781	3134.1385967649535	2725.153427718061	3165.9946398820584	3795.7405045298638	2700.760415981038	2395.7015361162194	2793.192243795461
3106.831369280003	3247.0714357394745	2460.9672858488716	2547.845094562935	2498.174579505772	2943.7984583454145	3393.934871741427	2850.0811196088625	4248.404795756893	3115.444971627201	3264.960443485438	3784.3445021849393	2295.079553204522	2896.642989170144	2600.458679053463	2402.248828278454	3492.6184485038857	2697.5954046151533	4022.0777972642127	2764.5909243311203	3474.032553370247	1967.5644004003707	3014.596741083781	3134.1385967649535	2725.153427718061	3165.9946398820584	3795.7405045298638	2700.760415981038	2395.076260896033	2793.192243795461
3106.831369280003	3246.8632453875343	2460.9672858488716	2547.845094562935	2497.949604684727	2943.4190634073857	3393.934871741427	2849.7014255604727	4248.404795756893	3115.444971627201	3264.960443485438	3784.3445021849393	2295.079553204522	2896.642989170144	2600.458679053463	2402.248828278454	3492.6184485038857	2697.5954046151533	4022.0777972642127	2764.5909243311203	3473.261684449795	1967.396389201464	3014.4677243456917	3133.4414966409295	2725.153427718061	3164.783204312119	3795.7405045298638	2700.760415981038	2395.076260896033	2792.8322706231484
3106.831369280003	3246.621415172406	2460.9672858488716	2547.845094562935	2497.949604684727	2943.307173775596	3392.5350748311407	2849.7014255604727	4248.198724815079	3115.444971627201	3264.960443485438	3784.3445021849393	2295.079553204522	2895.5631619906103	2600.458679053463	2402.248828278454	3492.6184485038857	2697.5954046151533	4021.8091761692303	2764.3709800050365	3473.261684449795	1967.396389201464	3013.6705057435556	3133.4414966409295	2725.153427718061	3164.783204312119	3795.464512140698	2700.760415981038	2395.076260896033	2792.5916332102706
3106.831369280003	3246.621415172406	2460.9672858488716	2547.845094562935	2497.949604684727	2942.7993221592897	3392.5350748311407	2848.2394378130984	4248.198724815079	3115.444971627201	3264.960443485438	3783.79063104695	2295.079553204522	2895.5631619906103	2600.1792275969924	2402.248828278454	3492.428082566688	2697.5954046151533	4021.8091761692303	2764.3709800050365	3473.0585111516853	1967.396389201464	3013.6705057435556	3133.4414966409295	2725.153427718061	3164.105145864405	3795.464512140698	2700.760415981038	2395.076260896033	2791.910646610023
3106.831369280003	3246.621415172406	2460.9672858488716	2547.845094562935	2497.437917928729	2942.580843781522	3392.5350748311407	2848.2394378130984	4248.195430955275	3115.444971627201	3264.2133734129466	3783.79063104695	2295.079553204522	2895.5631619906103	2600.1792275969924	2402.248828278454	3492.428082566688	2697.5954046151533	4021.8091761692303	2764.3709800050365	3473.0585111516853	1967.396389201464	3013.606427297139	3132.68329554485	2725.153427718061	3164.105145864405	3795.464512140698	2700.760415981038	2395.076260896033	2791.910646610023
3106.6200107442746	3246.621415172406	2460.9672858488716	2547.845094562935	2497.437917928729	2942.580843781522	3392.5350748311407	2848.2394378130984	4248.008367054486	3115.444971627201	3264.2133734129466	3783.4245902193597	2294.705002817699	2895.5631619906103	2599.583479617716	2401.9945493535356	3492.1815064189504	2697.5954046151533	4021.8091761692303	2764.034730174035	3473.0585111516853	1966.44335321553	3013.606427297139	3132.68329554485	2725.1055942792464	3164.105145864405	3794.843917383377	2700.593988142601	2394.8530143363187	2791.124359951592
3106.6200107442746	3246.621415172406	2460.8284410010747	2547.7389994716013	2497.437917928729	2942.580843781522	3392.5350748311407	2848.2394378130984	4247.988801315441	3115.444971627201	3264.2133734129466	3783.4245902193597	2294.705002817699	2895.5631619906103	2599.583479617716	2401.6789743371755	3492.1815064189504	2697.5954046151533	4021.8091761692303	2764.034730174035	3473.0585111516853	1966.44335321553	3013.606427297139	3132.3843386110593	2723.522019408553	3164.105145864405	3794.5901985785677	2700.593988142601	2394.8530143363187	2790.6759912356238
3106.6200107442746	3246.621415172406	2460.8284410010747	2547.7389994716013	2497.2601575359017	2942.580843781522	3392.5350748311407	2847.9481460666425	4247.145655187065	3114.9450623432717	3264.2133734129466	3783.4245902193597	2294.530473097736	2895.5631619906103	2599.583479617716	2401.6789743371755	3492.1815064189504	2697.3708083034257	4021.8091761692303	2764.034730174035	3473.0585111516853	1965.8614738800345	3013.606427297139	3132.3843386110593	2723.522019408553	3164.105145864405	3794.5901985785677	2700.4597760283004	2394.8530143363187	2790.6759912356238
3106.6200107442746	3246.621415172406	2460.8284410010747	2547.7389994716013	2497.125763208634	2942.5304820800925	3392.5350748311407	2847.9481460666425	4246.779618518172	3114.763361719609	3264.2133734129466	3783.4245902193597	2294.530473097736	2895.5631619906103	2599.583479617716	2401.617830529006	3492.1815064189504	2697.3708083034257	4021.8091761692303	2763.998867419137	3473.0585111516853	1965.6249996776655	3013.606427297139	3132.3843386110593	2723.522019408553	3164.105145864405	3794.5901985785677	2700.4597760283004	2394.638231644337	2790.6759912356238
3106.041212343007	3246.621415172406	2460.5459117794335	2547.3496290323706	2496.823640156222	2942.5304820800925	3392.5350748311407	2847.9481460666425	4246.779618518172	3114.763361719609	3263.884279588422	3783.4245902193597	2294.530473097736	2895.5631619906103	2599.209997577947	2401.617830529006	3492.1815064189504	2697.3508394474225	4021.4930946476406	2763.9761903501744	3473.0585111516853	1965.6249996776655	3013.0287598872724	3132.3843386110593	2723.522019408553	3163.2463112964533	3794.5901985785677	2700.4597760283004	2394.638231644337	2790.6759912356238
3105.4260968327217	3246.422703382589	2460.498993152184	2547.344886837196	2496.823640156222	2942.5304820800925	3392.5350748311407	2847.9481460666425	4246.779618518172	3114.763361719609	3263.884279588422	3783.4245902193597	2294.530473097736	2895.5631619906103	2598.9857648802194	2401.4735291071356	3492.1815064189504	2697.3508394474225	4021.4930946476406	2763.9761903501744	3473.0585111516853	1965.6249996776655	3013.0287598872724	3132.3843386110593	2723.522019408553	3163.2463112964533	3794.5901985785677	2700.4597760283004	2394.638231644337	2790.6759912356238
3105.4260968327217	3245.916220178452	2460.498993152184	2547.344886837196	2496.6623435353595	2942.2948174118706	3392.5350748311407	2847.9481460666425	4246.779618518172	3114.3127403828603	3263.4650390914835	3783.3170750931035	2294.530473097736	2895.5631619906103	2598.754309104803	2401.4735291071356	3492.1815064189504	2697.3508394474225	4021.4930946476406	2763.961573725432	3473.0585111516853	1965.6249996776655	3013.0287598872724	3132.3843386110593	2723.522019408553	3163.2463112964533	3794.5901985785677	2700.3032428760844	2394.270612631418	2790.6759912356238
3105.4260968327217	3245.840844339911	2460.0783045045655	2546.9746636950385	2496.6623435353595	2942.2948174118706	3392.5350748311407	2847.9481460666425	4246.465808519193	3114.0892922263542	3263.119396900306	3783.1325768240713	2294.530473097736	2895.5631619906103	2598.4024814059285	2401.461992833721	3492.1815064189504	2697.3508394474225	4021.2369706143863	2763.710717980139	3473.0585111516853	1965.6249996776655	3013.0287598872724	3132.3843386110593	2723.522019408553	3163.2463112964533	3794.5901985785677	2700.3032428760844	2394.270612631418	2790.6759912356238
3105.4260968327217	3245.840844339911	2460.0783045045655	2546.9746636950385	2496.4097493592326	2941.8207902271274	3392.5350748311407	2847.7913979498235	4246.465808519193	3114.0892922263542	3263.119396900306	3783.1325768240713	2294.2515052469284	2895.5631619906103	2598.147642182791	2401.461992833721	3492.161324383682	2697.3508394474225	4021.1663061029226	2763.599509739717	3472.8637051995074	1965.2048280531114	3013.0287598872724	3132.329328858252	2723.522019408553	3163.2463112964533	3794.5901985785677	2700.3032428760844	2394.270612631418	2790.6759912356238
3105.2240335737924	3245.815198386794	2460.0783045045655	2546.9746636950385	2496.366021175133	2941.8207902271274	3392.5350748311407	2847.580525340437	4246.465808519193	3114.0892922263542	3262.9201511157744	3782.8899498897454	2294.2435008613556	2895.5631619906103	2598.147642182791	2401.461992833721	3491.9027277297496	2697.3508394474225	4021.1663061029226	2763.599509739717	3472.8637051995074	1965.2048280531114	3012.8392276224895	3132.329328858252	2723.522019408553	3163.2463112964533	3794.5901985785677	2700.3032428760844	2394.270612631418	2790.6759912356238
3104.820369275617	3245.815198386794	2460.0783045045655	2546.915482940754	2496.366021175133	2941.8207902271274	3392.5350748311407	2847.580525340437	4246.465808519193	3113.8235551713797	3262.6697690165374	3782.7440532262576	2293.9587775170976	2895.5631619906103	2598.112008375896	2401.2891088009687	3491.8757273588103	2697.3508394474225	4021.1663061029226	2763.599509739717	3472.8637051995074	1965.2048280531114	3012.8392276224895	3132.329328858252	2723.522019408553	3163.2463112964533	3794.122694047174	2700.3032428760844	2394.270612631418	2790.6759912356238
3104.6252049539953	3245.6212061313454	2459.9850927358966	2546.8646597125794	2496.2813591312756	2941.8207902271274	3392.5350748311407	2847.504049352063	4246.03452494122	3113.8235551713797	3261.782235216051	3782.7440532262576	2293.9587775170976	2895.5631619906103	2597.842629388181	2400.955100814913	3491.8757273588103	2697.3508394474225	4021.0854666472965	2763.3529932109786	3472.8637051995074	1964.771547276372	3012.8392276224895	3132.329328858252	2723.522019408553	3163.2463112964533	3794.0140380117305	2700.3032428760844	2394.2188192988765	2790.550701876856
3104.3537888440906	3245.6185758678566	2459.9850927358966	2546.8646597125794	2495.890212651579	2941.8207902271274	3392.5350748311407	2847.335906686846	4246.03452494122	3113.8235551713797	3261.782235216051	3782.286720205501	2293.9587775170976	2895.5631619906103	2597.842629388181	2400.6189150786045	3491.5744111539893	2697.330815764558	4021.0854666472965	2763.352816676227	3472.8637051995074	1964.558128653092	3012.6818464401786	3132.329328858252	2723.522019408553	3163.2463112964533	3793.6474260684854	2700.3032428760844	2394.2188192988765	2790.550701876856
3103.5180128316874	3245.4999396839594	2459.9850927358966	2546.8646597125794	2495.890212651579	2941.8207902271274	3392.3213303186412	2847.335906686846	4246.03452494122	3113.8172600183225	3261.4399849622923	3782.286720205501	2293.9587775170976	2895.5631619906103	2597.842629388181	2400.400169787799	3490.7866881902264	2697.123262527828	4021.0854666472965	2763.2903765049396	3472.8637051995074	1964.2053067950642	3012.6818464401786	3132.329328858252	2723.522019408553	3162.9553283562263	3793.572705373807	2700.239782561467	2394.160681381476	2790.5147045938943
3103.3642474591857	3245.07831680482	2459.838050118539	2546.8143667210265	2495.8442242472443	2941.696802497134	3392.3213303186412	2847.14636932555	4246.03452494122	3113.7593028586844	3261.4399849622923	3782.286720205501	2293.9587775170976	2895.5631619906103	2597.7762271824695	2400.2727951145926	3490.7866881902264	2696.61234460052	4021.0854666472965	2762.9262352120663	3472.8637051995074	1964.2053067950642	3012.586084018157	3132.329328858252	2723.522019408553	3162.9553283562263	3793.572705373807	2700.1133863271034	2394.116430936922	2790.5147045938943
3103.268985030305	3245.07831680482	2459.838050118539	2546.4440079645074	2495.8442242472443	2941.5319479785894	3392.3213303186412	2846.313545670464	4245.74323179208	3113.7593028586844	3261.4399849622923	3782.286720205501	2293.9354949814583	2895.5631619906103	2597.7762271824695	2400.2727951145926	3490.7866881902264	2696.4670399369215	4021.0854666472965	2762.8632220095687	3472.8637051995074	1964.2053067950642	3012.58483473349	3132.329328858252	2723.522019408553	3162.9553283562263	3793.572705373807	2700.1133863271034	2394.023049187839	2790.5147045938943
3103.0844994546014	3244.681793342542	2459.838050118539	2546.4440079645074	2495.8442242472443	2941.5319479785894	3392.3213303186412	2846.313545670464	4245.74323179208	3113.7593028586844	3261.4399849622923	3782.2553982186378	2293.0325697747944	2895.5631619906103	2597.6330652938277	2400.2727951145926	3490.7866881902264	2696.4670399369215	4021.0472253471794	2762.7671229576763	3472.8637051995074	1964.2053067950642	3012.55637368516	3132.329328858252	2723.522019408553	3162.9553283562263	3793.4645409914874	2700.1133863271034	2393.5940260876537	2790.5147045938943
3102.843367772806	3244.4407943541896	2459.838050118539	2546.315938610468	2495.6759663708885	2941.5319479785894	3392.3213303186412	2846.2158019709204	4245.74323179208	3113.7593028586844	3261.4399849622923	3782.2553982186378	2293.0325697747944	2895.446751104191	2597.48667724304	2400.2727951145926	3490.7866881902264	2696.4670399369215	4020.834629692714	2762.2652731856288	3472.8637051995074	1964.2053067950642	3012.55637368516	3132.329328858252	2723.522019408553	3162.5743372358793	3792.9641154597152	2700.1133863271034	2393.3202933142566	2790.228246641289
3102.621592249351	3244.308368505349	2459.838050118539	2546.315938610468	2495.6208022796027	2941.5319479785894	3392.228703865544	2846.2158019709204	4245.74323179208	3113.5127356244793	3261.4399849622923	3781.9552709560844	2293.0325697747944	2894.9453240723437	2597.48667724304	2400.2727951145926	3490.7866881902264	2695.9995206117474	4020.834629692714	2762.2652731856288	3472.8637051995074	1964.2053067950642	3012.55637368516	3132.329328858252	2723.522019408553	3162.4754408699146	3792.9610031431757	2700.1133863271034	2393.3202933142566	2790.20081745079
3102.32601325246	3243.957667497286	2459.838050118539	2546.315938610468	2495.4549631414875	2941.5319479785894	3392.228703865544	2846.2158019709204	4245.74323179208	3113.3486143219716	3261.3894426996567	3781.9552709560844	2293.0325697747944	2894.9453240723437	2597.48667724304	2400.236099235216	3490.6701330194637	2695.9995206117474	4020.457571805949	2762.180550649714	3472.8637051995074	1964.2053067950642	3012.55637368516	3132.3085661602627	2723.522019408553	3162.4754408699146	3792.9188014002802	2700.1133863271034	2393.3202933142566	2789.8907603694265
3102.1728928753014	3243.671389867379	2459.838050118539	2546.315938610468	2495.4549631414875	2941.5319479785894	3392.21392427212	2846.2158019709204	4245.74323179208	3113.3486143219716	3261.321798475497	3781.8623874096884	2292.9924310644883	2894.9453240723437	2597.48667724304	2400.2252438048317	3490.5641409741106	2695.749906292814	4019.746090637152	2762.171921670523	3472.8637051995074	1964.2053067950642	3012.467794822379	3132.198693505272	2723.4865471479407	3162.4754408699146	3792.795034484147	2700.1133863271034	2393.3006537410274	2789.603536472913
3101.9636991380376	3243.4739862240795	2459.838050118539	2546.1817311344466	2495.4549631414875	2941.5319479785894	3391.9574324022205	2846.2158019709204	4245.610200000853	3113.3486143219716	3261.196680359521	3781.8623874096884	2292.9457146059285	2894.9453240723437	2597.443298666723	2400.2160399274494	3490.471178787389	2695.749906292814	4019.551442051436	2761.9197046229383	3472.8637051995074	1964.1559908823133	3012.467794822379	3132.080506944185	2723.454588710435	3162.4754408699146	3792.7061555774117	2700.1133863271034	2393.1964285416407	2789.603536472913
3101.9110233222477	3243.4739862240795	2459.838050118539	2546.0566639470753	2495.4549631414875	2941.493371572082	3391.6791293997253	2845.866612557679	4245.370973419691	3113.2757334983276	3260.7077626879227	3781.8293812452844	2292.8675645544413	2894.852049793147	2597.428356359783	2400.006946011253	3490.4475844857857	2695.749906292814	4019.427042038499	2761.9197046229383	3472.6966091605195	1964.1559908823133	3012.467794822379	3131.956413097958	2723.397334165097	3162.421095200154	3792.530538239589	2700.0038687998876	2393.1964285416407	2789.603536472913
3101.9110233222477	3243.3830193606827	2459.838050118539	2546.0566639470753	2495.425515186569	2941.2899781362303	3391.5312324646657	2845.866612557679	4245.345725691972	3113.1601620760366	3260.662630340925	3781.7519611896887	2292.5808535551664	2894.852049793147	2597.3859605069238	2400.006946011253	3490.407623246495	2695.749906292814	4019.427042038499	2761.8523242222473	3472.6966091605195	1963.9991502792814	3012.2846829857663	3131.6437141902043	2723.397334165097	3162.373672798907	3792.3052638125155	2700.0038687998876	2393.075829599628	2789.603536472913
3101.8950939259353	3243.3830193606827	2459.838050118539	2546.0566639470753	2495.425515186569	2941.2872830297156	3391.3978478632907	2845.866612557679	4245.259160007645	3113.054137613551	3260.4660152287124	3781.6320547097894	2292.5808535551664	2894.852049793147	2597.3580964073662	2400.006946011253	3490.407623246495	2695.461309339986	4019.427042038499	2761.6870628459137	3472.6966091605195	1963.747983043893	3012.2846829857663	3131.30743416367	2723.397334165097	3162.1761925387864	3792.3052638125155	2700.0038687998876	2392.949108572476	2789.603536472913
3101.8950939259353	3243.239682631296	2459.838050118539	2546.042704757828	2495.425515186569	2941.2872830297156	3391.3556371933096	2845.7203565805116	4245.259160007645	3113.0000472718125	3260.4441727498524	3781.5090347205905	2292.5808535551664	2894.852049793147	2597.350191850935	2400.006946011253	3490.407623246495	2695.461309339986	4019.3192285956393	2761.6870628459137	3472.6966091605195	1963.5662325258431	3012.2846829857663	3131.224825067003	2723.397334165097	3162.1761925387864	3792.3052638125155	2699.9659392834437	2392.8304489077364	2789.603536472913
3101.7668134221403	3243.1247849066863	2459.838050118539	2545.9424868953356	2495.425515186569	2941.2145905890907	3391.3257894107437	2845.6172015831753	4245.259160007645	3112.817360186928	3260.4441727498524	3781.4904613768663	2292.5808535551664	2894.852049793147	2597.350191850935	2399.925547371006	3490.3143863353466	2695.364536607541	4019.238192432154	2761.6870628459137	3472.6966091605195	1963.5662325258431	3012.2846829857663	3131.0960116951283	2723.2957431721047	3162.1761925387864	3792.3052638125155	2699.9611070576548	2392.7907135377845	2789.561855724222
3101.7668134221403	3242.8650420275035	2459.838050118539	2545.895671727657	2495.425515186569	2941.1159483111405	3391.0443331039437	2845.602057444109	4245.189788122214	3112.817360186928	3260.4313766404944	3781.4361271777866	2292.5808535551664	2894.8360467622592	2597.279089497256	2399.925547371006	3490.2930591420904	2695.0622274789785	4019.2027834386636	2761.6526979501764	3472.643716597144	1963.5662325258431	3012.2846829857663	3130.866824107363	2723.2026149438816	3162.162211943921	3792.3052638125155	2699.8731353476674	2392.78449101538	2789.561855724222
3101.749668410528	3242.8457281412943	2459.838050118539	2545.8811220236153	2495.425515186569	2941.045093407364	3391.04411115616	2845.5116317901256	4245.189788122214	3112.790015659418	3260.4313766404944	3781.2959254951743	2292.5808535551664	2894.8360467622592	2597.2468861006196	2399.925547371006	3490.2279519152085	2694.9133105189003	4019.2027834386636	2761.6279608878845	3472.643716597144	1963.5658037045484	3012.2651382942454	3130.866824107363	2723.180300702707	3161.879617755845	3792.3020089124407	2699.8731353476674	2392.653804943574	2789.561855724222
3101.749668410528	3242.842602661756	2459.7084646134454	2545.8319921329457	2495.4071432900755	2940.909657460941	3390.9980270831466	2845.5116317901256	4245.123461676652	3112.662814658147	3260.395592929431	3781.1817964645884	2292.5808535551664	2894.7322045755946	2597.2119703079516	2399.925547371006	3490.2279519152085	2694.7021678464616	4019.2027834386636	2761.494225475634	3472.643716597144	1963.5308268598774	3012.22615581982	3130.866824107363	2723.0804235666255	3161.7757124565032	3792.3020089124407	2699.842494369372	2392.602940383146	2789.5312633475555
3101.714383490261	3242.6814763476204	2459.7084646134454	2545.763485958854	2495.4071432900755	2940.832587143639	3390.897309408204	2845.5116317901256	4245.123461676652	3112.644934761939	3260.3234894730635	3781.1817964645884	2292.4344353161346	2894.679091251125	2597.1990142058926	2399.878466065579	3490.1938737027435	2694.6305774900466	4019.2027834386636	2761.4191111942364	3472.643716597144	1963.5308268598774	3012.201489817825	3130.6759734665	2723.0706580875367	3161.5672437513485	3792.260624758884	2699.842494369372	2392.5720967184725	2789.5312633475555
3101.7017870757786	3242.6814763476204	2459.7084646134454	2545.739175458453	2495.398340438249	2940.7632440950106	3390.773380759608	2845.5116317901256	4245.12177056333	3112.466728749515	3260.2554849587414	3781.180304843191	2292.4344353161346	2894.679091251125	2597.1194970074375	2399.878466065579	3490.1938737027435	2694.6305774900466	4019.197422752587	2761.3630468204824	3472.5733048282364	1963.5308268598774	3012.1605567420265	3130.6759734665	2723.061650583257	3161.5672437513485	3792.260624758884	2699.785459788407	2392.5449633015855	2789.5312633475555
3101.6572442619827	3242.6814763476204	2459.7084646134454	2545.661831860196	2495.3424991100046	2940.6984018942376	3390.688170159215	2845.509257918448	4245.119839681298	3112.466728749515	3260.1909902748125	3781.0501704522544	2292.4344353161346	2894.5096648829294	2597.066532203486	2399.878466065579	3490.1938737027435	2694.5814029369994	4019.1430489528425	2761.3630468204824	3472.428147695831	1963.427299178155	3012.1157719031344	3130.4960927496336	2722.9438721615456	3161.5632009206392	3792.213768605969	2699.7445615276993	2392.4285007627336	2789.5312633475555
3101.6171893210717	3242.6814763476204	2459.7012069456646	2545.6548091657583	2495.3309483079966	2940.6176905232514	3390.688170159215	2845.4724152626295	4245.090951667442	3112.361702064366	3260.0824608757534	3781.031757124662	2292.4344353161346	2894.5096648829294	2597.066532203486	2399.878466065579	3490.1669368688654	2694.5141522792164	4019.092039676179	2761.3630468204824	3472.428147695831	1963.4198048607464	3012.071418773253	3130.4960927496336	2722.9438721615456	3161.5632009206392	3792.213768605969	2699.7213380834646	2392.4285007627336	2789.5312633475555
3101.6171893210717	3242.6814763476204	2459.6786006212865	2545.6397810900294	2495.3189407656737	2940.5405705681237	3390.688170159215	2845.4281924355064	4245.080638686431	3112.2934788269245	3260.0824608757534	3781.0185766401037	2292.4344353161346	2894.5096648829294	2597.0329964860903	2399.8653959363965	3490.095021845359	2694.5141522792164	4019.092039676179	2761.335070141292	3472.3551093063047	1963.3968386426245	3012.051477509846	3130.48723270341	2722.9438721615456	3161.464287425558	3792.1940505403245	2699.7213380834646	2392.4285007627336	2789.5229290868447
3101.60862955455	3242.6814763476204	2459.6556361577786	2545.6064766116187	2495.3189407656737	2940.537899293865	3390.688170159215	2845.4281924355064	4245.032628677079	3112.2934788269245	3260.0824608757534	3780.9190669100894	2291.9627487632592	2894.5096648829294	2597.008955043444	2399.8207778516376	3490.089906541238	2694.5141522792164	4019.0866331279394	2761.3000440227743	3472.3551093063047	1963.3804373323424	3012.0292204100156	3130.3970956767994	2722.8898930683813	3161.464287425558	3792.0938977804713	2699.661552268235	2392.3846922794887	2789.4358208230387
3101.60862955455	3242.6814763476204	2459.617777357853	2545.6020688549934	2495.2416625708506	2940.519070811034	3390.653752537973	2845.338302057141	4245.031654277311	3112.288822673555	3260.0824608757534	3780.8983461422145	2291.7177152904437	2894.5096648829294	2596.9781379741175	2399.7535600147853	3490.0438878001505	2694.4806691033646	4019.0519130922244	2761.261808510759	3472.3466471622783	1963.3596773576123	3012.0292204100156	3130.3970956767994	2722.8145041319804	3161.4539124087705	3792.0540969188864	2699.6059026429675	2392.3846922794887	2789.4358208230387
3101.6072474147236	3242.6814763476204	2459.5851353325224	2545.566018934859	2495.2012948064203	2940.4956365320277	3390.6306200025156	2845.3246499335755	4245.0301845153535	3112.194492184657	3260.0824608757534	3780.862116468307	2291.7177152904437	2894.5096648829294	2596.9781379741175	2399.741232656841	3490.033316535553	2694.475118197817	4019.0519130922244	2761.261808510759	3472.3077034365997	1963.3251110724827	3012.017823544752	3130.262174851523	2722.8070289323705	3161.4268272928666	3792.0540969188864	2699.6059026429675	2392.358411694538	2789.4358208230387
3101.585682333238	3242.6814763476204	2459.5607937288532	2545.5315976118122	2495.135871319849	2940.448577675137	3390.6306200025156	2845.2674415988095	4245.004000392613	3112.1426411479642	3260.0824608757534	3780.8228302220714	2291.6867680757937	2894.5016044315607	2596.9781379741175	2399.7015923246563	3489.98079710371	2694.4233683519587	4019.0277717284976	2761.261808510759	3472.2737944352975	1963.3251110724827	3011.973677966961	3130.262174851523	2722.80423488062	3161.425407814752	3792.0540969188864	2699.6059026429675	2392.3088125780996	2789.414727875749
3101.58460651238	3242.6771697869854	2459.5566235289534	2545.5070754165126	2495.131336510538	2940.3933044134956	3390.619871704821	2845.2447398887243	4245.004000392613	3112.1247866679573	3260.0824608757534	3780.8174101534955	2291.5933075290213	2894.5016044315607	2596.9781379741175	2399.701240003994	3489.9406155146166	2694.3431889110225	4019.0277717284976	2761.261808510759	3472.260487672672	1963.2980401621303	3011.973677966961	3130.262174851523	2722.7761360978184	3161.3799466350883	3792.0540969188864	2699.603047004978	2392.3088125780996	2789.4018316156835
3101.5836866952204	3242.667287140083	2459.554971258375	2545.4901158609136	2495.131336510538	2940.3933044134956	3390.5861137836273	2845.2447398887243	4244.970943596958	3112.1247866679573	3260.0516931435604	3780.7967667279663	2291.553669751839	2894.4964173151134	2596.9781379741175	2399.701240003994	3489.929333422302	2694.3340369089206	4019.0277717284976	2761.258038886737	3472.244441764544	1963.2928526739138	3011.966477893231	3130.262174851523	2722.761220967512	3161.334940279333	3792.0494058423096	2699.5627943672916	2392.3060812282256	2789.4018316156835
3101.5456207218563	3242.63104286443	2459.5408756928937	2545.486934898281	2495.131336510538	2940.3832824623214	3390.5769110760366	2845.2447398887243	4244.970943596958	3112.119991613018	3260.046380485196	3780.7837367903912	2291.553669751839	2894.4964173151134	2596.9781379741175	2399.701240003994	3489.929333422302	2694.3340369089206	4019.0277717284976	2761.258038886737	3472.2178004706784	1963.2751771985675	3011.966477893231	3130.25144720819	2722.7587949709523	3161.32257238462	3792.0494058423096	2699.55340332972	2392.2888633984976	2789.388182996412
3101.527606058598	3242.6236058132818	2459.523321519123	2545.481424603589	2495.127094228177	2940.3732680990543	3390.567906936152	2845.2353292405232	4244.970943596958	3112.119991613018	3260.0433176749425	3780.7782031211473	2291.552991140684	2894.494634400112	2596.970733673711	2399.698159839654	3489.924140986949	2694.331550829521	4019.0277717284976	2761.2557715177727	3472.2178004706784	1963.267983630652	3011.9574163536163	3130.1965414917204	2722.7435977783484	3161.305931869882	3792.0447693343317	2699.5521314169428	2392.2766049593606	2789.386549620046
3101.527489373321	3242.604807172407	2459.5064505963815	2545.471844690891	2495.1253479602938	2940.366750831351	3390.559215005719	2845.219489544781	4244.969991478765	3112.100350491555	3260.034083107767	3780.757383100782	2291.538905726994	2894.470464648296	2596.969560319877	2399.684283593172	3489.918373757878	2694.293104152358	4019.0277717284976	2761.245979574899	3472.1980969526567	1963.2438484397385	3011.9420677982316	3130.1879860019258	2722.7435977783484	3161.280734929418	3792.0267637607585	2699.5405663912984	2392.258628714453	2789.3738007963684
3101.521525167077	3242.5879470621367	2459.502697022344	2545.4698831720016	2495.1133562827763	2940.3663515093053	3390.5574963044437	2845.219489544781	4244.969473220669	3112.097438484567	3260.0241084608924	3780.7380605981552	2291.531523656999	2894.449064266676	2596.9620666130018	2399.684283593172	3489.9048882747	2694.2783125702886	4019.0211687702817	2761.2408884557044	3472.1950294545913	1963.2427418613715	3011.9420677982316	3130.1683429347236	2722.7414583279824	3161.280734929418	3792.0267637607585	2699.5405663912984	2392.254153427368	2789.3643510872935
3101.51081337115	3242.5849021636986	2459.48730790206	2545.460048149482	2495.1133562827763	2940.362217905025	3390.5513076770826	2845.208787163292	4244.96668360377	3112.095470901905	3260.018121773276	3780.7350584098403	2291.5189277372288	2894.4470474645586	2596.956215939195	2399.6831614395	3489.901485224312	2694.277444158838	4019.0211687702817	2761.233122514962	3472.1907392618546	1963.2387549836776	3011.938430715415	3130.147238687211	2722.73621932051	3161.280734929418	3792.016960697838	2699.5405663912984	2392.2388933947836	2789.3643510872935
3101.5064867941164	3242.5735736646006	2459.4860920364827	2545.4565000286884	2495.1133562827763	2940.360177585954	3390.5425894244568	2845.2067780837506	4244.964387728203	3112.095470901905	3260.0168318778883	3780.7331495325093	2291.505049308642	2894.439196330042	2596.951118531096	2399.6733287314796	3489.9001868636215	2694.269324044232	4019.0196212555793	2761.2248676076347	3472.188268477312	1963.2359669273565	3011.9369932115706	3130.147238687211	2722.7321314099	3161.280734929418	3792.0124429693474	2699.5405663912984	2392.2346951495456	2789.3625845382803
3101.499992482638	3242.5679724842003	2459.484631450863	2545.4565000286884	2495.1101386468163	2940.357452605575	3390.535131403423	2845.202722588686	4244.963735261024	3112.095470901905	3260.014127231487	3780.7279954054134	2291.498331554792	2894.439196330042	2596.9497740450824	2399.671778273759	3489.8961207760785	2694.2605725612902	4019.0196212555793	2761.2224545840004	3472.1845353004633	1963.2293894388927	3011.9366569633094	3130.1433119671315	2722.729792656915	3161.279257749185	3792.0095607191206	2699.5394892958157	2392.2303921666607	2789.359512562719
3101.4975961863365	3242.5660790067545	2459.4827452696522	2545.455860384816	2495.1087916554293	2940.355977282078	3390.531735646862	2845.1991709406034	4244.9618755878955	3112.0941477111073	3260.0108319309143	3780.726417451151	2291.4934333068722	2894.437709905652	2596.9472494162396	2399.6701422918077	3489.894213231166	2694.2581119495626	4019.019037542367	2761.2213680380837	3472.1845353004633	1963.2283382657404	3011.9345315341525	3130.1326840362062	2722.727471719219	3161.279257749185	3792.0077804405914	2699.538418594776	2392.226608365702	2789.3580326230895
