# Supplementary material for: An improved FOX optimization algorithm using adaptive exploration and exploitation for global optimization
Source: PLoS One. 2025 Sep 18;20(9):e0331965. doi: 10.1371/journal.pone.0331965 (PMC12445531; doi:10.1371/journal.pone.0331965)
Supplement: S2 File — This compressed file contains all the results of the conducted experiments. Each main directory within the archive includes three subdirectories: Analysis, best_fit, and convergence. The best_fit and convergence folders contain the raw experimental data obtained from 30 independent runs. The Analysis folder includes tables and figures derived from these raw results. These files can be used to reproduce and further analyze the results presented in the manuscript. (ZIP) [file pone.0331965.s002.zip › cec2017/convergence/IFOX/C17F23.csv]

trial_1	trial_2	trial_3	trial_4	trial_5	trial_6	trial_7	trial_8	trial_9	trial_10	trial_11	trial_12	trial_13	trial_14	trial_15	trial_16	trial_17	trial_18	trial_19	trial_20	trial_21	trial_22	trial_23	trial_24	trial_25	trial_26	trial_27	trial_28	trial_29	trial_30
44933.94638879058	50849.68790876627	41905.79731050436	38935.62028613269	47046.67555524563	66856.65480634368	54975.10140691567	49075.39769344494	52914.10941683061	40850.92079903678	47463.602331960254	54920.53452326285	45622.349816188456	52384.58162191858	51983.42578997743	61380.01572465337	62025.27374768522	68042.78513093566	41967.25930109924	41970.68022571841	49809.096037206844	52099.66014433673	62126.01579901655	52624.934691248964	44529.396360379775	46631.517458504044	57732.56420128954	40882.80767517286	51106.91560273985	45244.55957198089
43679.1059798847	42028.45639834936	35459.26766359055	37055.57973134404	37251.41206228924	40884.185633250156	52015.63600366555	36536.311606014344	40018.45390341232	38846.27275412345	39224.35033963426	46493.50519286494	38275.23383217035	37201.54041997197	38603.346457886735	37615.34991110926	59440.57072120827	38897.28343054069	39026.28145944369	38315.30152002961	38441.68805641714	38153.24742096021	39366.7577263507	39654.17378060401	38274.610912252254	38150.60537071934	35964.52426819371	36796.895486551446	38318.82593862374	39752.14499231145
42720.82651539239	37850.66406746985	34852.43042102328	35057.770696128835	36662.71282891634	37711.64010521003	38398.611413974664	35795.68196495385	37944.3253474911	36919.796532725275	35951.35067069352	41221.49765679953	36703.61661576824	35408.896313448226	37358.07046594685	36661.71372741837	58264.7908387249	36197.44520990078	38243.946926871606	37740.89355331896	37683.242256869264	36508.98770332497	37815.847213551344	37823.99904343436	37447.12774530029	36259.187856000826	35315.5048929954	35801.08230529972	36226.24137676073	36766.06346101155
41214.521720802404	37420.52804421958	33172.85639510212	34108.489437680124	35940.65430711239	36778.89872790999	35789.17356680596	34844.74245672824	36319.226641235364	36550.10290243173	35144.55415269128	39565.37904971967	35684.56829760892	34909.44778026335	36116.000574910024	35715.86359644075	54414.266235751595	35083.83666630598	37059.79417997778	36331.70432464085	35476.07673011096	35741.570050325914	36770.931526066335	37368.11605173437	36977.926949274755	35248.173263580975	34496.17157792378	35474.23515501294	35609.98584846919	35644.483186780104
39728.838562797624	36421.801148108985	32901.26301614593	32585.393279275897	35224.33170187022	36126.4052013696	34910.96965458951	34242.81849097192	35750.50562371606	35941.05488370294	32988.83734596532	37878.143959885674	35313.370634782135	34134.621418129456	35457.76845757411	34845.893806040505	38805.30750671242	34634.525066510614	36491.0897099367	35896.660024654215	35132.14763863209	34928.09655587041	35946.748665832376	36061.15925095345	35823.255006616775	34313.54536847706	32551.704190059038	34872.704081286836	35333.39263292269	34921.704087420876
37972.619973464665	36056.04344034893	31723.71887777273	31776.00655187317	34647.575473404984	34819.2147539116	34333.55137989362	33730.80914810811	34572.71827237267	35101.79827849948	32710.95785661199	37263.76949881273	34045.84782547092	33383.17172360938	34788.67411910581	32599.951373542288	37810.68204868204	33562.54729172217	35793.04184221608	35591.06233751719	34498.21178239164	34315.26655135615	35127.2655156172	34142.97274641111	35287.148599918044	33251.495270617896	31812.83799658045	34410.87730459511	35088.24495603128	34318.69623519914
31564.87900338271	35244.64727929815	31265.952253783846	31314.75167170884	34051.42629192356	33820.485785276906	33799.34047991954	33017.336254230715	33160.418715060085	34463.192144778	31231.319212341295	36920.469565910586	33598.28787163127	32285.028579379148	34217.10872268489	31501.486963074858	36985.80712640768	32888.801143566925	35303.96471403525	34425.340286910374	33735.02480943587	33765.0934074511	34059.73060788671	33517.45467368974	34652.9053311934	31548.166017788044	31579.442543601082	33700.63400010076	34551.43392190144	32928.66726784909
30119.552627883346	34901.859481632135	29815.68185380202	30699.88028533009	33571.354106602375	33195.81341543404	32550.712398573072	32363.916393592444	32562.044896932348	34060.53212432943	30278.88217825974	36706.2653848805	32795.85498871349	30974.509611954254	33556.25070123529	30828.310786971953	36193.42687373114	31514.962291548523	34263.248057521996	33993.04924314763	33188.22742158935	33053.484509646965	33755.20252023921	33047.51387173991	33862.73549944168	30924.725498327087	30422.19981121576	33148.32490755551	34184.99128911314	32266.84758637965
28705.659292885844	33178.29141967109	28184.824767844566	30006.714893426502	32957.147244641266	31362.68636851681	32205.711695935453	31761.708629632965	32206.27510333349	33543.21650722576	29573.64984755318	36161.175957797655	32253.806847335305	30505.523365952013	33182.272920213494	30136.375984891925	35724.438099759216	31023.065312266808	33521.36108077659	33484.211315207074	32372.154547606744	32243.556743868732	33246.77179282332	31957.79558602366	33279.13854435408	30537.627047209964	29784.88966413417	32572.19353308642	33112.154623942144	31490.524259896534
28311.407971852324	31927.51630534812	27935.80126728801	29411.973336848114	32247.340079892645	30644.18327421046	31881.280913890336	31296.76157804752	30962.306962743278	33019.07218625987	28979.87268909816	35145.64227665704	31940.92705445851	29520.368318549372	32208.60938290944	29221.25560489242	34743.8832855206	30533.43142295933	32022.497102943795	32669.256640673902	31206.275145001175	31768.311132616556	31491.42715338458	31552.455139527432	32434.072756382797	29872.418862682567	28987.99706830001	31982.116557913367	32485.50465025606	30229.024985924123
27511.506727575645	31566.37752978819	27586.229992335495	28368.34986904633	31692.878592592744	30268.72164416332	31178.35711498271	30983.521004082242	30117.359785101253	32487.530497100157	28668.551800012778	33116.77175873931	31582.070307199625	28740.49899486476	31845.992001522987	28739.7064495647	34053.59817880376	30010.32838214151	31459.681661361978	32234.793104309774	30260.49407400336	30925.96458984602	31144.762101663273	31069.53375193957	31518.034205703316	29385.08878377984	28462.281690131204	30779.69082328092	31697.84037320372	29588.32577081187
25811.95936477747	31440.57509331853	27235.008868435576	28073.302251461708	31248.675218462817	29926.651282798724	30572.2624222519	30004.468199880263	29908.49033448478	32107.081502105164	27518.450952383202	30107.01235987526	31183.95787302109	28339.417151594505	31502.861829431902	27992.288009079697	33330.33619884601	28971.094657518828	31204.110736690105	31489.54566188859	29060.301459667015	30244.6657536113	30586.544293483403	28403.35765850707	30862.544636263774	28586.153970394498	27568.621963908496	30009.491919060827	31113.33881230237	28236.481038529088
24579.192776751304	31228.210339981422	27004.29914299561	27017.402496500188	30856.737019734774	29037.45456252089	30159.73085344775	29432.8113971868	29441.157142728	31572.15774146974	26943.09130520612	28266.52706561983	30348.823944927997	27564.49247599905	30381.35835011014	27418.231619445844	31943.641998945546	28321.769837262116	29749.84259810396	31064.25538119362	28323.613172293728	29509.549208579032	29669.731348042827	28098.55016229163	30072.528603903233	27840.825492715918	27131.469331386917	29211.147065198275	30594.552406793977	27191.982571738565
23848.61918218755	30480.55034037304	26575.881202808014	26169.20261325501	30143.031106643215	28507.761277986643	29369.23066647307	28222.35876415782	29097.268874117755	31151.506745954164	26726.4121215315	27638.32142899701	28487.495795574945	27053.88675936483	29740.549961903675	27071.077567108434	31568.867359450935	27524.65437488154	29308.311331377714	30274.677716868613	27581.763630608144	28983.29387210607	29111.48943320556	27483.275603291222	29946.317656654257	27247.472736815147	26274.21805997191	28376.12311318283	29680.82718844074	26504.080382377993
22787.857764653218	29676.99609067926	26178.77681520932	25240.07871857802	29854.19622149359	27822.254621881028	28973.466609046936	27709.544833248598	28726.821699578573	30291.174626361088	26368.00316902915	26791.596509032344	28158.17897817263	26778.542058152714	29474.631759857537	26429.188515338312	31160.724048128322	27240.12656379695	28610.064487731124	29436.689688501727	26919.195279728025	28211.507960301846	27968.907816556868	26573.742359468586	29180.20998466922	26813.511781053105	25686.810077464455	27844.17878249597	28701.429005124548	25481.93329895972
22393.735894609825	29252.186304079354	25471.519814757303	24629.456880795962	29074.707845414283	27045.80868629822	28358.290391520688	26703.779297843772	28504.790633807115	29968.558963920812	26191.577791572505	26035.416141551304	27771.301004620975	26180.94184350824	28629.464569343178	25783.746410235537	30727.090354115957	26873.393544681494	27665.944811883415	28743.913708275177	26186.0732397861	27805.855549063108	27408.481803781306	26244.978630648933	28364.10534897919	26240.595849794354	25265.016068317622	26555.203122598643	28474.56577712178	24541.000155640333
21649.005183939807	28695.019716505572	25051.321139796644	23895.817308774844	28434.373582758133	26378.736252354334	28115.61490066728	25893.422520118736	28057.494709093848	29530.854271894514	25889.143175003046	25379.222337857856	27292.57876125243	25528.07381129967	27932.13326273643	25147.58407188766	29970.144116384086	26387.966847674088	26779.172438452606	28275.690490813453	25634.784484679934	27318.489098274586	26595.222492348992	25594.395360717695	27751.242040033572	25016.067633657276	23679.310518171933	25895.833611123333	27647.358782637108	23230.404290064183
21211.645752917324	28131.660399253116	24827.039492778415	23332.423058493092	27569.084725146357	25852.215301469772	27872.96786285343	25193.26434685795	27476.28743339393	28600.44341240324	24517.27077821678	24635.949051250278	26964.787538715496	25212.997192466435	27423.01085171955	24780.213164677112	29069.608890625248	26156.167666266796	25933.9478995207	27997.69116697737	25114.257240475283	26995.682521178016	26054.463466046425	24651.046858097834	26851.273496581565	24168.13236025109	22990.63478183765	25214.556147854877	27194.846198110572	22353.638027649686
20690.74171733632	27595.26722534763	24499.09381998592	23032.060789082087	27106.379574189352	25598.131422385297	27395.565477014206	23610.57646942678	26724.785441025044	28201.415474305766	24206.66620660186	23695.561818046943	26648.78730339441	24883.704344909525	26851.008254833152	24490.00941849788	28710.268614427274	25658.697899916646	25458.039355579396	27419.828555187065	24733.282094049435	26543.314692915777	24585.219242217205	23516.981742442418	26305.86937266762	23700.074088621353	21976.86362984624	24140.914366848414	26369.152962794178	21776.382211365075
19975.921303874627	26900.71918175087	24025.678489207105	22414.416009502067	26359.403130951167	24662.559232678792	26853.764002389045	22853.327405072658	26440.448173494446	27071.017957408767	23993.434378859012	23122.020955239448	26068.627351198287	24615.380341219643	26004.35030573608	24115.69301023633	27963.48390171531	24804.66320565958	24704.901204999835	26617.128083003565	24259.458658620402	25411.876078686768	23544.116325471696	22752.91271993859	25509.440931091256	22931.736865178267	21366.03672740295	23671.024837803172	25514.153238927644	20996.153223245055
19413.79562427998	26120.01619829845	23472.31466437442	21850.982266444855	25641.286610413106	24308.225458300833	26223.151044566617	22371.299238753916	26279.065874132746	25996.38915928481	23647.238651610605	22561.47132818587	25178.88702261027	24243.915416715954	25620.26562647957	23453.06972061506	26360.923622196267	24090.808999570363	24204.5458299243	26399.367301583177	23904.78602677432	23946.34282009222	23061.499137310737	22294.772687384753	24754.470329476564	22688.906901933788	20559.14695593621	22738.2942342212	25220.499346179073	20452.980810670124
19014.17213177163	25757.840699182478	23247.805831596073	19646.526128893118	25195.533025322773	23551.68113865713	25891.628980842677	21606.040933976576	25877.529368179006	25524.914204252655	22140.52138300917	21958.847328422227	24497.07955271182	23495.881962128005	24538.918152333492	22641.688876118962	25737.535153334793	23605.007780285792	23656.967108122528	25245.958880392074	23332.597500139418	22919.82293240596	22597.190878610538	21553.79820176638	23322.78377654119	21649.354434223274	19271.093829602796	21962.69620507416	24635.25298106469	19600.791237898145
18145.150805696794	25273.69893622602	22789.22494062769	19112.06197089157	24883.002752428525	23152.123235171966	25421.043302926413	21166.568858447765	25524.0318644674	24751.437351563745	21299.202679822276	21385.05820482352	23670.117379652962	23203.581395477904	23481.094283735354	21665.44791591736	25300.64480219643	23250.78834971311	23278.402746316162	24452.211273450874	22667.24558855938	21770.805201982115	22169.59526897515	21192.94098220654	23098.758238386043	21058.130082363463	18811.555443663303	21691.512590041082	23480.064040048983	19185.303413740643
17009.571800328442	24516.169639996	22388.76418606862	18692.65179319883	24509.80863831178	22327.140667094685	24757.80290370435	20713.464132526155	25054.300664913593	24298.72877933456	20974.48812840968	20164.252960347312	23104.701651066614	22535.861978341094	22595.157930164132	21285.417182963076	24692.491751495567	22848.146501849566	22772.45916515802	23890.326576460557	22253.220193916848	20525.760372861198	21491.970016501462	20497.030875992048	22278.25386417306	20028.459503031798	18048.479560917673	20298.427024494904	23208.983753556047	18512.293614559247
16502.92798358894	24053.644597838684	21587.440675022975	18412.20338806088	23154.19063041604	21737.77316372871	24144.847062091376	20424.86902018713	24688.866073300676	23592.72063768693	20266.721784382036	19150.532401100052	22283.266110825316	22212.624423382116	21999.79374607315	20649.431135571594	24240.72104683722	22402.971416751403	22424.142971021087	23008.16589714018	21910.860188187868	20085.21611118313	21067.02646041901	20144.789597456467	21833.116983272696	19551.666878293017	17471.210548916322	19736.967223139756	22611.0930692647	18224.06836213312
16020.278026986016	23284.2913482108	20164.8892563714	17682.598689612896	22725.503634616325	21420.137340691588	23767.469918591018	19927.355085355724	24338.73603400099	23132.911475064346	19967.628738921743	18650.109315540954	21774.111257768334	21675.903437090725	20883.943017876638	20189.387029268022	23710.802999306186	21827.94281815051	21506.770474346442	22109.232496976238	21456.01393947968	19154.950167786472	20648.642938045483	19763.48034426398	21103.82048472911	18796.43899764796	17047.819094821563	19288.091375730455	21716.706230454398	17486.67483721782
15407.260830686031	22104.66909410019	18935.843824170453	16957.223267327685	22468.28949155011	20492.128412689017	23343.25536637131	19552.91519673691	24049.88361721834	22830.773735230017	19322.78673078678	18126.79172159581	20346.09978303484	21271.75030844698	20338.262386714472	19708.770083828495	22862.192297517962	21211.886349417386	20517.153012261442	21253.21735038275	20826.191574554523	18847.63346010011	20219.365690704195	19420.109392505517	20807.949647435955	18050.533628318837	16767.760197811043	18281.63142478958	21107.494425513996	16819.75960640391
14749.294325679906	21259.38473139405	18561.226908016917	15964.13652445261	22024.51469396844	19871.033318588088	22782.95474155926	18854.386261012976	23513.316875613556	22652.705701732757	18790.75254991338	17153.715425574013	19442.39814294032	20694.94871050698	19070.04250595173	17996.537178077953	22288.660674886854	20968.820666726704	19421.381979958103	20776.54039054615	20370.88292598147	18477.555129625427	19499.104857966162	18768.208633543105	19786.02951109585	17321.571253175403	15961.86309407191	17568.640244490758	20887.96623146955	16041.746231933394
13999.156015349065	20693.1368340569	17976.533451383344	15563.535115934375	21644.07568431643	19453.35161280523	22553.584388690157	18288.06072978404	23268.968600580367	21918.641600485542	17468.242686567115	16450.013002750868	18984.582433179203	20355.908678819815	18351.81144569814	17263.655284712204	21947.63682479912	20242.274422922343	18790.407625432683	20210.903353256665	18927.105372298127	17842.006384280838	18288.99046893209	18168.08493947272	19139.545234984267	16827.769824518815	15594.662214827242	16773.682914771714	19718.22920575486	15525.545978202972
13476.734520284577	20013.550997234892	17132.295696808906	15103.074087160237	21166.625223899886	18660.60696093025	21662.4949715541	17524.14958762577	23167.44004081319	20526.826366042205	16921.056321054777	16165.344340835383	18037.769533326922	19736.6000687732	17450.186164729257	16694.3777995711	21331.9714400322	19776.843862116453	18391.628092583935	19760.071146157898	18170.315518070965	17592.20796411558	17718.126314551577	17673.68320030164	18178.85093782218	16386.10318345784	14342.750661964303	16327.335598418029	18907.549618710465	14846.960222966678
13051.508729775142	19804.895191325828	16372.985623920966	14717.99879468334	20048.726744335378	18158.51638282489	20956.06797238902	16932.164534185064	22916.84076948008	19708.20847301692	16373.396162245404	15852.23957294316	17390.586159868093	19191.691790814944	17048.349494324277	15857.938398673368	20896.784801696384	19494.670609964047	17852.412195524972	18522.92844587641	17796.343920798507	17096.955038298598	17138.873408768108	16584.04709331436	17356.568373322094	15616.242444133533	14089.090294140644	15294.920350645596	18399.73541356125	14493.259995238841
12792.599362175111	18809.220714741	15947.532594313718	13905.82346398258	18930.428816735242	17636.113961044655	20541.042610682707	16660.502929219932	22775.618914890114	19425.877793445357	15895.553294904543	15294.48216461847	16987.15564265515	18558.648220080227	16045.154712710148	14962.238143421346	20568.21685176079	19196.047210740842	17127.67315767538	17776.67802672702	17368.507404234697	16419.294620650577	16597.272815511256	16092.657548064328	16454.295943721292	15134.26907667461	13195.187548840515	14334.725490128403	18090.318892421586	13965.643144526064
12549.25640259632	18188.8754637503	15652.047386908265	13480.518149394413	18651.40007498898	16758.033607272384	20060.841326003607	16208.450168231491	22651.59721599585	18770.40340468052	15656.832049460398	14415.653391879521	16641.476990139377	18349.908525091683	15554.104978816542	14279.094495574343	19837.73001063515	18546.480003183766	16858.569898359594	17036.016283617755	16888.189679687785	15715.531371577643	16313.817746640627	15540.27473802878	16252.654278138998	14668.761448587524	12134.118998150949	13998.312769262086	17887.424090777957	13709.308697637829
12351.293781779867	17561.588297199523	15019.915637390852	13036.331839842205	18077.14291978913	16304.851478786246	19449.412285864233	15639.027075728798	22235.232799575657	17728.97088921046	14772.220897538187	13350.13765129013	16268.95531829158	17881.302618357604	15073.172213620479	13833.96659675356	19191.99091272397	18163.795243668643	16620.46220879489	15556.914211327965	15293.758360152066	14837.501098304187	15987.452990820459	15242.496360101686	15411.202801058045	13760.466278106613	11328.32638011353	12838.11645429889	17145.096555228993	13212.8594411772
12169.126812157087	16388.3765252487	14752.395403847615	12234.95089936578	17534.913395257543	15553.867795052327	19019.818637261684	15103.271440041959	21350.392020270505	17357.41417695993	14280.406596187862	12714.913201253225	15748.31607582656	17408.380575268202	14614.838616196084	13005.11659410261	18936.26743117525	17511.340691762198	15412.671595245438	15143.951749099413	14265.949492123593	14211.485981675656	14017.045689925731	13783.082030758473	14278.597836296598	13058.09775468968	10814.1236160441	12422.974956277047	16624.805229606925	12765.895598445753
11823.749672420374	15979.250181710102	14285.43278894274	11655.794887261074	16785.14661899878	15060.514739741642	18401.30141153078	14668.671773073225	20943.0462394313	16811.03306701309	13630.27491753235	12426.441100407705	15110.078602181798	16824.377305212132	13939.4194119829	12403.15116075231	18608.506271264116	17104.06124026463	14998.54400103235	14380.013709295681	13942.941553040691	13125.621848226658	13396.149479100335	13354.086130406462	13576.485577268139	12688.808728660573	10256.247106600276	11982.724641776804	16234.782856321288	12000.645267034679
11397.912039487881	15643.328883031734	13897.981620539165	11133.196718161456	15160.491024965333	14213.409977016949	17997.299177955647	14150.662520216798	20489.596322596186	16296.008026279716	13180.387276092777	12280.36492731593	14670.477969770436	15928.052170631732	13698.185703014446	11949.553189477392	18290.177315152847	16397.73676537318	14706.794918726177	13842.684175456763	13473.370605503944	12718.503463113255	12997.735323038378	12909.833631613848	13063.317221487765	12425.708985201707	9995.576243940124	11557.085901761597	15738.489929797	11604.503517210054
11055.520224462898	15123.318622724475	13150.61469779605	10666.082299603815	14165.570411270628	13871.8243671387	17493.722760843943	13464.82066101107	20018.971957749134	15605.899263376245	12698.350531386455	11772.524715105534	14013.182557635011	15185.824345231678	13254.751235880212	11689.436673504155	17393.135137827565	15531.65836442555	14080.390158764741	13430.55358347054	13192.343554323212	12504.59329341824	12610.863543950207	12557.084688243107	12057.492275375424	11925.90840272157	9220.891267323104	11222.477126227588	15118.740804211267	11234.821136013337
10590.10355334478	14209.255224113422	12729.133582587358	10260.076819474409	13711.07310916706	13604.214369567668	17074.614795853227	12972.569759429947	19706.31683856384	15200.178258937378	11848.771358656955	11077.467819663249	13205.734096652403	14427.113365712461	12695.02042029221	11455.471372238979	17073.324547315766	14553.435652215721	13402.057939319307	12819.755782611033	12955.000341856112	12031.4817890108	12160.989901965775	11933.310362274382	11293.274784093968	11397.493836160866	8704.54757962494	10731.848673152437	14453.88864111299	10674.486562384061
10289.170766743062	13509.354184166637	12310.132588463044	9977.51345261796	13289.283808324084	13253.87618979974	16374.254088312468	12519.729847886201	19245.451773338296	14888.646171639399	11457.102998842194	10614.842416352847	12634.537671931581	14220.650883745157	12400.139177639241	10735.702762043764	16729.653003609797	14070.648467205518	12876.991451246839	12323.163134915307	12613.014990938449	11537.50990287291	11705.618543330733	11532.21583928885	10869.974667940905	10986.70178835388	8347.429921086225	10500.113761259761	13745.901698474914	10190.683856136322
10052.687308429962	13203.981784379745	11959.462967894095	9568.967588270832	12537.385313130544	12675.493924284023	15877.26298175807	11988.749200502785	18708.23625910053	14270.022366282426	11095.71218666859	10294.134599436311	12273.07079533042	13211.183161082308	11830.003523647441	10123.331578475769	16411.839252524915	13663.757720506572	12490.165553674555	11761.786046792035	12364.814746109763	10778.014460310294	10950.835671996269	11042.63922138778	10602.544357397297	10693.313759234517	8108.8160277566	9958.983558988832	13358.063699558808	9988.229628454686
9811.355224681374	12635.269484388094	11329.944896397135	9356.299985513579	12208.210668140342	12379.646644225066	15304.830315184698	10949.521346978225	18353.507197033032	13731.035789260852	10224.984974790761	9817.75788852205	11993.524939657198	12745.973279752745	11139.08283592188	9525.267031832736	15512.876350135151	13074.11251576934	11934.559307303753	11544.086906526361	11616.30776088091	10446.034332701569	10691.004914488823	10566.550218069435	10218.173767800305	10262.51225232082	7883.224804433192	9303.150332932752	12969.635343180686	9595.212476410426
9641.767591205495	12377.953365155858	10860.144609489802	8745.04389249879	11873.088901286017	12187.126787740077	14543.539856260117	10703.741909718477	18000.685783755274	13151.223368952718	9927.01325831957	9496.845158349708	11543.178767296478	12217.978212053475	10827.782570757565	9074.940960458393	14917.4187305072	12694.625789676209	11610.615190040331	10825.866096965263	11204.310391491745	10108.831407956564	10225.72822630046	10151.15260961976	9772.217604790514	9919.302662364127	7699.783932765919	9047.938165921205	12763.19957973539	9322.29320043699
9225.10336288749	12146.845665188763	10258.553697961206	8438.168801689179	11631.424463407335	11745.117345086215	13872.750343984273	9788.495938053784	16003.631613240474	12383.470713616474	9599.329735984684	9324.973419451893	11209.848236148044	11746.688728557116	10122.174502720143	8665.35804956757	14620.382478546802	12308.407796791982	11216.81333743778	10510.99938940763	10513.455645160222	9778.485640998784	9946.766108136724	9931.773376535042	9304.793826564193	9241.404749816837	7415.696184413376	8713.899809041723	12460.99844236157	9092.066950208202
8964.631017341544	11736.392970256553	9745.130453297927	8287.219215512385	11074.44914105605	11057.845785500462	13581.300304661776	9515.68005148421	15523.73671277433	12025.881009839677	9225.504022345103	9155.843924502433	10795.587760613857	11210.34976276984	9610.338778681646	8394.235275919473	14273.027475375875	11439.470547700783	10736.616508862056	10140.542776273945	10179.41139049837	9375.71469100473	9662.992932914325	9545.490960762752	8938.89663643694	8912.824370555345	7179.5882600370105	8463.493993142816	11968.354071913323	8813.25093429552
8742.762157574813	11458.79564215268	9379.945822548034	7869.782695577387	10484.329639742384	10763.33152377181	13153.792693780902	9364.035620834315	14908.786444074778	11303.667109603271	8633.268292375311	8796.238954180186	10320.676424299618	10792.67391951837	9346.308732945341	8074.801575869542	13752.658881308966	11171.360907289478	10417.693960114499	9801.384950126216	9973.535682431688	9071.184372588523	9428.403202329959	9227.180409901302	8761.957014517735	8694.094864067809	6896.633021355338	8296.52512958046	11300.399924284173	8464.798005540702
8628.664141123732	10805.339660403615	9131.547842284424	7629.499087639977	10174.04272844833	10294.959832537064	12524.017129393118	9134.452397408684	13419.466459230522	11013.10715271893	8078.114485906617	8616.254164845423	10113.412305288308	10409.958766777643	8952.519438911328	7606.088768105803	13395.217525764447	10481.427458913835	10211.613156841215	9557.746674006696	9634.380179202035	8594.75190914505	9088.59702017544	9033.22277666099	8543.130362060918	8175.551921214939	6751.581215372444	8135.478709645115	10985.256423624689	8245.39489075299
8476.164949347816	10514.797802003846	8713.926961497873	7314.09067547222	9783.444795483632	9696.664645125398	12155.499016266034	8470.570747649437	12616.811618687037	10597.473438123629	7877.819934268699	8447.997350463604	9858.2837908766	9797.84569585164	8719.054445665097	7213.56192602833	12718.4900003871	9944.589939298468	9773.912868047682	9186.522740629498	9231.24745944739	8399.282172969	8604.781881286799	8806.957142707899	8153.489272096306	7813.441679899751	6579.002591442324	8005.428061050376	10604.89747648292	7944.964616976647
8330.661397955208	10161.523612819252	8362.255355553292	7059.394164732835	9537.721259215112	8943.018322779626	11476.825437557349	8093.374671226402	12277.57827693268	10041.294220263662	7653.937226659359	8048.663775263157	9660.013886723933	9458.30212855824	8427.834920212681	7017.966348621011	11935.242163461817	9491.465214341619	9446.375731973963	9040.251552856276	8688.17695507721	7923.348351130113	8392.241222859324	8557.295809079813	8007.328422997135	7549.840159665462	6480.567832732578	7894.796478139301	10231.894024093357	7594.560195327334
8086.041219703119	9948.427724283567	8053.423639078774	6677.728072378229	8962.902497029412	8689.282004284989	10981.41935633193	7856.674758212408	11842.734518806334	9609.03444106644	7473.096304667242	7758.6725319546895	9334.986459039645	9259.425195447584	8171.062046820671	6775.429018959896	11423.294646297854	9220.435652868668	8967.530904903704	8775.242646869672	8403.457593014355	7737.817749265545	7961.241846917624	8225.621072392365	7805.051740624281	7376.422636562366	6328.316046749767	7735.290010861384	10027.759853158426	7383.891796381706
8011.198471683015	9769.322849053427	7719.2552952348005	6441.659116960527	8727.423996682715	8481.406643459175	10791.076594360766	7693.732064250556	11398.170126149778	9405.676274827789	7136.45429535203	7647.549559002611	9079.575384471384	8874.764700641514	7778.00051766401	6539.5949552037355	11097.784740558434	8956.949298717387	8802.081533231678	8533.5235479535	8253.527537054393	7514.598588143326	7619.393748921065	7981.436477801869	7641.5146864410435	7076.297775237446	6073.802424249413	7417.34890177495	9710.624937522043	7174.415998407806
7927.361884715526	9556.00218422704	7243.933762480686	5816.324479824449	8538.578643391986	8160.003703987077	10494.921740415162	7494.869355840362	10800.95464612973	9135.600208497115	6818.235698413639	7505.906171170362	8873.41137414617	8553.347835734745	7404.941328958589	6269.859778128778	10887.535776797682	8543.058022406705	8578.680779354698	8372.218387293484	8011.644942621422	7252.068522993604	7442.546290468588	7577.132498043115	7538.73045455605	6764.161060879544	5876.847919085376	7229.53642057274	9250.55449058703	7057.355070364148
7636.9166989023	9274.311272591109	7122.308323049687	5682.354849875534	8104.331425408391	7947.944959623937	10021.366930762155	7232.781308957537	10448.471466288569	8918.310480031432	6665.607632875849	7106.705437367474	8685.64485641724	8344.871077431753	7142.284733447784	6007.083621808698	10634.761065139352	8335.914183974599	8332.90531540988	8070.178375903274	7451.4006116350165	7109.07987621281	7318.805272095364	7404.832796281419	6840.454231785628	6644.821110161132	5707.147422770488	7064.439438571588	8928.840965116793	6677.558504285545
7546.319685174427	8840.563566705157	6737.748304358228	5541.4756363230845	7847.31209877904	7663.618831970225	9887.439328422803	6949.284058426299	9800.23942413468	8468.211958046675	6394.510133383816	6911.4480681632685	8484.020612694183	8062.331565661513	6942.870309485511	5747.0560648780265	10423.119675009097	7729.915155179068	8027.619591385735	7819.262965840287	7010.875069193509	6922.962455682476	7097.230231562027	7306.142677007328	6779.776851132423	6550.2534083329265	5540.73173625611	6753.195343828707	8624.955619017892	6435.793865045996
7394.00453829107	8551.063154746233	6580.0649220460355	5442.272012388783	7524.522888470745	7488.166685040988	9592.492224377253	6766.538299173029	9644.7190676676	8187.995991610425	6169.523806104373	6696.12052182791	8102.094766801562	7931.242057827318	6690.7313165041505	5507.246424262773	10259.820965783296	7214.981802475399	7802.761501443439	7154.278006913656	6888.077947188828	6787.829502682737	6841.051165954085	7125.438897490354	6707.251231247886	6132.638576745649	5353.775746500045	6596.665782533767	8189.43300486453	6107.562697409908
7275.304564004004	8407.032136734517	6442.325235417753	5255.513991705869	7388.591220867342	7334.51393693943	9439.724688557937	6637.889874968128	9372.937917252231	7955.065233320331	5914.054534987258	6542.070190528823	7971.513414997531	7752.325994393106	6496.620903122117	5174.461905295035	9860.600972085977	7043.928662261573	7495.138103002553	6863.457589192837	6653.915909456638	6702.454897360498	6703.59878273597	6864.51874614388	6280.266618466532	6009.917803313219	5259.028959570223	6430.642368314319	7892.259273211754	5898.991957274109
7205.031719262573	8166.766968416126	6144.794028093527	5087.268062773872	7038.191149087122	7084.495817690862	9220.430655560505	6398.600918768694	8973.375782384894	7679.559199463551	5692.502343080698	6246.272310006051	7468.703746304667	7331.322614741835	6372.625501566556	5058.4591616610405	9631.685210101881	6762.31525661369	7372.8749785974105	6695.917682314108	6385.831089874203	6578.768417779841	6497.91651431175	6559.603125132411	6204.758741890195	5802.408625884066	5118.025819171724	6281.046109182038	7599.436748046255	5682.205892310902
7104.423845934981	7870.674227736248	6068.24318140345	4850.098982164441	6854.072989830485	6924.769268236182	8960.608361015316	6240.964062298692	8607.125167094964	7001.290529244992	5622.289366790266	6034.109817168568	7388.997010121406	7181.802030167035	6210.267807859516	4896.073191606589	9219.681495615534	6557.219926292153	7258.581950536852	6344.915677503031	6147.882615345173	6387.833150534763	6185.762933222646	6387.452025079927	6083.785596951147	5606.41321113593	5001.127617594931	6176.6587502837465	7367.678079209505	5500.547139623655
6999.931929543152	7633.150856460549	5722.6128295997405	4762.1916862898925	6713.001032239804	6696.123131051109	8436.085530466571	6056.985075374048	7991.692764592062	6598.311644366861	5540.359812907446	5909.95638296993	7265.957943345644	6987.364170837424	6102.864036693483	4708.7378266261185	8851.121397630614	6303.055825026299	7011.181563201388	5985.456767157886	6083.605092418734	6193.206078973907	6008.086822018745	6172.503379551095	5900.491958926653	5484.792818858122	4806.092311096409	6024.841345377977	7105.53247986921	5424.686523323243
6821.886091049053	7380.9343422168095	5589.779192137634	4651.664156452713	6405.183644337061	6525.827817176741	8189.577057695353	5835.723226090816	7613.854482510894	6262.1131043431915	5308.169560692156	5756.257788212915	7001.962095604313	6821.075254754565	5783.144932311059	4412.345786182061	8408.20128525691	5997.782788725896	6784.016122514644	5887.702823201938	5986.540154902772	5969.703496390102	5799.024294710611	6040.711583636112	5794.1222499709265	5295.871304002976	4706.486907980423	5893.538916089725	6857.084353937862	5290.940491473151
6735.643206440279	7196.4350951350125	5463.094752680587	4538.774514061079	6150.3997590793215	6249.408580532082	7843.207511293957	5695.713664278652	7410.304556126998	6069.406830342756	5168.052713785387	5570.054234140669	6677.89048230367	6623.975415728602	5480.762139485993	4357.430359046168	8315.992535826665	5791.399947167092	6573.072566292763	5800.117839944502	5735.044605058969	5779.530894254993	5715.807044858126	5953.440323140062	5579.716459854322	5166.217553968347	4615.306322368762	5763.307377816736	6594.152487382939	5147.758329077421
6543.148073903714	6907.173995690448	5282.295314544649	4318.032676528551	5978.433688164728	6085.136783301825	7651.569849920165	5574.200702166749	7242.808041944332	5995.429951107157	5028.201747517946	5370.872254435446	6562.0856058166955	6330.746974605419	5280.760960155292	4321.482784703088	8062.743845096624	5686.017793364424	6438.666739041309	5729.02184720263	5087.191233285932	5457.822475676055	5592.816686170136	5744.192348675063	5415.147237160479	4901.537980003702	4493.1247121507895	5637.03145960563	6512.875649874464	4958.539724703334
6414.510323904862	6788.972176842353	4982.73225733986	4249.43535053987	5877.103367098176	5949.326239064647	7470.984845738486	5378.665686469759	7005.360206611228	5543.114911830096	4886.544851446393	5121.213906644054	6404.72965050661	6109.2610609182175	5135.866067431458	4263.319620041422	7787.5061158241215	5153.260639907634	6261.462337646537	5598.782842451967	4924.670308377434	5312.126709436534	5481.903404027689	5623.301176565869	5211.806065172781	4773.918444806781	4394.099720063821	5460.932106899167	6441.978931337715	4815.868154861032
6329.944769989063	6614.379697554043	4876.502034307941	4142.869680182974	5648.456612095566	5724.779106419723	7169.819931398466	5259.878478956295	6798.044637522692	5462.464242820469	4827.168397924155	4975.49149514741	6173.41160658696	5837.756239229749	4825.402607163752	4263.319620041422	7520.998728465583	5008.840984155003	6083.288308748817	5226.046417233917	4608.873647703522	5133.296911887117	5332.2161330384515	5530.061633717345	5055.1519772842485	4621.099336342782	4251.939787812292	5336.335558514025	6180.7523852218055	4714.4529631576415
6245.26547359481	6377.43456205801	4742.891866637893	4063.361770937011	5558.324066157811	5534.971080653197	6972.493880108493	5022.255738038107	6600.75984953352	5346.454480371349	4720.522887909104	4903.804586481701	5893.5768683536335	5668.247933589169	4787.767284277266	4179.221966000601	7336.904403177273	4773.37145124565	5925.684936351053	4909.0825599936015	4545.620199426392	4950.469031393248	5251.162594443723	5072.299434424829	4927.458106697016	4527.946547793358	4164.058263914962	5196.353778395695	5941.458296125461	4595.8711334400705
6051.950427363651	6021.859961264365	4645.055552374081	4022.303560963206	5371.574638492569	5409.428062249597	6864.026642720539	4898.955850760347	6428.990130267794	5104.724689889492	4582.1103548897145	4864.886484853123	5841.402742400782	5538.9851271406005	4643.404094587714	4101.328100643179	7128.590186850423	4714.1655184247875	5779.782459815691	4799.857255379808	4401.167363804478	4816.992618107759	5069.449539884055	5001.704750030096	4778.076676592495	4455.148755516473	3969.5449322922054	5101.033451263657	5837.335708722159	4500.578046786164
5936.366221028533	5878.61155938091	4161.364632211316	3842.0731432820257	5097.35176065033	5096.838316241264	6618.008992113693	4822.522708045573	6188.621259677797	4995.06231020484	4517.947463508122	4680.239069748741	5656.68696577337	5427.197806761324	4499.2871717814	4021.926643617825	7024.001775306436	4438.224022674095	5722.591307028613	4658.239546931272	4350.159644354465	4638.920627012003	4900.587179492145	4826.561063427465	4588.4496771586	4282.297021488426	3769.2170925037576	4944.090047620732	5727.219973944404	4320.373578741815
5837.998186828507	5716.675388675934	3994.897444966802	3788.1102876767854	4942.625938100702	4958.801477100434	6430.214886742561	4743.849573994732	5950.817307656658	4780.271898387069	4388.867880508664	4487.232248428883	5483.799237322035	5286.066380590148	4388.2425350871945	3874.8368052688193	6797.40430187932	4298.0174125626345	5613.340079018892	4505.195708344463	4139.781975046011	4517.411769727556	4817.704409414932	4747.921308770066	4491.075432674051	4245.314245391464	3699.216004479459	4844.482518949431	5513.515554226613	4111.577485925861
5753.108111900092	5556.8988068319595	3971.372941524457	3629.1746832690733	4832.64823211315	4885.622673657892	6130.403558070665	4577.36376704675	5804.994953142968	4583.817724376537	4286.390166764095	4422.385457962073	5233.758582155835	5108.340639948097	4222.152392394528	3813.262883278472	6344.119838146374	4039.161307077966	5453.282027045703	4434.139233207055	4022.107483256498	4274.082129187756	4564.515170435416	4699.977780511534	4388.932842023162	4108.692005768162	3590.237269987864	4681.610588431618	5302.348865263718	4012.3272890365674
5589.595261571952	5479.242108286605	3931.173534964032	3559.4554413418427	4659.997822858812	4697.4851037003355	5910.490842072628	4389.033495281135	5679.062406807543	4484.483766771038	4189.623680566132	4226.424681502975	5149.730434443986	5061.789080035935	4124.716813632705	3730.3041781479615	6115.116860995222	3818.4426719296007	5302.920296842218	4377.422062290932	3896.1302431933427	4213.217006507445	4522.227766885129	4619.470336365663	4314.090812310458	4037.052222076357	3502.412015253687	4506.4856432721135	5158.771856743479	3868.069587997551
5508.091318176814	5251.838772476757	3827.43499305063	3553.2485819654194	4555.402813990457	4547.5932551331225	5693.4639111489105	4250.654361207456	5400.119179360927	4381.565797715091	4062.9848562247607	4136.379907279015	4901.869304171572	5013.999131045932	3995.249716182173	3695.0923441451696	5867.653506654271	3795.3453751417005	5097.987618832016	4356.266489325213	3833.52144829313	4079.6626287829954	4447.142464710127	4514.675720912961	4186.567803214655	3972.4174391020306	3466.4374016904144	4413.328792506416	5071.260297260609	3772.3217944993257
5376.811694124297	5146.419512662821	3782.3503771201304	3372.0113205860953	4499.13269917717	4470.5208438587515	5633.1685236014	4102.248538114357	5323.187905444935	4307.9370795455325	3874.935043789248	4010.577376222809	4807.804683341796	4958.541397446621	3925.3969118521704	3649.1358097448338	5717.711562509867	3716.6160135672208	5016.769419243155	4204.4876426625	3816.35854277447	4021.3475328003296	4345.719354991682	4475.753835119645	4141.755348577633	3870.150957490051	3414.3523668280745	4293.158462890911	4947.4616687032885	3669.5570160048574
5276.08316190412	5030.189900877731	3557.2484829802797	3361.944153907736	4402.869785372456	4337.2558542719635	5442.306487806301	4005.903041962788	4952.360990871073	4246.84241241682	3808.3632386637255	3890.803702205961	4680.833564964993	4897.170561809688	3869.8668916231527	3582.3990884247432	5539.5052038122285	3651.0442051974924	4958.62062675595	4128.969191779659	3737.797061463667	3974.3802235046032	4248.452191153629	4296.221327459328	4091.2921965105934	3812.8441992722533	3381.4577933240416	4083.4313380874573	4813.051486686267	3582.1941753829997
5154.297033673727	4752.538646948362	3524.9353679931137	3355.563791200804	4263.882051209714	4252.440082694283	5229.818887074165	3921.9536398807795	4721.147747823175	4079.3437775599605	3736.62656461241	3808.867095589623	4564.3045427028555	4728.070367359725	3774.416868175398	3581.198836310826	5418.053934290707	3551.614238626037	4913.646582518044	4063.018195259164	3701.5333395365155	3774.7539087426685	4137.537435294023	4200.827792864169	4004.3294380436037	3693.3278502910775	3329.7976897006624	4003.0771375293252	4674.829342906849	3513.410639239082
5099.902017245737	4648.778899679132	3450.9183457610516	3355.563791200804	4189.307021032349	4146.777840595147	5061.856056934392	3823.8054157005854	4542.324211635543	3837.5187049389833	3671.3394950999386	3731.6622529194624	4335.360575612353	4668.745485094518	3710.633950048368	3495.9424503427344	5282.331725277334	3485.2343623785314	4834.7565087927405	3944.390548985847	3634.0439455944934	3610.0874166818967	3967.3877705227806	4149.717802658953	3905.2467681447724	3656.435819942976	3203.2682288768665	3942.8468398400696	4613.621440872078	3451.121817399473
4997.154605653028	4528.221460200338	3438.3383311589787	3315.4135857368437	4150.915459834772	4076.393186695038	4847.483542320651	3604.459517593939	4462.885523131876	3746.639160075793	3604.351965135403	3682.9711535504157	4261.852086884888	4603.19290501446	3643.690256504892	3467.527246580348	5124.093493773198	3422.616819682691	4743.968799443325	3901.8047683795053	3599.777215659978	3590.731305682799	3876.141691326103	4093.5958631840035	3857.8331955922868	3633.8129541940007	3203.2682288768665	3876.6123924871827	4499.892463694852	3344.0659033858146
4910.224992681047	4409.202296173196	3207.595021512983	3290.0606444463774	4120.739659290444	3963.017045613822	4735.961594782516	3521.8023120295356	4235.353837235948	3668.6717732012144	3523.9212887011413	3670.446966784317	4184.756531056563	4504.513966996483	3508.0542160963237	3408.5066681552853	4954.704706448598	3361.353913728613	4624.133153778084	3809.138574542285	3555.2015425185737	3530.444310260482	3845.530468243942	4053.3395952316914	3742.377804416531	3601.2526836746374	3196.8915372571955	3755.1624048078475	4432.567042876395	3331.845896999147
4832.931466734557	4326.228948790504	3207.595021512983	3289.880811886542	3940.718746437494	3866.4861014994494	4546.930484627398	3506.4321230543437	4138.496092570454	3615.495027459434	3476.4331246448355	3645.9717822967573	4132.293512156572	4425.793260429866	3464.0984662665896	3408.5066681552853	4879.422895365116	3304.4816926880485	4596.294388231792	3768.143860532482	3501.0428337593994	3487.076086831722	3763.500980401212	4019.395455158382	3636.3580556929273	3531.3496938879207	3196.8915372571955	3713.0103490103697	4264.592509117036	3282.799340331831
4701.5875245002135	4266.835035870114	3188.7677173138086	3287.0327992332027	3898.613304083874	3798.23145889222	4357.722475693043	3460.2734925829063	4059.3921378459727	3464.2722421889575	3365.998154183596	3609.2488151905814	4064.3258599377673	4291.35654994026	3387.9181039651457	3351.17625328502	4765.001209536345	3251.751469369819	4476.899119635318	3636.0724287977073	3418.793868963261	3450.3544609026394	3603.2414275038054	3884.9538084962956	3594.5356770450508	3519.6334905042568	3155.4540412557717	3568.447191002379	4187.559828224925	3279.492416072179
4639.1815981730515	4174.342135724621	3079.0442607670707	3176.9296545351935	3849.7341372970504	3733.2573197607844	4267.711247935643	3440.4177799331082	3890.605897240234	3445.401497374718	3291.956086336995	3526.800691547872	3981.818938112015	4185.815420981633	3309.9374832691556	3280.196846302222	4710.741765830891	3185.214671283736	4389.84957471532	3589.2651784300033	3352.3628994019505	3446.762889146271	3551.772935421986	3884.9538084962956	3479.8709817679846	3509.3615831384723	3111.786987826636	3462.6940714610746	4088.7534514649606	3279.492416072179
4582.407579413013	4113.336504002242	3056.2233436388024	3176.9296545351935	3752.155348099517	3684.8170954293882	4224.835826628368	3412.091156525031	3738.1337687631694	3374.919436677709	3281.4908714686158	3465.9793123765385	3893.973681163763	4032.538129760307	3263.743170581339	3224.466194424368	4624.591956196047	3171.4043464368597	4307.863408933426	3522.6842780127918	3309.927868084769	3446.762889146271	3508.1243564379392	3813.695121999282	3405.053721832991	3477.843667026923	3111.786987826636	3433.4583263329714	3897.630287852882	3224.838317525761
4483.219981301716	4072.5959000046673	3036.016519927105	3168.9613392774595	3711.1581256712752	3610.5083897617283	4134.635418446478	3396.323050793594	3694.5777355752384	3304.9442040841172	3254.375557325301	3465.9793123765385	3714.6927324049448	3873.3047591428954	3235.1800329790676	3224.466194424368	4585.7095199271325	3171.4043464368597	4238.740994824668	3454.81211597129	3290.737979358138	3446.762889146271	3468.220788097682	3727.637963946005	3294.5648707316595	3454.375675969988	3101.949779341324	3376.5768210537353	3861.425843196851	3180.598749533696
4390.213264219884	4031.6152412171377	3015.0860385445058	3156.079237898056	3663.9240732817834	3578.7929197666476	4010.8368399799806	3379.350454629889	3614.4358541027523	3204.2886936432315	3254.375557325301	3431.242146254852	3691.742121854483	3747.1696152641885	3167.980991314035	3200.771427097132	4534.014511325126	3171.4043464368597	4030.9299473567307	3403.414102835557	3277.8809953037266	3374.744225531057	3438.5861266372735	3661.2496718911225	3294.5648707316595	3425.7428663140313	3101.949779341324	3340.979193838599	3809.9466079584504	3131.2920213536495
4332.751057468788	3967.1045467941276	3005.087258628648	3095.80404757928	3626.6876863488214	3466.52740702097	3896.0753238587067	3356.6392124342838	3513.5081316663814	3110.8194088258397	3221.7308180222153	3373.430970709417	3636.77367981265	3660.5978463962138	3119.548572672753	3156.474013045684	4419.3091832254595	3143.8860310697887	3946.499659025403	3265.2215525959195	3277.8809953037266	3307.3048104802097	3429.355211224306	3619.999822776441	3283.9038508361023	3388.951181877441	3097.238480620267	3302.2663567908585	3678.5160943983437	3131.2920213536495
4236.612260383188	3923.224953261615	2972.5374206131382	3094.6170952755356	3568.9825003727237	3412.3867267071846	3696.6543687212443	3356.6392124342838	3395.264607540428	3031.68849832022	3221.7308180222153	3310.9224626078003	3626.5916674664822	3627.8550356169167	3062.222476387018	3143.0907434329297	4332.604599543948	3143.8860310697887	3935.780641899356	3235.8444989692916	3255.71506204822	3277.118875724959	3421.115051654134	3589.2169632694013	3276.845845247271	3355.7657937515905	3097.238480620267	3302.2663567908585	3664.6002582128817	3063.531931758688
4097.456619539687	3857.393270390715	2946.487941189105	3054.0875174385574	3517.087957310355	3353.1913509927563	3603.1751490872466	3351.943783324401	3343.9339933020874	3007.9779196774057	3196.20922504782	3270.216687814316	3616.070743878703	3563.1954099676022	3025.973550048873	3019.472574194412	4272.147963452293	3089.9333104009484	3848.9830072010145	3225.5588542991673	3233.5201466646463	3255.538497976062	3390.460643760587	3540.486927705648	3250.4761711472347	3256.9129475585505	3081.9825678789857	3247.4778993498267	3639.6360815503845	3032.73759120884
4061.582950235943	3796.674028133613	2945.0208696908435	3054.0875174385574	3395.2781613138864	3312.7174622535676	3569.8042233966016	3317.3275982416676	3296.453223735858	3007.9779196774057	3177.0895180527873	3199.0729903381603	3584.2775783633097	3563.1954099676022	3004.507118534367	2965.18950674686	4223.86938734664	3075.417599989214	3732.3256780754004	3193.620465498239	3205.001851406443	3255.538497976062	3333.1579043321863	3497.9504511979885	3225.1902731217747	3147.725653222165	3057.9674156910664	3247.4778993498267	3618.553416699773	3017.951776076665
3946.492918690369	3796.674028133613	2945.0208696908435	3054.0875174385574	3351.5365797851973	3237.5846021139823	3523.0693345548434	3245.962980692829	3206.2964037099846	3007.9779196774057	3172.7888561870855	3162.4725080668095	3493.506398154817	3507.376739728068	3004.507118534367	2965.18950674686	4115.999363131721	3067.0677648525843	3595.611102759153	3094.7571138014036	3190.5640049534827	3208.807285115507	3270.169270823484	3435.933758080206	3206.956153987573	3144.911368444635	3040.1667440566353	3247.4778993498267	3551.0055330809073	3017.951776076665
3881.8917160239453	3742.1283204454767	2945.0208696908435	3054.0875174385574	3275.4341979487563	3202.0406842502607	3445.94730392584	3241.4171039286844	3176.9849555329265	3007.9779196774057	3168.2751951836703	3160.390119861628	3349.0999805228853	3483.9376351898336	3004.507118534367	2965.18950674686	4016.008168717939	3031.192028700617	3511.062740846654	3094.7571138014036	3144.460264041493	3180.3376063778105	3251.603119417244	3420.8381662115244	3206.956153987573	3099.5320726111413	3009.460056442078	3242.6261878831583	3456.5647345388215	3002.7103094964564
3854.075515530221	3602.111350750599	2945.0208696908435	3013.0257827872138	3214.6589941516577	3185.2153126605735	3426.24303965942	3223.8872816378475	3176.9849555329265	3007.9779196774057	3168.2751951836703	3120.205764486581	3296.5382282782602	3438.5374414153985	2983.7405162305904	2942.7625294242944	3957.9363500016707	3028.4689301925973	3491.862274866178	3092.0457429557296	3101.9830174947815	3109.299371812406	3214.507103750621	3399.7283131274285	3123.40186964799	3077.9043432581157	3009.460056442078	3208.100472748423	3392.031646786243	2973.257830488042
3790.8150989882147	3581.173434183361	2936.5623100777125	2989.380126809395	3198.9218728760525	3185.2153126605735	3400.9930085824735	3186.6963925888986	3156.816197955408	2974.5929786420493	3152.9825626144766	3098.5082156464114	3268.4381583076247	3364.912739449007	2949.2182926345126	2934.002029017837	3812.9313404265185	3020.9417674156775	3439.2635420610704	3059.2968133911627	3092.359432669077	3039.752410108885	3214.507103750621	3395.654569041606	3091.2869015966826	3077.9043432581157	3009.460056442078	3196.822646207116	3367.1556499571507	2952.7393931092197
3706.9362217966645	3477.491821011434	2929.1433765966935	2989.380126809395	3198.9218728760525	3124.1657927364827	3400.5981472721987	3151.0475090882087	3108.920269952346	2941.9934437563043	3142.4594374612475	3029.1318896628745	3200.196334339772	3346.897025902442	2939.446471433471	2934.002029017837	3727.3854841170332	3008.589612587327	3386.603990687423	3039.0767322673664	3092.359432669077	3039.752410108885	3214.507103750621	3354.417032339039	3076.378017961927	3044.1965640312046	2999.1177590956086	3161.6418859456826	3323.751718036106	2947.042946993408
3687.522353923635	3442.4754257588074	2929.1433765966935	2963.0846788978442	3169.443688169476	3115.2698781349764	3367.493039319841	3137.303163458928	3068.4745655188576	2941.9934437563043	3126.419282434999	3009.6521791388855	3189.6664169433293	3312.0660811683024	2939.446471433471	2895.0602534221066	3716.341918473175	2987.3851049383265	3346.7495722488447	3039.0767322673664	3079.5130723916204	3039.752410108885	3150.8328835611974	3249.078133461155	2982.2810293276502	3039.2031047809005	2988.206902536599	3147.5451589103554	3230.0848980503056	2902.0187250045524
3640.1988802270766	3414.00631750131	2929.1433765966935	2963.0846788978442	3133.6821559835985	3094.05072374286	3279.173461873102	3110.0588588891023	3068.4745655188576	2941.9934437563043	3115.4176580815174	3009.6521791388855	3176.1727455425716	3280.7767462670718	2913.821680892116	2895.0602534221066	3560.3872241089166	2985.5069500333225	3324.134891085702	3024.2619562968734	3079.5130723916204	3033.970475612924	3074.344890801559	3198.304338419378	2958.5215046447142	3022.1379657513235	2965.4579143606625	3107.1222111307297	3202.734994114426	2902.0187250045524
3599.390380840875	3306.7519351061883	2921.534791229488	2894.0410452819333	3086.74901759501	3054.407548250146	3255.765108133414	3103.1553448219033	3068.4745655188576	2937.210525381003	3106.241425225865	3003.858549618354	3175.482813488915	3280.7767462670718	2913.821680892116	2873.643790574119	3519.5698232837262	2985.5069500333225	3292.0651757548844	3015.308571874223	3078.4919895881344	2998.3813183303864	3074.344890801559	3186.8914168304773	2958.5215046447142	3022.1379657513235	2965.4579143606625	3105.9812377231115	3141.9496740044765	2902.0187250045524
3577.3407571287203	3306.7519351061883	2896.8813818389954	2894.0410452819333	3064.0866215967	3049.9811203213635	3226.0407959392555	3103.1553448219033	3061.687453454952	2878.3318781441235	3091.4421844919307	2967.986188598168	3162.6117379382918	3252.050712218281	2913.821680892116	2873.643790574119	3426.2907973773845	2965.042585756265	3236.204590148514	3015.308571874223	3077.9663637352746	2970.1546837910405	3045.5767726986223	3135.9475415578754	2958.5215046447142	2999.488676983737	2965.4579143606625	3088.5008027299587	3129.644333730814	2902.0187250045524
3529.332320400212	3283.77471803954	2872.029818259295	2894.0410452819333	3048.14165813804	3047.522230780523	3190.30164692616	3057.0899894154913	3029.2757344503425	2859.7360940470903	3083.705435653441	2916.764467673643	3132.5355133155417	3205.5264783929442	2913.821680892116	2844.8025414123367	3396.805365878514	2965.042585756265	3236.204590148514	3005.796664540719	3046.169771656625	2938.2926626448752	3017.9292364857533	3117.1986281393683	2958.5215046447142	2996.9448196907333	2942.0300619187196	3054.6576934490267	3098.699099338722	2894.734554967996
3483.3402667013806	3268.1405033290357	2846.078197784973	2894.0410452819333	3046.6722547984773	3047.522230780523	3182.975134574303	3020.249884299493	3025.937888893172	2859.7360940470903	3083.705435653441	2916.764467673643	3132.5355133155417	3164.709870637737	2891.282887448742	2844.8025414123367	3351.5183251403137	2931.465028350004	3161.7716115279422	2980.2991290320765	3005.024550300758	2902.2529849339667	3017.9292364857533	3089.9142277512865	2938.9981762415573	2996.9448196907333	2942.0300619187196	3044.822084717348	3063.870309163449	2894.734554967996
3455.1314144422686	3268.1405033290357	2846.078197784973	2894.0410452819333	3046.6722547984773	3004.5707384465854	3182.975134574303	3020.249884299493	3021.687719576798	2854.2111830302306	3053.062238960887	2905.8975559709143	3103.8788907743437	3062.0266653259305	2887.264820441852	2830.7149519973996	3299.773782203967	2931.465028350004	3161.7716115279422	2970.475469682756	2971.5487510098274	2902.2529849339667	2942.8243628536343	3089.9142277512865	2927.909949345105	2993.3553161075565	2942.0300619187196	3044.822084717348	3057.9723143103124	2852.5467053971806
3382.4830848518013	3268.1405033290357	2846.078197784973	2894.0410452819333	3005.0483773671435	2997.3247436428264	3154.7168127924947	3008.6850405461896	3009.837948227258	2854.2111830302306	3036.850639399142	2905.8975559709143	3071.2807342965175	3048.3304377508207	2887.264820441852	2830.7149519973996	3271.13936937602	2931.465028350004	3153.1706719252907	2969.830213964976	2921.2381662061534	2902.2529849339667	2942.8243628536343	3080.653258086808	2894.9316407579463	2993.3553161075565	2905.5986169677158	3042.8427481681574	3057.9723143103124	2852.5467053971806
3304.005111542775	3217.735482948707	2838.241589560209	2894.0410452819333	3004.728571946216	2987.4796494539296	3154.7168127924947	2974.364657311265	3007.5269866853714	2854.2111830302306	3036.850639399142	2863.1771092976182	3070.521430400031	3038.4552735121097	2884.5554084356654	2830.7149519973996	3223.861733695214	2931.465028350004	3143.4597399332183	2969.830213964976	2921.2381662061534	2902.2529849339667	2923.5970726691594	3065.672853257821	2847.5312618606818	2931.224952594954	2891.9661312634194	3012.4998277113114	3057.9723143103124	2852.5467053971806
3297.735532934102	3121.4028710484563	2838.241589560209	2894.0410452819333	3003.72510788631	2959.2369147611025	3130.613259516481	2968.171605699664	3007.5269866853714	2853.4368164971397	3019.060877381695	2863.1771092976182	3070.521430400031	3029.2792526802314	2884.5554084356654	2812.129886402651	3210.888991981202	2908.9677659206545	3139.879997205103	2969.830213964976	2918.695523490371	2902.2529849339667	2923.5970726691594	2993.0439079411954	2847.5312618606818	2907.2825305595734	2891.9661312634194	3004.6924474139823	2989.2907178848372	2852.5467053971806
3212.3912765084556	3112.739506996827	2828.4328737728197	2838.869170322774	2983.173344367981	2927.738366305152	3115.073024495608	2942.785904281428	3007.5269866853714	2853.4368164971397	2997.878418593506	2863.1771092976182	3067.857781544785	3022.6272485156383	2884.5554084356654	2801.259168670283	3166.4490331154066	2908.9677659206545	3089.5386528385925	2944.0931791880485	2911.5213384566127	2902.2529849339667	2923.5970726691594	2976.3792653957757	2847.5312618606818	2899.8411609044924	2891.9661312634194	3004.090997231466	2989.2907178848372	2852.5467053971806
3189.544126609728	3087.654093599428	2766.474999656263	2823.271800174005	2971.894581807821	2925.665843263957	3084.9695426700346	2942.785904281428	2966.742222378429	2809.3407093975943	2962.0468389519924	2821.9895714294016	3048.9455773488107	3004.639944506319	2882.8198298504985	2789.781340861255	3130.777192990227	2907.178758598153	3049.0174938780824	2944.0931791880485	2911.5213384566127	2902.2529849339667	2920.8402685301653	2976.3792653957757	2847.5312618606818	2899.8411609044924	2889.853507516301	3004.090997231466	2989.2907178848372	2845.8378162228664
3179.457006817514	3064.920661033199	2740.622008103877	2801.657972402263	2971.894581807821	2916.0950902401264	3050.349141164514	2942.785904281428	2944.969787877494	2809.3407093975943	2949.3039392646706	2809.7286919447683	3041.0966735607426	3004.639944506319	2882.8198298504985	2789.781340861255	3069.9169707638503	2907.178758598153	3028.721104641795	2941.5928527635433	2891.7833222642566	2902.2529849339667	2920.8402685301653	2972.8229636489023	2847.5312618606818	2899.8411609044924	2871.4341334992173	2975.979468117505	2971.076110815957	2845.8378162228664
3139.9194412710385	3062.076137177545	2736.220117434686	2801.657972402263	2971.894581807821	2903.5116541579664	3033.278005287976	2902.587897268996	2933.1185614814967	2809.3407093975943	2949.3039392646706	2809.7286919447683	3041.0966735607426	3000.7805373608107	2882.8198298504985	2789.781340861255	3057.162345896797	2891.170781425273	3027.3727493455635	2925.7769619913297	2891.7833222642566	2902.2529849339667	2920.8402685301653	2956.661933599649	2847.5312618606818	2899.8411609044924	2871.4341334992173	2941.3639730009036	2936.533124029841	2842.372571038918
3113.423625996854	3047.2354996824133	2736.220117434686	2797.194121557223	2917.2275882487274	2876.2919772779655	2986.512793137696	2844.5058617532604	2933.1185614814967	2809.3407093975943	2946.388546715829	2801.535451020806	2960.5701881525415	2999.90834503754	2882.8198298504985	2789.781340861255	3035.245117477544	2876.710936513092	3024.515735931014	2912.981600798399	2891.7833222642566	2902.2529849339667	2920.8402685301653	2948.5788353226008	2847.5312618606818	2863.283000669402	2855.032470452949	2941.3639730009036	2905.350544277618	2842.372571038918
3113.423625996854	2999.760387379966	2736.220117434686	2786.0655675131866	2870.6664849116964	2820.951495699904	2946.0991455735857	2844.5058617532604	2933.1185614814967	2809.3407093975943	2941.585861981821	2801.535451020806	2946.5995454603503	2983.061445678672	2882.8198298504985	2789.781340861255	3022.8094634531035	2876.710936513092	2997.2107682530495	2905.3906150218536	2891.7833222642566	2892.011871206222	2920.8402685301653	2945.912033611962	2847.5312618606818	2863.283000669402	2846.4103839932914	2914.796770985501	2900.5891201803724	2842.372571038918
3074.6949897172267	2981.3746558280695	2736.220117434686	2761.6267605563803	2852.5529874342365	2820.951495699904	2946.0991455735857	2822.018298987407	2933.1185614814967	2805.6453799660553	2936.207368542543	2801.535451020806	2943.6117500854293	2970.7967486446014	2868.314199660046	2789.781340861255	3002.8453505260422	2869.73260883992	2982.5194926636495	2887.804336235135	2891.7833222642566	2892.011871206222	2920.8402685301653	2944.4110863892784	2846.882199814874	2863.283000669402	2841.8864290734764	2914.796770985501	2871.4704413469176	2827.9102959008314
3040.529040638613	2961.9097445509337	2736.220117434686	2742.61545792123	2813.9951360831947	2792.504419847073	2931.9852366212235	2822.018298987407	2927.4462655993507	2805.6453799660553	2936.207368542543	2790.3690150927437	2941.899982804687	2966.226378471791	2868.314199660046	2766.81827156216	3002.8453505260422	2860.088735001122	2930.4653305135325	2887.804336235135	2883.745254449188	2886.6518394801806	2917.8204234432974	2931.7348713683828	2843.419704868741	2863.283000669402	2834.1364446163907	2914.796770985501	2871.4704413469176	2827.9102959008314
3022.7233738227715	2961.9097445509337	2736.220117434686	2742.61545792123	2813.9951360831947	2792.504419847073	2931.9852366212235	2822.018298987407	2924.4735258157352	2805.6453799660553	2916.100516333133	2772.014372446018	2941.899982804687	2907.0785597617732	2868.314199660046	2766.81827156216	2973.2663842344928	2860.088735001122	2885.0023736347407	2887.804336235135	2864.0511133914893	2885.1574109108788	2899.8467782621474	2921.3812331182417	2843.419704868741	2863.283000669402	2825.3516110972782	2906.3442523114936	2871.4704413469176	2827.9102959008314
2990.0356396299967	2929.7153314864086	2736.220117434686	2742.61545792123	2813.9951360831947	2783.244092296686	2931.9852366212235	2794.9581235237797	2897.4997870121856	2805.6453799660553	2916.100516333133	2772.014372446018	2929.7517010152105	2907.0785597617732	2861.6564037651133	2766.81827156216	2941.8235446497674	2849.85448103659	2856.1314941120504	2887.804336235135	2864.0511133914893	2885.1574109108788	2884.8678564370775	2888.945085609336	2843.419704868741	2863.283000669402	2825.3516110972782	2886.0537396221725	2871.4704413469176	2810.5874463209975
2986.57821309663	2921.9274745599864	2736.220117434686	2723.7348514862847	2813.9951360831947	2783.081924743918	2918.1438675751347	2794.9581235237797	2897.4997870121856	2805.6453799660553	2913.467540105435	2772.014372446018	2928.929315894371	2907.0785597617732	2861.6564037651133	2766.81827156216	2936.4634693890757	2849.632677587865	2836.361102322277	2887.804336235135	2864.0511133914893	2872.8680822782985	2884.8678564370775	2888.945085609336	2837.0009715751667	2833.0310996647067	2825.3516110972782	2873.525814100936	2871.4704413469176	2810.5874463209975
2970.0775691649806	2899.7772962593876	2736.220117434686	2723.7348514862847	2813.9951360831947	2768.594185316179	2918.1438675751347	2794.9581235237797	2887.5224124502156	2782.8521260728166	2896.046798995421	2772.014372446018	2905.7330907277146	2907.0785597617732	2838.5424076677896	2766.81827156216	2913.58532852608	2824.1857471803837	2825.932525613568	2887.804336235135	2864.0511133914893	2870.271275872999	2884.8678564370775	2879.323148310223	2837.0009715751667	2817.4545706913614	2825.3516110972782	2851.52926641341	2860.508742458338	2810.5874463209975
2970.0775691649806	2899.7772962593876	2730.6372639492047	2723.7348514862847	2813.9951360831947	2768.594185316179	2905.6580452001917	2794.9581235237797	2884.0060399156837	2782.8521260728166	2895.8447825080925	2772.014372446018	2905.7330907277146	2887.8980372382284	2838.5424076677896	2766.81827156216	2913.58532852608	2824.1857471803837	2825.932525613568	2882.348225342088	2849.506952379448	2870.271275872999	2873.993583781792	2879.323148310223	2837.0009715751667	2791.4399711988326	2825.3516110972782	2851.52926641341	2860.508742458338	2810.5874463209975
2970.0775691649806	2890.8679065343526	2730.6372639492047	2723.7348514862847	2813.9951360831947	2757.3627595949033	2894.3431647912653	2794.9581235237797	2870.4902274136375	2782.8521260728166	2867.702110613119	2772.014372446018	2894.37274417935	2870.8511480222637	2820.0073936427116	2751.5170529801	2913.58532852608	2824.1857471803837	2825.932525613568	2882.348225342088	2849.506952379448	2861.0662917490636	2873.993583781792	2838.8451721009487	2837.0009715751667	2791.4399711988326	2825.3516110972782	2851.52926641341	2860.508742458338	2772.5758023196636
2935.735201817604	2872.9158361599593	2730.6372639492047	2723.7348514862847	2782.8375444710505	2757.3627595949033	2876.7235203546047	2792.2466024892374	2850.262762415949	2782.8521260728166	2867.702110613119	2772.014372446018	2879.3073290855555	2870.8511480222637	2818.47047002	2751.5170529801	2860.415677450734	2816.5495400360705	2825.932525613568	2882.348225342088	2849.2660236916354	2831.320152305959	2873.993583781792	2825.0775562998742	2823.7438770856734	2791.4399711988326	2825.3516110972782	2832.4588869299273	2859.053115056129	2768.96798183605
2911.5226132486464	2872.9158361599593	2730.6372639492047	2723.7348514862847	2782.8375444710505	2757.3627595949033	2876.7235203546047	2769.180518736087	2850.262762415949	2782.8521260728166	2861.9278144844675	2772.014372446018	2879.3073290855555	2850.33127640624	2818.47047002	2751.5170529801	2841.0239188511823	2816.5495400360705	2825.932525613568	2869.7047278080845	2845.457455169906	2807.8114199239894	2849.5588915727717	2825.0775562998742	2823.7438770856734	2791.4399711988326	2805.382277596147	2832.4588869299273	2805.071427748665	2762.234774830058
2898.6362848417234	2872.9158361599593	2705.203594834895	2723.7348514862847	2782.8375444710505	2757.3627595949033	2833.006693118431	2769.180518736087	2841.416229394798	2780.9731347467286	2861.9278144844675	2772.014372446018	2874.387594194425	2840.160230365483	2800.726944894145	2751.5170529801	2822.820457912895	2816.5495400360705	2825.932525613568	2869.7047278080845	2820.7759626882917	2807.8114199239894	2849.5588915727717	2814.7001496945313	2807.4396723174486	2791.4399711988326	2805.382277596147	2822.210770894974	2805.071427748665	2762.234774830058
2898.6362848417234	2872.9158361599593	2705.203594834895	2723.7348514862847	2782.8375444710505	2757.3627595949033	2826.086988169835	2753.43976079081	2832.9194902920062	2780.9731347467286	2834.513111437821	2772.014372446018	2868.8702185778284	2829.7513671618744	2800.726944894145	2751.5170529801	2815.0437979179724	2805.194449689297	2811.246907464065	2869.7047278080845	2820.7759626882917	2806.2770785530333	2849.5588915727717	2814.7001496945313	2807.4396723174486	2787.1886231046838	2805.382277596147	2819.5987489835056	2805.071427748665	2762.234774830058
2852.1010674230633	2872.9158361599593	2694.5696220290706	2713.632624413061	2719.2985212818026	2749.71169185899	2767.5235408844364	2753.43976079081	2823.1871231595082	2780.9731347467286	2827.8830600959077	2772.014372446018	2863.4196438237745	2829.612230425993	2800.726944894145	2751.5170529801	2802.5703171309833	2792.5046728438897	2811.246907464065	2838.266053798293	2820.3129796475882	2806.2770785530333	2834.008172897782	2813.47854013312	2798.076660678148	2787.1886231046838	2805.382277596147	2819.5987489835056	2785.923546929502	2762.234774830058
2851.8960941350783	2840.2124851732096	2694.5696220290706	2713.632624413061	2719.2985212818026	2749.71169185899	2767.5235408844364	2753.43976079081	2823.1871231595082	2779.6888287123356	2790.9771008187868	2772.014372446018	2821.379673832294	2829.612230425993	2766.975394986005	2742.8532930236097	2802.5703171309833	2792.5046728438897	2811.246907464065	2835.243615886125	2820.3129796475882	2795.104052675456	2834.008172897782	2813.47854013312	2798.076660678148	2772.011708791231	2805.382277596147	2819.5987489835056	2785.923546929502	2750.795640454091
2837.402250357229	2840.2124851732096	2694.5696220290706	2713.632624413061	2719.2985212818026	2749.71169185899	2767.5235408844364	2753.43976079081	2823.1871231595082	2779.6888287123356	2790.9771008187868	2772.014372446018	2789.0297270313836	2808.8208960086554	2766.975394986005	2742.8532930236097	2780.9356407875384	2776.275587654884	2811.246907464065	2835.0062820110124	2786.0502595146327	2795.104052675456	2829.952679697123	2812.393924893431	2777.165102273533	2772.011708791231	2805.382277596147	2819.5987489835056	2785.923546929502	2746.9959960529222
2837.402250357229	2824.2635867124995	2694.5696220290706	2713.632624413061	2719.2985212818026	2749.71169185899	2763.722102112982	2753.43976079081	2823.1871231595082	2779.6888287123356	2790.9771008187868	2766.0501013022745	2771.3888685210577	2808.8208960086554	2766.975394986005	2742.8532930236097	2776.7394514749467	2776.275587654884	2796.556087299799	2826.297333346438	2772.6930712111057	2795.104052675456	2829.952679697123	2787.572541246177	2757.181008034093	2772.011708791231	2805.382277596147	2799.9729482366806	2785.923546929502	2746.9959960529222
2831.7020445393096	2803.037408407559	2694.5696220290706	2713.632624413061	2719.2985212818026	2749.71169185899	2763.722102112982	2753.43976079081	2823.1871231595082	2770.0630905775747	2790.9771008187868	2766.0501013022745	2771.3888685210577	2808.8208960086554	2766.975394986005	2742.8532930236097	2776.7394514749467	2775.4309622365918	2794.540706231631	2816.734812238357	2768.572574537935	2788.707465756117	2829.952679697123	2787.572541246177	2757.181008034093	2772.011708791231	2785.3519634237337	2799.9729482366806	2785.923546929502	2740.481847093051
2829.6630982935167	2803.037408407559	2694.5696220290706	2713.632624413061	2712.9227396909464	2740.98152128765	2763.722102112982	2753.43976079081	2823.1871231595082	2752.479492297283	2785.2622674210415	2766.0501013022745	2771.3888685210577	2806.7226098989595	2766.975394986005	2742.6295987508684	2753.997393500569	2775.4309622365918	2794.540706231631	2800.789434962741	2768.572574537935	2782.2410845520394	2826.853233349322	2780.627353059165	2727.0570925111356	2772.011708791231	2785.3519634237337	2799.9729482366806	2785.923546929502	2740.481847093051
2828.14702303706	2781.3380494249946	2694.5696220290706	2713.632624413061	2712.9227396909464	2740.98152128765	2754.9319292310447	2753.43976079081	2822.119840746559	2752.479492297283	2785.2622674210415	2756.8384180259436	2771.3888685210577	2806.7226098989595	2746.2601968283316	2742.6295987508684	2753.997393500569	2775.4309622365918	2794.540706231631	2771.2407449721295	2766.632478851378	2782.2410845520394	2818.722153575471	2780.627353059165	2727.0570925111356	2772.011708791231	2776.4825217980188	2780.54271499447	2785.923546929502	2740.481847093051
2797.100622639472	2762.622863299753	2686.859730580009	2713.632624413061	2712.9227396909464	2740.98152128765	2754.9319292310447	2753.43976079081	2822.119840746559	2752.479492297283	2785.2622674210415	2756.8384180259436	2771.3888685210577	2802.3312533646085	2746.2601968283316	2719.8678982681913	2730.1455188093546	2775.4309622365918	2788.781154724648	2763.569648456096	2766.632478851378	2773.106822125778	2818.722153575471	2780.627353059165	2727.0570925111356	2772.011708791231	2770.4092880849716	2780.54271499447	2785.923546929502	2709.0917042601764
2795.7997435811126	2762.622863299753	2686.859730580009	2713.632624413061	2712.9227396909464	2740.98152128765	2754.9319292310447	2753.43976079081	2817.318869902403	2752.479492297283	2774.1566064639946	2756.8384180259436	2756.007267417834	2802.3312533646085	2739.7269940105225	2711.031978046969	2730.1455188093546	2775.4309622365918	2788.781154724648	2763.569648456096	2755.4752588859446	2773.106822125778	2818.722153575471	2755.3996691201787	2727.0570925111356	2772.011708791231	2770.4092880849716	2780.54271499447	2773.7476515346425	2709.0917042601764
2777.0293915444963	2762.622863299753	2686.859730580009	2713.632624413061	2712.9227396909464	2740.98152128765	2754.9319292310447	2753.43976079081	2800.952274141706	2751.458131621202	2772.23268576774	2740.421347899354	2756.007267417834	2802.3312533646085	2739.7269940105225	2710.2933883924284	2730.1455188093546	2775.4309622365918	2788.781154724648	2763.569648456096	2755.4752588859446	2773.1048139661575	2818.722153575471	2755.3996691201787	2727.0570925111356	2772.011708791231	2750.781216391165	2769.6533163119493	2773.7476515346425	2709.0917042601764
2759.1166545188003	2762.622863299753	2686.859730580009	2713.632624413061	2712.9227396909464	2740.98152128765	2754.9319292310447	2753.3228720378756	2800.952274141706	2751.458131621202	2772.23268576774	2719.5408117163824	2734.9443820376646	2800.6777732946725	2739.7269940105225	2710.2933883924284	2724.241853918469	2775.4309622365918	2788.781154724648	2763.569648456096	2755.4752588859446	2771.063947678986	2818.722153575471	2755.3996691201787	2727.0570925111356	2772.011708791231	2750.781216391165	2769.6533163119493	2773.7476515346425	2709.0917042601764
2759.1166545188003	2762.622863299753	2686.859730580009	2712.2347400551002	2712.9227396909464	2718.758296905983	2754.9319292310447	2753.3228720378756	2800.952274141706	2750.381578154093	2772.23268576774	2719.5408117163824	2734.9443820376646	2776.5285464124836	2739.7269940105225	2710.2933883924284	2718.802834223809	2775.4309622365918	2772.7668487455735	2763.569648456096	2755.4752588859446	2746.7330120816378	2818.722153575471	2744.372044925931	2727.0570925111356	2755.526730225356	2750.781216391165	2769.6533163119493	2760.0973696955666	2709.0917042601764
2728.702292329962	2762.622863299753	2686.859730580009	2712.2347400551002	2710.9266442553044	2718.758296905983	2739.106259659181	2753.3228720378756	2800.952274141706	2744.302644367053	2742.0782887926025	2719.5408117163824	2734.9443820376646	2757.6624436689553	2739.7269940105225	2710.2933883924284	2718.802834223809	2775.4309622365918	2772.7668487455735	2762.209119042748	2755.4752588859446	2705.0905353280205	2818.722153575471	2744.1392138399406	2723.5856438804167	2739.7789492009792	2750.781216391165	2769.6533163119493	2760.0973696955666	2709.0917042601764
2728.702292329962	2762.622863299753	2686.859730580009	2712.2347400551002	2710.9266442553044	2718.758296905983	2739.106259659181	2753.3228720378756	2800.952274141706	2744.302644367053	2742.0782887926025	2719.5408117163824	2728.900637014378	2744.403482035886	2739.7269940105225	2710.2933883924284	2718.802834223809	2775.4309622365918	2741.8151805758253	2762.209119042748	2755.4752588859446	2701.7233454108923	2805.9824451977765	2744.1392138399406	2723.5856438804167	2739.7789492009792	2742.7569826488943	2769.6533163119493	2748.266806026891	2709.0917042601764
2728.702292329962	2762.622863299753	2686.859730580009	2712.2347400551002	2710.9266442553044	2718.758296905983	2739.106259659181	2753.3228720378756	2800.952274141706	2744.302644367053	2742.0782887926025	2719.5408117163824	2728.900637014378	2741.95334778569	2739.7269940105225	2710.2933883924284	2718.802834223809	2750.194600398061	2739.3141281938106	2755.9049120025566	2755.4752588859446	2701.7233454108923	2780.630744899904	2744.1392138399406	2723.5856438804167	2739.7789492009792	2742.7569826488943	2769.6533163119493	2748.266806026891	2709.0917042601764
2728.702292329962	2762.622863299753	2686.859730580009	2712.2347400551002	2710.9266442553044	2718.758296905983	2739.106259659181	2753.3228720378756	2800.952274141706	2744.302644367053	2732.1921200453735	2719.5408117163824	2716.160829244892	2741.95334778569	2739.7269940105225	2710.2933883924284	2718.802834223809	2750.194600398061	2739.3141281938106	2755.9049120025566	2736.5354505435466	2701.7233454108923	2780.630744899904	2743.032029690035	2712.740867999566	2739.7789492009792	2742.7569826488943	2747.3692372884575	2743.688614348294	2709.0917042601764
2728.019365238688	2727.460985042702	2686.859730580009	2712.2347400551002	2710.9266442553044	2718.758296905983	2739.106259659181	2753.3228720378756	2769.0095119928997	2744.302644367053	2732.1921200453735	2716.0132712885784	2716.160829244892	2741.95334778569	2707.178011226284	2710.2933883924284	2718.802834223809	2746.5615250978517	2739.3141281938106	2755.9049120025566	2736.5354505435466	2701.7233454108923	2773.84192416231	2734.283421500936	2712.740867999566	2717.941619015765	2742.7569826488943	2747.3692372884575	2743.688614348294	2709.0917042601764
2728.019365238688	2727.460985042702	2686.859730580009	2712.2347400551002	2710.9266442553044	2718.758296905983	2722.98102338194	2746.72742644672	2757.224955512184	2744.302644367053	2732.1921200453735	2716.0132712885784	2716.160829244892	2725.3296962542263	2707.178011226284	2699.806153220217	2718.802834223809	2746.5615250978517	2739.3141281938106	2755.9049120025566	2736.5354505435466	2701.7233454108923	2773.84192416231	2734.283421500936	2712.740867999566	2717.941619015765	2742.7569826488943	2747.3692372884575	2743.688614348294	2709.0917042601764
2728.019365238688	2727.460985042702	2686.859730580009	2712.2347400551002	2710.9266442553044	2718.758296905983	2706.1684534897904	2724.844726271496	2757.224955512184	2744.302644367053	2732.1921200453735	2716.0132712885784	2716.160829244892	2725.3296962542263	2707.178011226284	2699.806153220217	2718.802834223809	2713.4288160671226	2739.3141281938106	2753.3425835333346	2736.5354505435466	2701.7233454108923	2773.84192416231	2734.283421500936	2712.740867999566	2717.941619015765	2742.7569826488943	2724.651526140343	2743.688614348294	2709.0917042601764
2728.019365238688	2727.460985042702	2686.859730580009	2705.735976404852	2704.334010587442	2718.758296905983	2706.1684534897904	2724.844726271496	2757.224955512184	2744.302644367053	2730.9979832134395	2716.0132712885784	2716.160829244892	2715.2474517529727	2707.178011226284	2699.806153220217	2718.802834223809	2713.4288160671226	2739.3141281938106	2749.3093252410517	2736.5354505435466	2701.7233454108923	2773.84192416231	2716.730350377429	2712.740867999566	2717.941619015765	2741.034895493334	2705.4348019324143	2743.688614348294	2709.0917042601764
2728.019365238688	2727.460985042702	2683.1257344811597	2700.2770148904515	2704.334010587442	2718.758296905983	2694.489550965238	2724.844726271496	2718.8657923882884	2744.302644367053	2709.145907140381	2716.0132712885784	2716.160829244892	2681.1877947725598	2707.178011226284	2699.806153220217	2718.802834223809	2676.8628170060374	2739.3141281938106	2745.585325450159	2736.5354505435466	2701.7233454108923	2748.648411760007	2716.730350377429	2712.740867999566	2717.941619015765	2741.034895493334	2705.4348019324143	2743.688614348294	2709.0917042601764
2728.019365238688	2727.460985042702	2683.1257344811597	2700.2770148904515	2704.334010587442	2718.758296905983	2694.489550965238	2715.5087433304084	2718.8657923882884	2744.302644367053	2699.6827152729707	2716.0132712885784	2716.160829244892	2681.1877947725598	2707.178011226284	2699.806153220217	2718.802834223809	2676.8628170060374	2739.3141281938106	2745.585325450159	2733.3762378176943	2701.7233454108923	2748.648411760007	2716.730350377429	2712.740867999566	2717.1619843328185	2741.034895493334	2705.4348019324143	2738.926125566746	2709.0917042601764
2728.019365238688	2725.565649310892	2668.1118033649623	2667.968276557572	2704.334010587442	2718.758296905983	2691.2490785424634	2715.5087433304084	2718.8657923882884	2738.4099565676556	2699.6827152729707	2716.0132712885784	2716.160829244892	2678.5576890128846	2707.178011226284	2686.4240485337223	2718.802834223809	2674.481238518749	2735.0792825559283	2740.151384357678	2733.3762378176943	2701.7233454108923	2748.648411760007	2716.730350377429	2712.740867999566	2707.6866349885668	2741.034895493334	2705.4348019324143	2738.926125566746	2709.0917042601764
2728.019365238688	2718.014662844803	2668.1118033649623	2667.968276557572	2703.595257577348	2699.8862536750175	2691.2490785424634	2715.5087433304084	2718.8657923882884	2737.208256611112	2699.6827152729707	2716.0132712885784	2716.160829244892	2678.5576890128846	2707.178011226284	2686.4240485337223	2718.802834223809	2674.481238518749	2733.0132924137606	2739.5105861676566	2727.0168311138714	2701.7233454108923	2748.648411760007	2716.730350377429	2712.740867999566	2707.6866349885668	2741.034895493334	2682.8693676014263	2714.8858019090217	2695.340628640356
2721.7574319866158	2718.014662844803	2668.1118033649623	2667.968276557572	2703.595257577348	2699.8862536750175	2691.2490785424634	2715.5087433304084	2718.8657923882884	2736.685602582489	2699.6827152729707	2716.0132712885784	2716.160829244892	2678.5576890128846	2707.178011226284	2686.4240485337223	2702.674387036446	2674.481238518749	2733.0132924137606	2717.5991853007035	2727.0168311138714	2701.7233454108923	2748.648411760007	2716.730350377429	2712.740867999566	2707.6866349885668	2732.9911040130924	2682.8693676014263	2708.969245677947	2695.340628640356
2721.7574319866158	2711.46021899621	2668.1118033649623	2660.558106116624	2703.595257577348	2699.8862536750175	2691.2490785424634	2715.5087433304084	2718.8657923882884	2736.685602582489	2699.6827152729707	2716.0132712885784	2716.160829244892	2678.5576890128846	2707.178011226284	2686.4240485337223	2702.674387036446	2674.481238518749	2733.0132924137606	2717.5991853007035	2727.0168311138714	2701.7233454108923	2745.2597770664806	2716.730350377429	2712.740867999566	2707.6866349885668	2723.1998950207976	2682.8693676014263	2708.969245677947	2695.340628640356
2721.7574319866158	2698.842318305038	2668.1118033649623	2660.558106116624	2703.595257577348	2699.8862536750175	2691.2490785424634	2715.5087433304084	2718.8657923882884	2736.685602582489	2699.6827152729707	2716.0132712885784	2716.160829244892	2678.5576890128846	2707.178011226284	2686.4240485337223	2702.674387036446	2674.481238518749	2733.0132924137606	2717.5991853007035	2702.011240908306	2701.7233454108923	2745.2597770664806	2716.730350377429	2712.740867999566	2707.6866349885668	2707.0226400308616	2682.8693676014263	2708.969245677947	2695.340628640356
2710.048705329595	2698.842318305038	2668.1118033649623	2660.558106116624	2703.595257577348	2699.8862536750175	2691.2490785424634	2712.7025111928933	2718.8657923882884	2729.9775292851987	2699.6827152729707	2716.0132712885784	2702.708945234307	2678.5576890128846	2702.3607720952955	2686.4240485337223	2702.674387036446	2674.481238518749	2733.0132924137606	2717.5991853007035	2702.011240908306	2701.7233454108923	2745.2597770664806	2716.730350377429	2711.0796023146922	2707.6866349885668	2707.0226400308616	2682.8693676014263	2708.969245677947	2686.8629903013903
2710.048705329595	2698.842318305038	2668.1118033649623	2660.558106116624	2703.595257577348	2688.7113009188497	2691.2490785424634	2712.7025111928933	2718.8657923882884	2729.9775292851987	2699.6827152729707	2716.0132712885784	2702.708945234307	2678.5576890128846	2702.3607720952955	2686.4240485337223	2702.674387036446	2674.481238518749	2733.0132924137606	2717.5991853007035	2702.011240908306	2691.814068142774	2745.2597770664806	2716.730350377429	2710.8766535572577	2707.6866349885668	2707.0226400308616	2682.8693676014263	2700.1400098540366	2686.8629903013903
2710.048705329595	2698.842318305038	2668.1118033649623	2660.558106116624	2703.595257577348	2688.7113009188497	2691.2490785424634	2712.7025111928933	2718.8657923882884	2727.813127434234	2695.367826215913	2716.0132712885784	2696.14818260669	2678.5576890128846	2702.298959390067	2686.4240485337223	2702.674387036446	2674.481238518749	2727.6183597598024	2717.5991853007035	2702.011240908306	2691.814068142774	2745.2597770664806	2716.730350377429	2710.8766535572577	2706.839450790906	2707.0226400308616	2682.8693676014263	2694.3497357775013	2686.8629903013903
2710.048705329595	2698.842318305038	2664.0089146249675	2660.558106116624	2703.595257577348	2688.7113009188497	2691.2490785424634	2682.476332108438	2708.2921435616227	2695.4556186802834	2695.367826215913	2716.0132712885784	2686.7718281208595	2678.5576890128846	2696.2996044437205	2686.4240485337223	2692.8986749588257	2674.481238518749	2727.6183597598024	2717.5991853007035	2702.011240908306	2691.814068142774	2703.533034815851	2716.730350377429	2710.8766535572577	2706.839450790906	2685.586470718677	2674.1287040213338	2694.3497357775013	2686.8629903013903
2710.048705329595	2698.842318305038	2664.0089146249675	2660.558106116624	2700.7257344645163	2688.7113009188497	2688.1878753608808	2682.476332108438	2708.2921435616227	2695.4556186802834	2695.367826215913	2716.0132712885784	2686.7718281208595	2678.5576890128846	2696.2996044437205	2686.4240485337223	2692.8986749588257	2674.481238518749	2727.6183597598024	2717.5991853007035	2702.011240908306	2691.814068142774	2703.533034815851	2716.3247947089176	2710.8766535572577	2706.839450790906	2682.938453633474	2674.1287040213338	2694.3497357775013	2686.8629903013903
2710.048705329595	2698.842318305038	2664.0089146249675	2660.558106116624	2700.7257344645163	2688.7113009188497	2688.1878753608808	2682.476332108438	2708.2921435616227	2695.4556186802834	2695.367826215913	2716.0132712885784	2686.7718281208595	2678.5576890128846	2694.0841400031763	2686.4240485337223	2692.8986749588257	2674.481238518749	2727.6183597598024	2717.5991853007035	2702.011240908306	2691.814068142774	2692.0020405705327	2716.3247947089176	2710.8766535572577	2686.7188677188933	2682.938453633474	2674.1287040213338	2694.3497357775013	2686.8629903013903
2690.2936023727552	2671.7142646048555	2664.0089146249675	2660.558106116624	2700.7257344645163	2688.7113009188497	2665.889074100159	2670.741839388802	2708.2921435616227	2695.4556186802834	2695.367826215913	2712.479887358737	2686.7718281208595	2678.5576890128846	2694.0841400031763	2686.4240485337223	2692.8986749588257	2674.481238518749	2727.6183597598024	2717.5991853007035	2702.011240908306	2691.814068142774	2692.0020405705327	2716.3247947089176	2710.8766535572577	2686.7188677188933	2682.938453633474	2674.1287040213338	2694.3497357775013	2686.8629903013903
2690.2936023727552	2671.7142646048555	2664.0089146249675	2660.558106116624	2700.7257344645163	2688.7113009188497	2665.889074100159	2670.741839388802	2704.190734552025	2695.4556186802834	2679.99636620178	2682.800434907467	2686.7718281208595	2678.5576890128846	2694.0841400031763	2686.4240485337223	2692.8986749588257	2674.481238518749	2727.6183597598024	2710.9989581657724	2702.011240908306	2691.814068142774	2692.0020405705327	2716.3247947089176	2710.8766535572577	2667.427164061346	2682.938453633474	2674.1287040213338	2688.2082138229603	2686.8629903013903
2690.2936023727552	2671.7142646048555	2664.0089146249675	2660.558106116624	2700.7257344645163	2688.7113009188497	2665.889074100159	2670.741839388802	2694.61231203629	2695.4556186802834	2677.874234376178	2682.800434907467	2686.7718281208595	2678.5576890128846	2694.0841400031763	2686.4240485337223	2669.6351037109202	2674.481238518749	2727.6183597598024	2710.5078975649794	2702.011240908306	2691.814068142774	2677.6718971778373	2716.3247947089176	2710.8766535572577	2667.427164061346	2682.938453633474	2674.1287040213338	2688.2082138229603	2686.8629903013903
2690.2936023727552	2671.7142646048555	2664.0089146249675	2660.558106116624	2700.7257344645163	2688.7113009188497	2665.889074100159	2670.741839388802	2694.61231203629	2695.4556186802834	2677.874234376178	2682.800434907467	2686.7718281208595	2678.5576890128846	2694.0841400031763	2686.4240485337223	2669.6351037109202	2674.481238518749	2727.6183597598024	2684.8078224264095	2702.011240908306	2691.814068142774	2677.6718971778373	2716.3247947089176	2710.8766535572577	2667.427164061346	2654.8651437353524	2674.1287040213338	2688.2082138229603	2684.4594849479563
2690.2936023727552	2671.7142646048555	2664.0089146249675	2652.7400508205396	2700.7257344645163	2688.7113009188497	2665.889074100159	2670.741839388802	2694.61231203629	2695.4556186802834	2677.874234376178	2680.8270141233343	2686.6993893963177	2678.5576890128846	2686.873780640211	2686.4240485337223	2669.6351037109202	2674.481238518749	2710.6552224581865	2684.8078224264095	2702.011240908306	2691.814068142774	2677.6718971778373	2716.3247947089176	2710.8766535572577	2667.427164061346	2654.8651437353524	2671.605192075066	2688.2082138229603	2684.4594849479563
2690.2936023727552	2655.1625717234056	2664.0089146249675	2652.7400508205396	2688.3771118450777	2688.7113009188497	2665.889074100159	2670.741839388802	2694.61231203629	2693.5537123866548	2677.874234376178	2680.8270141233343	2686.6993893963177	2678.5576890128846	2686.873780640211	2686.4240485337223	2669.6351037109202	2674.481238518749	2674.499813911123	2684.8078224264095	2702.011240908306	2683.7888393270864	2677.6718971778373	2715.3113525604163	2710.8766535572577	2667.427164061346	2654.8651437353524	2671.605192075066	2688.2082138229603	2684.4594849479563
2668.019579019124	2655.1625717234056	2664.0089146249675	2652.7400508205396	2682.0010415010433	2688.7113009188497	2665.889074100159	2670.741839388802	2694.61231203629	2693.5537123866548	2677.874234376178	2678.722212530601	2686.6993893963177	2678.5576890128846	2681.4950754563483	2686.4240485337223	2669.6351037109202	2674.481238518749	2674.499813911123	2684.8078224264095	2702.011240908306	2672.5817839446727	2677.6718971778373	2715.3113525604163	2710.8766535572577	2667.427164061346	2654.8651437353524	2671.605192075066	2688.2082138229603	2684.4594849479563
2668.019579019124	2655.1625717234056	2664.0089146249675	2652.7400508205396	2682.0010415010433	2687.567719849132	2665.889074100159	2668.45601391751	2694.61231203629	2693.5537123866548	2677.874234376178	2678.722212530601	2686.6993893963177	2678.5576890128846	2681.4950754563483	2686.4240485337223	2669.6351037109202	2674.481238518749	2674.499813911123	2684.8078224264095	2702.011240908306	2672.5817839446727	2677.6718971778373	2715.3113525604163	2710.8766535572577	2667.427164061346	2649.895562843724	2671.605192075066	2688.2082138229603	2684.4594849479563
2668.019579019124	2655.1625717234056	2664.0089146249675	2652.7400508205396	2681.8132936803177	2684.825452406566	2665.889074100159	2668.45601391751	2694.61231203629	2693.5537123866548	2667.1165232303724	2678.722212530601	2686.6993893963177	2678.5576890128846	2681.4950754563483	2686.4240485337223	2656.3563172676777	2674.481238518749	2674.4865315167103	2684.8078224264095	2702.011240908306	2672.5817839446727	2677.6718971778373	2715.3113525604163	2710.8766535572577	2667.427164061346	2649.895562843724	2671.605192075066	2688.2082138229603	2684.4594849479563
2668.019579019124	2655.1625717234056	2664.0089146249675	2652.7400508205396	2681.8132936803177	2684.825452406566	2665.889074100159	2668.45601391751	2661.825448042099	2693.5537123866548	2667.1165232303724	2678.722212530601	2686.6993893963177	2678.5576890128846	2681.4950754563483	2686.4240485337223	2656.3563172676777	2667.693707613705	2672.734236675666	2684.8078224264095	2702.011240908306	2672.5817839446727	2677.6718971778373	2715.3113525604163	2710.8766535572577	2667.427164061346	2649.895562843724	2671.605192075066	2677.3306645273387	2683.194641719316
2668.019579019124	2655.1625717234056	2664.0089146249675	2652.7400508205396	2681.8132936803177	2684.825452406566	2664.639592607589	2668.45601391751	2661.825448042099	2693.5537123866548	2667.1165232303724	2678.722212530601	2686.6993893963177	2678.5576890128846	2681.4950754563483	2686.4240485337223	2656.3563172676777	2667.693707613705	2672.734236675666	2684.8078224264095	2702.011240908306	2667.5763480754945	2667.5284264205866	2715.3113525604163	2710.8766535572577	2667.427164061346	2649.895562843724	2662.8336951162564	2677.3306645273387	2683.194641719316
2668.019579019124	2655.1625717234056	2664.0089146249675	2651.2404161510117	2676.7648308844587	2684.825452406566	2664.639592607589	2668.45601391751	2661.825448042099	2693.5537123866548	2664.6005316208575	2678.722212530601	2686.6993893963177	2678.5576890128846	2681.4950754563483	2686.101988683583	2656.3563172676777	2667.693707613705	2672.734236675666	2684.8078224264095	2702.011240908306	2667.5763480754945	2660.748488824542	2710.0728815840284	2710.8766535572577	2667.427164061346	2644.2213820376	2662.8336951162564	2677.3306645273387	2683.194641719316
2668.019579019124	2655.1625717234056	2664.0089146249675	2651.2404161510117	2676.7648308844587	2684.825452406566	2654.3954749418863	2668.45601391751	2661.825448042099	2693.5537123866548	2664.6005316208575	2678.722212530601	2686.45600641	2666.7561294207003	2681.171098998452	2686.101988683583	2656.3563172676777	2667.693707613705	2672.734236675666	2665.768724021066	2695.7460565461015	2667.5763480754945	2659.633891213734	2692.560840505571	2710.8766535572577	2667.427164061346	2644.2213820376	2662.8336951162564	2674.0385116210437	2683.194641719316
2668.019579019124	2655.1625717234056	2661.4350983445897	2651.2404161510117	2676.7648308844587	2684.825452406566	2646.364812302968	2668.45601391751	2661.825448042099	2688.704336080831	2664.6005316208575	2678.722212530601	2686.45600641	2666.7561294207003	2681.171098998452	2686.101988683583	2656.3563172676777	2667.693707613705	2671.7870552253526	2665.768724021066	2688.7983677473926	2667.5763480754945	2659.633891213734	2692.560840505571	2710.8766535572577	2667.427164061346	2644.2213820376	2662.8336951162564	2666.183201597351	2674.7306313694626
2668.019579019124	2655.1625717234056	2661.4350983445897	2651.2404161510117	2676.7648308844587	2684.825452406566	2646.364812302968	2668.45601391751	2659.358683728183	2688.704336080831	2662.6404004119613	2678.722212530601	2686.45600641	2666.7561294207003	2681.171098998452	2686.101988683583	2656.3563172676777	2667.693707613705	2671.7870552253526	2665.768724021066	2688.7983677473926	2667.5763480754945	2659.633891213734	2675.349164093293	2710.8766535572577	2667.427164061346	2644.2213820376	2662.8336951162564	2666.183201597351	2672.360973185915
2668.019579019124	2655.1625717234056	2661.4350983445897	2651.2404161510117	2676.7648308844587	2684.825452406566	2646.364812302968	2668.45601391751	2652.0294255079953	2688.704336080831	2662.6404004119613	2678.722212530601	2683.44709001471	2666.7561294207003	2681.171098998452	2686.101988683583	2656.3563172676777	2667.693707613705	2671.7870552253526	2665.768724021066	2688.7983677473926	2667.5763480754945	2659.633891213734	2675.349164093293	2693.1639197725526	2667.427164061346	2644.2213820376	2662.8336951162564	2666.183201597351	2672.360973185915
2668.019579019124	2653.6184144902995	2661.4350983445897	2651.2404161510117	2676.7648308844587	2684.825452406566	2646.364812302968	2668.45601391751	2652.0294255079953	2688.704336080831	2662.6404004119613	2677.354718114524	2683.44709001471	2666.7561294207003	2681.171098998452	2686.101988683583	2656.3563172676777	2667.693707613705	2671.7870552253526	2665.768724021066	2677.3176133776255	2667.5763480754945	2659.633891213734	2675.349164093293	2690.331421222372	2667.427164061346	2644.2213820376	2662.8336951162564	2666.183201597351	2672.360973185915
2659.8645441380954	2653.6184144902995	2661.4350983445897	2651.2404161510117	2676.7648308844587	2680.887605864128	2646.364812302968	2668.45601391751	2652.0294255079953	2688.704336080831	2662.6404004119613	2677.354718114524	2681.657289204176	2666.7561294207003	2681.171098998452	2682.195000154924	2656.3563172676777	2667.693707613705	2671.7870552253526	2665.768724021066	2677.3176133776255	2667.5763480754945	2659.633891213734	2675.349164093293	2689.78373062819	2667.427164061346	2644.2213820376	2662.8336951162564	2651.5233865584587	2672.360973185915
2659.8645441380954	2653.6184144902995	2661.4350983445897	2651.2404161510117	2676.7648308844587	2680.887605864128	2646.364812302968	2668.45601391751	2652.0294255079953	2688.704336080831	2662.6404004119613	2662.564250645788	2681.657289204176	2666.7561294207003	2681.171098998452	2670.0335945128913	2652.7191023644878	2667.693707613705	2671.7870552253526	2649.566826551697	2675.7320741241415	2667.5763480754945	2640.326597122663	2672.380808657428	2689.78373062819	2667.427164061346	2644.2213820376	2662.8336951162564	2651.5233865584587	2672.360973185915
2659.8645441380954	2653.6184144902995	2661.4350983445897	2651.2404161510117	2676.7648308844587	2680.887605864128	2646.364812302968	2667.812105175243	2652.0294255079953	2682.5127584520937	2662.6404004119613	2662.564250645788	2681.657289204176	2666.7561294207003	2681.171098998452	2670.0335945128913	2652.7191023644878	2665.940359339371	2645.5711412081914	2649.566826551697	2675.7320741241415	2667.5763480754945	2640.326597122663	2672.380808657428	2689.78373062819	2667.427164061346	2644.2213820376	2662.8336951162564	2651.5233865584587	2672.360973185915
2659.8645441380954	2653.6184144902995	2661.4350983445897	2651.2404161510117	2676.7648308844587	2680.887605864128	2646.364812302968	2667.812105175243	2650.094504645008	2682.5127584520937	2653.305159618493	2662.564250645788	2673.9709634610194	2666.7561294207003	2681.171098998452	2670.0335945128913	2647.260993777206	2665.940359339371	2626.2757530736853	2649.566826551697	2666.837700875999	2667.5763480754945	2640.326597122663	2672.380808657428	2689.78373062819	2667.427164061346	2644.2213820376	2662.8336951162564	2651.5233865584587	2672.360973185915
2659.8645441380954	2653.6184144902995	2661.4350983445897	2651.2404161510117	2676.7648308844587	2680.887605864128	2646.364812302968	2667.812105175243	2650.094504645008	2682.5127584520937	2653.305159618493	2662.564250645788	2673.9709634610194	2666.7561294207003	2675.9696422830384	2670.0335945128913	2647.260993777206	2665.940359339371	2623.0472337836623	2649.566826551697	2666.837700875999	2667.5763480754945	2640.326597122663	2672.380808657428	2664.3450664869115	2659.6488529720145	2644.2213820376	2662.8336951162564	2651.5233865584587	2672.360973185915
2659.8645441380954	2653.6184144902995	2661.4350983445897	2651.2404161510117	2676.7648308844587	2680.887605864128	2646.364812302968	2666.7083893725617	2650.094504645008	2679.209679540162	2651.6255735355294	2662.564250645788	2673.9709634610194	2666.7561294207003	2675.9696422830384	2670.0335945128913	2647.260993777206	2665.940359339371	2623.0472337836623	2649.566826551697	2666.837700875999	2647.673791153977	2640.326597122663	2672.0691572024843	2664.3450664869115	2658.410959060712	2644.2213820376	2645.876238751411	2651.5233865584587	2672.360973185915
2659.8645441380954	2653.6184144902995	2661.4350983445897	2651.2404161510117	2676.7648308844587	2680.887605864128	2646.364812302968	2666.7083893725617	2650.094504645008	2677.278259374489	2651.6255735355294	2662.564250645788	2664.1150892502123	2666.7561294207003	2667.1201612536843	2670.0335945128913	2647.260993777206	2665.940359339371	2623.0472337836623	2649.566826551697	2666.837700875999	2647.673791153977	2639.5506591109493	2672.0691572024843	2664.3450664869115	2658.410959060712	2644.2213820376	2645.876238751411	2644.04740890735	2672.360973185915
2659.8645441380954	2653.6184144902995	2661.4350983445897	2651.2404161510117	2676.7648308844587	2680.887605864128	2646.364812302968	2656.972344546924	2650.094504645008	2677.278259374489	2651.6255735355294	2662.564250645788	2664.1150892502123	2666.7561294207003	2653.1978731728523	2670.0335945128913	2647.260993777206	2653.6292270618173	2623.0472337836623	2649.566826551697	2666.837700875999	2647.673791153977	2639.5506591109493	2670.961851365835	2664.3450664869115	2658.410959060712	2644.2213820376	2645.876238751411	2644.04740890735	2672.360973185915
2659.8645441380954	2653.6184144902995	2661.4350983445897	2651.2404161510117	2668.240525460582	2680.887605864128	2646.364812302968	2654.2581415234486	2650.094504645008	2672.7858659382255	2651.6255735355294	2662.564250645788	2662.0143436247567	2666.7561294207003	2648.420265763446	2670.0335945128913	2647.260993777206	2653.6292270618173	2623.0472337836623	2649.566826551697	2666.837700875999	2647.673791153977	2639.5506591109493	2670.961851365835	2664.3450664869115	2658.410959060712	2644.2213820376	2645.876238751411	2644.04740890735	2665.8081839892866
2659.8645441380954	2653.6184144902995	2661.4350983445897	2651.2404161510117	2668.240525460582	2680.887605864128	2646.364812302968	2654.2581415234486	2650.094504645008	2672.7858659382255	2651.6255735355294	2643.129148250222	2662.0143436247567	2666.7561294207003	2648.420265763446	2669.9297236399743	2647.260993777206	2653.6292270618173	2623.0472337836623	2649.566826551697	2664.126049012699	2647.673791153977	2639.5506591109493	2670.961851365835	2664.3450664869115	2650.514135714205	2644.2213820376	2645.876238751411	2644.04740890735	2665.8081839892866
2659.8645441380954	2635.844167957516	2661.4350983445897	2651.2404161510117	2668.240525460582	2670.0444548597907	2646.364812302968	2654.2581415234486	2650.094504645008	2672.7858659382255	2651.6255735355294	2638.8210413375805	2662.0143436247567	2666.7561294207003	2648.420265763446	2669.9297236399743	2647.260993777206	2653.6292270618173	2623.0472337836623	2649.566826551697	2664.126049012699	2647.673791153977	2639.5506591109493	2670.961851365835	2664.3450664869115	2650.514135714205	2643.9780756645105	2645.876238751411	2644.04740890735	2665.8081839892866
2648.5655407546838	2635.844167957516	2661.4350983445897	2651.2404161510117	2660.930137749764	2670.0444548597907	2646.364812302968	2653.5208877184023	2650.094504645008	2672.7858659382255	2651.3149575310686	2638.8210413375805	2662.0143436247567	2666.7561294207003	2648.420265763446	2631.3755589991865	2647.260993777206	2653.6292270618173	2623.0472337836623	2649.566826551697	2664.126049012699	2647.673791153977	2639.5506591109493	2664.8182221991538	2664.3450664869115	2650.514135714205	2643.9780756645105	2645.876238751411	2644.04740890735	2665.8081839892866
2648.5655407546838	2635.844167957516	2661.4350983445897	2651.2404161510117	2660.930137749764	2670.0444548597907	2646.364812302968	2638.750806709042	2650.094504645008	2672.7858659382255	2651.3149575310686	2638.8210413375805	2662.0143436247567	2666.7561294207003	2648.420265763446	2631.3755589991865	2647.260993777206	2653.6292270618173	2623.0472337836623	2649.566826551697	2658.02531578321	2637.464795012598	2639.5506591109493	2664.8182221991538	2664.3450664869115	2650.514135714205	2643.9780756645105	2645.876238751411	2643.377538439641	2665.8081839892866
2648.5655407546838	2635.844167957516	2661.4350983445897	2651.2404161510117	2660.930137749764	2665.972941126627	2646.364812302968	2638.750806709042	2650.094504645008	2661.4285560077265	2651.3149575310686	2638.8210413375805	2654.1649165214776	2666.7561294207003	2633.2296210073987	2631.3755589991865	2647.260993777206	2653.6292270618173	2623.0472337836623	2649.566826551697	2658.02531578321	2637.464795012598	2639.5506591109493	2664.8182221991538	2664.3450664869115	2650.514135714205	2643.9780756645105	2645.876238751411	2643.377538439641	2665.8081839892866
2642.9994257941144	2635.844167957516	2660.8394536867245	2651.2404161510117	2660.930137749764	2659.7363967130786	2646.364812302968	2638.750806709042	2650.094504645008	2661.4285560077265	2651.3149575310686	2633.7546064329717	2654.1649165214776	2659.860827842005	2630.2221088989254	2630.8101789442176	2647.260993777206	2633.0059866364772	2623.0472337836623	2649.566826551697	2658.02531578321	2637.464795012598	2639.5506591109493	2664.8182221991538	2649.0440773800315	2650.514135714205	2641.730433872932	2645.876238751411	2643.377538439641	2665.8081839892866
2642.9994257941144	2635.844167957516	2660.8394536867245	2648.9925926481637	2660.930137749764	2659.7363967130786	2639.109448607265	2638.750806709042	2650.094504645008	2661.4285560077265	2651.3149575310686	2632.156088072016	2654.1649165214776	2659.860827842005	2630.2221088989254	2630.8101789442176	2647.260993777206	2633.0059866364772	2623.0472337836623	2649.566826551697	2649.3891142640455	2637.464795012598	2639.5506591109493	2653.8927240481644	2649.0440773800315	2650.514135714205	2641.730433872932	2645.876238751411	2643.377538439641	2665.8081839892866
2642.9994257941144	2635.844167957516	2660.8394536867245	2646.7438760721793	2660.930137749764	2659.7363967130786	2639.109448607265	2625.2728441843897	2650.094504645008	2655.735178897507	2638.2462021713905	2632.156088072016	2654.1649165214776	2652.828306389475	2630.2221088989254	2630.8101789442176	2647.260993777206	2633.0059866364772	2612.982115065201	2645.1390020270064	2649.3891142640455	2637.464795012598	2639.5506591109493	2653.8927240481644	2641.1470307669397	2650.514135714205	2641.730433872932	2645.876238751411	2643.377538439641	2665.8081839892866
2637.6748233931694	2629.40590250851	2660.8394536867245	2646.7438760721793	2660.930137749764	2659.7363967130786	2639.109448607265	2620.3444214175397	2650.094504645008	2655.735178897507	2638.2462021713905	2632.156088072016	2654.1649165214776	2635.960786874664	2630.2221088989254	2630.8101789442176	2636.981880443089	2633.0059866364772	2612.982115065201	2642.797392060543	2649.3891142640455	2637.464795012598	2639.5506591109493	2653.8927240481644	2641.1470307669397	2650.514135714205	2641.730433872932	2645.876238751411	2639.3623489753945	2665.8081839892866
2637.6748233931694	2629.40590250851	2655.3232237389566	2646.7438760721793	2660.930137749764	2659.7363967130786	2639.109448607265	2620.3444214175397	2650.094504645008	2655.735178897507	2638.2462021713905	2632.156088072016	2654.1649165214776	2635.960786874664	2630.2221088989254	2629.9578300358066	2636.981880443089	2633.0059866364772	2612.982115065201	2642.797392060543	2649.3891142640455	2637.464795012598	2639.5506591109493	2653.8927240481644	2641.1470307669397	2644.4191427544924	2641.730433872932	2640.8262587854583	2639.3623489753945	2665.8081839892866
2637.6748233931694	2629.40590250851	2655.3232237389566	2646.7438760721793	2660.930137749764	2659.7363967130786	2639.109448607265	2620.3444214175397	2644.52186990878	2655.735178897507	2638.2462021713905	2624.725618220931	2654.1649165214776	2632.9266165502627	2609.158325857985	2629.9578300358066	2636.981880443089	2633.0059866364772	2612.982115065201	2642.797392060543	2649.2980880449854	2637.464795012598	2639.5506591109493	2653.8927240481644	2641.1470307669397	2644.4191427544924	2641.730433872932	2640.8262587854583	2639.3623489753945	2665.8081839892866
2637.6748233931694	2629.40590250851	2655.3232237389566	2646.7438760721793	2650.544735223754	2659.7363967130786	2627.3239895156003	2620.3444214175397	2644.52186990878	2654.8572584890203	2638.2462021713905	2624.725618220931	2654.1649165214776	2632.9266165502627	2609.158325857985	2629.9578300358066	2628.610295864951	2633.0059866364772	2612.982115065201	2640.757069947145	2643.8613502304993	2637.464795012598	2639.5506591109493	2637.548032423886	2641.1470307669397	2644.4191427544924	2641.730433872932	2640.8262587854583	2639.3623489753945	2665.8081839892866
2637.6748233931694	2629.40590250851	2655.3232237389566	2646.7438760721793	2650.544735223754	2659.7363967130786	2627.3239895156003	2620.3444214175397	2644.52186990878	2649.073507394823	2638.2462021713905	2623.98147836652	2643.3507049650198	2632.9266165502627	2609.158325857985	2629.9578300358066	2628.610295864951	2633.0059866364772	2612.982115065201	2640.757069947145	2643.8613502304993	2637.464795012598	2639.5506591109493	2637.548032423886	2641.1470307669397	2644.4191427544924	2641.730433872932	2640.8262587854583	2639.3623489753945	2665.8081839892866
2631.8990016937096	2628.009416486537	2652.4336611089334	2646.7438760721793	2643.336373317946	2659.7363967130786	2627.3239895156003	2620.3444214175397	2644.52186990878	2636.7043007576376	2638.2462021713905	2623.98147836652	2643.3507049650198	2632.9266165502627	2609.158325857985	2629.9578300358066	2628.610295864951	2633.0059866364772	2612.982115065201	2640.757069947145	2643.8613502304993	2637.464795012598	2639.5506591109493	2637.548032423886	2640.0451307233843	2644.4191427544924	2641.730433872932	2640.8262587854583	2639.3623489753945	2665.8081839892866
2621.9936303017053	2628.009416486537	2652.4336611089334	2646.7438760721793	2637.299638850036	2659.7363967130786	2627.3239895156003	2620.3444214175397	2644.482885545427	2636.7043007576376	2638.2462021713905	2623.98147836652	2643.3507049650198	2632.9266165502627	2609.158325857985	2629.9578300358066	2626.2092180960653	2633.0059866364772	2612.982115065201	2640.757069947145	2643.8613502304993	2637.464795012598	2639.5506591109493	2636.828510046916	2640.0451307233843	2644.4191427544924	2641.730433872932	2640.8262587854583	2639.3623489753945	2665.8081839892866
2621.9936303017053	2628.009416486537	2649.384437919342	2646.7438760721793	2637.299638850036	2637.15296460424	2627.3239895156003	2620.3444214175397	2644.482885545427	2633.871166384557	2638.2462021713905	2623.98147836652	2642.465206549582	2632.9266165502627	2609.158325857985	2622.063621411212	2626.2092180960653	2633.0059866364772	2612.982115065201	2640.757069947145	2643.8613502304993	2637.464795012598	2639.5506591109493	2636.828510046916	2640.0451307233843	2644.4191427544924	2641.730433872932	2640.8262587854583	2639.3623489753945	2665.8081839892866
2621.9936303017053	2628.009416486537	2649.384437919342	2646.7438760721793	2636.0778979473557	2634.1887426429907	2627.3239895156003	2620.3444214175397	2644.482885545427	2633.871166384557	2638.2462021713905	2623.98147836652	2642.465206549582	2624.599551159251	2609.158325857985	2622.063621411212	2626.2092180960653	2633.0059866364772	2612.982115065201	2640.757069947145	2643.8613502304993	2637.464795012598	2639.5506591109493	2636.828510046916	2640.0451307233843	2644.4191427544924	2641.730433872932	2630.102179799267	2638.9787814005977	2665.8081839892866
2621.9936303017053	2628.009416486537	2649.384437919342	2646.7438760721793	2636.0778979473557	2634.1887426429907	2627.3239895156003	2620.3444214175397	2644.482885545427	2633.871166384557	2635.6930083639286	2623.98147836652	2642.465206549582	2623.6747996082822	2609.158325857985	2622.063621411212	2626.2092180960653	2633.0059866364772	2612.982115065201	2640.757069947145	2643.8613502304993	2637.464795012598	2639.5506591109493	2636.828510046916	2637.226845824566	2644.4191427544924	2631.682645639291	2630.102179799267	2638.9787814005977	2665.8081839892866
2621.9936303017053	2628.009416486537	2649.384437919342	2646.7438760721793	2636.0778979473557	2634.1887426429907	2627.3239895156003	2620.3444214175397	2644.482885545427	2629.5739232177657	2635.6930083639286	2623.98147836652	2642.465206549582	2623.6747996082822	2609.158325857985	2622.063621411212	2626.2092180960653	2633.0059866364772	2612.982115065201	2640.757069947145	2643.8613502304993	2637.464795012598	2639.5506591109493	2636.828510046916	2637.226845824566	2640.9877063694303	2631.682645639291	2630.102179799267	2638.9787814005977	2661.331784200671
2621.9936303017053	2628.009416486537	2648.7615673718474	2636.875739228501	2636.0778979473557	2634.1887426429907	2627.3239895156003	2620.3444214175397	2641.7572177899456	2629.5739232177657	2635.6930083639286	2623.98147836652	2642.465206549582	2623.6747996082822	2609.158325857985	2622.063621411212	2626.2092180960653	2633.0059866364772	2612.982115065201	2640.757069947145	2643.8613502304993	2637.464795012598	2639.5506591109493	2636.828510046916	2637.226845824566	2638.2534840539547	2631.682645639291	2630.102179799267	2638.1228764801854	2661.331784200671
2621.9936303017053	2628.009416486537	2648.7615673718474	2636.875739228501	2636.0778979473557	2634.1887426429907	2627.3239895156003	2620.3444214175397	2641.7572177899456	2629.5739232177657	2635.6930083639286	2623.98147836652	2642.465206549582	2623.6747996082822	2609.158325857985	2622.063621411212	2626.2092180960653	2631.553566857435	2612.982115065201	2634.203770399917	2643.8613502304993	2633.6256838534186	2625.309368067187	2636.828510046916	2637.226845824566	2638.2534840539547	2630.840092246157	2630.102179799267	2638.1228764801854	2661.331784200671
2621.9936303017053	2622.3784698498393	2648.7615673718474	2616.261323048615	2636.0778979473557	2634.1887426429907	2627.3239895156003	2620.3444214175397	2635.432776717379	2629.5739232177657	2635.6930083639286	2623.98147836652	2642.465206549582	2623.6747996082822	2609.158325857985	2622.063621411212	2626.2092180960653	2631.553566857435	2612.982115065201	2634.203770399917	2643.8613502304993	2626.916013074663	2616.6482604863677	2636.828510046916	2637.226845824566	2638.2534840539547	2630.840092246157	2630.102179799267	2636.378002818985	2657.618124623228
2621.9936303017053	2622.3784698498393	2648.7615673718474	2616.261323048615	2634.2153119502077	2634.1887426429907	2618.8637365332233	2620.3444214175397	2635.432776717379	2629.5739232177657	2635.6930083639286	2616.22773415553	2632.87713388489	2623.6747996082822	2609.158325857985	2622.063621411212	2626.2092180960653	2631.553566857435	2612.982115065201	2634.203770399917	2638.228147477461	2626.916013074663	2616.6482604863677	2636.828510046916	2637.226845824566	2638.2534840539547	2630.840092246157	2630.102179799267	2636.378002818985	2657.618124623228
2621.9936303017053	2622.3784698498393	2648.7615673718474	2616.261323048615	2634.2153119502077	2634.1887426429907	2618.8637365332233	2620.3444214175397	2635.432776717379	2625.2992533306724	2635.6930083639286	2616.22773415553	2632.87713388489	2614.5776301218843	2609.158325857985	2622.063621411212	2626.2092180960653	2631.553566857435	2612.982115065201	2634.203770399917	2638.228147477461	2626.916013074663	2616.6482604863677	2636.566595708471	2637.226845824566	2638.2534840539547	2630.840092246157	2630.102179799267	2636.378002818985	2657.618124623228
2618.8744190759144	2622.3784698498393	2647.5111479157367	2616.261323048615	2634.2153119502077	2634.1887426429907	2618.8637365332233	2620.3444214175397	2632.5337779005777	2625.2992533306724	2635.6930083639286	2616.22773415553	2632.87713388489	2614.5776301218843	2609.158325857985	2622.063621411212	2626.2092180960653	2631.553566857435	2612.982115065201	2634.203770399917	2631.9746840482803	2626.916013074663	2614.158882569194	2636.566595708471	2637.226845824566	2638.2534840539547	2630.840092246157	2630.102179799267	2636.378002818985	2657.618124623228
2618.8744190759144	2622.3784698498393	2632.003884883569	2616.261323048615	2627.195714811727	2634.1887426429907	2618.8637365332233	2620.3444214175397	2632.5337779005777	2614.5396664649306	2635.6930083639286	2616.22773415553	2632.679459407225	2614.5776301218843	2609.158325857985	2622.063621411212	2626.2092180960653	2631.553566857435	2612.982115065201	2634.203770399917	2631.9746840482803	2612.0921011301	2614.158882569194	2636.566595708471	2637.226845824566	2638.2534840539547	2627.99573688441	2630.102179799267	2636.378002818985	2657.618124623228
2618.8744190759144	2622.3784698498393	2632.003884883569	2616.261323048615	2627.195714811727	2634.1887426429907	2618.8637365332233	2620.3444214175397	2632.5337779005777	2614.5396664649306	2635.6930083639286	2616.22773415553	2632.679459407225	2614.5776301218843	2609.158325857985	2622.063621411212	2626.2092180960653	2631.553566857435	2612.982115065201	2634.203770399917	2631.9746840482803	2609.688107222017	2614.158882569194	2636.566595708471	2637.226845824566	2638.2534840539547	2627.5983090272234	2630.102179799267	2636.378002818985	2657.618124623228
2618.8744190759144	2622.3784698498393	2623.2304990529146	2616.261323048615	2627.195714811727	2634.1887426429907	2618.8637365332233	2620.3444214175397	2632.5337779005777	2614.5396664649306	2635.6930083639286	2616.22773415553	2632.663715150703	2614.5776301218843	2609.158325857985	2622.063621411212	2626.2092180960653	2631.553566857435	2612.982115065201	2634.203770399917	2629.065283352638	2609.688107222017	2612.1759462061195	2636.566595708471	2637.226845824566	2633.8520359966947	2627.5983090272234	2630.102179799267	2636.378002818985	2657.618124623228
2616.2172260148222	2622.3784698498393	2623.2304990529146	2616.261323048615	2627.195714811727	2634.1887426429907	2618.8637365332233	2620.3444214175397	2632.5337779005777	2614.5396664649306	2618.063579072177	2613.1884819883767	2632.663715150703	2608.8793480759455	2609.158325857985	2622.063621411212	2626.2092180960653	2631.553566857435	2612.982115065201	2634.203770399917	2629.065283352638	2609.688107222017	2612.1759462061195	2636.566595708471	2637.226845824566	2633.8520359966947	2627.5983090272234	2630.102179799267	2636.378002818985	2646.8216777428916
2616.2172260148222	2622.3784698498393	2623.2304990529146	2616.2422445397237	2627.195714811727	2634.1887426429907	2618.8637365332233	2620.3444214175397	2632.5337779005777	2612.8457545402875	2618.063579072177	2613.1884819883767	2632.663715150703	2608.8793480759455	2609.158325857985	2622.063621411212	2626.2092180960653	2631.553566857435	2612.982115065201	2633.9796120623623	2629.065283352638	2609.688107222017	2607.0165836768642	2636.566595708471	2637.226845824566	2633.8520359966947	2627.5983090272234	2627.1517992952377	2636.378002818985	2642.1361849414834
2616.2172260148222	2622.3784698498393	2623.2304990529146	2616.2422445397237	2627.195714811727	2634.1887426429907	2618.8637365332233	2620.3444214175397	2620.0360647191774	2612.8457545402875	2618.063579072177	2613.1884819883767	2632.663715150703	2608.8793480759455	2609.158325857985	2622.063621411212	2624.68864233559	2631.553566857435	2612.982115065201	2633.9796120623623	2629.065283352638	2609.688107222017	2603.6827096358834	2636.566595708471	2637.226845824566	2633.8520359966947	2627.167803657773	2627.1517992952377	2628.4136911116852	2638.325801834611
2616.2172260148222	2621.7111543637484	2623.2304990529146	2616.2422445397237	2627.195714811727	2629.7456709987473	2618.8637365332233	2620.3444214175397	2620.0360647191774	2612.8457545402875	2612.0113436839115	2613.1884819883767	2632.663715150703	2608.8793480759455	2609.158325857985	2622.063621411212	2624.68864233559	2631.553566857435	2612.982115065201	2631.657782415	2629.065283352638	2609.688107222017	2603.6827096358834	2636.566595708471	2630.205136153197	2633.8520359966947	2627.167803657773	2627.1517992952377	2628.4136911116852	2638.325801834611
2614.3472442761126	2621.7111543637484	2623.2304990529146	2616.2422445397237	2627.195714811727	2629.7456709987473	2618.8637365332233	2620.3444214175397	2620.0360647191774	2612.8457545402875	2612.0113436839115	2613.1884819883767	2632.663715150703	2608.8793480759455	2609.158325857985	2622.063621411212	2624.68864233559	2627.7701342294413	2612.982115065201	2631.657782415	2629.065283352638	2609.688107222017	2603.6827096358834	2636.566595708471	2624.4126316011934	2632.444434163029	2627.167803657773	2627.1517992952377	2624.6918865958282	2638.325801834611
2614.3472442761126	2621.7111543637484	2623.2304990529146	2616.2422445397237	2627.195714811727	2629.7456709987473	2618.8637365332233	2620.3444214175397	2620.0360647191774	2612.8457545402875	2612.0113436839115	2613.1884819883767	2632.663715150703	2608.8793480759455	2609.158325857985	2622.063621411212	2624.68864233559	2627.7701342294413	2612.982115065201	2631.657782415	2619.81453357646	2609.688107222017	2603.6827096358834	2633.685496129249	2609.103670183329	2623.594239531175	2627.167803657773	2627.1517992952377	2624.6918865958282	2621.8532342128697
2614.3472442761126	2621.7111543637484	2623.2304990529146	2616.2422445397237	2627.195714811727	2629.7456709987473	2618.8637365332233	2620.3444214175397	2620.0360647191774	2612.8457545402875	2612.0113436839115	2613.1884819883767	2632.663715150703	2608.8793480759455	2609.158325857985	2615.566684885522	2624.68864233559	2627.7701342294413	2612.982115065201	2631.657782415	2619.81453357646	2609.688107222017	2603.6827096358834	2633.685496129249	2609.103670183329	2623.594239531175	2627.167803657773	2627.1517992952377	2620.165685097878	2621.8532342128697
2614.3472442761126	2621.7111543637484	2623.2304990529146	2616.2422445397237	2626.4410592170857	2629.7456709987473	2618.8637365332233	2620.3444214175397	2620.0360647191774	2612.8457545402875	2612.0113436839115	2611.1556323605714	2632.663715150703	2608.8793480759455	2609.158325857985	2615.566684885522	2624.68864233559	2627.7701342294413	2612.982115065201	2631.343354823498	2619.81453357646	2603.364629311596	2603.6827096358834	2633.685496129249	2609.103670183329	2623.594239531175	2627.167803657773	2627.1517992952377	2620.165685097878	2613.302242111916
2614.3472442761126	2621.7111543637484	2623.2304990529146	2616.2422445397237	2620.606360340642	2621.5242027219124	2618.8637365332233	2620.3444214175397	2620.0360647191774	2612.8457545402875	2612.0113436839115	2611.1556323605714	2628.6185462387816	2608.8793480759455	2609.158325857985	2615.566684885522	2624.68864233559	2627.7701342294413	2612.982115065201	2631.343354823498	2619.81453357646	2591.926704880936	2603.6827096358834	2633.685496129249	2609.103670183329	2623.594239531175	2627.167803657773	2627.1517992952377	2620.165685097878	2613.302242111916
2614.3472442761126	2621.7111543637484	2622.41566410216	2616.2422445397237	2620.606360340642	2621.5242027219124	2616.4567557850205	2613.1752822948006	2620.0360647191774	2612.8457545402875	2612.0113436839115	2611.1556323605714	2628.6185462387816	2608.8793480759455	2609.158325857985	2615.566684885522	2624.68864233559	2627.7701342294413	2612.982115065201	2619.7461270350805	2619.81453357646	2591.926704880936	2603.6827096358834	2633.685496129249	2609.103670183329	2618.783067747404	2627.167803657773	2627.1517992952377	2620.165685097878	2613.302242111916
2614.3472442761126	2616.267714840457	2622.41566410216	2616.2422445397237	2620.606360340642	2621.5242027219124	2616.4567557850205	2613.1752822948006	2620.0360647191774	2611.0991178102217	2612.0113436839115	2611.1556323605714	2628.6185462387816	2608.8793480759455	2609.158325857985	2615.566684885522	2618.5569549817683	2627.7701342294413	2612.982115065201	2619.7461270350805	2619.81453357646	2591.926704880936	2603.6827096358834	2610.3982479285123	2609.103670183329	2618.783067747404	2627.167803657773	2627.1517992952377	2611.2386333634095	2613.302242111916
2614.3472442761126	2616.267714840457	2622.41566410216	2616.2422445397237	2620.606360340642	2621.5242027219124	2608.453075579457	2613.1752822948006	2620.0360647191774	2611.0991178102217	2608.0947421651167	2611.1556323605714	2628.6185462387816	2608.8793480759455	2609.158325857985	2604.071648997461	2618.5569549817683	2627.7701342294413	2612.982115065201	2619.7461270350805	2619.81453357646	2591.926704880936	2603.6827096358834	2610.3982479285123	2599.0852529157546	2601.2700159496635	2627.167803657773	2627.1517992952377	2611.2386333634095	2613.302242111916
2614.3472442761126	2616.030465639831	2622.41566410216	2615.734266123363	2620.606360340642	2621.5242027219124	2608.453075579457	2608.3882252831754	2620.0360647191774	2611.0991178102217	2608.0947421651167	2611.1556323605714	2628.2586444436083	2608.8793480759455	2609.158325857985	2604.071648997461	2618.5569549817683	2627.7701342294413	2612.982115065201	2619.7461270350805	2614.917440172254	2591.926704880936	2603.6827096358834	2610.3982479285123	2599.0852529157546	2601.2700159496635	2624.774760384862	2627.1517992952377	2611.2386333634095	2613.302242111916
2614.3472442761126	2609.729402616772	2622.41566410216	2607.521875723085	2620.606360340642	2621.5242027219124	2608.453075579457	2608.3882252831754	2620.0360647191774	2610.2719892673654	2608.0947421651167	2591.794006717191	2628.2586444436083	2608.8793480759455	2609.158325857985	2597.9351381529827	2607.623214938396	2627.7701342294413	2612.982115065201	2617.034665427864	2614.917440172254	2591.926704880936	2596.3207076078693	2610.3982479285123	2599.0852529157546	2601.2700159496635	2624.774760384862	2627.1517992952377	2611.2386333634095	2613.302242111916
2614.3472442761126	2609.729402616772	2622.41566410216	2607.521875723085	2620.606360340642	2617.2383096805197	2608.453075579457	2608.3882252831754	2620.0360647191774	2610.2719892673654	2607.082924189687	2591.794006717191	2622.9041872513126	2604.568276409429	2609.158325857985	2597.9351381529827	2607.623214938396	2625.393975736352	2612.982115065201	2617.034665427864	2610.7920559060976	2591.926704880936	2596.3207076078693	2606.394870098776	2599.0852529157546	2601.2700159496635	2624.774760384862	2627.1517992952377	2611.2386333634095	2613.302242111916
2614.3472442761126	2609.729402616772	2622.41566410216	2607.521875723085	2620.606360340642	2617.2383096805197	2608.453075579457	2608.3882252831754	2607.75799447638	2610.2719892673654	2607.082924189687	2591.794006717191	2622.9041872513126	2596.2357809562072	2609.158325857985	2597.9351381529827	2607.623214938396	2625.393975736352	2600.4240709135247	2617.034665427864	2610.7920559060976	2591.926704880936	2596.3207076078693	2606.394870098776	2599.0852529157546	2601.2700159496635	2624.3419284699826	2627.1517992952377	2611.2386333634095	2613.302242111916
2614.3472442761126	2609.729402616772	2622.1268214835086	2607.521875723085	2620.606360340642	2617.2383096805197	2608.453075579457	2608.3882252831754	2607.75799447638	2599.327856135073	2607.082924189687	2591.794006717191	2622.9041872513126	2596.2357809562072	2609.158325857985	2595.893506788167	2607.623214938396	2625.393975736352	2600.4240709135247	2617.034665427864	2610.7920559060976	2591.926704880936	2596.3207076078693	2606.394870098776	2599.0852529157546	2601.2700159496635	2624.3419284699826	2623.2225124335932	2611.2386333634095	2610.563349557992
2614.3472442761126	2609.729402616772	2622.1268214835086	2607.521875723085	2611.0028511120304	2617.2383096805197	2608.453075579457	2608.3882252831754	2607.75799447638	2599.327856135073	2607.082924189687	2591.794006717191	2621.4675186805716	2596.2357809562072	2609.158325857985	2593.4854278523617	2604.0602445566906	2625.393975736352	2600.4240709135247	2617.034665427864	2610.7920559060976	2591.926704880936	2596.3207076078693	2606.394870098776	2591.207246533736	2595.36596118589	2624.3419284699826	2623.2225124335932	2611.2386333634095	2610.563349557992
2614.3472442761126	2609.729402616772	2616.127727464709	2607.521875723085	2611.0028511120304	2617.2383096805197	2608.453075579457	2608.3882252831754	2607.75799447638	2599.327856135073	2607.082924189687	2591.794006717191	2621.4675186805716	2596.2357809562072	2609.158325857985	2593.4854278523617	2604.0602445566906	2621.8942261789957	2600.4240709135247	2614.5561937578977	2610.7920559060976	2591.926704880936	2596.3207076078693	2597.0100638362424	2591.207246533736	2595.36596118589	2624.3419284699826	2623.2225124335932	2611.2386333634095	2610.563349557992
2614.3472442761126	2609.729402616772	2616.127727464709	2607.521875723085	2611.0028511120304	2617.2383096805197	2608.453075579457	2607.942445499272	2607.75799447638	2599.327856135073	2607.082924189687	2591.794006717191	2621.4675186805716	2596.2357809562072	2609.158325857985	2593.4854278523617	2604.0602445566906	2621.8942261789957	2600.4240709135247	2614.5561937578977	2610.7920559060976	2589.4235902862374	2596.3207076078693	2596.583267904635	2591.207246533736	2595.36596118589	2624.3419284699826	2623.2225124335932	2606.878625094731	2610.563349557992
2613.23498734458	2609.729402616772	2613.8139129363826	2607.521875723085	2611.0028511120304	2617.2383096805197	2596.609379115633	2607.942445499272	2607.75799447638	2599.327856135073	2605.822385299973	2591.794006717191	2621.4675186805716	2596.2357809562072	2609.158325857985	2593.4854278523617	2604.0602445566906	2612.3232750494076	2600.4240709135247	2614.5561937578977	2610.7920559060976	2589.4235902862374	2596.3207076078693	2596.583267904635	2591.207246533736	2587.6012437195554	2624.3419284699826	2623.2225124335932	2606.878625094731	2610.563349557992
2613.23498734458	2605.588810357784	2613.8139129363826	2607.521875723085	2611.0028511120304	2617.2383096805197	2596.609379115633	2607.942445499272	2607.75799447638	2599.327856135073	2599.5328984167304	2591.794006717191	2621.4675186805716	2596.2357809562072	2609.158325857985	2593.4854278523617	2600.049800066793	2612.3232750494076	2600.4240709135247	2614.5561937578977	2608.75525981414	2589.4235902862374	2596.3207076078693	2595.9060747585195	2591.207246533736	2587.6012437195554	2624.3419284699826	2622.3708309518033	2606.878625094731	2610.563349557992
2613.23498734458	2605.588810357784	2613.8139129363826	2607.521875723085	2611.0028511120304	2595.021148386258	2596.609379115633	2607.942445499272	2607.75799447638	2599.327856135073	2599.5328984167304	2591.794006717191	2615.77392259197	2596.2357809562072	2609.158325857985	2590.0872282779956	2600.049800066793	2608.5872176599423	2600.4240709135247	2614.5561937578977	2608.75525981414	2589.4235902862374	2596.3207076078693	2595.9060747585195	2591.207246533736	2587.6012437195554	2619.442054095973	2622.3708309518033	2604.278189507265	2610.563349557992
2613.23498734458	2605.588810357784	2607.687036493524	2607.521875723085	2611.0028511120304	2595.021148386258	2596.609379115633	2607.942445499272	2607.75799447638	2594.7205392925475	2599.5328984167304	2591.794006717191	2614.704512672964	2596.2357809562072	2609.158325857985	2590.0872282779956	2600.049800066793	2608.5872176599423	2596.4320551522464	2614.5561937578977	2608.75525981414	2575.8078044869835	2596.3207076078693	2595.9060747585195	2591.207246533736	2587.6012437195554	2619.442054095973	2615.658674195885	2604.278189507265	2608.329482619203
2612.8977945059905	2605.588810357784	2607.687036493524	2596.568127676198	2595.4586812019365	2595.021148386258	2596.609379115633	2607.942445499272	2607.75799447638	2588.4656261481427	2599.5328984167304	2591.794006717191	2614.704512672964	2596.2357809562072	2608.583112225751	2590.0872282779956	2600.049800066793	2608.5872176599423	2596.4320551522464	2613.156355792286	2608.75525981414	2575.8078044869835	2596.3207076078693	2595.9060747585195	2591.207246533736	2583.1718969661592	2619.23506128437	2615.658674195885	2604.278189507265	2608.329482619203
2612.8977945059905	2605.588810357784	2607.687036493524	2596.568127676198	2595.4586812019365	2595.021148386258	2596.609379115633	2607.942445499272	2607.75799447638	2588.4656261481427	2599.5328984167304	2591.794006717191	2609.817267741236	2596.2357809562072	2603.4876246484127	2590.0872282779956	2600.049800066793	2608.5872176599423	2596.4320551522464	2610.7039681715505	2608.75525981414	2575.8078044869835	2591.4547834327	2595.9060747585195	2591.207246533736	2583.1718969661592	2612.3585200015327	2615.658674195885	2604.278189507265	2608.329482619203
2612.8977945059905	2605.588810357784	2607.687036493524	2596.568127676198	2595.4586812019365	2591.7141223919325	2596.609379115633	2602.302652623205	2602.806338504381	2588.4656261481427	2599.5328984167304	2591.794006717191	2609.817267741236	2596.2357809562072	2603.4876246484127	2590.0872282779956	2600.049800066793	2608.5872176599423	2596.4320551522464	2610.7039681715505	2608.75525981414	2575.8078044869835	2591.4547834327	2595.9060747585195	2591.207246533736	2583.1718969661592	2606.4553039380153	2615.658674195885	2604.278189507265	2608.329482619203
2611.4324973525563	2605.588810357784	2598.4757546955484	2596.568127676198	2595.4586812019365	2591.7141223919325	2591.628695111347	2602.302652623205	2602.806338504381	2588.4656261481427	2599.5328984167304	2591.794006717191	2609.817267741236	2596.2357809562072	2603.4876246484127	2590.0872282779956	2600.049800066793	2608.5872176599423	2591.8943098087157	2610.7039681715505	2608.75525981414	2575.8078044869835	2591.4547834327	2595.9060747585195	2591.207246533736	2583.1718969661592	2606.4553039380153	2604.774657828333	2604.278189507265	2604.381658985618
2609.6130095843514	2602.7360932996457	2598.4757546955484	2596.568127676198	2595.4586812019365	2591.7141223919325	2591.628695111347	2602.302652623205	2602.806338504381	2579.6510446429866	2599.5328984167304	2591.794006717191	2584.447970066608	2593.0441892113063	2601.128335915665	2590.0872282779956	2582.9121592795623	2608.5872176599423	2591.8943098087157	2610.7039681715505	2608.75525981414	2575.8078044869835	2591.4547834327	2595.9060747585195	2591.207246533736	2583.1718969661592	2606.4553039380153	2604.774657828333	2604.278189507265	2604.381658985618
2609.6130095843514	2602.7360932996457	2598.4757546955484	2596.568127676198	2595.4586812019365	2591.7141223919325	2591.628695111347	2602.302652623205	2602.806338504381	2579.6510446429866	2599.5328984167304	2591.794006717191	2584.447970066608	2593.0441892113063	2601.128335915665	2590.0872282779956	2581.0387540888287	2604.5221681546013	2591.8943098087157	2610.193562159057	2608.75525981414	2575.8078044869835	2591.4547834327	2595.9060747585195	2591.207246533736	2583.1718969661592	2606.4553039380153	2599.114372079763	2597.1919239167532	2604.381658985618
2609.6130095843514	2602.7360932996457	2598.4757546955484	2596.568127676198	2595.4586812019365	2591.7141223919325	2591.628695111347	2598.9306133825735	2602.806338504381	2579.6510446429866	2599.5328984167304	2588.493566807779	2584.447970066608	2593.0441892113063	2601.128335915665	2590.0872282779956	2581.0387540888287	2604.5221681546013	2591.8943098087157	2610.193562159057	2607.0380780946743	2575.8078044869835	2591.4547834327	2595.9060747585195	2591.207246533736	2583.1718969661592	2606.4553039380153	2599.114372079763	2597.1919239167532	2604.381658985618
2609.6130095843514	2602.7360932996457	2598.4757546955484	2596.568127676198	2595.4586812019365	2582.4034580636717	2591.628695111347	2597.465306988392	2587.0746870680746	2579.6510446429866	2599.5328984167304	2588.493566807779	2584.447970066608	2593.0441892113063	2601.128335915665	2590.0872282779956	2581.0387540888287	2604.5221681546013	2591.8943098087157	2610.193562159057	2607.0380780946743	2575.8078044869835	2591.4547834327	2595.9060747585195	2591.207246533736	2583.1718969661592	2606.4553039380153	2595.7376490430483	2597.1919239167532	2604.381658985618
2609.6130095843514	2602.7360932996457	2598.4757546955484	2596.568127676198	2595.4586812019365	2582.4034580636717	2586.3641578948514	2597.465306988392	2587.0746870680746	2579.6510446429866	2599.5328984167304	2588.493566807779	2584.447970066608	2593.0441892113063	2598.395171649247	2590.0872282779956	2581.0387540888287	2604.5221681546013	2591.8943098087157	2607.25991633891	2607.0380780946743	2575.8078044869835	2591.4547834327	2595.9060747585195	2591.207246533736	2583.1718969661592	2606.4553039380153	2595.7376490430483	2597.1919239167532	2599.3031179439636
2609.6130095843514	2602.7360932996457	2598.4757546955484	2596.568127676198	2595.4586812019365	2574.1664319117613	2586.3641578948514	2592.72073014039	2587.0746870680746	2579.6510446429866	2595.408004370808	2588.493566807779	2584.447970066608	2593.0441892113063	2598.395171649247	2590.0872282779956	2581.0387540888287	2604.5221681546013	2591.8943098087157	2607.25991633891	2607.0380780946743	2575.8078044869835	2591.4547834327	2595.9060747585195	2591.207246533736	2583.1718969661592	2606.4553039380153	2595.7376490430483	2597.1919239167532	2589.3011057219132
2606.753772565324	2600.816979111545	2598.4757546955484	2596.568127676198	2595.4586812019365	2574.1664319117613	2586.3641578948514	2592.72073014039	2587.0746870680746	2579.6510446429866	2595.408004370808	2588.493566807779	2584.447970066608	2593.0441892113063	2598.395171649247	2590.0872282779956	2581.0387540888287	2604.5221681546013	2591.8943098087157	2607.25991633891	2607.0380780946743	2575.8078044869835	2591.4547834327	2595.4269531178966	2591.207246533736	2583.1718969661592	2606.4553039380153	2595.7376490430483	2597.1919239167532	2589.3011057219132
2606.753772565324	2600.816979111545	2598.4757546955484	2596.568127676198	2595.4586812019365	2574.1664319117613	2586.3641578948514	2577.2086318784827	2587.0746870680746	2579.6510446429866	2595.408004370808	2588.493566807779	2584.447970066608	2593.0441892113063	2597.5542474324143	2590.0872282779956	2581.0387540888287	2604.5221681546013	2587.3020906011157	2597.554052405453	2607.0380780946743	2575.8078044869835	2591.4547834327	2595.3215584400887	2591.207246533736	2583.1718969661592	2606.4553039380153	2595.7376490430483	2597.1919239167532	2589.3011057219132
2606.753772565324	2600.816979111545	2598.4757546955484	2594.7522104597474	2595.4586812019365	2574.1664319117613	2586.3641578948514	2577.2086318784827	2587.0746870680746	2579.6510446429866	2595.408004370808	2588.493566807779	2584.447970066608	2593.0441892113063	2597.5542474324143	2590.0872282779956	2581.0387540888287	2604.5221681546013	2587.3020906011157	2597.554052405453	2606.0700551740206	2575.8078044869835	2591.4547834327	2595.3215584400887	2591.207246533736	2583.1718969661592	2606.4553039380153	2595.7376490430483	2597.1919239167532	2589.3011057219132
2601.677808753274	2600.816979111545	2598.4757546955484	2594.7522104597474	2595.4586812019365	2574.1664319117613	2586.3641578948514	2577.2086318784827	2587.0746870680746	2579.6510446429866	2595.408004370808	2588.493566807779	2584.447970066608	2593.0441892113063	2597.5542474324143	2590.0872282779956	2581.0387540888287	2604.5221681546013	2587.3020906011157	2597.554052405453	2606.0700551740206	2575.8078044869835	2591.4547834327	2595.3215584400887	2591.207246533736	2583.1718969661592	2606.4553039380153	2595.7376490430483	2597.1919239167532	2589.3011057219132
2601.677808753274	2600.816979111545	2598.4757546955484	2594.7522104597474	2595.4586812019365	2574.1664319117613	2586.3641578948514	2574.0677357747345	2587.0746870680746	2579.6510446429866	2595.408004370808	2588.493566807779	2584.447970066608	2593.0441892113063	2597.5542474324143	2583.735337899769	2581.0387540888287	2604.5221681546013	2587.3020906011157	2597.554052405453	2606.0700551740206	2575.8078044869835	2591.4547834327	2595.3215584400887	2591.207246533736	2580.998271574399	2606.4553039380153	2593.380673946698	2597.1919239167532	2589.3011057219132
2601.677808753274	2600.816979111545	2598.4757546955484	2591.8039531459835	2595.4586812019365	2574.1664319117613	2586.3641578948514	2574.0677357747345	2587.0746870680746	2579.6510446429866	2595.408004370808	2588.493566807779	2584.447970066608	2592.1153970136143	2597.5542474324143	2583.735337899769	2581.0387540888287	2604.5221681546013	2587.3020906011157	2597.554052405453	2606.0700551740206	2575.8078044869835	2591.4547834327	2595.3215584400887	2591.207246533736	2563.1407965873723	2602.041429481956	2593.380673946698	2597.1919239167532	2589.3011057219132
2601.677808753274	2600.816979111545	2598.4757546955484	2591.8039531459835	2595.4586812019365	2574.1664319117613	2586.3641578948514	2574.0677357747345	2587.0746870680746	2579.6510446429866	2595.408004370808	2583.4571135767014	2584.447970066608	2592.1153970136143	2597.5542474324143	2583.735337899769	2581.0387540888287	2604.5221681546013	2587.3020906011157	2597.554052405453	2606.0700551740206	2575.8078044869835	2591.4547834327	2592.749910108443	2591.207246533736	2563.1407965873723	2602.041429481956	2591.5499519612454	2597.1919239167532	2589.3011057219132
2596.70141635455	2600.816979111545	2596.8359995115316	2591.8039531459835	2595.4586812019365	2574.1664319117613	2586.3641578948514	2574.0677357747345	2575.3573988581766	2579.6510446429866	2595.408004370808	2583.4571135767014	2584.447970066608	2592.1153970136143	2582.381813805281	2583.735337899769	2581.0387540888287	2604.328172196517	2587.3020906011157	2596.8971411696293	2606.0700551740206	2575.8078044869835	2591.4547834327	2592.749910108443	2591.207246533736	2563.1407965873723	2602.041429481956	2591.5499519612454	2597.1919239167532	2589.3011057219132
2596.70141635455	2590.172191942408	2596.8359995115316	2591.8039531459835	2595.4586812019365	2574.1664319117613	2579.9042579370634	2574.0677357747345	2575.3573988581766	2579.6510446429866	2595.408004370808	2583.4571135767014	2584.447970066608	2592.1153970136143	2582.381813805281	2583.735337899769	2581.0387540888287	2601.8728363293635	2587.3020906011157	2596.8971411696293	2592.1331515655775	2575.8078044869835	2591.4547834327	2592.749910108443	2591.207246533736	2563.1407965873723	2595.702081689159	2591.5499519612454	2597.1919239167532	2589.3011057219132
2594.0332057459277	2590.172191942408	2594.3070881977515	2591.8039531459835	2595.4586812019365	2574.1664319117613	2579.9042579370634	2574.0677357747345	2575.3573988581766	2579.6510446429866	2595.408004370808	2583.4571135767014	2584.447970066608	2592.1153970136143	2580.574360047369	2583.735337899769	2581.0387540888287	2601.8728363293635	2587.3020906011157	2596.8971411696293	2592.1331515655775	2575.8078044869835	2591.4547834327	2592.749910108443	2591.207246533736	2563.1407965873723	2595.702081689159	2591.5499519612454	2597.1919239167532	2586.4485313792993
2594.0332057459277	2590.172191942408	2592.1780256069924	2586.8530221110773	2595.4586812019365	2574.1664319117613	2579.9042579370634	2574.0677357747345	2575.3573988581766	2579.6510446429866	2595.408004370808	2583.4571135767014	2584.447970066608	2592.1153970136143	2580.574360047369	2583.735337899769	2574.6425849104085	2601.8728363293635	2587.3020906011157	2596.8971411696293	2592.1331515655775	2575.8078044869835	2591.4547834327	2592.749910108443	2591.207246533736	2563.1407965873723	2595.702081689159	2591.5499519612454	2597.1919239167532	2586.4485313792993
2594.0332057459277	2590.172191942408	2592.1780256069924	2586.8530221110773	2587.2891438177335	2574.1664319117613	2579.9042579370634	2574.0677357747345	2575.3573988581766	2579.6510446429866	2595.408004370808	2583.4571135767014	2584.447970066608	2592.1153970136143	2580.574360047369	2583.735337899769	2574.6425849104085	2601.8728363293635	2587.3020906011157	2591.1516385084437	2589.624209880314	2575.8078044869835	2591.4547834327	2592.749910108443	2591.207246533736	2563.1407965873723	2595.702081689159	2591.5499519612454	2597.1919239167532	2586.4485313792993
2594.0332057459277	2590.172191942408	2588.0435758912613	2586.8530221110773	2584.800696476507	2574.1664319117613	2579.9042579370634	2574.0677357747345	2575.3573988581766	2578.7432560059688	2595.408004370808	2583.4571135767014	2584.447970066608	2592.1153970136143	2580.574360047369	2583.735337899769	2574.6425849104085	2600.560589156526	2585.857698323099	2586.9973329028844	2581.044269141456	2575.8078044869835	2578.3831306066804	2592.749910108443	2591.207246533736	2563.1407965873723	2594.058254011565	2580.76397925066	2597.1919239167532	2586.4485313792993
2594.0332057459277	2590.172191942408	2588.0435758912613	2586.8530221110773	2584.800696476507	2574.1664319117613	2579.9042579370634	2574.0677357747345	2575.3573988581766	2578.7432560059688	2586.3345903861928	2583.4571135767014	2581.7800297622703	2590.8419156672135	2578.922125371334	2580.595711483337	2574.6425849104085	2593.5473219359383	2585.857698323099	2586.9973329028844	2581.044269141456	2575.8078044869835	2578.3831306066804	2592.749910108443	2591.207246533736	2563.1407965873723	2594.058254011565	2580.76397925066	2597.1919239167532	2580.2613216704763
2594.0332057459277	2590.172191942408	2588.0435758912613	2586.8530221110773	2584.800696476507	2574.1664319117613	2579.9042579370634	2574.0677357747345	2575.3573988581766	2578.7432560059688	2586.3345903861928	2583.4571135767014	2576.3467999316035	2590.8419156672135	2578.922125371334	2579.3411478946027	2574.6425849104085	2593.5473219359383	2585.857698323099	2586.9973329028844	2578.180705727048	2575.8078044869835	2578.3831306066804	2592.749910108443	2591.207246533736	2563.1407965873723	2594.058254011565	2580.76397925066	2591.7050327532324	2580.2613216704763
2585.909514531353	2590.172191942408	2588.0435758912613	2586.8530221110773	2584.800696476507	2574.1664319117613	2579.9042579370634	2574.0677357747345	2575.3573988581766	2578.7432560059688	2586.3345903861928	2583.4571135767014	2576.3467999316035	2590.3919313652177	2578.922125371334	2579.3411478946027	2574.6425849104085	2592.927453068009	2585.39999734684	2586.9973329028844	2578.180705727048	2575.8078044869835	2578.3831306066804	2591.8308961508396	2591.207246533736	2563.1407965873723	2594.058254011565	2580.76397925066	2588.5308925357594	2580.2613216704763
2582.084852614689	2590.172191942408	2586.2172294636975	2586.8530221110773	2584.800696476507	2574.1664319117613	2579.9042579370634	2572.2380797108044	2575.3573988581766	2578.7432560059688	2581.070867481681	2583.4571135767014	2576.3467999316035	2590.3919313652177	2578.922125371334	2579.3411478946027	2574.6425849104085	2592.927453068009	2585.39999734684	2586.9973329028844	2578.180705727048	2575.8078044869835	2578.3831306066804	2591.8308961508396	2591.207246533736	2563.1407965873723	2579.4198124517607	2580.76397925066	2588.5308925357594	2576.8141569822596
2576.9933368284032	2584.067227181654	2586.2172294636975	2586.8530221110773	2584.800696476507	2574.1664319117613	2579.9042579370634	2572.2380797108044	2575.3573988581766	2576.634946002266	2581.070867481681	2583.4571135767014	2576.3467999316035	2590.3919313652177	2578.922125371334	2579.3411478946027	2574.6425849104085	2592.927453068009	2584.5125744608094	2586.9973329028844	2578.180705727048	2575.8078044869835	2575.139202283489	2591.8308961508396	2591.207246533736	2563.1407965873723	2579.4198124517607	2577.5773360876383	2588.5308925357594	2575.5019443609185
2576.9933368284032	2584.067227181654	2586.2172294636975	2580.424424709732	2584.800696476507	2574.1664319117613	2575.789148588874	2572.2380797108044	2575.3573988581766	2576.634946002266	2581.070867481681	2583.4571135767014	2576.3467999316035	2590.3919313652177	2573.5197307292374	2579.3411478946027	2574.6425849104085	2586.915596377294	2584.5125744608094	2586.9973329028844	2578.180705727048	2575.8078044869835	2575.139202283489	2591.8308961508396	2587.2772839000886	2563.1407965873723	2579.4198124517607	2577.5773360876383	2588.5308925357594	2573.894544123533
2576.9933368284032	2584.067227181654	2586.2172294636975	2580.424424709732	2584.800696476507	2574.1664319117613	2574.906367661384	2572.2380797108044	2570.830859953977	2576.634946002266	2581.070867481681	2583.4571135767014	2576.3467999316035	2590.3919313652177	2573.5197307292374	2578.656372274056	2574.6425849104085	2585.449971129918	2584.5125744608094	2586.9973329028844	2578.180705727048	2575.8078044869835	2575.139202283489	2591.8308961508396	2587.2772839000886	2563.1407965873723	2579.4198124517607	2577.5773360876383	2588.5308925357594	2573.894544123533
2576.9933368284032	2584.067227181654	2586.2172294636975	2580.424424709732	2584.800696476507	2574.1664319117613	2574.906367661384	2572.2380797108044	2570.830859953977	2576.634946002266	2581.070867481681	2583.4571135767014	2576.3467999316035	2587.197159862649	2573.5197307292374	2578.656372274056	2574.6425849104085	2585.449971129918	2584.5125744608094	2581.716502690518	2578.180705727048	2575.8078044869835	2575.139202283489	2591.8308961508396	2587.2772839000886	2563.1407965873723	2579.4198124517607	2577.5773360876383	2588.5308925357594	2573.894544123533
2576.3707571402406	2584.067227181654	2586.2172294636975	2580.424424709732	2584.800696476507	2574.1664319117613	2574.906367661384	2572.2380797108044	2570.830859953977	2576.634946002266	2581.070867481681	2583.4571135767014	2576.3467999316035	2585.185026482447	2573.5197307292374	2578.656372274056	2574.6425849104085	2572.249669637503	2578.128167752684	2572.9882175486746	2578.180705727048	2575.8078044869835	2575.139202283489	2591.8308961508396	2571.1408424406472	2563.1407965873723	2578.061152040354	2577.5773360876383	2588.5308925357594	2573.894544123533
2576.3707571402406	2584.067227181654	2586.2172294636975	2580.424424709732	2584.800696476507	2574.1664319117613	2574.906367661384	2572.2380797108044	2570.830859953977	2576.634946002266	2573.3227085610115	2582.8555286990895	2576.3467999316035	2582.514887431132	2573.5197307292374	2578.656372274056	2574.6425849104085	2572.249669637503	2571.6375740191343	2572.9882175486746	2578.180705727048	2575.8078044869835	2575.139202283489	2586.1704135339114	2571.1408424406472	2563.1407965873723	2578.061152040354	2576.330444654256	2588.5308925357594	2573.894544123533
2576.3707571402406	2584.067227181654	2581.431818236104	2580.036899899983	2584.800696476507	2574.1664319117613	2574.906367661384	2572.2380797108044	2570.830859953977	2576.634946002266	2573.3227085610115	2582.8555286990895	2576.3467999316035	2582.514887431132	2573.5197307292374	2578.656372274056	2574.6425849104085	2572.249669637503	2571.6375740191343	2572.9882175486746	2578.180705727048	2575.8078044869835	2575.139202283489	2581.708999265397	2564.788103567834	2558.3145919780104	2578.061152040354	2576.330444654256	2588.5308925357594	2566.5015498115336
2576.3707571402406	2579.6457852090375	2581.431818236104	2578.8850908899294	2584.523603295571	2574.1664319117613	2574.906367661384	2562.225613492712	2570.830859953977	2576.634946002266	2573.3227085610115	2581.3274072353493	2576.3467999316035	2582.514887431132	2573.0923406669567	2578.656372274056	2574.6425849104085	2572.249669637503	2571.6375740191343	2569.0730397602865	2577.469560114941	2575.8078044869835	2575.139202283489	2578.9335216146874	2564.788103567834	2558.3145919780104	2578.061152040354	2576.330444654256	2583.337099305574	2566.5015498115336
2570.546276545332	2579.6457852090375	2579.4212738615915	2578.8850908899294	2584.523603295571	2574.1664319117613	2574.906367661384	2562.225613492712	2570.830859953977	2576.634946002266	2573.3227085610115	2581.3274072353493	2572.9124021573894	2582.514887431132	2570.6778115828733	2578.656372274056	2574.6425849104085	2572.249669637503	2571.6375740191343	2569.0730397602865	2577.469560114941	2575.8078044869835	2575.139202283489	2578.9335216146874	2564.788103567834	2558.3145919780104	2577.4935149780085	2576.1872390882677	2583.337099305574	2566.5015498115336
2570.546276545332	2579.6457852090375	2579.4212738615915	2578.8850908899294	2584.523603295571	2574.1664319117613	2574.906367661384	2562.225613492712	2570.830859953977	2576.634946002266	2573.3227085610115	2581.3274072353493	2572.9124021573894	2582.514887431132	2570.6778115828733	2578.656372274056	2572.5031134900473	2572.249669637503	2571.6375740191343	2569.0730397602865	2577.469560114941	2575.8078044869835	2575.139202283489	2578.9335216146874	2564.788103567834	2558.3145919780104	2577.4935149780085	2576.1872390882677	2583.337099305574	2562.2994066446736
2565.617763884443	2579.338391843098	2578.4740566370774	2578.5011757746156	2578.727889739779	2574.1664319117613	2574.906367661384	2562.225613492712	2570.830859953977	2576.634946002266	2573.3227085610115	2581.3274072353493	2572.9124021573894	2582.514887431132	2570.6778115828733	2578.656372274056	2572.5031134900473	2572.249669637503	2570.918325687842	2569.0730397602865	2577.469560114941	2575.8078044869835	2574.6961511392965	2578.9335216146874	2564.788103567834	2558.3145919780104	2577.4935149780085	2576.1872390882677	2579.7483004281307	2562.2994066446736
2565.617763884443	2579.338391843098	2577.154110040646	2578.5011757746156	2578.727889739779	2574.1664319117613	2574.906367661384	2562.225613492712	2570.830859953977	2576.4791622557086	2573.3227085610115	2581.3274072353493	2572.9124021573894	2582.514887431132	2570.6778115828733	2576.44094325409	2571.328624874631	2572.249669637503	2570.918325687842	2569.0730397602865	2577.469560114941	2575.8078044869835	2574.6961511392965	2578.9335216146874	2564.788103567834	2558.3145919780104	2575.9606349016376	2576.1872390882677	2578.621831643058	2562.2994066446736
2565.617763884443	2579.338391843098	2577.154110040646	2578.5011757746156	2578.727889739779	2574.1664319117613	2574.906367661384	2562.225613492712	2570.830859953977	2576.4791622557086	2573.3227085610115	2581.3274072353493	2572.9124021573894	2582.514887431132	2568.845895237971	2571.3972104641907	2571.328624874631	2569.292837412213	2570.918325687842	2569.0730397602865	2577.469560114941	2575.8078044869835	2574.6961511392965	2578.9335216146874	2564.788103567834	2558.3145919780104	2575.9606349016376	2568.32342788086	2578.621831643058	2562.2994066446736
2565.617763884443	2572.475067085766	2575.768751308974	2578.5011757746156	2578.727889739779	2574.1664319117613	2574.906367661384	2562.225613492712	2570.2647741964324	2576.4791622557086	2573.3227085610115	2581.3274072353493	2569.1083038004817	2582.514887431132	2568.845895237971	2571.3972104641907	2571.328624874631	2569.292837412213	2570.918325687842	2569.0730397602865	2577.469560114941	2575.8078044869835	2574.6961511392965	2578.9335216146874	2564.788103567834	2558.3145919780104	2575.05659849422	2568.32342788086	2578.621831643058	2562.2994066446736
2565.617763884443	2572.475067085766	2575.768751308974	2575.0829077348744	2572.946390929169	2571.186875328124	2574.906367661384	2562.225613492712	2570.2647741964324	2575.952383682841	2573.3227085610115	2581.3274072353493	2569.1083038004817	2580.3523628037415	2568.845895237971	2571.3972104641907	2571.328624874631	2569.292837412213	2570.918325687842	2569.0730397602865	2577.469560114941	2575.8078044869835	2570.0328318948877	2571.733336384932	2564.788103567834	2558.3145919780104	2575.05659849422	2568.32342788086	2570.6345133180853	2562.2994066446736
2565.617763884443	2572.475067085766	2575.768751308974	2575.0829077348744	2572.946390929169	2571.186875328124	2574.906367661384	2562.225613492712	2570.2647741964324	2575.952383682841	2573.3227085610115	2581.3274072353493	2569.1083038004817	2580.3523628037415	2563.7099378924663	2571.3972104641907	2571.328624874631	2569.292837412213	2570.918325687842	2569.0730397602865	2577.057005156055	2574.9245715250854	2570.0328318948877	2571.733336384932	2564.788103567834	2558.3145919780104	2575.05659849422	2568.32342788086	2568.0515683685617	2562.2994066446736
2565.617763884443	2572.475067085766	2575.768751308974	2575.0829077348744	2566.038184734077	2569.460867242766	2574.906367661384	2562.225613492712	2570.2647741964324	2575.952383682841	2573.3227085610115	2579.264295953247	2569.1083038004817	2580.3523628037415	2563.7099378924663	2570.6556154640066	2571.328624874631	2569.292837412213	2570.918325687842	2569.0730397602865	2577.057005156055	2574.9245715250854	2570.0328318948877	2571.733336384932	2564.788103567834	2558.3145919780104	2575.05659849422	2568.32342788086	2568.0515683685617	2562.2994066446736
2564.0118981124338	2562.946367708815	2562.4628450204787	2575.0829077348744	2566.038184734077	2562.2166434806086	2574.906367661384	2562.225613492712	2570.2647741964324	2575.952383682841	2573.3227085610115	2579.264295953247	2569.1083038004817	2579.7858524175376	2563.7099378924663	2569.9107187919726	2571.328624874631	2568.8916996993935	2568.5814747262034	2569.0730397602865	2577.057005156055	2572.966328329628	2570.0328318948877	2571.733336384932	2564.788103567834	2558.3145919780104	2575.05659849422	2568.32342788086	2568.0515683685617	2562.2994066446736
2564.0118981124338	2562.946367708815	2562.4628450204787	2575.0829077348744	2566.038184734077	2562.2166434806086	2574.906367661384	2562.225613492712	2570.2647741964324	2569.6302796918476	2573.3227085610115	2577.0454473882132	2569.1083038004817	2573.425792121482	2563.7099378924663	2569.9107187919726	2571.328624874631	2568.8916996993935	2568.5814747262034	2567.781366451314	2577.057005156055	2572.966328329628	2570.0328318948877	2571.733336384932	2564.788103567834	2558.3145919780104	2565.7282250769713	2566.2100347962883	2568.0515683685617	2556.3379507884297
2564.0118981124338	2562.946367708815	2562.4628450204787	2565.9425176010645	2566.038184734077	2562.2166434806086	2574.906367661384	2559.165821912682	2570.2647741964324	2569.6302796918476	2573.3227085610115	2566.82456835274	2569.1083038004817	2573.425792121482	2563.7099378924663	2569.9107187919726	2571.328624874631	2568.8916996993935	2568.5814747262034	2567.2898356039846	2577.057005156055	2572.966328329628	2570.0328318948877	2571.733336384932	2564.788103567834	2558.3145919780104	2565.7282250769713	2566.2100347962883	2566.5572013142337	2556.3379507884297
2564.0118981124338	2562.946367708815	2562.4628450204787	2565.9425176010645	2566.038184734077	2562.2166434806086	2574.6347091053262	2556.8688222206333	2570.2647741964324	2569.6302796918476	2573.3227085610115	2563.207372387843	2569.1083038004817	2573.425792121482	2563.7099378924663	2569.9107187919726	2571.328624874631	2563.206015713442	2568.5814747262034	2567.2898356039846	2577.0288202821416	2572.966328329628	2570.0328318948877	2571.733336384932	2564.788103567834	2558.3145919780104	2565.5534845953844	2566.2100347962883	2566.5572013142337	2556.3379507884297
2562.616124890151	2562.946367708815	2562.4628450204787	2554.1590273744273	2563.829409619847	2559.3595238964954	2574.6347091053262	2556.8688222206333	2570.2647741964324	2567.3936491646796	2573.3227085610115	2563.207372387843	2569.1083038004817	2573.425792121482	2563.7099378924663	2569.9107187919726	2571.328624874631	2563.206015713442	2568.5814747262034	2567.2898356039846	2577.0288202821416	2564.0114311934394	2566.560581589958	2571.733336384932	2554.1977519973243	2558.3145919780104	2565.5534845953844	2566.2100347962883	2566.5572013142337	2556.3379507884297
2562.616124890151	2562.946367708815	2562.4628450204787	2554.1590273744273	2563.829409619847	2559.3595238964954	2572.4802818491635	2556.8688222206333	2570.2647741964324	2567.3936491646796	2573.3227085610115	2563.207372387843	2569.1083038004817	2566.5732866459643	2563.7099378924663	2569.9107187919726	2571.328624874631	2563.206015713442	2568.5814747262034	2566.28051692495	2577.0288202821416	2558.739467402549	2566.560581589958	2571.733336384932	2554.1977519973243	2558.3145919780104	2562.9344285815314	2555.14328822381	2566.5572013142337	2556.3379507884297
2562.616124890151	2562.946367708815	2562.4628450204787	2554.1590273744273	2563.829409619847	2559.3595238964954	2570.388673116447	2556.8688222206333	2570.2647741964324	2567.3936491646796	2573.3227085610115	2563.207372387843	2569.1083038004817	2563.3866194537313	2563.7099378924663	2569.9107187919726	2571.328624874631	2563.206015713442	2568.5814747262034	2566.28051692495	2577.0288202821416	2557.827477589915	2566.560581589958	2570.005223393905	2554.1977519973243	2558.3145919780104	2562.9344285815314	2555.14328822381	2566.5572013142337	2556.3379507884297
2562.616124890151	2562.946367708815	2562.4628450204787	2554.1590273744273	2563.829409619847	2559.3595238964954	2570.388673116447	2556.8688222206333	2568.028001331805	2564.2287513317806	2573.3227085610115	2563.207372387843	2569.1083038004817	2563.3866194537313	2561.950793582736	2569.9107187919726	2563.78001252735	2563.206015713442	2567.6224146470354	2566.28051692495	2577.0288202821416	2557.827477589915	2566.560581589958	2570.005223393905	2554.1977519973243	2558.3145919780104	2562.9344285815314	2555.14328822381	2566.5572013142337	2556.3379507884297
2562.616124890151	2562.946367708815	2562.4628450204787	2554.1590273744273	2563.829409619847	2559.3595238964954	2570.388673116447	2556.8688222206333	2562.919111141907	2564.2287513317806	2573.3227085610115	2563.207372387843	2569.1083038004817	2563.3866194537313	2561.950793582736	2569.9107187919726	2563.78001252735	2562.5994533523817	2567.6224146470354	2564.4735215059354	2576.809204255173	2557.827477589915	2566.560581589958	2549.2507827817753	2554.1977519973243	2558.3145919780104	2562.9344285815314	2555.14328822381	2566.5572013142337	2556.3379507884297
2562.616124890151	2562.946367708815	2557.820499340396	2554.1590273744273	2563.829409619847	2559.3595238964954	2570.388673116447	2556.8688222206333	2562.919111141907	2562.285830531159	2573.3227085610115	2563.207372387843	2569.1083038004817	2563.3866194537313	2561.950793582736	2567.5079211269212	2563.78001252735	2562.5994533523817	2567.5970987938454	2564.4735215059354	2576.809204255173	2557.827477589915	2566.560581589958	2549.2507827817753	2554.1977519973243	2558.3145919780104	2562.9344285815314	2555.14328822381	2566.5572013142337	2556.3379507884297
2562.616124890151	2562.946367708815	2557.1341092832395	2554.1590273744273	2563.829409619847	2551.0180090094177	2570.388673116447	2556.8688222206333	2562.919111141907	2562.285830531159	2573.3227085610115	2563.207372387843	2567.1679573434935	2563.3866194537313	2561.950793582736	2567.5079211269212	2563.78001252735	2562.5994533523817	2567.5970987938454	2564.4735215059354	2576.809204255173	2557.827477589915	2566.560581589958	2549.2507827817753	2554.1977519973243	2558.3145919780104	2562.9344285815314	2555.14328822381	2566.5572013142337	2556.3379507884297
2561.0005518655794	2562.946367708815	2554.0417051439836	2554.1590273744273	2563.829409619847	2551.0180090094177	2565.09420893091	2556.8688222206333	2562.919111141907	2561.146751576812	2564.404844054168	2563.207372387843	2567.1679573434935	2563.3866194537313	2561.950793582736	2567.5079211269212	2563.78001252735	2562.5994533523817	2567.5970987938454	2564.4735215059354	2576.065540380659	2557.827477589915	2566.560581589958	2549.2507827817753	2554.1977519973243	2558.3145919780104	2562.9344285815314	2555.14328822381	2566.5572013142337	2556.3379507884297
2561.0005518655794	2562.946367708815	2554.0417051439836	2554.1590273744273	2559.4765615771125	2551.0180090094177	2562.545838628864	2556.8688222206333	2562.919111141907	2555.6101560166508	2564.404844054168	2561.4642746722516	2567.1679573434935	2563.3866194537313	2561.950793582736	2567.5079211269212	2563.78001252735	2562.5994533523817	2567.5970987938454	2564.4735215059354	2576.065540380659	2557.827477589915	2566.560581589958	2549.2507827817753	2554.1977519973243	2558.3145919780104	2562.9344285815314	2555.14328822381	2566.5572013142337	2556.3379507884297
2561.0005518655794	2562.946367708815	2554.0417051439836	2554.1590273744273	2559.4765615771125	2551.0180090094177	2562.545838628864	2556.8688222206333	2559.1408478911244	2555.6101560166508	2563.508390529571	2561.4642746722516	2567.1679573434935	2563.3866194537313	2561.950793582736	2567.5079211269212	2563.78001252735	2562.564747477505	2567.5970987938454	2564.4735215059354	2576.065540380659	2557.827477589915	2558.697261644836	2549.2507827817753	2554.1977519973243	2554.066969535218	2562.9344285815314	2555.14328822381	2565.1217674828868	2556.3379507884297
2561.0005518655794	2562.946367708815	2554.0417051439836	2554.1590273744273	2559.4531276536177	2551.0180090094177	2562.545838628864	2556.8688222206333	2559.1408478911244	2555.6101560166508	2563.508390529571	2561.04144507839	2565.655398498465	2563.3866194537313	2561.950793582736	2567.5079211269212	2563.78001252735	2562.564747477505	2567.5970987938454	2564.4735215059354	2572.494705347527	2557.678883171616	2558.697261644836	2549.2507827817753	2554.1977519973243	2554.066969535218	2562.9344285815314	2555.14328822381	2565.1217674828868	2556.3379507884297
2561.0005518655794	2562.946367708815	2554.0417051439836	2554.1590273744273	2559.4531276536177	2551.0180090094177	2562.545838628864	2556.8688222206333	2559.1408478911244	2555.6101560166508	2563.508390529571	2561.04144507839	2565.655398498465	2563.3866194537313	2561.950793582736	2562.5778419361523	2563.78001252735	2561.5862570837535	2565.6539193774615	2564.4735215059354	2558.5765244348377	2557.678883171616	2558.697261644836	2549.2507827817753	2554.1977519973243	2554.066969535218	2562.9344285815314	2555.14328822381	2565.0089989904322	2556.3379507884297
2561.0005518655794	2562.946367708815	2554.0417051439836	2554.1590273744273	2559.4531276536177	2551.0180090094177	2562.545838628864	2556.8688222206333	2559.1408478911244	2555.6101560166508	2563.508390529571	2561.04144507839	2565.655398498465	2563.3866194537313	2561.950793582736	2562.5778419361523	2563.78001252735	2561.5862570837535	2565.6539193774615	2564.4735215059354	2558.5765244348377	2557.678883171616	2558.697261644836	2549.2507827817753	2554.1977519973243	2554.066969535218	2562.9344285815314	2555.14328822381	2565.0089989904322	2556.3379507884297
2561.0005518655794	2561.2004623896787	2554.0417051439836	2554.1590273744273	2558.8164364573217	2551.0180090094177	2562.545838628864	2553.1783155308317	2558.5692328693976	2555.6101560166508	2563.508390529571	2561.04144507839	2565.655398498465	2561.5576665973613	2561.950793582736	2562.5778419361523	2563.78001252735	2561.5862570837535	2565.6539193774615	2564.4735215059354	2558.5765244348377	2557.678883171616	2558.697261644836	2549.2507827817753	2554.1977519973243	2554.066969535218	2556.3794416149794	2547.9139755306064	2565.0089989904322	2553.7933332232087
2554.0147385477158	2557.574398210864	2554.0417051439836	2554.1590273744273	2558.8164364573217	2551.0180090094177	2561.474862351365	2553.1783155308317	2558.5692328693976	2555.6101560166508	2563.508390529571	2561.04144507839	2565.655398498465	2561.5576665973613	2561.950793582736	2560.059515863143	2563.78001252735	2561.5862570837535	2565.6539193774615	2562.1854723466845	2554.9104945757526	2557.6103637829133	2558.697261644836	2549.2507827817753	2554.1977519973243	2554.066969535218	2556.3794416149794	2547.9139755306064	2565.0089989904322	2543.748474989681
2554.0147385477158	2557.574398210864	2554.0417051439836	2554.1590273744273	2558.8164364573217	2551.0180090094177	2561.474862351365	2553.1783155308317	2558.5692328693976	2555.6101560166508	2563.508390529571	2561.04144507839	2565.655398498465	2561.5576665973613	2561.950793582736	2560.059515863143	2563.78001252735	2561.5862570837535	2565.6539193774615	2558.6795341369425	2549.556406809577	2557.6103637829133	2558.697261644836	2549.2507827817753	2554.1977519973243	2554.066969535218	2556.3794416149794	2547.9139755306064	2565.0089989904322	2543.748474989681
2554.0147385477158	2557.574398210864	2554.0417051439836	2554.1590273744273	2558.7039445483674	2551.0180090094177	2561.474862351365	2553.1783155308317	2557.0844555649514	2555.6101560166508	2562.769542816067	2561.04144507839	2565.655398498465	2561.5576665973613	2561.950793582736	2560.059515863143	2563.78001252735	2561.5862570837535	2565.1671525351785	2556.900772705354	2549.556406809577	2557.6103637829133	2558.697261644836	2549.2507827817753	2554.1977519973243	2554.066969535218	2556.3794416149794	2547.9139755306064	2565.0089989904322	2543.748474989681
2554.0147385477158	2557.574398210864	2554.0417051439836	2554.1590273744273	2558.7039445483674	2549.937852432429	2561.3569892503056	2553.1783155308317	2557.0844555649514	2555.6101560166508	2562.769542816067	2561.04144507839	2565.655398498465	2561.5576665973613	2561.950793582736	2560.059515863143	2563.78001252735	2561.479912992255	2565.1671525351785	2556.900772705354	2549.556406809577	2557.6103637829133	2558.697261644836	2549.2507827817753	2554.1977519973243	2554.066969535218	2556.3794416149794	2547.9139755306064	2565.0089989904322	2543.748474989681
2554.0147385477158	2557.574398210864	2554.0417051439836	2554.1590273744273	2556.259119226482	2549.937852432429	2561.3569892503056	2547.769846241298	2557.0844555649514	2555.6101560166508	2562.769542816067	2561.04144507839	2565.655398498465	2561.5576665973613	2561.950793582736	2560.059515863143	2563.78001252735	2561.479912992255	2561.78986478857	2556.900772705354	2549.556406809577	2557.2788593446335	2558.697261644836	2549.2507827817753	2554.1520599465307	2554.066969535218	2556.3794416149794	2547.9139755306064	2565.0089989904322	2543.748474989681
2553.106778720071	2557.574398210864	2554.0417051439836	2554.1590273744273	2554.9017369179583	2549.937852432429	2561.3569892503056	2547.769846241298	2557.0844555649514	2547.6660819084923	2562.769542816067	2561.04144507839	2565.655398498465	2561.5576665973613	2559.6572580868556	2556.0048872582574	2563.7210805158434	2561.479912992255	2558.204658476495	2556.900772705354	2549.556406809577	2553.046783691877	2558.697261644836	2549.2507827817753	2554.1520599465307	2554.066969535218	2556.3794416149794	2547.9139755306064	2561.603869275584	2543.748474989681
2553.106778720071	2557.574398210864	2554.0417051439836	2554.1590273744273	2554.9017369179583	2549.937852432429	2561.3569892503056	2547.769846241298	2557.0844555649514	2546.100195408377	2560.905847254495	2561.04144507839	2563.781914826718	2554.668042747159	2559.6572580868556	2550.9837756592356	2563.7210805158434	2558.7438632878557	2558.204658476495	2556.900772705354	2548.514819411002	2553.046783691877	2558.697261644836	2549.2507827817753	2554.1520599465307	2554.066969535218	2556.3794416149794	2547.9139755306064	2556.52368208395	2543.748474989681
2553.106778720071	2557.574398210864	2554.0417051439836	2554.1590273744273	2554.9017369179583	2549.937852432429	2561.3569892503056	2547.769846241298	2555.709371145039	2546.100195408377	2559.706517876154	2561.04144507839	2563.781914826718	2554.668042747159	2559.6572580868556	2550.9837756592356	2563.7210805158434	2550.986328875523	2558.204658476495	2553.7331226893793	2548.514819411002	2553.046783691877	2558.697261644836	2549.2507827817753	2554.1520599465307	2554.066969535218	2547.2534530620815	2547.9139755306064	2554.930221622676	2543.748474989681
2553.106778720071	2554.85083732591	2554.0417051439836	2554.1590273744273	2554.711241460903	2549.937852432429	2561.3569892503056	2547.769846241298	2555.709371145039	2540.8683195527037	2559.706517876154	2561.04144507839	2563.781914826718	2554.668042747159	2559.6572580868556	2550.9837756592356	2563.7210805158434	2550.986328875523	2558.204658476495	2553.7331226893793	2548.514819411002	2550.527688453602	2558.697261644836	2547.545470082242	2554.1520599465307	2550.69521946273	2547.2534530620815	2547.9139755306064	2554.930221622676	2543.748474989681
2553.106778720071	2554.85083732591	2554.0417051439836	2554.1590273744273	2547.687030961198	2549.937852432429	2561.039775022257	2547.769846241298	2555.709371145039	2540.8683195527037	2559.706517876154	2559.724970265169	2563.781914826718	2554.668042747159	2559.6572580868556	2550.9837756592356	2557.0154331262315	2550.986328875523	2558.204658476495	2553.7331226893793	2548.514819411002	2550.283740796013	2558.697261644836	2547.545470082242	2554.1520599465307	2549.597108628771	2547.2534530620815	2547.9139755306064	2554.930221622676	2543.748474989681
2553.106778720071	2553.7610818821245	2554.0417051439836	2554.1590273744273	2547.687030961198	2548.652306392993	2560.6949037394334	2547.769846241298	2555.709371145039	2540.8683195527037	2559.706517876154	2559.724970265169	2563.3032933638374	2554.668042747159	2559.6572580868556	2550.9837756592356	2557.0154331262315	2550.986328875523	2558.204658476495	2553.7331226893793	2548.514819411002	2550.283740796013	2558.697261644836	2547.545470082242	2554.1520599465307	2549.597108628771	2547.2534530620815	2547.9139755306064	2554.930221622676	2543.748474989681
2553.106778720071	2553.7610818821245	2554.0417051439836	2554.1590273744273	2547.687030961198	2548.652306392993	2560.6949037394334	2547.769846241298	2555.709371145039	2540.8683195527037	2550.1165116911725	2559.724970265169	2559.5742870814693	2554.668042747159	2559.6572580868556	2550.9837756592356	2556.578809495966	2550.986328875523	2558.204658476495	2553.7331226893793	2548.514819411002	2550.283740796013	2558.697261644836	2547.545470082242	2552.9784388570642	2539.1989281203096	2547.2534530620815	2547.9139755306064	2554.930221622676	2543.748474989681
2553.106778720071	2553.7610818821245	2554.0417051439836	2554.1590273744273	2547.687030961198	2548.652306392993	2559.6654058514196	2547.769846241298	2555.709371145039	2540.8683195527037	2550.1165116911725	2559.724970265169	2555.4153558339517	2554.668042747159	2559.6572580868556	2549.8931185007286	2554.7240702990066	2550.986328875523	2558.204658476495	2553.7331226893793	2548.514819411002	2550.283740796013	2554.146617715588	2547.545470082242	2549.65034047466	2539.1989281203096	2547.2534530620815	2547.9139755306064	2554.930221622676	2543.748474989681
2553.106778720071	2553.7610818821245	2554.0417051439836	2554.1590273744273	2547.687030961198	2548.652306392993	2559.6654058514196	2547.769846241298	2555.709371145039	2540.8683195527037	2550.1165116911725	2558.7871313220207	2555.4153558339517	2554.668042747159	2556.6253058924194	2549.8931185007286	2554.7240702990066	2550.986328875523	2552.2716024040787	2553.7331226893793	2548.514819411002	2550.283740796013	2554.146617715588	2547.545470082242	2549.65034047466	2539.1989281203096	2547.2534530620815	2547.9139755306064	2554.930221622676	2543.748474989681
2553.106778720071	2550.1329841965335	2554.0417051439836	2554.1590273744273	2547.687030961198	2548.652306392993	2559.0698704738966	2547.769846241298	2555.709371145039	2540.8683195527037	2550.1165116911725	2558.7871313220207	2555.4153558339517	2554.668042747159	2556.6253058924194	2549.8931185007286	2554.7240702990066	2550.986328875523	2552.1396423507426	2553.7331226893793	2548.514819411002	2550.283740796013	2551.5633459793944	2547.545470082242	2549.65034047466	2539.1989281203096	2547.2534530620815	2547.9139755306064	2554.930221622676	2543.748474989681
2553.106778720071	2550.1329841965335	2554.0417051439836	2554.1590273744273	2547.687030961198	2548.652306392993	2559.0698704738966	2547.769846241298	2555.709371145039	2540.8683195527037	2550.1165116911725	2557.6823209548875	2555.4153558339517	2554.668042747159	2552.9114347559253	2548.155636783284	2554.7240702990066	2550.986328875523	2552.1396423507426	2551.2120221838845	2548.514819411002	2550.283740796013	2549.2824180415882	2547.545470082242	2549.65034047466	2539.1989281203096	2547.2534530620815	2547.9139755306064	2554.930221622676	2543.748474989681
2553.106778720071	2550.1329841965335	2554.0417051439836	2554.1590273744273	2547.687030961198	2548.652306392993	2557.576665202065	2547.769846241298	2555.709371145039	2540.8683195527037	2550.1165116911725	2557.6823209548875	2553.687457429911	2554.668042747159	2552.9114347559253	2545.419529064938	2554.7240702990066	2549.3790881799923	2550.331876182161	2551.2120221838845	2548.514819411002	2547.8220676815995	2549.2824180415882	2547.2766537196017	2549.65034047466	2539.1989281203096	2547.2534530620815	2547.9139755306064	2554.930221622676	2543.748474989681
2553.106778720071	2550.1329841965335	2551.1406582236796	2550.7555940095936	2547.687030961198	2548.652306392993	2552.5197893849377	2547.769846241298	2554.854832749821	2540.8683195527037	2550.1165116911725	2557.6823209548875	2547.9939890854853	2554.668042747159	2552.9114347559253	2545.419529064938	2554.7240702990066	2549.3790881799923	2550.331876182161	2551.2120221838845	2548.514819411002	2547.8220676815995	2549.2824180415882	2546.1246996188593	2549.65034047466	2539.1989281203096	2547.2534530620815	2544.0345327335926	2554.930221622676	2543.748474989681
2553.106778720071	2550.1329841965335	2551.1406582236796	2550.528252541962	2545.235592764507	2548.652306392993	2552.5197893849377	2547.769846241298	2554.854832749821	2540.8683195527037	2550.1165116911725	2556.543406629243	2547.9939890854853	2554.668042747159	2552.9114347559253	2545.419529064938	2554.493676214783	2549.3790881799923	2550.331876182161	2551.2120221838845	2548.514819411002	2547.8220676815995	2549.2824180415882	2546.1246996188593	2549.65034047466	2539.1989281203096	2547.2534530620815	2544.0345327335926	2554.930221622676	2543.748474989681
2553.106778720071	2550.1329841965335	2551.1406582236796	2549.6750708516815	2545.235592764507	2548.652306392993	2550.792996029752	2547.769846241298	2554.854832749821	2540.8683195527037	2550.1165116911725	2556.543406629243	2547.9939890854853	2554.668042747159	2552.9114347559253	2545.419529064938	2554.493676214783	2549.3790881799923	2550.331876182161	2548.9231469135425	2548.514819411002	2547.8220676815995	2543.2518635835904	2546.1246996188593	2549.65034047466	2539.1989281203096	2547.2534530620815	2544.0345327335926	2554.930221622676	2543.420517653694
2553.106778720071	2550.1329841965335	2551.1406582236796	2549.6750708516815	2545.235592764507	2548.652306392993	2550.792996029752	2547.769846241298	2554.854832749821	2540.8683195527037	2550.1165116911725	2556.543406629243	2547.9939890854853	2554.668042747159	2552.9114347559253	2545.419529064938	2554.493676214783	2549.3790881799923	2545.4283728839914	2548.9231469135425	2548.514819411002	2547.8220676815995	2540.9857575707883	2546.1246996188593	2549.65034047466	2538.913219511092	2547.2534530620815	2544.0345327335926	2554.930221622676	2543.420517653694
2553.106778720071	2550.1329841965335	2551.1406582236796	2549.6750708516815	2545.235592764507	2544.7055715449555	2550.792996029752	2547.769846241298	2549.3435303908173	2540.8683195527037	2550.1165116911725	2556.543406629243	2547.9939890854853	2554.506367373002	2552.9114347559253	2545.419529064938	2554.493676214783	2549.3790881799923	2545.4283728839914	2548.9231469135425	2543.738173213558	2547.8220676815995	2540.9857575707883	2546.1246996188593	2549.65034047466	2538.913219511092	2547.2534530620815	2544.0345327335926	2554.9190973936643	2543.420517653694
2553.106778720071	2550.1329841965335	2551.1406582236796	2549.6750708516815	2545.235592764507	2544.7055715449555	2550.792996029752	2547.769846241298	2549.3435303908173	2540.8683195527037	2550.1165116911725	2553.325081635843	2547.4494100824836	2554.506367373002	2552.9114347559253	2545.419529064938	2554.493676214783	2549.3790881799923	2545.4283728839914	2548.9231469135425	2543.738173213558	2547.8220676815995	2540.9857575707883	2546.1246996188593	2549.65034047466	2538.913219511092	2547.2534530620815	2544.0345327335926	2553.9301841212437	2543.420517653694
2553.106778720071	2544.84607556975	2551.1406582236796	2549.6750708516815	2545.235592764507	2544.7055715449555	2542.242648570549	2547.769846241298	2549.1023949864843	2540.8683195527037	2550.1165116911725	2553.325081635843	2546.430346190693	2551.6784149975597	2552.9114347559253	2545.419529064938	2554.426890202944	2549.3790881799923	2545.4283728839914	2548.9231469135425	2543.738173213558	2547.8220676815995	2540.9857575707883	2546.1246996188593	2549.65034047466	2538.913219511092	2547.2534530620815	2544.0345327335926	2553.9301841212437	2543.420517653694
2553.106778720071	2544.84607556975	2551.1406582236796	2546.3522672832414	2545.235592764507	2544.7055715449555	2542.242648570549	2544.323946766278	2549.1023949864843	2540.8683195527037	2548.906635952799	2553.325081635843	2540.2886854556696	2548.0787122676215	2552.9114347559253	2545.419529064938	2554.1952724676235	2549.3790881799923	2545.4283728839914	2548.9231469135425	2543.738173213558	2547.8220676815995	2540.9857575707883	2546.1246996188593	2549.65034047466	2538.913219511092	2544.1240182911097	2544.0345327335926	2553.9301841212437	2543.420517653694
2553.106778720071	2544.84607556975	2550.9279031975593	2543.0146893132237	2545.235592764507	2544.7055715449555	2542.242648570549	2544.323946766278	2549.1023949864843	2540.8683195527037	2543.5042940762555	2551.2889663838123	2540.2886854556696	2548.0787122676215	2551.8988124142647	2545.419529064938	2554.1952724676235	2549.3790881799923	2545.4283728839914	2548.9231469135425	2543.738173213558	2547.8220676815995	2540.9857575707883	2546.1246996188593	2549.65034047466	2538.913219511092	2544.1240182911097	2544.0345327335926	2538.8033779752473	2543.420517653694
2553.106778720071	2544.84607556975	2548.460211748061	2543.0146893132237	2545.235592764507	2544.7055715449555	2542.242648570549	2544.323946766278	2549.1023949864843	2540.8683195527037	2543.5042940762555	2551.2889663838123	2540.2886854556696	2548.0787122676215	2551.8988124142647	2545.419529064938	2554.1952724676235	2549.3790881799923	2544.853206110786	2548.9231469135425	2542.2426689944778	2547.095379959898	2540.9857575707883	2546.1246996188593	2546.4594997306904	2538.913219511092	2544.1240182911097	2544.0345327335926	2538.8033779752473	2543.1978091051365
2553.106778720071	2544.090935253056	2548.460211748061	2543.0146893132237	2543.498222583875	2544.7055715449555	2541.5871961427215	2544.323946766278	2549.031385118866	2540.8683195527037	2543.5042940762555	2551.2889663838123	2540.2886854556696	2548.0787122676215	2551.8988124142647	2545.419529064938	2553.817994870046	2549.3790881799923	2544.853206110786	2548.9231469135425	2542.2426689944778	2547.095379959898	2540.9857575707883	2546.1246996188593	2546.4594997306904	2538.7784303603767	2544.1240182911097	2544.0345327335926	2538.8033779752473	2543.1978091051365
2553.106778720071	2544.090935253056	2548.460211748061	2543.0146893132237	2543.498222583875	2543.305783127463	2541.5871961427215	2544.323946766278	2549.031385118866	2540.8683195527037	2543.5042940762555	2547.510896122524	2540.2886854556696	2548.0787122676215	2549.400509398635	2545.419529064938	2553.817994870046	2546.0104082749212	2544.853206110786	2548.9231469135425	2542.2426689944778	2547.095379959898	2540.9857575707883	2544.474298345902	2546.4594997306904	2538.7784303603767	2544.1240182911097	2544.0345327335926	2538.8033779752473	2543.1978091051365
2553.106778720071	2542.0529570369445	2547.2100191698564	2543.0146893132237	2543.498222583875	2543.305783127463	2541.5871961427215	2544.323946766278	2549.031385118866	2540.8683195527037	2539.544573320565	2547.510896122524	2540.2886854556696	2548.0787122676215	2549.400509398635	2545.419529064938	2553.817994870046	2545.0087704788	2544.853206110786	2548.9231469135425	2542.2426689944778	2547.095379959898	2540.9857575707883	2541.196039734861	2545.9047478273164	2538.7784303603767	2542.4800657946357	2544.0345327335926	2538.8033779752473	2539.9905065553817
2551.303737509724	2542.0529570369445	2547.2100191698564	2543.0146893132237	2543.498222583875	2543.305783127463	2541.5871961427215	2544.323946766278	2549.031385118866	2540.8683195527037	2539.544573320565	2540.2405026334036	2540.2886854556696	2548.0787122676215	2549.400509398635	2545.419529064938	2552.845893925177	2545.0087704788	2542.814838272529	2548.9231469135425	2542.2426689944778	2545.415810281538	2540.9857575707883	2541.196039734861	2545.9047478273164	2538.7784303603767	2542.4800657946357	2544.0345327335926	2538.8033779752473	2539.140302455215
2544.749840697219	2542.0529570369445	2546.0676464732387	2543.0146893132237	2543.498222583875	2543.305783127463	2541.5871961427215	2544.323946766278	2545.1172610061044	2540.8683195527037	2539.544573320565	2540.2405026334036	2540.2886854556696	2544.678533600892	2547.9635743566573	2545.419529064938	2552.845893925177	2542.364922157713	2542.814838272529	2548.9231469135425	2542.2426689944778	2545.415810281538	2540.9857575707883	2541.196039734861	2545.9047478273164	2538.7784303603767	2542.4800657946357	2544.0345327335926	2538.8033779752473	2539.140302455215
2544.749840697219	2542.0529570369445	2546.0676464732387	2543.0146893132237	2543.498222583875	2543.305783127463	2541.5871961427215	2544.323946766278	2545.1172610061044	2540.8683195527037	2539.544573320565	2540.1814235914017	2540.2886854556696	2544.3632535973966	2547.9635743566573	2545.419529064938	2552.845893925177	2542.364922157713	2542.814838272529	2548.9231469135425	2541.905389712011	2545.415810281538	2540.9857575707883	2538.9328492590203	2545.9047478273164	2538.7784303603767	2542.4800657946357	2544.0345327335926	2538.8033779752473	2539.140302455215
2544.749840697219	2539.090076621587	2546.0676464732387	2543.0146893132237	2543.498222583875	2543.305783127463	2541.5871961427215	2535.1607672597565	2539.573127654032	2540.8683195527037	2539.544573320565	2540.1814235914017	2540.2886854556696	2543.5405699634803	2544.5248189830722	2545.419529064938	2552.845893925177	2542.364922157713	2542.814838272529	2545.513426249503	2541.905389712011	2545.415810281538	2540.9857575707883	2538.356569256888	2545.9047478273164	2538.7784303603767	2542.4800657946357	2544.0345327335926	2538.8033779752473	2539.140302455215
2544.749840697219	2539.090076621587	2545.9190545759934	2543.0146893132237	2543.498222583875	2543.305783127463	2541.5871961427215	2535.1607672597565	2539.573127654032	2540.8683195527037	2539.544573320565	2540.1814235914017	2540.2886854556696	2543.5405699634803	2542.2108768651037	2545.419529064938	2552.845893925177	2542.364922157713	2542.814838272529	2545.513426249503	2541.905389712011	2544.969724687569	2536.6736865253097	2538.356569256888	2545.9047478273164	2538.7784303603767	2542.4800657946357	2544.0345327335926	2537.205806654946	2539.140302455215
2544.749840697219	2539.090076621587	2544.5168863362805	2543.0146893132237	2543.498222583875	2542.3596576562163	2541.5871961427215	2535.1607672597565	2539.573127654032	2538.4118939532173	2539.544573320565	2540.1814235914017	2540.2886854556696	2543.5405699634803	2542.2108768651037	2545.419529064938	2550.2016558012915	2542.364922157713	2542.814838272529	2545.513426249503	2541.905389712011	2544.969724687569	2536.143911013699	2538.356569256888	2545.9047478273164	2538.7784303603767	2542.4800657946357	2542.133839989691	2537.205806654946	2535.8337706906686
2544.749840697219	2539.090076621587	2542.547478466375	2543.0146893132237	2543.498222583875	2538.0592368376915	2540.9697963591184	2535.1607672597565	2539.573127654032	2538.4118939532173	2539.544573320565	2540.1814235914017	2540.2886854556696	2543.5405699634803	2542.2108768651037	2545.419529064938	2550.2016558012915	2542.364922157713	2542.814838272529	2543.972166878999	2541.905389712011	2544.969724687569	2536.143911013699	2538.356569256888	2545.9047478273164	2538.7784303603767	2542.4800657946357	2542.133839989691	2537.205806654946	2535.8337706906686
2544.749840697219	2539.090076621587	2542.547478466375	2543.0146893132237	2543.498222583875	2537.913261370867	2540.9697963591184	2535.1607672597565	2538.9080498629637	2538.4118939532173	2539.544573320565	2540.1814235914017	2539.832479831057	2543.5405699634803	2540.9208013058565	2544.936782610928	2550.2016558012915	2542.364922157713	2542.814838272529	2542.5633866495523	2541.905389712011	2543.7279353271106	2536.143911013699	2538.356569256888	2545.9047478273164	2538.0838798798113	2542.4800657946357	2542.133839989691	2537.205806654946	2535.8337706906686
2544.749840697219	2539.090076621587	2542.340780964054	2543.0146893132237	2543.498222583875	2537.913261370867	2540.9697963591184	2535.1607672597565	2538.9080498629637	2538.4118939532173	2539.544573320565	2540.1814235914017	2539.832479831057	2536.7170931254923	2540.9208013058565	2544.936782610928	2549.534732861432	2541.5433449784173	2542.814838272529	2539.0906575222016	2541.905389712011	2543.7279353271106	2536.143911013699	2538.356569256888	2545.9047478273164	2537.825747441142	2542.4800657946357	2541.418311084532	2537.205806654946	2535.8337706906686
2544.749840697219	2539.090076621587	2542.340780964054	2543.0146893132237	2543.498222583875	2537.913261370867	2540.9697963591184	2535.1607672597565	2538.9080498629637	2538.4118939532173	2539.544573320565	2540.1814235914017	2539.832479831057	2536.7170931254923	2540.9208013058565	2544.936782610928	2547.148395521151	2541.5433449784173	2542.814838272529	2539.0906575222016	2541.905389712011	2543.7279353271106	2536.143911013699	2538.356569256888	2545.038181860276	2537.825747441142	2542.4800657946357	2541.418311084532	2537.205806654946	2535.8337706906686
2544.749840697219	2539.090076621587	2539.793888778281	2543.0146893132237	2543.498222583875	2537.913261370867	2540.9697963591184	2535.1607672597565	2538.9080498629637	2537.0599163563643	2538.6934803206905	2540.1814235914017	2539.832479831057	2535.7744662935206	2540.9208013058565	2544.0181622044765	2544.9182035598465	2541.5433449784173	2541.024015938324	2539.0906575222016	2539.9544413378953	2543.7279353271106	2536.143911013699	2538.356569256888	2541.031102459988	2537.825747441142	2540.3483794764434	2541.418311084532	2537.205806654946	2535.8337706906686
2544.749840697219	2539.090076621587	2538.3300168860715	2543.0146893132237	2543.498222583875	2537.913261370867	2540.9697963591184	2534.388334181246	2535.838150157307	2537.0599163563643	2538.6934803206905	2540.1814235914017	2539.832479831057	2535.7744662935206	2535.4860273053646	2544.0181622044765	2544.9182035598465	2541.5433449784173	2539.9934438827177	2537.118678823416	2539.9544413378953	2539.909680825762	2536.143911013699	2538.356569256888	2541.031102459988	2537.825747441142	2539.49369469132	2540.3812946052985	2536.027401179895	2535.8337706906686
2544.1202919470893	2538.9715778450854	2538.3300168860715	2543.0146893132237	2542.603922114395	2529.3533474733285	2536.3173704548462	2534.388334181246	2535.838150157307	2537.0599163563643	2538.6934803206905	2540.1814235914017	2539.832479831057	2535.7744662935206	2535.4860273053646	2544.0181622044765	2544.9182035598465	2540.3937846509643	2539.3799117292747	2536.910536000867	2539.9544413378953	2535.507048266718	2536.143911013699	2537.6830948482916	2541.031102459988	2537.825747441142	2539.49369469132	2540.3812946052985	2536.027401179895	2535.8337706906686
2544.1202919470893	2538.9715778450854	2536.105948254822	2537.752552771952	2542.603922114395	2529.3533474733285	2536.3173704548462	2534.388334181246	2535.838150157307	2537.0599163563643	2538.6934803206905	2540.1814235914017	2539.2114282640796	2535.7744662935206	2535.4860273053646	2544.0181622044765	2544.9182035598465	2539.700428891186	2539.3799117292747	2536.910536000867	2533.650488995631	2535.507048266718	2536.143911013699	2537.6830948482916	2541.031102459988	2537.825747441142	2539.49369469132	2537.6343184472084	2536.027401179895	2535.8337706906686
2543.924698963498	2538.9715778450854	2536.105948254822	2537.752552771952	2542.603922114395	2529.3533474733285	2536.3173704548462	2534.388334181246	2535.838150157307	2536.727474621193	2538.6934803206905	2540.1814235914017	2539.2114282640796	2535.7744662935206	2535.4860273053646	2544.0181622044765	2542.4654169490436	2538.033154914854	2539.3799117292747	2536.910536000867	2533.650488995631	2535.507048266718	2535.5102280948868	2537.6830948482916	2541.031102459988	2537.825747441142	2539.49369469132	2535.313812840762	2536.027401179895	2535.8337706906686
2543.182422441216	2536.58859904004	2536.105948254822	2536.2270976589357	2542.2355246096927	2529.3533474733285	2536.3173704548462	2534.388334181246	2535.838150157307	2536.727474621193	2534.9796045063486	2540.1814235914017	2539.2114282640796	2535.473462413632	2535.4860273053646	2541.401757554881	2542.4654169490436	2535.1861610209126	2535.9071410225265	2533.5541529289035	2533.650488995631	2535.507048266718	2535.5102280948868	2537.6830948482916	2541.031102459988	2537.6639647261836	2538.4986734012614	2533.4965627049114	2536.027401179895	2535.8337706906686
2543.182422441216	2536.58859904004	2536.105948254822	2536.2270976589357	2542.2355246096927	2529.3533474733285	2536.3173704548462	2534.388334181246	2535.838150157307	2536.727474621193	2534.9796045063486	2539.059220838714	2536.943768245899	2535.473462413632	2535.4860273053646	2539.0338326710807	2541.4164849716017	2535.1861610209126	2535.9071410225265	2533.5541529289035	2533.650488995631	2528.835305443033	2535.5102280948868	2537.6830948482916	2541.0176059183527	2537.6639647261836	2538.4986734012614	2533.4965627049114	2536.027401179895	2535.8337706906686
2543.182422441216	2536.58859904004	2536.105948254822	2536.2270976589357	2542.2355246096927	2529.3533474733285	2536.3173704548462	2532.5472404009392	2535.838150157307	2536.3762822282656	2534.9796045063486	2539.059220838714	2536.943768245899	2535.473462413632	2534.4642057691094	2539.0338326710807	2541.4164849716017	2534.3035450298107	2535.9071410225265	2533.5541529289035	2533.650488995631	2528.835305443033	2535.5102280948868	2537.6830948482916	2540.937569057812	2537.6639647261836	2538.4986734012614	2533.4965627049114	2536.027401179895	2535.8337706906686
2543.182422441216	2536.58859904004	2536.105948254822	2536.2270976589357	2542.2355246096927	2529.3533474733285	2535.4309212265634	2532.5472404009392	2535.838150157307	2536.3762822282656	2534.0877401846774	2539.059220838714	2536.943768245899	2535.473462413632	2534.4642057691094	2539.0338326710807	2541.4164849716017	2532.786586508788	2535.610609591173	2533.5541529289035	2532.0504144811625	2528.835305443033	2535.5102280948868	2537.6830948482916	2538.201493143757	2537.6639647261836	2537.035668672342	2533.4965627049114	2536.027401179895	2535.8337706906686
2541.198060281751	2536.58859904004	2534.5923511011315	2536.2270976589357	2542.2355246096927	2529.3533474733285	2535.4309212265634	2532.5472404009392	2535.838150157307	2536.3762822282656	2534.0877401846774	2539.059220838714	2536.943768245899	2535.473462413632	2534.4642057691094	2539.0338326710807	2541.4164849716017	2532.3888275139525	2532.695944121837	2533.5541529289035	2531.8295000113894	2528.835305443033	2535.5102280948868	2537.6830948482916	2538.201493143757	2536.4226428468214	2537.035668672342	2533.4965627049114	2536.027401179895	2535.8337706906686
2541.198060281751	2534.3321715249476	2534.5923511011315	2536.2270976589357	2540.4736542211635	2529.3533474733285	2535.4309212265634	2532.5472404009392	2535.838150157307	2536.3762822282656	2534.0877401846774	2537.8810693537002	2536.943768245899	2535.473462413632	2534.4642057691094	2539.0338326710807	2540.699778775876	2532.3888275139525	2532.695944121837	2533.5541529289035	2531.8295000113894	2528.835305443033	2532.484992944641	2537.6830948482916	2537.619031861059	2536.4226428468214	2537.035668672342	2533.4965627049114	2536.027401179895	2535.8337706906686
2540.8574775569305	2533.8876207022386	2530.300426222949	2535.8905467833674	2540.4736542211635	2529.3533474733285	2534.75012753147	2532.5472404009392	2535.838150157307	2527.3186840143535	2534.0877401846774	2537.6521432450063	2536.943768245899	2535.473462413632	2534.4642057691094	2539.0338326710807	2540.699778775876	2532.3888275139525	2532.695944121837	2533.5541529289035	2531.8295000113894	2528.835305443033	2532.484992944641	2537.6830948482916	2537.619031861059	2535.5542341678133	2537.035668672342	2533.4965627049114	2536.027401179895	2535.8337706906686
2540.8574775569305	2532.0960327064145	2530.300426222949	2535.8905467833674	2540.4736542211635	2529.3533474733285	2534.75012753147	2532.5472404009392	2535.838150157307	2527.3186840143535	2534.0877401846774	2530.754913045016	2536.943768245899	2535.473462413632	2533.8720444562614	2538.286597753881	2538.055119174159	2532.3888275139525	2530.3303723768686	2529.0500131880985	2531.8295000113894	2527.383867784221	2532.484992944641	2537.2146442090566	2537.619031861059	2535.5542341678133	2537.035668672342	2533.4965627049114	2536.027401179895	2535.8337706906686
2537.3681725848755	2529.9748701711537	2530.300426222949	2534.6653595949197	2538.9859529855535	2529.3533474733285	2534.75012753147	2532.5472404009392	2534.4484395150316	2527.3186840143535	2531.462888787264	2530.754913045016	2536.7671077237187	2535.473462413632	2533.8720444562614	2536.1853468134404	2537.5367670517044	2532.3888275139525	2530.3303723768686	2529.0500131880985	2531.8295000113894	2527.383867784221	2531.8497605313987	2534.205582878966	2537.619031861059	2533.788324234646	2534.30360047781	2530.798696858603	2536.027401179895	2534.327338186772
2537.3681725848755	2529.9748701711537	2530.300426222949	2534.6653595949197	2538.9859529855535	2529.3533474733285	2533.67318889535	2532.5472404009392	2533.2028309712814	2527.3186840143535	2531.462888787264	2530.754913045016	2528.3006532664094	2535.473462413632	2533.8720444562614	2534.7516351680383	2535.93116096561	2532.3888275139525	2530.3303723768686	2529.0500131880985	2529.668192083983	2527.383867784221	2531.7422794222475	2534.205582878966	2536.8378051312025	2533.788324234646	2534.30360047781	2530.798696858603	2534.2940499012725	2534.327338186772
2537.3681725848755	2529.9748701711537	2530.300426222949	2534.6653595949197	2538.9859529855535	2529.3533474733285	2533.67318889535	2532.5472404009392	2533.2028309712814	2527.3186840143535	2531.462888787264	2530.754913045016	2528.3006532664094	2535.473462413632	2533.8720444562614	2534.7516351680383	2535.93116096561	2532.3888275139525	2530.3303723768686	2529.0500131880985	2529.668192083983	2527.383867784221	2531.7422794222475	2534.205582878966	2536.8378051312025	2533.788324234646	2534.30360047781	2524.313536035216	2534.2940499012725	2534.327338186772
2537.3681725848755	2529.9748701711537	2530.300426222949	2534.6653595949197	2538.9859529855535	2529.3533474733285	2533.67318889535	2532.5472404009392	2533.2028309712814	2527.3186840143535	2531.462888787264	2530.754913045016	2528.3006532664094	2530.644018414588	2533.8720444562614	2534.7516351680383	2535.93116096561	2532.3888275139525	2530.3303723768686	2529.0500131880985	2529.668192083983	2527.383867784221	2531.7422794222475	2532.6176476305	2536.8378051312025	2533.788324234646	2532.6563724099137	2524.313536035216	2534.2940499012725	2534.327338186772
2537.3681725848755	2529.9748701711537	2527.209174632755	2534.6653595949197	2536.1299257418755	2527.9563153693807	2533.67318889535	2532.5472404009392	2533.2028309712814	2526.0011290643215	2531.462888787264	2530.754913045016	2528.3006532664094	2530.644018414588	2533.8720444562614	2534.7516351680383	2533.3203935298375	2532.3888275139525	2530.3303723768686	2529.0500131880985	2529.668192083983	2527.383867784221	2531.7422794222475	2532.6176476305	2535.6747703947476	2533.788324234646	2532.6563724099137	2524.313536035216	2532.7464363072304	2534.327338186772
2537.3681725848755	2529.9748701711537	2526.652030072072	2534.6653595949197	2536.1299257418755	2527.9563153693807	2533.67318889535	2526.828760593164	2533.2028309712814	2526.0011290643215	2531.462888787264	2530.754913045016	2528.3006532664094	2530.644018414588	2533.8720444562614	2533.5909553080323	2532.092013450032	2532.3888275139525	2530.3303723768686	2529.0500131880985	2529.668192083983	2527.383867784221	2531.7422794222475	2532.6176476305	2535.6747703947476	2531.697491930931	2531.521160046449	2524.313536035216	2532.7464363072304	2534.327338186772
2537.3681725848755	2529.9748701711537	2526.652030072072	2534.08293258115	2536.1299257418755	2526.842353345108	2533.243090587732	2525.554738709182	2533.2028309712814	2526.0011290643215	2531.462888787264	2530.754913045016	2528.3006532664094	2530.644018414588	2530.1023776008537	2533.0682821984465	2528.9582868498437	2530.938524003401	2530.3303723768686	2529.0500131880985	2527.058301920665	2527.383867784221	2531.7422794222475	2532.6176476305	2535.6747703947476	2531.697491930931	2531.521160046449	2524.313536035216	2532.7464363072304	2532.3345153593464
2537.3681725848755	2528.509934775423	2526.652030072072	2534.08293258115	2536.1299257418755	2526.842353345108	2531.692915922656	2525.554738709182	2533.2028309712814	2526.0011290643215	2531.462888787264	2530.754913045016	2528.3006532664094	2530.644018414588	2529.114779993507	2533.0682821984465	2528.9582868498437	2530.938524003401	2530.3303723768686	2529.0500131880985	2527.058301920665	2527.383867784221	2528.723088537395	2532.6176476305	2535.6747703947476	2529.4317988090897	2531.521160046449	2524.313536035216	2532.7464363072304	2532.3345153593464
2536.501228711077	2528.509934775423	2526.652030072072	2534.08293258115	2535.1231537847257	2526.7050939904334	2531.692915922656	2523.5574704800015	2532.1215076102108	2526.0011290643215	2531.462888787264	2530.754913045016	2528.3006532664094	2530.644018414588	2528.437579033712	2533.0682821984465	2528.9582868498437	2530.938524003401	2530.3303723768686	2528.479549027454	2527.058301920665	2527.383867784221	2528.723088537395	2532.6176476305	2534.0118923612868	2529.4317988090897	2531.521160046449	2524.313536035216	2532.7464363072304	2532.3345153593464
2533.8471018952314	2528.509934775423	2526.652030072072	2532.9334320540192	2535.1231537847257	2526.7050939904334	2531.6876596684174	2523.5574704800015	2526.8119168929757	2525.36497397954	2527.764956637631	2530.754913045016	2528.3006532664094	2530.644018414588	2528.437579033712	2533.0682821984465	2528.9582868498437	2530.938524003401	2530.3303723768686	2526.9199090861666	2527.058301920665	2527.383867784221	2528.723088537395	2532.6176476305	2530.6361781333226	2529.4317988090897	2531.521160046449	2524.313536035216	2532.7464363072304	2532.3345153593464
2533.8471018952314	2528.509934775423	2525.7908344335146	2532.9334320540192	2533.6491217591742	2526.7050939904334	2529.806395873012	2523.5574704800015	2526.8119168929757	2525.36497397954	2527.764956637631	2530.754913045016	2526.2794915356917	2530.644018414588	2528.437579033712	2533.0682821984465	2528.9582868498437	2530.938524003401	2530.3303723768686	2526.9199090861666	2527.058301920665	2527.383867784221	2528.723088537395	2532.6176476305	2530.6361781333226	2529.4317988090897	2531.521160046449	2524.313536035216	2532.7464363072304	2532.3345153593464
2529.8603310663093	2528.509934775423	2525.7908344335146	2532.9334320540192	2533.6491217591742	2524.7231977531674	2529.806395873012	2523.5574704800015	2526.8119168929757	2525.36497397954	2527.532034031018	2530.754913045016	2525.1644749002726	2530.644018414588	2525.3618038660766	2533.0682821984465	2528.9582868498437	2530.938524003401	2530.3303723768686	2525.6057870110553	2527.058301920665	2527.383867784221	2528.723088537395	2532.6176476305	2530.6361781333226	2526.8877980302777	2530.337378438205	2524.313536035216	2532.7464363072304	2532.3345153593464
2529.8603310663093	2528.509934775423	2525.7908344335146	2532.9334320540192	2533.6491217591742	2524.7231977531674	2529.806395873012	2523.5574704800015	2526.8119168929757	2525.36497397954	2527.532034031018	2530.0626987203455	2525.1644749002726	2530.644018414588	2525.3618038660766	2533.0682821984465	2528.9582868498437	2530.938524003401	2530.3303723768686	2525.6057870110553	2527.058301920665	2527.383867784221	2528.723088537395	2532.6176476305	2530.195961720029	2526.3554449173516	2528.9806507625253	2524.313536035216	2532.7464363072304	2532.3345153593464
2529.8603310663093	2528.509934775423	2525.7908344335146	2532.9334320540192	2532.6412311496433	2524.7231977531674	2529.806395873012	2523.5574704800015	2526.8119168929757	2525.36497397954	2527.532034031018	2529.2429474741875	2525.1644749002726	2528.449831648441	2525.3618038660766	2533.0682821984465	2528.9582868498437	2527.7103402694734	2530.3303723768686	2525.6057870110553	2527.058301920665	2527.383867784221	2528.723088537395	2529.08369948592	2529.474843426102	2526.3554449173516	2527.593161525632	2524.313536035216	2532.388898066419	2532.3345153593464
2529.8603310663093	2528.509934775423	2525.7908344335146	2532.9334320540192	2532.6412311496433	2524.7231977531674	2529.365394218696	2523.5574704800015	2526.8119168929757	2525.36497397954	2527.532034031018	2529.2429474741875	2525.1644749002726	2528.449831648441	2525.3618038660766	2533.0682821984465	2528.9582868498437	2526.2109711323064	2528.698286934944	2525.5642923437363	2527.058301920665	2527.383867784221	2528.723088537395	2529.08369948592	2529.474843426102	2526.3554449173516	2526.6852678991027	2524.313536035216	2532.388898066419	2531.4778694024585
2529.8603310663093	2528.509934775423	2525.7908344335146	2532.9334320540192	2531.867773714579	2524.7231977531674	2529.365394218696	2523.5574704800015	2526.8119168929757	2524.7422949861416	2527.532034031018	2529.2429474741875	2525.1644749002726	2528.449831648441	2525.3618038660766	2533.0682821984465	2528.2561065722352	2522.1693236069104	2528.0236189598263	2525.5642923437363	2527.058301920665	2526.5143975318883	2528.723088537395	2529.08369948592	2529.474843426102	2526.3554449173516	2526.6852678991027	2524.313536035216	2532.388898066419	2531.4778694024585
2529.8603310663093	2528.3203345989477	2525.7908344335146	2532.9334320540192	2530.5677992951946	2524.7231977531674	2529.365394218696	2523.5574704800015	2526.2959727842176	2524.7422949861416	2524.9563765476273	2527.1791098940676	2525.1644749002726	2528.449831648441	2525.3618038660766	2533.0682821984465	2526.456983107877	2522.1693236069104	2526.0755035700286	2525.5642923437363	2527.058301920665	2526.5143975318883	2528.723088537395	2529.08369948592	2529.474843426102	2526.3554449173516	2526.6852678991027	2524.313536035216	2532.008705063469	2531.4778694024585
2529.8603310663093	2528.3203345989477	2525.7908344335146	2532.9334320540192	2530.5677992951946	2524.7231977531674	2529.365394218696	2523.5574704800015	2525.7029590306033	2524.7422949861416	2524.9563765476273	2526.570722170795	2525.1644749002726	2524.5179015415247	2525.3618038660766	2533.0682821984465	2526.456983107877	2522.1693236069104	2526.0755035700286	2525.5642923437363	2527.058301920665	2526.5143975318883	2528.723088537395	2529.08369948592	2529.4202976882657	2526.3554449173516	2526.6852678991027	2524.313536035216	2532.008705063469	2530.921551744512
2529.346145810819	2528.3203345989477	2525.7908344335146	2529.8692764947373	2530.5677992951946	2520.366116712376	2523.5776833369123	2523.5574704800015	2525.7029590306033	2524.7422949861416	2524.9563765476273	2526.570722170795	2525.1644749002726	2524.5179015415247	2525.3618038660766	2533.0682821984465	2526.456983107877	2522.1693236069104	2525.9589330119725	2525.5642923437363	2527.058301920665	2520.5059127546733	2528.2063966035257	2529.08369948592	2528.26647564195	2526.3554449173516	2526.6852678991027	2524.313536035216	2531.9691814227367	2530.921551744512
2529.346145810819	2528.3203345989477	2525.7908344335146	2527.65970063598	2530.5677992951946	2520.366116712376	2523.5776833369123	2523.5574704800015	2525.7029590306033	2524.501685295739	2524.9563765476273	2526.570722170795	2525.1644749002726	2524.012484842556	2525.3618038660766	2532.020076465738	2526.456983107877	2522.1693236069104	2525.9589330119725	2525.5642923437363	2527.058301920665	2520.5059127546733	2527.6563892103686	2529.08369948592	2528.26647564195	2524.4732286671247	2526.6852678991027	2524.313536035216	2529.845733217786	2529.0143340584764
2529.346145810819	2528.3203345989477	2525.7908344335146	2527.2212496447332	2530.5677992951946	2519.3861680574355	2523.5776833369123	2523.2946166570573	2525.7029590306033	2524.501685295739	2524.571915650076	2525.9999405362164	2521.887305478301	2524.012484842556	2525.3618038660766	2528.880888371316	2526.456983107877	2522.1693236069104	2525.9589330119725	2525.5642923437363	2527.058301920665	2520.5059127546733	2527.6392865232215	2526.60863924985	2528.26647564195	2524.4732286671247	2524.5464418290117	2524.313536035216	2526.08177153747	2529.0143340584764
2529.346145810819	2525.632396189009	2525.3757985960638	2527.2212496447332	2529.87616795453	2519.3861680574355	2523.5776833369123	2523.2946166570573	2525.7029590306033	2523.7743488738556	2524.571915650076	2525.9999405362164	2521.5595019996767	2523.993552313999	2525.211902677002	2528.880888371316	2526.456983107877	2522.1693236069104	2525.9589330119725	2525.5642923437363	2527.058301920665	2520.5059127546733	2527.6392865232215	2526.60863924985	2528.26647564195	2524.4732286671247	2524.5464418290117	2520.0326765528475	2526.08177153747	2525.0219179728706
2528.9316811156036	2525.632396189009	2525.3757985960638	2526.6648403203294	2529.87616795453	2519.3861680574355	2523.5776833369123	2523.2946166570573	2525.7029590306033	2523.7743488738556	2524.571915650076	2525.9999405362164	2521.5595019996767	2523.993552313999	2525.211902677002	2528.880888371316	2526.456983107877	2522.1693236069104	2525.9589330119725	2525.5642923437363	2527.058301920665	2520.5059127546733	2527.3860315152456	2526.60863924985	2528.26647564195	2524.4732286671247	2524.5464418290117	2520.0326765528475	2525.3296461371788	2525.0219179728706
2528.9316811156036	2525.632396189009	2525.3757985960638	2526.6648403203294	2527.4723157591816	2519.3861680574355	2523.5776833369123	2523.2946166570573	2525.7029590306033	2523.7743488738556	2524.571915650076	2525.9999405362164	2521.5595019996767	2523.993552313999	2524.2705227630613	2528.880888371316	2526.456983107877	2522.1693236069104	2525.9589330119725	2525.5642923437363	2524.7113990179905	2520.5059127546733	2527.3860315152456	2526.60863924985	2525.4451027782775	2524.4732286671247	2524.5464418290117	2520.0326765528475	2525.3296461371788	2525.0219179728706
2528.9316811156036	2525.632396189009	2525.3757985960638	2526.6648403203294	2527.4723157591816	2518.6748826574976	2523.5776833369123	2523.2946166570573	2525.37891473122	2523.7743488738556	2524.571915650076	2524.352623690739	2521.5595019996767	2521.849323604421	2524.2705227630613	2528.088938670368	2526.008087177958	2522.1693236069104	2525.9589330119725	2525.5642923437363	2524.7113990179905	2520.5059127546733	2527.3860315152456	2524.132508643823	2525.4451027782775	2520.6204480203123	2524.5464418290117	2520.0326765528475	2525.3296461371788	2525.0219179728706
2527.3393010273703	2525.632396189009	2525.3757985960638	2526.6648403203294	2526.403285180054	2518.6748826574976	2523.5776833369123	2523.2946166570573	2525.37891473122	2521.8171377888707	2524.571915650076	2524.352623690739	2521.5595019996767	2521.849323604421	2524.2705227630613	2528.088938670368	2526.008087177958	2522.1693236069104	2525.7669810153784	2525.5642923437363	2524.7113990179905	2520.5059127546733	2527.2500001183416	2524.132508643823	2523.775482369822	2520.6204480203123	2524.4363624479365	2520.0326765528475	2525.3296461371788	2525.0219179728706
2526.408795420787	2524.5715633536342	2525.3757985960638	2526.079609695984	2526.403285180054	2518.6748826574976	2523.5776833369123	2523.2946166570573	2525.37891473122	2521.8171377888707	2524.571915650076	2524.352623690739	2521.5595019996767	2521.849323604421	2524.2705227630613	2525.185685376263	2526.008087177958	2522.1693236069104	2523.1594269553825	2523.409536338725	2524.7113990179905	2519.1977179485157	2524.9466711011055	2524.132508643823	2523.775482369822	2520.6204480203123	2524.4363624479365	2520.0326765528475	2525.3296461371788	2524.908996947971
2526.408795420787	2524.3089770521765	2525.3757985960638	2526.079609695984	2526.403285180054	2518.6748826574976	2523.5776833369123	2523.2946166570573	2522.6353204055454	2521.8171377888707	2524.1687845707265	2524.352623690739	2521.360964055511	2521.849323604421	2524.2705227630613	2525.0441750890636	2523.366822172155	2520.0656128199985	2523.1594269553825	2523.409536338725	2524.7113990179905	2519.1977179485157	2524.9466711011055	2524.132508643823	2523.775482369822	2520.6204480203123	2524.4363624479365	2520.0326765528475	2525.3296461371788	2524.908996947971
2526.408795420787	2523.7065203252755	2525.3757985960638	2523.9958232122563	2526.403285180054	2518.6748826574976	2523.532685996008	2523.2946166570573	2522.6353204055454	2521.8171377888707	2524.1687845707265	2524.352623690739	2520.418345641401	2521.849323604421	2524.2705227630613	2523.5757689334896	2523.366822172155	2520.0656128199985	2523.1594269553825	2522.3878566892245	2524.7113990179905	2519.1977179485157	2524.9466711011055	2523.025457315544	2523.05079854874	2518.1298010715645	2524.4363624479365	2520.0326765528475	2525.3296461371788	2523.923546660576
2526.408795420787	2523.0444093526776	2525.104239177197	2521.7311270098944	2526.403285180054	2518.6748826574976	2523.532685996008	2523.2946166570573	2522.6353204055454	2519.934757276664	2523.845947572964	2524.352623690739	2520.418345641401	2521.849323604421	2524.006216519423	2523.5757689334896	2523.366822172155	2520.0656128199985	2523.1594269553825	2522.3878566892245	2524.7113990179905	2519.1977179485157	2524.9466711011055	2523.025457315544	2521.1232763574612	2518.1298010715645	2524.4363624479365	2520.0326765528475	2523.1108283227627	2523.923546660576
2526.408795420787	2522.584632722249	2523.153362445415	2521.7311270098944	2524.5156844120675	2518.6748826574976	2523.532685996008	2523.2946166570573	2522.6353204055454	2519.934757276664	2523.845947572964	2524.352623690739	2520.418345641401	2521.849323604421	2524.006216519423	2523.034896887466	2521.775347082073	2520.0656128199985	2523.1594269553825	2522.3878566892245	2524.7113990179905	2519.1977179485157	2524.9466711011055	2522.770531267463	2521.1232763574612	2518.1298010715645	2522.3761670393556	2520.0326765528475	2523.1108283227627	2523.113279677794
2525.553777498652	2522.584632722249	2523.153362445415	2521.7311270098944	2523.985175246343	2518.6748826574976	2523.532685996008	2523.2946166570573	2522.6353204055454	2519.934757276664	2523.3273621388676	2524.352623690739	2520.418345641401	2521.849323604421	2524.006216519423	2523.034896887466	2521.775347082073	2520.0656128199985	2523.1594269553825	2522.3878566892245	2524.7113990179905	2519.1977179485157	2524.9466711011055	2522.770531267463	2521.1232763574612	2518.1298010715645	2522.3761670393556	2520.0326765528475	2522.722310382816	2523.113279677794
2521.2145649506037	2521.979139483733	2523.153362445415	2521.7311270098944	2521.6748504457055	2518.6748826574976	2523.532685996008	2523.2946166570573	2522.2571778719166	2519.934757276664	2523.3273621388676	2523.0911733041876	2520.418345641401	2521.849323604421	2524.006216519423	2522.824187392371	2521.775347082073	2520.0656128199985	2521.5507345199735	2522.3878566892245	2524.7113990179905	2519.1977179485157	2523.976983816607	2522.770531267463	2521.1232763574612	2518.1298010715645	2522.3761670393556	2520.0326765528475	2522.722310382816	2523.113279677794
2521.2145649506037	2521.979139483733	2523.112614017737	2521.7311270098944	2521.6748504457055	2518.6748826574976	2519.7558793488042	2523.2946166570573	2521.375141259527	2519.934757276664	2523.3273621388676	2523.0911733041876	2519.1306556289737	2521.849323604421	2524.006216519423	2522.824187392371	2521.775347082073	2520.0656128199985	2521.5507345199735	2522.0132038866877	2524.7113990179905	2519.1977179485157	2523.976983816607	2522.770531267463	2521.1232763574612	2518.1298010715645	2522.3761670393556	2520.0326765528475	2522.722310382816	2522.8751473460256
2521.2145649506037	2521.979139483733	2523.112614017737	2521.419491729739	2521.6748504457055	2518.6748826574976	2519.7558793488042	2523.2946166570573	2519.7725828347457	2519.233923916516	2523.3273621388676	2523.0911733041876	2518.644645665808	2521.849323604421	2522.8037757587417	2522.824187392371	2519.455442461033	2518.606838952123	2521.5507345199735	2521.192362431698	2521.4644756708904	2519.1977179485157	2523.826039384617	2522.770531267463	2521.1232763574612	2518.0370128492855	2520.828505035136	2520.0326765528475	2522.722310382816	2522.091806124666
2521.2145649506037	2521.7081028089	2520.7053276625174	2521.419491729739	2521.6748504457055	2518.6748826574976	2519.7558793488042	2523.2946166570573	2518.3947179019183	2519.233923916516	2523.139533505214	2520.891699795754	2518.644645665808	2521.849323604421	2522.8037757587417	2522.824187392371	2519.455442461033	2518.606838952123	2521.5507345199735	2521.192362431698	2520.560341772242	2519.1977179485157	2521.4672234711393	2522.770531267463	2521.1232763574612	2518.0370128492855	2520.828505035136	2520.0326765528475	2522.722310382816	2522.091806124666
2520.293334774678	2521.7081028089	2520.7053276625174	2520.7127839646732	2521.6748504457055	2516.1566533819996	2518.788620386122	2523.139123144809	2518.3947179019183	2519.233923916516	2523.139533505214	2520.891699795754	2518.644645665808	2521.0786791237865	2522.8037757587417	2522.824187392371	2518.4548364123916	2518.606838952123	2521.5507345199735	2520.586004859839	2520.560341772242	2519.1977179485157	2521.4672234711393	2521.898069165831	2518.9403118724763	2518.0370128492855	2520.828505035136	2519.519923441697	2522.722310382816	2520.704283619343
2518.9565653943105	2517.9667130818743	2520.7053276625174	2519.9032284426676	2521.6748504457055	2516.1566533819996	2518.788620386122	2520.380711306758	2518.3947179019183	2519.233923916516	2522.4140008618933	2520.891699795754	2518.4986318112956	2521.0786791237865	2522.8037757587417	2522.824187392371	2518.4548364123916	2518.606838952123	2521.5507345199735	2519.1460667396564	2520.560341772242	2519.1977179485157	2521.3040697486103	2521.898069165831	2518.9403118724763	2518.0370128492855	2520.828505035136	2519.519923441697	2519.5596483740437	2520.2711216068697
2518.9565653943105	2517.9667130818743	2518.228552645002	2519.9032284426676	2519.900765999755	2516.1566533819996	2518.788620386122	2518.8277059082816	2518.2450992821177	2519.0379586226854	2522.4140008618933	2520.891699795754	2518.4986318112956	2521.0786791237865	2521.742441893563	2522.824187392371	2518.4548364123916	2518.606838952123	2521.5507345199735	2519.1460667396564	2517.38311946907	2518.735183072763	2521.3040697486103	2521.898069165831	2518.9403118724763	2518.0370128492855	2519.4253221229396	2519.519923441697	2519.5596483740437	2520.2711216068697
2518.9565653943105	2517.9667130818743	2518.228552645002	2518.277362716188	2518.9802967104633	2516.1566533819996	2517.750809585976	2517.171339377093	2518.2450992821177	2519.0379586226854	2522.4140008618933	2518.781453725542	2518.4986318112956	2519.6799165638586	2521.491333050504	2520.864798473481	2518.4548364123916	2518.3757812717126	2521.5507345199735	2519.1460667396564	2517.38311946907	2518.504887581229	2521.3040697486103	2519.017359448156	2518.9403118724763	2518.0370128492855	2519.4253221229396	2519.519923441697	2519.5596483740437	2520.2711216068697
2518.9565653943105	2517.9667130818743	2518.228552645002	2518.277362716188	2518.851371560739	2516.1566533819996	2517.750809585976	2517.171339377093	2518.2450992821177	2519.0379586226854	2521.9822258323693	2518.4172338042085	2518.4986318112956	2519.6799165638586	2520.8417473172435	2519.9146705946855	2518.4548364123916	2518.3757812717126	2521.352122678174	2519.0214874275575	2517.215243473413	2518.504887581229	2521.080023796868	2519.017359448156	2518.9403118724763	2517.8086770980894	2519.4253221229396	2518.764464142326	2519.5596483740437	2520.2711216068697
2515.788112460794	2517.9667130818743	2518.228552645002	2518.277362716188	2518.851371560739	2516.1566533819996	2515.4464797807523	2517.171339377093	2517.347958816828	2519.0379586226854	2521.214460621798	2518.4172338042085	2518.4986318112956	2517.256497527316	2520.8417473172435	2518.871708919786	2518.4548364123916	2517.9771987779322	2521.352122678174	2519.0214874275575	2517.215243473413	2518.504887581229	2521.080023796868	2519.017359448156	2518.2773700402795	2517.7483536287145	2519.4253221229396	2517.5859321530643	2519.387184648615	2520.2711216068697
2515.788112460794	2517.9667130818743	2517.9532848429008	2517.6325671472537	2518.851371560739	2515.907593226538	2515.4464797807523	2517.171339377093	2515.82905072269	2518.7614841220698	2521.214460621798	2518.4172338042085	2518.4986318112956	2517.256497527316	2520.8417473172435	2518.871708919786	2518.4548364123916	2517.9771987779322	2519.623112191583	2519.0214874275575	2517.215243473413	2518.504887581229	2521.080023796868	2518.91414993508	2516.9205304381444	2517.7483536287145	2519.4253221229396	2517.5859321530643	2518.131057822281	2517.926482743639
2515.788112460794	2517.6698082349976	2517.2302701503136	2517.6325671472537	2518.644252294678	2515.907593226538	2515.4464797807523	2517.171339377093	2515.82905072269	2518.7366449078822	2520.780549136391	2518.4172338042085	2518.4986318112956	2516.6767047730464	2520.8417473172435	2517.1609147311324	2515.465279251684	2517.9771987779322	2518.7564260181507	2519.0214874275575	2516.062794682839	2518.504887581229	2518.398225467557	2517.940908350881	2516.9205304381444	2517.7483536287145	2519.4253221229396	2517.5859321530643	2518.131057822281	2517.926482743639
2515.788112460794	2517.6698082349976	2516.732193081695	2517.6325671472537	2518.644252294678	2515.907593226538	2515.224191133674	2517.171339377093	2515.82905072269	2517.88869457175	2520.780549136391	2518.4172338042085	2518.4986318112956	2516.6767047730464	2520.8417473172435	2517.1609147311324	2515.465279251684	2517.9771987779322	2518.7564260181507	2519.0214874275575	2516.062794682839	2517.4839956531982	2517.4664083056186	2517.940908350881	2515.3910255971996	2516.392414197654	2519.4253221229396	2517.5859321530643	2518.131057822281	2517.926482743639
2515.788112460794	2517.590591313064	2516.732193081695	2516.575965328965	2517.6071650187037	2515.907593226538	2515.224191133674	2517.171339377093	2515.82905072269	2517.88869457175	2520.62843711637	2517.6014282134656	2518.4986318112956	2516.6767047730464	2520.1704308937965	2517.1609147311324	2515.465279251684	2517.847731171625	2518.7564260181507	2519.0214874275575	2516.062794682839	2516.887373720858	2516.1341734123557	2517.7211455635143	2515.3910255971996	2515.980324254794	2518.1688876740877	2517.5859321530643	2518.131057822281	2517.7474796799947
2515.788112460794	2517.306511073157	2516.732193081695	2516.575965328965	2517.6071650187037	2515.907593226538	2515.224191133674	2516.6766931987613	2515.7833013901695	2517.88869457175	2519.8844775256234	2517.6014282134656	2518.4986318112956	2516.6767047730464	2520.1704308937965	2517.1609147311324	2515.465279251684	2517.847731171625	2518.7564260181507	2519.0214874275575	2516.062794682839	2514.1110996533635	2516.1341734123557	2517.4222378625323	2514.832729988313	2515.980324254794	2517.175319315956	2517.5859321530643	2516.359150016513	2517.7474796799947
2515.788112460794	2516.301453930145	2516.732193081695	2516.575965328965	2517.6071650187037	2515.907593226538	2515.224191133674	2516.252153697191	2515.7833013901695	2517.88869457175	2519.8040158505073	2517.4224045778196	2518.4986318112956	2516.6767047730464	2518.815946931625	2517.1609147311324	2515.465279251684	2517.847731171625	2517.359477690297	2519.0214874275575	2516.062794682839	2514.1110996533635	2516.1341734123557	2517.4222378625323	2514.832729988313	2515.980324254794	2516.5610122192893	2517.5859321530643	2516.359150016513	2517.7474796799947
2515.788112460794	2516.301453930145	2516.732193081695	2516.575965328965	2516.9606438080746	2515.907593226538	2515.224191133674	2516.252153697191	2515.6712320080364	2517.471895509685	2519.129638619667	2516.878273176145	2518.4986318112956	2516.6767047730464	2518.714529966576	2517.1609147311324	2515.465279251684	2517.847731171625	2517.1194079911247	2518.70947866154	2516.062794682839	2514.1110996533635	2516.1341734123557	2517.4222378625323	2514.832729988313	2515.980324254794	2515.5742173782965	2517.5859321530643	2516.1205962504505	2514.077129778157
2515.788112460794	2516.301453930145	2515.422981898304	2516.575965328965	2516.9606438080746	2515.907593226538	2515.224191133674	2516.252153697191	2513.0088002499315	2517.471895509685	2518.506382095574	2516.878273176145	2517.5311298119677	2516.6767047730464	2518.714529966576	2516.9600624210016	2515.465279251684	2517.223543010527	2517.1194079911247	2515.9077074732663	2516.062794682839	2514.1110996533635	2516.1341734123557	2516.502250560252	2513.799589400963	2515.199079703733	2515.5386195137107	2517.5859321530643	2516.1205962504505	2514.077129778157
2515.788112460794	2516.301453930145	2514.0894326020793	2516.575965328965	2515.5450079160955	2515.907593226538	2515.224191133674	2516.252153697191	2513.0088002499315	2517.3204382079825	2515.420186170266	2516.878273176145	2517.5311298119677	2516.6767047730464	2518.714529966576	2516.9600624210016	2515.465279251684	2517.223543010527	2517.1194079911247	2515.9077074732663	2516.062794682839	2513.725870092073	2516.1341734123557	2516.502250560252	2513.799589400963	2515.199079703733	2515.5386195137107	2515.3664097654655	2516.1205962504505	2514.077129778157
2515.788112460794	2516.022972177413	2514.0894326020793	2516.575965328965	2515.5450079160955	2515.907593226538	2514.201550697173	2516.252153697191	2513.0088002499315	2515.252115757041	2514.9426393146196	2516.878273176145	2517.1488916591607	2516.6070705875823	2518.680455007239	2516.9600624210016	2515.465279251684	2516.7820209911733	2517.1194079911247	2515.9077074732663	2516.062794682839	2513.725870092073	2516.1341734123557	2516.502250560252	2513.799589400963	2513.138581012321	2515.255838294047	2515.03100166772	2516.1205962504505	2514.077129778157
2515.788112460794	2514.2178754680103	2514.0894326020793	2516.575965328965	2515.5450079160955	2515.423930322324	2514.201550697173	2515.195885037409	2513.0088002499315	2515.252115757041	2513.8978594687496	2516.095199585918	2516.363553138048	2516.6070705875823	2517.237399513637	2516.9600624210016	2515.465279251684	2516.7820209911733	2517.1194079911247	2515.9077074732663	2514.2402944936143	2513.725870092073	2515.6774826724472	2515.6266918097144	2513.799589400963	2513.138581012321	2515.255838294047	2515.03100166772	2514.871290720443	2514.077129778157
2515.778715244568	2514.2178754680103	2514.0894326020793	2516.4486539366926	2515.24717138648	2515.423930322324	2514.201550697173	2515.0413928066887	2513.0088002499315	2515.252115757041	2513.8978594687496	2516.095199585918	2515.3584250553845	2516.6070705875823	2517.237399513637	2516.9600624210016	2515.4027554158433	2516.7820209911733	2517.1194079911247	2514.4928408418014	2514.2402944936143	2513.725870092073	2515.6774826724472	2515.6266918097144	2513.799589400963	2513.138581012321	2512.77668483671	2515.03100166772	2514.0117923182147	2514.0027661781055
2515.778715244568	2514.2178754680103	2514.0894326020793	2516.4486539366926	2515.24717138648	2514.6203925429004	2514.201550697173	2515.0413928066887	2512.954670906516	2515.252115757041	2513.5310647450588	2516.095199585918	2515.3584250553845	2515.0408225782667	2517.237399513637	2516.9600624210016	2515.131516902838	2515.317227554105	2517.1194079911247	2514.4928408418014	2514.2402944936143	2513.725870092073	2515.3151818123483	2515.4431435516058	2513.799589400963	2513.138581012321	2512.77668483671	2515.03100166772	2512.1316222783835	2514.0027661781055
2515.556284489145	2514.2178754680103	2514.0894326020793	2515.596147240608	2513.6040253548563	2514.6203925429004	2514.201550697173	2515.0413928066887	2512.2607217904983	2515.252115757041	2513.5310647450588	2516.095199585918	2515.0119314066064	2515.0408225782667	2516.6988724974076	2516.9600624210016	2515.131516902838	2515.317227554105	2514.3835132587174	2514.4928408418014	2514.2402944936143	2511.320516962976	2514.8482476543813	2514.682870446264	2513.799589400963	2513.138581012321	2512.77668483671	2515.03100166772	2512.1316222783835	2514.0027661781055
2515.556284489145	2514.040738506054	2514.0894326020793	2515.596147240608	2513.6040253548563	2514.6203925429004	2514.201550697173	2515.0413928066887	2512.2607217904983	2515.252115757041	2513.5310647450588	2516.095199585918	2515.0119314066064	2514.772056196771	2516.2153154429893	2516.9600624210016	2515.0513761122284	2515.317227554105	2514.3835132587174	2514.4928408418014	2512.0349952369183	2511.320516962976	2514.1737611016874	2514.6798931565586	2513.799589400963	2512.7498798204497	2512.77668483671	2514.7451576717103	2512.1316222783835	2514.0027661781055
2515.556284489145	2514.040738506054	2513.9221614361313	2513.722142325504	2513.6040253548563	2514.6203925429004	2514.201550697173	2514.077174923397	2512.2607217904983	2515.1448424266373	2513.5310647450588	2515.7467919058736	2515.0119314066064	2514.2759667429755	2513.8712211010343	2516.9600624210016	2514.400978189659	2515.317227554105	2514.3835132587174	2514.4928408418014	2512.0349952369183	2511.320516962976	2514.1737611016874	2513.1802578695974	2513.799589400963	2512.6576271650797	2512.77668483671	2514.7451576717103	2512.1316222783835	2514.0027661781055
2515.556284489145	2511.769500785459	2513.9221614361313	2513.722142325504	2513.6040253548563	2514.6203925429004	2514.201550697173	2514.077174923397	2511.6586020235795	2514.4604138277637	2513.5310647450588	2514.8475082647747	2514.8349887910617	2513.8885026462513	2513.5505132579224	2516.7941974230002	2514.2145091746766	2515.317227554105	2514.1899582723254	2514.4928408418014	2511.104839377392	2510.9704592767152	2514.1737611016874	2513.1802578695974	2513.799589400963	2511.661321882205	2511.765924703296	2514.6150781789356	2512.1316222783835	2514.0027661781055
2515.556284489145	2511.769500785459	2513.9221614361313	2513.722142325504	2513.1462407819004	2514.6203925429004	2513.0438761178143	2514.077174923397	2511.6586020235795	2514.4381406882476	2513.5310647450588	2514.8475082647747	2514.8349887910617	2513.8885026462513	2513.545086238672	2516.7941974230002	2512.797101635843	2515.317227554105	2514.1899582723254	2513.0942909435366	2511.104839377392	2510.9704592767152	2513.4531839808296	2513.1802578695974	2513.799589400963	2511.661321882205	2511.765924703296	2512.427965150627	2510.7322481426672	2514.0027661781055
2515.556284489145	2511.769500785459	2513.9221614361313	2513.722142325504	2513.1462407819004	2514.6203925429004	2510.904135046883	2513.8786603211074	2511.00339536738	2513.952101974846	2512.7119956027136	2514.8475082647747	2513.6944321053466	2513.7313933191454	2513.545086238672	2515.1932225119235	2512.797101635843	2515.317227554105	2513.193016124411	2512.473537242552	2511.104839377392	2510.9282738517186	2513.4531839808296	2513.1802578695974	2512.239834467361	2511.661321882205	2511.765924703296	2512.323940199002	2510.7322481426672	2514.0027661781055
2515.556284489145	2511.769500785459	2513.9221614361313	2512.6037345799614	2513.029736120866	2514.0503212580516	2510.904135046883	2513.588297820267	2508.565477348024	2512.3695178725375	2512.5562718392166	2514.4727624894253	2513.6944321053466	2513.7313933191454	2513.545086238672	2515.1932225119235	2512.797101635843	2515.317227554105	2513.193016124411	2512.2150614089214	2510.4827710573045	2510.9282738517186	2512.881177876557	2511.7723865717985	2512.239834467361	2511.2741384963974	2511.765924703296	2512.323940199002	2510.7322481426672	2514.0027661781055
2515.556284489145	2511.769500785459	2513.9221614361313	2512.6037345799614	2513.029736120866	2514.0503212580516	2510.904135046883	2513.4620057136444	2508.565477348024	2512.3695178725375	2512.3902258986127	2514.4727624894253	2513.6944321053466	2512.9032508486016	2513.545086238672	2514.7100476239148	2512.797101635843	2514.8839415389057	2513.116863368343	2512.2150614089214	2510.4827710573045	2510.9282738517186	2512.881177876557	2511.1641386371653	2512.239834467361	2511.2323304689503	2511.481931253533	2510.9658248729493	2510.7322481426672	2514.0027661781055
2515.487434196868	2511.0826276408716	2513.6612605175833	2511.746023877717	2513.029736120866	2512.9213807550445	2510.904135046883	2512.3433354856447	2508.565477348024	2511.757814020582	2512.3902258986127	2514.4727624894253	2513.6944321053466	2512.9032508486016	2513.545086238672	2514.574189332005	2512.797101635843	2514.8839415389057	2513.084263196555	2512.2150614089214	2510.4827710573045	2510.9282738517186	2512.881177876557	2511.1641386371653	2512.239834467361	2511.2323304689503	2511.481931253533	2510.9658248729493	2509.970290234333	2513.977288928248
2514.4175418279315	2511.0826276408716	2513.6612605175833	2511.746023877717	2513.029736120866	2512.5688730824777	2509.8550979969305	2512.3433354856447	2508.565477348024	2511.757814020582	2512.3902258986127	2514.4727624894253	2513.6944321053466	2512.9032508486016	2513.3101933776798	2514.574189332005	2512.797101635843	2514.8839415389057	2511.974117616354	2511.4550095502937	2510.4827710573045	2510.9282738517186	2512.881177876557	2511.1641386371653	2512.239834467361	2511.1493793653804	2511.481931253533	2510.9658248729493	2509.970290234333	2512.486186605697
2514.4175418279315	2511.0826276408716	2513.6612605175833	2511.746023877717	2511.4706928215405	2512.5688730824777	2509.8550979969305	2512.3433354856447	2508.565477348024	2511.757814020582	2512.3902258986127	2514.4727624894253	2513.6944321053466	2512.2366577680446	2513.3101933776798	2514.4182981405047	2512.3390080098625	2513.9371513895508	2511.974117616354	2511.4550095502937	2510.4827710573045	2510.2440361686863	2512.881177876557	2509.6760268794483	2512.239834467361	2511.1493793653804	2511.481931253533	2510.9658248729493	2509.970290234333	2512.486186605697
2513.473350186944	2511.0826276408716	2513.0995111526954	2511.746023877717	2511.4706928215405	2512.5688730824777	2509.4640952150316	2512.3433354856447	2508.565477348024	2511.757814020582	2511.333319040907	2513.6436065336106	2513.6944321053466	2512.2366577680446	2512.4923733085325	2514.2469169380142	2511.613508984936	2513.507360099947	2511.974117616354	2511.0961209454254	2510.4827710573045	2510.2440361686863	2512.881177876557	2509.6760268794483	2512.239834467361	2511.1493793653804	2511.481931253533	2510.7319386713298	2509.970290234333	2512.486186605697
2512.781613074915	2511.0826276408716	2512.932233613699	2511.746023877717	2509.5233761826908	2512.5688730824777	2509.4640952150316	2512.3433354856447	2508.565477348024	2511.757814020582	2509.547491524547	2513.307459975224	2513.129621516969	2512.2366577680446	2512.4923733085325	2514.2469169380142	2511.613508984936	2513.019078482915	2511.974117616354	2510.885728627971	2510.4827710573045	2510.0837131818134	2512.4439988700983	2509.089337677161	2512.239834467361	2511.1493793653804	2511.481931253533	2510.7319386713298	2509.970290234333	2512.486186605697
2512.137942214336	2510.7640837578165	2512.521653114795	2511.5523640792744	2509.5233761826908	2512.5688730824777	2509.4640952150316	2512.02671454088	2508.565477348024	2511.757814020582	2509.547491524547	2513.307459975224	2512.5086167148997	2511.8885772746585	2511.822015871565	2514.2469169380142	2511.613508984936	2512.4479699625963	2511.974117616354	2510.885728627971	2510.4827710573045	2510.0837131818134	2512.4439988700983	2509.044364428442	2512.239834467361	2511.1493793653804	2511.481931253533	2510.7319386713298	2509.932390954778	2512.3121032054237
2512.137942214336	2510.7640837578165	2512.312777580634	2511.5523640792744	2509.4184074525556	2512.066933646568	2509.3941618744393	2512.02671454088	2508.565477348024	2511.757814020582	2509.547491524547	2512.84319325411	2512.5086167148997	2510.8532455442187	2511.822015871565	2513.514737400512	2511.1997313585616	2512.393625117125	2511.974117616354	2509.9855507769125	2509.930464638961	2510.0837131818134	2511.5509793872716	2509.044364428442	2512.239834467361	2511.1493793653804	2511.448197320815	2510.2398226139376	2509.932390954778	2512.0726956865724
2511.076750256232	2510.1768722092556	2510.84039528429	2511.4687784585003	2509.4184074525556	2512.066933646568	2509.3941618744393	2512.02671454088	2508.565477348024	2510.9473489770467	2509.547491524547	2512.8291141172253	2511.548128034891	2510.8532455442187	2511.462592284067	2513.0013128823575	2511.1997313585616	2512.1341476139414	2510.9565698654524	2509.9855507769125	2509.930464638961	2510.0837131818134	2511.4863597300973	2509.044364428442	2511.2855378368577	2511.1493793653804	2511.448197320815	2510.2398226139376	2509.932390954778	2511.5953887612936
2511.076750256232	2510.1768722092556	2510.84039528429	2510.6425524585725	2509.4184074525556	2510.6068293566395	2509.3941618744393	2512.02671454088	2508.565477348024	2510.9473489770467	2509.547491524547	2512.8291141172253	2511.548128034891	2510.8532455442187	2511.462592284067	2512.37370375236	2511.1997313585616	2510.413428651779	2509.3124951116233	2509.779300637628	2509.930464638961	2510.0837131818134	2509.809798192691	2509.044364428442	2511.2855378368577	2511.1493793653804	2511.448197320815	2510.2252955207364	2509.932390954778	2511.5953887612936
2510.3641697750704	2510.1768722092556	2510.168491835359	2510.6425524585725	2509.100009274706	2510.3459748786354	2509.3941618744393	2512.02671454088	2508.565477348024	2510.0721797608862	2509.547491524547	2512.5705523604456	2510.8354439327777	2508.5197776443924	2510.2719642491393	2512.37370375236	2510.792069949752	2510.2783361082766	2509.3124951116233	2509.6032974244376	2509.446638352621	2510.0837131818134	2509.552136732751	2509.044364428442	2510.2208388565778	2510.4185723678765	2511.2383604966208	2509.805296279691	2509.3223579110245	2510.7607474189017
2510.3641697750704	2510.1768722092556	2510.168491835359	2510.6425524585725	2509.100009274706	2510.1648976319325	2509.3941618744393	2511.4182163623705	2508.565477348024	2510.0721797608862	2509.547491524547	2511.483012453056	2510.8354439327777	2507.5244459681776	2510.2719642491393	2510.458553931817	2510.671488148273	2510.2783361082766	2509.3124951116233	2509.6032974244376	2509.446638352621	2508.8082751591683	2509.552136732751	2509.044364428442	2509.39922612502	2510.4185723678765	2510.8873542725273	2507.899956126972	2509.3223579110245	2510.6526810958294
2510.3641697750704	2510.1768722092556	2510.168491835359	2510.5803697389574	2509.100009274706	2510.1033444706713	2509.3941618744393	2510.69294558807	2508.565477348024	2510.0721797608862	2509.547491524547	2511.483012453056	2510.8354439327777	2507.5244459681776	2509.961840168119	2510.458553931817	2510.671488148273	2507.9843592047337	2508.7877804491736	2509.6032974244376	2509.028683675882	2508.8082751591683	2509.552136732751	2509.044364428442	2509.39922612502	2509.6700557457366	2510.8873542725273	2507.899956126972	2509.3223579110245	2510.392089585294
2510.3641697750704	2510.1768722092556	2510.168491835359	2510.5803697389574	2509.100009274706	2510.1033444706713	2509.3941618744393	2510.69294558807	2508.565477348024	2510.0721797608862	2509.0849075193787	2511.483012453056	2510.8354439327777	2507.5244459681776	2509.961840168119	2510.458553931817	2510.0733015095448	2507.9843592047337	2508.7877804491736	2509.552775983122	2509.028683675882	2508.23408155394	2509.552136732751	2509.044364428442	2509.39922612502	2509.6700557457366	2510.443759960777	2507.899956126972	2509.3223579110245	2510.392089585294
2510.036135638076	2509.5452192447447	2510.133366606576	2510.4554280780303	2508.797848686892	2510.1033444706713	2509.3941618744393	2510.1594698092954	2508.565477348024	2510.0721797608862	2509.0849075193787	2510.2861716563166	2510.8354439327777	2507.5244459681776	2509.961840168119	2509.8024406051222	2510.0733015095448	2507.9843592047337	2508.7877804491736	2509.552775983122	2509.0077774854735	2508.23408155394	2509.552136732751	2509.044364428442	2509.39922612502	2509.491268930903	2510.416539089912	2507.899956126972	2509.3223579110245	2510.0202202199935
2509.241833972984	2509.5452192447447	2510.133366606576	2509.793764933892	2508.797848686892	2509.349830088875	2508.7365760700263	2509.837196121617	2508.565477348024	2508.9042931935423	2509.0849075193787	2510.2861716563166	2510.7180804217205	2507.5244459681776	2509.417238051822	2509.165439675356	2509.923972364677	2507.9843592047337	2508.7877804491736	2509.4814117903106	2509.0077774854735	2508.23408155394	2508.6672306367827	2509.044364428442	2509.3133866307912	2509.3000920770423	2509.4572014186533	2507.899956126972	2509.2648164065727	2510.0202202199935
2509.241833972984	2509.5452192447447	2510.133366606576	2509.0699662433517	2508.3620399683814	2509.349830088875	2508.7365760700263	2509.7171457747836	2508.565477348024	2508.9042931935423	2508.91712239426	2510.2861716563166	2510.7180804217205	2507.23720215669	2509.417238051822	2507.3510728645592	2509.923972364677	2507.9843592047337	2508.696882987681	2509.4814117903106	2508.6222292174007	2508.23408155394	2508.4456704959175	2507.06510859753	2508.4791213387352	2509.3000920770423	2509.4572014186533	2507.899956126972	2509.177272834734	2510.0202202199935
2509.241833972984	2509.5452192447447	2509.998056992855	2509.0699662433517	2508.3620399683814	2508.1575607923437	2508.3978499705254	2509.2401997180805	2508.565477348024	2508.288391317917	2508.91712239426	2510.2861716563166	2510.593162867267	2507.23720215669	2509.099830122378	2507.3510728645592	2509.5646606402142	2507.9843592047337	2508.2525084797458	2509.0743639976913	2508.6222292174007	2508.23408155394	2508.4456704959175	2507.06510859753	2507.7492513034354	2509.3000920770423	2509.3987572204774	2507.4953350432525	2509.177272834734	2509.7993035095683
2509.0726796342465	2508.488989545466	2509.70344752047	2508.97826194247	2508.3620399683814	2508.1575607923437	2508.3978499705254	2509.2401997180805	2508.2574266919423	2507.429678217406	2508.4809501576906	2509.961750661876	2510.593162867267	2507.23720215669	2507.5021495733786	2507.3510728645592	2509.181672461844	2507.9843592047337	2507.480428301362	2509.0743639976913	2508.6222292174007	2508.23408155394	2508.4456704959175	2507.06510859753	2507.7492513034354	2509.3000920770423	2509.3663290172876	2507.4953350432525	2509.177272834734	2509.7993035095683
2508.7184699772797	2508.488989545466	2509.70344752047	2508.97826194247	2508.3620399683814	2508.1575607923437	2507.7829392769277	2509.2401997180805	2508.2574266919423	2506.8960700499238	2508.4809501576906	2509.528027006678	2510.364243290935	2507.23720215669	2507.5021495733786	2507.3510728645592	2508.543839674209	2507.9843592047337	2507.1083640955108	2509.0743639976913	2507.833210352136	2507.8948939852808	2508.4456704959175	2507.06510859753	2507.7492513034354	2509.3000920770423	2509.3082214010933	2506.787922927715	2508.5851631223245	2509.567909117705
2508.7184699772797	2508.488989545466	2509.4215896861174	2508.6424187892185	2508.157361854617	2508.1575607923437	2507.7829392769277	2509.2401997180805	2507.924686467813	2506.8960700499238	2508.4809501576906	2509.528027006678	2510.298911508714	2507.23720215669	2507.2674221932566	2507.3510728645592	2508.270449194351	2507.9843592047337	2507.1083640955108	2509.0743639976913	2507.833210352136	2507.8948939852808	2508.087363632498	2507.06510859753	2507.7492513034354	2508.8290333733357	2509.2096179116566	2506.787922927715	2508.5851631223245	2508.1938785005755
2508.7184699772797	2508.488989545466	2508.945577128901	2508.512064795715	2507.651321557706	2507.1139611318727	2507.7829392769277	2509.141225859517	2507.6301396013614	2506.8960700499238	2508.4167874664136	2509.528027006678	2509.333175075688	2507.23720215669	2507.2674221932566	2507.3510728645592	2507.977064869808	2507.5354341733027	2506.6429146574906	2508.3731188540937	2507.833210352136	2507.8948939852808	2507.870916527118	2507.06510859753	2507.7492513034354	2507.3370594339594	2508.8212035283286	2505.621504291603	2508.4924525904285	2508.1938785005755
2508.3543036589526	2508.488989545466	2508.945577128901	2507.5781706659404	2507.3463502807012	2507.1139611318727	2507.7829392769277	2508.61852160701	2507.241429396141	2506.8960700499238	2507.8426797088227	2509.528027006678	2509.1663697184276	2507.23720215669	2506.927340263477	2507.3510728645592	2507.977064869808	2507.5354341733027	2506.6429146574906	2508.31693368286	2507.833210352136	2507.8814037745874	2507.870916527118	2506.812891648652	2507.7492513034354	2507.3370594339594	2508.8212035283286	2505.621504291603	2508.0312896572414	2508.1788754468603
2508.21663603117	2507.9316716704225	2508.5381938915093	2507.522006280034	2507.3463502807012	2507.1139611318727	2506.1475848385116	2508.61852160701	2507.241429396141	2506.8960700499238	2507.464502315511	2508.8286532464394	2509.1248735901017	2507.1399338720753	2506.827460441123	2507.3510728645592	2507.7184931797046	2506.962030318105	2505.568236657665	2507.949693966972	2507.833210352136	2507.5266757203226	2507.870916527118	2506.745809548955	2507.7492513034354	2507.3370594339594	2507.0740468026966	2505.621504291603	2507.6924555149944	2508.1788754468603
2508.21663603117	2507.9316716704225	2508.5381938915093	2507.522006280034	2507.3463502807012	2507.1139611318727	2506.1475848385116	2508.61852160701	2507.241429396141	2506.8960700499238	2507.464502315511	2508.6520356983815	2509.1248735901017	2507.1399338720753	2506.827460441123	2507.3510728645592	2507.7184931797046	2506.0155748067605	2505.568236657665	2507.635853704697	2506.291671907336	2507.5266757203226	2507.870916527118	2506.559066086952	2507.7458032849645	2506.574205489446	2507.0740468026966	2505.621504291603	2506.7315686658826	2508.1788754468603
2507.8574837091246	2507.9019456831156	2507.213569900699	2507.522006280034	2507.3463502807012	2507.1139611318727	2506.1475848385116	2508.61852160701	2507.241429396141	2506.8960700499238	2507.464502315511	2507.9364137042157	2508.8822703189453	2507.1399338720753	2506.827460441123	2507.3510728645592	2507.7184931797046	2506.0155748067605	2505.568236657665	2506.966603165735	2506.291671907336	2507.5266757203226	2507.710960465841	2506.559066086952	2507.3100136077996	2506.574205489446	2507.0740468026966	2504.8526469237104	2506.7315686658826	2506.8158035920787
2507.728818599344	2507.370132933224	2507.095341124067	2507.522006280034	2506.9933261969195	2506.484468421602	2505.2395185206274	2508.544943489373	2506.465596403763	2506.7782432784898	2506.8781595011083	2507.4905806098814	2508.343884773242	2507.1399338720753	2506.827460441123	2507.3510728645592	2507.7184931797046	2506.0155748067605	2505.568236657665	2506.549779240715	2506.291671907336	2507.338571749505	2506.6348461700723	2506.3910209183805	2507.2626739634634	2506.413563708041	2505.9802886346947	2504.8526469237104	2506.6174656512467	2506.7378762761955
2507.3091145368394	2507.370132933224	2507.095341124067	2507.522006280034	2506.9659625792438	2506.0339796901994	2505.1532118991645	2508.544943489373	2506.2467452628525	2506.7782432784898	2506.8781595011083	2507.4207840067297	2508.343884773242	2507.1399338720753	2506.827460441123	2506.1767922700483	2507.538193642209	2506.0155748067605	2505.568236657665	2506.549779240715	2506.291671907336	2507.338571749505	2506.6348461700723	2506.3910209183805	2506.965714224771	2506.413563708041	2505.2576847050304	2504.8526469237104	2506.6174656512467	2506.7378762761955
2507.0995068349166	2506.4825734798937	2507.095341124067	2507.375826768984	2506.6461820459767	2506.0339796901994	2505.1532118991645	2507.420147862996	2506.2467452628525	2506.7782432784898	2506.702558819776	2507.1777913579135	2508.343884773242	2506.855676233771	2506.827460441123	2506.1767922700483	2506.8937497655597	2505.5655608173047	2505.568236657665	2506.427585944418	2506.291671907336	2507.338571749505	2506.6348461700723	2506.3910209183805	2506.8707642869917	2505.736136522829	2505.2576847050304	2504.8526469237104	2506.0918376408454	2506.7378762761955
2507.0995068349166	2506.227307829459	2507.095341124067	2507.1313668950943	2506.6461820459767	2506.0339796901994	2504.7201979384886	2507.420147862996	2506.1927765957166	2506.7782432784898	2506.702558819776	2507.0971896620413	2508.343884773242	2506.532663241641	2506.827460441123	2506.1322314621357	2506.6209612927664	2505.5655608173047	2505.568236657665	2506.3804126589002	2506.092567325327	2507.338571749505	2506.4940441543554	2506.3910209183805	2506.843148525114	2505.736136522829	2505.2576847050304	2504.8526469237104	2506.0918376408454	2506.2637790058134
2507.0995068349166	2506.227307829459	2506.5202687270266	2506.515744041761	2506.0056199043233	2505.5891761267794	2504.7201979384886	2507.420147862996	2506.1927765957166	2506.7782432784898	2506.702558819776	2506.716368592865	2508.319843080176	2505.968480276211	2506.255420416778	2506.1322314621357	2506.3751229965683	2505.5655608173047	2505.568236657665	2506.1999110315483	2506.092567325327	2506.8831462144826	2506.4940441543554	2506.045508314387	2506.843148525114	2505.736136522829	2505.2576847050304	2504.8526469237104	2506.0918376408454	2506.2637790058134
2506.7986443284562	2506.227307829459	2506.5202687270266	2506.515744041761	2505.8765426142113	2505.5891761267794	2504.7201979384886	2507.420147862996	2505.837803443378	2506.6690595179894	2506.507675348207	2506.009963892047	2508.29633635522	2505.968480276211	2506.255420416778	2506.0280874219725	2506.3751229965683	2505.5655608173047	2505.568236657665	2505.639999399701	2506.092567325327	2506.7750377859998	2506.4226937431595	2506.045508314387	2506.843148525114	2505.4586814185436	2505.2576847050304	2504.7842943412206	2506.0918376408454	2505.86557982642
2506.670357154755	2506.033317648097	2506.1187394762705	2506.507098810657	2505.8765426142113	2505.5891761267794	2504.7201979384886	2506.6649743878124	2505.837803443378	2506.5294354562675	2506.284574976612	2505.8405744005713	2507.74527257738	2505.968480276211	2505.889612486764	2505.7366594692867	2506.3751229965683	2505.5655608173047	2505.568236657665	2505.639999399701	2505.8935437832174	2506.7685252790047	2506.4226937431595	2505.4768232569686	2506.6458514371184	2505.4586814185436	2505.1975095259495	2504.7842943412206	2505.9984846291636	2505.5005010098216
2506.447963525778	2506.033317648097	2506.0907898197393	2506.2522400977223	2505.8765426142113	2505.5339383942905	2504.6165316060137	2506.5748719283592	2505.823403733021	2506.193682346176	2506.1104645321884	2505.8405744005713	2507.2209131447426	2505.968480276211	2505.6866368841547	2505.7366594692867	2506.2500437100616	2505.5655608173047	2505.568236657665	2505.639999399701	2505.8935437832174	2506.1776000750665	2506.23925366791	2505.4768232569686	2506.6458514371184	2505.4586814185436	2505.1975095259495	2504.114955706638	2505.9887189132137	2505.5005010098216
2506.1616298913127	2505.607214679038	2505.9769249165124	2505.950540407161	2505.6302744223576	2505.220218322321	2504.6165316060137	2506.5748719283592	2505.19584180813	2505.9905253874545	2505.535996344052	2505.392345344432	2506.567228665108	2505.6681093995044	2505.6866368841547	2505.082391723803	2506.1738857815203	2505.5655608173047	2505.2615413976937	2505.639999399701	2505.8935437832174	2506.1776000750665	2505.953692695938	2505.4768232569686	2506.6458514371184	2504.800938164167	2504.8417244646294	2504.114955706638	2505.409541040054	2505.2760653299374
2506.067771829469	2505.607214679038	2505.9769249165124	2505.950540407161	2505.6302744223576	2505.084058999949	2504.584168233451	2506.5727516137686	2505.19584180813	2505.796444385472	2505.2028793965246	2505.392345344432	2506.290280027978	2505.6681093995044	2505.3560714852297	2504.7188885491814	2505.81833245972	2505.313378395956	2505.2615413976937	2505.3006108152035	2505.7701768549255	2506.0665602224285	2505.5830022126906	2505.4768232569686	2506.269693861591	2504.800938164167	2504.8417244646294	2504.114955706638	2505.100433163175	2504.8983923397896
2505.8218317850015	2505.1974132508176	2505.1925503699495	2505.950540407161	2505.6302744223576	2505.084058999949	2504.584168233451	2506.5487294763766	2504.823678974469	2505.796444385472	2505.2028793965246	2505.392345344432	2506.2590344224514	2505.4939859811275	2505.3083169570937	2504.683024766714	2505.760366770834	2505.313378395956	2505.2615413976937	2504.5737565310314	2505.7701768549255	2505.696497134349	2504.6694728409907	2505.4768232569686	2505.6883590711177	2504.2792206905488	2504.8417244646294	2504.114955706638	2504.992562989815	2504.8983923397896
2505.692654677222	2504.7925862265597	2505.1925503699495	2505.8557997433986	2505.30831516274	2504.9708364780167	2504.3472945355766	2505.767126653062	2504.823678974469	2505.300505046425	2504.823346050902	2505.239639740961	2506.036278614526	2505.190737917694	2504.041104106127	2504.683024766714	2505.7161788230396	2505.313378395956	2504.856089471588	2504.5737565310314	2505.7701768549255	2504.5677178680867	2504.6694728409907	2505.4768232569686	2505.63106270183	2504.2792206905488	2504.8417244646294	2504.114955706638	2504.614926065287	2504.8983923397896
2505.6892660664353	2504.7925862265597	2504.9550891219037	2505.4392495063967	2505.010467460848	2504.9708364780167	2504.3472945355766	2505.767126653062	2504.823678974469	2505.300505046425	2504.583443155213	2504.750929150769	2505.5601087228124	2505.190737917694	2504.0057848405386	2504.683024766714	2505.6583346130774	2504.986256753027	2504.5315625900043	2504.5323210175825	2505.163463640124	2504.5176469409753	2504.500726583529	2505.4768232569686	2505.63106270183	2504.2792206905488	2504.2325343837438	2504.114955706638	2504.614926065287	2504.8983923397896
2505.415881166264	2504.3237980212934	2504.9550891219037	2505.3938750259904	2504.9352723417373	2504.9708364780167	2504.3472945355766	2505.73829683142	2504.823678974469	2505.300505046425	2504.583443155213	2504.750929150769	2504.931670301205	2505.094897788506	2504.0057848405386	2504.401138118114	2505.551071577808	2504.986256753027	2504.5315625900043	2504.5323210175825	2504.995040007681	2504.4129973604313	2504.462342393699	2505.4768232569686	2505.2834388532106	2504.2617631629887	2504.2325343837438	2504.114955706638	2504.3007680403066	2504.8345339021503
2505.1223637331505	2504.3161364940415	2504.7668105460166	2504.563174984295	2504.384525504055	2504.9708364780167	2504.3472945355766	2505.582480739704	2504.774037527202	2505.027750898801	2504.583443155213	2504.6690283523717	2504.931670301205	2504.389552019311	2504.0057848405386	2504.401138118114	2505.49348606902	2504.6935318759215	2504.239432945686	2504.099688619694	2504.850601470968	2504.4129973604313	2504.392560365136	2505.429236040665	2505.2648051284527	2504.2617631629887	2504.2325343837438	2504.114955706638	2504.3007680403066	2504.8345339021503
2505.0724649415024	2504.3161364940415	2504.7668105460166	2504.563174984295	2504.384525504055	2504.2691356803675	2504.3472945355766	2505.131223545928	2504.774037527202	2504.9425977721776	2504.583443155213	2504.6690283523717	2504.931670301205	2504.309713487555	2503.8201610602327	2504.3601340803907	2505.4460743037525	2504.493755054244	2504.239432945686	2504.099688619694	2504.618988318501	2504.3469353754995	2504.1065178028966	2505.366455238573	2505.2648051284527	2504.2617631629887	2504.2325343837438	2504.068388685502	2504.3007680403066	2504.1361596999855
2505.0724649415024	2503.99792525115	2504.1711962355407	2504.563174984295	2504.384525504055	2504.0820591510915	2504.3472945355766	2505.0410101881675	2504.749351512453	2504.8862857664126	2504.3583904612924	2504.6690283523717	2504.5171826601527	2503.9942838943102	2503.8201610602327	2504.1062275015884	2505.1945679874325	2504.493755054244	2504.0345914374925	2503.8173036227154	2504.406073564589	2504.3469353754995	2503.975134317095	2504.9371866934034	2504.970356908875	2504.0687939832355	2504.002969601353	2504.068388685502	2503.939016420294	2504.1361596999855
2504.9498928279495	2503.479699560998	2504.1018913731227	2503.9757203647628	2504.028345773389	2503.9095590041334	2504.3472945355766	2504.7729685236936	2504.749351512453	2504.4438341228392	2504.3583904612924	2504.429350000226	2504.479096493408	2503.9942838943102	2503.8201610602327	2504.1062275015884	2504.4966818781845	2504.4113989166267	2503.7279626853992	2503.7531506955806	2504.3692864669965	2503.4035587130843	2503.8498259069615	2504.2071765880687	2504.8686730966233	2503.7270661404314	2503.9365914049276	2503.82390868789	2503.881874770481	2504.1361596999855
2504.6338890584557	2503.281354681096	2504.1018913731227	2503.9757203647628	2503.8831413855164	2503.706138858227	2504.3472945355766	2504.5718780255697	2504.5609074107306	2504.4438341228392	2504.1724715256173	2504.2893967327077	2504.4694454374935	2503.9942838943102	2503.8201610602327	2503.6782601587784	2504.208292526825	2504.2520337315755	2503.6838058016556	2503.7476272606073	2503.9957768362938	2503.0100215311118	2503.8498259069615	2503.5721345241386	2504.586975780204	2503.7270661404314	2503.9365914049276	2503.82390868789	2503.881874770481	2504.1361596999855
2504.0906730529273	2503.183426201712	2503.6409369726452	2503.9757203647628	2503.8831413855164	2503.706138858227	2504.068476511104	2504.2994028674184	2503.892500228131	2504.4438341228392	2504.151915867041	2504.1597879574924	2504.4694454374935	2503.9942838943102	2503.6355015633853	2503.297188058944	2504.061416157702	2504.2520337315755	2503.055475490463	2503.7476272606073	2503.779363389224	2503.0100215311118	2503.8498259069615	2503.5721345241386	2504.3912004623903	2503.588500002113	2503.6637878620895	2503.6474815666725	2503.6062537282505	2504.0500285793014
2503.8739130574604	2503.183426201712	2503.5767433393767	2503.5478522299595	2503.71036834049	2503.706138858227	2504.002072123718	2504.1112853761065	2503.730808290244	2503.967061266396	2504.151915867041	2503.9451825657197	2504.165741187515	2503.6707530603135	2503.6355015633853	2503.2833586493803	2504.061416157702	2503.9177878290598	2503.055475490463	2503.7198993520474	2503.627843236918	2502.981585867405	2503.8498259069615	2503.550390420683	2503.5307400394877	2503.190163900702	2503.591936320761	2503.6474815666725	2503.6062537282505	2503.678646214225
2503.780911502192	2503.1648430490227	2503.5767433393767	2503.5478522299595	2503.71036834049	2503.675940647575	2503.7958830264874	2503.7709876592016	2503.730808290244	2503.8643185717337	2504.0131155264576	2503.678575110695	2503.997453793694	2503.6707530603135	2503.6355015633853	2503.008380624088	2503.5963502651775	2503.655446543296	2503.055475490463	2503.7198993520474	2503.277320157272	2502.981585867405	2503.804614547605	2503.2854244717973	2503.5307400394877	2502.8757239801666	2503.591936320761	2503.5053240666684	2503.292840693145	2503.678646214225
2503.780911502192	2503.1648430490227	2503.5400166866666	2503.053252636153	2503.71036834049	2503.564896062958	2503.5762325702203	2503.7709876592016	2503.66153114433	2503.7745694405744	2504.0131155264576	2503.431477338251	2503.9922879700825	2503.6707530603135	2503.3107962815197	2502.8967960760056	2503.5963502651775	2503.655446543296	2503.055475490463	2503.7198993520474	2502.7536356480296	2502.981585867405	2503.772799798942	2503.2854244717973	2503.5307400394877	2502.8757239801666	2503.591936320761	2503.403658838986	2503.1449913501706	2503.6143735012697
2503.7191610851733	2503.1648430490227	2503.5400166866666	2502.926045885488	2503.4174980697326	2503.390884812787	2503.399238651219	2503.28381514274	2503.447504324583	2503.177434945491	2503.7949437561056	2503.074577987686	2503.6641405677	2503.358237367331	2503.274894568718	2502.8458288358074	2503.4889044534298	2503.517016664025	2503.055475490463	2503.211366912074	2502.6386631020373	2502.6116708738305	2503.5108901390126	2503.2854244717973	2503.5307400394877	2502.724082037197	2503.591936320761	2503.1224750005163	2503.1449913501706	2503.146984115667
2503.7191610851733	2503.1648430490227	2503.2787025374655	2502.926045885488	2503.352231115743	2503.233265532016	2503.399238651219	2503.2690384185635	2503.447504324583	2503.0209929672906	2503.5327024971057	2502.977576638618	2503.6641405677	2503.2060362192615	2503.274894568718	2502.8458288358074	2503.35472990993	2503.507714273184	2503.055475490463	2503.211366912074	2502.6386631020373	2502.6116708738305	2503.1901609871175	2503.2854244717973	2503.327742008502	2502.724082037197	2503.591936320761	2503.1224750005163	2502.8810947938973	2503.146984115667
2503.1614926251095	2503.1134575126475	2503.1078919889565	2502.778753539659	2503.202756336538	2503.0348370159395	2503.1407457666573	2503.2690384185635	2503.447504324583	2503.0111050442356	2503.386514159651	2502.9398948511994	2503.3961705819283	2502.980397268547	2502.705027385486	2502.617024269342	2502.9895053216496	2503.507714273184	2503.003488998929	2502.818455759041	2502.6386631020373	2502.6116708738305	2503.084008190857	2503.0837038402888	2503.327742008502	2502.486508593934	2503.329948507066	2503.089535954268	2502.8810947938973	2502.9411504948052
2502.9419366648463	2503.079618231585	2503.0635094781182	2502.7166235273717	2502.9610531062167	2503.0348370159395	2502.436435682772	2503.063439669609	2503.135370501064	2502.9036077133596	2503.3258021758875	2502.9398948511994	2503.2947503505134	2502.639405471747	2502.3212305957677	2502.617024269342	2502.9895053216496	2503.3555846585273	2503.002568391881	2502.480739915671	2502.6386631020373	2502.6116708738305	2502.6330511064807	2502.8601547527387	2503.327742008502	2502.396633951539	2503.329948507066	2502.9969159094862	2502.8118761826013	2502.749751441543
2502.780692707506	2502.80551402117	2502.898192716612	2502.7166235273717	2502.9267235710413	2502.861304866475	2502.368168404295	2502.8565297477107	2503.114326030741	2502.800776102203	2502.9633783715985	2502.8617208567484	2503.146207059649	2502.639405471747	2502.169125561288	2502.608748224492	2502.9176700691164	2503.3190939637025	2503.002568391881	2502.4472724670904	2502.6386631020373	2502.6116708738305	2502.3644666121786	2502.582893744952	2503.1956677010817	2502.396633951539	2503.1772457742554	2502.935382927433	2502.553475656842	2502.5435490047444
2502.7405973281657	2502.70705095677	2502.8400260162693	2502.564560480737	2502.7877582818446	2502.861304866475	2502.368168404295	2502.8219910623297	2503.0339959385155	2502.622943781887	2502.91742351531	2502.8617208567484	2503.0157030533287	2502.5058975144516	2502.169125561288	2502.608748224492	2502.703672833421	2503.227363024432	2502.832133425533	2502.4472724670904	2502.438543660832	2502.539409942996	2502.3644666121786	2502.582893744952	2503.1956677010817	2502.310398921933	2503.143503738932	2502.4776568341085	2502.553475656842	2502.5435490047444
2502.6847798547983	2502.70705095677	2502.682103790082	2502.564560480737	2502.66703985548	2502.4030628220357	2502.368168404295	2502.7512958593998	2503.0250325855077	2502.622943781887	2502.91742351531	2502.4457912387375	2503.0157030533287	2502.5058975144516	2502.0719548003813	2502.608748224492	2502.623407514602	2503.2045862340105	2502.6728561459086	2502.331794070077	2502.4375138984587	2502.3513953167917	2502.3644666121786	2502.582893744952	2503.0051621852067	2502.270322810614	2503.1163899926264	2502.4776568341085	2502.4456325249766	2502.5435490047444
2502.4619808261637	2502.546715171537	2502.3241701725756	2502.4630730124372	2502.66703985548	2502.3820848627574	2501.980457864996	2502.722343629445	2502.7391773918253	2502.2672157969932	2502.7061400192515	2502.4457912387375	2502.474966797898	2502.5058975144516	2501.845520197709	2502.4725615595685	2502.3019429529454	2502.9711732787005	2501.938399025355	2502.132243076421	2502.2280902957373	2502.3513953167917	2502.165521054522	2502.5343384268403	2502.890008615399	2501.9589291933025	2503.1163899926264	2502.2775952249813	2502.4215528334244	2502.11850879024
2502.3394151618622	2502.332436622848	2502.3241701725756	2502.2144265923603	2502.4524965077812	2502.3820848627574	2501.9027285100815	2502.5852424582563	2502.524692338322	2502.236737840723	2502.7061400192515	2502.276438480679	2502.2936673416334	2502.5058975144516	2501.845520197709	2502.430410850226	2502.3019429529454	2502.7441793520875	2501.89495434756	2502.132243076421	2502.2280902957373	2502.3513953167917	2502.121878614533	2502.5169246536316	2502.706917792438	2501.8627355211447	2502.700733709456	2502.1599485676284	2502.3032301656335	2502.11850879024
2502.273378433336	2502.2855059337553	2502.2799342216613	2501.88600071687	2502.2412172947584	2502.310193209218	2501.9027285100815	2502.5852424582563	2502.3418171787816	2502.236737840723	2502.6765792544415	2502.276438480679	2502.2936673416334	2502.4687878141926	2501.8163455923773	2502.376296874998	2502.145909386711	2502.5489469808717	2501.877709402695	2501.9383202142444	2502.195229873339	2502.2787774650624	2502.121878614533	2502.27526901191	2502.5953969126317	2501.8627355211447	2502.700733709456	2502.0559126906455	2502.19389334255	2502.11850879024
2502.088795612028	2502.172881060423	2502.1128346517453	2501.88600071687	2502.199509439074	2502.3008996569697	2501.9027285100815	2502.4793388324197	2502.3418171787816	2502.1542919920985	2502.483168732415	2502.0548841195105	2502.1476710774386	2502.314545429132	2501.8028917059073	2502.097882687209	2502.0823467750124	2502.352969843085	2501.62154010082	2501.9025117320634	2502.1070217358338	2502.042784029654	2502.121878614533	2502.0384617487935	2502.347812420719	2501.847464557428	2502.6054259596267	2502.0559126906455	2502.19389334255	2501.9993144445325
2502.088795612028	2502.129201753403	2501.7301553380003	2501.7900771585755	2502.1123458978154	2502.221019648856	2501.860852536354	2502.4388554502184	2502.3075799022763	2502.0556848374677	2502.4128896313982	2502.0177588455263	2502.1476710774386	2502.236069422709	2501.8028917059073	2502.012983481719	2502.0823467750124	2502.20944154435	2501.62154010082	2501.9025117320634	2501.97751606825	2501.849236978814	2502.042243558106	2502.0384617487935	2502.3124926133614	2501.79486487212	2502.49396388841	2501.917556670816	2502.1014677797207	2501.722341464708
2502.048288899992	2502.0495283903238	2501.6624277120663	2501.7620787340284	2502.0394077421197	2502.0921537845047	2501.860852536354	2502.2297526794623	2501.9533488976276	2501.9800984266853	2502.325654350791	2502.005725396026	2502.010371041099	2502.082185040205	2501.7304398401357	2501.9071930306086	2501.8745148130765	2501.921614316201	2501.62154010082	2501.8045106569566	2501.97751606825	2501.82860481983	2502.0357505408037	2502.038111775896	2502.2782726005967	2501.7393955504235	2502.339638369953	2501.8237362759655	2502.03212786387	2501.722341464708
2502.048288899992	2501.8294604022367	2501.6368262753836	2501.5977909481135	2501.9630546793337	2501.9645128179054	2501.754853465914	2501.9926743966867	2501.8230050106545	2501.770847475155	2502.013270118288	2501.7873284492084	2502.010371041099	2501.953812884399	2501.681932773561	2501.9071930306086	2501.7610216516773	2501.7531852134584	2501.62154010082	2501.663451042062	2501.828858588645	2501.7846401435872	2502.0357505408037	2502.038111775896	2501.9901492783524	2501.680432098991	2502.283440220233	2501.712491057992	2501.975505446471	2501.722341464708
2501.9938446763545	2501.6455979182397	2501.5514429145237	2501.5427215222494	2501.6963311436007	2501.879406625451	2501.73620720276	2501.840249951153	2501.8225384589446	2501.749844228382	2501.9196230003668	2501.748285091048	2501.8595988934903	2501.898233405088	2501.5311721660137	2501.637665170741	2501.7175606774317	2501.7042565692564	2501.524770829914	2501.4571791633484	2501.806068105785	2501.7658064716097	2501.879905283938	2501.925028970368	2501.821497149905	2501.6490287503902	2502.2453886743842	2501.652475609317	2501.907349716834	2501.7141058859943
2501.811054610879	2501.560440386123	2501.3448278015503	2501.5427215222494	2501.618202166158	2501.7890063047225	2501.60114921158	2501.8308730169742	2501.643835813218	2501.670501723668	2501.5660942556033	2501.5456011986025	2501.6515041774614	2501.7819660561254	2501.337247213177	2501.637665170741	2501.6210511024597	2501.7042565692564	2501.495863601172	2501.383442260287	2501.6564383443297	2501.695838524203	2501.8370779323413	2501.682805125407	2501.8045295445763	2501.5882118047934	2502.058500345699	2501.569484060296	2501.7205917875986	2501.5311839951655
2501.7663733211693	2501.5052025886403	2501.2733695414854	2501.352923936469	2501.446189895303	2501.7321396561883	2501.60114921158	2501.7893292868343	2501.6429634044493	2501.5023009526103	2501.468020121515	2501.5456011986025	2501.61076838475	2501.6766195487494	2501.337247213177	2501.6258120309913	2501.558328529874	2501.6460850044296	2501.4861583618426	2501.383442260287	2501.6144908748306	2501.5285657187146	2501.6468473707964	2501.4846048824397	2501.6455169273613	2501.5756782616954	2501.9837648525804	2501.5166589333344	2501.623602571403	2501.5253695883966
2501.679835504785	2501.486055740196	2501.2733695414854	2501.336323024734	2501.4392310937196	2501.6303480172464	2501.526549931269	2501.682443115137	2501.6429634044493	2501.36187801646	2501.468020121515	2501.416428815673	2501.5423865223906	2501.4862730189807	2501.293920895624	2501.594355882258	2501.4573817084483	2501.6197710058327	2501.3665233082934	2501.3787928393326	2501.6144908748306	2501.5198820396154	2501.6468473707964	2501.45160522924	2501.6079274423696	2501.443993984558	2501.831460046042	2501.3744827892265	2501.508136178124	2501.425188020168
2501.559045163514	2501.486055740196	2501.2733695414854	2501.297659873186	2501.4274461138557	2501.4954835167327	2501.439073928162	2501.682443115137	2501.584229013849	2501.243069024399	2501.369170176253	2501.3758691841194	2501.4160875240395	2501.4312661528643	2501.2586275918093	2501.560146533294	2501.3876126274677	2501.5071761706777	2501.350737357605	2501.291918810727	2501.512396336989	2501.4734234373664	2501.5933276193587	2501.4371591260197	2501.574625272668	2501.3679101085927	2501.6572177107705	2501.3629422207932	2501.508136178124	2501.268718186404
2501.559045163514	2501.4197959352773	2501.1504026779976	2501.266024466098	2501.3827755037805	2501.44241698518	2501.311910271112	2501.6743990021823	2501.5571314285007	2501.243069024399	2501.268984403717	2501.2336863404394	2501.413421834487	2501.3497265967794	2501.1494795700514	2501.4650085781695	2501.323759782521	2501.245737861857	2501.350737357605	2501.1584515103827	2501.2847670897754	2501.4734234373664	2501.465473186843	2501.347176126982	2501.4568697774234	2501.218584087983	2501.5346704938183	2501.265356504133	2501.429986242048	2501.2429168128765
2501.4276072069165	2501.3300875479413	2501.1195988459444	2501.170629721734	2501.211397435178	2501.404661644541	2501.1871528884913	2501.479989884549	2501.443683403302	2501.243069024399	2501.254642083377	2501.138246331807	2501.296052839186	2501.3216655724477	2501.0861731268583	2501.357879512683	2501.266855063507	2501.245737861857	2501.340974329994	2501.0126408888655	2501.2847670897754	2501.370394186905	2501.422466760829	2501.271701332032	2501.411687508533	2501.214539533803	2501.4221572542383	2501.2071544693626	2501.3210188011767	2501.13177119964
2501.35263582116	2501.215410421978	2501.096396634311	2501.0183408401754	2501.1302807003603	2501.3350209057207	2501.1656053510774	2501.394867043703	2501.3656309685603	2501.1239250937106	2501.1677133324324	2501.0790387069787	2501.122374528779	2501.2766468822647	2501.0075744807864	2501.2804757662893	2501.2279105527005	2501.188276174705	2501.2193816346758	2500.9771094795115	2501.235291154106	2501.3593852467943	2501.342780039003	2501.2474387229395	2501.2666477366024	2501.210490593831	2501.328817287407	2501.1808624403902	2501.217776785162	2501.036295241553
2501.2452651907042	2501.1026235926965	2501.073914233889	2500.988829198033	2501.075166784982	2501.2226005073594	2501.1656053510774	2501.320064561748	2501.3204040635264	2501.0472583479104	2501.073185100131	2501.039983969049	2501.102907790514	2501.2079993467137	2500.967152107918	2501.206287377601	2501.0998235974075	2501.1482464894934	2501.0338079105477	2500.9313120294996	2501.131963220526	2501.310292464953	2501.216285196954	2501.114709374972	2501.235243910049	2501.1706204537813	2501.195467239624	2501.110331098296	2501.1368115282207	2500.982840871568
2501.240060949023	2501.039486782747	2501.073914233889	2500.974215641466	2501.0247597593657	2501.1390892217264	2501.0943895303885	2501.159269985677	2501.183417868768	2500.9285512763236	2500.9597399219197	2501.036560962987	2500.9443808507117	2501.114673438531	2500.9428245113686	2501.1611967977965	2501.0462267668822	2501.0966412047933	2500.9252259033633	2500.9030738540414	2501.0795122810578	2501.243899803112	2501.055500318041	2501.083344253153	2501.146775182993	2501.074269128176	2501.195467239624	2501.0439493052354	2501.1368115282207	2500.846253696273
2501.150367977737	2501.001864733637	2501.004991034663	2500.878801489169	2500.974685043546	2501.010079557917	2501.0029328640694	2501.1119554282463	2501.11648913935	2500.834763686508	2500.8844759941553	2500.978399436716	2500.8668783484436	2501.0233181963604	2500.8511729387033	2501.028459007869	2500.981444334915	2501.044568879297	2500.924100405885	2500.900014124972	2501.03804710869	2501.115982023068	2501.0334931942366	2501.0333332471205	2500.9822086907025	2500.9147904800197	2501.0693281795775	2500.9702897376433	2501.043965041227	2500.8066750947723
2501.054202608147	2500.9288616246213	2500.9063486550485	2500.856779805089	2500.8890966435865	2500.9399980873864	2500.8921232643042	2501.058443254971	2501.0068339127442	2500.829035940623	2500.82318554997	2500.971388331638	2500.825572055939	2500.9700515711866	2500.8097109922182	2500.962866646461	2500.8802982948814	2501.0011673519293	2500.9067496715443	2500.8829039775774	2500.96954649787	2501.0170633210396	2500.929938450641	2500.949114743018	2500.891087529889	2500.900555619205	2501.006350261158	2500.9443586711836	2500.916579744032	2500.7602730322205
2501.0190390481976	2500.836695964093	2500.8193672301168	2500.7929957979804	2500.8079872522812	2500.886029597457	2500.79654428419	2501.0197070539034	2500.9496743364252	2500.7475754784905	2500.7615525710357	2500.9311202335507	2500.7955352071044	2500.8777641531506	2500.742121318905	2500.8917991589615	2500.8343055324403	2500.905939156946	2500.8710593240153	2500.867598798846	2500.9346595361353	2500.921627005674	2500.879258006784	2500.903748363979	2500.8214187670005	2500.8484954710975	2500.9197042496426	2500.8900144830695	2500.8263338217384	2500.7224553377273
2500.969112473259	2500.783876295367	2500.7581468271	2500.6968021007297	2500.7125505487807	2500.788262602835	2500.7670830068173	2500.9483153539436	2500.8787871236286	2500.730593120944	2500.7127005359407	2500.8673789830286	2500.7506014484916	2500.8630989172934	2500.711317637938	2500.8312267403576	2500.72440582312	2500.8227765306033	2500.862703607213	2500.7976716157127	2500.9201952293247	2500.855201982449	2500.799665076575	2500.8988630720346	2500.722871979482	2500.769918086875	2500.8731164913947	2500.8289192139423	2500.7438852294576	2500.6877088922456
2500.9231919630006	2500.6773540636063	2500.7030513413497	2500.6457905739435	2500.7072349957557	2500.760336101941	2500.692925099892	2500.886799829437	2500.8248589880372	2500.687117747518	2500.6792759014024	2500.81523562214	2500.6799655028726	2500.8156040427884	2500.6966238056057	2500.7473000357	2500.6764677770943	2500.759840017967	2500.8138721225946	2500.744812117607	2500.872256156272	2500.8154200382587	2500.747761200945	2500.873047610455	2500.6562677618545	2500.699633940909	2500.816979038398	2500.7780450540513	2500.7006532685646	2500.666324856809
2500.8843082101844	2500.6288102140893	2500.6735985358446	2500.5557992610347	2500.6793688667312	2500.7410442630303	2500.6377313402504	2500.836757104381	2500.7592633785043	2500.649907793989	2500.658066241931	2500.7968050972318	2500.6022659480172	2500.7814375539247	2500.5989219332887	2500.6900384024857	2500.5892741932507	2500.730475710444	2500.7009074276643	2500.6948735563915	2500.838703424462	2500.7620830737915	2500.6767502075827	2500.80625214683	2500.607182553619	2500.6500422053596	2500.810235754886	2500.6932504859515	2500.6736605741858	2500.608695779143
2500.786479432521	2500.6033411887743	2500.629897897976	2500.5215390612984	2500.6072332534145	2500.6531800460352	2500.5881400915523	2500.808122715418	2500.6698712044367	2500.586456200968	2500.631002214749	2500.7256710249712	2500.5909015859293	2500.7297955092417	2500.5419531595494	2500.5968152295577	2500.5535278165926	2500.7007556202443	2500.628608435379	2500.635166187798	2500.788205347254	2500.6970740529896	2500.6360406282993	2500.766231186467	2500.569019597107	2500.597838167109	2500.7546932675928	2500.6574210841254	2500.6063319666623	2500.5853466052745
2500.7602324169766	2500.5578274043805	2500.6057316445654	2500.4909207318005	2500.5646872128004	2500.6209769879324	2500.537109940109	2500.757495579648	2500.642341967062	2500.5252857640157	2500.593411424077	2500.665279931336	2500.5469259861143	2500.6920687747374	2500.4996212699766	2500.5318070048493	2500.5199971823645	2500.6558290957555	2500.577024605751	2500.6117904081602	2500.7653739027432	2500.679822739732	2500.5964518756946	2500.7298281659687	2500.5598325439314	2500.5605160744612	2500.7035992852507	2500.618368702966	2500.5651702706377	2500.5439193990583
2500.7268754377405	2500.5411154407075	2500.56224572986	2500.4639799855863	2500.5295129056785	2500.5802916828375	2500.49125297243	2500.7116522832066	2500.605396150664	2500.489944773553	2500.5396676673968	2500.593644439375	2500.5074123358227	2500.6646488825945	2500.4219536104456	2500.4884987364985	2500.498932481334	2500.631170215753	2500.5408127656196	2500.5424883921637	2500.719515621445	2500.6394763526355	2500.549509395223	2500.6785253704265	2500.5021835903835	2500.5420647173805	2500.662363258922	2500.5776051437356	2500.5509501522565	2500.50865487574
2500.707427906237	2500.5304764712055	2500.491258744196	2500.4376085703493	2500.5045112743965	2500.5417124378414	2500.453565769203	2500.6811698954566	2500.583932004585	2500.4415037608865	2500.4997373370447	2500.558027138235	2500.473050887303	2500.624834077509	2500.3809955459656	2500.4616995482875	2500.458290765486	2500.578834996633	2500.506026869205	2500.482634255369	2500.671227608306	2500.609752003479	2500.5044200103503	2500.658622952784	2500.478885416137	2500.5033673686457	2500.6353863867776	2500.547501573429	2500.4903085006786	2500.4804399959617
2500.6709982251014	2500.504379039569	2500.4629026435937	2500.4102184123026	2500.4775247523153	2500.519147865775	2500.4248674184482	2500.6419929591034	2500.5418251838387	2500.424558093638	2500.4700048623968	2500.520177399467	2500.4464676721072	2500.6065473399726	2500.3508698567375	2500.4240157453396	2500.4362142601904	2500.5583009262978	2500.463446984777	2500.4532962460657	2500.6522884504984	2500.577148375809	2500.4542168962926	2500.6157790992524	2500.4548396167975	2500.479469058251	2500.6033178800476	2500.5113499444105	2500.4498509014147	2500.4371235909352
2500.649763122981	2500.4768302578736	2500.4305878845744	2500.3927760877377	2500.4475262225897	2500.4844629270747	2500.3976623286712	2500.6283105543494	2500.4985574573207	2500.3920354871175	2500.441570038291	2500.496431244786	2500.430182547484	2500.5797094017453	2500.3307067390238	2500.400875712328	2500.41332389709	2500.5316704873717	2500.428403006029	2500.4336948383448	2500.605921220694	2500.5522197554237	2500.424605171712	2500.5967732087483	2500.4262049275776	2500.4446366306665	2500.5791733475826	2500.485810711955	2500.4319589057986	2500.4169057422387
2500.618706133803	2500.467960606325	2500.40569455278	2500.3781705398233	2500.4245836988634	2500.464925112254	2500.37699028761	2500.6086785650227	2500.4373240742607	2500.3713316899643	2500.4243385821874	2500.459600823694	2500.4120115101023	2500.541099250613	2500.324432311976	2500.3862936059077	2500.3997933782216	2500.5194135986935	2500.416925719155	2500.408174188237	2500.559276540309	2500.528975041315	2500.4032870602296	2500.5662503269527	2500.40622924165	2500.426579903222	2500.558481239211	2500.467596330666	2500.4111677037745	2500.3959086696923
2500.59157030622	2500.4548662064144	2500.3901412671075	2500.357064331359	2500.4162392766557	2500.452547991573	2500.3580055810294	2500.591982523972	2500.4198773518506	2500.356722862353	2500.405181274399	2500.437454241641	2500.3952076111245	2500.5266564620606	2500.3125192003426	2500.3671909546756	2500.3796815761316	2500.499950705621	2500.404093659597	2500.3893873185293	2500.541953186151	2500.517225446535	2500.3842117051827	2500.5502550087867	2500.3915369369815	2500.4098020361844	2500.540056655106	2500.4565486467386	2500.397947259097	2500.381209292644
2500.577700765124	2500.448372296425	2500.377897826185	2500.3408809895363	2500.4119020088756	2500.437683774366	2500.3470431109054	2500.5797490006935	2500.4085730000747	2500.344764439456	2500.387746897886	2500.425529621924	2500.3808270671802	2500.4898329326907	2500.303007100304	2500.3547515762425	2500.3594043640396	2500.4798438088415	2500.3952652746907	2500.3791615327173	2500.528983972727	2500.501336673704	2500.369670762066	2500.536688181287	2500.3824313833306	2500.3993060794332	2500.5252241833446	2500.450531821668	2500.39212548886	2500.360919121407
2500.5641479384667	2500.44079583251	2500.3678575897784	2500.3312220548114	2500.4037504205144	2500.429682101602	2500.337079122353	2500.5640580168597	2500.3995284936173	2500.3373684433273	2500.3759531894975	2500.41771135892	2500.371503548919	2500.477787516515	2500.2942914215464	2500.342795981785	2500.3528217768594	2500.4704738428213	2500.388826455877	2500.368337593422	2500.5171804818733	2500.494996723359	2500.3582138822694	2500.5298861631522	2500.37022330797	2500.388642411762	2500.516929669165	2500.4358312419768	2500.3778716049474	2500.3507704821186
2500.555955342004	2500.433765597798	2500.363470633346	2500.324516155862	2500.394911710465	2500.424924490217	2500.3308984819155	2500.557128156761	2500.393209281047	2500.3293896533505	2500.369564017097	2500.411658405086	2500.3638895305257	2500.469523945032	2500.2886592830105	2500.3341517174736	2500.346108388953	2500.466196979824	2500.380665226051	2500.361626906049	2500.511223007762	2500.48693867697	2500.3528606324426	2500.5235327042906	2500.366143551642	2500.3789075763243	2500.5123994367223	2500.430078801188	2500.37198118993	2500.344119603562
2500.5522360266627	2500.4295486854176	2500.360480959416	2500.320806113594	2500.391126371087	2500.4090878157103	2500.3277212442854	2500.553427124421	2500.389052390567	2500.3276159642355	2500.3673926363804	2500.407924024985	2500.3599473268355	2500.466756679715	2500.283570420917	2500.3302586068535	2500.3426439241857	2500.461718687769	2500.3785897320427	2500.3573868764074	2500.506648563951	2500.483601949358	2500.350014887364	2500.5193400175885	2500.362842385824	2500.3753599690053	2500.5098320553248	2500.427026277556	2500.3677158091327	2500.339467178231
2500.5504128227976	2500.428436662349	2500.358892753996	2500.3196831634436	2500.3892418795162	2500.4078526764315	2500.32589935549	2500.552479018598	2500.3870210662626	2500.325711609294	2500.3652482760317	2500.406309478997	2500.357834148971	2500.4655548475725	2500.280945768064	2500.32824873289	2500.340836769129	2500.460210154243	2500.3770400070753	2500.3557572414197	2500.5049048292	2500.4818513970245	2500.348182347246	2500.5176345871355	2500.360252344041	2500.3742384849083	2500.5081295050104	2500.426050989031	2500.365637433395	2500.3375454792126
