# Supplementary material for: An improved FOX optimization algorithm using adaptive exploration and exploitation for global optimization
Source: PLoS One. 2025 Sep 18;20(9):e0331965. doi: 10.1371/journal.pone.0331965 (PMC12445531; doi:10.1371/journal.pone.0331965)
Supplement: S2 File — This compressed file contains all the results of the conducted experiments. Each main directory within the archive includes three subdirectories: Analysis, best_fit, and convergence. The best_fit and convergence folders contain the raw experimental data obtained from 30 independent runs. The Analysis folder includes tables and figures derived from these raw results. These files can be used to reproduce and further analyze the results presented in the manuscript. (ZIP) [file pone.0331965.s002.zip › cec2017/convergence/IFOX/C17F8.csv]

trial_1	trial_2	trial_3	trial_4	trial_5	trial_6	trial_7	trial_8	trial_9	trial_10	trial_11	trial_12	trial_13	trial_14	trial_15	trial_16	trial_17	trial_18	trial_19	trial_20	trial_21	trial_22	trial_23	trial_24	trial_25	trial_26	trial_27	trial_28	trial_29	trial_30
868.9895684880905	863.4593199920668	889.556553493954	889.6468182006515	880.5549703185761	874.5175788723317	867.6211415105078	852.5760214912486	870.8278697319313	871.5782012392816	862.1581386347475	871.3449150866406	856.4965730184509	889.3586813133631	874.5178106586619	876.1122232482277	856.6756734003452	862.393224816655	861.6337729168431	903.6550976150696	867.5636991649937	886.7909079342212	870.8505525662247	884.6466986713019	878.0684116644644	863.6499178362023	865.5301322774055	890.5740876562523	870.346200115088	897.1660327328906
859.408231989791	853.8108582485996	850.0385538181941	843.0978594579518	848.0993162517093	862.0460976372285	862.4292055303367	844.6247368107792	851.6007208408403	860.2646209905589	841.1025467056519	864.9179934015854	848.5829061917582	873.1294378974839	864.6102470014448	862.3954850158307	853.2867873045204	851.2576489631617	852.4353957345263	896.1749432399654	848.0886597786639	878.1672870971865	852.6015568884758	871.1198704571331	867.5003602851899	853.1368469774525	862.4844430870367	844.8490351646659	865.666901543671	872.7721958608272
850.5675750724288	851.407952230141	847.4417601682932	838.6521639878703	844.6598866310804	855.9692421295504	857.078410409671	841.7433885718543	830.1293009162476	850.4487443310286	836.663838999325	837.874210717076	829.4903381305451	869.9536757695327	850.6106423352621	849.9836614005717	846.2693475568216	846.638482202964	848.3346316923893	892.3309785922253	842.86527127125	862.1544893957395	845.5364597394625	864.8743355223035	850.9168878803462	846.5577137308632	856.1653024737249	841.7050812500851	862.2318631875069	852.8215873886286
835.6402545384785	849.9161406783948	842.5656830391358	831.4045244973686	841.3124709703359	850.6943933602896	853.1872414225229	839.2497380357746	825.9812508348164	847.5364015287236	833.1526351536428	832.2956515199293	828.137313100593	860.6576536478262	844.6872342985729	842.4425361677057	839.789103994996	839.7982850992997	845.2768310257557	883.8894382118798	836.9719808364305	856.7312367738969	842.0028863479988	863.9295263905492	843.8531910648621	842.9599843897294	849.7189846494903	838.3716320136537	859.1604658307416	848.7042962610572
832.2644463517264	848.9048741490665	837.080497203263	828.3619630670556	839.6898267147151	843.4433164659707	849.7957052623274	836.0933392762871	823.961917069973	844.5568428464586	828.5722926351947	829.4581924278484	826.4154351007974	854.0258008015572	842.0864418054276	839.0069678173468	836.47499731716	836.7932012721039	841.048345169505	853.9974517572512	834.1024741067444	850.2953297209605	836.6138125226262	860.7664520407556	839.5516050701351	835.4780266114491	843.5824407178518	834.9230235487844	850.776732918218	845.8335757760304
829.9311880074321	845.0037149491789	826.6085452880085	826.3096560180592	838.4438754847093	838.8635537560363	845.3986956359281	831.3981221204208	822.6165548086822	840.2531630677454	823.3673278454601	827.3187213693415	821.5748239179582	850.1044365862019	838.8819658497935	835.7601242238302	831.5459205496988	831.1202136259366	839.9150977613941	849.7489976798	827.4843146854596	848.0583413490414	832.736205424133	858.1500874912985	836.7098325294313	831.9149669936751	841.2707070725584	831.5413162554402	837.0181001119138	844.1625684459444
828.0546889569284	841.2291325236822	825.5608863201539	823.7643241687953	836.3262338390643	836.3102784782202	841.0234018406911	829.1389717260915	821.7853433424515	837.1426885128308	818.5664217638612	824.7013943726151	820.0293405242433	846.5158292109852	836.0450181938907	829.1828373643712	829.9814034748705	828.4878276438162	838.0333865261318	844.6123986368427	826.2474305948598	843.4338641413262	831.0692964094183	854.4521193901838	833.2701004957693	829.2414923922828	840.0420325084173	829.7935090392732	834.7800177015711	842.3074701844387
826.2809375133456	836.3670541465553	825.1509010413738	822.9940973119639	835.5028833184966	833.2746153921896	837.3079434192347	824.6200745875228	820.6814117543962	832.7102565392117	817.3536796535618	820.9892647173905	816.6578160456675	843.2861598445244	832.4322304429631	826.6204947957171	827.9832972893339	825.8338757561091	836.1897369045871	843.3293880427732	824.9605097273703	837.7399739311126	828.5847765079257	852.1628972997577	831.1413841092486	826.2044239019513	836.2126300599141	827.320193854209	831.9681194029629	839.3972759419727
825.0611906830097	835.1400457468922	822.9474321193534	822.1258532493689	833.2990264763455	829.3510879701755	830.0024401891213	822.4940714235465	818.723044614027	831.7172318198121	815.4683141259677	819.4544372066084	815.9320929880996	837.9778219492247	830.4273795443767	824.4821180667518	825.932075496562	823.4863092012416	835.787213512124	841.085501056867	824.0001487436648	834.1394069094687	827.1281598426787	850.1298392440341	828.3681019527367	824.8774823385091	833.2315616480346	826.3735610169632	830.3843702291753	835.0399545703351
823.1755628370421	833.6534270308242	821.7925180378282	821.1373892551552	831.9261432304713	828.2771775251318	827.424803096958	818.546504909945	818.3102889430289	824.9080217148089	814.0169825733066	818.5496863447322	815.4901295433876	837.1327484023011	829.0164309907643	822.4855683811676	824.3972972995409	821.6753331291767	834.6153046558968	839.3982170792034	821.6654632994462	832.0939089900958	825.3954917544547	848.2504974610131	825.0076885325096	823.4488635183523	832.8055732544003	824.9227663200265	827.0343951310372	833.3912679029584
822.3295876771323	832.55202816925	820.0317235026636	820.6034442614935	830.5754306359521	827.2628087918288	822.7279116034729	817.5125201527184	817.3401540613751	824.3575195241989	813.5776100493175	817.537801664288	814.3769601804844	834.1458753810673	827.237967241707	821.8585585382594	823.1507293126498	817.7016717518485	833.3425229647331	835.4858734352745	820.4924740499422	828.7108973171773	824.2357863651312	845.4232943659365	823.1381583693031	822.3375093869146	830.5083307036394	822.3485232488516	825.32467182883	832.3901694725575
821.462681810059	832.0012771993023	819.7082871083342	820.2570694460597	829.7270558177412	826.0465269284817	821.2602756060357	816.4595977641711	816.3190426676424	823.2907289129089	813.4011415766142	816.7534582599649	813.7157553981284	831.0402300421124	826.194054309654	820.7115374866972	821.2607357429132	816.7613289806101	831.1195064123436	833.8856379118006	819.3048641336793	827.8414683752644	823.0656497385995	843.4249187528369	820.3148800530117	821.6846487298999	829.547990563316	821.3565863795927	823.0648344257437	829.7897762624702
820.3307965474543	831.4631295146141	818.7597107554564	819.4512902155644	828.4885734913131	822.1694362206072	820.0530784466016	815.7505562371219	814.7150473369354	822.24898803328	812.2512848099327	815.7631536338826	812.8503702404547	829.4358098754832	823.1975749319809	819.9535780687302	819.0519285198052	815.5660376744501	830.4817749164843	832.2539501324597	818.3289494945483	826.6731458107347	822.0914489677881	842.6173587300176	819.49257190685	820.2671611840353	828.5931890054402	820.2394573804145	822.105482019358	828.4365544314915
819.3383909106873	827.4641982797752	818.0197359478486	818.5998409694389	826.4691908605644	819.7059817114571	818.8273923152869	815.1211978313909	814.1330111721608	821.5413182931861	811.7611435396753	815.3380956273135	812.3407079251556	828.5969609807802	821.8008866880884	819.3741822174509	818.6135447748674	814.9002613220526	829.9661889913249	830.8054557600075	816.7645040246595	826.3704191550187	821.5112936675876	840.8258443322321	817.6013140760886	819.6210413362278	828.2500445701917	819.3046162636202	822.105482019358	824.9003025925618
818.3821624540113	826.7404532991596	817.4955764792437	817.7764990246477	824.3103426367173	819.0361880588254	816.4871398360378	815.1211978313909	813.6934418862595	820.6816890142462	811.4056326988475	815.2117433278308	811.5737601334594	827.5251726033878	821.195804231733	818.9682561428983	817.4211823523237	813.555728375278	829.4353037450502	829.564169170741	816.3444092176879	825.3938554331377	821.1186174765933	838.7587838368751	816.3916898890676	819.0376574120155	826.873596535448	818.4525783010212	821.631830752414	822.519357923668
818.0225210429317	826.0671270678297	816.699033743612	817.3863492676754	822.5648637625012	818.4771380693328	816.3146183209933	814.3606588400661	813.3806690948437	819.5684988372695	811.1932721256755	814.8407454541452	811.3093033577079	827.0843410463686	820.6939468831165	818.6644512240346	817.1117752838031	813.2159452389915	828.5607556841011	827.1321332159757	815.5643692411488	825.2699990683617	820.2681984253566	837.4733722677446	815.6995405774672	818.6725851676997	825.7533150742004	817.7461241046473	821.2003968276208	819.6685183553284
817.8815192447697	825.0563755749	816.2389137980664	817.0233667940935	821.6844626275256	818.0512432475056	815.8497502521511	814.1179177366142	812.5569924112804	818.485043650023	810.1386962983111	814.5082099085197	810.794027242895	825.945196256722	819.8176335615708	818.2440983325787	816.6435588612787	812.4485496702454	828.3261089764594	825.7147630505699	814.5842953438431	825.2428555743919	819.7978580305138	836.5397965150111	815.371188699915	817.9914701065684	824.5672950769302	816.8787569236705	820.7426782458756	818.3580056910357
817.0964338736799	823.9314228795943	815.9990687768384	816.6657386180798	820.5820491917024	817.7007653641159	815.0515353802202	813.7344263811846	812.1599791558516	817.8690660129437	809.8987322107259	813.5445139691192	810.4256772588348	824.7724428478188	818.8498220125578	817.7281377248281	816.4141479233209	812.273474763308	827.7994472103439	824.8541274975906	813.5770698506096	825.1242131809605	819.7234645035606	834.8569265339396	814.8635362409656	816.787040313364	824.3763773366875	816.0097532268079	820.5030463732469	817.9697886884737
815.9294315451731	823.4508784392145	815.4295668304683	816.0077480068305	820.3530254928788	817.5337820394135	814.6565557013723	813.3905307184115	811.9642860756871	817.4419306072126	809.5375779811476	813.1609855397301	810.1490395311417	824.1931937651763	817.9273797971315	817.0826271672103	815.851177730965	811.8139636109134	827.7994472103439	824.0668991360213	813.3272566005877	825.1242131809605	819.4348636766377	834.0794484534405	814.57097352312	816.3534870809149	824.1443088852055	815.4695720482902	820.235202022254	817.3692570036126
815.589432532325	823.3813068138668	814.7394259742352	815.5673879185284	819.8264263325287	817.4076201267584	814.2407252559058	812.9097037988704	811.8305629188511	817.2648689913327	809.1717858804461	812.9576975372821	809.9417935822252	824.032926432391	817.59613115969	816.8511295797485	815.5890022131526	811.2275339085351	827.7994472103439	823.057275756459	813.0561615171853	825.1030592337511	819.0144821280737	833.8006644279368	814.249735615422	816.0265867055402	823.956173075627	814.6895055284293	819.9488331422264	816.7931139990245
815.2140491577279	822.7745056879717	814.4133433317094	814.964656426435	819.2519200037784	817.4076201267584	813.7316262076671	812.3303018583096	811.231489712427	817.0280377673498	809.0896774488634	812.7167873804856	809.6387685303904	823.3559471685566	816.8261427974176	816.4196695242233	815.4562597574388	810.9403039296678	827.7994472103439	822.5138024655037	812.7343100662373	825.0971682732337	818.5381140461732	833.5080547831437	813.6776740596099	815.7206483152764	823.8258181858056	814.2588913351083	819.8259825133744	816.2797850957882
815.0717108819906	822.7728177675508	814.3168588517296	814.7744422935914	818.5400368439648	817.4061690980072	813.1067903684758	811.8023749721809	811.0751245512032	816.8418567292181	808.9956618706607	812.4776628942808	809.5634400096083	822.4246657670557	816.6224352494598	816.1575001575223	815.2390776901408	810.1329758708979	827.665351039053	821.6146793344983	812.5053895263368	824.8739902693553	818.0916124449823	833.0058239656794	813.310714382312	815.1236791288999	823.6729054602334	814.0430031908384	819.7445916555904	816.1546929194641
814.8298107619767	822.6606139359496	813.8552425858912	814.4768957396842	818.1304315916154	817.3855655301173	812.687032781663	811.594427738688	810.847526327221	816.6128326273705	808.6736491193661	812.4098450593492	809.4172636837636	821.5403973033235	816.4577627435701	816.037465651111	815.1611281494734	809.7476013133263	827.4954117969589	821.0485258499839	812.303047040707	824.7346715991831	817.9450035174741	832.946043501348	812.8585570191864	814.974907040314	823.4747818374816	813.2132194445595	819.3970532350188	815.6030199293493
814.3599017369639	822.6606139359496	813.5373115132712	814.1841839257569	817.9287490353968	817.140594181913	812.2315500035403	811.4927589880768	810.6541228782509	816.2586704809565	808.3389493952593	812.0472387656021	809.3361528617789	821.0710689362345	815.9993429245927	815.9326907968746	815.1422192206102	809.1240051393154	827.2369033405548	820.7505254292115	811.9120547999123	824.5434498659645	817.5306185482498	832.8633855601494	812.250990291483	814.4055612482725	823.2416132443328	812.9994493396335	819.2758140518562	815.4397143750126
814.252756851858	822.6346561053313	813.2763316407052	814.0386800089714	817.116116541313	817.062353820753	811.669718828298	811.1096354104426	809.8945377685734	816.1030805791758	808.0628888568928	811.890427113087	809.1869525191366	820.6340693387252	815.9200399463537	815.8960125088092	814.9818795603026	808.9473497427247	827.0530954177664	820.5535924428219	811.7458888883835	824.5434498659645	817.5091680872604	831.9075387950475	812.0150217749429	814.1245216823955	823.1158379710163	812.8125671868312	819.0876757012408	814.9795900998477
814.0762263480202	822.6346561053313	813.0228284311415	813.8536690623574	816.6664236614416	816.8479550089453	811.5102292218327	811.0287266751814	809.488103381789	815.8425329039211	807.6729615392493	811.4594687990239	809.1371094255334	820.3555204366464	815.3548115087451	815.6839958964563	814.5973416991828	808.8031177688596	827.0528074790317	820.1085456322963	811.4748648719476	824.2297936563685	817.3963031349192	831.8056113547893	811.744427115068	813.994176271401	822.9904177122096	812.6975586710975	818.9389634409082	814.8738733069804
813.756150547535	822.3451125441971	812.9240196326078	813.2930066143427	816.5219095427173	816.7869808983426	811.5064221395737	810.956628237682	809.33725450753	815.7251057783458	807.5900665567663	811.3276338557458	808.9440075056064	819.832868645718	815.0747005041108	815.5292295218778	814.5973416991828	808.5965922092371	826.6719838725246	819.2927974854169	811.3255762844371	824.2297936563685	816.8469946863343	830.7740690126546	811.6589301390169	813.0944066962838	822.7287010423471	812.5025776404674	818.7912112419198	814.7740422898719
813.5995353766571	822.2628015025615	812.736528034524	812.8741632684884	815.9887366228323	816.6801041516322	811.3580201660754	810.8324052387808	809.33725450753	815.5691476730273	807.386297542321	811.2490228822996	808.920225043174	819.5761271230543	814.8236674341985	815.4609730300559	813.8928747929763	808.2376592714777	826.3022133290322	819.0402617453943	811.2150526510762	824.2297936563685	816.6849304536573	830.5575844669609	811.3723453238515	812.5538958311807	822.6704718358351	812.3798584532028	818.7912112419198	814.5293171141791
813.4874977046613	822.1277700932915	812.4287735009464	812.628568971508	815.9611040554416	816.55299622155	811.2045887695318	810.6766375506343	809.33725450753	815.568123327302	807.3153651364257	811.0583765536906	808.8536946389072	819.2045532870102	814.3806996549654	815.4049345923816	813.8522403522619	808.1688953853319	826.3022133290322	818.9460218006241	811.1098677046838	824.0770805334347	816.512077483896	830.4859277071349	811.2331741891418	812.2413969941036	822.5615954577517	811.7347259446275	818.7190381452081	814.4209072661935
813.3460848344821	822.0991780220585	812.2804751588486	812.4068770963081	815.503928818229	816.3771899760859	811.1583746387931	810.3199631794306	809.1377848876486	815.3175785146971	807.2472881192646	810.9751656657497	808.5792524280404	818.9383039332102	814.2468590569792	815.3947744954589	813.6139602296823	808.1673121148766	826.1585863975688	818.6739896794135	810.7586388991675	824.0391823820127	816.3404297750461	830.4439094039218	811.2033339213028	812.1304172905868	822.401100485876	811.5041488778173	818.5999421056916	814.306148308294
813.1838059494789	822.0340036851544	812.1812656282049	812.0372442415496	814.773064530826	815.9518450710538	811.0683949913433	810.1353165699477	809.0976905222102	815.2540259650036	807.1452290031821	810.7024604443537	808.1712959674211	818.8720167761246	814.107617665563	815.2178368229673	813.5606822047445	808.0274586867869	826.0005383171903	818.3854711132869	810.6431826655748	823.8380502288459	816.1416992064616	830.4301054629401	811.0748271154476	811.7876604556908	822.401100485876	811.3497702136838	818.5296586445617	814.269082216387
812.9723687260206	821.9495143734681	812.0175823046883	811.7678713587987	814.5159384631404	815.8433542574588	810.8017551196565	810.1353165699477	808.9780847394915	814.7946713418994	807.1220135952666	810.6893884454797	808.0221540356557	818.5134475049119	813.759957670126	815.1888256824583	813.4640078080349	807.8912363730192	826.0005383171903	818.0872377839514	810.4389755930746	823.687249796403	816.1416992064616	830.2522210562416	810.9596128972798	811.6076162624082	822.3591013923776	811.2534377054484	818.4567611823596	814.2023449040634
812.9112799530747	821.7782117202738	811.843462233457	811.549119220946	814.3814765774525	815.7788198122364	810.5252050258467	809.9600494937102	808.9035624396793	814.7005943600533	807.0062018044018	810.663909787616	807.788194433326	818.3551143108579	813.668339633658	815.0933711207838	813.4640078080349	807.866440769647	826.0005383171903	817.9860844761299	810.291427068387	823.687249796403	816.0249005669514	830.2522210562416	810.6661675817866	811.5218886079459	822.2301265814563	811.2534377054484	818.3206025858262	813.8900041913096
812.7787848933533	821.6319559281952	811.6397901632919	811.4310844998207	813.994712325758	815.5755188689021	810.394476895154	809.8986820554177	808.8842701198641	814.5159491961026	806.9248014293179	810.5745946065829	807.7630156136047	818.1985772380012	813.4460979681955	814.9031672329827	813.2415124112932	807.7831082497353	825.9796414256622	817.7360649717666	810.0381273510059	823.5960960275947	816.0044805916696	830.1228208515879	810.5201103728116	811.3918177423753	822.0666627897758	811.0644900541437	818.3206025858262	813.6530258457757
812.6165418329699	821.4895872848062	811.5945176745488	811.2515435457536	813.6757906535905	815.1197534218147	810.3538670857963	809.770604737599	808.8842701198641	814.4862590757863	806.9103056500071	810.3941874493676	807.5399096472122	818.096623904539	813.3739825052088	814.8208906794075	813.2415124112932	807.714547278565	825.9161798297023	817.4893528234776	809.8278913446751	823.5714463864758	815.8739023878547	829.8418024980477	810.4604225420806	811.2360163025941	822.0593545207687	810.9964830644402	818.3206025858262	813.1521382676626
812.537106970784	821.4895872848062	811.5945176745488	811.1199435296805	813.639628308616	814.9462666171444	810.156827976713	809.7611721507262	808.8833105891201	813.9884327609266	806.6690901727703	810.3634609270946	807.4434298510737	818.0574110493627	813.2907756752124	814.8208906794075	813.2415124112932	807.2772274134702	825.9161798297023	817.4588419776568	809.6794821864733	823.4571731732245	815.7737713156199	829.6635512062974	810.3591264513085	811.0202083901431	822.045607793143	810.921852412371	818.3206025858262	812.9786961603384
812.1948943147389	821.4895872848062	811.4841295770539	810.8382746999563	813.2961755588852	814.7582094101236	810.1091794709498	809.7557277886009	808.7929141250369	813.9691884728811	806.5728437420539	810.3467043351293	807.3892414709564	817.8580111321102	813.2788248733999	814.8107476584212	813.2415124112932	807.0748355369595	825.9161798297023	816.8648546688114	809.6381992795103	823.4013062395876	815.701734004343	829.6635512062974	810.2282117218494	810.977734537926	821.8823838995222	810.8300019630683	818.2653867654797	812.7992153832707
811.7635909487487	821.3714497391096	811.3942841934269	810.7207379355299	813.1459097254888	814.4804067976719	810.0897819356555	809.7278564912923	808.7637380316494	813.9026246894937	806.510511092941	810.2906227486453	807.3646486857789	817.8015397031128	813.0912118904107	814.6931642382752	813.2415124112932	806.9167689041401	825.8195178936644	816.6849481758505	809.3190097816824	823.4013062395876	815.5061127550364	829.6360834216883	809.7071218665635	810.8116843612337	821.7017875127086	810.7877760995041	818.2235769374848	812.665460246135
811.7400594371841	820.9982531192355	811.2074930451228	810.6507199940258	813.117025221652	814.2572679804925	810.0287700023208	809.6530809386046	808.7166465841862	813.6937710336084	806.3707520157835	810.2906227486453	807.3445236028471	817.704990763222	813.041342688465	814.5566680401048	813.2415124112932	806.8399160227646	825.8195178936644	816.4784297798464	809.0036827823577	823.3931714552712	815.3918203177088	829.4030884807887	809.5315999791638	810.7728133069821	821.4065577907828	810.7449946235171	818.15848099318	812.5065262684711
811.6690739085504	820.9143948261748	811.2074930451228	810.6257122392454	813.1060256913362	814.1022136344556	810.0181375025737	809.5872368162218	808.7166465841862	813.3318463051812	806.3122701456193	810.1561781152396	807.3445236028471	817.6618209221541	812.9507398846717	814.446203953747	813.2301945126162	806.7878695887299	825.8195178936644	816.3048763041759	808.8300318141577	823.3571689219478	815.1994116748469	829.4030884807887	809.4396968045475	810.7495983559194	821.1691048869108	810.7338038679177	818.15848099318	812.45565275784
811.6307408225027	820.7743889268011	811.080527893928	810.5271225324268	812.9717229006877	814.0329364355954	809.9871028031267	809.5872368162218	808.6856700122115	813.3318463051812	806.2587487036009	810.0659667339713	807.3445236028471	817.6618209221541	812.8720044114199	814.3995476413072	813.146558833399	806.6380930508624	825.6502213828161	816.2825115679325	808.6330857603975	823.3571689219478	815.1774803476089	829.4030884807887	809.272998854964	810.7221708040695	821.0466772832386	810.7164087183022	818.1273783584995	812.4373558658629
811.5132947422204	820.7098391209631	811.0642843310262	810.3335176596073	812.7251582599372	813.861578536269	809.9871028031267	809.4427102915367	808.6620854876334	813.1256927057512	806.1843917535955	809.9959086499125	807.3203626835218	817.5552827567791	812.738505388871	814.3631452849284	813.1206396322793	806.4264616971677	825.5744995089386	816.1606533309707	808.2050244439467	823.3571689219478	815.1774803476089	829.4030884807887	809.272998854964	810.7221708040695	820.939122884824	810.5377471872517	818.1273783584995	812.3056878833634
811.4273026545079	820.6278472686581	811.0585239419006	810.2665270384725	812.6115876932045	813.8313215311463	809.9308358085907	809.3178419855961	808.5580580011098	813.0065117008141	806.177165825392	809.9959086499125	807.3034792317217	817.3266632471823	812.6793636668676	814.3631452849284	813.0975650209973	806.3336267790074	825.5744995089386	815.9300982696844	808.1255768753356	823.3571689219478	815.1418147790279	829.4030884807887	809.2303138015492	810.7221708040695	820.923860795514	810.5290563730474	818.1273783584995	812.2274365575792
811.3709118296262	820.6278472686581	810.7515179435804	810.2148602227529	812.5764577632916	812.1435221580915	809.8919458165187	809.3152911430659	808.5347090821377	812.9803590045263	806.1341726942594	809.9852834685678	807.2860828046171	817.3266632471823	812.5984713679319	814.3614630947736	813.0834435042109	806.2804553126081	825.5744995089386	815.9300982696844	808.0500937564177	823.3571689219478	815.101160859786	829.4030884807887	809.2160866212578	810.59889550929	820.8132048465282	810.5290563730474	818.0151793270355	812.1731317163051
811.2804814701902	820.6278472686581	810.6635366831358	810.1934030359714	812.5040391577336	812.0040425759819	809.8648781690235	809.2726065191604	808.5146756912274	812.9803590045263	806.1341726942594	809.9534482637924	807.2675510499829	817.1826216249895	812.5532526401637	814.354627688972	813.0722424546412	806.25102657267	825.5744995089386	815.8478274055825	807.9048905333385	823.3271638008047	815.101160859786	829.4030884807887	809.2160866212578	810.4748371928279	820.7943617601911	810.5134686836747	817.9592749035323	812.11970286679
811.1882482359556	820.6278472686581	810.6635366831358	809.8732490161525	812.4944570972648	811.9533869544026	809.8490229883174	809.1751827069885	808.506787119969	812.9472719501402	806.119527666733	809.9534482637924	807.2670659215779	817.1826216249895	812.3996771054462	814.2412643066914	813.0722424546412	806.25102657267	825.5744995089386	815.6830444949338	807.8427190886875	823.3271638008047	815.0753578016084	829.3650948645565	809.1277937308217	810.3851397891822	820.5662155789198	810.5134686836747	817.9592749035323	812.11970286679
811.1882482359556	820.6278472686581	810.6635366831358	809.759389927972	812.3387303098289	811.6841650691082	809.8434571553009	809.1696495430317	808.506787119969	812.9472719501402	806.0483052271234	809.9534482637924	807.222213365611	817.0901582599558	812.3996771054462	814.2412643066914	813.0722424546412	806.2243469715888	825.5744995089386	815.5798242501384	807.7699740231538	823.3271638008047	815.0753578016084	829.3570989220024	809.0562384274226	810.262739339943	820.4893997481045	810.3562495182971	817.9592749035323	812.11970286679
811.1882482359556	820.6278472686581	810.4760191353652	809.5883696246556	812.2556415439911	811.4555989430779	809.8434571553009	809.1258691186786	808.506787119969	812.9018552650078	806.038956904598	809.9151193062419	807.2206044333196	817.073500436866	812.3327042919057	814.2412643066914	812.9924782755231	806.1938552725118	825.4603267606013	815.5753078846224	807.5186893209527	823.292658165338	815.0753578016084	829.333107961675	809.0286951212083	810.1537605419963	820.3950262572687	810.3542589994018	817.9592749035323	811.9858513442889
811.1882482359556	820.6278472686581	810.4389180642338	809.5303892139003	812.2305161273953	811.3558949027495	809.8434571553009	809.0466697366347	808.4995587562831	812.9018552650078	806.0270715994707	809.8452845379165	807.2206044333196	817.073500436866	812.2531762867184	814.2412643066914	812.9924782755231	806.1446743497597	825.3963479256165	815.4990109318749	807.4487440424097	823.2860464934902	815.0035838349935	829.1778891222993	809.0286951212083	810.135795284145	820.2704019798144	810.3515217886015	817.9592749035323	811.9118133410883
811.1882482359556	820.6278472686581	810.3949396501106	809.450499043467	812.103892335674	811.0697257756874	809.8129020885042	809.0112106184812	808.4995587562831	812.8966892453096	806.0199816981668	809.7920757850707	807.2206044333196	817.073500436866	812.2226430883442	814.2053221121134	812.9924782755231	806.1212177465648	825.3648756933277	815.4723907002608	807.3312120315004	823.2860464934902	814.9763154256723	829.0932686178726	809.016416266363	810.0690521208079	820.0527327746904	810.3515217886015	817.9592749035323	811.9118133410883
811.1699220264995	820.6278472686581	810.3949396501106	809.3814557124527	811.9051250927279	810.8018716197867	809.8129020885042	808.943755232004	808.4707368485768	812.8097367544567	805.9576433194405	809.7833500151529	807.2206044333196	817.073500436866	812.187314411418	814.2053221121134	812.9828918574659	806.1212177465648	825.3420740515055	815.3979899187069	807.2823651403548	823.2212389766456	814.9159293028774	829.0694842932566	808.9865877211702	810.0295838532327	819.9445943862768	810.2709459568135	817.9116319784874	811.9118133410883
811.1660551193634	820.5857539983137	810.3697101031764	809.3708516545973	811.8470729085153	810.456892708396	809.778412027189	808.9375479864713	808.4338287720806	812.8076723916945	805.9258886142562	809.7609639801783	807.2206044333196	817.073500436866	812.1676654234942	814.2053221121134	812.9828918574659	806.1129284743589	825.3420740515055	815.3264523979822	807.2355938933181	823.1842707903515	814.8875038658389	828.9580049434082	808.9865877211702	809.9448293101829	819.919908349008	810.2709459568135	817.9116319784874	811.90822674715
811.1660551193634	820.5571795881622	810.3616304497242	809.3708516545973	811.787668369678	810.2683658811795	809.7712124066646	808.8818386897952	808.428644751077	812.734856889032	805.9222435689488	809.728295267855	807.1659911565199	817.073500436866	812.1676654234942	814.1682067520956	812.9828918574659	806.0943554452238	825.3420740515055	815.2635284308061	807.1393926303211	823.124382351617	814.8875038658389	828.9580049434082	808.9865877211702	809.9202402767164	819.9128700237994	810.2709459568135	817.8926484839498	811.902442940557
811.1660551193634	820.5571795881622	810.3282132201604	809.3708516545973	811.763147524275	810.223300790656	809.7613072926638	808.8818386897952	808.4109894122815	812.7002465165505	805.9115049882311	809.7229303695385	807.1294298546896	817.073500436866	812.1421957219994	814.1682067520956	812.980324420892	806.0943554452238	825.1644263480376	815.261323223717	807.0993366653053	823.124382351617	814.8875038658389	828.8825264636982	808.9865877211702	809.9202402767164	819.8798884536276	810.2519834626803	817.8926484839498	811.8917505382437
811.1660551193634	820.5571795881622	810.2751770986058	809.3384518617074	810.8771659945696	810.1304516376638	809.7500872752189	808.8604861223959	808.327288783396	812.6928805153551	805.8812123312259	809.7188654506419	807.1190918347079	817.0215444068087	812.1395998887457	814.1523586721522	812.962006136511	806.0943554452238	825.1027960060599	815.2386366020454	807.0645125660187	823.0573372575202	814.8875038658389	828.8825264636982	808.9865877211702	809.8732432403644	819.8798884536276	810.2519834626803	817.7971009486249	811.8917505382437
811.1318738565199	820.5571795881622	810.256368439543	809.3384518617074	810.7092913138576	809.7508210454542	809.7500872752189	808.7621230669141	808.327288783396	812.6867659598321	805.8812123312259	809.7188654506419	807.1190918347079	816.959648185273	812.1244460722302	814.1114183129336	812.962006136511	806.0865391815742	825.1027960060599	815.1338526656674	807.0439800941454	823.0141855381711	814.8875038658389	828.8825264636982	808.9440708694376	809.8732432403644	819.8668761001369	810.1538848490924	817.7971009486249	811.8917505382437
811.1152760215276	820.5571795881622	810.2075972168375	809.3384518617074	810.5901721057129	809.5180635013412	809.6884295302322	808.7546017602259	808.317277539051	812.6480681346143	805.8700256272026	809.7188654506419	807.1190918347079	816.9054421569925	812.1244460722302	814.1114183129336	812.962006136511	806.0865391815742	825.1027960060599	814.9604125659641	806.9865763595271	823.0013572999835	814.8875038658389	828.8641993179234	808.9440708694376	809.8548084210975	819.8576703403544	810.1538848490924	817.7598837214061	811.8917505382437
811.107807381683	820.5128203317223	810.2075972168375	809.3347192837729	810.2013673158983	809.4196986326107	809.6288243899224	808.7546017602259	808.317277539051	812.5733492331469	805.8700256272026	809.7188654506419	807.1100341667877	816.8019618516724	812.1157499875163	814.1114183129336	812.962006136511	806.0751957160157	825.1027960060599	814.9576346795653	806.8907682469538	823.0013572999835	814.8875038658389	828.8641993179234	808.9440708694376	809.8140240488196	819.7580638427171	810.1116349390517	817.7518580163974	811.8917505382437
811.107807381683	820.5128203317223	810.1966984564004	809.3347192837729	809.9259490910715	809.385412155955	809.5975822549588	808.7546017602259	808.3130323927038	812.5733492331469	805.8636067979218	809.7188654506419	807.1100341667877	816.8019618516724	812.0693930240553	814.1114183129336	812.9379331064462	806.0711656598891	825.1027960060599	814.9330779821124	806.854602440306	823.0013572999835	814.8875038658389	828.8641993179234	808.9155502773084	809.8140240488196	819.7277315847431	810.0808925551347	817.7013220503495	811.8882878174178
811.0843672162233	820.5128203317223	810.1848798873673	809.3347192837729	809.8230648741937	809.3437479736531	809.5496772364892	808.7168116194667	808.290797150167	812.5694309664208	805.858776129064	809.7188654506419	807.1100341667877	816.8019618516724	812.0693930240553	814.1114183129336	812.9379331064462	806.0523979837379	825.1027960060599	814.9330779821124	806.7948156693618	822.902861846894	814.8504330841274	828.8641993179234	808.8730496231932	809.8035105174313	819.7132963799247	810.0808925551347	817.6792234027504	811.8582606340635
811.0843672162233	820.5128203317223	810.1848798873673	809.3347192837729	809.7237500589987	809.3227972222961	809.5496772364892	808.7106724294546	808.290797150167	812.5694309664208	805.858776129064	809.7188654506419	807.1100341667877	816.6936051687105	812.0693930240553	814.1114183129336	812.9379331064462	806.0407759409047	825.1027960060599	814.9330779821124	806.7377719517757	822.902861846894	814.7757812706532	828.7576515822002	808.8730496231932	809.7525453869195	819.6862202288033	810.0683171420617	817.6792234027504	811.8319191963943
811.0843672162233	820.4552303352214	810.1750782812329	809.3347192837729	809.6940709976204	809.2262592424668	809.5443838726839	808.7106724294546	808.2865296364922	812.5694309664208	805.858776129064	809.7188654506419	807.1100341667877	816.6635531689635	812.0693930240553	814.1114183129336	812.9086954829244	806.0407759409047	825.034624275628	814.9109990674856	806.7167761871203	822.902861846894	814.7757812706532	828.7576515822002	808.8730496231932	809.7525453869195	819.6830863210981	810.0683171420617	817.6788966557407	811.8319191963943
811.0843672162233	820.3984228085923	810.1750782812329	809.3347192837729	809.6454519675999	809.0481346355898	809.5443838726839	808.7053413706801	808.2854616697792	812.5694309664208	805.8447752487056	809.7188654506419	807.1100341667877	816.6635531689635	812.0693930240553	814.1114183129336	812.8835231889025	806.0252698084277	824.8377014931796	814.9109990674856	806.6783740083274	822.8714399278634	814.7757812706532	828.7576515822002	808.8660421576328	809.7525453869195	819.6737007173608	810.0683171420617	817.5874649500807	811.8050174219649
811.0843672162233	820.3984228085923	810.1750782812329	809.3094035243611	809.6340760333089	808.9850793982554	809.5409821940381	808.7053413706801	808.2673866799602	812.5532668850566	805.8313965572858	809.715921439498	807.1092146883514	816.6635531689635	812.0693930240553	814.1114183129336	812.8835231889025	806.0252698084277	824.7333880024194	814.9109990674856	806.6783740083274	822.7899743734076	814.7757812706532	828.754607072172	808.8243069586664	809.7525453869195	819.6737007173608	810.0683171420617	817.5451436963153	811.8050174219649
811.0676070046231	820.3984228085923	810.1750782812329	809.2846496995611	809.5630188756479	808.8736480934326	809.5409821940381	808.7053413706801	808.2639586127636	812.5311124222947	805.8103537688818	809.715921439498	807.1002642668603	816.6441460703393	812.0536053508459	814.1114183129336	812.8337099183417	806.0159721291028	824.7229978546878	814.9109990674856	806.6783740083274	822.3497644387438	814.7757812706532	828.754607072172	808.8178563490394	809.7221978981365	819.6540341574115	810.0683171420617	817.5451436963153	811.7997423105588
811.0675554768903	820.3984228085923	810.1750782812329	809.2846496995611	809.5330140339936	808.8736480934326	809.5408521990646	808.7053413706801	808.2639586127636	812.5081117918675	805.8103537688818	809.7091839481267	807.0828568735493	816.6441460703393	812.0349792679667	814.072736441979	812.8337099183417	805.9781866685482	824.7055275873837	814.9077338044356	806.6524224133586	822.3497644387438	814.7757812706532	828.747507834529	808.7739484774124	809.7214841532483	819.6492523161718	810.0430967778747	817.5184534716682	811.7319079795292
811.0171994421202	820.3984228085923	810.1452350327165	809.2500932707848	809.4976074402846	808.8736480934326	809.5408521990646	808.6680985853269	808.2514175989604	812.4649172264664	805.8025950620698	809.7091839481267	807.0828568735493	816.5945227264858	812.0349792679667	814.072736441979	812.8337099183417	805.975622483373	824.7055275873837	814.8814386167206	806.6442542064539	821.3782189572847	814.7757812706532	828.747507834529	808.7739484774124	809.7214841532483	819.5513023310615	810.0207193460549	817.5184534716682	811.7319079795292
811.000293946833	820.3984228085923	810.1452350327165	809.2161245159809	809.4976074402846	808.8597027090858	809.5408521990646	808.6516254130946	808.2514175989604	812.4649172264664	805.8025950620698	809.7091839481267	807.0828568735493	816.593520360808	812.0349792679667	814.072736441979	812.8337099183417	805.950669865638	824.6811736383981	814.8451468828061	806.6225602052215	821.3399663491871	814.7418844643946	828.747507834529	808.7700808441969	809.7214841532483	819.4919897063946	809.9969044713895	817.5184534716682	811.7041325024402
811.000293946833	820.3984228085923	810.1452350327165	809.2115208550649	809.4162921801523	808.7643827362456	809.5408521990646	808.6516254130946	808.2514175989604	812.4479257587795	805.7970294947183	809.7091839481267	807.076960639186	816.593520360808	812.0266963202222	814.011809223467	812.8337099183417	805.9211605200398	824.6811736383981	814.8451468828061	806.6210326071104	821.3173805378586	814.7418844643946	828.747507834529	808.7343297210856	809.7199875669546	819.4919897063946	809.9672449398062	817.5184534716682	811.6935239010926
811.000293946833	820.3984228085923	810.1452350327165	809.1915143658136	809.4136690983144	808.7352879782454	809.5408521990646	808.6413502365706	808.232653108439	812.4479257587795	805.7917428462966	809.7091839481267	807.0559446449976	816.593520360808	812.0266963202222	814.0060635507466	812.8337099183417	805.9163156423598	824.6421213721688	814.8005167132179	806.5987419006619	821.0849259350073	814.7217861179497	828.747507834529	808.7101021610056	809.70569701836	819.4919897063946	809.9287844554394	817.5184534716682	811.6935239010926
811.000293946833	820.386510712079	810.1317292087853	809.1539055795176	809.4136690983144	808.7126494670695	809.5318176726757	808.6371657044135	808.2224071890562	812.4479257587795	805.7917428462966	809.7091839481267	807.0559446449976	816.5397360851421	812.0266963202222	814.0060635507466	812.8337099183417	805.9163156423598	824.6421213721688	814.8005167132179	806.5842746746665	820.961517114065	814.7217861179497	828.747507834529	808.6571600819271	809.70569701836	819.4919897063946	809.8915039567031	817.5184534716682	811.6913973577845
811.000293946833	820.3337800580117	810.1317292087853	809.1539055795176	809.4136690983144	808.6931261460685	809.511518501218	808.6371657044135	807.965504476851	812.4479257587795	805.7880872650369	809.7091839481267	807.0275584315458	816.5260109363268	812.0266963202222	813.998898388157	812.8337099183417	805.9163156423598	824.6094304788861	814.7303615018237	806.5626476472813	820.8692433044542	814.6899938125077	828.7350955743069	808.6571600819271	809.70569701836	819.4919897063946	809.8664128688886	817.4774743493442	811.6913973577845
811.000293946833	820.239486061335	810.1317292087853	809.1478322953046	809.4136690983144	808.6931261460685	809.511518501218	808.6371657044135	807.886376563487	812.4479257587795	805.7880872650369	809.7091839481267	807.0186720910744	816.5124482172391	812.0266963202222	813.9862493361427	812.8337099183417	805.9163156423598	824.6094304788861	814.7303615018237	806.5387599305212	820.8596683700731	814.6899938125077	828.7350955743069	808.6502032984279	809.6891361878688	819.4852601881588	809.8664128688886	817.4774743493442	811.6913973577845
811.000293946833	820.239486061335	810.1317292087853	809.1478322953046	809.4136690983144	808.6800439033794	809.511518501218	808.6371657044135	807.886376563487	812.4479257587795	805.7804834277251	809.7091839481267	807.0158129570358	816.5124482172391	812.0266963202222	813.9862493361427	812.8337099183417	805.8969352351666	824.6094304788861	814.6944425755993	806.5246956911767	820.831108269713	814.6899938125077	828.7350955743069	808.6502032984279	809.6891361878688	819.4190110206083	809.8664128688886	817.4774743493442	810.5752228709136
811.000293946833	820.239486061335	810.1317292087853	809.1478322953046	809.4136690983144	808.6800439033794	809.511518501218	808.6371657044135	807.8550103640246	812.4479257587795	805.7804834277251	809.7091839481267	806.9959545153241	816.4960153872597	812.0266963202222	813.9647046692675	812.8337099183417	805.8882366368439	824.5880955053252	814.6907746361478	806.4784166037686	820.7987207068012	814.6899938125077	828.7340989248129	808.6502032984279	809.6647623119104	819.3999805122667	809.8567949705784	817.4774743493442	808.7608978810225
811.000293946833	820.239486061335	810.1317292087853	809.1478322953046	809.4136690983144	808.6800439033794	809.511518501218	808.6356860015824	807.8293723532388	812.4479257587795	805.7804834277251	809.6893519533537	806.9842889175385	816.4960153872597	812.0266963202222	813.9647046692675	812.8337099183417	805.8847832411959	824.55832916753	814.6450556964634	806.4606798660359	820.7736197793944	814.6899938125077	828.6867965168395	808.6502032984279	809.6647623119104	819.3925191011316	809.8554457906591	817.4774743493442	808.6218609390472
810.9893162095234	820.239486061335	810.1317292087853	809.1478322953046	809.4136690983144	808.6735829480255	809.511518501218	808.6356860015824	807.7434277498513	812.439276153685	805.7777809700956	809.6780392350228	806.9842889175385	816.494044200285	812.0266963202222	813.9647046692675	812.8337099183417	805.8771479843856	824.5401900984608	814.6450556964634	806.4606798660359	820.7630673013809	814.6899938125077	828.6867965168395	808.6502032984279	809.6570046537337	819.3925191011316	809.8013169622396	817.4774743493442	808.2127784672907
810.9893162095234	820.2226677827708	810.1092004701105	809.1478322953046	809.3865825665084	808.651345704158	809.511518501218	808.6356860015824	807.7336134171766	812.439276153685	805.756033354528	809.6699742529833	806.9696487965209	816.494044200285	812.0093251598252	813.9331897909403	812.8255185396667	805.8612252684112	824.5177410565507	814.6418506944575	806.4416545906107	820.7630673013809	814.6899938125077	828.6867965168395	808.6502032984279	809.6558711971783	819.3904137765749	809.7896350074981	817.474045247605	808.1434842841783
810.9893162095234	820.2040264126101	810.0981409219905	809.1111886012256	809.3053670413187	808.651345704158	809.511518501218	808.6257893775787	807.6549227112087	812.406846567737	805.7552975609199	809.6699742529833	806.9696487965209	816.494044200285	812.0093251598252	813.9331897909403	812.8255185396667	805.8612252684112	824.5177410565507	814.6418506944575	806.4408104532414	820.6710543320139	814.6899938125077	828.6867965168395	808.6488266136448	809.6474990901527	819.3883532179243	809.7896350074981	817.474045247605	808.0511531216158
810.9852247393568	820.1209647389067	810.0969747133416	809.1111886012256	809.2804121781281	808.651345704158	809.5090805219573	808.6058047244904	807.621774123181	812.3934416358734	805.7485624117883	809.6699742529833	806.9696487965209	816.4763981561739	812.0093251598252	813.9330888994151	812.8240800410134	805.8551562313221	824.3984511049986	814.6348589555653	806.4408104532414	820.3709027733197	814.6899938125077	828.6867965168395	808.6488266136448	809.6449942162429	819.3883532179243	809.7715394597716	817.474045247605	807.992646546358
810.9779196107947	820.1209647389067	810.0744485878081	809.105525105419	809.2804121781281	808.651345704158	809.5088056916319	808.6058047244904	807.621774123181	812.3621218138807	805.7470484435513	809.6699742529833	806.96097564478	816.4615736255583	812.0085306091701	813.9303737176506	812.8240800410134	805.8447242059441	824.3984511049986	814.6292038348831	806.4215806877356	820.2753594162151	814.6870826337523	828.6867965168395	808.6488266136448	809.6449942162429	819.3740385860117	809.7453292204717	817.474045247605	807.9479557804173
810.9779196107947	820.094439999159	810.0744485878081	809.105525105419	809.2386119720026	808.6014795709683	809.5088056916319	808.5985253993392	807.5817708509916	812.3621218138807	805.7470484435513	809.6536134885927	806.96097564478	816.4379706972442	811.9852644516071	813.9303737176506	812.8240800410134	805.8447242059441	824.3984511049986	814.6292038348831	806.4215806877356	820.2753594162151	814.6728989415699	828.6867965168395	808.6428895382785	809.6449942162429	819.3082966206467	809.7453292204717	817.474045247605	807.8831830127544
810.961330234948	820.0740522792539	810.0744485878081	809.105525105419	809.2277323991644	808.6014795709683	809.5088056916319	808.5981326495639	807.5344007975453	812.3621218138807	805.7470484435513	809.6536134885927	806.96097564478	816.4379706972442	811.9852644516071	813.9303737176506	812.8240800410134	805.8287237597721	824.3984511049986	814.6292038348831	806.4131371163752	820.2647251082071	814.6728989415699	828.6867965168395	808.6403178255105	809.6449942162429	819.3082966206467	809.7283354993219	817.474045247605	807.8454909601279
810.961330234948	820.0621460564835	810.0607649902446	809.083975203335	809.2277323991644	808.6014795709683	809.5088056916319	808.5928310385301	807.5152724329286	812.349391329195	805.745557259446	809.6536134885927	806.96097564478	816.4379706972442	811.9852644516071	813.9165871348553	812.8240800410134	805.8183577440418	824.3984511049986	814.6292038348831	806.4128326504126	820.2002087493145	814.6728989415699	828.6867965168395	808.6272405421374	809.6449942162429	819.3082966206467	809.7254614997154	817.474045247605	807.795496761577
810.960945073327	820.027980871736	810.0587014951036	809.083975203335	809.1982634403271	808.5795355747063	809.5088056916319	808.5892789338999	807.4946038928018	812.349391329195	805.745557259446	809.6353945321752	806.96097564478	816.3957067210722	811.9732292731252	813.9165871348553	812.8240800410134	805.8183577440418	824.3984511049986	814.6271093752752	806.3945170134152	820.1121288335358	814.6612066409705	828.6867965168395	808.6272405421374	809.6449942162429	819.3082966206467	809.7254614997154	817.474045247605	807.7591893973964
810.9548868971066	820.027980871736	810.0556297164451	809.083975203335	809.1982634403271	808.5795355747063	809.507101429878	808.5892789338999	807.4858655416346	812.349391329195	805.745557259446	809.6134288919376	806.96097564478	816.3957067210722	811.94558380917	813.9165871348553	812.8240800410134	805.8183577440418	824.3984511049986	814.6021984487797	806.3945170134152	820.1096005254226	814.6440784324177	828.6842626750877	808.6272405421374	809.6449942162429	819.3082966206467	809.7125862282037	817.474045247605	807.7203365809621
810.9543697561103	820.0186592637007	810.0556297164451	809.083975203335	809.178235236796	808.5795355747063	809.4990853307196	808.5252576574587	807.4825947004671	812.33765144505	805.7437876773346	809.6028637140649	806.9591573791164	816.3957067210722	811.94558380917	813.9165871348553	812.8240800410134	805.8152476574681	824.3984511049986	814.6021984487797	806.3933593288804	819.9826098704026	814.6440784324177	828.6842626750877	808.6272405421374	809.6449942162429	819.2798725432973	809.7125862282037	817.474045247605	807.63982345573
810.9543697561103	819.992966927786	810.0364439533622	809.083975203335	809.1769059764133	808.5778441596449	809.4990853307196	808.5200202134489	807.4825947004671	812.33765144505	805.7437876773346	809.601918893049	806.9591573791164	816.3764790135986	811.94558380917	813.9165871348553	812.8240800410134	805.8137354867137	824.3694498847349	814.6021984487797	806.3933593288804	819.9112157510737	814.6440784324177	828.6842626750877	808.6272405421374	809.6449942162429	819.2575721350722	809.7008243490413	817.474045247605	807.5956469278455
810.9543697561103	819.992966927786	810.0364439533622	809.083975203335	809.1694267377303	808.5778441596449	809.4716945297114	808.5070379021182	807.4825947004671	812.33765144505	805.7409431627245	809.5804831642469	806.9591573791164	816.3637468406572	811.94558380917	813.9042311428612	812.822022214204	805.8112944818402	824.3694498847349	814.5684586095854	806.3927402499917	819.7769782130028	813.4358317847627	828.6842626750877	808.6272405421374	809.6386276962489	819.2166403651058	809.6807198343487	817.474045247605	807.5515610927662
810.9522271188273	819.992966927786	810.0353456303499	809.083975203335	809.1694267377303	808.5778441596449	809.4716945297114	808.5070379021182	807.4730978803647	812.33765144505	805.7347143822375	809.5804831642469	806.9460435354741	816.3637468406572	811.9377331087225	813.87019573128	812.822022214204	805.8112944818402	824.3091279883107	814.5684586095854	806.3927402499917	819.6627663953979	812.352786057158	828.6842626750877	808.6272405421374	809.6386276962489	819.2166403651058	809.6807198343487	817.474045247605	807.5332953837071
810.9522271188273	819.992966927786	810.0029518532434	809.083975203335	809.168417281738	808.5402715879735	809.4699760300474	808.498215103588	807.4716170244989	812.3213493782013	805.7266748966455	809.5804831642469	806.9348394065798	816.3229569757543	811.9245848368417	813.8686340804301	812.822022214204	805.8021715766519	824.2681174245098	814.5684586095854	806.3922068594984	819.6627663953979	811.452171323258	828.6842626750877	808.6272405421374	809.6383015946293	819.1986587074331	809.6807198343487	817.474045247605	807.5254993851756
810.9200301744257	819.9687003863688	810.0010159843968	809.0799586335519	809.1471634273037	808.5402715879735	809.4699760300474	808.4843518024326	807.4716170244989	812.3213493782013	805.7266748966455	809.5484017975585	806.9348394065798	816.3229569757543	811.9245848368417	813.8686340804301	812.822022214204	805.7987278568218	824.2477350785612	814.5684586095854	806.3832444649174	819.6627663953979	811.2276474077546	828.6787246740588	808.6241420998973	809.6383015946293	819.1986587074331	809.6769548411978	817.474045247605	807.4996844070756
810.9159545153015	819.9579845337227	810.0010159843968	809.0763063143619	809.1471634273037	808.50975373629	809.4543428590091	808.4771411776422	807.4716170244989	812.3167139332203	805.7134733304047	809.5484017975585	806.9197374193659	816.3229569757543	811.9245848368417	813.8387803969725	812.822022214204	805.7987278568218	824.230835307952	814.5684586095854	806.3668251198122	819.6402078959823	811.1597532759714	828.6787246740588	808.6241420998973	809.6383015946293	819.1872410338267	809.6575472784058	817.4643560583784	807.4996844070756
810.9159545153015	819.929750639498	810.0010159843968	809.0746062386618	809.1471634273037	808.50975373629	809.4424913857207	808.4771411776422	807.4629641496491	812.3123790167352	805.7038828015563	809.5484017975585	806.9197374193659	816.3229569757543	811.9245848368417	813.8278898073677	812.822022214204	805.7910547421742	824.1989309230215	814.5684586095854	806.3668251198122	819.5180044547512	810.9754903571703	828.6787246740588	808.6241420998973	809.6383015946293	819.1506145202248	809.6575472784058	817.4643560583784	807.4996844070756
810.9122181812045	819.929750639498	810.0010159843968	809.0570382158598	809.1460379768503	808.50975373629	809.4424913857207	808.4771411776422	807.4629641496491	812.3123790167352	805.6884904313822	809.5484017975585	806.9168917720076	816.3199244748292	811.9245848368417	813.7953969113631	812.822022214204	805.7910547421742	824.0462549917888	814.5684586095854	806.3668251198122	819.4909630630796	810.898722383868	828.6787246740588	808.6241420998973	809.6383015946293	819.1311986153696	809.6575472784058	817.4643560583784	807.4889386599309
810.9053296095336	819.9286337514928	810.0010159843968	809.0570382158598	809.1460379768503	808.5037163655742	809.4274827518171	808.4664010118523	807.4629641496491	812.3123790167352	805.6882284646912	809.5484017975585	806.9168917720076	816.2743938696055	811.9245848368417	813.773560561051	812.822022214204	805.7910547421742	823.9984688483413	814.5684586095854	806.3668251198122	819.4717799788644	810.875458938223	828.6787246740588	808.6241420998973	809.6383015946293	819.1311986153696	809.6456305464711	817.4643560583784	807.4889386599309
810.9052101470747	819.9286337514928	809.9964483479196	809.0570382158598	809.1460379768503	808.4844166744704	809.4264255525791	808.4633804120277	807.4384896292274	812.3123790167352	805.6834422009756	809.5484017975585	806.9168917720076	816.2455079456006	811.9106635694192	813.773560561051	812.822022214204	805.7910547421742	823.9162328965668	814.5684586095854	806.3476461410984	819.4586992717475	810.8522851232385	828.6787246740588	808.6241420998973	809.6383015946293	819.0990141136485	809.6456305464711	817.4643560583784	807.4889386599309
810.9052101470747	819.926090238457	809.9964483479196	809.0570382158598	809.1460379768503	808.4817859036735	809.4264255525791	808.4633804120277	807.432569423953	812.3123790167352	805.6834422009756	809.5484017975585	806.9168917720076	816.2455079456006	811.9106635694192	813.7606421391276	812.822022214204	805.7844872699881	823.778198752561	814.5633362545364	806.3445583234344	819.4586992717475	810.7123442407076	828.6684024761078	808.6241420998973	809.6383015946293	819.0990141136485	809.6443041003672	817.4643560583784	807.4889386599309
810.9052101470747	819.9121084391322	809.9844772596406	809.0528800994791	809.1351793097082	808.4432349680053	809.4222691149571	808.4500833934478	807.432569423953	812.3123790167352	805.6783811747241	809.5484017975585	806.9168917720076	816.2455079456006	811.9106635694192	813.7254254156205	812.822022214204	805.7844872699881	822.9624976590362	814.5608193198508	806.341032439359	819.4565993330597	810.6592065007214	828.6233918488389	808.6241420998973	809.6383015946293	819.0990141136485	809.6199555973072	817.4643560583784	807.4889386599309
810.9052101470747	819.9100878083568	809.9844772596406	809.0528800994791	809.1351793097082	808.431133508289	809.4207078043931	808.4500833934478	807.431535943228	812.3123790167352	805.675523472907	809.5484017975585	806.9168917720076	816.2455079456006	811.9106635694192	813.7064511713955	812.822022214204	805.7844872699881	822.6365239212216	814.5608193198508	806.341032439359	819.4557447056012	810.6421440212041	828.6233918488389	808.6241420998973	809.6383015946293	819.0990141136485	809.6033087938885	817.4643560583784	807.4889386599309
810.9037833906464	819.9100878083568	809.9756493632556	809.0456744862122	809.1193514475541	808.431133508289	809.4107569483951	808.4500833934478	807.431535943228	812.3123790167352	805.6683954653922	809.5484017975585	806.9132588636986	816.2455079456006	811.9106635694192	813.6821977389408	812.822022214204	805.7844872699881	822.5327548263492	814.5608193198508	806.3409224618259	819.4557447056012	810.5898782091289	828.6233918488389	808.6241420998973	809.6383015946293	819.0990141136485	809.6009210316217	817.4594062751737	807.4785166679328
810.9037833906464	819.9100878083568	809.9756493632556	809.0381809048206	809.1193514475541	808.4291117827785	809.3957809579953	808.4500833934478	807.4141636891146	812.3123790167352	805.6631362256436	809.5484017975585	806.9132588636986	816.2068251931721	811.9077247750162	813.6665683922662	812.822022214204	805.7844872699881	822.5327548263492	814.5580604195005	806.3409224618259	819.4372270414418	810.5898782091289	828.6233918488389	808.6086963489931	809.6326536059087	819.0990141136485	809.5967178869852	817.4594062751737	807.4565474983033
810.9037833906464	819.8892863175691	809.9756493632556	809.0381809048206	809.1079038910133	808.4291117827785	809.3957809579953	808.4500833934478	807.4012771384342	812.3123790167352	805.648970042435	809.5472537206036	806.9071093407878	816.1713131556903	811.9077247750162	813.6665683922662	812.822022214204	805.7844872699881	822.5194240631292	814.5580604195005	806.3259955278495	819.4372270414418	810.5898782091289	828.6233918488389	808.6086963489931	809.6326536059087	819.0990141136485	809.5967178869852	817.4594062751737	807.4562046992635
810.9037833906464	819.8846270999625	809.9697457684615	809.035772000536	809.1079038910133	808.4291117827785	809.3759059149247	808.4500833934478	807.3875945656762	812.3123790167352	805.648970042435	809.538825101536	806.9071093407878	816.1713131556903	811.8998829857901	813.6665683922662	812.8171059206223	805.7844872699881	822.5194240631292	814.5473327824939	806.3259955278495	819.4355267622661	810.5783988814044	828.6233918488389	808.6086963489931	809.6326536059087	819.0896598609376	809.5748443828393	817.4594062751737	807.4562046992635
810.9037833906464	819.8661752791985	809.954023784677	809.035772000536	809.1079038910133	808.4269574785042	809.3759059149247	808.4417703545279	807.3875945656762	812.3043095823499	805.648970042435	809.538825101536	806.9071093407878	816.1713131556903	811.8998829857901	813.6665683922662	812.8171059206223	805.7844872699881	822.5060000448163	814.5473327824939	806.3259955278495	819.4110059549217	810.5695009297617	828.6233918488389	808.6086963489931	809.6326536059087	819.0796022132419	809.5727373272657	817.4594062751737	807.432742509937
810.9037833906464	819.8638147609803	809.954023784677	809.0336390052689	809.1079038910133	808.4269574785042	809.3759059149247	808.4417703545279	807.3865893543259	812.3043095823499	805.648970042435	809.5343217376361	806.9071093407878	816.1413701147006	811.8998829857901	813.6665683922662	812.8171059206223	805.7844872699881	822.4905932343033	814.5339435806533	806.3227142158045	819.4110059549217	810.5695009297617	828.6233918488389	808.6086963489931	809.6326536059087	819.0796022132419	809.5727373272657	817.4594062751737	807.432742509937
810.8882557506258	819.8630042500312	809.954023784677	809.0161331626273	809.0944777310327	808.4269574785042	809.3753632930263	808.4417703545279	807.3865893543259	812.2988379290317	805.648970042435	809.530298220042	806.9071093407878	816.1413701147006	811.8998829857901	813.6665683922662	812.8171059206223	805.7844872699881	822.4742843050715	814.5339435806533	806.3227142158045	819.4110059549217	810.5680661751281	828.6233918488389	808.6054658850409	809.6326536059087	819.0796022132419	809.5620371231499	817.4594062751737	807.396219343905
810.8882557506258	819.8499788098635	809.954023784677	809.0030661461769	809.0811926699516	808.4241818366404	809.3753632930263	808.4417703545279	807.3865893543259	812.298157374843	805.648970042435	809.5185373623284	806.9010007898769	816.1413701147006	811.8998829857901	813.6665683922662	812.8171059206223	805.7844872699881	822.4742843050715	814.5339435806533	806.3047176400805	819.4110059549217	810.5415926197172	828.6233918488389	808.6054658850409	809.6326536059087	819.0777800185352	809.5482838819685	817.4594062751737	807.3953274334413
810.8882557506258	819.8499788098635	809.954023784677	808.9838906784829	809.0738078133489	808.4195502776385	809.3753632930263	808.4417703545279	807.3865893543259	812.298157374843	805.6454756038037	809.5185373623284	806.8970776099827	816.1327941751474	811.8998829857901	813.6538749448547	812.8171059206223	805.7844872699881	822.3957462013352	814.5274001788757	806.3047176400805	819.4110059549217	810.5201046780298	828.6233918488389	808.6054658850409	809.6326536059087	819.0777800185352	809.5482838819685	817.4594062751737	807.3953274334413
810.8882557506258	819.8499788098635	809.954023784677	808.9740082692629	809.0738078133489	808.4023934188546	809.3730002932459	808.4417703545279	807.3865893543259	812.2959288684584	805.6454756038037	809.5185373623284	806.8970776099827	816.1327941751474	811.8998829857901	813.6390596455867	812.8171059206223	805.7844872699881	822.3957462013352	814.5274001788757	806.3039018029158	819.399731218694	810.5086921665946	828.6233918488389	808.6054658850409	809.6326536059087	819.0777800185352	809.5482838819685	817.4594062751737	807.3794113583011
810.8882557506258	819.8499788098635	809.954023784677	808.9740082692629	809.0738078133489	808.3917528497548	809.3730002932459	808.440248159098	807.3865893543259	812.2959288684584	805.6448260656654	809.5042647113627	806.8970776099827	816.1327941751474	811.8998829857901	813.6373149595469	812.8171059206223	805.7844872699881	822.3790532767922	814.5274001788757	806.3039018029158	819.3846183910154	810.5064098140873	828.6233918488389	808.6054658850409	809.6323717704095	819.0680990459181	809.5298205733251	817.4594062751737	807.3794113583011
810.8882557506258	819.8499788098635	809.9436358012903	808.9740082692629	809.0738078133489	808.3917528497548	809.3529770059213	808.440248159098	807.3865893543259	812.2959288684584	805.6415176506121	809.5003776486233	806.8970776099827	816.109523079523	811.8998829857901	813.6373149595469	812.8171059206223	805.7815105360012	822.3629071440405	814.5274001788757	806.3039018029158	819.3245570746132	810.469972027594	828.6233918488389	808.5861074174951	809.6289739870593	819.0680990459181	809.518160091376	817.4548910326718	807.3742633783808
810.8882557506258	819.8499788098635	809.9436358012903	808.9740082692629	809.0738078133489	808.3917528497548	809.3529770059213	808.4395077942974	807.3865893543259	812.2898391641842	805.633673438419	809.5003776486233	806.8890460406799	816.0830967230376	811.8998829857901	813.6373149595469	812.8171059206223	805.7815105360012	822.3629071440405	814.5274001788757	806.3039018029158	819.3026462996562	810.4506955772714	828.6233918488389	808.5823776339995	809.6289739870593	819.0680990459181	809.518160091376	817.4229898442843	807.3634724137518
810.7459604350436	819.8471213775704	809.9393205490004	808.9740082692629	809.0738078133489	808.3917528497548	809.3529770059213	808.4293283165733	807.3780475088413	812.2898391641842	805.633673438419	809.5003776486233	806.888111978141	816.0830967230376	811.899343877419	813.6105857229999	812.8171059206223	805.7773023390109	822.3629071440405	814.5274001788757	806.3039018029158	819.3026462996562	810.4506955772714	828.6020679379857	808.5823776339995	809.6289739870593	819.0418737130531	809.518160091376	817.4229898442843	807.3436622536639
810.1231920404025	819.8471213775704	809.9393205490004	808.9589938517684	809.0738078133489	808.3917528497548	809.3473589919276	808.422888966211	807.3603384753462	812.2898391641842	805.6259900427519	809.5003776486233	806.888111978141	816.041522476916	811.8846579287175	813.6105857229999	812.8171059206223	805.7773023390109	822.3629071440405	814.5274001788757	806.2999956280227	819.2926208802533	810.4498573902787	828.5916921778199	808.5823776339995	809.6235961752692	819.0418737130531	809.518160091376	817.4183071091858	807.3324826253843
810.0646831069525	819.8381658944753	809.9393205490004	808.9589938517684	809.0627756583549	808.3917528497548	809.3444090482892	808.422888966211	807.3483968365216	812.279848704297	805.6259900427519	809.5003776486233	806.888111978141	816.0171870715815	811.8846579287175	813.6022552246034	812.8171059206223	805.7696222393658	822.3380135441163	814.5274001788757	806.2934239625189	819.2926208802533	810.4498573902787	828.5916921778199	808.5823776339995	809.6235961752692	819.0418737130531	809.518160091376	817.4164112240275	807.3324826253843
810.0011511921875	819.8381658944753	809.9393205490004	808.9556231813134	809.0627756583549	808.3917528497548	809.3444090482892	808.4142165659728	807.3483968365216	812.279848704297	805.6259900427519	809.5003776486233	806.8876787137477	816.0083092371354	811.8846579287175	813.6022552246034	812.8171059206223	805.7526847932905	822.3380135441163	814.5274001788757	806.2934239625189	819.2926208802533	810.4339828691751	828.5916921778199	808.5736490998983	809.6235961752692	819.0418737130531	809.5179339412053	817.3674144737131	807.3324826253843
809.9507767514339	819.8381658944753	809.9393205490004	808.9399661905447	809.0627756583549	808.3917528497548	809.3425399567684	808.4142165659728	807.3483968365216	812.263112051075	805.6259900427519	809.5003776486233	806.8795449714045	816.0050147376533	811.8676518919849	813.6022552246034	812.8171059206223	805.7526847932905	822.3380135441163	814.5274001788757	806.291681209816	819.2926208802533	810.4186801246406	828.5916921778199	808.5736490998983	809.6235961752692	819.0418737130531	809.4987437833408	817.3674144737131	807.3306543388387
809.9090459474091	819.8189307054305	809.9393205490004	808.9399661905447	809.0627756583549	808.3884741872148	809.3299399805348	808.4142165659728	807.3364840313368	812.263112051075	805.62335167574	809.5003776486233	806.8721625647382	816.0050147376533	811.8676518919849	813.6022552246034	812.8171059206223	805.7508304494826	822.3380135441163	814.5274001788757	806.291681209816	819.2926208802533	810.4186801246406	828.5916921778199	808.5736490998983	809.6235961752692	819.0418737130531	809.4511197423251	817.3674144737131	807.3306543388387
809.8954196324531	819.8189307054305	809.9393205490004	808.9399661905447	809.0627756583549	808.3884741872148	809.3278569149074	808.4142165659728	807.3364840313368	812.2625198270048	805.62335167574	809.5003776486233	806.8721625647382	816.0050147376533	811.8676518919849	813.6022552246034	812.8171059206223	805.7508304494826	822.3178308869019	814.5274001788757	806.2716663018173	819.2926208802533	810.4186801246406	828.5916921778199	808.5736490998983	809.6235961752692	819.0418737130531	809.4511197423251	817.3674144737131	807.329143232575
809.8907464230948	819.7902500715882	809.9393205490004	808.9399661905447	809.0627756583549	808.3884741872148	809.3278569149074	808.4080722025327	807.3364840313368	812.2625198270048	805.6174839539956	809.5003776486233	806.8714788592528	816.0050147376533	811.8575314393219	813.5974195591302	812.7885218614082	805.750085136402	822.3178001111954	814.5274001788757	806.2618347364247	819.2926208802533	810.4186801246406	828.5916921778199	808.5729094243383	809.6186853201715	819.0418737130531	809.4462242618147	817.3668927928779	807.3213529132686
809.8828531695278	819.7902500715882	809.9393205490004	808.9399661905447	809.0627756583549	808.3884741872148	809.3188324639846	808.3994817064711	807.336233615781	812.2625198270048	805.6165339689006	809.5003776486233	806.8712045836103	816.0008524353298	811.8494800644473	813.5974195591302	812.7807033056656	805.750085136402	822.3027866447528	814.5274001788757	806.2593935787569	819.288897842083	810.4186801246406	828.5916921778199	808.5601540017566	809.6186853201715	819.0418737130531	809.4462242618147	817.3582450256424	807.314416341965
809.8651462423402	819.7902500715882	809.9351097402753	808.9399661905447	809.0627756583549	808.3884741872148	809.3005802090302	808.3994817064711	807.336233615781	812.2552015438417	805.6165339689006	809.5003776486233	806.8712045836103	815.9991781399136	811.8494800644473	813.5974195591302	812.7807033056656	805.7408226276897	822.3027866447528	814.5274001788757	806.2593935787569	819.288897842083	810.4186801246406	828.5916921778199	808.5575777245699	809.6186853201715	819.0418737130531	809.4434612697054	817.3582450256424	807.314416341965
809.8452826882175	819.7902500715882	809.9351097402753	808.9399661905447	809.0627756583549	808.3884368292904	809.3005802090302	808.3956032791102	807.336233615781	812.2552015438417	805.6147692881002	809.5003776486233	806.8699872068348	815.9991781399136	811.8386630683549	813.5974195591302	812.7807033056656	805.7408226276897	822.3027866447528	814.5274001788757	806.2567549371109	819.288897842083	810.4186801246406	828.5916921778199	808.5575777245699	809.6186853201715	819.0418737130531	809.4434612697054	817.3582450256424	807.3134819256272
809.8360554855658	819.7714837916498	809.9351097402753	808.9399661905447	809.0625245597118	808.3844099066189	809.3005802090302	808.3956032791102	807.336233615781	812.2552015438417	805.6118918288444	809.5003776486233	806.8699872068348	815.9991781399136	811.8386630683549	813.5974195591302	812.7740452079335	805.7408226276897	822.3027866447528	814.5274001788757	806.2567549371109	819.2506566672679	810.4186801246406	828.5916921778199	808.5575777245699	809.6160510217503	819.0320544617531	809.4270508860689	817.3582450256424	807.3134819256272
809.8360554855658	819.7714837916498	809.9247052642423	808.9399661905447	809.0625245597118	808.3799650689582	809.2962799432373	808.3956032791102	807.336233615781	812.2414063738804	805.6118918288444	809.4994861118894	806.8699872068348	815.9954240204232	811.8386630683549	813.5974195591302	812.7645127233346	805.7408226276897	822.3027866447528	814.5273137443046	806.2559705737742	819.240861716219	810.4161300005741	828.5812329901034	808.5575777245699	809.6160510217503	819.0320544617531	809.4270508860689	817.3342014779107	807.3134819256272
809.8013229372465	819.7714837916498	809.9247052642423	808.9399661905447	809.0625245597118	808.3702266114421	809.2962799432373	808.3956032791102	807.336233615781	812.2263002065025	805.6093571530045	809.4994861118894	806.8699872068348	815.9954240204232	811.8280145068194	813.5974195591302	812.7570154661071	805.7408226276897	822.2984932874399	814.5273137443046	806.2352405213297	819.240861716219	810.4081712985983	828.5812329901034	808.5575777245699	809.6080301951527	819.0248598865286	809.4195924395535	817.3342014779107	807.3134819256272
809.7753249484616	819.7714837916498	809.9247052642423	808.9399661905447	809.0625245597118	808.3687399529324	809.2962799432373	808.3956032791102	807.336233615781	812.2263002065025	805.6093571530045	809.4994861118894	806.8596126429918	815.9954240204232	811.8280145068194	813.5974195591302	812.7570154661071	805.7372127820106	822.2797036382062	814.5227350893128	806.2043427070414	819.240861716219	810.4081712985983	828.5812329901034	808.5575777245699	809.6080301951527	819.0248598865286	809.4195924395535	817.3342014779107	807.3134819256272
809.7561907795973	819.7714837916498	809.9247052642423	808.9399661905447	809.0625245597118	808.3687399529324	809.2962799432373	808.3956032791102	807.3359035977294	812.2263002065025	805.6093571530045	809.4994861118894	806.8596126429918	815.9940884073915	811.815285812511	813.5952455664452	812.7502493403034	805.7372127820106	822.2295414523501	814.5227350893128	806.2043427070414	819.240861716219	810.3936960051016	828.5812329901034	808.5575777245699	809.6080301951527	819.0248598865286	809.4133361261609	817.3342014779107	807.3102805125365
809.7414786201189	819.7714837916498	809.9230742582406	808.9399661905447	809.0572633075146	808.3652276515515	809.2879153119455	808.3956032791102	807.3359035977294	812.2263002065025	805.6093571530045	809.4994861118894	806.8547042717847	815.9895375373449	811.815285812511	813.5952455664452	812.7502493403034	805.7372127820106	822.2217530140312	814.5227350893128	806.1919344348104	819.240861716219	810.3936960051016	828.5812329901034	808.5575777245699	809.6080301951527	818.9992312498232	809.4133361261609	817.3342014779107	807.3102805125365
809.7414786201189	819.7714837916498	809.9230742582406	808.9378890599781	809.0572633075146	808.3652276515515	809.2879153119455	808.3956032791102	807.3359035977294	812.2263002065025	805.6061547182735	809.4994861118894	806.8547042717847	815.9753819386245	811.815285812511	813.5934417090845	812.7502493403034	805.7372127820106	822.2124861743578	814.5227350893128	806.1862722613105	819.240861716219	810.3936960051016	828.5812329901034	808.5575777245699	809.6080301951527	818.9899791855115	809.4133361261609	817.3342014779107	807.3074451357027
809.7218788931349	819.7714837916498	809.9195773178704	808.9378890599781	809.0488908009881	808.3641302506403	809.2879153119455	808.3956032791102	807.3359035977294	812.2263002065025	805.6061547182735	809.4994861118894	806.8487869853055	815.9753819386245	811.815285812511	813.5934417090845	812.7502493403034	805.7302907777392	822.2124861743578	814.5127143314629	806.1758835167408	819.240861716219	810.3921105082525	828.5812329901034	808.5575777245699	809.6080301951527	818.9899791855115	809.4006270203593	817.3235274915269	807.3049277327544
809.7083454159522	819.7714837916498	809.9195773178704	808.9378890599781	809.0451910354849	808.3612879827581	809.2879153119455	808.3922401111671	807.3299428232593	812.2263002065025	805.6061547182735	809.4994861118894	806.8487869853055	815.9753819386245	811.8062477483975	813.5801559990934	812.7502493403034	805.7302907777392	822.2061396762055	814.4853345558081	806.1731292642792	819.240861716219	810.3894758613901	828.5812329901034	808.5575777245699	809.6068849862144	818.9899791855115	809.4006270203593	817.3235274915269	807.3032134468585
809.6912494545071	819.7714837916498	809.9133193604584	808.9378890599781	809.0451910354849	808.3612879827581	809.2872668165845	808.3922401111671	807.3204085818779	812.2263002065025	805.6061547182735	809.4994861118894	806.8487869853055	815.9695529522941	811.8062477483975	813.5801559990934	812.7502493403034	805.7302907777392	822.1965450538918	814.4853345558081	806.1566288498831	819.240861716219	810.3894758613901	828.5812329901034	808.5575777245699	809.6066161236764	818.9852512906526	809.3966860426192	817.3235274915269	807.3015412058389
809.6792184055822	819.7714837916498	809.9133193604584	808.935209484119	809.0293905895423	808.3612879827581	809.2762062266728	808.3922401111671	807.3182575760225	812.225275694123	805.6048248952511	809.4938634589815	806.8463238164233	815.9695529522941	811.8062477483975	813.5785886528106	812.7502493403034	805.7302907777392	822.169255244427	814.4851547778934	806.1511891717028	819.240861716219	810.3894758613901	828.5812329901034	808.5553017590235	809.6066161236764	818.9852189398398	809.3966860426192	817.3235274915269	807.3015412058389
809.6737667160114	819.7714837916498	809.9133193604584	808.9280515272429	809.0293905895423	808.3612879827581	809.2761380629893	808.3817852491877	807.3182575760225	812.2224759735258	805.6048248952511	809.4742923101983	806.843362427743	815.9695529522941	811.8062477483975	813.5785886528106	812.7502493403034	805.7302907777392	822.169255244427	814.4851547778934	806.131802520064	819.240861716219	810.3894758613901	828.5653488145465	808.5553017590235	809.60367965636	818.971847894355	809.3966860426192	817.3187701822283	807.3015412058389
809.6737667160114	819.7714837916498	809.9133193604584	808.9280515272429	809.0293905895423	808.3590893495775	809.2709077564308	808.3773263777683	807.309921829461	812.2224759735258	805.6021950942211	809.4742923101983	806.843362427743	815.9695529522941	811.8030151187872	813.5785886528106	812.7502493403034	805.7302907777392	822.169255244427	814.4851547778934	806.1282004284732	819.240861716219	810.3845414168052	828.5653488145465	808.5544921591428	809.60367965636	818.971847894355	809.3966860426192	817.3187701822283	807.3015412058389
809.6517752054044	819.7714837916498	809.9133193604584	808.9280515272429	809.0293905895423	808.3590893495775	809.2709077564308	808.3751181179581	807.3067886975373	812.2201826551989	805.5987941436617	809.4742923101983	806.8431091940399	815.9695529522941	811.80249871618	813.5785886528106	812.7502493403034	805.7302907777392	822.1665808216137	814.4840222659129	806.124867878564	819.2354163479424	810.3845414168052	828.5653488145465	808.5513032825643	809.603031460556	818.971847894355	809.3966860426192	817.3021487393187	807.3015412058389
809.6425665235105	819.7710551943946	809.9133193604584	808.9280515272429	809.0293905895423	808.3538436094129	809.2686760139569	808.3751181179581	807.3067886975373	812.2201826551989	805.5987941436617	809.4450897301712	806.8431091940399	815.9695529522941	811.80249871618	813.5785886528106	812.7254508766073	805.7302907777392	822.1665808216137	814.4840222659129	806.1163830493733	819.2354163479424	810.376084323681	828.5653488145465	808.5458105358784	809.603031460556	818.971847894355	809.3966860426192	817.2807367593997	807.3015412058389
809.6239356607047	819.7710551943946	809.9133193604584	808.9241499632938	809.0293905895423	808.3479990232516	809.2623230036287	808.3736725484296	807.3067886975373	812.2201826551989	805.5975223375867	809.4380689999218	806.8379672242141	815.96633128422	811.80249871618	813.5785886528106	812.7254508766073	805.7266356280596	822.1615502477429	814.4840222659129	806.1163830493733	819.2354163479424	810.376084323681	828.5653488145465	808.5458105358784	809.5996801028639	818.9713912862959	809.3966860426192	817.2807367593997	807.3015412058389
809.6086255836586	819.768068046644	809.9071034626953	808.9055321299952	809.0293905895423	808.3479990232516	809.2623230036287	808.3736725484296	807.3061230841242	812.2124642611362	805.5975223375867	809.4380689999218	806.8379672242141	815.9430740734032	811.80249871618	813.5776573717593	812.7254508766073	805.716320806248	822.1351377254906	814.4840222659129	806.1163830493733	819.2085875989663	810.376084323681	828.5653488145465	808.5441649768735	809.5993115997546	818.9713912862959	809.3946725383768	817.2807367593997	807.3015412058389
809.6086255836586	819.768068046644	809.9071034626953	808.9055321299952	809.0293905895423	808.3479990232516	809.2566231811559	808.3643531612172	807.298199544303	812.2124642611362	805.5975223375867	809.4380689999218	806.8369436245054	815.9430740734032	811.8013772264229	813.5776573717593	812.7254508766073	805.7092735560818	822.1240247796989	814.4792812681368	806.1163830493733	819.2085875989663	810.376084323681	828.5653488145465	808.5441649768735	809.5993115997546	818.9665380469718	809.3946725383768	817.2807367593997	807.3015412058389
809.6086255836586	819.768068046644	809.9071034626953	808.9055321299952	809.0293905895423	808.3479990232516	809.2534368554282	808.3579706150936	807.298199544303	812.2101650168825	805.5975223375867	809.4380689999218	806.8312191444761	815.9430740734032	811.8013772264229	813.5611123680337	812.7254508766073	805.7072464970524	822.1240247796989	814.4792812681368	806.1032142518869	819.205342937532	810.376084323681	828.5653488145465	808.5441649768735	809.5993115997546	818.9665380469718	809.3866830438616	817.2807367593997	807.3015412058389
809.6086255836586	819.768068046644	809.9071034626953	808.900402594923	809.0293905895423	808.3479990232516	809.2534368554282	808.3539914387126	807.2948048142939	812.2101650168825	805.5965876716064	809.4380689999218	806.8305573751877	815.9430740734032	811.8013772264229	813.5611123680337	812.7154086231445	805.7046846652191	822.1237653083556	814.4792812681368	806.0990158838581	819.1746757497046	810.376084323681	828.5653488145465	808.5401524841968	809.5993115997546	818.9629249871011	809.3818234464632	817.2807367593997	807.3015412058389
809.6086255836586	819.7658535323975	809.9071034626953	808.900402594923	809.0293905895423	808.3479990232516	809.2534368554282	808.3504876986013	807.2940923891058	812.2075692266652	805.5965876716064	809.4380689999218	806.829655484565	815.9350435745291	811.8013772264229	813.5609062381587	812.7154086231445	805.702994491335	822.1163541948051	814.4792812681368	806.0818718328771	819.1661178099373	810.376084323681	828.5653488145465	808.5401524841968	809.5993115997546	818.9629249871011	809.3818234464632	817.2740438426281	807.3015412058389
809.6058262971302	819.7608345506105	809.9071034626953	808.900402594923	809.0293905895423	808.3479990232516	809.2479156801869	808.3504876986013	807.2925862643536	812.2075692266652	805.5965876716064	809.4380689999218	806.829655484565	815.9350435745291	811.8013772264229	813.5482888419347	812.7154086231445	805.702994491335	822.1040559781106	814.4792812681368	806.0558433642268	819.1491097556374	810.376084323681	828.5653488145465	808.5376249332706	809.5993115997546	818.9510155392131	809.3807363496959	817.2740438426281	807.3007478353078
809.6058262971302	819.7595774479234	809.9045321429516	808.900402594923	809.0293905895423	808.3479990232516	809.2479156801869	808.3488861386762	807.2902675798955	812.2055720862144	805.5965876716064	809.4380689999218	806.829655484565	815.9350435745291	811.79689453872	813.5283821152675	812.7154086231445	805.702994491335	822.1040559781106	814.4792812681368	806.0504076086814	819.1390450764972	810.376084323681	828.5653488145465	808.5376249332706	809.5993115997546	818.9510155392131	809.3807363496959	817.2740438426281	807.3007478353078
809.6058262971302	819.7595774479234	809.9045321429516	808.900402594923	809.0293905895423	808.3479990232516	809.2479156801869	808.3488861386762	807.2863008530286	812.2055720862144	805.5965876716064	809.4380689999218	806.8262014025424	815.9350435745291	811.7920495769508	813.5283821152675	812.7047150613323	805.7028320395964	822.1040559781106	814.4768862252106	806.0430917245077	819.1390450764972	810.376084323681	828.5518770141902	808.5376249332706	809.5993115997546	818.9510155392131	809.3807363496959	817.2740438426281	807.3002429257837
809.5935847198587	819.7595774479234	809.9005715405979	808.8966565140727	809.0268812068217	808.3479990232516	809.2373867235473	808.342302469978	807.2856486496199	812.2055720862144	805.5938785261975	809.4380689999218	806.8262014025424	815.9350435745291	811.7878875283227	813.5283821152675	812.6969154677492	805.6969079287969	822.0986386393095	814.4693570498778	806.0430917245077	819.1390450764972	810.376084323681	828.5518770141902	808.5376249332706	809.5993115997546	818.9510155392131	809.380004419407	817.2740438426281	807.3002429257837
809.585021813701	819.753425744812	809.8972720306206	808.895960646841	809.025216587642	808.3479990232516	809.2366966417039	808.3415704567215	807.2841821995322	812.2055720862144	805.5938785261975	809.4380689999218	806.8262014025424	815.9350435745291	811.7822918408513	813.5283821152675	812.6864612704588	805.6951135512971	822.0986386393095	814.4693570498778	806.0409484376445	819.1390450764972	810.373132355607	828.5518770141902	808.5376249332706	809.5993115997546	818.9510155392131	809.3797552701724	817.2722780341375	807.3002429257837
809.5801254433055	819.753425744812	809.8972720306206	808.895960646841	809.025216587642	808.3479096839877	809.2311111312471	808.3415704567215	807.2824525468138	812.1998860078157	805.5938785261975	809.4380689999218	806.8248156868051	815.9350435745291	811.7822918408513	813.5283821152675	812.6704318486576	805.6921649399636	822.0986386393095	814.4693570498778	806.0338194548059	819.1294304053135	810.3715455909802	828.5518770141902	808.5376249332706	809.5993115997546	818.9510155392131	809.3779808640141	817.2722780341375	807.2993798953902
809.5638116657203	819.753425744812	809.8966511091859	808.895960646841	809.0240201037781	808.3479096839877	809.2311111312471	808.3415704567215	807.2732038499187	812.1998860078157	805.5938785261975	809.4380689999218	806.8248156868051	815.9350435745291	811.7822918408513	813.5283821152675	812.6617170304514	805.685720782373	822.0986386393095	814.4693570498778	806.0305114198615	819.1294304053135	810.3700258921525	828.5518770141902	808.5376249332706	809.5993115997546	818.9510155392131	809.3779808640141	817.2722780341375	807.2993798953902
809.5482857716688	819.7534015178345	809.8899303423498	808.895960646841	809.0240201037781	808.3470981340333	809.2311111312471	808.3415704567215	807.2699299437919	812.1998860078157	805.5938785261975	809.4380689999218	806.8248156868051	815.928890619152	811.7736348807166	813.5283821152675	812.6617170304514	805.6799296570417	822.092057606115	814.4630851694047	806.0305114198615	819.1294304053135	810.3700258921525	828.5518770141902	808.5376249332706	809.5993115997546	818.9438116749744	809.3779808640141	817.2722780341375	807.2975719102092
809.5482857716688	819.7534015178345	809.8899303423498	808.8836842936408	809.0240201037781	808.3470981340333	809.2306704547626	808.3415704567215	807.2651816424564	812.1998860078157	805.5938785261975	809.4380689999218	806.8248156868051	815.921109081557	811.7736348807166	813.5273594407871	812.6617170304514	805.6799296570417	822.092057606115	814.4630851694047	806.0305114198615	819.1213884782328	810.3700258921525	828.5434453407723	808.5376249332706	809.5986514978165	818.9331168043743	809.3779808640141	817.2722780341375	807.2975719102092
809.5482857716688	819.7534015178345	809.8899303423498	808.8836842936408	809.0240201037781	808.3459238557301	809.2306704547626	808.3415704567215	807.2615558758189	812.1998860078157	805.5917674939323	809.4364712271913	806.8248156868051	815.921109081557	811.7736348807166	813.5273594407871	812.6617170304514	805.6799296570417	822.092057606115	814.4630851694047	806.024342764531	819.1213884782328	810.363606999671	828.5434453407723	808.5376249332706	809.5968883392422	818.9331168043743	809.3779808640141	817.2722780341375	807.2975719102092
809.5473320359054	819.7534015178345	809.8899303423498	808.8737797484042	809.0193077565588	808.3423277500248	809.2254170831795	808.3346277554556	807.2601958907514	812.1937899839156	805.5917674939323	809.4362105750912	806.8237767470707	815.921109081557	811.7736348807166	813.5261244900415	812.6572901802073	805.6738645881743	822.092057606115	814.4600736597583	806.0038328561332	819.1213884782328	810.3616118474496	828.5434453407723	808.5376249332706	809.5968883392422	818.9331168043743	809.3750936638917	817.2586815008584	807.2975719102092
809.5409691271234	819.7528875274645	809.8899303423498	808.8585467828432	808.9965716734848	808.3423277500248	809.2244380571087	808.3259041152589	807.2601958907514	812.1937899839156	805.5917674939323	809.4259644165826	806.8237767470707	815.921109081557	811.7729685379073	813.5233819593911	812.6572901802073	805.6711356522794	822.0824630075913	814.4586652276269	805.983863259722	819.1213884782328	810.3570130238959	828.5434453407723	808.5359219438523	809.5968883392422	818.9331168043743	809.3750936638917	817.2586815008584	807.2975719102092
809.5409691271234	819.7412186997987	809.8899303423498	808.858014506946	808.9844533722442	808.3423277500248	809.2214817180369	808.3246358277286	807.2536019333389	812.1937899839156	805.5917674939323	809.4245310008761	806.8218073310583	815.921109081557	811.7722523689116	813.5233819593911	812.6572901802073	805.6711356522794	822.0824630075913	814.4557088030002	805.9784576918792	819.1213884782328	810.356725915455	828.5434453407723	808.5352496173606	809.5968883392422	818.9331168043743	809.3750936638917	817.2586815008584	807.2975719102092
809.5409691271234	819.7412186997987	809.8677783520275	808.8529904305154	808.9844533722442	808.3423277500248	809.2040071627113	808.3246358277286	807.2536019333389	812.1937899839156	805.5917674939323	809.3997896191612	806.8216853471977	815.9098268569895	811.7716628741254	813.5233819593911	812.6572901802073	805.6711356522794	822.0770494511238	814.4528964416477	805.9636638521306	819.1081635739916	810.356725915455	828.5346486496055	808.5352496173606	809.5968883392422	818.9331168043743	809.3750936638917	817.2586815008584	807.2819916016311
809.5409691271234	819.7412186997987	809.7256569692559	808.8513848997563	808.9818305580857	808.3390155261793	809.2040071627113	808.3246358277286	807.2520575446496	812.1908347498623	805.5917674939323	809.3987176048258	806.8172696568141	815.9098268569895	811.7716628741254	813.5233819593911	812.6572901802073	805.6711356522794	822.0770494511238	814.4464318444044	805.9636638521306	819.1081635739916	810.356725915455	828.5346486496055	808.5352496173606	809.5923775009508	818.928994539062	809.3750936638917	817.2586815008584	807.2806293850108
809.5409691271234	819.7349566577088	809.7251639531811	808.8431347400074	808.9651049452245	808.3390155261793	809.195979266513	808.3246358277286	807.2466033088386	812.1908347498623	805.5917674939323	809.3987176048258	806.8108523174384	815.9098268569895	811.7605570984289	813.5233819593911	812.653821559501	805.6711356522794	822.0750798486905	814.4464318444044	805.9612168930151	819.1081635739916	810.356725915455	828.5346486496055	808.5352496173606	809.5923775009508	818.9155372225028	809.3744694545842	817.2586815008584	807.2795277982005
809.5409691271234	819.7349566577088	809.7098572770919	808.8431347400074	808.9651049452245	808.3390155261793	809.195979266513	808.3246358277286	807.2466033088386	812.1707552805336	805.5917674939323	809.3987176048258	806.8108523174384	815.9098268569895	811.7605570984289	813.5233819593911	812.6452320294663	805.6711356522794	822.0660102299904	814.4464318444044	805.9516298012037	819.0989832245002	810.356725915455	828.5346486496055	808.5352496173606	809.5923775009508	818.9155372225028	809.3744694545842	817.2586815008584	807.2795277982005
809.5409691271234	819.7349566577088	809.6776941050463	808.8319317805493	808.9570660758703	808.3390155261793	809.195979266513	808.3246358277286	807.243491055819	812.1707552805336	805.5903941048597	809.3987176048258	806.8108523174384	815.9098268569895	811.7605570984289	813.5139113531841	812.6451341839852	805.6711356522794	822.0576682066705	814.4458306735028	805.9482617464628	819.0833182373574	810.356725915455	828.5346486496055	808.5352496173606	809.5923775009508	818.9155372225028	809.3744694545842	817.2586815008584	807.2795277982005
809.5409691271234	819.7235969918885	809.6543055837374	808.8319317805493	808.9469896680538	808.3384895421964	809.195979266513	808.3236422314023	807.2334071110513	812.1690589718365	805.5903941048597	809.3987176048258	806.8089755927473	815.901771782406	811.7605570984289	813.5139113531841	812.6451341839852	805.6711356522794	822.0576682066705	814.4458306735028	805.9477163966413	819.0756337595269	810.356725915455	828.5346486496055	808.5348000546127	809.5923775009508	818.9155372225028	809.3744694545842	817.2586815008584	807.2795277982005
809.5409691271234	819.7235969918885	809.6333702386119	808.8217351408175	808.9348275100656	808.3276158557021	809.1905204414277	808.3199371148016	807.2303869807401	812.1673712063921	805.5897666412775	809.3972996702063	806.8089755927473	815.901771782406	811.7538452136345	813.5083633800085	812.6451341839852	805.6711356522794	822.04995045722	814.4432995726077	805.9452722084727	819.0756337595269	810.356725915455	828.5346486496055	808.5348000546127	809.5923775009508	818.9155372225028	809.3744694545842	817.2586815008584	807.2795277982005
809.5284344412725	819.7235969918885	809.5849863003608	808.8217351408175	808.9270060056958	808.3276158557021	809.1905204414277	808.3190374515466	807.2177938180059	812.1673712063921	805.5886550866516	809.3738175989215	806.8089755927473	815.901771782406	811.7538452136345	813.5083633800085	812.6451341839852	805.6711356522794	822.04995045722	814.4307389361994	805.9452722084727	819.0581371806607	810.356725915455	828.5243273238747	808.5348000546127	809.5923775009508	818.9155372225028	809.3744694545842	817.2586815008584	807.2795277982005
809.5284344412725	819.7235969918885	809.5285687415907	808.8211542966028	808.9150518721251	808.3153563699261	809.1905204414277	808.3190374515466	807.2177938180059	812.1673712063921	805.5886550866516	809.3738175989215	806.8078044394839	815.901771782406	811.7509771823544	813.5054348667383	812.6451341839852	805.6711356522794	822.0496899202051	814.4273211285872	805.939083705246	819.0581371806607	810.356725915455	828.5178506428146	808.5348000546127	809.5923775009508	818.9155372225028	809.3729656441154	817.2586815008584	807.2795277982005
809.5212633532053	819.7235969918885	809.5107960950612	808.8185843336628	808.9150518721251	808.3149615290217	809.1905204414277	808.3190374515466	807.2129852428282	812.1673712063921	805.5886550866516	809.3725557425914	806.8078044394839	815.8990272737634	811.7509771823544	813.4960520983345	812.6451341839852	805.6711356522794	822.0346178258945	814.4273211285872	805.9365514618239	819.0581371806607	810.356725915455	828.5178506428146	808.5348000546127	809.5923775009508	818.9155372225028	809.3709499123565	817.2586815008584	807.2770865904411
809.5212633532053	819.7170617464415	809.4827231214981	808.8185843336628	808.9149814239925	808.305130480411	809.1845258781667	808.3172456446479	807.1889246139984	812.1673712063921	805.5886550866516	809.365354392336	806.8078044394839	815.8990272737634	811.7509771823544	813.4960520983345	812.6451341839852	805.6711356522794	822.0346178258945	814.4273211285872	805.9365514618239	819.0581371806607	810.356725915455	828.5178506428146	808.5348000546127	809.5923775009508	818.9155372225028	809.3709499123565	817.2491510939049	807.2748501706528
809.5212633532053	819.7170617464415	809.4560690521347	808.8185843336628	808.8990800780357	808.3040262708568	809.183999312156	808.3172456446479	807.1889246139984	812.1673712063921	805.5886550866516	809.365354392336	806.8078044394839	815.8973351199278	811.7509771823544	813.4960520983345	812.6451341839852	805.6709948144533	822.0346178258945	814.4177611335645	805.935299927734	819.0581371806607	810.356725915455	828.5178506428146	808.5348000546127	809.5923775009508	818.9155372225028	809.3709499123565	817.2491510939049	807.2722385386417
809.5212633532053	819.7170617464415	809.4515132324871	808.8185843336628	808.8956006702979	808.2956395160265	809.183999312156	808.3134663317503	807.1875192800721	812.1673712063921	805.5886550866516	809.3562663818132	806.8078044394839	815.8973351199278	811.7509771823544	813.4960520983345	812.6451341839852	805.6709948144533	822.0346178258945	814.4177611335645	805.9318519832834	819.0581371806607	810.356725915455	828.5178506428146	808.5348000546127	809.5923775009508	818.9155372225028	809.3669779109188	817.2491510939049	807.269591280692
809.5177845402171	819.7158464353768	809.4473193029261	808.8185843336628	808.8956006702979	808.2860677434493	809.183999312156	808.3132725312709	807.1817629957668	812.1673712063921	805.5886550866516	809.3562663818132	806.8061640973418	815.8965471352806	811.7509771823544	813.4960520983345	812.6424962643146	805.6709948144533	822.0346178258945	814.4108570546211	805.9311122271591	819.0581371806607	810.356725915455	828.5178506428146	808.5328435754518	809.5923775009508	818.9155372225028	809.3627487459785	817.2491510939049	807.269591280692
809.5117856567072	819.7158464353768	809.4473193029261	808.8185843336628	808.8956006702979	808.2860677434493	809.1759104518129	808.3132725312709	807.1807126344174	812.1673712063921	805.5886550866516	809.3547236458733	806.8061640973418	815.8965471352806	811.7509771823544	813.4960520983345	812.6352538167389	805.6656773792462	822.0346178258945	814.4108570546211	805.9311122271591	819.0581371806607	810.356725915455	828.5178506428146	808.5328435754518	809.5923775009508	818.9155372225028	809.3627487459785	817.2426552184091	807.2672108365305
809.5117856567072	819.7158464353768	809.4363459096576	808.8185843336628	808.8918100852048	808.2860677434493	809.1759104518129	808.3111894625445	807.1747591283585	812.1651299833151	805.5875418669538	809.3456876899712	806.8061640973418	815.8965471352806	811.7474831223839	813.4960520983345	812.6352538167389	805.6653709920691	822.0346178258945	814.4001850794019	805.9307591878	819.0581371806607	810.356725915455	828.5178506428146	808.5328435754518	809.5923775009508	818.9155372225028	809.3602695162858	817.2403199481147	807.2672108365305
809.5117856567072	819.709875369357	809.4298850336183	808.8185843336628	808.8918100852048	808.2786669056746	809.1759104518129	808.3111894625445	807.1695488315382	812.1651299833151	805.5875418669538	809.3456876899712	806.8060727537498	815.8965471352806	811.7406201981728	813.4896916964221	812.6249863547831	805.6653709920691	822.0346178258945	814.4001850794019	805.9219216602552	819.0581371806607	810.3552939512517	828.5178506428146	808.5328435754518	809.5923775009508	818.9155372225028	809.3602695162858	817.230910473152	807.262587396982
809.5117856567072	819.7046606537227	809.4293337558087	808.8185843336628	808.8918100852048	808.2741774430226	809.1725254153582	808.3074111151695	807.1695488315382	812.1632114779362	805.5875418669538	809.3456876899712	806.8060727537498	815.8965471352806	811.737294272152	813.4896916964221	812.6249863547831	805.6636307332403	822.0346178258945	814.4001850794019	805.9131244716973	819.0581371806607	810.3552939512517	828.5085779809053	808.5328435754518	809.5923775009508	818.9155372225028	809.3602695162858	817.230910473152	807.2599348210637
809.5110108383373	819.7025237830583	809.3977206505808	808.8185843336628	808.8875719280237	808.2707232695496	809.1725254153582	808.3043799015927	807.1695488315382	812.1632114779362	805.5860517825897	809.3452862090714	806.8060727537498	815.8965471352806	811.737294272152	813.4827098060568	812.6249863547831	805.6566227070152	822.0346178258945	814.4001850794019	805.9131244716973	819.0488448913999	810.3546637644284	828.503521327974	808.5301011235503	809.5923775009508	818.9155372225028	809.3602695162858	817.230910473152	807.2599348210637
809.5058441814045	819.7025237830583	809.3902103593751	808.815239013259	808.8794187216313	808.2655646355702	809.1709938771132	808.3043799015927	807.1684635705304	812.1630985985914	805.5860517825897	809.3350527808019	806.8060727537498	815.8953651595181	811.7336504958768	813.4827098060568	812.6249863547831	805.6566227070152	822.0346178258945	814.4001850794019	805.9131244716973	819.0311987560005	810.3546637644284	828.503521327974	808.5286876941171	809.5923775009508	818.9147468764667	809.3602695162858	817.2279024996859	807.2550424073537
809.5047714647847	819.7025237830583	809.3754376738406	808.8021715024036	808.8635076319604	808.2655646355702	809.1656991113322	808.3041492064532	807.1583305226304	812.1630985985914	805.5860517825897	809.3350527808019	806.8060727537498	815.8934628074005	811.7282621894789	813.4820912900057	812.6249863547831	805.6566227070152	822.0346178258945	814.3973795425295	805.9131244716973	819.0311987560005	810.3546637644284	828.495873523725	808.5286876941171	809.5923775009508	818.9142102401185	809.3567221324341	817.2279024996859	807.2528271204646
809.5047714647847	819.7018189602163	809.3746499473838	808.7948415643042	808.8611689696853	808.2544561320764	809.157419416047	808.3036964342809	807.1534327485414	812.1630985985914	805.5849314889649	809.3350527808019	806.8060727537498	815.8934628074005	811.7191186445051	813.4820912900057	812.6249863547831	805.6566227070152	822.0289886144506	814.3956917193797	805.9110301008277	819.0311987560005	810.3546637644284	828.495873523725	808.5286876941171	809.5923775009508	818.9069951256988	809.3523633471555	817.2164611124572	807.250588078851
809.5047714647847	819.7018189602163	809.3673909362583	808.7922559037482	808.8558983097514	808.252063254542	809.1566663540424	808.3017273651134	807.1526251152816	812.1630985985914	805.5849314889649	809.3350527808019	806.8060727537498	815.8934628074005	811.7191186445051	813.4820912900057	812.6249863547831	805.6566227070152	822.0289886144506	814.390869801674	805.9110301008277	819.0311987560005	810.3546637644284	828.4857645549807	808.5260471393865	809.5923775009508	818.9069951256988	809.3523633471555	817.2144596680821	807.2500780517711
809.5033872768246	819.7018189602163	809.3673909362583	808.7806040105529	808.8551896344188	808.250624354436	809.1537236387549	808.2932031979248	807.1526251152816	812.1630985985914	805.5849314889649	809.3350527808019	806.8037848616392	815.8934628074005	811.7191186445051	813.4745720932161	812.6249863547831	805.6566018662004	822.0289886144506	814.3865809838551	805.9086694805799	819.0311987560005	810.3509514642909	828.4857645549807	808.5260471393865	809.5923775009508	818.9069951256988	809.3523633471555	817.2144596680821	807.2488313850126
809.5033872768246	819.6938906360061	809.3673909362583	808.7752722121319	808.8551896344188	808.250624354436	809.1537236387549	808.2932031979248	807.1526251152816	812.1630985985914	805.5849314889649	809.3350527808019	806.8014727183257	815.8876208249312	811.7032529294407	813.463635530313	812.6249863547831	805.6566018662004	822.0289886144506	814.3865809838551	805.9055985116779	819.0311987560005	810.3509514642909	828.4857645549807	808.5260471393865	809.5923775009508	818.8995775917508	809.3523633471555	817.2126290106288	807.2488313850126
809.5033872768246	819.6938906360061	809.3643818864577	808.7752722121319	808.8460059836743	808.2479466605323	809.1537236387549	808.2917110068806	807.1513142907647	812.1595573099313	805.5849314889649	809.3350527808019	806.8014727183257	815.8835108965974	811.7022172978952	813.463635530313	812.6240048723383	805.6510185325183	822.0289886144506	814.3865809838551	805.9055985116779	819.0311987560005	810.3509514642909	828.4857645549807	808.5235518389838	809.5903873644316	818.8957875152624	809.3523633471555	817.2100852839682	807.2488313850126
809.5033872768246	819.6874728951124	809.3558819227527	808.7750512083287	808.8460059836743	808.2366189777746	809.1511918220566	808.2917110068806	807.1507291045449	812.1595573099313	805.5849314889649	809.3309987370784	806.8014727183257	815.8835108965974	811.7022172978952	813.463635530313	812.6217846682134	805.6510185325183	822.0239353502061	814.3744068851411	805.9017350975985	819.0311987560005	810.3509514642909	828.4857645549807	808.5235518389838	809.5902999483292	818.8957875152624	809.3523633471555	817.2100852839682	807.2488313850126
809.5033872768246	819.6874728951124	809.3515212073736	808.7728828034192	808.8460059836743	808.2202925921412	809.1502416908469	808.2851096072525	807.1494645258038	812.1595573099313	805.5849314889649	809.3309987370784	806.8014727183257	815.8835108965974	811.6986011513383	813.4590434071688	812.6217846682134	805.6510185325183	822.0239353502061	814.3744068851411	805.8974438767224	819.0311987560005	810.3480273550815	828.4857645549807	808.523401390458	809.5902999483292	818.8957875152624	809.3523633471555	817.2100852839682	807.2488313850126
809.5033872768246	819.6798094335787	809.3515212073736	808.7661191528944	808.8460059836743	808.2076570309129	809.1502416908469	808.2828823971178	807.1494645258038	812.1595573099313	805.5849314889649	809.3309987370784	806.8014727183257	815.8835108965974	811.6986011513383	813.4590434071688	812.6124384748625	805.6510185325183	822.0239353502061	814.3744068851411	805.8974438767224	819.0311987560005	810.3480273550815	828.4856986853742	808.5171536498573	809.5892339428055	818.8957875152624	809.3523633471555	817.2060243188498	807.2488313850126
809.5033872768246	819.6798094335787	809.3498929941908	808.7661191528944	808.8460059836743	808.2030801853142	809.1468781906194	808.2807938366072	807.1484119293758	812.1595573099313	805.5849314889649	809.3260393221981	806.7980853915534	815.8835108965974	811.6986011513383	813.4583413725643	812.6123421798769	805.6510185325183	822.0239353502061	814.3660040296268	805.8974438767224	819.0311987560005	810.3480273550815	828.4856986853742	808.5143813464197	809.5892339428055	818.8957875152624	809.351517599788	817.2060243188498	807.2488313850126
809.5033872768246	819.6798094335787	809.3490416892197	808.7661191528944	808.8460059836743	808.2030801853142	809.1468781906194	808.2798168613799	807.140935869555	812.1595573099313	805.5849314889649	809.3260393221981	806.7980853915534	815.8835108965974	811.6986011513383	813.4583413725643	812.6097886677503	805.6510185325183	822.0239353502061	814.3660040296268	805.8970624634741	819.0311987560005	810.3480273550815	828.4856986853742	808.5109207837459	809.5892339428055	818.8957875152624	809.351517599788	817.2060243188498	807.2488313850126
809.5011115401472	819.665455151142	809.3377496138535	808.7603441137408	808.8460059836743	808.1991761138994	809.1453517788262	808.2798168613799	807.140935869555	812.1595573099313	805.5849314889649	809.32180614223	806.7980853915534	815.8835108965974	811.6986011513383	813.4583413725643	812.6097886677503	805.6510185325183	822.0229909976445	814.362905361522	805.8970624634741	819.0260983763475	810.3480273550815	828.4856986853742	808.5109207837459	809.5892339428055	818.8957875152624	809.351517599788	817.2050791973384	807.2488313850126
809.5004784792362	819.660513051832	809.3351761450779	808.7603441137408	808.8442772029032	808.1991761138994	809.1453517788262	808.2794629048642	807.140935869555	812.1585711163168	805.5849314889649	809.3151095421779	806.7980853915534	815.8835108965974	811.6986011513383	813.4583413725643	812.6097886677503	805.6510185325183	822.0226627384546	814.3527683003678	805.8970624634741	819.0260983763475	810.3480273550815	828.4837522534697	808.5106427565357	809.5892339428055	818.8957875152624	809.351517599788	817.2050791973384	807.2488313850126
809.4978981397619	819.660513051832	809.3323462853451	808.7603441137408	808.8437862915583	808.1991761138994	809.1453517788262	808.2776594438636	807.140935869555	812.1585711163168	805.5849314889649	809.3073597979454	806.7980853915534	815.8734456317303	811.6975986536179	813.4563398188046	812.6097886677503	805.6510185325183	822.0226627384546	814.3527683003678	805.8970624634741	819.0260983763475	810.3480273550815	828.4837522534697	808.5096168420414	809.5892339428055	818.8957875152624	809.349777940002	817.2050791973384	807.2478716225739
809.4935216991533	819.660513051832	809.3323462853451	808.7593241686916	808.8402026859937	808.1978428180835	809.1453517788262	808.2776594438636	807.1402963867008	812.151191188249	805.5849314889649	809.3045925257803	806.7980853915534	815.8706171705351	811.6975986536179	813.4563398188046	812.6097886677503	805.6510185325183	822.0208543096943	814.3527683003678	805.8961604585307	819.0260983763475	810.3480273550815	828.4837522534697	808.5016911459626	809.5892339428055	818.8957875152624	809.3495133159201	817.1867998734913	807.244845815737
809.4930021008763	819.660513051832	809.328986913765	808.7573008235348	808.8402026859937	808.1978428180835	809.1453517788262	808.2776594438636	807.1349539327522	812.151191188249	805.5849314889649	809.2965898245706	806.7980853915534	815.8706171705351	811.6967543784226	813.4563398188046	812.6097886677503	805.6510185325183	822.0208543096943	814.3527683003678	805.8961604585307	819.014733589782	810.3480273550815	828.4837522534697	808.5016911459626	809.5892339428055	818.8957875152624	809.3495133159201	817.1867998734913	807.244845815737
809.4909172297293	819.660513051832	809.3229478995761	808.7573008235348	808.836122020665	808.1978428180835	809.1453517788262	808.2759735210356	807.1349539327522	812.151191188249	805.5849310505922	809.2958770830606	806.7980853915534	815.8706171705351	811.6967543784226	813.4557457058776	812.6097886677503	805.6510185325183	822.0208543096943	814.348761325044	805.8961604585307	819.014733589782	810.3480273550815	828.4740146617095	808.5016911459626	809.5892339428055	818.8957875152624	809.3495133159201	817.1851982511532	807.244845815737
809.4909172297293	819.660513051832	809.3220449470354	808.7573008235348	808.8331407528813	808.1978428180835	809.1438643914693	808.2743021900384	807.1349539327522	812.151191188249	805.5849310505922	809.2958438392304	806.7980853915534	815.8706171705351	811.6967543784226	813.4538579103033	812.6075851965338	805.6510185325183	822.0208543096943	814.348761325044	805.8961604585307	819.014733589782	810.3469393140787	828.4740146617095	808.5002583935155	809.5892339428055	818.8957875152624	809.3495133159201	817.1793391967358	807.244845815737
809.4877462555843	819.660513051832	809.3181056958164	808.7573008235348	808.8331407528813	808.1978428180835	809.1433776516368	808.2676741035434	807.1349539327522	812.1500884042083	805.5849310505922	809.2958438392304	806.7980853915534	815.8706171705351	811.6967543784226	813.4526145988311	812.6066050524075	805.6510185325183	822.0208543096943	814.348761325044	805.8961604585307	819.014733589782	810.3469393140787	828.4671136332303	808.4983408968361	809.5891337704363	818.8957875152624	809.3495133159201	817.1793391967358	807.244845815737
809.48736978015	819.6533258302339	809.3151143566979	808.7573008235348	808.8293317575395	808.1973707055523	809.1433776516368	808.2662040213422	807.1349539327522	812.147824421407	805.5849310505922	809.2958438392304	806.7980853915534	815.8660822182743	811.6958415984408	813.4464258419471	812.6066050524075	805.6510185325183	822.0193639207527	814.348761325044	805.8943622583873	819.014733589782	810.3469393140787	828.4671136332303	808.4962399924103	809.5891337704363	818.8957875152624	809.3495133159201	817.1793391967358	807.244845815737
809.4867603047991	819.6533258302339	809.3095121712242	808.7573008235348	808.8293317575395	808.1973707055523	809.14040262631	808.2632667700383	807.1349539327522	812.147824421407	805.5849310505922	809.2928263480015	806.7980853915534	815.8660822182743	811.6958415984408	813.4457906777884	812.601713057124	805.6510185325183	822.0193639207527	814.348761325044	805.8943622583873	819.014733589782	810.3469393140787	828.4669032526264	808.494004583194	809.5891337704363	818.8957875152624	809.3495133159201	817.177949201055	807.244845815737
809.4850351371779	819.6482671491209	809.3034931803352	808.7573008235348	808.8293317575395	808.1925358466337	809.14040262631	808.2629226550348	807.1349539327522	812.1435909249138	805.5849310505922	809.2912980993472	806.7980853915534	815.8660822182743	811.6958415984408	813.4457906777884	812.601713057124	805.6499045778551	822.0165301537903	814.3423694665731	805.8936485031811	819.014733589782	810.3469393140787	828.4669032526264	808.4934916854395	809.5891337704363	818.8957875152624	809.3495133159201	817.177949201055	807.244845815737
809.4833845956849	819.6482671491209	809.2941694007508	808.7540271338689	808.8233742076246	808.1917523405593	809.14040262631	808.2629226550348	807.1349539327522	812.1435909249138	805.5849310505922	809.2912980993472	806.7980853915534	815.8660822182743	811.693193178238	813.440299284081	812.601713057124	805.6499045778551	822.0165301537903	814.3423694665731	805.8936485031811	819.014733589782	810.344474108014	828.4669032526264	808.487777054736	809.5891337704363	818.8954308441992	809.3489829175766	817.177949201055	807.244845815737
809.4833845956849	819.6428330638449	809.2917381367572	808.7540271338689	808.8220865922284	808.1917523405593	809.14040262631	808.2598837966548	807.1349539327522	812.1435909249138	805.5849310505922	809.2912980993472	806.7980853915534	815.8620677942101	811.693193178238	813.440299284081	812.5997824518648	805.6499045778551	822.0092201493707	814.337104715622	805.8936485031811	819.014733589782	810.344474108014	828.4568243164125	808.484796822068	809.5891337704363	818.8954308441992	809.3489829175766	817.177949201055	807.244845815737
809.4833845956849	819.6422344254379	809.28408367253	808.7540271338689	808.8220865922284	808.1917523405593	809.1386420095859	808.2598837966548	807.1342990240192	812.1435909249138	805.5849310505922	809.2910675710591	806.7980853915534	815.8589929144973	811.6849972701294	813.440299284081	812.5997824518648	805.6499045778551	822.0092201493707	814.337104715622	805.8936485031811	819.014733589782	810.3442110177934	828.4568243164125	808.4798860759288	809.5891337704363	818.8945729800479	809.3489829175766	817.1720874797636	807.244845815737
809.4833845956849	819.6422344254379	809.28408367253	808.7540271338689	808.8195957420053	808.1911541968697	809.1369665351402	808.2598837966548	807.1342990240192	812.142507886843	805.5840037247302	809.2910675710591	806.7963896106656	815.8589929144973	811.6835322438288	813.4380783128292	812.5997824518648	805.6499045778551	822.0092201493707	814.3300915383753	805.8936485031811	819.014733589782	810.3402442459068	828.4568243164125	808.4798860759288	809.5891337704363	818.887647953818	809.3489829175766	817.1720874797636	807.244845815737
809.4804700847013	819.6422344254379	809.28408367253	808.7529222208656	808.8195957420053	808.1911541968697	809.1346692952507	808.2585653409906	807.1342990240192	812.1319943200953	805.5840037247302	809.2910675710591	806.7963896106656	815.8589929144973	811.6736906150265	813.4380783128292	812.5997824518648	805.6499045778551	822.0092201493707	814.3300915383753	805.8936485031811	819.014733589782	810.3402442459068	828.4568243164125	808.4798860759288	809.5891337704363	818.881303413161	809.3489829175766	817.1720874797636	807.244845815737
809.4781338018789	819.6422344254379	809.2804057304769	808.7522713013816	808.8195957420053	808.1903097074177	809.1330898582095	808.2573797923922	807.1342990240192	812.1319943200953	805.5840037247302	809.2910675710591	806.7963896106656	815.8589929144973	811.6736906150265	813.4380783128292	812.5944729761716	805.6499045778551	822.0092201493707	814.3300915383753	805.8936485031811	819.014733589782	810.3402442459068	828.4477035558617	808.4798860759288	809.5891337704363	818.881303413161	809.3489829175766	817.1720874797636	807.244845815737
809.4781338018789	819.6367189862543	809.2769531097059	808.7490168409661	808.8188560552761	808.1857585424161	809.1317332327715	808.2546713276655	807.1342990240192	812.1319943200953	805.5838711368617	809.290575864969	806.7963896106656	815.8589929144973	811.6683996911926	813.4380783128292	812.5940891945686	805.6491391746572	822.008683613856	814.3300915383753	805.8936485031811	819.0137773900708	810.3402442459068	828.4477035558617	808.4786189900647	809.5891337704363	818.881303413161	809.3489829175766	817.1711737097903	807.2447223464625
809.4781338018789	819.6367189862543	809.2769531097059	808.7490168409661	808.8151436135508	808.1827265206921	809.1316927999179	808.2527622908054	807.1342990240192	812.1305388128109	805.5838711368617	809.2857611776882	806.7963896106656	815.8587125104551	811.6683996911926	813.4380783128292	812.5940891945686	805.6491391746572	821.9979858653531	814.3292969690864	805.8936485031811	819.0137773900708	810.3400866147208	828.4477035558617	808.4715815513214	809.5891337704363	818.8758333063411	809.3479127471956	817.1651148268262	807.2447223464625
809.4781338018789	819.6367189862543	809.2764475068262	808.7490168409661	808.8151436135508	808.1817254393109	809.1307350570058	808.2478259012464	807.1342990240192	812.1276992668121	805.5838711368617	809.2822193083691	806.7963896106656	815.8587125104551	811.6683996911926	813.4351505056637	812.5940891945686	805.6491391746572	821.9979858653531	814.3273827063724	805.8936485031811	819.0137773900708	810.3400866147208	828.4477035558617	808.4656918165857	809.5891337704363	818.8663066614656	809.3456823606133	817.1651148268262	807.2433868711986
809.472215260679	819.6367189862543	809.2763469069205	808.7445141954668	808.8151436135508	808.1811851186849	809.1307350570058	808.2478259012464	807.1342990240192	812.1276992668121	805.5838711368617	809.2802767257764	806.7963896106656	815.8587125104551	811.6683996911926	813.4351505056637	812.5940891945686	805.6469959753256	821.9971311969308	814.3245762886515	805.892839212425	819.0137773900708	810.3400866147208	828.4477035558617	808.4656918165857	809.5891337704363	818.8653192532968	809.3456823606133	817.1650662581372	807.2433868711986
809.4716135750915	819.6367189862543	809.269180187216	808.7445141954668	808.8102849565471	808.1811851186849	809.1278488646974	808.244310362194	807.1318428013807	812.1255406176734	805.5838711368617	809.2727145861015	806.7961163825928	815.8587125104551	811.6683996911926	813.4349189134331	812.5940891945686	805.6469959753256	821.9971311969308	814.3245762886515	805.892839212425	819.0137773900708	810.339600990035	828.4477035558617	808.4656918165857	809.5891337704363	818.8637294473344	809.3456823606133	817.1629980981562	807.2433868711986
809.4710828514246	819.6367189862543	809.2674104823996	808.7425460563525	808.8102849565471	808.1787154128012	809.1278488646974	808.243000597223	807.0870993463271	812.1255406176734	805.5836057145335	809.2682818219581	806.7961163825928	815.8587125104551	811.6641107030476	813.4349189134331	812.5940891945686	805.6469959753256	821.9971311969308	814.3245762886515	805.892839212425	819.0137773900708	810.3374637122354	828.4396926975134	808.4656918165857	809.5877892189723	818.8637294473344	809.3456823606133	817.1629980981562	807.2433868711986
809.4705219953206	819.6367189862543	809.262091447823	808.7387627138685	808.8098281256094	808.1787154128012	809.1277371336464	808.2418175394334	807.0500455147035	812.1245123385322	805.5836057145335	809.2682818219581	806.7961163825928	815.8587125104551	811.6616027465607	813.4349189134331	812.5914773206835	805.6469959753256	821.9971311969308	814.3245762886515	805.8899528989708	819.0137773900708	810.3371002751657	828.4396926975134	808.463903167308	809.5877892189723	818.8637294473344	809.3456823606133	817.1629980981562	807.2433868711986
809.465897546043	819.6367189862543	809.250661831556	808.7387627138685	808.8098281256094	808.1783465253139	809.1251253280309	808.23505202109	807.0256098238707	812.1245123385322	805.5832638294366	809.2678994693244	806.7958748937002	815.8587125104551	811.6616027465607	813.4349189134331	812.5914773206835	805.6469959753256	821.9957038778319	814.3245045432129	805.8899528989708	819.0137773900708	810.3371002751657	828.4396926975134	808.4603854953801	809.5869840586266	818.8623294977622	809.344072216901	817.1629980981562	807.2433868711986
809.465726692089	819.6312292308639	809.250661831556	808.7387627138685	808.8098281256094	808.1783465253139	809.1251253280309	808.23505202109	806.896165047794	812.1245123385322	805.5831556883238	809.2606888367492	806.7958748937002	815.8587125104551	811.6616027465607	813.4349189134331	812.5914773206835	805.6460842531712	821.9957038778319	814.3245045432129	805.8899528989708	819.0137773900708	810.3371002751657	828.4396926975134	808.4603854953801	809.5854160276698	818.8623294977622	809.344072216901	817.1629980981562	807.2433868711986
809.4602464318745	819.6312292308639	809.2390100775202	808.7387627138685	808.8098281256094	808.1783465253139	809.1227377478258	808.2302580984694	806.8887369889728	812.1245123385322	805.5831556883238	809.2606888367492	806.7944310236721	815.8587125104551	811.6571091208423	813.4339690668695	812.5914773206835	805.6449816081436	821.9957038778319	814.3237161076846	805.8899528989708	819.0137773900708	810.3371002751657	828.4396926975134	808.4583771495542	809.5851042764331	818.8623294977622	809.344072216901	817.1629980981562	807.2433868711986
809.4602464318745	819.6312292308639	809.2357778528416	808.7387627138685	808.8098281256094	808.1775389297981	809.1227377478258	808.2302580984694	806.8713915783229	812.1179018197773	805.5831556883238	809.2601571680528	806.7944310236721	815.8587125104551	811.6571091208423	813.4339690668695	812.5914773206835	805.6449816081436	821.9957038778319	814.3111277662878	805.8899528989708	819.0137773900708	810.3354574985723	828.4396926975134	808.4583771495542	809.5851042764331	818.8623294977622	809.344072216901	817.1620754887937	807.2433868711986
809.4577905267157	819.6312292308639	809.2296882002986	808.7331434742235	808.8061189265665	808.1725659312893	809.1227377478258	808.2246913815985	806.8602433385157	812.1179018197773	805.5831556883238	809.2545474642452	806.7932265221373	815.8557712193759	811.6571091208423	813.4339690668695	812.5914773206835	805.6448284988078	821.9923454432019	814.3111277662878	805.8899528989708	819.0137773900708	810.3345326829134	828.4396926975134	808.4583771495542	809.5832312935063	818.8543990177037	809.3436042768514	817.1617948162208	807.2433868711986
809.4555820556371	819.6312292308639	809.2291417824554	808.7329602039173	808.8043481876562	808.1725659312893	809.1227377478258	808.2238182832998	806.8476428004647	812.116241459335	805.5831556883238	809.2534491708755	806.7932265221373	815.8557712193759	811.6562481850144	813.4339690668695	812.5914773206835	805.642585860216	821.9780716715884	814.3094855437581	805.8892008102896	819.0075057899388	810.3319737139414	828.4396926975134	808.4583771495542	809.5832312935063	818.8543990177037	809.3436042768514	817.1617948162208	807.2433868711986
809.4555820556371	819.6312292308639	809.2245983312662	808.7329602039173	808.8043481876562	808.1725659312893	809.1227377478258	808.22347643259	806.8296814117142	812.105559594822	805.5823596312645	809.2504505715877	806.7932265221373	815.8557712193759	811.6559715760656	813.4330717316035	812.5914773206835	805.642585860216	821.9780716715884	814.3056248230419	805.8892008102896	818.9995833516492	810.3315228067291	828.4335345296528	808.4583771495542	809.5832312935063	818.8543990177037	809.3436042768514	817.1544535160466	807.2433868711986
809.4542076092602	819.6312292308639	809.2169103221927	808.7329602039173	808.8019040593433	808.1725659312893	809.1227377478258	808.2203150327765	806.8062314687824	812.1023722858087	805.5821138968425	809.2487465200757	806.7932265221373	815.8557712193759	811.6559715760656	813.4330717316035	812.5912890639207	805.642585860216	821.9780716715884	814.2986093570106	805.8886334891968	818.9682525274193	810.328643186597	828.4335345296528	808.4582143269746	809.5832312935063	818.8543990177037	809.3419227848946	817.1544535160466	807.2433868711986
809.4542076092602	819.6312292308639	809.2166026145701	808.7329602039173	808.7975927208989	808.1718538877886	809.1227377478258	808.2203150327765	806.7830269462511	812.1008228661376	805.5821138968425	809.2487465200757	806.7932265221373	815.8557712193759	811.6442694974864	813.4257069287454	812.5912890639207	805.6421070488049	821.9775990253214	814.2986093570106	805.8886334891968	818.9682525274193	810.3120595804705	828.4335345296528	808.4582143269746	809.5832312935063	818.8543990177037	809.3415613989038	817.1544535160466	807.2433868711986
809.4542076092602	819.6312292308639	809.2113939639586	808.7329602039173	808.7975927208989	808.1678486859904	809.1227377478258	808.2203150327765	806.7736497405692	812.0995633803973	805.5821138968425	809.2487465200757	806.7932265221373	815.8532991513514	811.6442694974864	813.4257069287454	812.5912890639207	805.6394284203093	821.9730131441866	814.2986093570106	805.888511680227	818.9660435470814	810.2942347366071	828.4335345296528	808.455177546416	809.5832312935063	818.8543990177037	809.3415613989038	817.15418894299	807.2433868711986
809.4537018354013	819.6312292308639	809.201620048902	808.7329602039173	808.7975927208989	808.1678486859904	809.1204392384286	808.2163973833647	806.7736497405692	812.0946728816836	805.5821138968425	809.2451882120324	806.7932265221373	815.8488496462597	811.6419617719837	813.4235866033072	812.5912890639207	805.6394284203093	821.9730131441866	814.2932069800305	805.8882614115047	818.9568075904428	810.2870324832359	828.4335345296528	808.455177546416	809.5832312935063	818.8538403420008	809.3415613989038	817.15418894299	807.2433868711986
809.4537018354013	819.6278095045839	809.2000615438958	808.7329602039173	808.7975927208989	808.1678486859904	809.1204392384286	808.2136377651115	806.7646367210099	812.0946728816836	805.5821138968425	809.2445714575084	806.7932265221373	815.8470206615331	811.6404496615771	813.4235866033072	812.5869095162534	805.6388446033908	821.9730131441866	814.2793950738247	805.8875408778289	818.9568075904428	810.2811331543896	828.4335345296528	808.453504730762	809.5832312935063	818.8518176744877	809.3415613989038	817.15393083235	807.2432291376103
809.4536211571559	819.6278095045839	809.1975949329368	808.7286138643317	808.7975927208989	808.166431393434	809.1204392384286	808.2098962355022	806.7565613379106	812.0933507492441	805.5821138968425	809.2429067066362	806.7932019886158	815.8470206615331	811.6404496615771	813.4235866033072	812.568658309044	805.6378076734328	821.9730131441866	814.2761807611816	805.8875408778289	818.956516179726	810.2732038706146	828.4335345296528	808.453504730762	809.5832312935063	818.8511586028137	809.3415613989038	817.15393083235	807.2432291376103
809.4472936295268	819.6278095045839	809.1939099759694	808.7286138643317	808.7958887778474	808.166431393434	809.1188476301131	808.2088256416881	806.7490414713199	812.0901926634867	805.5821138968425	809.2413203436989	806.7932019886158	815.8470206615331	811.6404496615771	813.4235866033072	812.5662811462557	805.6378076734328	821.9730131441866	814.2761807611816	805.8875408778289	818.956516179726	810.2732038706146	828.4335345296528	808.453504730762	809.5832312935063	818.8511586028137	809.3415613989038	817.15393083235	807.2432291376103
809.4452604326323	819.6278095045839	809.1913639753093	808.7286138643317	808.7929047542507	808.166431393434	809.1188476301131	808.2072419850145	806.7345520056941	812.0901926634867	805.5821138968425	809.2400714382567	806.7932019886158	815.8470206615331	811.6404496615771	813.4235866033072	812.5631372216768	805.6378076734328	821.9730131441866	814.274806384311	805.8875408778289	818.95525303947	810.2732038706146	828.4335345296528	808.453504730762	809.5832312935063	818.8474980156655	809.3413733415045	817.15393083235	807.2432291376103
809.4452604326323	819.6278095045839	809.1913639753093	808.7248440559983	808.7929047542507	808.166431393434	809.1188476301131	808.2051870535469	806.7313414222284	812.0901926634867	805.5821138968425	809.2369951726076	806.7932019886158	815.84508538741	811.6387275770718	813.4177721773895	812.5612524281142	805.6378076734328	821.9725390716184	814.274806384311	805.8867462167061	818.9489823693266	810.2722605930355	828.4296167429052	808.4528596118228	809.5832312935063	818.8418286555933	809.3413733415045	817.15393083235	807.2423611128845
809.4439982755944	819.6278095045839	809.1906589681862	808.7248440559983	808.79124409232	808.166431393434	809.1177954935243	808.2024438093202	806.7226986396385	812.0901926634867	805.5821138968425	809.2332471112286	806.7932019886158	815.8360629796254	811.6387275770718	813.4177721773895	812.5577187442963	805.6378076734328	821.9704225154403	814.2736169969276	805.8860519558255	818.9481124638594	810.2712856214721	828.4296167429052	808.4521822773806	809.5830603753952	818.8400405139004	809.3413733415045	817.15393083235	807.2423611128845
809.4429795243624	819.6278095045839	809.1885491672815	808.7248440559983	808.7903505076994	808.166431393434	809.1177954935243	808.2024438093202	806.7193335284702	812.0879400248128	805.5821138968425	809.2273505224382	806.7932019886158	815.8360629796254	811.638468056355	813.4177721773895	812.5459994469118	805.6378076734328	821.9683010712629	814.2668803435447	805.8860519558255	818.9481124638594	810.2691486643547	828.4262392867245	808.4513604895866	809.5830603753952	818.8319972493896	809.3413733415045	817.15393083235	807.2423611128845
809.4429795243624	819.6278095045839	809.1858894238225	808.7238124870499	808.7903505076994	808.166431393434	809.1177954935243	808.2014926600725	806.7164624119814	812.0879400248128	805.5821138968425	809.2273505224382	806.7932019886158	815.8360629796254	811.638468056355	813.4177721773895	812.5420783271502	805.6378076734328	821.9683010712629	814.2482288797084	805.8860519558255	818.9449463661066	810.2676125751583	828.4262392867245	808.4486519342742	809.5827866315486	818.8295983729724	809.3413733415045	817.1491945738406	807.2423611128845
809.4425987601012	819.6278095045839	809.1849724535276	808.7207336246377	808.7903505076994	808.166431393434	809.1177954935243	808.2014926600725	806.7129050536605	812.0879400248128	805.5821138968425	809.2263749680038	806.7932019886158	815.8360629796254	811.6345780396988	813.4177721773895	812.5406337966833	805.6378076734328	821.9683010712629	814.2383510995575	805.8860519558255	818.9425454128123	810.2661142889874	828.4238354268797	808.4486519342742	809.5827866315486	818.8295983729724	809.3413733415045	817.1491945738406	807.2419067127767
809.4391539038944	819.6278095045839	809.1809816111393	808.7207336246377	808.7903505076994	808.1648210694894	809.1177954935243	808.1995985501991	806.7117564031635	812.0854746602488	805.5821138968425	809.2250627174294	806.7932019886158	815.8360629796254	811.6345780396988	813.4177721773895	812.534298666225	805.6378076734328	821.9683010712629	814.2344005004778	805.8860015823096	818.9422246720725	810.2661142889874	828.4238354268797	808.447310384991	809.5822188386813	818.8270087233567	809.3401485831827	817.1491945738406	807.2397819265298
809.4371494846475	819.6278095045839	809.1809816111393	808.7180085016353	808.7879295194701	808.1648210694894	809.1172984186975	808.1980222961735	806.7097651403238	812.0854746602488	805.5821138968425	809.2249158409512	806.7917981581946	815.8360629796254	811.6345780396988	813.4177721773895	812.5328124202449	805.6378076734328	821.9659645098076	814.2264208229504	805.885010441742	818.9410221406935	810.2661142889874	828.4238354268797	808.4468992309112	809.5822188386813	818.8235122722451	809.3401485831827	817.1481607534272	807.2397819265298
809.4369804562447	819.6278095045839	809.1809816111393	808.7154485917822	808.7865317823802	808.1648210694894	809.1141528231254	808.1952025862264	806.7047316117803	812.0854746602488	805.5821138968425	809.2212442324302	806.7917775580287	815.835715959783	811.6345780396988	813.4177721773895	812.5309956317751	805.6376620901713	821.9659645098076	814.2207584912644	805.885010441742	818.9358523162557	810.2648949288351	828.4238354268797	808.4447688921914	809.5822188386813	818.8235122722451	809.3401485831827	817.1459031927009	807.2397819265298
809.4369804562447	819.6264152615809	809.1809816111393	808.7154485917822	808.7843563158426	808.1648210694894	809.1141528231254	808.1952025862264	806.702352738208	812.0854746602488	805.5821138968425	809.221164422444	806.7917775580287	815.835715959783	811.6345780396988	813.4177721773895	812.5206016555383	805.6376620901713	821.9659645098076	814.2207584912644	805.884879522455	818.9358523162557	810.2648949288351	828.422012313303	808.444630338216	809.5822188386813	818.822015496266	809.3401485831827	817.1459031927009	807.2397819265298
809.4350654619124	819.6264152615809	809.1797192021938	808.7141793200095	808.7829416104097	808.1648210694894	809.1141528231254	808.1931980298007	806.7008113526339	812.0854746602488	805.581802137594	809.2201334547054	806.7917775580287	815.835715959783	811.6345780396988	813.4177721773895	812.5196674504142	805.6376620901713	821.9614224625924	814.2203059618305	805.884879522455	818.9283419617942	810.2648822590317	828.422012313303	808.4407114475061	809.5822188386813	818.822015496266	809.3401485831827	817.1459031927009	807.2397819265298
809.4350654619124	819.6264152615809	809.1793804550189	808.7141793200095	808.7818098946595	808.1648210694894	809.1130588857109	808.1899608456271	806.700162486987	812.0854746602488	805.5816389130172	809.2180444292478	806.7917775580287	815.8307029965924	811.6326697396853	813.4177721773895	812.5177802594363	805.6369967648717	821.9614224625924	814.2101691461197	805.884879522455	818.9283419617942	810.2648822590317	828.422012313303	808.4407114475061	809.5822188386813	818.8204020729352	809.3401485831827	817.1425549518706	807.2397819265298
809.4327515104405	819.6264152615809	809.1793804550189	808.7141793200095	808.781721827686	808.1648210694894	809.111599206302	808.1898547057962	806.6985241682579	812.0854746602488	805.5816389130172	809.2147192878218	806.791392438268	815.826657600554	811.6326697396853	813.4177721773895	812.5128063628744	805.6369967648717	821.9576547407873	814.2101691461197	805.884879522455	818.9283419617942	810.2648822590317	828.4162084792223	808.4407114475061	809.5820147893053	818.8156966793813	809.3401485831827	817.1378092423939	807.2397819265298
809.4305298017941	819.6262477730141	809.1759443252508	808.7120996593987	808.7804691369109	808.1643359931583	809.1105071229671	808.1894216707485	806.6964468451113	812.0854746602488	805.5816389130172	809.2068084715564	806.791392438268	815.826657600554	811.6326697396853	813.4177721773895	812.4990470818893	805.6369967648717	821.9576547407873	814.2050038252924	805.884879522455	818.9283419617942	810.2640492744707	828.4135967634589	808.4407114475061	809.5820147893053	818.8156966793813	809.3401485831827	817.137279549071	807.2397819265298
809.4239275857238	819.6239866406085	809.1602720417823	808.7120996593987	808.7803931455366	808.1643359931583	809.1105071229671	808.1894216707485	806.6959505951115	812.0854746602488	805.5809839069458	809.2051661584549	806.791392438268	815.826657600554	811.6320886187156	813.4177721773895	812.4941000160517	805.6369967648717	821.9576547407873	814.1995072498107	805.884879522455	818.9283419617942	810.2638938233529	828.4070468827036	808.4407114475061	809.5820147893053	818.8156966793813	809.3401485831827	817.134481831984	807.2397819265298
809.4223741075652	819.6210367069808	809.1588162856809	808.7120996593987	808.7803931455366	808.1643359931583	809.1097252107354	808.1871883095206	806.6925649045342	812.0854746602488	805.5809839069458	809.2051661584549	806.791392438268	815.826657600554	811.6320886187156	813.4177721773895	812.4941000160517	805.6369967648717	821.9576547407873	814.1995072498107	805.884879522455	818.9217032067528	810.2638938233529	828.4070468827036	808.4393909624224	809.5820147893053	818.8156966793813	809.3401485831827	817.1336248263789	807.2397819265298
809.4223741075652	819.6189456085199	809.148683972448	808.7118695962903	808.7803931455366	808.1636216386677	809.1085360920226	808.1851618069086	806.6829070669146	812.0854746602488	805.5809839069458	809.2015906206924	806.791392438268	815.826657600554	811.6320886187156	813.4177721773895	812.4934313280249	805.636773521093	821.9576547407873	814.1902040336579	805.884879522455	818.9217032067528	810.2638938233529	828.4070468827036	808.4393909624224	809.5820147893053	818.8143351123304	809.3401485831827	817.1336248263789	807.2397819265298
809.4223741075652	819.6130988720749	809.1354513088455	808.7104247469141	808.7788180567594	808.1636216386677	809.1085360920226	808.1815426233084	806.678170986041	812.0854746602488	805.5809839069458	809.2015906206924	806.791392438268	815.826657600554	811.6290207016565	813.4177721773895	812.4934313280249	805.636773521093	821.9576547407873	814.1902040336579	805.884879522455	818.9191514067403	810.2635504732268	828.4024150822978	808.4393909624224	809.5820147893053	818.8132819461376	809.3401485831827	817.1328441019946	807.2397819265298
809.4184642797982	819.6096236439574	809.1304835501412	808.7098213668484	808.7775550405435	808.161529688772	809.1081826619625	808.1814145500199	806.6646029425251	812.0845846757661	805.5809839069458	809.2015507250251	806.7905533965827	815.8247385386647	811.6259258791338	813.4177721773895	812.4934313280249	805.636773521093	821.9576547407873	814.1902040336579	805.8840850283369	818.9191514067403	810.2613059511729	828.4022849247284	808.4383655583672	809.5820147893053	818.8132819461376	809.3399615099341	817.1302892060237	807.2397819265298
809.4184642797982	819.6080025631045	809.1289709316001	808.7098213668484	808.7775550405435	808.161529688772	809.1033021971828	808.1809802451112	806.6578046607694	812.0834048727182	805.5809839069458	809.1986247843225	806.7905533965827	815.8247385386647	811.6237315672103	813.4177721773895	812.4908551327367	805.6365928682799	821.9576547407873	814.1902040336579	805.8840850283369	818.9191514067403	810.2600915893048	828.4022849247284	808.4378421210355	809.5820147893053	818.8071204907034	809.3395230561248	817.1261241773752	807.2397819265298
809.4182382722372	819.6080025631045	809.1250810772467	808.7097491101256	808.7765272990545	808.161529688772	809.101281199015	808.1752883517948	806.6526339544304	812.0834048727182	805.5803614598111	809.1986247843225	806.7905533965827	815.8247385386647	811.6237315672103	813.4177721773895	812.4889977486542	805.6365928682799	821.9576547407873	814.1898797315556	805.8840850283369	818.9191514067403	810.257656380509	828.4022849247284	808.4378421210355	809.5820147893053	818.8035187984425	809.3395230561248	817.1261241773752	807.2397819265298
809.4182382722372	819.6016167127626	809.1167294477126	808.7097491101256	808.775729302482	808.161529688772	809.1006761274539	808.1743014912845	806.6434841970944	812.0834048727182	805.5803614598111	809.1967176215584	806.7905533965827	815.8246387402768	811.6223866724869	813.4177721773895	812.4701288775757	805.6357171279969	821.9576547407873	814.1864995155732	805.8840850283369	818.9191514067403	810.2555270824282	828.4022849247284	808.4378421210355	809.5820147893053	818.8035187984425	809.3395230561248	817.1224986493386	807.2397819265298
809.4182382722372	819.5940693653649	809.1112165621325	808.7097491101256	808.7754779740459	808.1602377754709	809.1006761274539	808.1715674641522	806.6394543261022	812.0819062689515	805.5803614598111	809.1964853492981	806.7905533965827	815.8246387402768	811.6223866724869	813.415151114892	812.4629774591389	805.6357171279969	821.9576547407873	814.1864995155732	805.8840850283369	818.9191514067403	810.253527936713	828.4006359879791	808.4362228041703	809.5820147893053	818.8028846177909	809.3390679543614	817.1224986493386	807.2397819265298
809.4168716768147	819.5869830572475	809.1095552098732	808.7093888645651	808.7735373970557	808.1602377754709	809.1006761274539	808.1715674641522	806.6381374191731	812.0818844961441	805.5803614598111	809.1955475261096	806.7904235060671	815.8246387402768	811.6223866724869	813.4123375683259	812.4565681429874	805.6357171279969	821.9576547407873	814.1853191230445	805.8840850283369	818.9188624371233	810.253527936713	828.4006359879791	808.4353297065188	809.5815703412766	818.8028846177909	809.3370570996941	817.1180882148375	807.2397819265298
809.4163575545214	819.56761368942	809.1043122025734	808.7079122685047	808.7718954111884	808.1602377754709	809.0996162089376	808.1712018440059	806.6352991807128	812.0817386605228	805.5803614598111	809.1952424061571	806.7903476308015	815.8246387402768	811.6223866724869	813.4092176323285	812.4441217852967	805.6357171279969	821.9576547407873	814.1780881879939	805.8840850283369	818.9188624371233	810.2524396793037	828.4006359879791	808.433794687927	809.5815703412766	818.8028846177909	809.3370570996941	817.1180882148375	807.2397819265298
809.4163575545214	819.5642925287378	809.0990077586135	808.7079122685047	808.7701304426587	808.1589700067333	809.0969237546699	808.170504546406	806.6250676604024	812.0809201976003	805.5803614598111	809.1945335567134	806.7897113676938	815.8246387402768	811.6223866724869	813.4077036759536	812.4325796430455	805.6357171279969	821.9576547407873	814.1780881879939	805.8836906412545	818.915491172886	810.2501624811819	828.4006359879791	808.433794687927	809.5815703412766	818.8028846177909	809.3370570996941	817.1180882148375	807.2397819265298
809.4163575545214	819.5642925287378	809.0962413039441	808.7072720302037	808.7675489697444	808.1589700067333	809.0957895551857	808.1702965325617	806.5822600298636	812.0808112148002	805.5803614598111	809.1938649993051	806.7897113676938	815.8246387402768	811.6193832520289	813.4077036759536	812.4256071079395	805.6355390354586	821.9576547407873	814.1770164862306	805.8831260945797	818.915491172886	810.2501624811819	828.3985716781604	808.433794687927	809.5815703412766	818.7996945868539	809.3370570996941	817.1172231020872	807.2397819265298
809.4146113253591	819.5642925287378	809.0940778668029	808.707251307266	808.7652025694917	808.1578216745468	809.0957895551857	808.1679754286537	806.5754607458442	812.0790115435719	805.5803614598111	809.1926120408431	806.7897113676938	815.822141250994	811.6193832520289	813.4077036759536	812.4218144624813	805.6355390354586	821.9576547407873	814.1713759994177	805.8831260945797	818.9107289326919	810.2501624811819	828.3985716781604	808.4325768169125	809.5815703412766	818.7954078648241	809.3370570996941	817.1172231020872	807.2397819265298
809.4146113253591	819.5617120534658	809.0915847549679	808.7050799692539	808.7634297136923	808.1578216745468	809.0956776513915	808.1679754286537	806.57391443431	812.0790115435719	805.5803614598111	809.1926120408431	806.7897113676938	815.8201181205421	811.6187108106498	813.406560857918	812.4218144624813	805.6355390354586	821.9576547407873	814.1656798494263	805.8831260945797	818.9107289326919	810.2501624811819	828.3985716781604	808.431630023743	809.5808689838846	818.7954078648241	809.3370570996941	817.1167293007247	807.2397819265298
809.4143088636228	819.553480725543	809.0878154568703	808.7050799692539	808.7634297136923	808.1578216745468	809.0954930375225	808.1679754286537	806.5715505167273	812.0790115435719	805.5803614598111	809.1926120408431	806.7897113676938	815.8201181205421	811.617730897613	813.4053027287059	812.4194576395149	805.6355390354586	821.9576547407873	814.1640811539388	805.8831260945797	818.9093104831669	810.2501624811819	828.39555172101	808.4315182808457	809.5808689838846	818.7949129885934	809.3370570996941	817.1133842745545	807.2397819265298
809.4143088636228	819.5512560756877	809.0776110351208	808.7050799692539	808.7634297136923	808.1578216745468	809.0937510714328	808.1679754286537	806.5715505167273	812.07708679104	805.5799249990278	809.1914257613118	806.7897113676938	815.8201181205421	811.617730897613	813.4053027287059	812.4169195020454	805.6355390354586	821.9576547407873	814.1519487373039	805.8831167191975	818.9041563844487	810.2501177123095	828.39555172101	808.4315182808457	809.5808689838846	818.793731300051	809.3370570996941	817.1086690291553	807.2397819265298
809.4143088636228	819.5512560756877	809.0682156456135	808.7050799692539	808.7623252305992	808.1578216745468	809.0928252377332	808.1675852508333	806.5595089502044	812.0770417666032	805.5799249990278	809.1914257613118	806.7897113676938	815.8201181205421	811.617730897613	813.4021789897621	812.4169195020454	805.6355390354586	821.9576547407873	814.1412855474265	805.8831167191975	818.9022606876956	810.2484911531628	828.394517241793	808.430755125828	809.5808689838846	818.793731300051	809.3370570996941	817.1086690291553	807.2397819265298
809.4118731358727	819.5435340245056	809.0645779192191	808.7050799692539	808.7610883770969	808.1578216745468	809.0905205311024	808.1671448819659	806.5524496929031	812.0757595173048	805.5799249990278	809.1914257613118	806.7897113676938	815.8199757283694	811.617730897613	813.4021789897621	812.4155134472015	805.6355390354586	821.9576547407873	814.130730775245	805.882516775614	818.902026139999	810.2484911531628	828.394517241793	808.430755125828	809.5808689838846	818.7930137971689	809.3370570996941	817.1062384489793	807.2397819265298
809.4118731358727	819.5435340245056	809.0636528441551	808.7050799692539	808.7610883770969	808.1578216745468	809.0894419266295	808.1668658529456	806.5524496929031	812.0752709122596	805.5799249990278	809.1909589327231	806.7897113676938	815.818693425696	811.617730897613	813.4021789897621	812.4155134472015	805.6355390354586	821.9576547407873	814.1280018880618	805.882516775614	818.8998320127423	810.2477831231569	828.394517241793	808.4307475457116	809.5806822544818	818.7929470972166	809.3368595116319	817.1061409012324	807.2397819265298
809.4118731358727	819.5435340245056	809.0585553784044	808.7050799692539	808.7592391142523	808.1578216745468	809.0894419266295	808.1663858490139	806.5469995068873	812.0745083608758	805.5799249990278	809.1883038561353	806.7897113676938	815.818693425696	811.617730897613	813.4015676270378	812.411133976175	805.6355390354586	821.9576547407873	814.1280018880618	805.882516775614	818.89579539588	810.2477831231569	828.394517241793	808.4307475457116	809.5806822544818	818.7901955491637	809.3368595116319	817.1036997575382	807.2397221860522
809.4112519923383	819.5395154719504	809.0551128634627	808.7050799692539	808.7589307688154	808.1578216745468	809.0885519916161	808.1663858490139	806.5406228181379	812.0735302480427	805.5799249990278	809.1874445366982	806.7897113676938	815.818693425696	811.617730897613	813.4015676270378	812.411133976175	805.6355390354586	821.9576547407873	814.1280018880618	805.882516775614	818.8947732842491	810.2477831231569	828.394517241793	808.4302655187669	809.5806822544818	818.7778416585882	809.3368595116319	817.1036997575382	807.2397221860522
809.4106625826018	819.5395154719504	809.048568518822	808.7050799692539	808.7587407361531	808.1578216745468	809.0859322031621	808.1636786144576	806.5402923523492	812.0735302480427	805.5799249990278	809.1874445366982	806.7897113676938	815.818693425696	811.617730897613	813.4015676270378	812.4107487533353	805.6355390354586	821.9574030333919	814.1269811924844	805.882516775614	818.8916028717392	810.2477831231569	828.394517241793	808.4302655187669	809.5806822544818	818.7683899227796	809.3368595116319	817.1004496150531	807.2397221860522
809.4106625826018	819.5367379317834	809.0414848305126	808.7049708750676	808.758291693882	808.1578216745468	809.0827519528616	808.1624719301968	806.5339396186366	812.0735302480427	805.5799249990278	809.1859749693552	806.7897113676938	815.8181075411352	811.617730897613	813.4005830282072	812.4085480223922	805.6355390354586	821.9574030333919	814.1227689126005	805.882516775614	818.8916028717392	810.2477831231569	828.394517241793	808.4302655187669	809.5798972997692	818.7657369220939	809.3368595116319	817.099868267868	807.2397221860522
809.4106625826018	819.5359568394755	809.0374937063257	808.7049708750676	808.7567524189985	808.1578216745468	809.0827519528616	808.1610161312999	806.531699870996	812.0735302480427	805.5799249990278	809.1859749693552	806.7897113676938	815.8181075411352	811.617730897613	813.3975325041139	812.4051537996755	805.6355390354586	821.9574030333919	814.1209505724194	805.882516775614	818.8872099797182	810.2472204108144	828.3940067000582	808.4301147473897	809.5798972997692	818.7640875623708	809.3367586521309	817.0969106808515	807.2397221860522
809.4102375863166	819.5339425868141	809.0348654795496	808.703302198943	808.755300879691	808.1578216745468	809.0799780491049	808.1587272324797	806.5271024313448	812.0733109422214	805.5799249990278	809.1859749693552	806.7897113676938	815.8181075411352	811.617730897613	813.3973689798298	812.4051537996755	805.6355390354586	821.9574030333919	814.1209505724194	805.882516775614	818.8872099797182	810.2455136408203	828.3940067000582	808.4288644871278	809.5798972997692	818.7539428569172	809.3367586521309	817.0966165167488	807.239273687987
809.4070571436162	819.5333146217652	809.0338957339708	808.703302198943	808.7547671890214	808.1578216745468	809.0762796904631	808.1587272324797	806.5233350380825	812.0726803287641	805.5799249990278	809.1852043796125	806.7897113676938	815.815480705308	811.617730897613	813.3973689798298	812.4043706155448	805.635309608006	821.9574030333919	814.1209505724194	805.882516775614	818.8824712504729	810.2455136408203	828.3940067000582	808.4288644871278	809.5798972997692	818.7376641011936	809.3360079551577	817.0966165167488	807.239273687987
809.4070571436162	819.5332568988226	809.0326300473281	808.703302198943	808.7540203366018	808.1578216745468	809.072911549325	808.1587272324797	806.5197849863027	812.0712503372364	805.5799249990278	809.1852043796125	806.7888792888032	815.815480705308	811.617730897613	813.3973689798298	812.4043706155448	805.635309608006	821.9574030333919	814.1205540085834	805.882516775614	818.8824712504729	810.2442633381592	828.3939513054067	808.4288644871278	809.5798972997692	818.7348670470298	809.3338777271941	817.0951463155309	807.239273687987
809.4070571436162	819.5301972857496	809.0284972822163	808.7026671062324	808.7503716324189	808.1574776642532	809.0723152874856	808.1587272324797	806.51441378998	812.0710779826197	805.5799249990278	809.1851317307403	806.7888792888032	815.815480705308	811.6177055870639	813.3950657671746	812.4027033856054	805.635309608006	821.9574030333919	814.1177956679571	805.882516775614	818.882034247104	810.2442633381592	828.3939513054067	808.4288644871278	809.5798972997692	818.7348670470298	809.3338777271941	817.0938471733516	807.239273687987
809.4020952234681	819.529687497285	809.0223226143746	808.7026671062324	808.7478667133901	808.1570783942102	809.0702136877749	808.1587272324797	806.5133814255465	812.0689547237089	805.5799249990278	809.1851317307403	806.7888792888032	815.814183877039	811.6159763265506	813.3940553679972	812.4027033856054	805.6351710461008	821.9574030333919	814.1161172553143	805.882516775614	818.8787988852692	810.2442633381592	828.3939513054067	808.4288644871278	809.5798972997692	818.7337422182484	809.3338777271941	817.0938471733516	807.2389589229506
809.3999777341452	819.529687497285	809.0213580005415	808.7026671062324	808.7478498826783	808.1570783942102	809.068952955916	808.1587272324797	806.5116478824074	812.0681208551039	805.5797612370548	809.1837646598829	806.7888792888032	815.814183877039	811.6149105543942	813.3933437138908	812.4025744191904	805.6351710461008	821.9574030333919	814.1152669157882	805.882516775614	818.8770486134359	810.2427145520928	828.3918298892951	808.4288644871278	809.5798410382006	818.7321564371771	809.3338777271941	817.0938471733516	807.2377303447456
809.3995149317834	819.5287314685412	809.0199784551523	808.7020734133762	808.7457660018714	808.1570783942102	809.0666056906025	808.1585544621937	806.5069471793382	812.0681208551039	805.5797612370548	809.1837245296017	806.7888792888032	815.8128933095957	811.6149105543942	813.3933437138908	812.4025744191904	805.6351710461008	821.9574030333919	814.1152669157882	805.882516775614	818.8746153630652	810.2427145520928	828.387350727598	808.4288644871278	809.5795475859966	818.7246982360373	809.2969903828115	817.0923344933799	807.2377303447456
809.3979576634988	819.5287314685412	809.0188682279862	808.7020734133762	808.7454963394986	808.1570783942102	809.0654688219389	808.1585544621937	806.5027489173443	812.0681208551039	805.5797612370548	809.1837245296017	806.7888792888032	815.8126504724347	811.6145452996111	813.3911060729384	812.4025239889141	805.6351710461008	821.9574030333919	814.1152669157882	805.8822824723056	818.8746153630652	810.2421570166923	828.3845270287828	808.4285433101446	809.5795475859966	818.721112440592	809.2892692418732	817.0923344933799	807.2377303447456
809.3977306382388	819.5287314685412	809.0171809844305	808.7020734133762	808.7454231527365	808.1570783942102	809.0654688219389	808.1585544621937	806.5011638682557	812.0666679256256	805.5797612370548	809.1837245296017	806.7888792888032	815.8126504724347	811.6145452996111	813.3911060729384	812.400847057504	805.6350594701681	821.9574030333919	814.111314828967	805.8822824723056	818.8737398002208	810.2413628900886	828.3833351301962	808.4285433101446	809.5794289712469	818.7180564409274	809.2831501169045	817.0881352455268	807.2377303447456
809.3966185077473	819.5287314685412	809.0138757141184	808.701416360377	808.7447248490679	808.1570783942102	809.0641202569929	808.1585544621937	806.4997722361852	812.0666679256256	805.4504813458393	809.1837245296017	806.7888792888032	815.8126504724347	811.6145452996111	813.3895136209048	812.3979776637418	805.6347017244236	821.9574030333919	814.1109245779347	805.8822824723056	818.867785566589	810.2413628900886	828.3810228097474	808.4282747454586	809.5794289712469	818.7175778327611	809.2795772203705	817.0881352455268	807.2377303447456
809.3966185077473	819.5287314685412	809.00988332508	808.701416360377	808.7447248490679	808.1561815788622	809.06225742271	808.158214601657	806.4976851162887	812.0665739571255	805.3324165011843	809.1834392684914	806.7888792888032	815.8126504724347	811.6145452996111	813.3872835648101	812.397065894189	805.6347017244236	821.9574030333919	814.1062870203334	805.8812860052254	818.8664514580005	810.2413628900886	828.3808017787429	808.4282276826741	809.5794289712469	818.7126321822342	809.2745096544917	817.0875949750236	807.2375921969831
809.3966185077473	819.5287314685412	809.0091340591307	808.700498012914	808.7447248490679	808.1561815788622	809.06225742271	808.1577519006764	806.4941549521299	812.0665739571255	805.2832813887017	809.1834392684914	806.7888792888032	815.8106667089485	811.6140507876283	813.3858934240652	812.397065894189	805.6332944441772	821.9574030333919	814.1033888201251	805.8812860052254	818.8633188610874	810.2413628900886	828.3799617409877	808.4279315388698	809.5794289712469	818.7092403335698	809.2672784343063	817.0873523118249	807.2375921969831
809.3965606532711	819.5272124644625	808.9980463857102	808.700498012914	808.7435553063962	808.1561815788622	809.0612579465833	808.1575849976524	806.4919534046758	812.0665739571255	805.2044982933492	809.1827817410729	806.7888792888032	815.8106667089485	811.6140507876283	813.3826721651403	812.397065894189	805.6332944441772	821.9571382399438	814.1025137679005	805.8806317649615	818.8613464544611	810.2409508760109	828.3764503625824	808.4279315388698	809.5791762088639	818.7067193561227	809.263005828867	817.0873523118249	807.2375921969831
809.3965606532711	819.5272124644625	808.9928990475867	808.700498012914	808.7420292688403	808.1561815788622	809.0599275464313	808.1572905594496	806.48864024845	812.0659190465446	805.1579379154283	809.1827817410729	806.7888792888032	815.8106667089485	811.6137050319187	813.3709337010006	812.3961711570925	805.6330302911413	821.9571382399438	814.1013376388007	805.8804815071497	818.8556856433498	810.2409508760109	828.372655600065	808.4279315388698	809.5785684914465	818.7061589067636	809.2591378882502	817.0863181628433	807.2375921969831
809.39646829138	819.5255205723988	808.9928990475867	808.700498012914	808.7405814175786	808.155517930605	809.0598775191531	808.1567822698087	806.4875539613132	812.0659190465446	805.0456959849604	809.1827817410729	806.7888792888032	815.8106667089485	811.6137050319187	813.3691157708022	812.395495611887	805.6330302911413	821.9565586806643	814.1013376388007	805.8804815071497	818.855533108337	810.2409508760109	828.3709786730519	808.4279315388698	809.5785684914465	818.7015290413483	809.249413017254	817.0854000906074	807.2374329803253
809.3961074808755	819.5255205723988	808.9876993855024	808.700498012914	808.7390391516702	808.155517930605	809.0568924336402	808.1567822698087	806.4843621407998	812.0645860953118	805.0242477536076	809.1827817410729	806.7888792888032	815.8089925311994	811.6137050319187	813.3637366486979	812.3936936367375	805.6329695640627	821.9565586806643	814.0966749080168	805.8802731944494	818.855533108337	810.2409508760109	828.3689000821121	808.427552440197	809.577998415147	818.6963810539706	809.2389268232545	817.0854000906074	807.2374329803253
809.3956891233794	819.5255205723988	808.9858456682118	808.6999303716542	808.7384749197304	808.155517930605	809.0566226367214	808.1567822698087	806.4843621407998	812.0645860953118	804.8297279828585	809.1827817410729	806.7887592369733	815.8085176522452	811.6137050319187	813.3618031102657	812.3931376809244	805.632795043185	821.9565586806643	814.095770959245	805.8802731944494	818.8537659579192	810.2408956432365	828.3688605229919	808.427552440197	809.577998415147	818.6951692701472	809.2334775122074	817.0854000906074	807.2374329803253
809.3941106026731	819.5182170771831	808.9756603093047	808.6999303716542	808.7384749197304	808.155517930605	809.0554094587067	808.1566383112413	806.4836947604183	812.0644475250309	804.7907736536945	809.1827817410729	806.7887592369733	815.8084111786723	811.6137050319187	813.359360609824	812.392062519897	805.632795043185	821.9565586806643	814.0939507025868	805.8802731944494	818.848620749224	810.2400110183623	828.3680756115031	808.4270966048784	809.577998415147	818.6916058162566	809.2283610332283	817.0840737137207	807.2374329803253
809.3934563228405	819.5145974173555	808.9756603093047	808.6993124037153	808.7384749197304	808.155517930605	809.0552293068704	808.1566383112413	806.4818975644777	812.0644475250309	804.7692635209372	809.1825635498334	806.7887592369733	815.8080841813531	811.6135365795999	813.3581818257069	812.3907453915535	805.6325278649018	821.9565586806643	814.0905537481764	805.8802731944494	818.8463206280713	810.2398387303531	828.3663966822521	808.4266108217709	809.577998415147	818.6907454749665	809.2238278751804	817.0840737137207	807.2372185443988
809.3929466988078	819.5143620953801	808.9721399584826	808.6993124037153	808.7372311113652	808.155517930605	809.0550540175192	808.1564940953208	806.4815644831418	812.0643971114948	804.7584974771568	809.1824773690495	806.7887592369733	815.8078983451351	811.6135365795999	813.3573772751857	812.3907227757711	805.6323229051272	821.9565586806643	814.0901076912168	805.8802731944494	818.8428742739845	810.2396890521507	828.3663966822521	808.4257728025004	809.577998415147	818.690534093472	809.2222338875823	817.0828884159081	807.2372185443988
809.3925889334436	819.5127261764126	808.9700144690287	808.6993124037153	808.736504344088	808.155517930605	809.0543698731261	808.1561575276257	806.4810430912055	812.0643971114948	804.741258989015	809.1824773690495	806.7883338262427	815.8078983451351	811.6135365795999	813.3552170818887	812.3884478658717	805.6323229051272	821.9565586806643	814.0901076912168	805.8802731944494	818.8428742739845	810.2396890521507	828.3663966822521	808.4257728025004	809.577998415147	818.6864118172617	809.2205924470167	817.0828884159081	807.2372185443988
809.3920649682127	819.5124302507659	808.9661833354569	808.6993124037153	808.7346721336849	808.155517930605	809.053185122795	808.1561575276257	806.479031402172	812.0643971114948	804.7122767002379	809.1824773690495	806.7883338262427	815.8072482485707	811.6127163511251	813.3544496999373	812.3884478658717	805.6315285777417	821.9565586806643	814.0895274850972	805.8799118951686	818.8415332761149	810.2396890521507	828.3657504174424	808.4249768073806	809.577998415147	818.6818310386545	809.2191592693359	817.0828884159081	807.2372185443988
809.3912338709175	819.5088061598145	808.9639317226504	808.6993124037153	808.7344801425987	808.155517930605	809.0515824438304	808.1561575276257	806.4779790978506	812.0643971114948	804.6976061927976	809.1822389925196	806.7883338262427	815.8063339354464	811.6127163511251	813.3529592289993	812.3867088026786	805.6315285777417	821.9565586806643	814.0862114679769	805.8799118951686	818.8338005766939	810.2390676481693	828.3657504174424	808.4249768073806	809.577998415147	818.6771363717289	809.2116479620888	817.0828884159081	807.2372185443988
809.3912338709175	819.5088061598145	808.9623602570848	808.6993124037153	808.7331703656062	808.155517930605	809.0513455632906	808.1561575276257	806.4767680054215	812.0643971114948	804.6672450984157	809.1821832093981	806.7883338262427	815.8049048365109	811.6127163511251	813.3520376704589	812.3856890225742	805.6315285777417	821.9565586806643	814.0862114679769	805.8799118951686	818.8338005766939	810.2390676481693	828.365195091192	808.4249768073806	809.577998415147	818.6744032440233	809.2108137055636	817.0828884159081	807.2372185443988
809.3912337920699	819.5075206563691	808.9601444252846	808.6993124037153	808.7299524946728	808.155517930605	809.050122961489	808.1561575276257	806.4761576824606	812.0643971114948	804.6183408983268	809.1821832093981	806.7883338262427	815.8032917222054	811.6127163511251	813.3506930707134	812.384632199695	805.6315285777417	821.9565586806643	814.0862114679769	805.8799118951686	818.8338005766939	810.2387496170646	828.365195091192	808.4249768073806	809.5776565167931	818.6744032440233	809.205905125327	817.0821732994158	807.2372185443988
809.3898402038368	819.50560379687	808.953223147158	808.6993124037153	808.7285262170668	808.155517930605	809.0496726537452	808.1561575276257	806.4753265398601	812.0643971114948	804.6022731693203	809.1821832093981	806.788330169623	815.8032917222054	811.6127163511251	813.3497683992866	812.383673319329	805.6315285777417	821.9565586806643	814.0859148484429	805.8799118951686	818.8338005766939	810.2387496170646	828.365195091192	808.4249768073806	809.5776565167931	818.6744032440233	809.2042874530832	817.0821732994158	807.2372185443988
809.3897378407859	819.5025298228072	808.9511059779571	808.6993124037153	808.7275806422342	808.155517930605	809.048417884057	808.1552153062155	806.4730985484084	812.0643971114948	804.5582351830566	809.1821832093981	806.7878221846632	815.8032917222054	811.6127163511251	813.3497683992866	812.383226276916	805.6315285777417	821.9565586806643	814.0801331033878	805.8796641616284	818.8338005766939	810.2387496170646	828.365195091192	808.4249768073806	809.5776565167931	818.6722480786158	809.2020216124678	817.0809414525552	807.2372185443988
809.3862872543253	819.5025298228072	808.9504618080139	808.6993080074573	808.7253626609859	808.155517930605	809.0470927417305	808.1552153062155	806.472364326726	812.0643971114948	804.543636719701	809.1821832093981	806.7878221846632	815.8032917222054	811.6127163511251	813.3489610007082	812.383226276916	805.6315285777417	821.9565586806643	814.0801331033878	805.8796641616284	818.8317975109703	810.2387496170646	828.365195091192	808.4249768073806	809.5776565167931	818.6696324049891	809.1985303705994	817.0797177663644	807.2372185443988
809.3853336999185	819.5025298228072	808.9488304248914	808.6993080074573	808.7245801585261	808.155517930605	809.0466810637683	808.1549200003659	806.472364326726	812.0635242982722	804.5249373065882	809.1821832093981	806.7878221846632	815.8032917222054	811.6127163511251	813.3480436070905	812.3827428791109	805.6315285777417	821.9565586806643	814.0801331033878	805.8796641616284	818.825754130597	810.2387496170646	828.3640821061531	808.4249768073806	809.5776565167931	818.6671651915157	809.1964883017749	817.0790791774435	807.2372185443988
809.3846696896908	819.5011493768596	808.9476878177574	808.6993080074573	808.7223548824624	808.155517930605	809.0461636272095	808.1549200003659	806.4714741499183	812.0635242982722	804.5142988450792	809.1821832093981	806.7878221846632	815.8032917222054	811.6122153748562	813.3468877173696	812.3804579147775	805.6315285777417	821.9565586806643	814.0764995970011	805.8795672786505	818.8247093161804	810.2387496170646	828.3629175446622	808.4249768073806	809.5772993619474	818.6663562557395	809.192779179501	817.0790791774435	807.2372185443988
809.3843884956417	819.5011493768596	808.9462782660044	808.6993080074573	808.720924325077	808.155517930605	809.0461636272095	808.1549200003659	806.4711513289101	812.0635242982722	804.5040502384252	809.1821832093981	806.7878221846632	815.8032917222054	811.6122153748562	813.3468877173696	812.3804579147775	805.6309786190064	821.9565586806643	814.073968625529	805.8794881116905	818.8247093161804	810.2387496170646	828.3629175446622	808.4249768073806	809.5772033193223	818.6649475809276	809.1898202977275	817.0783779653531	807.2372185443988
809.379860706761	819.5011493768596	808.9462782660044	808.699287012332	808.720924325077	808.155517930605	809.0455543276021	808.1549200003659	806.4683340446326	812.0635242982722	804.4998340758859	809.1821293109582	806.7878221846632	815.8032917222054	811.6122153748562	813.3468877173696	812.3804579147775	805.6309786190064	821.9565586806643	814.0713884059998	805.8792642358981	818.8225056633491	810.2381638596959	828.3599966888127	808.4245468985174	809.5771969958763	818.6636139538476	809.1888450277507	817.0783779653531	807.2372185443988
809.3703910136978	819.5007086005658	808.9455310202806	808.6992331806224	808.7200449390485	808.155517930605	809.0447294115154	808.154809198478	806.4674432749734	812.0632334427384	804.4806387898502	809.1821293109582	806.7878221846632	815.8032917222054	811.6117818645962	813.3468877173696	812.3804579147775	805.6309786190064	821.9558557626881	814.0699653021007	805.8792642358981	818.8176751312706	810.2381638596959	828.3583863730837	808.4244975179902	809.5771969958763	818.6592717184159	809.1888450277507	817.0783779653531	807.2372185443988
809.3652599562049	819.5007086005658	808.9427767543572	808.6989020292483	808.7185116652796	808.155517930605	809.0447294115154	808.154809198478	806.4665606531269	812.0627061289049	804.4720455789146	809.1815325660798	806.7877323711807	815.8032917222054	811.6111299714934	813.3468426302492	812.3803765103092	805.6309457177261	821.9558557626881	814.0688502027465	805.8792642358981	818.8176751312706	810.2377834119116	828.3546186889307	808.4239075280788	809.5771831655418	818.655513941173	809.1861739862369	817.0769519327911	807.2372185443988
809.3606476457583	819.5007086005658	808.9420466760889	808.6989020292483	808.7169541025992	808.155517930605	809.0447294115154	808.1542983372065	806.4656861411147	812.0627061289049	804.4495138132725	809.1808944502923	806.7877323711807	815.8027664918096	811.6111299714934	813.3445671229578	812.3803765103092	805.6309457177261	821.9558557626881	814.0670558384767	805.8792642358981	818.8176751312706	810.2377834119116	828.3546186889307	808.4236229349511	809.576608993597	818.6548587323682	809.184278389034	817.0769519327911	807.2372185443988
809.3584990209972	819.4990723826193	808.9397690974496	808.6989020292483	808.7166533533508	808.155517930605	809.0440255929778	808.1539606088489	806.4637343362732	812.0627061289049	804.4339018772735	809.1802959744408	806.7877323711807	815.80253356494	811.6111299714934	813.3432788745354	812.3788970457059	805.6309457177261	821.9550720748699	814.0669176153589	805.8792642358981	818.8141731166921	810.2374209906097	828.3546186889307	808.4236229349511	809.5765112432412	818.6528560856372	809.1808185191303	817.0769519327911	807.2372185443988
809.3553776910057	819.4990723826193	808.9388398257487	808.6989020292483	808.7166136344189	808.155517930605	809.0438001001946	808.1538119983182	806.4631440148377	812.0627061289049	804.4299090145579	809.1798980194654	806.7877323711807	815.8025035828296	811.6111299714934	813.3432788745354	812.378489700033	805.6307181643725	821.9547116627707	814.0669176153589	805.8792642358981	818.8135735941661	810.2374209906097	828.3514036184845	808.4236229349511	809.5765112432412	818.6512314816913	809.1790501125944	817.0769519327911	807.2372185443988
809.3533762804894	819.4990723826193	808.9377844349312	808.6989020292483	808.7166136344189	808.155517930605	809.0431420040617	808.1534036285517	806.4627191982404	812.0627061289049	804.4268962972722	809.1798980194654	806.7877323711807	815.8020503049335	811.6109124696382	813.3432788745354	812.378489700033	805.6307181643725	821.9543874622128	814.0662449722121	805.8791180988499	818.8121940390238	810.2374209906097	828.3514036184845	808.4236229349511	809.5765112432412	818.647812740526	809.1768905442049	817.0769519327911	807.2370288407667
809.3489230226944	819.4989620082167	808.9366282248483	808.6989020292483	808.7161229192349	808.155517930605	809.0430938190405	808.1534036285517	806.4623959754357	812.0619930964799	804.4239188936763	809.1794878730578	806.7877323711807	815.8011487878774	811.6109124696382	813.3432788745354	812.3781321688789	805.6302796765137	821.9523100031132	814.0662449722121	805.8791180988499	818.8105602458571	810.2374209906097	828.351339364102	808.4236229349511	809.5758010242113	818.6452777952959	809.174853925866	817.0762193972809	807.2367682499922
809.3453070918379	819.4983673539822	808.9350248140371	808.6988398601412	808.715277807197	808.155517930605	809.0425342877245	808.1533114096999	806.4619641740977	812.0619930964799	804.4202342678135	809.1794878730578	806.7876387321073	815.800952843238	811.6107728923463	813.3432334962313	812.376011650795	805.6301824460411	821.9523100031132	814.0662449722121	805.8791180988499	818.8079545048565	810.2373007579706	828.351339364102	808.4236229349511	809.5755945411123	818.6442196675549	809.1738861224851	817.0755864259158	807.2367682499922
809.340468840069	819.4983673539822	808.9336696897105	808.6986780732354	808.7141805820124	808.155517930605	809.0423871110553	808.1533114096999	806.4612178013185	812.0619930964799	804.4176396596571	809.1791285289	806.7876387321073	815.8006506612497	811.6106612464714	813.3422266639697	812.3758989180378	805.6301754675517	821.9523100031132	814.0660256595208	805.8791180988499	818.8069009861835	810.2373007579706	828.351339364102	808.4236229349511	809.5755431630525	818.6421052378529	809.1714413515908	817.0755864259158	807.2364313659839
809.3364959122862	819.4968574658703	808.9319104950087	808.6986780732354	808.7125134524438	808.155517930605	809.042088899758	808.1530500173673	806.4606026514592	812.06138499892	804.4085846449594	809.1791285289	806.7876387321073	815.8006506612497	811.6102717575807	813.3407462513254	812.3749183514834	805.6301754675517	821.9523100031132	814.0660256595208	805.8791180988499	818.8058829893861	810.2370560550388	828.3487480132999	808.4236229349511	809.5755431630525	818.6399693537351	809.1686580074091	817.0755864259158	807.2362906929073
809.3329199969013	819.4962568081679	808.9313529678358	808.6986780732354	808.7124434206518	808.155517930605	809.0416926296494	808.1528906572604	806.4606026514592	812.0606076189001	804.4057405357466	809.1791285289	806.7876387321073	815.7996072372474	811.6097075136885	813.3407462513254	812.3745227072183	805.6301754675517	821.9522508185875	814.0651426794641	805.8791180988499	818.8044437227459	810.2370560550388	828.3487480132999	808.423586712891	809.5755431630525	818.6387569511255	809.1678657906361	817.0755864259158	807.2362906929073
809.3302887100431	819.4962568081679	808.9307142277637	808.6986780732354	808.7114384041539	808.155386363759	809.0416926296494	808.1528906572604	806.4603378157071	812.0606076189001	804.4020670824882	809.1791285289	806.7876387321073	815.7996072372474	811.6097075136885	813.3407462513254	812.3745227072183	805.6299638817649	821.9522508185875	814.063795808453	805.8791180988499	818.8044437227459	810.2370560550388	828.3487480132999	808.423586712891	809.5755431630525	818.6357967716733	809.1613449015713	817.0755864259158	807.2362906929073
809.328564308284	819.4961977378757	808.9307142277637	808.6986780732354	808.711125747183	808.1552229514455	809.0404782796604	808.1528906572604	806.459385402731	812.0606076189001	804.3996703666573	809.1791285289	806.7876387321073	815.1530519497946	811.6097075136885	813.3403888440488	812.3740462723847	805.6299638817649	821.9519487851775	814.0634025708317	805.8788033721435	818.8012350984146	810.2368239606369	828.3486876345703	808.4233530321804	809.5753704729261	818.6337005018418	809.159283929076	817.0754050974216	807.236280120739
809.325863643547	819.4961977378757	808.9298312084366	808.6986780732354	808.7109150696514	808.1548474804756	809.0401817952948	808.1527563076762	806.4592401947259	812.0606076189001	804.3971392141984	809.1791285289	806.7876184442091	815.0277469249039	811.6097075136885	813.3400576181941	812.3733314390405	805.629954707098	821.9519487851775	814.0634025708317	805.8788033721435	818.8012350984146	810.2368239606369	828.3481648283116	808.4233530321804	809.5753704729261	818.6336959294457	809.1576956570522	817.0751771451825	807.236280120739
809.3221450536378	819.4961977378757	808.9296777770106	808.6986780732354	808.7103673024981	808.1548474804756	809.0398371294232	808.1527563076762	806.4588942584053	812.0604820049226	804.3947538233817	809.1790264719922	806.7876184442091	814.995114600857	811.6097075136885	813.3395620853603	812.3733083652515	805.6299476515682	821.9519487851775	814.0623534308507	805.8788033721435	818.7996111330679	810.2368239606369	828.3458368365738	808.4233530321804	809.5753704729261	818.6329508740976	809.1542727395091	817.0745117284125	807.236280120739
809.3193682916677	819.4961977378757	808.9282719432725	808.6986780732354	808.7088000712894	808.1548474804756	809.0398371294232	808.1527563076762	806.4586539960814	812.0598559813966	804.3916258603643	809.1786285812537	806.7874752624361	814.9356966503526	811.6095733472176	813.3391078877225	812.3725898000873	805.6299476515682	821.9519487851775	814.0621356629017	805.8787595979973	818.7996111330679	810.2365126273492	828.3458368365738	808.4233530321804	809.5753613159098	818.6329508740976	809.1515331484071	817.0741883611067	807.2360963781219
809.3174744976614	819.4961977378757	808.9282325108924	808.6986780732354	808.7082247921963	808.1548474804756	809.0398371294232	808.1525468240646	806.4583613665196	812.0598559813966	804.3891222868007	809.1786285812537	806.7874125228085	814.6325119352806	811.6095733472176	813.3385457632384	812.3705922555083	805.6296886466191	821.9519487851775	814.0619470280527	805.8787541689048	818.7996111330679	810.2365126273492	828.3458368365738	808.4233530321804	809.5753505405654	818.6313558664709	809.1511679560851	817.0741883611067	807.2360963781219
809.3150937169111	819.4961977378757	808.927204653747	808.6984541003437	808.7079876266249	808.1548474804756	809.0398371294232	808.1525468240646	806.4581027371818	812.0597210106439	804.3848317213653	809.1786285812537	806.7873109627823	814.5193591224908	811.6095733472176	813.3381244044672	812.3681006841404	805.6296886466191	821.9519487851775	814.0597601957677	805.8786432626666	818.7974694341762	810.2363247267646	828.3448049141065	808.4233530321804	809.5751578370754	818.6307363747742	809.1491429525275	817.0741883611067	807.2360963781219
809.3103596049481	819.4957221858691	808.925646844154	808.6984541003437	808.7072397807561	808.1546281283587	809.0398371294232	808.1525468240646	806.4580029810916	812.0597210106439	804.3821916126464	809.1786183177053	806.7873109627823	814.4802709128221	811.6095733472176	813.3381244044672	812.3628958860223	805.6296886466191	821.9513695031956	814.059539586718	805.8786432626666	818.7958648300669	810.2363247267646	828.3448049141065	808.4228685341683	809.5751578370754	818.6306140917351	809.1489821366148	817.0738143801283	807.2360251401902
809.3050267995344	819.4951665572859	808.925646844154	808.6984541003437	808.7061310085296	808.153941163659	809.0398371294232	808.1520937469792	806.4576775035413	812.0596619954808	804.3794486085945	809.1786183177053	806.7873109627823	814.4552397847053	811.6095733472176	813.3381244044672	812.3593425007314	805.6296886466191	821.9513695031956	814.059539586718	805.8786432626666	818.7936706283442	810.2363247267646	828.3447788567111	808.4228685341683	809.5750240964712	818.6304724895517	809.1471317452723	817.0725815055231	807.2357709606921
809.302431622694	819.4951512271124	808.9253653753312	808.6984541003437	808.7057846173377	808.153941163659	809.0398371294232	808.1519454491992	806.4571721697199	812.0596619954808	804.3772818946412	809.1781854339463	806.7873109627823	814.4301548096686	811.6095407114462	813.3376622553692	812.3556431472512	805.6296886466191	821.9508381630086	814.0592650632565	805.8784496387494	818.7932050961108	810.2363247267646	828.3446486064034	808.4228685341683	809.5750069395287	818.6299206001285	809.1444708782305	817.0725550575978	807.2356042762963
809.3000673061637	819.4951512271124	808.9244881259999	808.6984541003437	808.704957770056	808.153941163659	809.0394193762767	808.1519454491992	806.4565955037585	812.0596619954808	804.3755825332004	809.1778343040093	806.7873109627823	814.3751019870869	811.6091136270545	813.3376622553692	812.3536944377163	805.6296886466191	821.9508381630086	814.0586380059626	805.8783940147052	818.7920163044049	810.2363247267646	828.3434151651418	808.4228685341683	809.5745121514647	818.6288461415352	809.1429251341281	817.0725550575978	807.2356042762963
809.2986402166537	819.4948175659451	808.9242216936368	808.6984541003437	808.7043155433053	808.1538823107362	809.0393801049466	808.1518838987748	806.4565955037585	812.0593990330611	804.3726159913915	809.177793256783	806.7873109627823	814.3191994255385	811.6089728945386	813.3367885456976	812.3526959124073	805.6296886466191	821.9508381630086	814.0586380059626	805.8783940147052	818.7915459829729	810.2363247267646	828.3434151651418	808.4228113134593	809.5745121514647	818.6282369883492	809.1386670348154	817.069694087456	807.2355130232675
809.2968606928517	819.4948175659451	808.9239613293579	808.6984541003437	808.7035947382861	808.1538823107362	809.0393801049466	808.1518652090963	806.4559654493044	812.0591103775745	804.3696753031404	809.1776540640732	806.7873109627823	814.2377075874969	811.6089728945386	813.3367885456976	812.351821075754	805.6296886466191	821.9508381630086	814.0586380059626	805.8783236190211	818.7913476540016	810.2363247267646	828.3424339143896	808.4228113134593	809.5745121514647	818.6264738055842	809.1352141371491	817.069632899985	807.235254101863
809.2951095715498	819.4945863579854	808.9229718352229	808.6984541003437	808.7034969062271	808.1538823107362	809.0392851073545	808.1516670973278	806.4559654493044	812.0590193533137	804.3666807417602	809.1776540640732	806.7873109627823	814.1976023038889	811.6089728945386	813.3367843173302	812.3494679047851	805.6296886466191	821.9507136695605	814.0586380059626	805.8782798885383	818.7894999073604	810.2363247267646	828.3413561017755	808.4228113134593	809.5741390203975	818.6251531937513	809.1332942956224	817.0693735166416	807.2352328182894
809.2925154843916	819.4943995394653	808.9223105765113	808.6984541003437	808.7031486310213	808.1538823107362	809.0389252967854	808.1516670973278	806.4559654493044	812.0590193533137	804.3651873194347	809.1776540640732	806.7873109627823	814.1513353941549	811.6088777190573	813.3365393171678	812.3483571841716	805.6296886466191	821.9501364005921	814.0586380059626	805.8782798885383	818.7888458838963	810.2360798742201	828.3413561017755	808.4228113134593	809.5741390203975	818.6242637429309	809.1311484921902	817.0693735166416	807.2352328182894
809.2908169748005	819.4939504645927	808.9217018811214	808.6982022378374	808.7029855566607	808.1538823107362	809.0389252967854	808.1512826161916	806.4555688660499	812.0590193533137	804.3626637693006	809.1771395085876	806.7873109627823	814.1128101393125	811.608428065166	813.3349560557233	812.3480294950703	805.6296886466191	821.9501364005921	814.0585087193552	805.8782798885383	818.7878300780609	810.2360798742201	828.3413561017755	808.422443362697	809.5741390203975	818.6235519917811	809.1291449713254	817.0690747143937	807.2352328182894
809.2890750828169	819.4939504645927	808.9207314015989	808.6982022378374	808.702746144944	808.1538823107362	809.0386380857591	808.1510479605953	806.4554490120292	812.0590193533137	804.3579079586093	809.1771395085876	806.7873109627823	813.8964497172566	811.608428065166	813.3349560557233	812.3454846983385	805.6296796235773	821.9501364005921	814.0579941370295	805.8782578163763	818.7841286347249	810.2360798742201	828.3410832025035	808.422443362697	809.5741390203975	818.6221896340455	809.128137920746	817.0690747143937	807.2351100928466
809.2850849075749	819.4939504645927	808.9201331999161	808.6979948065954	808.7026985547325	808.1538823107362	809.0386380857591	808.1510479605953	806.4554490120292	812.058896324032	804.356107166577	809.1771395085876	806.7872564963309	813.8745944368259	811.6083923934483	813.3345787647021	812.3433838071273	805.6296796235773	821.9498575776412	814.0550680422544	805.8782578163763	818.7806906073175	810.2360798742201	828.3407450350916	808.422443362697	809.5741390203975	818.6201682574961	809.1248380771733	817.0682991477092	807.2351100928466
809.2825774652598	819.4937650148624	808.9196884969786	808.6974062834075	808.7026985547325	808.1538761350824	809.0386380857591	808.1510479605953	806.4550185953768	812.0587315376342	804.3523881325108	809.1771395085876	806.7871254628016	813.859178138989	811.6083923934483	813.334565720488	812.3425955578238	805.6296796235773	821.9494213143696	814.0540414636764	805.8782578163763	818.7793339463898	810.2360798742201	828.3407450350916	808.422443362697	809.5741390203975	818.6201682574961	809.1233951921198	817.0677864627842	807.2351100928466
809.2794951117515	819.4926177840703	808.9195751139191	808.6973616710156	808.702151092333	808.1538759161366	809.0386380857591	808.1509720557217	806.4545271576382	812.0585803473447	804.3507489042797	809.1771395085876	806.7871254628016	813.8531985393685	811.6083923934483	813.3344727793067	812.3414078394054	805.6296796235773	821.9494213143696	814.0540414636764	805.8782578163763	818.7793339463898	810.2360798742201	828.3407450350916	808.4222980853841	809.5741390203975	818.6188326939089	809.1199193976072	817.0662243421843	807.2351100928466
809.2767569052456	819.492467815739	808.9190701115616	808.696499689744	808.7014435016059	808.1537580395329	809.0386380857591	808.1509720557217	806.4545271576382	812.0585305978999	804.3497201442493	809.1771395085876	806.7871254628016	813.8471642164055	811.607868985149	813.3344727793067	812.3400856190924	805.6295620127562	821.948739814206	814.0540414636764	805.8782497592438	818.7782811051837	810.2360798742201	828.34070588233	808.4222980853841	809.5741390203975	818.6170786059854	809.1174672646497	817.0662243421843	807.2351100928466
809.2742780163921	819.4917473564318	808.9190030925467	808.6964209389965	808.701414342548	808.1537580395329	809.0386380857591	808.1509720557217	806.4545271576382	812.0579661341372	804.34662761344	809.1771395085876	806.7869607065581	813.841296709584	811.60746235161	813.3344727793067	812.3392632078926	805.6295040242904	821.948739814206	814.053881446726	805.8782497592438	818.7747261316284	810.2360798742201	828.3393459021047	808.4222980853841	809.5741390203975	818.6164306646169	809.1163633835043	817.0656058951057	807.2351100928466
809.2717327444446	819.4917473564318	808.9189027715084	808.6963976409356	808.701414342548	808.1537580395329	809.0383597104457	808.1509720557217	806.4544924365645	812.0579661341372	804.3454668289772	809.1771395085876	806.7869607065581	813.8304061363281	811.60746235161	813.3339375201926	812.3378890051489	805.6291366758171	821.9478850429613	814.0533434665758	805.8782497592438	818.7743173512519	810.23602224279	828.3393114272181	808.4221783046445	809.5741390203975	818.6157295326898	809.1143673237913	817.0634581117608	807.2351100928466
809.2682284910911	819.4917473564318	808.918056321625	808.6963976409356	808.7012006502679	808.1537580395329	809.03834627265	808.1509720557217	806.4544924365645	812.0576201946316	804.3440966084379	809.1771395085876	806.7869607065581	813.8216230153822	811.60746235161	813.3339375201926	812.3371656633472	805.6286653059933	821.9469232432355	814.0513218196749	805.8781172448377	818.7731679371116	810.23602224279	828.3391096507022	808.4221783046445	809.5741390203975	818.6149402275687	809.1137500694961	817.0631683247291	807.2351100928466
809.2634654846421	819.4917473564318	808.918056321625	808.6963976409356	808.7007828640485	808.1537314920397	809.0381417682634	808.1509720557217	806.4540259702698	812.0576201946316	804.3425676217055	809.1771395085876	806.7869607065581	813.776622528603	811.607341885642	813.3339375201926	812.3365387360681	805.6286653059933	821.9468671040627	814.0513218196749	805.8781172448377	818.7709640037741	810.2359217341659	828.3390257041489	808.4220302191538	809.5741390203975	818.6144463084368	809.1122593471381	817.0628375075562	807.2351100928466
809.2610666883979	819.4917473564318	808.918056321625	808.6963488973147	808.7003435660876	808.1537314920397	809.0381417682634	808.1509720557217	806.453847586903	812.0574048275171	804.3409371594594	809.1771395085876	806.7869564493537	813.7690798810422	811.607341885642	813.3336141976316	812.3353180675898	805.6280227510466	821.9468671040627	814.0513218196749	805.8781172448377	818.7691927827191	810.2358030990887	828.3371082783322	808.4220302191538	809.5740072534874	818.6134519461513	809.1112181335612	817.0624929089408	807.2351100928466
809.2578819598916	819.4917473564318	808.917346676403	808.6963488973147	808.6996776370461	808.1537003997778	809.0381417682634	808.1509720557217	806.4535708477337	812.0574048275171	804.3404692190867	809.1771395085876	806.7869564493537	813.7616282122606	811.6070499240222	813.3336141976316	812.334028354609	805.6280227510466	821.9465237294627	814.0509024635525	805.8781172448377	818.7679501797468	810.2358030990887	828.3365285050378	808.4220302191538	809.5740072534874	818.6101524875029	809.1097104614068	817.0623748026485	807.2351100928466
809.2571410757945	819.49104855859	808.9151961186429	808.6963488973147	808.6989007504219	808.1535439028593	809.0381379106193	808.1509720557217	806.4535708477337	812.0574048275171	804.3372115972087	809.1771395085876	806.7868434430566	813.7580211221508	811.6068843525874	813.3336102603313	812.3331719104298	805.6280227510466	821.9464203927846	814.0509024635525	805.8781172448377	818.7669052760143	810.2358030990887	828.3352784679541	808.421884846798	809.5740072534874	818.608430957208	809.1090691633683	817.0623748026485	807.2350919327371
809.2556395989811	819.4907244788793	808.9142297189966	808.6963488973147	808.6988505700544	808.1534118315111	809.0381301752142	808.1507907061238	806.4534162818854	812.0571158398219	804.3367318735981	809.1771395085876	806.7868434430566	813.7543883191638	811.6068725825052	813.3328711684209	812.3312885981926	805.6280227510466	821.9460706610962	814.0506575687426	805.8781172448377	818.7666028752361	810.2358030990887	828.334183767369	808.421884846798	809.5740072534874	818.6069763338014	809.1078889900333	817.0623748026485	807.2350344148447
809.2548307875003	819.4907244788793	808.9141399624094	808.6963488973147	808.6988088048587	808.1534118315111	809.0381301752142	808.1507377926193	806.4531886628067	812.0571158398219	804.33589969671	809.1771395085876	806.7868434430566	813.7505422931127	811.6068725825052	813.3327746166347	812.3296287364973	805.6280227510466	821.9460706610962	814.0506575687426	805.8781172448377	818.7648517417208	810.2358030990887	828.3332353014703	808.421884846798	809.5740072534874	818.6036180837864	809.1066087328801	817.0623748026485	807.2350344148447
809.2538569808038	819.4907244788793	808.9134254866549	808.6963488973147	808.6983864455235	808.1534118315111	809.0381077481774	808.1507377926193	806.4529784956627	812.0571158398219	804.3348034934863	809.1771395085876	806.7867962215813	813.7485041324504	811.6068725825052	813.3327746166347	812.3292690922392	805.6280224229495	821.9460706610962	814.0505341687415	805.8781172448377	818.7640505058685	810.2358030990887	828.3326324992034	808.4218627177241	809.5740072534874	818.6021500244556	809.1059736815316	817.0618728491846	807.2349461625993
809.2532916423672	819.490684438215	808.9131284079273	808.6963488973147	808.6980961902991	808.1534118315111	809.0380628245628	808.1507377926193	806.4529784956627	812.056875622034	804.334135334817	809.1771395085876	806.7867962215813	813.7444748543056	811.6068725825052	813.3323082531302	812.3278913161671	805.6278745190473	821.9460706610962	814.0505341687415	805.8781172448377	818.762988787905	810.2354826274126	828.3324202465286	808.4218627177241	809.5740072534874	818.5997641052556	809.1041951488484	817.0616983227287	807.2348548560309
809.2514345464249	819.4905598356941	808.9125305767078	808.6962008462763	808.6978440154522	808.1534118315111	809.0376684504002	808.1507377926193	806.4529765770999	812.056875622034	804.3340479331321	809.1769496220842	806.7867962215813	813.7416533641007	811.606610354336	813.3319762669234	812.3262199833479	805.627848614041	821.9459780366815	814.0501991243041	805.8780822940118	818.7616163034446	810.2354826274126	828.331171369356	808.4218627177241	809.5740072534874	818.5988157304739	809.1020456853843	817.0616983227287	807.2345283842826
809.2502071352576	819.4901527091869	808.912463695491	808.6961676142654	808.6976227116672	808.1534118315111	809.0374530998847	808.1507377926193	806.4529109452988	812.056875622034	804.3336689986451	809.1769496220842	806.7867962215813	813.7395637071932	811.606610354336	813.3319762669234	812.3244930371901	805.627848614041	821.9458006337691	814.0495496672942	805.8780822940118	818.7602619907157	810.2354826274126	828.3311489974402	808.4217957152769	809.5740072534874	818.5971580543599	809.0986276157648	817.0606799364857	807.2345283842826
809.2489737354167	819.4899221879314	808.9119055568223	808.6961676142654	808.6974585542994	808.1534118315111	809.0374530998847	808.1507377926193	806.4529109452988	812.056875622034	804.3330548289957	809.1769496220842	806.7867962215813	813.7387789431765	811.606610354336	813.3319762669234	812.3242517508969	805.6276209605726	821.9453328030849	814.049037496215	805.8780822940118	818.758376836005	810.2354826274126	828.3295898196034	808.421649083066	809.5740072534874	818.5966625901511	809.0979296329785	817.0606799364857	807.2345283842826
809.2475269474979	819.4899221879314	808.9119055568223	808.6960471380368	808.6973375403107	808.1534118315111	809.0374530998847	808.1506863300995	806.4528958249845	812.056875622034	804.3325796753562	809.1769496220842	806.7867962215813	813.7382870338994	811.6064434495705	813.3319762669234	812.3230857490828	805.6275548821534	821.9453328030849	814.049037496215	805.8780822940118	818.7570731127432	810.2353894595158	828.3289199542029	808.421649083066	809.5740072534874	818.59505715006	809.09553067997	817.0606799364857	807.2345283842826
809.2462919084568	819.4899221879314	808.9115107455583	808.6960471380368	808.6973268382039	808.1534118315111	809.0374224486181	808.1503236230276	806.452615936602	812.056875622034	804.3321013777066	809.1769496220842	806.7867962215813	813.7370888806554	811.6062319847576	813.3319068103447	812.3195595625817	805.6274102453037	821.9453328030849	814.0484852536288	805.8780822940118	818.7567871884152	810.2353077000998	828.328228273288	808.421649083066	809.5740072534874	818.5932017802305	809.0941218122363	817.0605111070147	807.2345283842826
809.2438860789274	819.4899221879314	808.9115107455583	808.6959798935411	808.6973268382039	808.1534118315111	809.0372336477144	808.1503236230276	806.4523781924414	812.0567887637602	804.3315292316131	809.1769496220842	806.7867962215813	813.7360926615045	811.6062319847576	813.3319068103447	812.3175987910029	805.6272416237837	821.9450663133089	814.0484852536288	805.8780822940118	818.7541743986803	810.2351507457533	828.3269875517301	808.4216194888187	809.5740072534874	818.5896460651724	809.093114319988	817.0605111070147	807.2345283842826
809.2416325302821	819.4897040176069	808.9113524409707	808.6959798935411	808.6971579221674	808.1534118315111	809.0371053416471	808.1503076016191	806.4520607352323	812.0565144772238	804.3313863827476	809.1768422880107	806.7866664026598	813.7340684582629	811.6062319847576	813.3319068103447	812.315777956247	805.6272416237837	821.9450663133089	814.0484852536288	805.8780822940118	818.7525532441942	810.2351507457533	828.3269875517301	808.4214282133476	809.5738683763392	818.5873042021883	809.0917654635604	817.0604738276359	807.2345283842826
809.2402043419398	819.4888292821346	808.9113524409707	808.6958865339768	808.6968680708437	808.1534118315111	809.0371053416471	808.1502662003904	806.451935261862	812.0565144772238	804.3311366850837	809.1768422880107	806.7866664026598	813.7315858036774	811.6062319847576	813.3316832542093	812.3142525841552	805.6272416237837	821.9450663133089	814.0484329358242	805.8780822940118	818.7511843135421	810.2351507457533	828.3264783561699	808.4214282133476	809.5738683763392	818.5853438853276	809.0906462021052	817.0604738276359	807.2344364474433
809.236534349344	819.4884418016304	808.9113524409707	808.6958634594793	808.6964793836396	808.1534118315111	809.0371053416471	808.1502662003904	806.4517812198762	812.0565144772238	804.3309377421245	809.1768090814192	806.7865572399857	813.7309241702703	811.6062319847576	813.3315753490526	812.3138899753867	805.6272416237837	821.9450663133089	814.0484019071772	805.8780822940118	818.7501047418207	810.2351507457533	828.3264783561699	808.4214282133476	809.5738683763392	818.5845412463561	809.0897082756	817.059617552583	807.2344364474433
809.2353703498898	819.4880201435534	808.9112624010847	808.6958634594793	808.6961664751923	808.1534118315111	809.0371053416471	808.1500849052928	806.4517314653249	812.0565144772238	804.3306894034152	809.1766764668698	806.7865572399857	813.7294688839401	811.6062319847576	813.3315753490526	812.3125737182754	805.6271903078842	821.9450663133089	814.0483841600519	805.8780822940118	818.749402307855	810.2351507457533	828.3261069858252	808.4214282133476	809.5738683763392	818.5836077323316	809.08911596274	817.0595348956606	807.2344364474433
809.2339387198078	819.4873546138836	808.9107491014416	808.6955762581041	808.6959352203618	808.1534118315111	809.0371053416471	808.1500849052928	806.4516670243636	812.0565144772238	804.3304320482786	809.1766764668698	806.7865572399857	813.728967146487	811.6060899128313	813.3315753490526	812.311664110198	805.6271903078842	821.9449668067512	814.04787770873	805.8780822940118	818.7475424610252	810.2351507457533	828.3254471184146	808.4214282133476	809.5738586396063	818.5825699097581	809.087798460578	817.0595348956606	807.2344164340952
809.2334313894214	819.4873546138836	808.9105268187403	808.6955762581041	808.6959352203618	808.1534118315111	809.0371053416471	808.1500774295097	806.4514616393496	812.0563400203879	804.3303207819287	809.1764858355274	806.7865572399857	813.7282800588005	811.6060284942838	813.3314356936136	812.3107144570013	805.6271903078842	821.9446924668964	814.0474846300261	805.8780822940118	818.7468255213723	810.2351507457533	828.3254471184146	808.4213324427227	809.5736174782177	818.5809290947057	809.0872243838048	817.0595348956606	807.2344164340952
809.2324980090503	819.4872119337915	808.9102003960555	808.6955762581041	808.6956142574815	808.1534118315111	809.0370669161786	808.1500364554769	806.4512438889802	812.0563400203879	804.3299275008826	809.1764858355274	806.7865415542369	813.7274362266749	811.605896203173	813.3314356936136	812.3081512833804	805.627028717464	821.9446924668964	814.0474077405821	805.8780822940118	818.7446486151123	810.2351507457533	828.3254471184146	808.4213324427227	809.5734435830726	818.5801223101492	809.0868277976194	817.0594123417574	807.2344164340952
809.2315251599471	819.4869603353145	808.9094881947191	808.6955645707474	808.6955731236717	808.1534118315111	809.0370669161786	808.1498838903838	806.4507478533134	812.0563139446447	804.3297777208599	809.1763888067321	806.7865415542369	813.7256420306346	811.605896203173	813.3312735612558	812.3060249005115	805.627028717464	821.9446924668964	814.0472610077036	805.8780822940118	818.7412150723627	810.2351507457533	828.3248621371966	808.4210816802952	809.5734435830726	818.5788292928546	809.085938473051	817.0594060628528	807.2344164340952
809.2304830657886	819.4864395370229	808.9094881947191	808.6955508566525	808.6955182485046	808.1534118315111	809.0370669161786	808.1498838903838	806.4507478533134	812.0563139446447	804.3296654936859	809.1763888067321	806.7865415542369	813.7248071887769	811.605896203173	813.3312735612558	812.3050190717437	805.6269214576108	821.9446924668964	814.0470161559291	805.8780822940118	818.7404321660774	810.2351507457533	828.3243482066448	808.4210816802952	809.5734435830726	818.5781534992738	809.0855679133128	817.0586779959389	807.2344164340952
809.2299915832167	819.4864227567881	808.9094881947191	808.6952860855872	808.6954557540671	808.1534118315111	809.0370669161786	808.1498838903838	806.4507411796454	812.0562713560365	804.3294225095183	809.1763269455201	806.786515778675	813.7240727239431	811.605896203173	813.3312735612558	812.3005312513463	805.6268302433414	821.9443179779767	814.0470161559291	805.8780638633211	818.7388279037598	810.235124485736	828.3243482066448	808.4209827477339	809.5734435830726	818.5767952587685	809.0847171155043	817.0581852550754	807.2344164340952
809.22972081814	819.4858032622037	808.9092694900964	808.6952860855872	808.6954218541139	808.1534118315111	809.0368528713443	808.1498838903838	806.4507388651394	812.0562713560365	804.3292778178043	809.1763269455201	806.786515778675	813.7236357585098	811.605896203173	813.3312512757227	812.2992806182607	805.6268302433414	821.9443124461087	814.0470161559291	805.8780638633211	818.7370428932903	810.235124485736	828.3239766852842	808.4209406862221	809.5734435830726	818.5757598932263	809.084071997713	817.0581597189389	807.2344164340952
809.229079110961	819.4852965543811	808.9090356322675	808.695268834856	808.6952564812291	808.1534118315111	809.0368528713443	808.1498838903838	806.45044127545	812.0561511762812	804.3292080672346	809.1763269455201	806.786515778675	813.7221420597319	811.605896203173	813.3309456307776	812.2972325530343	805.6268302433414	821.9443124461087	814.0468406893273	805.8780638633211	818.7358398480508	810.235124485736	828.3239766852842	808.4209406862221	809.5734435830726	818.5737842252618	809.083456526865	817.0581597189389	807.2344164340952
809.2281794662445	819.4852965543811	808.9089149945027	808.695268834856	808.6952164978134	808.1534118315111	809.0368528713443	808.1498838903838	806.4503956640048	812.0561223650076	804.3290746862245	809.1762413833159	806.786515778675	813.7211178271905	811.605878962759	813.330816298799	812.2961511981622	805.6268302433414	821.9442768498859	814.0468406893273	805.8780638633211	818.7342000392866	810.2351136321557	828.3231052530454	808.4209406862221	809.5734435830726	818.573025551433	809.0826141972788	817.0581597189389	807.2344164340952
809.2277795432424	819.4852965543811	808.9088330498706	808.6951312006737	808.6952164978134	808.15338448132	809.0368528713443	808.1498838903838	806.4503436731364	812.0561223650076	804.3289815244373	809.1762413833159	806.786515778675	813.72003779351	811.6058637647379	813.330816298799	812.2939778713358	805.6266272149858	821.9442768498859	814.0463568944124	805.8780638633211	818.7332817506216	810.2351136321557	828.3231052530454	808.4209406862221	809.5734243328956	818.5716684132879	809.0813467063945	817.0578620493311	807.2344164340952
809.2273907036637	819.4851639626188	808.908663455926	808.6951312006737	808.6952164978134	808.15338448132	809.0368424012548	808.1498838903838	806.4502164986998	812.0561223650076	804.3288088197833	809.1762413833159	806.786515778675	813.7192877918585	811.6058637647379	813.3307083250767	812.2925208409772	805.6266272149858	821.9442768498859	814.0463568944124	805.8780638633211	818.7328654542346	810.2351136321557	828.3222146841198	808.4209406862221	809.5733694975456	818.5713890773186	809.080618675579	817.0578620493311	807.2344164340952
809.2267015089094	819.4851639626188	808.9085068360465	808.6951312006737	808.6952164978134	808.1533791468146	809.0365100666374	808.1498838903838	806.4501218843935	812.0560550030608	804.3287094534023	809.1760998746088	806.7865085268405	813.7186577539037	811.6055285782152	813.3305137539602	812.2911455865466	805.6266272149858	821.9442768498859	814.0460907582001	805.878027282486	818.7324440941812	810.2351136321557	828.3220468246172	808.4209406862221	809.5732967805093	818.5701619788414	809.0799374153398	817.0577491232897	807.2343621152075
809.2255967223421	819.4851186378181	808.9085068360465	808.6951312006737	808.6951276248118	808.1533791468146	809.0364486889109	808.1498838903838	806.4501218843935	812.0560550030608	804.3284488301509	809.1759790069935	806.7865085268405	813.7178469856993	811.6055285782152	813.3305137539602	812.2882983150389	805.6266272149858	821.944206716475	814.0458563035043	805.8779934320328	818.7309395578646	810.2351136321557	828.3216630451631	808.4209406862221	809.5732234567862	818.5691644708571	809.0793675224465	817.0570757957807	807.2343432970562
809.2247971222893	819.4850997588788	808.9083351531475	808.6950407531248	808.6949958236586	808.1533791468146	809.0364486889109	808.1498838903838	806.4499550055298	812.0559965712971	804.3282753455173	809.1759790069935	806.7865085268405	813.7154795051088	811.6055285782152	813.3304808258125	812.2871564408263	805.6265315941475	821.944206716475	814.0458563035043	805.8779551224595	818.7274614399889	810.2351055589038	828.3212197077304	808.4209010549333	809.5732234567862	818.5690305477056	809.0787953993312	817.0570015588838	807.2342003281441
809.2238604081979	819.4849801139405	808.9081371974681	808.6949287761947	808.6949958236586	808.1533791468146	809.0364067442013	808.1498838903838	806.4498400399053	812.0559297252289	804.3282551854679	809.1759350680212	806.7865085268405	813.7148439823477	811.6055285782152	813.3304808258125	812.2857877875299	805.6265315941475	821.944206716475	814.0458563035043	805.8779551224595	818.7274614399889	810.2351055589038	828.320677542076	808.4209010549333	809.5732091785367	818.5679803685605	809.0781220479506	817.0569266069947	807.2342003281441
809.2232193795626	819.4844776666259	808.9077015500955	808.6948936487252	808.694985310753	808.1533220701536	809.0363615140603	808.1498838903838	806.4498400399053	812.0559297252289	804.3282415670205	809.1758956800977	806.7865085268405	813.7145479148437	811.6055285782152	813.3304520393903	812.2848534175574	805.6263918602602	821.944206716475	814.0456315804981	805.8778343423894	818.7258305151115	810.2349938044567	828.3204500397349	808.4209010549333	809.5732091785367	818.5670500073186	809.0776462177324	817.0568535069143	807.2342003281441
809.2228659307577	819.484161102838	808.9077015500955	808.6948936487252	808.6948694221268	808.1533220701536	809.0361343697305	808.1498838903838	806.4496049588829	812.0558012828008	804.3280999007706	809.1757871200657	806.7865085268405	813.7140181479175	811.6055285782152	813.3304520393903	812.2825377278581	805.6263918602602	821.944206716475	814.0456315804981	805.8778343423894	818.7245136023174	810.2349133442856	828.3204500397349	808.4209010549333	809.5731986039874	818.566106321067	809.0774636749416	817.0562886656414	807.2342003281441
809.2223211997525	819.4839890427735	808.9074285744208	808.6948936487252	808.6948041307775	808.1532507815567	809.036107331671	808.1498838903838	806.4494729461063	812.0558012828008	804.3280467730768	809.1757871200657	806.7865085268405	813.7131665476643	811.6054268671377	813.3304520393903	812.2801105324401	805.6263040131324	821.944206716475	814.0453386727396	805.8778280314407	818.7238974361013	810.2348732478634	828.3199252308035	808.4209010549333	809.5731642586039	818.564977352954	809.0768045853728	817.055357463539	807.2342003281441
809.2220643469142	819.4836657629601	808.9072920947488	808.6948936487252	808.694801391614	808.1531573686067	809.036107331671	808.1498116837399	806.449311806096	812.05579023059	804.3278181933993	809.1757871200657	806.7864827486354	813.7125295851164	811.6054268671377	813.3303760802966	812.2794507816683	805.6263040131324	821.944206716475	814.0452685179987	805.8778280314407	818.7232762310103	810.23485124536	828.3199252308035	808.4209010549333	809.573133848161	818.5638084395425	809.0763842172184	817.0548770642217	807.2341659546386
809.2214292683798	819.4836657629601	808.9070002041794	808.6947871518158	808.694801391614	808.1531573686067	809.036107331671	808.1498116837399	806.449311806096	812.05579023059	804.3277149281357	809.1757610584353	806.7864827486354	813.7123133421057	811.6054172840858	813.3302809363615	812.2775566139818	805.6263040131324	821.944206716475	814.0452685179987	805.8778280314407	818.7229005573739	810.2348462310626	828.3197151473964	808.4209010549333	809.573105985107	818.5622127400115	809.0761748749994	817.0548506437699	807.2341659546386
809.2205477319065	819.4834398567458	808.9068482088684	808.6947871518158	808.6945813798922	808.1531573686067	809.0358586318092	808.1497022035632	806.4492404233285	812.0557063963092	804.3276578833039	809.1757594932899	806.7864827486354	813.7117179042754	811.6054172840858	813.3302454333844	812.2766467878008	805.6262416604555	821.9439699524661	814.0451549585468	805.8777817649826	818.721465578642	810.2348462310626	828.3197151473964	808.4209010549333	809.573105985107	818.5610606188139	809.0755717870384	817.0547266162051	807.2341659546386
809.2199344653226	819.4834398567458	808.9067968110511	808.6947683836423	808.6945813798922	808.1531573686067	809.0358586318092	808.1497022035632	806.4492404233285	812.0557063963092	804.3275830569629	809.1756788815068	806.7864682797139	813.7113945972366	811.6054172840858	813.3300855610399	812.2754375766355	805.6262416604555	821.9439322560971	814.0450316026366	805.877775928319	818.7202958650078	810.2348462310626	828.3197151473964	808.4208361364099	809.573105985107	818.5594385114048	809.0750642310875	817.0545459321456	807.2341659546386
809.2196584986737	819.4827428729287	808.9067606771216	808.6947601035441	808.6945813798922	808.1531573686067	809.0358586318092	808.1497022035632	806.4491877744036	812.0556247861412	804.3274989277351	809.1756617615215	806.7864313541934	813.7108065380438	811.6054172840858	813.3300855610399	812.2750533789202	805.6262416604555	821.9438739251488	814.0447626029406	805.877775928319	818.7131900947913	810.2348462310626	828.3192674718289	808.4208361364099	809.5730715359031	818.55474615709	809.0739278548631	817.05449773105	807.2341418696616
809.2192979469689	819.4827428729287	808.9067282436735	808.6946414980926	808.694552310089	808.1531573686067	809.0358586318092	808.1496874855976	806.4491591421508	812.0556247861412	804.3273296552981	809.1755268550553	806.7864313541934	813.7103150953037	811.6054172840858	813.3300855610399	812.2744231008118	805.6262416604555	821.9436951864441	814.04460078118	805.8777671118272	818.7081241576716	810.2348462310626	828.3190317378275	808.4208361364099	809.5730658842405	818.5534409289579	809.0728172223079	817.0543657026799	807.2341418696616
809.2188564583121	819.4826179932618	808.906557329913	808.6946414980926	808.694488971307	808.1531573686067	809.0358586318092	808.1496874855976	806.4491591421508	812.0556247861412	804.3272785602134	809.1754246890222	806.7864313541934	813.7100525924329	811.6054172840858	813.3299572496026	812.2733918824781	805.6262416604555	821.9436951864441	814.0445434585231	805.8777671118272	818.7051931872105	810.2348462310626	828.3190317378275	808.4208171220029	809.5730658842405	818.552076084745	809.0722261977206	817.0541961975816	807.2341004505064
809.2184899141236	819.4824312841156	808.906557329913	808.6946023583297	808.6944332079585	808.1531573686067	809.0358586318092	808.1496874855976	806.4491562266487	812.0556247861412	804.3272713883445	809.1754246890222	806.7864313541934	813.7095432412485	811.6054172840858	813.3299572496026	812.2713158701417	805.6261873929726	821.9436951864441	814.0445384797232	805.8777671118272	818.7027104513024	810.2348462310626	828.3188589893927	808.4208171220029	809.5730047572933	818.5516882021956	809.0716535427384	817.0537633007916	807.2340246215948
809.2180744398206	819.4823654631119	808.9065382193155	808.6945871163236	808.6944332079585	808.1531573686067	809.0357946221794	808.1496874855976	806.4488745495503	812.0556247861412	804.3272593917267	809.1754246890222	806.7864313541934	813.7090973512497	811.6054172840858	813.329887035281	812.2701392480261	805.6261873929726	821.9436951864441	814.044121169621	805.8777534196813	818.7008317657433	810.2348316424875	828.3186827243798	808.4206947611283	809.5730047572933	818.5508380571631	809.0713019882024	817.0537633007916	807.2340246215948
809.2178982667034	819.4821602987282	808.9064206551827	808.694520841659	808.6944332079585	808.1531573686067	809.0356437080686	808.1496874855976	806.4488624771133	812.0556247861412	804.3272354315392	809.1753910996317	806.7864313541934	813.7085557848574	811.6054172840858	813.3297182817458	812.2695988086988	805.6261348691005	821.9435939828055	814.0440016707909	805.8777534196813	818.6997617617233	810.2348316424875	828.3184523896551	808.420655114595	809.5729635493662	818.5496743197775	809.070423385992	817.0536689426951	807.2340246215948
809.2175848840164	819.4818355024116	808.9062226631697	808.6945022552953	808.6944205736805	808.1531573686067	809.0356437080686	808.1496874855976	806.4488232817636	812.0556247861412	804.3272337285298	809.1753910996317	806.7864288503462	813.7081688268348	811.6054029536014	813.3297182817458	812.268138682367	805.6261348691005	821.943469932291	814.0439114339473	805.8777534196813	818.6986882458209	810.2348316424875	828.3184523896551	808.420655114595	809.5729506041619	818.5488559515626	809.0692166211255	817.0535591912918	807.2340246215948
809.2172084993834	819.4817838860416	808.9061881620064	808.6945022552953	808.6944162234024	808.1531573686067	809.0356437080686	808.1496791642119	806.4486952544153	812.0556216455711	804.3271821348116	809.1753910996317	806.7864288503462	813.7081267940771	811.6054029536014	813.3297182817458	812.2673962441547	805.6261348691005	821.943469932291	814.0439114339473	805.8777534196813	818.6977954247485	810.2348316424875	828.3181019807896	808.4206005717181	809.5729198421693	818.5482319153934	809.0678430243669	817.0533482224117	807.2339958315808
809.2168104252805	819.4817838860416	808.9061315494553	808.6944547834261	808.6943890172423	808.1531573686067	809.0356180722773	808.1496791642119	806.4486162178127	812.0556187969563	804.3271085425757	809.1753910996317	806.7864057963083	813.7076388018057	811.6054029536014	813.3296500765126	812.2661988216917	805.6261348691005	821.943469932291	814.04365301674	805.8777511334685	818.6972207964195	810.2347837472748	828.3180126535996	808.4206005717181	809.5728208503522	818.5476171917671	809.0672681966947	817.0530718464076	807.2339958315808
809.2166225995071	819.4816818005371	808.9061135500752	808.6944547834261	808.6943890172423	808.1531573686067	809.0355031792529	808.1496343226488	806.4486162178127	812.0555340804333	804.3270436803758	809.1753910996317	806.7864057963083	813.7071918533011	811.6054029536014	813.3296500765126	812.2652107950203	805.6261205607356	821.9433856429353	814.0434830272808	805.8777511334685	818.6962639981451	810.2347837472748	828.3177897995988	808.4205986254192	809.5728162858794	818.546661507042	809.0667300949708	817.0527443057899	807.2339958315808
809.2163708187959	819.4814338070566	808.9060826072646	808.6944071527982	808.6943890172423	808.1531573686067	809.035450817176	808.1496343226488	806.4486162178127	812.0555119121416	804.3269741855968	809.1753204483131	806.7864057963083	813.7070951412331	811.6053036863334	813.3296500765126	812.263461228414	805.6260588056849	821.9433082315564	814.0433833710756	805.8777374649344	818.6934000308995	810.2347837472748	828.3175312325932	808.4205720179979	809.572730268854	818.5456959353374	809.0664082537357	817.0522720358008	807.2339958315808
809.2158814612568	819.4814027746346	808.9060826072646	808.6943134044674	808.6942860857946	808.1531573686067	809.035450817176	808.1496029871147	806.4485569257839	812.0555119121416	804.3269562635353	809.1752694817507	806.7864057963083	813.7068631308683	811.6052738046347	813.3295048853286	812.2620240988804	805.6260536829019	821.9431136433795	814.0433833710756	805.8777374649344	818.6902280100558	810.2347837472748	828.3173201665131	808.4205720179979	809.5726703098923	818.5445867871399	809.066008360172	817.0522097580621	807.2339958315808
809.2156043829331	819.4811977378341	808.90594567854	808.6943134044674	808.6942860857946	808.1531573686067	809.035450817176	808.1495627340161	806.4484499911072	812.0555119121416	804.3269205171459	809.1752090566761	806.7864057963083	813.7062855303266	811.6052738046347	813.329425189127	812.2567443186595	805.6259763455934	821.9430796551413	814.0430810569487	805.877734413827	818.6891465570213	810.2347429197806	828.3173201665131	808.4205720179979	809.5726703098923	818.5438664125538	809.0658831221832	817.0521560105263	807.2339958315808
809.2154051535853	819.4810411018592	808.905684780439	808.6943134044674	808.6941432769563	808.1531573686067	809.0354445537456	808.1495100191778	806.4483345398532	812.0555119121416	804.3268591867685	809.1752090566761	806.7863741355686	813.7059154965818	811.6052738046347	813.329422579485	812.255818216601	805.6259567941456	821.9429820374237	814.0430002847694	805.8777130519998	818.687565382698	810.2346682830308	828.3171620483635	808.4205251915654	809.5726703098923	818.5431542817953	809.0654747504387	817.0519195462712	807.2339958315808
809.2151542719416	819.4808754097508	808.905565405688	808.6943134044674	808.6941432769563	808.1531573686067	809.0354445537456	808.1494652749618	806.4483345398532	812.055497042006	804.3267707938109	809.1752090566761	806.7863741355686	813.7058175982286	811.6052738046347	813.329422579485	812.2539611741774	805.6259206993487	821.9429805351937	814.0430002847694	805.8777130519998	818.6868814754647	810.2346682830308	828.3171620483635	808.4205033834653	809.5726629390686	818.5410609323436	809.0651733441813	817.0518707243575	807.2339958315808
809.214917165363	819.4805498340241	808.905565405688	808.6943134044674	808.6941432769563	808.1531573686067	809.0354445537456	808.1494652749618	806.4483345398532	812.0553706467042	804.3267707938109	809.1752090566761	806.7863741355686	813.7054772751013	811.6052704561507	813.3293249939173	812.2460306346769	805.6258744357984	821.9429805351937	814.0430002847694	805.8777130519998	818.6861534470113	810.2346682830308	828.3170868330833	808.4204520016286	809.572646570562	818.5402463469213	809.0649236945524	817.0518707243575	807.2339958315808
809.2147081421857	819.4804435622848	808.9055567322273	808.6943107424863	808.6941295847214	808.1531573686067	809.0354445537456	808.1493872456977	806.4483045511155	812.0553706467042	804.3267547622969	809.1752090566761	806.7863741355686	813.7050616720718	811.6052704561507	813.3292271012567	812.244441276778	805.625873789669	821.9427973447619	814.0429418737677	805.8777130519998	818.6848427986564	810.2346682830308	828.3166661169903	808.4203669689124	809.5726039699076	818.5397076505361	809.064617469531	817.0517293914129	807.2339958315808
809.2145819433476	819.4801757016364	808.9054948774766	808.6943107424863	808.6941295847214	808.1531194389833	809.0354445537456	808.1493872456977	806.4482006669255	812.0553706467042	804.3267401318977	809.1752090566761	806.7863741355686	813.7046990378327	811.6052704561507	813.3292271012567	812.2433055340074	805.625873789669	821.9427973447619	814.0429418737677	805.8777130519998	818.6839907765136	810.2346682830308	828.3163775932903	808.4203063224988	809.5726039699076	818.5389697064886	809.0644158965766	817.0516115791806	807.2339958315808
809.2145067467688	819.4799849063386	808.9054079604618	808.6943107424863	808.6941295847214	808.1531194389833	809.0354213482187	808.1493872456977	806.4482006669255	812.0553706467042	804.3267305403566	809.1752010451706	806.7863741355686	813.7041373712065	811.6052498744822	813.3291862383439	812.2425876268475	805.6257952167801	821.9427973447619	814.0427234548595	805.8777130519998	818.6837931233439	810.2346682830308	828.3160924816774	808.4202230168036	809.5726039699076	818.5384972768372	809.0639705068847	817.0513266230145	807.2339958315808
809.2143554174792	819.4797092466316	808.9051892956628	808.6943107424863	808.6941295847214	808.1531010825057	809.0353921530005	808.1493736214732	806.448193366929	812.0553082527052	804.3267267601854	809.1752010451706	806.7863548449883	813.7038040048031	811.6052498744822	813.3291862383439	812.2420672886599	805.6257952167801	821.9427973447619	814.0426044626105	805.8777130519998	818.6813851968843	810.2346247192908	828.315950742452	808.4201273029321	809.5725679933797	818.5379008138713	809.0638138322855	817.0512494476861	807.2339958315808
809.2142704021483	819.4796260946047	808.9051552675753	808.6943107424863	808.6941248254932	808.1531010825057	809.0353146803884	808.1493736214732	806.4481813636755	812.0553082527052	804.3267063985036	809.1752010451706	806.7863548449883	813.7034602581563	811.6052498744822	813.3291862383439	812.2414087268246	805.625786725562	821.9427930349948	814.0426044626105	805.8777130519998	818.6808789974501	810.2346247192908	828.3156428167163	808.4200552731969	809.5725679933797	818.5368514066988	809.0636551768715	817.051199023266	807.2339958315808
809.21405958681	819.4796211708388	808.9050379175841	808.6943107424863	808.6941108940894	808.1530961642297	809.0353146803884	808.1493720786523	806.4481248482289	812.0553082527052	804.3266776622322	809.1752010451706	806.7863548449883	813.7031528869114	811.6052395909093	813.3291558184649	812.2399074994619	805.6257629118796	821.9427930349948	814.0426044626105	805.8777130519998	818.6804325767201	810.2346247192908	828.3155457722872	808.4199837471749	809.5725243800625	818.5359480771168	809.0633725599833	817.0511115644118	807.2339958315808
809.2139455950271	819.4792050501899	808.90503672741	808.6943107424863	808.6939859876898	808.1530961642297	809.0353146803884	808.1493720786523	806.4479992426612	812.0553082527052	804.3266776622322	809.1752010451706	806.7863548449883	813.7029204101085	811.6052228682823	813.329149843088	812.2391415990041	805.6256382473207	821.9427930349948	814.0425822965868	805.8777107541331	818.679844700521	810.2346247192908	828.3154919231639	808.4199837471749	809.5725029605591	818.533816052613	809.0632682415401	817.0506624333724	807.2339958315808
809.2138046715653	819.4790417648443	808.905011170895	808.6943002504214	808.6939859876898	808.1530961642297	809.0353146803884	808.1493720786523	806.4479243487773	812.0552785869033	804.3266458069679	809.1752010451706	806.786341126016	813.7028470500264	811.6052228682823	813.3290659522739	812.2387526013392	805.6256362620879	821.9427930349948	814.0424617378295	805.8777107541331	818.6793138006622	810.2346247192908	828.3154919231639	808.4199211406595	809.5724457084841	818.5331977731364	809.0627579073036	817.0506624333724	807.2339958315808
809.2137496463258	819.4789419742987	808.9049861347611	808.6943002504214	808.693975241211	808.1530961642297	809.035294492229	808.1493720786523	806.4479057520365	812.0552399287617	804.3266437518059	809.1750871892439	806.786341126016	813.7026549552045	811.6051937505686	813.3290659522739	812.2379112860435	805.6255215894294	821.9427930349948	814.0423629904212	805.8777107541331	818.6791884860194	810.2346247192908	828.3153337788432	808.4199211406595	809.5724325600025	818.532606566659	809.0626376582504	817.0506495344144	807.2339958315808
809.2135937391577	819.4789111109467	808.9048443999349	808.6941905794707	808.693975241211	808.1530961642297	809.035294492229	808.1493504853934	806.4479057520365	812.0552181515992	804.326629266845	809.1750153314226	806.786341126016	813.7022982875753	811.6051937505686	813.3290659522739	812.237087465256	805.6254933791354	821.9427930349948	814.04234730396	805.8777107541331	818.6786001159301	810.2346247192908	828.3152405747342	808.4199211406595	809.572414558515	818.5318854065603	809.0624630108919	817.0505120394699	807.2339692930431
809.2134883504713	819.4787141309323	808.9048061663439	808.6941433857714	808.693975241211	808.1530787924377	809.035294492229	808.1493504853934	806.4478720675621	812.0552181515992	804.3266065192174	809.1750153314226	806.7863336005053	813.7018950392403	811.6051937505686	813.3290564232738	812.2364432103226	805.6254572979792	821.9427930349948	814.04234730396	805.8777107541331	818.6779982057891	810.2346247192908	828.315058015154	808.4199053552254	809.572414558515	818.5307678115001	809.0620738531852	817.0505120394699	807.2339692930431
809.2134382726974	819.4785725855471	808.9048061663439	808.6941326614473	808.693975241211	808.1530787924377	809.035294492229	808.1493504853934	806.4478720675621	812.0551718854119	804.3265802385324	809.1750153314226	806.7863336005053	813.7016041283925	811.6051784893785	813.3290510540917	812.2358149959649	805.6254099433922	821.9427930349948	814.0422538164254	805.8777071291803	818.6775433115486	810.2346208735296	828.3148545727918	808.4198743166471	809.572401051565	818.5303589142585	809.0618810946902	817.0504030831756	807.2339692930431
809.2132909640407	819.4785020955597	808.9048061663439	808.6940913739793	808.6939623992076	808.1530725432867	809.0352790389406	808.1493504853934	806.4478701956001	812.0551663343571	804.3265640753451	809.1750098432244	806.7863336005053	813.7014353485652	811.6051728037157	813.3289943866691	812.2351258672086	805.6253836989263	821.9427851208346	814.0422502592401	805.8777018578637	818.6770273493224	810.2346208735296	828.3148403873205	808.4198688525269	809.572401051565	818.529709832244	809.0616745407144	817.0503253389614	807.2339692930431
809.2131897381888	819.4783364740532	808.9047925347685	808.6940870471624	808.6939623992076	808.1530725432867	809.035255132546	808.1493504853934	806.4478432680457	812.0551663343571	804.3265599791938	809.1749680542958	806.7863336005053	813.7011209514586	811.6051728037157	813.3289649651241	812.2339298085103	805.6253836989263	821.9427190056468	814.0422502592401	805.8776631727615	818.6767890886503	810.2346208735296	828.3147975750481	808.4198389336501	809.5723823570959	818.5291278724394	809.0614170416445	817.0503253389614	807.2339692930431
809.2131048737332	819.4782778920688	808.9047174242621	808.6940459003063	808.6939521012208	808.1530725432867	809.0352476553371	808.1493504853934	806.4478145718491	812.0551663343571	804.3265353376038	809.1749014033131	806.7863336005053	813.7009561573011	811.6051728037157	813.3289293666932	812.2333070803915	805.6253836989263	821.9426960438594	814.0422502592401	805.877661261839	818.6759884320802	810.2346197120462	828.3147298697346	808.4198389336501	809.5723695281725	818.5274910801753	809.0613767424393	817.0502706279879	807.2339692930431
809.2130254960045	819.4780112020567	808.9047054341927	808.6940407300382	808.6938846889061	808.1530725432867	809.0352476553371	808.1493504853934	806.4477856470191	812.0551663343571	804.3265353376038	809.1749014033131	806.7863336005053	813.7007619875492	811.605131301949	813.3289230926798	812.232534190094	805.6253701025029	821.9426832428594	814.0421781052224	805.877661261839	818.6757397152667	810.2346197120462	828.314540744734	808.4198221801548	809.5723695281725	818.5268707875102	809.0612962816916	817.0501660038555	807.2339692930431
809.2129509476592	819.4779015808545	808.9046889877983	808.6940262236837	808.6938846889061	808.1530725432867	809.0352476553371	808.1493504853934	806.4477476037632	812.0551605400391	804.3265224817723	809.1748870093732	806.7863251699432	813.7005988152853	811.605131301949	813.3289230926798	812.2315152102068	805.625312407412	821.9426832428594	814.0420607072807	805.877661261839	818.6750271227371	810.2346099549762	828.3144795151566	808.4197931139564	809.5723115009376	818.5262568325575	809.0609543521999	817.0501020692575	807.2339692930431
809.2128375855883	819.4777907580058	808.9046173296888	808.6939588673274	808.6938519773802	808.1530510192856	809.0352476553371	808.1493140463506	806.4477286474729	812.0551496246777	804.3265131970526	809.1748870093732	806.7863132795903	813.7004464568611	811.605131301949	813.3289230926798	812.2302709315401	805.625312407412	821.9426832428594	814.0419105941763	805.8776426678887	818.6743987004187	810.2346099549762	828.314441737256	808.4197573706205	809.5723115009376	818.5259669537019	809.0607539602452	817.0501020692575	807.2339692930431
809.2127625128254	819.4777793761675	808.904606348774	808.6938990368094	808.6938427875232	808.1530510192856	809.0352296737105	808.1493140463506	806.4477252117473	812.055144767405	804.3265004103629	809.1748751852055	806.7863132795903	813.7002303263947	811.605131301949	813.3289230926798	812.2294903065402	805.6252992892462	821.9426832428594	814.0418476822637	805.8776426678887	818.6740914956335	810.2345931303	828.3142745676856	808.4197272801414	809.5722964041474	818.5255481547441	809.060565851322	817.0500218958248	807.2339692930431
809.2126841833058	819.4773681358977	808.9045894382743	808.6938877921885	808.6937918604443	808.1530487982884	809.0352231066222	808.1493140463506	806.4476714658186	812.0551004724366	804.3264853412594	809.1748342828589	806.7863036078045	813.7001414191939	811.605131301949	813.3289230926798	812.2279070532604	805.6252775995914	821.9426832428594	814.0418476822637	805.8776426678887	818.6736223893913	810.2345829389014	828.3142134488854	808.4197038735695	809.5722964041474	818.5249232384347	809.0603730698991	817.04986703493	807.2339692930431
809.2125742122905	819.4773305655698	808.9045427028	808.6938364792762	808.6937597781845	808.1530387993234	809.0352231066222	808.1493140463506	806.447637190843	812.0551004724366	804.3264678107781	809.1747999823898	806.7863036078045	813.6998683933758	811.605131301949	813.3289230926798	812.2272556607779	805.6252775995914	821.9426832428594	814.0417703085282	805.8776360811207	818.6732559313458	810.2345199611307	828.3141931754783	808.4196713750263	809.5722964041474	818.5243929374999	809.0601074304811	817.04986703493	807.233968334224
809.212535095626	819.4771743720827	808.9045319030198	808.6938262785186	808.693721321925	808.1530354242467	809.0352173561876	808.1493140463506	806.4476145712376	812.0550794341414	804.3264597132752	809.1747999823898	806.7862679591714	813.6997142645054	811.605131301949	813.3289230926798	812.2264280311039	805.625277052364	821.9426832428594	814.0416605603189	805.8776347991103	818.672723232307	810.2344916131806	828.3141037543563	808.4196030179176	809.5722964041474	818.5237645199294	809.0598649227309	817.0497904015097	807.233968334224
809.2124850356821	819.4769600558149	808.9044990667816	808.6938262785186	808.693721321925	808.1530354242467	809.0352173561876	808.1493140463506	806.4475845454518	812.0550794341414	804.3264597132752	809.1747999823898	806.7862679591714	813.699417146859	811.6051192823996	813.3288517620738	812.2233365822276	805.6252559594989	821.9426832428594	814.0415900453295	805.8776236784812	818.6725270032186	810.2344916131806	828.3141037543563	808.4195603100638	809.5722964041474	818.5232598297732	809.0597265049537	817.0497543985744	807.233968334224
809.2122481405637	819.4768034379363	808.9044554356217	808.6938055115157	808.6937167555644	808.1530354242467	809.0352155615632	808.1493070401747	806.447493331283	812.0550563080834	804.3264452562298	809.1747940429008	806.7862679591714	813.6991201858943	811.6051096580128	813.3288517620738	812.218660572952	805.6252390328854	821.9426682471627	814.0415243973451	805.8776236784812	818.6718384202889	810.2344916131806	828.3141037543563	808.4194968066266	809.5722964041474	818.5226238013944	809.0595887816783	817.0496292928412	807.233968334224
809.2121816187154	819.476778523982	808.9044472706911	808.693760587183	808.6936859674681	808.1530312937796	809.0351969223123	808.1493070401747	806.4474692488487	812.0550563080834	804.3264452562298	809.1747707970743	806.7862679591714	813.6989188291429	811.6051051234277	813.3288517620738	812.2179240275165	805.6252028041863	821.9426682471627	814.0415152638511	805.8776231632008	818.671340895532	810.2344916131806	828.3140625405955	808.4194776608302	809.5722964041474	818.5223194103929	809.0594835913347	817.0495897070866	807.2339603880033
809.2121021164676	819.4767068337391	808.9043932667364	808.693760587183	808.6936859674681	808.1530312937796	809.035188591322	808.1492997620538	806.4474477580453	812.0550563080834	804.3264452562298	809.174767840212	806.7862590443881	813.6987881708692	811.6051051234277	813.3288517620738	812.217265288745	805.6251622825346	821.9426682471627	814.0414696363962	805.8776231632008	818.670963714014	810.234484747746	828.3139246171272	808.4194647906646	809.5722497702988	818.5218620591652	809.0594217368653	817.0495535393536	807.2339508956976
809.2119968588325	819.4765428427596	808.9043888022694	808.6937568858025	808.6936398020396	808.1530082067057	809.0351602044225	808.149293954236	806.4474397085786	812.0550563080834	804.3264368172844	809.1747446743676	806.786248835784	813.6985653501201	811.6051051234277	813.328847569539	812.2166975409524	805.625157409907	821.9426417458565	814.0413912610892	805.8776231242917	818.6705142092164	810.2344714237923	828.3137640818601	808.4194225573971	809.5722497702988	818.5213774551186	809.0594202074625	817.0495437928699	807.2339508956976
809.2119496293078	819.4764845232498	808.9043376009238	808.6937568858025	808.6935998668814	808.1529973897967	809.0351468008923	808.1492844123143	806.4474027858498	812.0550563080834	804.3264311711584	809.1747053552517	806.786248835784	813.6983960419096	811.6051051234277	813.328847569539	812.2157972847828	805.62514365569	821.9426417458565	814.0413912610892	805.8776231242917	818.670257516254	810.2344474361252	828.313655794121	808.4194091587916	809.5722497702988	818.5210115810173	809.0593240541266	817.0494848902373	807.2339308592973
809.2119020384963	819.4764215562675	808.9043065453993	808.6937171556142	808.6935238299666	808.1529942534527	809.0351248993313	808.1492795878623	806.4473781968526	812.0550563080834	804.3264228296429	809.1747030507049	806.786248835784	813.6981524508817	811.6051051234277	813.3288409357605	812.2155781745861	805.6251068980581	821.9426191768746	814.0413912610892	805.8776121454287	818.6701132910981	810.2344474361252	828.313655794121	808.4194091587916	809.5722497702988	818.5206977698585	809.0593117845116	817.0494848902373	807.2339167615329
809.2118341129658	819.4763430902032	808.9042668998452	808.6937026385892	808.6935184250934	808.1529549065235	809.0351248993313	808.1492630031156	806.4473471105273	812.0550563080834	804.3264174944727	809.1747030507049	806.78623514961	813.6977798392148	811.605098432752	813.32882489418	812.213502206203	805.6250612262114	821.942586045242	814.0413445730267	805.8776119233893	818.6698508565257	810.2344205618804	828.313655794121	808.4193967234263	809.5722438339858	818.5203253447675	809.0592307803121	817.0493998433404	807.2339167615329
809.2117955354412	819.476285352917	808.9042102330582	808.6937026385892	808.693505695993	808.1529481021114	809.0350968172592	808.1492523539175	806.4472982044899	812.0550563080834	804.3264160465972	809.1747030507049	806.7862332943776	813.6974661951797	811.605095644675	813.3288036566131	812.2123737733659	805.6250311118253	821.942586045242	814.0412589400225	805.8776104892252	818.6694736367906	810.2344032542461	828.3136188349837	808.4193923351753	809.5722251210328	818.5199308641593	809.0592018686051	817.0493998433404	807.2339160072002
809.2117024432633	819.4761427796191	808.9042048798283	808.6936907134426	808.6934757198616	808.1529399593247	809.0350869942192	808.149246278423	806.4472812657046	812.0550547209479	804.3264093576338	809.1747030507049	806.7862289558101	813.697356552739	811.6050409156869	813.3287681805655	812.2119783044827	805.6250311118253	821.9425256543066	814.0412056399848	805.8775989427296	818.6692087111609	810.2344001990235	828.3135699771751	808.4193648250294	809.5722149587588	818.5196252188887	809.0591315459299	817.0493476634422	807.2339160072002
809.2116794558708	819.4760996247035	808.9041897867206	808.693678561815	808.6934757198616	808.1529399593247	809.0350804763235	808.149246278423	806.4472662321258	812.0550369281464	804.3264093576338	809.1747012077695	806.7862289558101	813.6970825247065	811.6050409156869	813.3287362661945	812.2114236891956	805.6250136657916	821.9425256543066	814.0411885716862	805.8775989427296	818.6689377728987	810.2344001990235	828.3135601774504	808.4193594308053	809.5722116088833	818.5189907139604	809.0590788488299	817.0493255214188	807.2339160072002
809.211661633516	819.4759837596837	808.9041293196518	808.6936593238308	808.6934575728403	808.1529232325666	809.0350459611683	808.149246278423	806.4472324719118	812.0550303585727	804.3264036338824	809.1746854528553	806.7862289558101	813.6970244575748	811.6050397586747	813.3287149288764	812.2100903201148	805.6250045953609	821.942496906817	814.0411673052587	805.877590052269	818.6687414876759	810.2344001990235	828.313545532073	808.4193426054983	809.5722116088833	818.5180453144513	809.0590255885589	817.0492824039868	807.2339136465255
809.2116059652733	819.4758362951127	808.9041293196518	808.6936282243544	808.6934575728403	808.1529122670046	809.035028724325	808.149246242614	806.4472052740736	812.0550184642277	804.3264010172578	809.174677247356	806.7862277336214	813.6968584432213	811.6050397586747	813.3287073508665	812.2095547772238	805.6249897402566	821.942496906817	814.0411093581068	805.877590052269	818.6685188847351	810.2344001990235	828.3135309509885	808.4193083960461	809.5722116088833	818.5176102276437	809.0589316860205	817.0492411764217	807.2339033797815
809.2115814239892	819.4757782129851	808.9041219396256	808.6936282243544	808.6934247831518	808.1529106659956	809.0350139289072	808.1492242461135	806.4471909613274	812.0549900331521	804.3264007661628	809.1746764533339	806.7862255331771	813.6967189328208	811.6050216757604	813.3286965876272	812.2090518625863	805.6249790200293	821.9424917577371	814.0411093581068	805.877590052269	818.6681627297211	810.2344001990235	828.3134729657216	808.4192826711724	809.5722116088833	818.5171843947279	809.0589188192207	817.0491725561196	807.2339033797815
809.2115624564613	819.4757353316719	808.9040874017788	808.6936132903899	808.6934093331188	808.1529106659956	809.0350014032654	808.1492188410098	806.4471583062835	812.0549900331521	804.3264007661628	809.1746764533339	806.7862255331771	813.6966200172692	811.605008753963	813.3286485150469	812.2086565333865	805.6249623682922	821.9424917577371	814.04110361488	805.877590052269	818.667998314846	810.2342039663579	828.3133976524934	808.4192710189523	809.5722004929688	818.5168136079321	809.0588811685143	817.0491071948687	807.2339000959307
809.2115403975167	819.4756756635143	808.9040702032645	808.6936123972547	808.6933909663994	808.1529106659956	809.0349974289414	808.1492188410098	806.4471296286399	812.0549900331521	804.3264003265234	809.1746566090225	806.7862255331771	813.6965652260824	811.6049759765111	813.3286100558873	812.208174270506	805.6249398448698	821.9424828592199	814.0411011616258	805.8775887225033	818.6677250136781	810.2341484794863	828.3132811458337	808.4192293035073	809.572189790736	818.5165591026513	809.0588462725119	817.0490791803859	807.233895981369
809.2115329242062	819.4755959319069	808.9040434940101	808.6935984302157	808.6933746916508	808.1529090301535	809.0349873011785	808.1492074277405	806.4471248015576	812.0549900331521	804.3264003265234	809.1746299968678	806.7862255331771	813.6964861268267	811.6049759765111	813.3285939213271	812.2078449697163	805.6249268833681	821.9424519419003	814.0410668305204	805.8775887225033	818.6659145519552	810.2341231505355	828.3132629541519	808.4192000727472	809.572189790736	818.5162821456058	809.0588279727568	817.0489535522396	807.2338927875726
809.2114963691847	819.4755277544253	808.9040387973157	808.6935984302157	808.69336402653	808.1529090301535	809.0349873011785	808.1492074277405	806.4470925298435	812.0549900331521	804.3263952348634	809.1746238931502	806.7862148014591	813.6963671061987	811.6049759765111	813.3285318718118	812.2075086751123	805.6249109570897	821.9424372712365	814.0410043203392	805.8775886398672	818.6656850658267	810.2341231505355	828.3131502583676	808.419178967954	809.572189790736	818.515206237504	809.0587730553992	817.0486711911702	807.2338875808756
809.2114709172025	819.4754380445265	808.9040090544005	808.6935984302157	808.6933440699252	808.1529090301535	809.0349821543984	808.1492067081713	806.4470706654225	812.0549832843268	804.3263952348634	809.1746238931502	806.7862148014591	813.6962328300442	811.6049533540387	813.3285318718118	812.2070710330296	805.6248887953243	821.9424372712365	814.0409689252427	805.8775885516825	818.6655254298722	810.2341134923016	828.313062646344	808.4191491185439	809.572189790736	818.5145249715533	809.058719777612	817.0485820905428	807.2338875808756
809.2114346141707	819.4725526013995	808.9039907636302	808.6935857483493	808.6933224579508	808.1529008016287	809.0349821543984	808.1491992874667	806.4470583099974	812.0549681852361	804.3263927100855	809.1746081977637	806.7862148014591	813.6961039409085	811.6049533540387	813.328501379396	812.2063327411714	805.6248790227661	821.9424372712365	814.0409689252427	805.8775812503146	818.6652718978851	810.2341039726377	828.3130221935165	808.4191252844658	809.5721887166761	818.5141977579618	809.0586849560086	817.0484781843892	807.2338872355234
809.2114095551821	819.4717373596542	808.9039373007259	808.6935693494428	808.6932912653613	808.1528960862939	809.0349782363794	808.1491987255722	806.447053727854	812.0549459252758	804.3263927100855	809.1745887830365	806.7862109818252	813.6960624243216	811.6049533540387	813.3284978049617	812.2038489753918	805.6248676276805	821.9424233276819	814.0409189943229	805.8775721045369	818.6648582591658	810.2340682025005	828.3130221935165	808.4190959554799	809.5721852371315	818.5127690048824	809.0586694726254	817.048373127745	807.2338777761489
809.2113814005587	819.4715257791938	808.903922106153	808.6935517311953	808.6932681301237	808.1528949839632	809.0349776471273	808.1491981222048	806.447016247345	812.0549459252758	804.3263927100855	809.1745887830365	806.7862062861756	813.695852092655	811.6049288535563	813.3284882960186	812.2030534998516	805.6248611009305	821.9424077089026	814.0409189943229	805.877570222542	818.6647376350097	810.2340551184208	828.3129719543052	808.4190856453638	809.5721732851506	818.512270526525	809.0586149906701	817.0482764728978	807.2338722559268
809.2113646480889	819.4712225028229	808.9039102213799	808.6935291782275	808.6932553329514	808.1528949839632	809.0349688144222	808.1491884400657	806.447016247345	812.0549459252758	804.3263890250756	809.1745882986866	806.7862029504664	813.6957585972516	811.6049288535563	813.3284882960186	812.2026133906262	805.624837035388	821.9423885436677	814.0409081160362	805.8775628082088	818.6645313883063	810.2340294503795	828.3129358720189	808.4190614831597	809.5721645212617	818.5118770483864	809.058574810452	817.0481766873623	807.2338603366604
809.2113330152629	819.4709198952215	808.903883188714	808.6935089081801	808.6932417751169	808.152885663396	809.0349688144222	808.1491884400657	806.4469968426894	812.0549364927239	804.3263842303247	809.1745754030811	806.7862010339211	813.6956476805843	811.6049211802431	813.3284800178769	812.2018492715948	805.624830868323	821.9423530291207	814.0408847745684	805.8775550661184	818.6643599428961	810.2340085878794	828.3129030180188	808.4190538304447	809.5721624242213	818.5107965021591	809.0585472320302	817.0481739060065	807.2338583947625
809.2113192365427	819.4705380039215	808.9038765054019	808.6934947490693	808.6932387513631	808.1528813613563	809.0349688144222	808.1491884400657	806.4469848753287	812.0549302885903	804.3263842303247	809.1745754030811	806.7862010339211	813.6955778234963	811.604918968245	813.3284800178769	812.2013685039466	805.6248168739339	821.9423530291207	814.0408451944552	805.8775540967819	818.6642396008864	810.2339912723625	828.3128775193316	808.4190036256884	809.5721624242213	818.5105088454198	809.0585136525364	817.0481458356777	807.233851886014
809.2113088730291	819.4703399175988	808.9038489342192	808.6934754488173	808.6932320142205	808.1528690544958	809.0349688144222	808.149181961304	806.4469755806695	812.0549302885903	804.3263803709201	809.1745754030811	806.7862010339211	813.6954606783223	811.6049159474694	813.328477150968	812.2009813749007	805.6248006684128	821.9423429329909	814.0408177989427	805.8775529416139	818.6640881433642	810.2339872843966	828.3128360489017	808.4189798208934	809.5721556762155	818.5095401553206	809.0585056827351	817.0480874672969	807.2338497164097
809.2112975037805	819.4700775002707	808.9038398204262	808.693458592206	808.6932280319863	808.1528625751783	809.0349603110145	808.149178962564	806.4469448105083	812.0549277155304	804.3263790624809	809.1745682358026	806.7862010339211	813.695381874852	811.6049159474694	813.3284757678857	812.2006709965887	805.6247909605878	821.9423117797353	814.0407563749807	805.8775514015774	818.6639464291463	810.2339477481779	828.3127697794922	808.4189644433463	809.5721556762155	818.5092363194311	809.0584894886123	817.0480621040696	807.2338409451107
809.211283300531	819.4698703327441	808.9038335370211	808.6934552710026	808.6932176197105	808.1528513147412	809.0349569367482	808.149178962564	806.4469218881269	812.054914325721	804.3263707033568	809.1745682358026	806.7862010339211	813.6951820418371	811.6049004303644	813.3284694018615	812.2003672144842	805.6247868758118	821.942282482056	814.040635806624	805.8775514015774	818.6638120914109	810.2339368440828	828.3127400868761	808.4189442179202	809.5721492648062	818.5088166878971	809.0584776795466	817.0479935168037	807.2338409451107
809.2112601362093	819.4697170834173	808.9038150283924	808.693444767335	808.6932066704958	808.152846592175	809.0349452503657	808.149173507807	806.4469108910088	812.0549050966637	804.3263707033568	809.1745637410261	806.7862001048674	813.6950186063824	811.6049003925934	813.3284457314712	812.1995075981556	805.6247803649376	821.942282482056	814.040586712876	805.8775477648877	818.6636348740121	810.2339150485127	828.3127287479566	808.4189348035022	809.5721431621662	818.5081362806171	809.0584434813699	817.0479571803648	807.2338409451107
809.2112277175181	819.4695463614197	808.9037900653241	808.6934338331247	808.6932054200761	808.152846592175	809.0349415257639	808.149173507807	806.4468962462446	812.0549050966637	804.3263707033568	809.1745618696212	806.7861960925535	813.6948960919071	811.6048937084009	813.3284380871776	812.1990919739956	805.6247723377795	821.9422721662373	814.040586712876	805.8775477648877	818.6635009234751	810.2338995259724	828.3127029135155	808.4189261223669	809.5721424069507	818.5079957468726	809.0584116450127	817.0479290902348	807.2338409451107
809.2112111629311	819.4693810709176	808.9037825995008	808.6934261980617	808.6931993407444	808.1528436656525	809.0349385263642	808.149173507807	806.4468869922492	812.054895741779	804.3263707033568	809.1745618696212	806.786193043631	813.694826006798	811.6048826330461	813.3284237326474	812.1986652110093	805.6247589318901	821.9422721662373	814.0404871079176	805.877546110784	818.6633608240348	810.2338852862797	828.3126799574519	808.4188533053978	809.5721424069507	818.5078668280557	809.0583972888102	817.0478903103116	807.2338409451107
809.2111905612473	819.4691381396033	808.9037741153462	808.6934151684723	808.6931927495781	808.1528401916604	809.0349327162966	808.1491701882342	806.4468706490086	812.054895741779	804.3263707033568	809.1745497440021	806.7861898368536	813.6945519049103	811.6048755490385	813.3284027684213	812.1980624549648	805.6247503116014	821.9422570309139	814.0404621879597	805.87754330232	818.6626417458369	810.2338556691924	828.3125906169918	808.4188269118207	809.5721419249483	818.5067152190644	809.0583600946136	817.0478521426743	807.2338406364116
809.2111825004714	819.4689205385696	808.9037703182149	808.6934057963866	808.6931837331683	808.1528401916604	809.0349211912496	808.1491701882342	806.4468628242693	812.0548951598258	804.3263707033568	809.1745408446832	806.7861885982604	813.6944267237121	811.6048652343972	813.3283937353815	812.1972709659551	805.6247430608918	821.9422570309139	814.0404353770351	805.877542030229	818.6625216408962	810.2338268821335	828.312532336993	808.4188015501755	809.5721391929549	818.5065369776621	809.0583433612152	817.047834673274	807.2338389784712
809.2111616829799	819.4686964200963	808.903756143993	808.6933994854103	808.6931837331683	808.1528347074715	809.0349193200545	808.1491692984345	806.4468411654079	812.0548892154211	804.3263692873538	809.1745336235392	806.7861885982604	813.6943083090144	811.6048512529475	813.3283937353815	812.1966184928854	805.624730256997	821.9422570309139	814.0404339327904	805.8775395263011	818.6623871926271	810.2337928197213	828.3125092869573	808.4187763664889	809.5721352539045	818.5062854726922	809.0583242177079	817.047818721691	807.2338379516663
809.2111582902374	819.4681171673192	808.9037496443132	808.6933876990577	808.6931721186503	808.1528347074715	809.0349141544871	808.1491668242063	806.4468328018786	812.0548771883459	804.3263692873538	809.1745292401606	806.7861830971507	813.6942504626179	811.604840979394	813.3283937353815	812.1963222849508	805.6247300415416	821.9422570309139	814.0403919611911	805.877537354945	818.6623444464592	810.2337674035059	828.3124754216459	808.4186807379502	809.5721352539045	818.5059979645324	809.0582928512995	817.0478056709077	807.2338379516663
809.211149753281	819.4677246307779	808.9037382324786	808.693380809235	808.6931649204098	808.1528347074715	809.0349031773104	808.1491667670289	806.4468110008648	812.0548750748289	804.3263692873538	809.1745271339954	806.7861830971507	813.6941586360819	811.6048319810825	813.3283937353815	812.1960668012329	805.6247269329976	821.942253626859	814.0403515658122	805.8775351713095	818.6622434926646	810.2336668874976	828.3124404243808	808.4186656725873	809.5721334462827	818.5059388459114	809.058273420637	817.0477875982849	807.2338360731316
809.2111372593866	819.4675430892837	808.9037276968011	808.6933710501851	808.693158952564	808.1528313091529	809.0349001755042	808.1491658303719	806.4467914027206	812.0548695251751	804.3263679718191	809.174519923055	806.7861807241915	813.6940854478657	811.6048248563052	813.328387637673	812.1956619339034	805.6247186458495	821.942253626859	814.0403154240358	805.8775274014288	818.6621403726849	810.2336603428907	828.3124221822484	808.4186557370009	809.5721303153381	818.5056421442146	809.05825146759	817.0477875982849	807.2338353120257
809.211126678376	819.4674281729651	808.9037220123436	808.6933657352216	808.6931552889677	808.1528280324522	809.0349000988198	808.1491646440357	806.4467768908628	812.0548695251751	804.3263661751597	809.1745178844595	806.7861782296039	813.6939774805019	811.6048189304123	813.3283837387713	812.1954052220166	805.6247161874556	821.9422480625913	814.0402975576058	805.8775265898116	818.6620144257535	810.2336461354837	828.3123921527684	808.4186351421015	809.5721287707856	818.5054747904707	809.0582169557819	817.0477666804395	807.233835171673
809.2111184098152	819.467352242076	808.9037006495794	808.6933581247513	808.6931507050045	808.1528279988149	809.034895883632	808.1491613113515	806.4467678852565	812.0548636672688	804.3263660767084	809.1745120706265	806.7861773658964	813.6939237328794	811.6048151963855	813.3283745459635	812.1951577414283	805.6247144951154	821.9422375723294	814.0402622502963	805.8775221002875	818.6617136920283	810.2336231667847	828.3123577966015	808.4186151774215	809.5721259300597	818.5053047064341	809.0582126973021	817.0477442962996	807.2338331012058
809.2111121368538	819.4672417722212	808.9036935566492	808.6933470827478	808.6931447231458	808.1528245547013	809.0348942301287	808.1491606418158	806.4467606265672	812.0548566817238	804.3263640690257	809.174506505726	806.7861745723442	813.6937329202988	811.6048059868453	813.3283683821744	812.1946139178959	805.624711391037	821.9422309801536	814.0402325578164	805.8775215886335	818.6615914875792	810.2336065571996	828.3123428596139	808.4185935433505	809.5721259300597	818.5048980664361	809.058206511333	817.047720021263	807.2338311637945
809.2110960075755	819.4671668299679	808.9036890832191	808.6933438816206	808.6931399676664	808.1528218898795	809.0348910174642	808.1491606418158	806.4467507783867	812.0548565050162	804.3263631266902	809.1745009702449	806.7861745723442	813.6937065547497	811.6047964871417	813.3283618085298	812.1943673149167	805.6247072485962	821.9422238647286	814.0402093460365	805.8775195932986	818.6614741347162	810.2335823998	828.3122964266333	808.4185707905754	809.5721224565997	818.5046363344719	809.0581932877075	817.0476983596933	807.23383007323
809.2110847506785	819.4670101126021	808.9036839375792	808.6933382375928	808.6931358512879	808.1528172172463	809.0348910174642	808.1491606418158	806.4467450831196	812.0548526600487	804.3263629493359	809.174494373826	806.7861745723442	813.6935460658632	811.6047894892	813.3283618085298	812.1939385471071	805.6246975349925	821.9422094972679	814.0401798951468	805.8775166620418	818.6612905954768	810.2335654351009	828.312254726503	808.4185541520366	809.5721212427719	818.5044984131757	809.0581712103959	817.0476965905159	807.2338286415398
809.2110800776478	819.4668799228724	808.9036815969156	808.6933316568781	808.6931309048907	808.1528169786336	809.0348888149892	808.1491606418158	806.4467287461699	812.0548484932691	804.3263611912494	809.174494373826	806.7861716097146	813.6934266396939	811.6047868267104	813.3283583173817	812.1938526165013	805.6246727545108	821.942195998315	814.0401602354688	805.8775166620418	818.661184099235	810.2335451276545	828.3122216931504	808.4185431610175	809.572116148416	818.5042597340639	809.0581601576968	817.0476844204647	807.2338281991711
809.2110745370003	819.4668000451145	808.9036759976768	808.6933273927015	808.6931272429254	808.1528105559969	809.0348888149892	808.1491606418158	806.4467215496713	812.0548454221085	804.326360783567	809.1744913176859	806.7861716097146	813.6933286009937	811.6047801899161	813.3283578362195	812.193709654793	805.6246637178261	821.9421922424972	814.0401423561293	805.8775166620418	818.6610929219387	810.2335291946944	828.312219751221	808.4185339788638	809.5721143299018	818.5041587565551	809.0581491840783	817.0476627916358	807.2338255529567
809.2110640981033	819.4663089545214	808.9036723950678	808.6933205809848	808.6931226975287	808.1528091756074	809.0348887078214	808.1491601324917	806.4467075366333	812.0548420019709	804.326360783567	809.1744865240662	806.7861693299357	813.6932663657516	811.6047736647182	813.3283521002522	812.1935160644484	805.6246565671429	821.9421852636124	814.0401301144327	805.8775166620418	818.6609667707937	810.2335137097675	828.312199384197	808.4185199418807	809.5721140965793	818.5040280826821	809.0581417383372	817.0476324229476	807.2338255529567
809.2110566677824	819.4662133899523	808.9036667148156	808.6933162511314	808.6931172155429	808.1528058327895	809.0348851380127	808.1491583680576	806.4466947700977	812.0548393108808	804.3263605753106	809.1744827420679	806.7861685320771	813.6931621349811	811.6047641413656	813.3283511501046	812.1933275666171	805.6246499589508	821.9421850231699	814.0401000533049	805.8775163920071	818.6609286858129	810.2335040610457	828.3121746565289	808.4185077646569	809.5721120317367	818.503947458913	809.0581252264981	817.0476217558912	807.2338241857149
809.2110509042193	819.4661418508558	808.9036622326481	808.6933121759704	808.69311030348	808.1528048904555	809.0348851380127	808.149157354797	806.4466871702941	812.0548370029184	804.3263599967711	809.1744779990696	806.7861685320771	813.6931024799401	811.6047595070115	813.3283485993966	812.1931869521651	805.6246473649261	821.9421734645217	814.0400837130568	805.8775148061384	818.6608675515712	810.2334888107242	828.3121489680068	808.4184974810483	809.5721096275082	818.50372300306	809.0581125129611	817.0476098843161	807.2338232715803
809.211042443242	819.4660784847249	808.9036568213572	808.6933052763123	808.6931076652368	808.1528035076616	809.0348851380127	808.1491537596063	806.4466778196336	812.0548350271758	804.3263599967711	809.1744741222085	806.7861681154981	813.6930573589032	811.6047583024556	813.3283388510685	812.1930250484464	805.6246407087399	821.9421689048074	814.0400653271591	805.8775142702316	818.6608095412113	810.2334682012594	828.3120968886963	808.4184907073668	809.5721082600386	818.5036316101068	809.0581011780282	817.0475835604235	807.2338210098197
809.2110353777442	819.4660125013489	808.9036554392999	808.6933009847479	808.6931028918231	808.1528035076616	809.0348851380127	808.1491521271297	806.4466729108959	812.0548342799659	804.3263590978507	809.174471077277	806.7861679072527	813.6929914041536	811.6047508383069	813.3283328926047	812.1928235549024	805.6245846569714	821.9421624136223	814.0400401712811	805.8775135080452	818.6607649018783	810.2334587167281	828.3120777322073	808.418480855061	809.5721082600386	818.5035529531389	809.0580908394402	817.0475713294734	807.233820309584
809.2110218807236	819.4658598141435	808.9036501563268	808.69329711977	808.693097645228	808.1528030578722	809.0348838102167	808.1491484250419	806.446662990292	812.0548292852328	804.3263584473469	809.174470117135	806.7861669648445	813.6929453812894	811.6047476572301	813.3283255008492	812.1927262790049	805.6245797372802	821.9421580440464	814.0400275463651	805.8775123333589	818.6606971359018	810.2334455465715	828.3120547554012	808.4184788553833	809.5721059135951	818.5033810413098	809.0580841735234	817.0475564806479	807.2338176334434
809.211011616047	819.4657870633091	808.9036431781369	808.6932913187433	808.6930952388232	808.1528030578722	809.0348812320431	808.1491471990043	806.4466559666062	812.0548271342311	804.326357692385	809.1744669891542	806.7861646746876	813.6929039302142	811.60474355948	813.3283197385143	812.1925724831141	805.6245770093498	821.9421520174632	814.0400109512459	805.8775115349193	818.6606382957094	810.2334317354956	828.3120394264811	808.4184745814731	809.5721059135951	818.5032987986833	809.0580771242944	817.0475446606805	807.2338172548082
809.2110099183958	819.465705888235	808.9036404889298	808.6932898863508	808.6930880911916	808.1528014757898	809.0348801296077	808.1491467681158	806.4466478954985	812.0548227395449	804.3263572798872	809.1744631785526	806.7861640362206	813.6928596751176	811.6047410265874	813.3283179245485	812.1919320414651	805.6245729122319	821.9421449354377	814.0399957243619	805.8775113208084	818.6606073871037	810.2334166298862	828.3120194196591	808.4184662036909	809.5721048733096	818.5032047257207	809.0580703464666	817.0475336469414	807.2338149455023
809.2110046334428	819.4656390432772	808.9036304909857	808.6932841948327	808.6930858046757	808.1528004830458	809.0348792771621	808.1491449881315	806.4466385080495	812.0548199930322	804.3263566677275	809.1744611010971	806.7861637959903	813.6927873506131	811.6047396806661	813.3283152564635	812.1917908934549	805.6245689987805	821.9421410977772	814.0399891718876	805.8775103224546	818.6605335358969	810.2334052434876	828.3119966106162	808.4184608539365	809.5721036275711	818.5031206823925	809.0580602003341	817.0475149254972	807.2338134048022
809.2109974327337	819.4655278091617	808.903624670658	808.6932802097293	808.6930825697145	808.1527991697536	809.0348792771621	808.1491433656483	806.4466282251443	812.0548159636987	804.3263565161195	809.174454252465	806.7861632805865	813.6927418179141	811.6047349162242	813.3283127360821	812.1916729521224	805.6245648020323	821.9421372338132	814.0399809685011	805.8775103224546	818.66047892749	810.2333902615921	828.3119814836336	808.4184524068218	809.5721015603465	818.5030539152201	809.0580543067829	817.0474986320199	807.2338123929923
809.2109937954948	819.4654781959504	808.9036229476848	808.6932744953139	808.693081431932	808.1527968941699	809.0348781701852	808.1491422895397	806.4466207798639	812.0548129238526	804.3263565161195	809.17444888395	806.7861625869406	813.6927008588557	811.6047319658511	813.3283067599396	812.1915849600572	805.6245620416751	821.9421327156966	814.039968838932	805.8775103224546	818.6604195957915	810.2333800564874	828.311973845095	808.4184482718073	809.5721002148493	818.5029765143186	809.0580500438084	817.0474797723526	807.2338119495892
809.2109877019885	819.4653031857317	808.903620417402	808.6932709235052	808.6930791665934	808.1527963389173	809.0348774861051	808.1491405475379	806.4466173338291	812.0548099276219	804.326356357499	809.1744464640105	806.7861621323524	813.6926623783486	811.604730151395	813.3283021954034	812.1914971112133	805.6245589169038	821.9421299008308	814.0399548630818	805.8775100900991	818.6603746754131	810.2333707414427	828.3119578338064	808.4184431792893	809.5720988201983	818.5029346382147	809.0580408427709	817.0474705682018	807.2338117331343
809.2109857592736	819.4651948131345	808.9036148219539	808.6932677888959	808.6930764615652	808.152794104239	809.03487682718	808.1491398965484	806.4466114814185	812.0548089898753	804.326355972662	809.174445011751	806.786161713685	813.6926119011772	811.6047281287571	813.3282977040977	812.1913497727959	805.6245563751978	821.9421270330092	814.0399478743944	805.8775099169936	818.6603469316007	810.2333623654112	828.3119488487853	808.4184355103515	809.5720970448551	818.502864765695	809.0580366374256	817.0474490996846	807.2338100050241
809.210978591198	819.4651474246939	808.9036095537032	808.6932621771402	808.693073285842	808.1527931435227	809.0348761704893	808.1491389212721	806.4466056043905	812.0548058665693	804.326355972662	809.1744421252498	806.7861609012107	813.692567092532	811.604726480208	813.3282936529913	812.1912183530588	805.6245527448013	821.9421243678122	814.0399380364255	805.8775087667772	818.6602983662839	810.2333549059247	828.3119381122315	808.4184268487917	809.5720949413075	818.5028139682131	809.0580328541337	817.0474381525845	807.2338097015314
809.2109759121769	819.465104464909	808.9036053954759	808.6932581896149	808.6930709681759	808.1527919253684	809.0348758314295	808.1491370074222	806.4466023783426	812.0548054840211	804.3263557634281	809.1744394284177	806.7861606925634	813.6925128375298	811.6047217644805	813.328290147154	812.1911141458557	805.6245498731784	821.942121697191	814.039913085372	805.8775079260197	818.6602584010736	810.2333497427843	828.3119311059104	808.4184200625872	809.5720939078147	818.5027629923252	809.0580277227549	817.0474277210081	807.2338090641163
809.2109718841022	819.4650674315609	808.9036039432705	808.6932547496681	808.6930688922017	808.1527909282795	809.0348750786028	808.1491368199088	806.4465954559461	812.0548032674631	804.3263553593442	809.1744390176606	806.7861599119908	813.6924851242579	811.6047159639219	813.3282871069126	812.1910229509444	805.6245463861903	821.9421182754351	814.0399067671111	805.8775073476596	818.6602095278271	810.2333406466498	828.311916784901	808.4184152863514	809.5720927377139	818.5027195698713	809.0580229855884	817.0474108034423	807.2338077503827
809.2109684727864	819.4650118978981	808.9036016328118	808.6932509428686	808.6930665954502	808.152789196511	809.0348747878404	808.1491362410846	806.4465914773754	812.054800604317	804.3263552374767	809.1744302489213	806.7861594350445	813.6924533163943	811.6047141751594	813.328284653538	812.1909632882334	805.6245438903553	821.9421164737983	814.0398980055612	805.8775068073377	818.6601576150726	810.2333329829391	828.3119032837909	808.4184124783003	809.5720916526309	818.5026855890308	809.0580184826157	817.0474029333662	807.2338069936319
809.2109644846448	819.4649639383274	808.9035985211351	808.6932468371203	808.6930642552912	808.1527884680652	809.0348740833426	808.149135618648	806.4465883423017	812.0547989616558	804.3263550902566	809.174428707253	806.7861591468978	813.6924336812633	811.6047131452768	813.3282819481663	812.1908931223658	805.6245418516867	821.9421128199845	814.0398880009548	805.8775062661581	818.6601310547591	810.2333245113861	828.3118867228383	808.4184067959333	809.5720899582235	818.502654426182	809.0580143352985	817.0473995996167	807.2338067078853
809.2109622274393	819.4649305239848	808.9035963279639	808.6932431516994	808.6930627907274	808.1527875001401	809.0348739418574	808.1491351133023	806.4465856092331	812.0547966960653	804.3263547482694	809.1744268927342	806.7861589266458	813.6924077394166	811.6047111116566	813.3282799393381	812.1906864259174	805.6245393655994	821.9421101314039	814.0398793898833	805.8775061071243	818.660104811892	810.233320373701	828.3118790712277	808.4184027844549	809.5720884086412	818.502623280158	809.0580104056284	817.0473925197273	807.2338064501013
809.2109593636981	819.4648977222915	808.903593977913	808.6932366693181	808.6930614195588	808.1527869123079	809.0348736903512	808.1491348136981	806.4465818661221	812.054794283632	804.3263547148773	809.1744245483296	806.786158426192	813.6923852980697	811.6047101904271	813.3282785381184	812.1906298347972	805.6245319722779	821.9421088506992	814.0398723918585	805.8775058991176	818.6600726300345	810.2333142068634	828.311849290446	808.4184006431474	809.5720869285593	818.5025957199739	809.0580071294222	817.0473814271985	807.2338059509036
809.210957405986	819.4648788535917	808.9035919560532	808.6932321474759	808.6930603246027	808.1527860543748	809.0348734128243	808.1491343800818	806.4465790149952	812.0547934119134	804.3263546116029	809.17442272836	806.7861580631187	813.6923640348494	811.604708344102	813.3282776562338	812.1905887587399	805.6245303404344	821.942108390969	814.0398633581754	805.877505823743	818.6600327485178	810.2333087045022	828.3118418679736	808.418397558878	809.5720863915453	818.5025714067922	809.0580052891044	817.047373289924	807.2338052973109
809.2109557766672	819.4648483064908	808.9035907410648	808.6932283615885	808.6930596457383	808.1527852101237	809.0348732169992	808.1491337122374	806.4465769238185	812.0547914952771	804.326354469262	809.1744218270134	806.7861578391542	813.69234886789	811.6047071156044	813.3282764123383	812.1905489679417	805.6245287881169	821.9421048030516	814.0398446651174	805.8775058082018	818.6599840380686	810.2333042173568	828.3118354763914	808.4183946020314	809.5720857925822	818.502549526939	809.0580016732545	817.0473671662651	807.2338046778887
809.2109543453593	819.4648252135471	808.903589467932	808.6932251877679	808.6930584633965	808.1527846311913	809.0348729110294	808.1491334459756	806.4465751852088	812.0547910149909	804.3263544585658	809.1744205750554	806.7861575476887	813.692330738015	811.6047052840026	813.3282754508789	812.1904835048291	805.6245269228328	821.9421031500374	814.0398323784418	805.8775055043105	818.6599647524016	810.2332986963412	828.3118279645646	808.4183922564589	809.5720848644763	818.5025210309684	809.0579988067688	817.0473620704136	807.2338045081834
809.210952583877	819.4647948291286	808.9035875684075	808.6932217709839	808.693057007443	808.1527841533009	809.0348726652338	808.1491328919066	806.4465731627257	812.0547899506951	804.326354323993	809.1744190977932	806.7861572332438	813.6923149608205	811.6047045473666	813.3282737778073	812.1904362044404	805.6245254675578	821.9421024658286	814.0398272564103	805.8775053958374	818.6599416050688	810.23329365018	828.3118244260189	808.418390102973	809.572084540576	818.5024958934722	809.0579969549179	817.047357679322	807.2338040822426
809.2109513201253	819.4647755456182	808.9035864091211	808.6932189641121	808.6930557086321	808.1527831143236	809.0348723090764	808.1491327119617	806.4465709260572	812.0547895163833	804.3263542388	809.1744180076898	806.7861570860728	813.6923016461215	811.6047031433155	813.3282721898428	812.1904247066655	805.6245247502744	821.9421018027462	814.0398231215262	805.8775053281535	818.65992439122	810.2332903932356	828.3118176107065	808.4183869728945	809.5720840601994	818.5024590641091	809.0579948405272	817.0473542470261	807.2338038259949
809.2109495902529	819.4647573458443	808.903585063891	808.6932161453627	808.693055435865	808.152782259752	809.0348719869974	808.1491325305128	806.4465689651257	812.0547888543756	804.3263541989724	809.1744168668067	806.7861568754291	813.6922912115369	811.6047024208829	813.3282702762739	812.1903913371949	805.6245234915704	821.9420997314564	814.039819291853	805.8775051902829	818.6599049572778	810.2332859300906	828.3118092905223	808.4183851879253	809.5720834165696	818.5024366519672	809.0579921058587	817.0473514213502	807.233803342659
809.210948256994	819.4647376657914	808.9035839403821	808.6932139278885	808.6930542793968	808.1527815402961	809.0348717639309	808.1491323455172	806.4465671107274	812.0547877839563	804.3263541420433	809.1744160971887	806.7861567026418	813.6922743363272	811.6047011902351	813.3282692193695	812.1903569807649	805.6245213686635	821.9420984472007	814.039816048001	805.877505121289	818.6598837317165	810.233282404689	828.3118042733292	808.4183842193248	809.5720828766737	818.5024212476309	809.0579902840898	817.0473483405973	807.233803124413
809.2109469954611	819.4647218643161	808.9035830874528	808.6932125479041	808.693053254094	808.1527810594956	809.0348715967148	808.1491321534525	806.4465654095145	812.0547868448915	804.3263541105595	809.174415585757	806.7861564747814	813.6922642065508	811.604700393642	813.3282682833841	812.1903259118532	805.6245203691161	821.9420962120761	814.0398108290051	805.8775050377992	818.6598743088779	810.2332795503895	828.3117964131352	808.4183829209608	809.572082398679	818.5024052987744	809.0579883429425	817.04734486761	807.2338029590787
809.21094580108	819.464702097036	808.9035822697498	808.6932116756013	808.6930526012404	808.1527807945198	809.0348713891835	808.1491319666706	806.4465641771355	812.0547857576058	804.3263540579474	809.1744150415242	806.7861562760357	813.6922400682004	811.6047001062238	813.3282670639147	812.1903067722734	805.6245190797508	821.9420950976164	814.0398094257218	805.877504978675	818.6598595456371	810.2332765749524	828.3117924799438	808.4183821452278	809.5720819588407	818.50232355722	809.0579867670881	817.0473422860223	807.2338027729587
809.2109446739031	819.4646901082527	808.9035813927846	808.6932106119692	808.6930519989395	808.1527803245191	809.0348712323827	808.1491317049238	806.4465629924308	812.0547849229258	804.3263540579474	809.1744145175317	806.7861560784935	813.6922233545312	811.6046991142405	813.3282662729731	812.1902869514493	805.6245185568001	821.9420936943783	814.0398065536201	805.8775049367077	818.6598416283034	810.2332741599291	828.311787691295	808.4183775466462	809.5720814158199	818.5023096896736	809.0579855275307	817.0473388549158	807.2338025852758
809.210943963553	819.4646822352366	808.9035807807505	808.693210068911	808.6930513370496	808.1527799045089	809.0348710379983	808.1491315438218	806.4465622605703	812.0547844443158	804.3263540010852	809.1744136289104	806.7861558853507	813.6922179131136	811.6046984000849	813.3282656830944	812.1902661996995	805.6245181439956	821.9420929460885	814.0398052462127	805.8775048113869	818.6598323536125	810.2332724917429	828.3117839694789	808.4183758848238	809.5720812124431	818.5022952037209	809.0579837952824	817.0473372260728	807.2338024157339
809.2109433081583	819.4646748711712	808.9035795921909	808.6932091215137	808.6930508603955	808.1527795786739	809.0348709593394	808.1491313947412	806.4465377863482	812.0547836456452	804.3263539707964	809.1744130964473	806.7861557462583	813.6922097552612	811.6046978860946	813.32826527379	812.1902385881265	805.6245173609498	821.9420921240983	814.0398002349255	805.8775047900003	818.6598225811761	810.2332711683024	828.3117784172198	808.4183743874278	809.5720810092479	818.5022868581802	809.0579825637808	817.0473348673574	807.2338021735568
809.2109425110513	819.4646054359453	808.9035790039525	808.6932085065731	808.6930504118839	808.15277912013	809.034870819382	808.1491311870475	806.4465352928898	812.0547829843191	804.32635392682	809.1744125088502	806.7861556192413	813.6922026343422	811.6046973312455	813.3282644486052	812.1902209742229	805.6245167908703	821.9420916236212	814.0397974493661	805.8775047632978	818.6598128308327	810.2332695573432	828.3117754902614	808.4183730837575	809.5720807383915	818.5022761904073	809.0579819059628	817.0473331112603	807.2338020799227
809.2109416423109	819.4645981006981	808.9035782030772	808.6932079862036	808.693049751882	808.1527788482717	809.0348707327536	808.14913103437	806.4465345207318	812.0547825048549	804.3263539024572	809.1744121942227	806.7861554387356	813.6921979703416	811.604696906202	813.3282641594625	812.1901949364302	805.6245163621464	821.9420908179909	814.0397945091282	805.877504704232	818.6598080713912	810.2332677057107	828.3117735004375	808.4183714632509	809.5720804933413	818.5022693248621	809.057981411585	817.0473319292797	807.2338018746243
809.2109409187706	819.4645918559745	808.9035776261281	808.693207536995	808.6930493648334	808.152778594199	809.0348706446291	808.1491309239542	806.4465337527743	812.0547821269795	804.3263538907667	809.1744117910464	806.7861553187568	813.6921934056388	811.6046965259417	813.3282636974867	812.1901822445564	805.6245157343974	821.9420902352881	814.0397925420117	805.8775046515052	818.659803803887	810.2332659948793	828.3117715162006	808.4183708082143	809.5720803027293	818.5022616180942	809.0579807492036	817.0473306158275	807.2338018011565
809.2109403273442	819.4645870369909	808.9035772393307	808.6932071772895	808.6930490438101	808.152778444402	809.0348705933579	808.1491308483578	806.4465332797932	812.0547818181846	804.3263538650842	809.1744115533609	806.7861552240397	813.6921906640681	811.6046960507556	813.3282632404674	812.1901749707788	805.6245154694473	821.942089896172	814.0397921154545	805.8775046129042	818.6597788530023	810.233264831852	828.311770569648	808.4183702748815	809.5720801439829	818.5022537665548	809.0579803449901	817.0473293917844	807.2338017284181
809.2109399861947	819.464582359708	808.9035767438305	808.6932069368752	808.6930488398131	808.1527783199357	809.0348705143576	808.1491307874552	806.4465328274113	812.0547815381489	804.326353837819	809.1744113003149	806.7861551652742	813.6921884645875	811.6046958023455	813.3282611629727	812.1901677391431	805.6245153250242	821.9420894679096	814.0397910272538	805.8775045936771	818.6597704229565	810.2332638797246	828.3117690853063	808.4183698420235	809.5720797587402	818.5022500048177	809.0579798694251	817.0473285494879	807.2338016757413
809.2109397799055	819.4645790423396	808.9035764618824	808.6932066304946	808.6930486171717	808.1527782418165	809.0348704782908	808.1491307126968	806.4465325294082	812.0547813715235	804.3263538287814	809.1744108557064	806.786155120218	813.6921857606347	811.6046956022074	813.3282609496978	812.1901594885737	805.6245147392383	821.9420890101511	814.0397902646177	805.8775045783296	818.6597659281988	810.2332633339985	828.3117681409185	808.4183693769476	809.5720796843249	818.5022455119835	809.0579794418094	817.0473278650287	807.2338016215097
809.2109340606424	819.4645757370079	808.9035762431217	808.693206455918	808.6930484808795	808.1527781401926	809.0348704196255	808.1491306580384	806.446532270335	812.0547812119679	804.3263538133045	809.1744107161187	806.7861550748505	813.6921843872575	811.6046952133822	813.328260684525	812.190155455665	805.6245145669033	821.9420888200717	814.0397891095389	805.8775045655668	818.659763173857	810.2332627188525	828.3117674149262	808.4183691132664	809.5720796102495	818.5022326022546	809.0579792120147	817.047327138286	807.2338015349551
809.2109339577282	819.4645740763067	808.903576129481	808.6932062309576	808.6930483890164	808.1527780548439	809.0348703759869	808.1491306360343	806.4465320187719	812.054781013188	804.3263538026457	809.1744106024715	806.7861550411204	813.6921827652702	811.6046950604301	813.3282605748911	812.1901516637668	805.6245144299658	821.9420886402268	814.0397887513114	805.8775045583967	818.6597612381252	810.2332622291314	828.3117665549325	808.4183687843577	809.5720794211034	818.5022298104568	809.0579790720398	817.047326720398	807.2338015036597
809.2109338428162	819.4645724693091	808.9035760287214	808.6932060901856	808.6930483188034	808.1527779871202	809.0348703467441	808.1491306115432	806.4465318806718	812.054780949914	804.3263537969841	809.1744105216626	806.7861550306811	813.692181728554	811.6046949425322	813.3282604927488	812.190148953918	805.6245143570275	821.9420883383718	814.0397882821417	805.8775045485896	818.6597597506874	810.2332619549255	828.3117662193172	808.4183684682841	809.5720793816696	818.5022276610008	809.0579789057432	817.0473263875713	807.2338014736055
809.2109337446425	819.4645715112138	808.9035759228952	808.69320599416	808.6930482477513	808.1527778853128	809.0348703271081	808.1491305806995	806.4465317403146	812.0547808883036	804.3263537925043	809.1744104766832	806.7861550145832	813.692180894998	811.6046948980502	813.328260427081	812.1901467148309	805.6245143122901	821.9420882703326	814.039787973246	805.8775045432518	818.6597588079997	810.2332617139425	828.3117658121874	808.4183683471034	809.5720793568871	818.502226544211	809.0579787745263	817.047326243474	807.2338014514729
809.2109336849293	819.4645708249092	808.9035758779378	808.6932059043118	808.6930482150163	808.1527778578163	809.034870315036	808.1491305651247	806.4465316661341	812.0547808316508	804.3263537896903	809.1744104270371	806.7861550079546	813.6921805445386	811.6046948484075	813.3282603830413	812.1901452346311	805.624514252623	821.9420881946216	814.0397879455817	805.8775045392248	818.6597581142233	810.2332616073965	828.3117656257432	808.4183682558604	809.5720792734627	818.5022257328568	809.0579787056587	817.0473260782344	807.2338014383805
809.2109336520681	819.4645704266167	808.9035758506725	808.6932058837108	808.6930481936058	808.1527778381259	809.034870310308	808.1491305540225	806.4465316173271	812.0547808067886	804.3263537882955	809.1744104024752	806.7861550041201	813.6921803418014	811.6046948295917	813.328260349221	812.1901445140129	805.6245142328775	821.9420881459907	814.0397878428191	805.8775045368835	818.6597577299567	810.2332615097525	828.3117654928606	808.41836819403	809.5720792644253	818.5022250597892	809.0579786763254	817.0473259645083	807.2338014295333
809.2109336349441	819.4645702290775	808.9035758368755	808.6932058728904	808.6930481831455	808.1527778316546	809.0348703084213	808.1491305511375	806.4465315987433	812.0547807957859	804.3263537874598	809.1744103939981	806.7861550017276	813.6921802580714	811.6046948227598	813.328260334464	812.1901442234695	805.6245142224358	821.9420881303746	814.0397877881409	805.8775045356545	818.6597575653088	810.2332614832999	828.3117654424306	808.4183681718283	809.572079260053	818.5022248931052	809.0579786592934	817.0473259224563	807.2338014256227
