# Supplementary material for: An improved FOX optimization algorithm using adaptive exploration and exploitation for global optimization
Source: PLoS One. 2025 Sep 18;20(9):e0331965. doi: 10.1371/journal.pone.0331965 (PMC12445531; doi:10.1371/journal.pone.0331965)
Supplement: S2 File — This compressed file contains all the results of the conducted experiments. Each main directory within the archive includes three subdirectories: Analysis, best_fit, and convergence. The best_fit and convergence folders contain the raw experimental data obtained from 30 independent runs. The Analysis folder includes tables and figures derived from these raw results. These files can be used to reproduce and further analyze the results presented in the manuscript. (ZIP) [file pone.0331965.s002.zip › cec2017/convergence/IFOX/C17F14.csv]

trial_1	trial_2	trial_3	trial_4	trial_5	trial_6	trial_7	trial_8	trial_9	trial_10	trial_11	trial_12	trial_13	trial_14	trial_15	trial_16	trial_17	trial_18	trial_19	trial_20	trial_21	trial_22	trial_23	trial_24	trial_25	trial_26	trial_27	trial_28	trial_29	trial_30
24299094035.75138	18189061041.441208	13534203842.224234	13321132806.074726	16024675454.141794	23697034827.398544	22039438806.028423	17722358867.09722	17834875857.169647	15593715799.932064	10418992047.54754	13163757461.224928	10623881716.176094	12404639420.365887	15997864196.688528	17250458099.26996	12769470931.490028	19328435187.354107	12154698876.866127	15162714377.766426	13327097993.32742	19121236961.885685	16959789931.702568	12735641401.155296	14220187714.08718	18289567445.928352	10788782847.886486	9282461323.061047	21144519221.21981	17405922048.766678
16697340908.320963	16124149925.680132	10684770943.891739	11586220710.189098	13954030708.975307	14934295490.620647	17552686259.524067	15964475778.55799	12185883357.304316	13571006368.273993	9440053037.39549	10815658412.454994	9795269531.762043	10715152600.096066	13120537256.896458	13682389488.19017	10677151858.128696	9208222664.621666	10232649730.920237	12825913413.212929	11500735351.391357	14332023772.34076	8737805343.129545	11987612061.16713	11711396465.842445	14467753980.281559	10058869604.732162	8635884546.23347	13756636798.985321	11935297265.085114
12686939939.023176	14993561192.247662	8353614732.534124	9541224392.95517	9198491867.913883	14080654325.942139	13879992893.086063	12139515401.0764	10754340747.05534	9959001163.569736	4245622968.6518393	9192811659.911001	7290872547.754318	9576834574.248812	8607303802.23191	11872660692.239351	8827821516.775076	8297610245.813633	9495501477.826202	9613497510.951405	9666631146.653948	12704096175.855995	7522384451.626055	11303311169.710451	9584559080.45944	9075055195.852112	8039397427.1396675	8133759174.628813	11222904306.005447	10051496856.635769
10714342123.359951	12492298061.489578	7030823178.07041	8606587236.99473	7858700211.7048435	12233708340.928986	12045976778.887682	11326279231.497875	8873805314.224728	8920069608.163757	3740574870.093321	7827961256.1637125	5307765366.436832	9187028217.007236	8086902794.580514	10085327275.964722	4848013496.333786	7739692939.226778	8594200779.028906	9138494309.678726	9219956986.241547	11874697227.909054	6631364936.4757595	10385727646.50143	8243868374.61129	8127446958.133511	6820754597.896195	7440306523.778031	10495805573.760593	9354709299.05177
9716474884.71578	11361591601.678345	6177195537.03193	6980955073.753292	7244300215.465875	9722695507.531813	11576660342.171652	10641189510.443077	7957306308.384323	8204329228.335339	3416116762.108058	7375988664.776337	4589929878.03519	8377469802.961708	7245782027.292826	7237859098.001921	4471228464.633816	6770114318.849524	7431100018.908241	7698786381.4009495	6583993668.324867	11499612398.700691	6086311270.191627	8907381338.35082	7261710749.83776	7486493717.745092	6217327148.719806	6865993617.546186	7274674343.743921	6467011580.012478
8854593900.047405	10074477434.55086	5463270669.020348	5972474964.416929	6868753672.29344	9024309693.13731	10696563390.074974	9923420940.894287	7447521984.994156	7690467655.471633	2979832464.658681	6833114514.433788	4235231002.8888054	8036959049.252827	6809704252.66183	6365357727.618881	3458152323.6523542	5774919995.5209465	6461736087.807448	7036177253.02158	6276915788.62981	10802019226.625458	5598536098.20963	7003017693.760322	6760104771.030071	6550683401.454615	5538348394.605444	6272263600.62509	6864541488.075666	5962099492.78931
7930227052.660837	8953096623.67734	5181844418.234163	4434342253.243572	6137836392.84793	7893046780.148746	5945823689.619514	8418586507.495396	6829655862.536331	7231489303.4586315	2400989651.101866	6239410980.759832	3499543670.337286	6092182788.731819	5847810231.238909	5924709702.781219	2938418071.9364247	5314541084.516502	5530883102.990721	6171278569.488426	5594330486.132587	8423379268.231019	4605745032.9308605	6574001297.753658	5685627671.46591	5811972185.949417	5063182257.363666	4381682890.689139	6226375933.992145	5553962136.094079
6938281328.637945	6714822520.289526	4300619681.478379	4110687440.664819	5294729009.9984455	7035638621.976873	5369864314.45641	7551795614.732418	5992020543.448034	6205934189.58885	2047849213.4792	4773402008.457203	3075180721.4301157	5473122413.013435	4810851493.821337	5093208834.901232	2081192661.4169226	3878283275.821881	4879084451.352955	5398732258.395048	5224150287.682218	7833962990.323803	4015110597.2405863	6324670188.787428	5127837328.077792	5212618957.491817	3817316246.9167876	4011663561.769936	5847207401.14524	5064105335.049236
5362239860.718276	5849428411.541624	3476249921.825119	3574622074.589115	4805216236.648064	6035893897.057128	4768865409.234222	7233768354.166154	4333072891.829845	4949057080.834625	1802947028.2344716	4112474908.401876	2708728235.6960797	4986172524.6232815	4125055660.58854	4717383276.160774	1882903136.4632163	3479017002.9935164	4354639611.540041	5006057425.388977	4448719571.60079	7056104405.474144	3473597674.930395	5100776919.598517	4617903723.222565	4185436626.877953	3241340075.577774	3512932891.5115542	5379057115.560062	4721218918.570343
4792052328.50436	5297758180.2025585	3085140829.185216	3120857082.922133	3279183030.502287	5672123872.244451	4089735586.1275077	5847850670.8365555	3899425737.4413657	4552426688.630763	1650232006.898876	3441091089.65514	2517972294.9820595	4361359127.934298	3723017228.6041965	4433941949.89621	1501353467.8564267	2673982878.6264296	4049060152.370995	4461549009.752524	3810396090.0415287	6587628055.068224	3197283414.5267353	4170725241.337061	4133044468.5876055	3930584075.1469307	2961356581.1907306	3022898085.100774	4343502936.197553	3196810709.2781014
4146090865.2492676	4277550828.587925	2450964467.283229	2709671276.774245	2669212261.8185725	5348837180.940533	3760662385.868167	5342923117.762217	3614321893.599871	4201806500.7865906	1368242387.4356866	2964331967.915536	2248338843.894267	3479560105.0370765	3498918590.2024765	4034108924.6283607	1341977366.6630857	2390797560.9874773	3143061454.8519936	4048675178.8941555	3315253158.626465	6170937467.4398575	2779794128.070399	3455933395.0799913	3440625716.518573	3701098632.453668	2244753912.4529138	2665561432.3836813	3599640418.3585024	2853159064.464209
3688901446.0890727	3825346306.2632394	2175877588.6991343	2302010870.5127454	2269675191.4954786	4701332358.591049	2854820224.7803597	5074459020.289448	2863474568.5003567	3543959689.1126738	1085384709.7232547	2563691626.4515014	2020482769.6444266	3018951848.0785923	2510234067.0692015	3813375651.94755	1120226246.5717325	1716700517.885974	2708871097.630148	3622732149.0336256	2890077484.8414354	4994242130.384391	2455515348.236805	3150913401.7678156	3066786259.7509475	3123458392.0406375	2102319383.0359807	2011078877.6350791	3245835229.7530794	2451443219.8390474
3021937311.8945093	3634128754.422921	1848770415.6265604	1882207545.8041964	1802784343.7012067	4420614699.1035	2595466093.317348	4314515259.653255	2504019126.2353344	2474663371.667715	643864000.8953047	2369821834.764096	1089053949.5372958	2249368951.9695826	2311595793.578316	3387052368.5829635	968933760.6139013	1201959297.806315	2246325987.495878	3085179296.5275254	2663022324.2840424	4571927223.648474	2038531589.062676	2727825522.5270896	2239384812.818494	2714681419.265752	1236865225.2412763	1394587619.1958902	2926210156.037304	2076575516.9916043
2607912213.9025917	2968678515.2254186	1576408557.3357096	1730316116.8802423	1616886080.0069826	3918261864.037413	2290411848.155225	3911839945.3564653	2145855638.559495	1999113665.640506	519845588.0074642	2185170218.7075973	794376769.0187557	2082979406.477551	2198007571.844822	2577373074.539762	807263949.2152178	941392106.4309998	1777174665.7988548	2724937686.299968	2456503859.054993	4141063405.866029	1854451847.9309487	2205359776.1080194	1875590957.9735026	2242139400.63203	996277679.601571	1106298217.572153	2668544587.526813	1462580117.422152
1712221346.1722078	2661249332.089301	1333847368.1295335	1566889250.63211	1442289424.1470592	3449505899.110434	1870805889.4617128	3420051701.200528	1799720603.6950712	1347869728.7327852	438664929.2496642	1937329081.538037	641134554.6430782	1772679071.531299	1808521458.2607083	1664410823.9263647	695632750.1961058	797007259.9484133	1439791255.8006723	2230163880.7326927	2184809099.6847	3577538255.258192	1505362703.9362154	2067438891.6062205	1586481418.383491	2033783986.1690793	908733055.6013415	1019722327.0464712	2421678450.1493917	1100783636.2131119
1497128040.9150462	2390382743.1815577	1103318092.6913805	1447189817.1617494	1261868675.4373286	3268905109.1317363	1670115889.11055	2903537406.1074457	1497525057.9082801	976541335.2646515	295478731.5368737	1678135993.4638782	534225991.55071676	1470029926.5870376	1552479722.594862	1397197250.4677467	585947491.7733629	688576468.717196	1185044736.0427723	1695382222.0879152	1696627781.2391555	3202431243.6567383	1057707521.7887204	1620414214.537783	1234455897.687842	1864268382.2875094	804371125.1752558	850671550.4067657	2074450964.5961711	860235582.0011818
1372723554.9446099	2059501323.7986186	914774667.4264868	1338393103.8087645	1014798871.4723352	2646331867.4407597	1220735393.1090667	2542881068.3143888	1410521557.0648704	766249543.0491259	243914027.94465917	1561429688.1210463	445564586.9705008	1293368509.3328004	1415063373.8580022	1157209419.1191738	491877292.94935095	589142017.1747133	1029721157.5840408	1517593605.68925	1429920909.5917423	2807697793.361337	957710412.8869697	1521412803.3786244	1073141895.8175462	1691873114.976581	579921567.7424233	683999872.9092507	1824247141.2774515	745960616.0178924
1099723134.1146824	1858331427.4441528	717591604.4883981	1150450803.1125073	875235844.9302528	2256017710.648714	868859142.1886888	2339805510.3075914	1296646532.840486	632192607.407114	153389652.18606198	1454769480.9582715	375357943.6766477	1035630242.068051	1242133519.2819905	944978440.6207118	411742520.3489413	505044695.39462364	846728315.7471628	1401625663.9847035	1345894592.8260844	2446597577.08127	805894384.9118619	1171879631.7027333	749729047.3995364	1331573645.3981717	440339431.87014675	616557259.7945999	1687175663.4215817	561629398.6416951
968588345.7635262	1754488065.5455894	596516116.9144528	995983311.997524	689581744.9113916	2077387637.447192	765491947.9645073	2004521648.8264546	919711736.0037333	507127635.2466363	115400491.06871128	1117808358.453352	318268680.18003047	863906198.7571173	700174250.6681302	834721391.1779372	351544591.5222198	407310160.23943096	777491800.7927332	1152241441.3667288	1260693804.4808617	2248976867.3043494	691740243.0161066	960826242.7445804	497326221.8808768	1192214568.880347	360677767.3340635	562277715.4177251	1438490231.425472	437996284.7404253
820763171.9966903	1506365113.67453	540260723.3029191	749922900.2553911	611718972.8977299	1688838783.570388	674115815.3503252	1444133365.7768064	695127581.6191798	403688342.3390931	87701992.64964809	980280131.5222359	240232871.6725701	724881542.260461	554841392.9704075	453175231.2828192	301967864.67290133	317400672.25778645	592753018.5293882	1020491278.1850625	1120361867.7662814	1902823980.2061594	603805088.0274054	567170142.1075363	325253796.87619364	1033418800.5485282	213603484.82851765	458368148.21915525	1277713672.1143208	349007179.85392976
569222558.8455312	1254803143.0484645	426263850.21906066	373162035.0399107	559505832.675101	1583745481.0215185	571559500.3748552	1319323548.3697689	490473036.66741467	323228839.60118085	54781753.368808344	804558330.3358588	219256577.18052948	545472570.6042951	382045096.0897951	399433217.5624361	244997665.1005523	231154038.4655549	508397982.96238863	882841518.8947212	810350821.9382226	1683505998.342411	503823359.5009705	305507379.7319532	245997109.3029871	910843440.2408074	169505665.13948268	383681617.26336503	1023901575.8276019	278623199.1684054
458782806.9804283	1106169520.5729148	373921935.66767967	217402059.634038	446099650.538023	1392535296.7551193	545101042.3228525	1123790122.1830652	359613258.2183478	266784281.89663744	34647050.90984081	709011031.3116591	174287921.38192874	474388796.61163694	290778501.20476544	339016443.1857217	205556678.57914266	153811747.03532764	431873276.61208534	800510452.8548131	643260234.143409	1450526488.9545465	391353811.4044963	247224946.2869249	206996339.99483588	759432073.0999124	140629695.76413995	337414237.68881285	862449723.7309082	196282265.1595306
399045053.70437986	906111135.3783416	243080783.32447374	176063640.3233751	381192872.5976425	945167949.5977603	489610382.4183645	865380721.8993605	295078682.2740843	221575684.69013083	20896281.108969096	597727691.0445745	144616797.26971704	229108170.8441118	233879971.32738766	295290488.39696884	180644075.11961472	131955992.82440294	270765505.63943136	698315993.1095932	572752358.632291	1167112759.887118	280135299.996693	206245956.42478657	172747498.47967413	599970175.1014348	119422769.3565845	246537982.6260876	797216226.249216	152491925.0952835
309434170.8663778	789738258.9633226	192849419.3290649	116224790.75074042	351150847.6661783	879866934.4940317	349567309.0064147	744356537.0971456	258502349.09797007	158381202.2800249	14081928.88042894	391471599.2133421	121464908.61894521	188679155.58940473	205336022.69061726	263377670.69091266	111652998.26592098	123216091.86589095	233208450.12479752	549866010.4103884	460592050.3514301	741963346.4038316	176035885.76937413	138856076.83528557	150140000.19351918	469991785.4806243	63504179.91344502	195008759.46114215	582989254.4948778	103640562.78181724
261760161.13115183	688276773.1121998	129701013.28690347	86861022.6473019	313541655.59997666	772037282.9657968	296158444.1492238	627784460.3316827	186559625.3880893	112880968.6443438	7982143.567127477	326317870.3264936	92709268.58931541	164638171.0345713	172954703.84175766	229415110.49527186	94726553.91259897	105120569.39466141	198289029.23308623	302230840.22471815	335264027.81749415	638107858.5873988	127333930.95275874	62828751.34783154	120624031.86188933	384093580.82801485	50961785.47114644	165420856.67680687	492935657.75105345	85096804.58299522
220312376.38523486	419803768.8293904	105356183.04494452	77936468.096216	192870586.1180725	661490236.0644796	265055950.42931476	550368178.6405762	152643889.49429244	96640528.79546714	5207826.798857575	247794784.40258652	77547613.78843397	123153350.24372189	134479663.02220997	144948010.951116	79007132.39024371	96834055.97676027	137279308.74249613	250992410.78554004	247245845.62316048	420048837.3976438	108273869.71017858	52331860.02491609	98873915.98366427	315736341.41418886	25690992.700471036	141201637.04753372	411842223.8901255	65386589.599046096
183463719.00529	328241742.2981066	87095886.63769844	49788419.21508626	164790519.94266158	554485118.8303936	207091479.96818382	472856822.3594246	134907680.58701903	79447325.50210658	3865012.1847880133	228031836.76858556	60799257.07425599	105843041.13971296	98151694.42147091	130574352.17650802	61761260.106809855	79144134.91164823	114908346.20795652	220861191.6811837	217226424.41177657	373469695.4773401	85533017.68640405	42090084.70176571	65554488.3322223	270496769.9681881	17356998.142439894	106239565.4591158	370981238.3995399	45037847.147486635
164562113.95070735	273283574.3014275	74420310.58149374	35858515.4783199	139439446.33724093	436070684.6877304	158901244.93884346	395272361.07736224	117421963.55671802	65214160.72767551	3865012.1847880133	187758065.38047084	43656335.798013955	94258322.68678167	89449807.9349404	96806892.42552605	51190222.26211606	64488620.67523449	102428896.94448736	187993426.0007974	184477936.68629655	328741738.73318124	78768841.87186497	24689996.381049898	49561156.47419353	215814945.06855488	11286032.867199665	80568299.21175167	292652182.3980551	34624160.33945721
125439252.23213248	258917623.76095554	56463410.32476302	30141237.670576677	111941502.6554609	383377483.9940005	139889992.09778917	355448747.2023128	99521829.81448162	50088186.48404704	3860259.6929691187	163984424.97084877	39011530.36973829	86502739.25854543	63409474.271405995	86175788.20945656	41517729.68514128	48575620.090218954	83268476.6076674	163035898.67143273	171803040.36084926	179809783.348644	67826335.44277206	21088722.503061146	36216387.574586965	195117186.60174155	9358364.75332742	70432729.40407819	249995547.4388696	28401561.381465185
102219499.99598221	237601999.52584144	42666704.755023964	23451203.34374653	88583559.21943381	288161259.72556365	132662768.74594456	298734906.2637964	70340466.16362126	33597991.132932015	3860259.6929691187	138022676.92871857	34122876.49129213	81624194.84522463	40730345.64760153	72056548.94190428	28140499.30015305	25342503.906036843	76562254.37995419	134617227.6714441	161789254.40655884	138390117.97879678	43699664.34763933	13006553.95021841	20259121.187390223	164170837.71344474	7831665.036834235	37527913.53065058	193980281.76152027	21679248.545064516
82019032.71429439	223186635.12984583	38622630.571884416	23451203.34374653	64676958.30207488	187578289.93337864	120679076.77277529	265352402.59382272	59108993.65366529	25919589.478557453	3860259.6929691187	120291561.58007297	26376042.860605195	62420876.57175208	25132642.74908553	58232527.90466617	17425640.015398197	19666112.32166339	26154667.76703371	112749450.31263503	145479633.55019292	116578343.82339391	34775479.10911083	7400257.420750066	17057093.401403785	131629463.83607918	6897901.426242128	21604698.291440718	174667734.21622247	18138342.043379836
71002752.74397428	208133192.9488801	32675561.48005811	20772019.640126687	51035657.92304161	154236706.2984345	82815320.5777813	199172027.60328668	54202171.13095292	16103674.736088358	3860259.6929691187	91415367.64307642	22996760.409702078	48807171.42952732	19894876.55842365	47987077.81129335	7946058.996890422	19543149.537736997	16849842.530902773	76735560.94503663	125547107.04895449	83369631.30099514	25628034.155605007	5379480.349369308	15187617.45428247	109049538.04481235	6752323.554901369	19579188.715768397	141822722.87039053	11883848.379226405
56865284.89157378	186228070.3995494	24232864.888968486	20203217.06589751	39456902.72334264	125419206.0465644	64884709.857238345	181818648.02695915	47392434.75678727	13702539.067749126	3353214.5932247653	58644766.06744325	19633030.979520123	33675350.952488706	12675097.85236428	40677041.35978348	6382459.01904939	19389187.476429753	12707882.09915754	55747854.454081744	109465235.80384575	64408831.66919787	21668590.090561476	3670035.431950098	14016453.27709873	83657527.48958635	6752323.554901369	4252501.070236128	125153713.62337364	8253873.996347314
30307249.468464658	171985688.15914977	15975156.223509848	7843634.032879392	35385497.84366893	88544108.60430232	52982626.561094165	159167424.01010898	31096386.193782896	10536027.765579892	2433196.1515703667	44936632.11892022	18922001.57493291	15578617.3577866	7758355.6925898325	37501874.145848714	5794350.809504151	18328452.39458731	6213858.242469328	50299830.88157667	77887181.36173292	48908097.02045322	17051104.61076352	1174620.531560754	10075123.504608586	62334079.43637169	5903922.557274047	3134325.1886704033	110471048.36613362	6449524.766044164
24064988.801724315	159333007.876761	13473884.084384333	6507861.813921073	28086728.929636724	78137822.01113793	45723581.262136176	139582119.47532612	21478949.107914418	9413750.017281864	2433196.1515703667	33432972.23812509	14133484.411780406	12960295.728234258	5094964.121984687	33219678.054406684	5785485.476417909	15461632.708314331	4431868.837599913	30242356.033144675	68099713.78999044	40032355.373263374	11616633.054335168	908359.3990194736	8308608.646975651	48061401.62617916	5180786.499235256	3134325.1886704033	87630357.76042672	5353333.03659554
19829781.966081258	96090235.45693205	6701927.602393834	4713065.454583059	24597765.54741917	53858097.97693622	37538185.02006708	76941699.5812262	15643841.580008984	6097445.6196799	1231408.7256155058	24336586.92819544	12046422.619980078	9936345.59608213	4674754.677429269	29520027.22168794	4918355.509937679	12359828.36614769	3689757.255729633	24789911.617783323	62693743.47673855	23189664.82168045	8514248.962109853	820799.6557322068	6684907.222956959	41096136.34456272	4405598.944569632	2104412.8942111516	78476709.36909564	4579879.0446863435
15379508.23625586	74784536.24276327	3466985.66251478	3858803.6125765936	22746052.905508496	50546684.3257617	26723628.1161331	47586200.944052674	15160219.702166392	4344042.346571957	1231408.7256155058	20113531.228608917	11405942.442955341	6054491.7481977055	4674754.677429269	28273399.4363782	4918355.509937679	6896549.860812827	3495944.379335386	19500555.450703207	48058650.04947061	18998082.141939808	6795700.292657276	820799.6557322068	5795458.850760827	35255172.87444475	4155769.07888741	1800622.1530214823	61114912.91249734	3831898.394172702
15110478.541579608	55048992.802924305	3466985.66251478	2866090.783084064	19849863.71836908	41574347.525964566	23647433.990039878	31585862.266275674	9956417.078253947	4246181.8396066055	1231408.7256155058	15389598.54867813	8220514.962332131	4687159.611924254	3368618.6844228683	19386384.26093703	4918355.509937679	5826348.616447116	2425408.331156902	12759940.360981163	43444328.22015235	12893214.894555245	6141895.193868758	749334.5341195678	4668895.2700297795	33448358.803870767	4155769.07888741	1800622.1530214823	36244441.26623424	3559499.946397266
11264979.81594374	35794458.14693503	3466985.66251478	2866090.783084064	17592587.684750848	29052531.224131733	15645531.82547631	22530258.415432513	9516993.241457032	2694034.072009768	1231408.7256155058	13011091.819126576	6519098.918330312	3944504.526033749	2916458.9567771954	16838528.86421109	4875351.5733684	5066959.143122286	1857247.2364232298	11382167.635559686	33538357.129216183	9137053.721807394	6141895.193868758	412267.08494586276	4144690.553102385	27912362.39307507	4155769.07888741	1800622.1530214823	29430629.396766286	3559499.946397266
10866247.712437324	27335353.121466585	2629027.1644198494	2866090.783084064	14373480.196379581	21822748.92810442	13058657.318484647	14036567.181550957	6251407.912313409	2694034.072009768	1231408.7256155058	9827007.940808345	6519098.918330312	3888717.4425426302	2916458.9567771954	13333872.015052779	3821860.1405144883	3444439.602445621	1857247.2364232298	9560067.659639928	27312276.560427997	5960057.499390162	5826992.425534492	412267.08494586276	3846658.2715275898	23402694.09714201	3233392.2494351375	1800622.1530214823	23787858.13689871	3459504.762889844
8765989.840742778	20856893.79064865	2629027.1644198494	2866090.783084064	12209848.283295192	18896229.692123454	11032190.94424808	13355981.832504122	5599056.090830963	2006445.939819431	1231408.7256155058	9553027.581803545	6519098.918330312	3888717.4425426302	2795828.3511927295	11387603.322959337	3821860.1405144883	2611517.4452358107	1611597.9958054167	7851601.984978333	22702647.35696561	4084355.689241832	4305104.732625697	412267.08494586276	3846658.2715275898	20918377.206128776	2262668.8434895976	1800622.1530214823	7449208.769453187	2847408.6307212785
8045223.367182031	16344279.471149605	2629027.1644198494	2866090.783084064	12209848.283295192	15915328.743379757	8894880.105463188	9545117.202989006	2694875.284678384	2006445.939819431	1231408.7256155058	7814646.579870555	6519098.918330312	3573434.855317121	2222593.3565954403	10389915.256521253	3821860.1405144883	2330352.298496643	1321545.885154689	7117871.865754701	19610838.347829085	3289230.4223478558	3592415.0463205734	412267.08494586276	3846658.2715275898	12045515.368549213	2262668.8434895976	1800622.1530214823	5564517.233957622	2466060.7049492714
8045223.367182031	13466885.523507353	2629027.1644198494	2866090.783084064	11518595.725994857	11775082.882152177	8791751.716269575	9150621.367551079	2353936.610579666	2006445.939819431	1231408.7256155058	7814646.579870555	5980833.697877487	3573434.855317121	2175980.0710826614	9854357.706509814	3821860.1405144883	2094181.7348402124	1321545.885154689	5872691.458820306	17155920.909870807	3289230.4223478558	3592415.0463205734	412267.08494586276	3846658.2715275898	11212902.891760446	2262668.8434895976	1800622.1530214823	5564517.233957622	2310178.227585484
8001274.760335028	11027651.42587843	2629027.1644198494	2866090.783084064	11518595.725994857	8822575.263810746	6208141.419421608	6994908.333449696	1956279.9399610343	2006445.939819431	1231408.7256155058	5819258.806044787	5980833.697877487	2382367.84472352	2175980.0710826614	9465661.352817543	3660314.0754697933	1931266.0131001885	1312063.6080250423	3767999.148629106	15782565.97317076	3069339.270338582	3190209.214193451	412267.08494586276	3846658.2715275898	9029673.36848982	2262668.8434895976	1800622.1530214823	5564517.233957622	2310178.227585484
7122496.347281906	7782472.436519824	2292814.2725304323	2866090.783084064	10912954.243683722	5080607.833753325	4841091.559580643	6157850.809490071	1956279.9399610343	2006445.939819431	1231408.7256155058	5153069.535518305	5980833.697877487	1673099.2620283624	2175980.0710826614	8065588.163999829	3660314.0754697933	1931266.0131001885	1312063.6080250423	3011285.022950249	15665634.10977969	1329926.47395226	2974250.834449892	412267.08494586276	3846658.2715275898	6222388.226543181	2262668.8434895976	1800622.1530214823	5564517.233957622	2310178.227585484
6280640.040646275	7782472.436519824	2292814.2725304323	2002167.8616381795	9638603.64163654	3221435.893660634	2962627.503775984	5449833.983244529	1956279.9399610343	2006445.939819431	962403.9477988728	5153069.535518305	5980833.697877487	1653150.4310274303	2175980.0710826614	7459965.943849422	3660314.0754697933	1931266.0131001885	1312063.6080250423	3011285.022950249	12850761.35932903	957733.0134697747	2219440.9766657595	412267.08494586276	3846658.2715275898	5892415.76488376	2098862.5919362274	1800622.1530214823	5006680.3457468245	2310178.227585484
5307890.932795834	6988106.952631258	2078548.0956177786	2002167.8616381795	9589289.152665138	2518623.447904456	1991246.0057741455	5334597.47171338	1956279.9399610343	2006445.939819431	809290.9871542668	5153069.535518305	5915349.957515107	1653150.4310274303	2164983.988526038	6790509.672790849	3426722.8576730676	1931266.0131001885	1115340.789048535	3011285.022950249	9285260.472474847	957733.0134697747	2219440.9766657595	412267.08494586276	3846658.2715275898	4043034.4610241647	2098862.5919362274	1800622.1530214823	4678814.263267257	2202934.621327282
5307890.932795834	5998440.106096121	2078548.0956177786	1936087.4088695878	9006511.104646647	2061264.3833742214	1991246.0057741455	3696462.427209344	1956279.9399610343	2006445.939819431	809290.9871542668	5153069.535518305	5430542.68730942	1653150.4310274303	2164983.988526038	6360348.960168683	3354247.5131641077	1510197.2219115612	1022219.4378650202	2679789.300549102	8242345.977235366	957733.0134697747	2219440.9766657595	412267.08494586276	3846658.2715275898	4043034.4610241647	2098862.5919362274	1800622.1530214823	4678814.263267257	2202934.621327282
5170092.001239824	5998440.106096121	2078548.0956177786	1936087.4088695878	8441996.115944121	1842464.8671836914	1991246.0057741455	3651556.568790249	1707552.1126566292	2006445.939819431	809290.9871542668	5153069.535518305	5052454.770026816	1653150.4310274303	2164983.988526038	5689993.015984641	2604397.229361654	1510197.2219115612	1022219.4378650202	1883623.7024221574	7401288.104624795	957733.0134697747	2219440.9766657595	412267.08494586276	3277130.4654740435	2740264.3832625384	2098862.5919362274	1800622.1530214823	3994739.2779419655	2086932.6796778769
5170092.001239824	5998440.106096121	2078548.0956177786	1936087.4088695878	5452262.458788412	1842464.8671836914	1918281.261825257	3546941.0659330552	1707552.1126566292	1903978.7013475846	809290.9871542668	5153069.535518305	4843862.965211306	1533573.6038808874	2164983.988526038	5011833.013373148	2177282.672097873	1150768.0597110763	1022219.4378650202	1883623.7024221574	7401288.104624795	957733.0134697747	2219440.9766657595	412267.08494586276	3048210.71731824	1387788.6837528711	1705365.5956288087	1800622.1530214823	3157318.338205186	1795270.7154867565
4745050.958592763	5998440.106096121	2078548.0956177786	1936087.4088695878	4834446.974116766	1842464.8671836914	1563421.299297082	3546941.0659330552	1550699.9228347456	1903978.7013475846	809290.9871542668	5126953.283399599	4112986.347519952	1320318.1167658216	2164983.988526038	4852929.67599858	2095993.0565641106	1150768.0597110763	1022219.4378650202	1512911.0780321893	6865968.969787077	957733.0134697747	2093638.930851174	412267.08494586276	3048210.71731824	1387788.6837528711	1001705.1996429788	1800622.1530214823	3037662.355741392	1377651.1888650036
4745050.958592763	5602448.788391922	1713971.8556025045	1936087.4088695878	3547692.2050693617	1262771.0164357673	1097163.328969863	3476997.4355943063	1429943.5049219662	1534578.3480463289	809290.9871542668	4245344.600195059	3624627.8992864816	1288031.8030116847	2164983.988526038	4596997.836187733	2095993.0565641106	1150768.0597110763	1022219.4378650202	1512911.0780321893	6658606.810939726	957733.0134697747	2093638.930851174	412267.08494586276	2053772.034735085	1225822.6484130565	1001705.1996429788	1800622.1530214823	2698270.3883076496	1334434.9965890285
4551059.524218461	5366475.048687166	1713971.8556025045	1641467.7033891426	3318157.3480506446	1172335.6088083275	905322.9510964503	2444650.913268186	1240834.6952454536	1268786.1208591023	809290.9871542668	2650165.2053753748	2957942.1133449185	1112414.4392224825	2164983.988526038	4596997.836187733	2095993.0565641106	1150768.0597110763	1022219.4378650202	1445129.9804871622	6658606.810939726	819641.6450152253	2093638.930851174	412267.08494586276	1702238.9682393135	1100806.5690578744	1001705.1996429788	1800622.1530214823	2273678.1130874082	1334434.9965890285
4200444.624845641	3277825.6454539536	1488977.1191544458	1641467.7033891426	3318157.3480506446	688613.1083430536	905322.9510964503	2367250.4701754656	873774.0701852309	1268786.1208591023	809290.9871542668	2650165.2053753748	2740952.157003453	1112414.4392224825	2164983.988526038	4596997.836187733	2081480.5375124384	1110667.494143926	1022219.4378650202	1445129.9804871622	6268128.994020897	819641.6450152253	2038492.4064132208	412267.08494586276	1031780.2985068721	1100806.5690578744	955702.2299838616	1733177.9512455352	2273678.1130874082	1334434.9965890285
4200444.624845641	3277825.6454539536	1488977.1191544458	1641467.7033891426	3318157.3480506446	688613.1083430536	905322.9510964503	2320705.88406911	873774.0701852309	1165146.8668289836	809290.9871542668	2650165.2053753748	2740952.157003453	1112414.4392224825	2164983.988526038	3954450.710903224	2081480.5375124384	981921.0846862384	1022219.4378650202	1445129.9804871622	5184441.835216381	819641.6450152253	2038492.4064132208	412267.08494586276	984889.7802892765	1100806.5690578744	916658.1494066312	1733177.9512455352	2262714.506794781	1334434.9965890285
3689660.4809263838	3038636.876748802	1488977.1191544458	1021703.078628103	3153076.935184468	688613.1083430536	905322.9510964503	1322024.20272113	873774.0701852309	1165146.8668289836	699021.9339581695	2650165.2053753748	2740952.157003453	1112414.4392224825	2164983.988526038	3954450.710903224	2081480.5375124384	927507.7076920482	1022219.4378650202	1330560.8981088006	4772945.048725986	819641.6450152253	1683474.40451761	412267.08494586276	886577.9818148257	1100806.5690578744	691309.557179749	1733177.9512455352	2093079.3998785396	1334434.9965890285
3534948.468419018	3038636.876748802	1389030.342100521	1021703.078628103	3072569.66332269	688613.1083430536	889516.76634443	1322024.20272113	857789.4149005981	1165146.8668289836	699021.9339581695	2339016.035269836	2740952.157003453	1112414.4392224825	2164983.988526038	3954450.710903224	2081480.5375124384	927507.7076920482	1022219.4378650202	1330560.8981088006	4321274.653067388	819641.6450152253	1587396.8679131814	412267.08494586276	886577.9818148257	1100806.5690578744	691309.557179749	1733177.9512455352	1951048.348981733	1334434.9965890285
3275645.1311488496	1895004.2255320775	1389030.342100521	1021703.078628103	3056962.0128299603	622829.5668735288	889516.76634443	1221203.5317736964	857789.4149005981	1165146.8668289836	699021.9339581695	1990306.1295605965	2740952.157003453	1017078.5927085644	2091392.1987286285	3950424.5663868757	2081480.5375124384	616941.8532304247	1022219.4378650202	1330560.8981088006	4225843.356128562	782038.3806319031	1341408.82816885	412267.08494586276	886577.9818148257	1100806.5690578744	691309.557179749	1733177.9512455352	1403174.3412664481	1329636.6922229207
2454392.9214227693	1714273.795534213	1389030.342100521	1021703.078628103	3023755.474262106	622829.5668735288	889516.76634443	1221203.5317736964	831908.7686316909	1165146.8668289836	699021.9339581695	1966598.5701980782	2480891.2454748596	1017078.5927085644	2091392.1987286285	3950424.5663868757	1873328.3072458568	616941.8532304247	1022219.4378650202	1330560.8981088006	3602290.7700683097	782038.3806319031	1274897.2293703314	412267.08494586276	773819.3114401357	1100806.5690578744	691309.557179749	1733177.9512455352	1403174.3412664481	1329636.6922229207
1822320.895589259	1714273.795534213	1389030.342100521	1021703.078628103	3023755.474262106	622829.5668735288	889516.76634443	1221203.5317736964	831908.7686316909	1129671.2751253825	699021.9339581695	1966598.5701980782	1176152.1670874364	1017078.5927085644	2091392.1987286285	3745865.586672607	1601383.5449786833	616941.8532304247	1022219.4378650202	1330560.8981088006	3487493.809955114	782038.3806319031	1269961.287613893	412267.08494586276	773819.3114401357	1100806.5690578744	691309.557179749	1733177.9512455352	1403174.3412664481	1271372.7877800332
1346122.7194526957	1714273.795534213	1389030.342100521	1021703.078628103	2998075.714871647	554090.4783729045	889516.76634443	1221203.5317736964	831908.7686316909	1129671.2751253825	699021.9339581695	1966598.5701980782	1089338.7372569395	726308.481519196	2091392.1987286285	3658169.6414975584	1601383.5449786833	500272.8010747534	1022219.4378650202	1330560.8981088006	3277433.3943917667	782038.3806319031	1091252.3213367104	412267.08494586276	773819.3114401357	1100806.5690578744	691309.557179749	1733177.9512455352	1403174.3412664481	1271372.7877800332
1346122.7194526957	1583039.0278847828	1389030.342100521	886112.5491803173	2998075.714871647	554090.4783729045	889516.76634443	1221203.5317736964	831908.7686316909	1129671.2751253825	699021.9339581695	1966598.5701980782	1089338.7372569395	652598.6996347844	2091392.1987286285	3658169.6414975584	1480309.6700591997	500272.8010747534	1022219.4378650202	1330560.8981088006	2760449.902180465	782038.3806319031	1091252.3213367104	412267.08494586276	773819.3114401357	1100806.5690578744	578768.7927565207	1733177.9512455352	1403174.3412664481	1271372.7877800332
1346122.7194526957	1583039.0278847828	1389030.342100521	886112.5491803173	2998075.714871647	554090.4783729045	889516.76634443	1221203.5317736964	831908.7686316909	1129671.2751253825	699021.9339581695	1966598.5701980782	1065254.9163342689	652598.6996347844	2091392.1987286285	3658169.6414975584	1480309.6700591997	500272.8010747534	1022219.4378650202	1330560.8981088006	2617493.0480719814	782038.3806319031	1091252.3213367104	412267.08494586276	773819.3114401357	1100806.5690578744	559563.9471725846	1733177.9512455352	1304823.3852295082	1216396.983086989
1346122.7194526957	1419046.9881324307	1389030.342100521	886112.5491803173	2998075.714871647	554090.4783729045	846403.028077752	1101994.883272403	831908.7686316909	1129671.2751253825	699021.9339581695	1966598.5701980782	1065254.9163342689	652598.6996347844	1889609.9298661728	3284803.037145516	1480309.6700591997	500272.8010747534	1022219.4378650202	1247820.097627866	2232611.29618573	782038.3806319031	1091252.3213367104	412267.08494586276	773819.3114401357	831470.7083370656	559563.9471725846	1647058.0677418457	1211008.3185437943	1216396.983086989
1079284.2194705138	1237097.3220499353	1389030.342100521	886112.5491803173	2998075.714871647	554090.4783729045	846403.028077752	1101994.883272403	831908.7686316909	1129671.2751253825	699021.9339581695	1930945.7427367598	957796.3266973707	652598.6996347844	1773351.7098891954	2531545.3325664736	1480309.6700591997	500272.8010747534	1022219.4378650202	1247820.097627866	1878694.430528562	782038.3806319031	1091252.3213367104	412267.08494586276	773819.3114401357	831470.7083370656	559563.9471725846	1647058.0677418457	1211008.3185437943	1178902.5702374629
828403.6844920458	1237097.3220499353	1389030.342100521	886112.5491803173	2998075.714871647	554090.4783729045	846403.028077752	1101994.883272403	717738.7840331462	1129671.2751253825	699021.9339581695	1910753.4988109935	957796.3266973707	652598.6996347844	1731231.3894902747	2457628.7296414925	1480309.6700591997	500272.8010747534	1008309.1666641447	1247820.097627866	1878694.430528562	782038.3806319031	1091252.3213367104	412267.08494586276	773819.3114401357	831470.7083370656	559563.9471725846	1647058.0677418457	1191588.9654762528	727751.6993296833
828403.6844920458	1237097.3220499353	1389030.342100521	886112.5491803173	2998075.714871647	554090.4783729045	846403.028077752	1101994.883272403	717738.7840331462	1129671.2751253825	699021.9339581695	1910753.4988109935	957796.3266973707	652598.6996347844	1388558.966105962	2457628.7296414925	1480309.6700591997	500272.8010747534	1008309.1666641447	1101112.0723378463	1628582.3619129886	782038.3806319031	1091252.3213367104	412267.08494586276	773819.3114401357	755806.2872765576	559563.9471725846	1647058.0677418457	1191588.9654762528	727751.6993296833
828403.6844920458	1237097.3220499353	1389030.342100521	886112.5491803173	2998075.714871647	523223.5485709259	846403.028077752	1101994.883272403	717738.7840331462	1129671.2751253825	699021.9339581695	1910753.4988109935	957796.3266973707	652598.6996347844	1388558.966105962	2457628.7296414925	1480309.6700591997	500272.8010747534	1008309.1666641447	1101112.0723378463	1628582.3619129886	782038.3806319031	1091252.3213367104	412267.08494586276	773819.3114401357	755806.2872765576	489191.78991578583	1221509.7766459193	1191588.9654762528	727751.6993296833
828403.6844920458	1237097.3220499353	1389030.342100521	886112.5491803173	2998075.714871647	485040.6735689848	846403.028077752	1101994.883272403	606174.1758380726	1129671.2751253825	699021.9339581695	1910753.4988109935	954496.8108155626	652598.6996347844	1388558.966105962	2457628.7296414925	1388415.0422063924	500272.8010747534	1008309.1666641447	1101112.0723378463	1628582.3619129886	782038.3806319031	1091252.3213367104	412267.08494586276	773819.3114401357	755806.2872765576	489191.78991578583	1221509.7766459193	1191588.9654762528	727751.6993296833
828403.6844920458	1237097.3220499353	1389030.342100521	886112.5491803173	2998075.714871647	485040.6735689848	846403.028077752	839212.6419806308	606174.1758380726	1129671.2751253825	699021.9339581695	1910753.4988109935	954496.8108155626	652598.6996347844	1388558.966105962	2323666.298060104	1237841.206858205	500272.8010747534	1008309.1666641447	1101112.0723378463	1415954.8520011692	782038.3806319031	1091252.3213367104	412267.08494586276	773819.3114401357	734206.4716789392	489191.78991578583	1147459.6726674472	1074838.4208566926	727751.6993296833
508807.51772735803	1122299.366656314	1389030.342100521	886112.5491803173	2931407.567749775	485040.6735689848	846403.028077752	552257.1519056691	606174.1758380726	659470.2251862766	699021.9339581695	1910753.4988109935	954496.8108155626	652598.6996347844	1385554.1647759755	1992832.6147747978	1206851.8589036467	500272.8010747534	1000565.2717008068	900930.9013316963	1415954.8520011692	653002.1107609766	1091252.3213367104	277084.0254985334	773819.3114401357	734206.4716789392	489191.78991578583	1054916.2325358302	1074838.4208566926	727751.6993296833
508807.51772735803	1122299.366656314	1389030.342100521	886112.5491803173	2449329.1578219244	485040.6735689848	846403.028077752	319353.9846565897	606174.1758380726	659470.2251862766	699021.9339581695	1910753.4988109935	954496.8108155626	652598.6996347844	1385554.1647759755	1992832.6147747978	1206851.8589036467	500272.8010747534	1000565.2717008068	900930.9013316963	1415954.8520011692	653002.1107609766	1091252.3213367104	277084.0254985334	773819.3114401357	734206.4716789392	489191.78991578583	1054916.2325358302	718905.5183955468	727751.6993296833
508807.51772735803	1122299.366656314	1389030.342100521	886112.5491803173	2087653.13354513	485040.6735689848	846403.028077752	319353.9846565897	606174.1758380726	659470.2251862766	699021.9339581695	1582789.5359255788	954496.8108155626	652598.6996347844	1311108.1920234489	1992832.6147747978	1169682.833899833	500272.8010747534	1000565.2717008068	900930.9013316963	1415954.8520011692	653002.1107609766	1091252.3213367104	144335.10244975088	702307.6188804095	734206.4716789392	489191.78991578583	907559.2526367132	718905.5183955468	727751.6993296833
508807.51772735803	1122299.366656314	1389030.342100521	886112.5491803173	1577370.0416822685	485040.6735689848	846403.028077752	319353.9846565897	606174.1758380726	507787.5371100283	699021.9339581695	1582789.5359255788	954496.8108155626	652598.6996347844	1311108.1920234489	1786692.4955411314	1169682.833899833	500272.8010747534	1000565.2717008068	900930.9013316963	1415954.8520011692	653002.1107609766	953238.4907705479	144335.10244975088	585085.3926994996	567982.1978075341	433209.5751007625	907559.2526367132	718905.5183955468	681513.376385611
508807.51772735803	1122299.366656314	1318872.790533843	886112.5491803173	1548027.9946272485	485040.6735689848	584380.2922496423	319353.9846565897	606174.1758380726	436117.0716787722	699021.9339581695	1464277.6563533149	954496.8108155626	652598.6996347844	1146574.1195707843	1786692.4955411314	1169682.833899833	500272.8010747534	1000565.2717008068	900930.9013316963	1415954.8520011692	653002.1107609766	950839.8172983766	144335.10244975088	458501.0807173876	567982.1978075341	433209.5751007625	602453.2962690722	718905.5183955468	681513.376385611
505093.19790769677	1122299.366656314	1123390.880301465	886112.5491803173	1548027.9946272485	445177.43856224185	584380.2922496423	319353.9846565897	606174.1758380726	436117.0716787722	699021.9339581695	1464277.6563533149	954496.8108155626	652598.6996347844	1146574.1195707843	1786692.4955411314	1169682.833899833	500272.8010747534	861858.6172704702	900930.9013316963	1415954.8520011692	653002.1107609766	950839.8172983766	144335.10244975088	443918.08371650125	567982.1978075341	433209.5751007625	602453.2962690722	718905.5183955468	681513.376385611
505093.19790769677	1122299.366656314	1123390.880301465	886112.5491803173	1548027.9946272485	445177.43856224185	584380.2922496423	319353.9846565897	606174.1758380726	436117.0716787722	699021.9339581695	1464277.6563533149	954496.8108155626	652598.6996347844	1146574.1195707843	1668333.7580609303	1169682.833899833	500272.8010747534	861858.6172704702	877816.5766063413	1415954.8520011692	561118.672784515	950839.8172983766	144335.10244975088	443918.08371650125	567982.1978075341	433209.5751007625	602453.2962690722	718905.5183955468	681513.376385611
505093.19790769677	1122299.366656314	965309.5745983988	886112.5491803173	1548027.9946272485	445177.43856224185	584380.2922496423	319353.9846565897	606174.1758380726	436117.0716787722	699021.9339581695	1258789.4298293616	953753.4358894672	652598.6996347844	1146574.1195707843	1587132.7132172883	1036436.0621316533	500272.8010747534	861858.6172704702	877816.5766063413	1415954.8520011692	561118.672784515	950839.8172983766	144335.10244975088	443918.08371650125	567982.1978075341	433209.5751007625	602453.2962690722	718905.5183955468	681513.376385611
503216.2405957761	1122299.366656314	965309.5745983988	886112.5491803173	1548027.9946272485	445177.43856224185	584380.2922496423	319353.9846565897	527417.8772011336	409089.48699948785	699021.9339581695	1258789.4298293616	953753.4358894672	652598.6996347844	1146574.1195707843	1478372.4174917724	1036436.0621316533	500272.8010747534	770348.6120077419	877816.5766063413	1415954.8520011692	561118.672784515	950839.8172983766	144335.10244975088	443918.08371650125	567982.1978075341	427506.4815914246	602453.2962690722	718905.5183955468	681513.376385611
503216.2405957761	1122299.366656314	825570.6878852893	886112.5491803173	1548027.9946272485	412950.54278539796	584380.2922496423	319353.9846565897	367266.6218124352	401798.2540217347	699021.9339581695	1258789.4298293616	953753.4358894672	652598.6996347844	1146574.1195707843	993498.0759673975	760814.3198334917	500272.8010747534	770348.6120077419	791250.4146449547	1415954.8520011692	561118.672784515	950839.8172983766	144335.10244975088	443918.08371650125	567982.1978075341	427506.4815914246	602453.2962690722	718905.5183955468	681513.376385611
469600.33992495976	1122299.366656314	825570.6878852893	886112.5491803173	1548027.9946272485	412950.54278539796	584380.2922496423	319353.9846565897	367266.6218124352	401798.2540217347	699021.9339581695	1258789.4298293616	953753.4358894672	652598.6996347844	1146574.1195707843	993498.0759673975	760814.3198334917	500272.8010747534	770348.6120077419	791250.4146449547	1415954.8520011692	561118.672784515	950839.8172983766	144335.10244975088	443918.08371650125	567982.1978075341	427506.4815914246	602453.2962690722	718905.5183955468	681513.376385611
469600.33992495976	1122299.366656314	825570.6878852893	886112.5491803173	1548027.9946272485	412950.54278539796	584380.2922496423	319353.9846565897	327668.87987305736	401798.2540217347	699021.9339581695	1258789.4298293616	862304.6282164867	652598.6996347844	1146574.1195707843	873684.2333576265	760814.3198334917	500272.8010747534	770348.6120077419	791250.4146449547	1415954.8520011692	561118.672784515	805384.4817469402	144335.10244975088	443918.08371650125	471309.2453023028	427506.4815914246	602453.2962690722	718905.5183955468	681513.376385611
448370.66092197655	1122299.366656314	825570.6878852893	886112.5491803173	1548027.9946272485	412950.54278539796	584380.2922496423	319353.9846565897	327668.87987305736	377993.1268084733	699021.9339581695	1258789.4298293616	862304.6282164867	336500.51998757897	1146574.1195707843	833130.2704870037	760814.3198334917	500272.8010747534	770348.6120077419	791250.4146449547	1415954.8520011692	561118.672784515	805384.4817469402	144335.10244975088	432126.88090325636	471309.2453023028	427506.4815914246	602453.2962690722	718905.5183955468	593168.64269108
448370.66092197655	1122299.366656314	825570.6878852893	886112.5491803173	1548027.9946272485	392054.5157627735	584380.2922496423	319353.9846565897	327668.87987305736	377993.1268084733	699021.9339581695	1258789.4298293616	841153.0583521203	336500.51998757897	1011774.5376705471	833130.2704870037	760814.3198334917	500272.8010747534	770348.6120077419	791250.4146449547	1415954.8520011692	561118.672784515	805384.4817469402	144335.10244975088	432126.88090325636	471309.2453023028	398212.16669810144	602453.2962690722	718905.5183955468	560083.0842860079
448370.66092197655	1122299.366656314	825570.6878852893	886112.5491803173	1548027.9946272485	392054.5157627735	584380.2922496423	319353.9846565897	327668.87987305736	377993.1268084733	699021.9339581695	1258789.4298293616	841153.0583521203	336500.51998757897	1011774.5376705471	833130.2704870037	760814.3198334917	385090.6829769256	770348.6120077419	791250.4146449547	1415954.8520011692	561118.672784515	805384.4817469402	144335.10244975088	432126.88090325636	471309.2453023028	398212.16669810144	602453.2962690722	718905.5183955468	560083.0842860079
448370.66092197655	1122299.366656314	825570.6878852893	886112.5491803173	1488484.1342700743	392054.5157627735	584380.2922496423	319353.9846565897	327668.87987305736	377993.1268084733	699021.9339581695	1258789.4298293616	841153.0583521203	336500.51998757897	1011774.5376705471	833130.2704870037	760814.3198334917	385090.6829769256	706757.871559295	791250.4146449547	1314213.092018842	561118.672784515	805384.4817469402	144335.10244975088	432126.88090325636	471309.2453023028	398212.16669810144	602453.2962690722	652562.7399774909	483602.2429583879
448370.66092197655	942949.062444787	825570.6878852893	886112.5491803173	1488484.1342700743	392054.5157627735	584380.2922496423	319353.9846565897	327668.87987305736	377993.1268084733	699021.9339581695	1258789.4298293616	841153.0583521203	336500.51998757897	1011774.5376705471	756056.9930035734	760814.3198334917	385090.6829769256	706757.871559295	791250.4146449547	1314213.092018842	561118.672784515	805384.4817469402	144335.10244975088	432126.88090325636	471309.2453023028	398212.16669810144	602453.2962690722	652562.7399774909	483602.2429583879
448370.66092197655	942949.062444787	825570.6878852893	886112.5491803173	1427412.8220242008	392054.5157627735	584380.2922496423	319353.9846565897	286111.2768570582	377993.1268084733	699021.9339581695	1258789.4298293616	841153.0583521203	336500.51998757897	1011774.5376705471	706182.5048812254	676479.9573539078	385090.6829769256	682823.9505582858	791250.4146449547	1230349.6784334055	561118.672784515	692699.7201945467	144335.10244975088	432126.88090325636	417682.55414899497	398212.16669810144	602453.2962690722	652562.7399774909	483602.2429583879
448370.66092197655	915524.6585744089	802129.1112536751	886112.5491803173	1427412.8220242008	392054.5157627735	584380.2922496423	319353.9846565897	286111.2768570582	252280.8502127833	699021.9339581695	1258789.4298293616	841153.0583521203	336500.51998757897	1011774.5376705471	706182.5048812254	561041.3244814579	385090.6829769256	682823.9505582858	791250.4146449547	1230349.6784334055	561118.672784515	692699.7201945467	144335.10244975088	432126.88090325636	417682.55414899497	353755.48775658867	602453.2962690722	652562.7399774909	379985.1070601224
448370.66092197655	915524.6585744089	802129.1112536751	886112.5491803173	1427412.8220242008	392054.5157627735	584380.2922496423	319353.9846565897	286111.2768570582	175070.54720684205	699021.9339581695	1258789.4298293616	841153.0583521203	336500.51998757897	946124.628987391	706182.5048812254	561041.3244814579	385090.6829769256	598827.3347006924	791250.4146449547	1202810.5690788324	561118.672784515	692699.7201945467	144335.10244975088	423394.45020907244	417682.55414899497	353755.48775658867	602453.2962690722	652562.7399774909	379985.1070601224
448370.66092197655	915524.6585744089	802129.1112536751	886112.5491803173	1427412.8220242008	392054.5157627735	584380.2922496423	319353.9846565897	286111.2768570582	175070.54720684205	699021.9339581695	1258789.4298293616	841153.0583521203	336500.51998757897	946124.628987391	706182.5048812254	454028.5235462494	385090.6829769256	598827.3347006924	791250.4146449547	1124446.7329388927	561118.672784515	322600.271173677	144335.10244975088	423394.45020907244	417682.55414899497	353755.48775658867	602453.2962690722	652562.7399774909	379985.1070601224
448370.66092197655	660541.0090216269	802129.1112536751	886112.5491803173	1427412.8220242008	392054.5157627735	584380.2922496423	319353.9846565897	286111.2768570582	175070.54720684205	699021.9339581695	1227568.257730857	841153.0583521203	336500.51998757897	946124.628987391	706182.5048812254	454028.5235462494	385090.6829769256	598827.3347006924	791250.4146449547	800234.966644254	561118.672784515	322600.271173677	144335.10244975088	423394.45020907244	417682.55414899497	353755.48775658867	602453.2962690722	652562.7399774909	379985.1070601224
448370.66092197655	660541.0090216269	802129.1112536751	886112.5491803173	1403126.1563380219	392054.5157627735	584380.2922496423	319353.9846565897	286111.2768570582	175070.54720684205	699021.9339581695	1227568.257730857	841153.0583521203	336500.51998757897	946124.628987391	706182.5048812254	454028.5235462494	385090.6829769256	519577.47997818596	791250.4146449547	704867.248986423	561118.672784515	322600.271173677	144335.10244975088	423394.45020907244	417682.55414899497	353755.48775658867	602453.2962690722	652562.7399774909	379985.1070601224
448370.66092197655	660541.0090216269	802129.1112536751	886112.5491803173	1403126.1563380219	392054.5157627735	584380.2922496423	319353.9846565897	286111.2768570582	175070.54720684205	699021.9339581695	1017286.1261638234	841153.0583521203	336500.51998757897	946124.628987391	706182.5048812254	454028.5235462494	385090.6829769256	515864.5231212636	791250.4146449547	568653.8364185108	561118.672784515	322600.271173677	144335.10244975088	423394.45020907244	417682.55414899497	353755.48775658867	602453.2962690722	652562.7399774909	379985.1070601224
448370.66092197655	660541.0090216269	802129.1112536751	886112.5491803173	1403126.1563380219	392054.5157627735	584380.2922496423	319353.9846565897	286111.2768570582	175070.54720684205	699021.9339581695	1017286.1261638234	841153.0583521203	336500.51998757897	946124.628987391	706182.5048812254	454028.5235462494	385090.6829769256	515864.5231212636	791250.4146449547	568653.8364185108	561118.672784515	322600.271173677	144335.10244975088	423394.45020907244	417682.55414899497	353755.48775658867	602453.2962690722	652562.7399774909	379985.1070601224
448370.66092197655	660541.0090216269	759138.1301073434	886112.5491803173	1403126.1563380219	392054.5157627735	584380.2922496423	319353.9846565897	286111.2768570582	175070.54720684205	699021.9339581695	1017286.1261638234	841153.0583521203	336500.51998757897	946124.628987391	706182.5048812254	454028.5235462494	385090.6829769256	448777.1660660171	791250.4146449547	568653.8364185108	561118.672784515	322600.271173677	144335.10244975088	423394.45020907244	417682.55414899497	353755.48775658867	602453.2962690722	652562.7399774909	379985.1070601224
448370.66092197655	660541.0090216269	597449.9529276197	886112.5491803173	1403126.1563380219	392054.5157627735	584380.2922496423	319353.9846565897	286111.2768570582	175070.54720684205	699021.9339581695	1017286.1261638234	841153.0583521203	336500.51998757897	946124.628987391	706182.5048812254	454028.5235462494	385090.6829769256	388765.96474202385	791250.4146449547	568653.8364185108	561118.672784515	322600.271173677	144335.10244975088	423394.45020907244	417682.55414899497	353755.48775658867	602453.2962690722	652562.7399774909	379985.1070601224
448370.66092197655	660541.0090216269	597449.9529276197	886112.5491803173	1403126.1563380219	392054.5157627735	584380.2922496423	319353.9846565897	286111.2768570582	175070.54720684205	660964.1626068221	1017286.1261638234	841153.0583521203	336500.51998757897	946124.628987391	706182.5048812254	454028.5235462494	385090.6829769256	388765.96474202385	785734.028334132	564596.2416490982	561118.672784515	322600.271173677	144335.10244975088	423394.45020907244	417682.55414899497	353755.48775658867	602453.2962690722	652562.7399774909	379985.1070601224
448370.66092197655	660541.0090216269	597449.9529276197	879103.7070054308	1356572.1463327594	392054.5157627735	584380.2922496423	319353.9846565897	286111.2768570582	175070.54720684205	660964.1626068221	1017286.1261638234	841153.0583521203	336500.51998757897	946124.628987391	706182.5048812254	393565.57400363137	385090.6829769256	388765.96474202385	567268.2101702527	564596.2416490982	561118.672784515	264969.6372995951	144335.10244975088	423394.45020907244	417682.55414899497	353755.48775658867	602453.2962690722	652562.7399774909	379985.1070601224
448370.66092197655	660541.0090216269	597449.9529276197	879103.7070054308	1356572.1463327594	392054.5157627735	584380.2922496423	319353.9846565897	286111.2768570582	175070.54720684205	660964.1626068221	1008780.127370995	827212.2414223561	336500.51998757897	946124.628987391	706182.5048812254	393565.57400363137	385090.6829769256	388765.96474202385	567268.2101702527	564596.2416490982	561118.672784515	264969.6372995951	144335.10244975088	423394.45020907244	417682.55414899497	353755.48775658867	602453.2962690722	652562.7399774909	379985.1070601224
448370.66092197655	660541.0090216269	597449.9529276197	879103.7070054308	1356572.1463327594	392054.5157627735	584380.2922496423	319353.9846565897	286111.2768570582	175070.54720684205	618363.1628153246	1008780.127370995	827212.2414223561	336500.51998757897	946124.628987391	689222.73275457	393565.57400363137	385090.6829769256	388765.96474202385	567268.2101702527	522704.28686206625	561118.672784515	264969.6372995951	144335.10244975088	423394.45020907244	417682.55414899497	353755.48775658867	602453.2962690722	652562.7399774909	379985.1070601224
448370.66092197655	646054.1167739712	519968.52906683506	879103.7070054308	1356572.1463327594	392054.5157627735	584380.2922496423	319353.9846565897	286111.2768570582	175070.54720684205	513898.4200324491	817145.4705007946	827212.2414223561	336500.51998757897	946124.628987391	689222.73275457	318607.0630207764	385090.6829769256	388765.96474202385	567268.2101702527	408080.079547271	561118.672784515	264969.6372995951	144335.10244975088	423394.45020907244	417682.55414899497	353755.48775658867	602453.2962690722	652562.7399774909	379985.1070601224
448370.66092197655	646054.1167739712	519968.52906683506	879103.7070054308	1356572.1463327594	392054.5157627735	584380.2922496423	319353.9846565897	286111.2768570582	175070.54720684205	513898.4200324491	817145.4705007946	827212.2414223561	336500.51998757897	946124.628987391	689222.73275457	318607.0630207764	385090.6829769256	388765.96474202385	567268.2101702527	408080.079547271	561118.672784515	264969.6372995951	144335.10244975088	423394.45020907244	417682.55414899497	353755.48775658867	602453.2962690722	652562.7399774909	379985.1070601224
448370.66092197655	486419.41800976044	498098.1047726434	879103.7070054308	1356572.1463327594	392054.5157627735	584380.2922496423	319353.9846565897	286111.2768570582	175070.54720684205	513898.4200324491	681107.6601235869	827212.2414223561	336500.51998757897	946124.628987391	689222.73275457	318607.0630207764	385090.6829769256	388765.96474202385	567268.2101702527	408080.079547271	561118.672784515	264969.6372995951	144335.10244975088	423394.45020907244	417682.55414899497	353755.48775658867	602453.2962690722	652562.7399774909	379985.1070601224
448370.66092197655	486419.41800976044	498098.1047726434	879103.7070054308	1188489.296436256	392054.5157627735	584380.2922496423	319353.9846565897	286111.2768570582	175070.54720684205	513898.4200324491	681107.6601235869	746750.7479084139	336500.51998757897	946124.628987391	689222.73275457	318607.0630207764	385090.6829769256	388765.96474202385	567268.2101702527	408080.079547271	561118.672784515	264969.6372995951	144335.10244975088	423394.45020907244	417682.55414899497	353755.48775658867	602453.2962690722	652562.7399774909	379985.1070601224
448370.66092197655	486419.41800976044	364900.74579994334	805349.5827220083	1119161.8364179025	392054.5157627735	584380.2922496423	319353.9846565897	286111.2768570582	175070.54720684205	513898.4200324491	681107.6601235869	746750.7479084139	336500.51998757897	946124.628987391	689222.73275457	318607.0630207764	385090.6829769256	388765.96474202385	567268.2101702527	408080.079547271	561118.672784515	264969.6372995951	144335.10244975088	423394.45020907244	417682.55414899497	353755.48775658867	602453.2962690722	652562.7399774909	379985.1070601224
448370.66092197655	486419.41800976044	358816.5358802886	805349.5827220083	1119161.8364179025	392054.5157627735	584380.2922496423	319353.9846565897	286111.2768570582	175070.54720684205	513898.4200324491	681107.6601235869	746750.7479084139	336500.51998757897	946124.628987391	689222.73275457	318607.0630207764	385090.6829769256	388765.96474202385	567268.2101702527	408080.079547271	561118.672784515	264969.6372995951	144335.10244975088	352044.79668316164	417682.55414899497	353755.48775658867	602453.2962690722	652562.7399774909	379985.1070601224
448370.66092197655	486419.41800976044	358816.5358802886	805349.5827220083	1119161.8364179025	392054.5157627735	584380.2922496423	319353.9846565897	226951.11131523963	175070.54720684205	513898.4200324491	681107.6601235869	655549.0752767207	336500.51998757897	946124.628987391	689222.73275457	318607.0630207764	385090.6829769256	388765.96474202385	567268.2101702527	408080.079547271	561118.672784515	264969.6372995951	144335.10244975088	352044.79668316164	417682.55414899497	353755.48775658867	602453.2962690722	652562.7399774909	379985.1070601224
448370.66092197655	486419.41800976044	358816.5358802886	805349.5827220083	1119161.8364179025	392054.5157627735	584380.2922496423	319353.9846565897	226951.11131523963	175070.54720684205	513898.4200324491	681107.6601235869	655549.0752767207	336500.51998757897	946124.628987391	635925.0047544121	318607.0630207764	385090.6829769256	388765.96474202385	567268.2101702527	408080.079547271	561118.672784515	264969.6372995951	144335.10244975088	352044.79668316164	417682.55414899497	353755.48775658867	602453.2962690722	652562.7399774909	379985.1070601224
448370.66092197655	486419.41800976044	358816.5358802886	805349.5827220083	1119161.8364179025	392054.5157627735	584380.2922496423	319353.9846565897	226951.11131523963	175070.54720684205	513898.4200324491	681107.6601235869	653795.9621266562	336500.51998757897	946124.628987391	635925.0047544121	318607.0630207764	385090.6829769256	388765.96474202385	567268.2101702527	408080.079547271	561118.672784515	264969.6372995951	144335.10244975088	352044.79668316164	417682.55414899497	353755.48775658867	602453.2962690722	652562.7399774909	379985.1070601224
448370.66092197655	424471.4864254433	358816.5358802886	805349.5827220083	1119161.8364179025	392054.5157627735	584380.2922496423	319353.9846565897	226951.11131523963	175070.54720684205	513898.4200324491	681107.6601235869	653795.9621266562	336500.51998757897	946124.628987391	635925.0047544121	318607.0630207764	385090.6829769256	388765.96474202385	567268.2101702527	408080.079547271	561118.672784515	264969.6372995951	144335.10244975088	352044.79668316164	417682.55414899497	353755.48775658867	602453.2962690722	652562.7399774909	379985.1070601224
448370.66092197655	424471.4864254433	358816.5358802886	805349.5827220083	1035690.3869923328	392054.5157627735	584380.2922496423	319353.9846565897	226951.11131523963	175070.54720684205	513898.4200324491	681107.6601235869	590747.0496945663	336500.51998757897	946124.628987391	635925.0047544121	318607.0630207764	385090.6829769256	387927.35077875224	567268.2101702527	408080.079547271	561118.672784515	264969.6372995951	144335.10244975088	352044.79668316164	417682.55414899497	328916.66848618304	602453.2962690722	652562.7399774909	379985.1070601224
448370.66092197655	424471.4864254433	358816.5358802886	805349.5827220083	1035690.3869923328	392054.5157627735	584380.2922496423	319353.9846565897	226951.11131523963	175070.54720684205	513898.4200324491	681107.6601235869	590747.0496945663	336500.51998757897	946124.628987391	635925.0047544121	318607.0630207764	385090.6829769256	387927.35077875224	567268.2101702527	408080.079547271	561118.672784515	264969.6372995951	144335.10244975088	352044.79668316164	417682.55414899497	328916.66848618304	602453.2962690722	652562.7399774909	379985.1070601224
448370.66092197655	424471.4864254433	358816.5358802886	805349.5827220083	1009768.5027968336	392054.5157627735	584380.2922496423	319353.9846565897	201451.15180781577	175070.54720684205	513898.4200324491	681107.6601235869	590747.0496945663	336500.51998757897	946124.628987391	635925.0047544121	318607.0630207764	385090.6829769256	387927.35077875224	567268.2101702527	408080.079547271	494981.1038680036	264969.6372995951	144335.10244975088	352044.79668316164	417682.55414899497	328916.66848618304	602453.2962690722	652562.7399774909	379985.1070601224
448370.66092197655	424471.4864254433	358816.5358802886	805349.5827220083	1009768.5027968336	392054.5157627735	584380.2922496423	319353.9846565897	201451.15180781577	175070.54720684205	513898.4200324491	681107.6601235869	543818.180479846	336500.51998757897	946124.628987391	635925.0047544121	318607.0630207764	385090.6829769256	387927.35077875224	567268.2101702527	408080.079547271	494981.1038680036	264969.6372995951	144335.10244975088	352044.79668316164	417682.55414899497	328916.66848618304	602453.2962690722	652562.7399774909	379985.1070601224
417443.58718824026	424471.4864254433	320628.87436145224	805349.5827220083	1009768.5027968336	392054.5157627735	584380.2922496423	319353.9846565897	201451.15180781577	175070.54720684205	513898.4200324491	681107.6601235869	543818.180479846	336500.51998757897	946124.628987391	635925.0047544121	318607.0630207764	385090.6829769256	387927.35077875224	567268.2101702527	408080.079547271	494981.1038680036	264969.6372995951	144335.10244975088	352044.79668316164	417682.55414899497	328916.66848618304	602453.2962690722	652562.7399774909	379985.1070601224
417443.58718824026	424471.4864254433	320628.87436145224	805349.5827220083	957779.8981139886	392054.5157627735	584380.2922496423	319353.9846565897	201451.15180781577	175070.54720684205	405142.7541946897	681107.6601235869	488718.12521048426	336500.51998757897	946124.628987391	635925.0047544121	318607.0630207764	385090.6829769256	387927.35077875224	567268.2101702527	355695.358252125	494981.1038680036	264969.6372995951	144335.10244975088	352044.79668316164	417682.55414899497	328916.66848618304	602453.2962690722	652562.7399774909	379985.1070601224
417443.58718824026	424471.4864254433	320628.87436145224	805349.5827220083	957779.8981139886	392054.5157627735	584380.2922496423	319353.9846565897	201451.15180781577	175070.54720684205	405142.7541946897	681107.6601235869	488718.12521048426	336500.51998757897	946124.628987391	635925.0047544121	318607.0630207764	385090.6829769256	387927.35077875224	567268.2101702527	355695.358252125	494981.1038680036	264969.6372995951	144335.10244975088	352044.79668316164	417682.55414899497	328916.66848618304	602453.2962690722	652562.7399774909	379985.1070601224
417443.58718824026	424471.4864254433	320628.87436145224	805349.5827220083	957779.8981139886	392054.5157627735	584380.2922496423	319353.9846565897	201451.15180781577	175070.54720684205	405142.7541946897	681107.6601235869	488718.12521048426	336500.51998757897	946124.628987391	635925.0047544121	318607.0630207764	385090.6829769256	387927.35077875224	567268.2101702527	355695.358252125	494981.1038680036	264969.6372995951	144335.10244975088	352044.79668316164	417682.55414899497	328916.66848618304	602453.2962690722	652562.7399774909	379985.1070601224
417443.58718824026	424471.4864254433	320628.87436145224	805349.5827220083	808915.796062027	392054.5157627735	584380.2922496423	319353.9846565897	201451.15180781577	175070.54720684205	405142.7541946897	681107.6601235869	446197.94931020704	336500.51998757897	946124.628987391	635925.0047544121	318607.0630207764	385090.6829769256	387927.35077875224	567268.2101702527	355695.358252125	494981.1038680036	264969.6372995951	144335.10244975088	352044.79668316164	417682.55414899497	328916.66848618304	602453.2962690722	652562.7399774909	379985.1070601224
417443.58718824026	396599.02596532146	226080.01174200425	805349.5827220083	798316.8094490687	392054.5157627735	584380.2922496423	319353.9846565897	201451.15180781577	175070.54720684205	405142.7541946897	520209.9321592549	446197.94931020704	336500.51998757897	946124.628987391	635925.0047544121	318607.0630207764	385090.6829769256	387927.35077875224	567268.2101702527	355695.358252125	494981.1038680036	264969.6372995951	144335.10244975088	352044.79668316164	417682.55414899497	328916.66848618304	602453.2962690722	652562.7399774909	379985.1070601224
417443.58718824026	396599.02596532146	226080.01174200425	805349.5827220083	772959.7789918098	392054.5157627735	584380.2922496423	319353.9846565897	201210.7718258029	175070.54720684205	405142.7541946897	520209.9321592549	446197.94931020704	336500.51998757897	946124.628987391	635925.0047544121	318607.0630207764	385090.6829769256	387927.35077875224	567268.2101702527	355695.358252125	494981.1038680036	264969.6372995951	144335.10244975088	352044.79668316164	417682.55414899497	328916.66848618304	602453.2962690722	652562.7399774909	379985.1070601224
406193.69951196265	350615.0036256742	226080.01174200425	805349.5827220083	702566.7055212392	392054.5157627735	584380.2922496423	319353.9846565897	201210.7718258029	175070.54720684205	405142.7541946897	520209.9321592549	446197.94931020704	336500.51998757897	946124.628987391	635925.0047544121	318607.0630207764	385090.6829769256	387927.35077875224	567268.2101702527	355695.358252125	494981.1038680036	264969.6372995951	144335.10244975088	352044.79668316164	377798.8143298115	328916.66848618304	602453.2962690722	652562.7399774909	379985.1070601224
406193.69951196265	350615.0036256742	226080.01174200425	732437.9874374309	702566.7055212392	392054.5157627735	584380.2922496423	319353.9846565897	201210.7718258029	175070.54720684205	405142.7541946897	520209.9321592549	382962.1407614092	336500.51998757897	946124.628987391	612685.976013445	318607.0630207764	370224.67761702783	329527.7366360522	567268.2101702527	355695.358252125	475722.91344935365	264969.6372995951	144335.10244975088	352044.79668316164	377798.8143298115	328916.66848618304	602453.2962690722	652562.7399774909	379985.1070601224
406193.69951196265	350615.0036256742	226080.01174200425	732437.9874374309	657501.0334955751	392054.5157627735	584380.2922496423	319353.9846565897	201210.7718258029	172818.70256921693	405142.7541946897	520209.9321592549	349122.9557705734	336500.51998757897	946124.628987391	612685.976013445	318607.0630207764	370224.67761702783	329527.7366360522	567268.2101702527	355695.358252125	475722.91344935365	264969.6372995951	144335.10244975088	352044.79668316164	331523.6479261678	328916.66848618304	602453.2962690722	652562.7399774909	379985.1070601224
406193.69951196265	350615.0036256742	226080.01174200425	732437.9874374309	657501.0334955751	392054.5157627735	584380.2922496423	319353.9846565897	201210.7718258029	172818.70256921693	405142.7541946897	520209.9321592549	349122.9557705734	336500.51998757897	946124.628987391	612685.976013445	318607.0630207764	334303.3376927898	329527.7366360522	567268.2101702527	355695.358252125	475722.91344935365	264969.6372995951	144335.10244975088	341442.55846052244	331523.6479261678	328916.66848618304	602453.2962690722	652562.7399774909	379985.1070601224
406193.69951196265	350615.0036256742	226080.01174200425	732437.9874374309	626335.7708864114	392054.5157627735	584380.2922496423	319353.9846565897	201210.7718258029	172818.70256921693	405142.7541946897	520209.9321592549	349122.9557705734	336500.51998757897	912447.5900014753	612685.976013445	318607.0630207764	334303.3376927898	329527.7366360522	567268.2101702527	355695.358252125	475722.91344935365	264969.6372995951	144335.10244975088	273922.2818882245	331523.6479261678	328916.66848618304	602453.2962690722	652562.7399774909	379985.1070601224
368729.4749515043	350615.0036256742	226080.01174200425	698585.2471017946	626335.7708864114	392054.5157627735	474588.6520720215	319353.9846565897	201210.7718258029	172818.70256921693	405142.7541946897	448877.09363851167	349122.9557705734	336500.51998757897	912447.5900014753	612685.976013445	318607.0630207764	334303.3376927898	329527.7366360522	567268.2101702527	355695.358252125	475722.91344935365	264969.6372995951	144335.10244975088	273922.2818882245	331523.6479261678	328916.66848618304	602453.2962690722	652562.7399774909	379985.1070601224
262233.7992182531	350615.0036256742	226080.01174200425	646587.3602864142	626335.7708864114	373999.4435540973	412234.1513099263	319353.9846565897	201210.7718258029	172818.70256921693	405142.7541946897	448877.09363851167	349122.9557705734	336500.51998757897	912447.5900014753	612685.976013445	318607.0630207764	334303.3376927898	329527.7366360522	567268.2101702527	355695.358252125	475722.91344935365	264969.6372995951	144335.10244975088	273922.2818882245	316084.2309894717	328916.66848618304	602453.2962690722	581388.9779188004	379985.1070601224
262233.7992182531	350615.0036256742	226080.01174200425	646587.3602864142	626335.7708864114	373999.4435540973	412234.1513099263	319353.9846565897	201210.7718258029	172818.70256921693	405142.7541946897	448877.09363851167	349122.9557705734	336500.51998757897	912447.5900014753	612685.976013445	318607.0630207764	334303.3376927898	329527.7366360522	567268.2101702527	355695.358252125	460894.4295369555	264969.6372995951	144335.10244975088	273922.2818882245	316084.2309894717	328916.66848618304	602453.2962690722	581388.9779188004	379985.1070601224
234399.9033787533	350615.0036256742	226080.01174200425	646587.3602864142	626335.7708864114	373999.4435540973	360165.83459271153	319353.9846565897	201210.7718258029	172818.70256921693	405142.7541946897	448877.09363851167	349122.9557705734	336500.51998757897	912447.5900014753	612685.976013445	318607.0630207764	334303.3376927898	329527.7366360522	567268.2101702527	355695.358252125	460894.4295369555	264969.6372995951	144335.10244975088	273922.2818882245	316084.2309894717	328916.66848618304	602453.2962690722	581388.9779188004	379985.1070601224
234399.9033787533	350615.0036256742	226080.01174200425	573195.3956440104	626335.7708864114	373999.4435540973	360165.83459271153	319353.9846565897	201210.7718258029	172818.70256921693	405142.7541946897	448877.09363851167	349122.9557705734	336500.51998757897	912447.5900014753	612685.976013445	318607.0630207764	334303.3376927898	278889.05641757825	561207.1248829314	355695.358252125	407305.9333795612	264969.6372995951	144335.10244975088	273922.2818882245	316084.2309894717	328916.66848618304	602453.2962690722	540841.1430596497	379985.1070601224
234399.9033787533	350615.0036256742	226080.01174200425	573195.3956440104	626335.7708864114	373999.4435540973	360165.83459271153	319353.9846565897	201210.7718258029	172818.70256921693	405142.7541946897	448877.09363851167	349122.9557705734	336500.51998757897	912447.5900014753	612685.976013445	318607.0630207764	334303.3376927898	278889.05641757825	561207.1248829314	355695.358252125	407305.9333795612	264969.6372995951	144335.10244975088	273922.2818882245	316084.2309894717	328916.66848618304	602453.2962690722	540841.1430596497	379985.1070601224
234399.9033787533	336030.8685680808	226080.01174200425	573195.3956440104	626335.7708864114	373999.4435540973	352138.8756521579	319353.9846565897	201210.7718258029	172818.70256921693	405142.7541946897	401722.80398907856	349122.9557705734	336500.51998757897	912447.5900014753	511207.5777590929	318607.0630207764	334303.3376927898	278889.05641757825	561207.1248829314	355695.358252125	407305.9333795612	264969.6372995951	144335.10244975088	273922.2818882245	316084.2309894717	328916.66848618304	602453.2962690722	540841.1430596497	379985.1070601224
234399.9033787533	336030.8685680808	226080.01174200425	573195.3956440104	626335.7708864114	373999.4435540973	352138.8756521579	319353.9846565897	201210.7718258029	172818.70256921693	405142.7541946897	401722.80398907856	349122.9557705734	336500.51998757897	768041.460473262	475184.8683392238	318607.0630207764	334303.3376927898	278889.05641757825	561207.1248829314	355695.358252125	407305.9333795612	264969.6372995951	144335.10244975088	273922.2818882245	316084.2309894717	328916.66848618304	602453.2962690722	384561.6291444582	379985.1070601224
234399.9033787533	336030.8685680808	226080.01174200425	533319.2649012092	626335.7708864114	373999.4435540973	352138.8756521579	319353.9846565897	201210.7718258029	168308.9109326924	405142.7541946897	401722.80398907856	349122.9557705734	336500.51998757897	725456.339457938	454446.2182730151	318607.0630207764	334303.3376927898	278889.05641757825	561207.1248829314	355695.358252125	407305.9333795612	264969.6372995951	144335.10244975088	273922.2818882245	316084.2309894717	295938.3854816376	602453.2962690722	384561.6291444582	379985.1070601224
234399.9033787533	336030.8685680808	226080.01174200425	533319.2649012092	626335.7708864114	373999.4435540973	352138.8756521579	319353.9846565897	201210.7718258029	168308.9109326924	405142.7541946897	401722.80398907856	349122.9557705734	336500.51998757897	725456.339457938	408396.22647572827	318607.0630207764	334303.3376927898	278889.05641757825	561207.1248829314	355695.358252125	407305.9333795612	264969.6372995951	144335.10244975088	273922.2818882245	316084.2309894717	278603.60006980045	602453.2962690722	378241.3126466536	379985.1070601224
234399.9033787533	278929.0206275816	226080.01174200425	533319.2649012092	626335.7708864114	373999.4435540973	352138.8756521579	319353.9846565897	201210.7718258029	168308.9109326924	405142.7541946897	401722.80398907856	349122.9557705734	336500.51998757897	725456.339457938	408396.22647572827	318607.0630207764	334303.3376927898	278889.05641757825	561207.1248829314	355695.358252125	407305.9333795612	264969.6372995951	144335.10244975088	267869.6618564875	308552.9196696723	278603.60006980045	592314.5068605754	378241.3126466536	379985.1070601224
183977.6032288823	278929.0206275816	226080.01174200425	533319.2649012092	626335.7708864114	373999.4435540973	352138.8756521579	319353.9846565897	201210.7718258029	168308.9109326924	405142.7541946897	401722.80398907856	349122.9557705734	336500.51998757897	667172.8575517202	408396.22647572827	318607.0630207764	334303.3376927898	278889.05641757825	507666.4705603891	355695.358252125	407305.9333795612	264969.6372995951	144335.10244975088	267869.6618564875	308552.9196696723	278603.60006980045	589528.7202979786	378241.3126466536	379985.1070601224
183977.6032288823	278929.0206275816	226080.01174200425	533319.2649012092	626335.7708864114	367661.09369394224	352138.8756521579	319353.9846565897	201210.7718258029	168308.9109326924	405142.7541946897	401722.80398907856	349122.9557705734	336500.51998757897	667172.8575517202	408396.22647572827	318607.0630207764	334303.3376927898	278889.05641757825	507666.4705603891	355695.358252125	407305.9333795612	264969.6372995951	124491.7021273066	267869.6618564875	308552.9196696723	278603.60006980045	589528.7202979786	377845.3638942577	379985.1070601224
183977.6032288823	278929.0206275816	226080.01174200425	533319.2649012092	626335.7708864114	367661.09369394224	352138.8756521579	319353.9846565897	201210.7718258029	168308.9109326924	405142.7541946897	401722.80398907856	349122.9557705734	336500.51998757897	667172.8575517202	408396.22647572827	318607.0630207764	292206.84287659754	278889.05641757825	507666.4705603891	355695.358252125	407305.9333795612	264969.6372995951	124491.7021273066	267869.6618564875	308552.9196696723	278603.60006980045	589528.7202979786	377845.3638942577	379985.1070601224
183977.6032288823	278929.0206275816	226080.01174200425	470268.04081057676	626335.7708864114	367661.09369394224	352138.8756521579	319353.9846565897	201210.7718258029	168308.9109326924	405142.7541946897	401722.80398907856	349122.9557705734	336500.51998757897	667172.8575517202	408396.22647572827	318607.0630207764	292206.84287659754	278889.05641757825	507666.4705603891	355695.358252125	375432.884016815	264969.6372995951	124491.7021273066	267869.6618564875	308552.9196696723	278603.60006980045	589528.7202979786	330283.0119971671	379985.1070601224
183977.6032288823	278929.0206275816	226080.01174200425	470268.04081057676	626335.7708864114	367661.09369394224	352138.8756521579	319353.9846565897	201210.7718258029	168308.9109326924	405142.7541946897	401722.80398907856	349122.9557705734	336500.51998757897	667172.8575517202	408396.22647572827	318607.0630207764	292206.84287659754	278889.05641757825	507666.4705603891	355695.358252125	375432.884016815	264969.6372995951	124491.7021273066	267869.6618564875	307130.6846931587	278603.60006980045	589528.7202979786	330283.0119971671	379985.1070601224
183977.6032288823	278929.0206275816	226080.01174200425	449526.3994780532	626335.7708864114	358617.45825382293	352138.8756521579	319353.9846565897	180288.9114848784	168308.9109326924	405142.7541946897	401722.80398907856	349122.9557705734	336500.51998757897	667172.8575517202	408396.22647572827	318607.0630207764	292206.84287659754	278889.05641757825	492314.53033037554	355695.358252125	375432.884016815	264969.6372995951	124491.7021273066	267869.6618564875	307130.6846931587	278603.60006980045	589528.7202979786	330283.0119971671	379985.1070601224
183977.6032288823	278929.0206275816	226080.01174200425	449526.3994780532	626335.7708864114	340390.7048909196	352138.8756521579	319353.9846565897	180288.9114848784	168308.9109326924	405142.7541946897	401722.80398907856	349122.9557705734	336500.51998757897	667172.8575517202	408396.22647572827	318607.0630207764	292206.84287659754	278889.05641757825	492314.53033037554	355695.358252125	375432.884016815	264969.6372995951	124491.7021273066	267869.6618564875	307130.6846931587	278603.60006980045	589528.7202979786	330283.0119971671	379985.1070601224
183977.6032288823	278929.0206275816	226080.01174200425	449526.3994780532	626335.7708864114	340390.7048909196	352138.8756521579	319353.9846565897	180288.9114848784	168308.9109326924	352232.4261242259	401722.80398907856	349122.9557705734	336500.51998757897	667172.8575517202	408396.22647572827	318607.0630207764	292206.84287659754	278889.05641757825	431716.98928944755	355695.358252125	375432.884016815	264969.6372995951	97617.64041664486	267869.6618564875	307130.6846931587	278603.60006980045	589528.7202979786	330283.0119971671	379985.1070601224
183977.6032288823	278929.0206275816	226080.01174200425	449526.3994780532	626335.7708864114	340390.7048909196	352138.8756521579	319353.9846565897	180288.9114848784	168308.9109326924	352232.4261242259	401722.80398907856	332800.2624043295	336500.51998757897	667172.8575517202	408396.22647572827	318607.0630207764	214698.665206472	272767.1281089443	376288.89979703387	355695.358252125	375432.884016815	264969.6372995951	97617.64041664486	246621.44573727256	307130.6846931587	278603.60006980045	589528.7202979786	330283.0119971671	357356.4041882722
183977.6032288823	278929.0206275816	226080.01174200425	449526.3994780532	626335.7708864114	340390.7048909196	347106.07577376696	319353.9846565897	180288.9114848784	168308.9109326924	352232.4261242259	401722.80398907856	332800.2624043295	336500.51998757897	667172.8575517202	408396.22647572827	318607.0630207764	214698.665206472	272767.1281089443	376288.89979703387	355695.358252125	375432.884016815	264969.6372995951	97617.64041664486	246621.44573727256	307130.6846931587	278603.60006980045	589528.7202979786	288823.66067076084	357356.4041882722
183977.6032288823	278929.0206275816	226080.01174200425	449526.3994780532	626335.7708864114	340390.7048909196	347106.07577376696	286474.7825569602	180288.9114848784	168308.9109326924	352232.4261242259	401722.80398907856	332800.2624043295	336500.51998757897	667172.8575517202	408396.22647572827	318607.0630207764	214698.665206472	258302.76934107742	376288.89979703387	355695.358252125	375432.884016815	264969.6372995951	97617.64041664486	246621.44573727256	275420.8350252512	278603.60006980045	586016.6964204414	288823.66067076084	357356.4041882722
183977.6032288823	278929.0206275816	226080.01174200425	449526.3994780532	626335.7708864114	340390.7048909196	347106.07577376696	286474.7825569602	180288.9114848784	168308.9109326924	352232.4261242259	401722.80398907856	261859.55666854623	336500.51998757897	667172.8575517202	408396.22647572827	318607.0630207764	214147.8192900449	258302.76934107742	376288.89979703387	355695.358252125	375432.884016815	264969.6372995951	97617.64041664486	246621.44573727256	275420.8350252512	265540.32595747407	586016.6964204414	288823.66067076084	328657.46431519114
183977.6032288823	278929.0206275816	226080.01174200425	449526.3994780532	626335.7708864114	340390.7048909196	347106.07577376696	286474.7825569602	180288.9114848784	168308.9109326924	352232.4261242259	401722.80398907856	261859.55666854623	336500.51998757897	622007.9770277371	408396.22647572827	318607.0630207764	214147.8192900449	258302.76934107742	376288.89979703387	355695.358252125	375432.884016815	264969.6372995951	97617.64041664486	246621.44573727256	275420.8350252512	265540.32595747407	586016.6964204414	247166.60055300008	328657.46431519114
183977.6032288823	278929.0206275816	226080.01174200425	446048.99814969755	523966.19085798174	340390.7048909196	347106.07577376696	286474.7825569602	180288.9114848784	168308.9109326924	352232.4261242259	401722.80398907856	174725.01104656528	336500.51998757897	562848.5773925881	408396.22647572827	318607.0630207764	214147.8192900449	258302.76934107742	376288.89979703387	355695.358252125	375432.884016815	264969.6372995951	97617.64041664486	246621.44573727256	275420.8350252512	263077.68746546144	507232.39376269805	247166.60055300008	328657.46431519114
183977.6032288823	278929.0206275816	226080.01174200425	446048.99814969755	513676.7944728476	340390.7048909196	347106.07577376696	286474.7825569602	180288.9114848784	168308.9109326924	352232.4261242259	401722.80398907856	174725.01104656528	336500.51998757897	523915.9369763846	408396.22647572827	318607.0630207764	187690.2432354576	258302.76934107742	376288.89979703387	355695.358252125	375432.884016815	264969.6372995951	85102.60414572485	246621.44573727256	275420.8350252512	263077.68746546144	507232.39376269805	247154.65520087373	328657.46431519114
183977.6032288823	278929.0206275816	226080.01174200425	418914.5868850089	495643.05517324177	295785.8509879814	347106.07577376696	286474.7825569602	180288.9114848784	168308.9109326924	352232.4261242259	401722.80398907856	174725.01104656528	336500.51998757897	475480.52369932405	408396.22647572827	318607.0630207764	154879.05943725942	258302.76934107742	376288.89979703387	355695.358252125	375432.884016815	264969.6372995951	85102.60414572485	246621.44573727256	275420.8350252512	263077.68746546144	507232.39376269805	247154.65520087373	328657.46431519114
183977.6032288823	278929.0206275816	226080.01174200425	370710.50494434126	385462.79132219136	295785.8509879814	347106.07577376696	286474.7825569602	180288.9114848784	168308.9109326924	341873.7080197396	401722.80398907856	174725.01104656528	336500.51998757897	369256.83104492375	408396.22647572827	318607.0630207764	154879.05943725942	258302.76934107742	352613.4307916001	355695.358252125	375432.884016815	264969.6372995951	85102.60414572485	246621.44573727256	183862.28992025266	263077.68746546144	507232.39376269805	247154.65520087373	328657.46431519114
183977.6032288823	278929.0206275816	226080.01174200425	349263.7352864744	385462.79132219136	295785.8509879814	347106.07577376696	286474.7825569602	139401.0964036472	168308.9109326924	341873.7080197396	401722.80398907856	174725.01104656528	276757.84389468376	369256.83104492375	400453.421428596	318607.0630207764	154879.05943725942	258302.76934107742	352613.4307916001	355695.358252125	375432.884016815	264969.6372995951	85102.60414572485	246621.44573727256	183862.28992025266	263077.68746546144	486897.1650139109	219224.34089993685	328657.46431519114
183977.6032288823	278929.0206275816	226080.01174200425	320347.5094418406	385462.79132219136	295785.8509879814	347106.07577376696	286474.7825569602	139401.0964036472	168308.9109326924	341873.7080197396	401722.80398907856	174725.01104656528	276757.84389468376	369256.83104492375	400453.421428596	318607.0630207764	154879.05943725942	258302.76934107742	352613.4307916001	355695.358252125	375432.884016815	264969.6372995951	85102.60414572485	246621.44573727256	183862.28992025266	263077.68746546144	486897.1650139109	219224.34089993685	328657.46431519114
183977.6032288823	278929.0206275816	226080.01174200425	320347.5094418406	385462.79132219136	295785.8509879814	347106.07577376696	286474.7825569602	139401.0964036472	168308.9109326924	341873.7080197396	401722.80398907856	174725.01104656528	276757.84389468376	369256.83104492375	400453.421428596	318607.0630207764	154879.05943725942	258302.76934107742	352613.4307916001	355695.358252125	375432.884016815	264969.6372995951	85102.60414572485	246621.44573727256	183862.28992025266	263077.68746546144	486897.1650139109	219224.34089993685	328657.46431519114
183977.6032288823	278929.0206275816	226080.01174200425	320347.5094418406	379143.0874970493	295785.8509879814	347106.07577376696	286474.7825569602	139401.0964036472	168308.9109326924	341873.7080197396	401722.80398907856	174725.01104656528	276757.84389468376	369256.83104492375	400453.421428596	318607.0630207764	154879.05943725942	258302.76934107742	352613.4307916001	355695.358252125	358242.74035591475	264969.6372995951	85102.60414572485	246621.44573727256	183862.28992025266	263077.68746546144	485461.59050226	219224.34089993685	328657.46431519114
183977.6032288823	278929.0206275816	226080.01174200425	320347.5094418406	379143.0874970493	295785.8509879814	347106.07577376696	266696.34213450155	139401.0964036472	168308.9109326924	340823.69497109577	401722.80398907856	174725.01104656528	276757.84389468376	369256.83104492375	400453.421428596	318607.0630207764	154879.05943725942	241766.89709734416	352613.4307916001	355695.358252125	358242.74035591475	264969.6372995951	85102.60414572485	246621.44573727256	183862.28992025266	263077.68746546144	485461.59050226	219224.34089993685	328657.46431519114
183977.6032288823	278929.0206275816	226080.01174200425	320347.5094418406	379143.0874970493	295785.8509879814	347106.07577376696	266696.34213450155	139401.0964036472	168308.9109326924	340823.69497109577	401722.80398907856	174725.01104656528	276757.84389468376	369256.83104492375	400453.421428596	318607.0630207764	154879.05943725942	241766.89709734416	352613.4307916001	355695.358252125	323478.0775404279	264969.6372995951	85102.60414572485	246621.44573727256	183862.28992025266	263077.68746546144	392231.2245882327	219224.34089993685	328657.46431519114
183977.6032288823	278929.0206275816	226080.01174200425	320347.5094418406	379143.0874970493	295785.8509879814	347106.07577376696	266696.34213450155	139401.0964036472	168308.9109326924	340823.69497109577	401722.80398907856	174725.01104656528	276757.84389468376	369256.83104492375	400453.421428596	318607.0630207764	154879.05943725942	241766.89709734416	339477.421325213	355695.358252125	323478.0775404279	264969.6372995951	85102.60414572485	246621.44573727256	183862.28992025266	263077.68746546144	388453.0881807801	219224.34089993685	311915.26421658986
183977.6032288823	278929.0206275816	226080.01174200425	320347.5094418406	341378.5984350016	295785.8509879814	347106.07577376696	266696.34213450155	139401.0964036472	168308.9109326924	340823.69497109577	401722.80398907856	174725.01104656528	227288.95259333972	369256.83104492375	400453.421428596	318607.0630207764	154879.05943725942	241766.89709734416	339477.421325213	350437.1361749178	323478.0775404279	264969.6372995951	85102.60414572485	246621.44573727256	183862.28992025266	263077.68746546144	273304.1107229566	219224.34089993685	311915.26421658986
183977.6032288823	278929.0206275816	226080.01174200425	320347.5094418406	341378.5984350016	295785.8509879814	347106.07577376696	266696.34213450155	139401.0964036472	168308.9109326924	340823.69497109577	401722.80398907856	174725.01104656528	227288.95259333972	369256.83104492375	367638.0346246266	318607.0630207764	154879.05943725942	241766.89709734416	339477.421325213	350437.1361749178	320750.454923537	264969.6372995951	85102.60414572485	246621.44573727256	183862.28992025266	263077.68746546144	273304.1107229566	219224.34089993685	311915.26421658986
183977.6032288823	278929.0206275816	226080.01174200425	320347.5094418406	341378.5984350016	295785.8509879814	312740.5835194088	266696.34213450155	139401.0964036472	168308.9109326924	340823.69497109577	401722.80398907856	174725.01104656528	213383.9871830106	369256.83104492375	367638.0346246266	318607.0630207764	154007.25362638794	241766.89709734416	339477.421325213	314106.8643554171	320750.454923537	264969.6372995951	85102.60414572485	246621.44573727256	175453.41939203473	263077.68746546144	273304.1107229566	219224.34089993685	311915.26421658986
183977.6032288823	278929.0206275816	226080.01174200425	320347.5094418406	341378.5984350016	295785.8509879814	312740.5835194088	266696.34213450155	139401.0964036472	168308.9109326924	340823.69497109577	401722.80398907856	174725.01104656528	172554.5944043592	369256.83104492375	365938.4372116965	318607.0630207764	154007.25362638794	241766.89709734416	339477.421325213	314106.8643554171	320750.454923537	264969.6372995951	85102.60414572485	246621.44573727256	175453.41939203473	263077.68746546144	273304.1107229566	189862.70461118646	311915.26421658986
183977.6032288823	278929.0206275816	226080.01174200425	320347.5094418406	341378.5984350016	295785.8509879814	312740.5835194088	253197.78499870078	139401.0964036472	168308.9109326924	340823.69497109577	397394.1871204354	174725.01104656528	172554.5944043592	369256.83104492375	365938.4372116965	318607.0630207764	154007.25362638794	241766.89709734416	339477.421325213	314106.8643554171	314489.608550294	264969.6372995951	85102.60414572485	246621.44573727256	175453.41939203473	263077.68746546144	273304.1107229566	189862.70461118646	311915.26421658986
183977.6032288823	278929.0206275816	226080.01174200425	320347.5094418406	341378.5984350016	295785.8509879814	312740.5835194088	253197.78499870078	139401.0964036472	146936.63511978672	329021.73160754266	397394.1871204354	174725.01104656528	172554.5944043592	318857.3338711705	347778.12984656537	313326.9232884166	154007.25362638794	241766.89709734416	339477.421325213	285317.8922312225	314489.608550294	264969.6372995951	85102.60414572485	246621.44573727256	175453.41939203473	263077.68746546144	273304.1107229566	189862.70461118646	311915.26421658986
183977.6032288823	278929.0206275816	226080.01174200425	313124.4239649302	341378.5984350016	294749.08935856016	312740.5835194088	253197.78499870078	139401.0964036472	146936.63511978672	326621.05063624785	397394.1871204354	174725.01104656528	172554.5944043592	318857.3338711705	333583.2599247509	313326.9232884166	154007.25362638794	241766.89709734416	339477.421325213	285317.8922312225	314489.608550294	264969.6372995951	85102.60414572485	246621.44573727256	165171.19755564875	263077.68746546144	273304.1107229566	189862.70461118646	311915.26421658986
183977.6032288823	278929.0206275816	226080.01174200425	313124.4239649302	341378.5984350016	294749.08935856016	312740.5835194088	253197.78499870078	139401.0964036472	146936.63511978672	326621.05063624785	397394.1871204354	174725.01104656528	172554.5944043592	287941.2490994074	333583.2599247509	313326.9232884166	154007.25362638794	241766.89709734416	339477.421325213	285317.8922312225	314489.608550294	264969.6372995951	85102.60414572485	246621.44573727256	165171.19755564875	263077.68746546144	273304.1107229566	189862.70461118646	311915.26421658986
183977.6032288823	278929.0206275816	193270.03203084943	313124.4239649302	341378.5984350016	244067.27593157606	312740.5835194088	253197.78499870078	139401.0964036472	146936.63511978672	326621.05063624785	388752.41518369236	174725.01104656528	172554.5944043592	287941.2490994074	333583.2599247509	313326.9232884166	154007.25362638794	241766.89709734416	339477.421325213	285317.8922312225	314489.608550294	264969.6372995951	85102.60414572485	246621.44573727256	165171.19755564875	263077.68746546144	273304.1107229566	189862.70461118646	311915.26421658986
183977.6032288823	278929.0206275816	193270.03203084943	313124.4239649302	341378.5984350016	244067.27593157606	312740.5835194088	253197.78499870078	139401.0964036472	146936.63511978672	326621.05063624785	388752.41518369236	174725.01104656528	172554.5944043592	287941.2490994074	333583.2599247509	313326.9232884166	154007.25362638794	241766.89709734416	339477.421325213	285317.8922312225	314489.608550294	264969.6372995951	85102.60414572485	246621.44573727256	165171.19755564875	263077.68746546144	273304.1107229566	189862.70461118646	311915.26421658986
183977.6032288823	264180.32468202105	193270.03203084943	313124.4239649302	341378.5984350016	244067.27593157606	312740.5835194088	253197.78499870078	139401.0964036472	146936.63511978672	326621.05063624785	388752.41518369236	174725.01104656528	172554.5944043592	287941.2490994074	333583.2599247509	313326.9232884166	154007.25362638794	241766.89709734416	339477.421325213	285317.8922312225	314489.608550294	264969.6372995951	85102.60414572485	246621.44573727256	165171.19755564875	263077.68746546144	273304.1107229566	189862.70461118646	311915.26421658986
183977.6032288823	264180.32468202105	193270.03203084943	313124.4239649302	341378.5984350016	244067.27593157606	312740.5835194088	253197.78499870078	139401.0964036472	146936.63511978672	326621.05063624785	388752.41518369236	174725.01104656528	172554.5944043592	273768.1588472137	333583.2599247509	303887.5090439606	154007.25362638794	241766.89709734416	339477.421325213	285317.8922312225	314489.608550294	264969.6372995951	85102.60414572485	246621.44573727256	165171.19755564875	263077.68746546144	273304.1107229566	189862.70461118646	311915.26421658986
183977.6032288823	264180.32468202105	193270.03203084943	313124.4239649302	341378.5984350016	244067.27593157606	312740.5835194088	253197.78499870078	139401.0964036472	146936.63511978672	326621.05063624785	388752.41518369236	174725.01104656528	172554.5944043592	273768.1588472137	333583.2599247509	303887.5090439606	154007.25362638794	241766.89709734416	339477.421325213	285317.8922312225	314489.608550294	264969.6372995951	85102.60414572485	246621.44573727256	165171.19755564875	263077.68746546144	273304.1107229566	189862.70461118646	311915.26421658986
183977.6032288823	264180.32468202105	193270.03203084943	313124.4239649302	329073.60292474204	244067.27593157606	312740.5835194088	253197.78499870078	139401.0964036472	146936.63511978672	326621.05063624785	360669.6130915801	174725.01104656528	172554.5944043592	273768.1588472137	333583.2599247509	303887.5090439606	154007.25362638794	241766.89709734416	339477.421325213	285317.8922312225	314489.608550294	264969.6372995951	85102.60414572485	246621.44573727256	165171.19755564875	263077.68746546144	273304.1107229566	189862.70461118646	311915.26421658986
183977.6032288823	264180.32468202105	193270.03203084943	313124.4239649302	329073.60292474204	210983.99002245744	312740.5835194088	253197.78499870078	139401.0964036472	146936.63511978672	326621.05063624785	309205.905118793	165827.07327796484	172554.5944043592	273768.1588472137	333583.2599247509	303887.5090439606	154007.25362638794	241766.89709734416	291340.63364557305	285317.8922312225	314489.608550294	264969.6372995951	85102.60414572485	246621.44573727256	165171.19755564875	263077.68746546144	273304.1107229566	189862.70461118646	311915.26421658986
183977.6032288823	238401.2672763269	193270.03203084943	313124.4239649302	329073.60292474204	210983.99002245744	312740.5835194088	253197.78499870078	139401.0964036472	146936.63511978672	326621.05063624785	303485.2961309549	165827.07327796484	172554.5944043592	273768.1588472137	333583.2599247509	303887.5090439606	154007.25362638794	241766.89709734416	291340.63364557305	285317.8922312225	314489.608550294	264969.6372995951	85102.60414572485	246621.44573727256	165171.19755564875	263077.68746546144	273304.1107229566	189862.70461118646	311915.26421658986
183977.6032288823	238401.2672763269	193270.03203084943	313124.4239649302	329073.60292474204	210983.99002245744	312740.5835194088	253197.78499870078	139401.0964036472	146936.63511978672	326621.05063624785	303485.2961309549	165827.07327796484	172554.5944043592	273768.1588472137	333583.2599247509	303887.5090439606	154007.25362638794	241766.89709734416	291340.63364557305	285317.8922312225	314489.608550294	264969.6372995951	85102.60414572485	246621.44573727256	165171.19755564875	263077.68746546144	273304.1107229566	189862.70461118646	311915.26421658986
169280.53144529532	238401.2672763269	193270.03203084943	313124.4239649302	329073.60292474204	210983.99002245744	312740.5835194088	253197.78499870078	139401.0964036472	146936.63511978672	326621.05063624785	303485.2961309549	165827.07327796484	172554.5944043592	273768.1588472137	333583.2599247509	303887.5090439606	154007.25362638794	241766.89709734416	291340.63364557305	285317.8922312225	314489.608550294	264969.6372995951	85102.60414572485	246621.44573727256	165171.19755564875	263077.68746546144	273304.1107229566	189862.70461118646	311915.26421658986
169280.53144529532	238401.2672763269	193270.03203084943	313124.4239649302	329073.60292474204	210983.99002245744	312740.5835194088	253197.78499870078	139401.0964036472	146936.63511978672	326621.05063624785	274953.1813700069	165827.07327796484	172554.5944043592	273768.1588472137	333583.2599247509	303887.5090439606	154007.25362638794	241766.89709734416	291340.63364557305	285317.8922312225	305123.9522807827	261239.8843642334	85102.60414572485	246621.44573727256	165171.19755564875	263077.68746546144	273304.1107229566	189862.70461118646	311915.26421658986
169280.53144529532	238401.2672763269	184919.424722197	313124.4239649302	273858.71321454796	210983.99002245744	312740.5835194088	253197.78499870078	139401.0964036472	146936.63511978672	326621.05063624785	274953.1813700069	165827.07327796484	172554.5944043592	273768.1588472137	326842.324515798	303887.5090439606	154007.25362638794	241766.89709734416	291340.63364557305	285317.8922312225	264047.9349328752	261239.8843642334	85102.60414572485	237020.39175388654	165171.19755564875	263077.68746546144	273304.1107229566	189862.70461118646	311915.26421658986
169280.53144529532	238401.2672763269	184919.424722197	313124.4239649302	273858.71321454796	210983.99002245744	312740.5835194088	253197.78499870078	139401.0964036472	146936.63511978672	326621.05063624785	274953.1813700069	165827.07327796484	172554.5944043592	273768.1588472137	326842.324515798	303887.5090439606	143103.1238208727	241766.89709734416	291340.63364557305	284279.4408473667	264047.9349328752	261239.8843642334	85102.60414572485	237020.39175388654	165171.19755564875	263077.68746546144	273304.1107229566	189862.70461118646	311915.26421658986
169280.53144529532	238401.2672763269	184919.424722197	264004.3562461584	273858.71321454796	210983.99002245744	312740.5835194088	253197.78499870078	139401.0964036472	126801.24416112562	288492.67224838084	274953.1813700069	165827.07327796484	172554.5944043592	273768.1588472137	326842.324515798	303887.5090439606	143103.1238208727	241766.89709734416	291340.63364557305	284279.4408473667	264047.9349328752	261239.8843642334	85102.60414572485	237020.39175388654	165171.19755564875	263077.68746546144	273304.1107229566	189862.70461118646	311915.26421658986
169280.53144529532	238401.2672763269	184919.424722197	264004.3562461584	273858.71321454796	210983.99002245744	312740.5835194088	253197.78499870078	139401.0964036472	126801.24416112562	288492.67224838084	249477.0692198146	165827.07327796484	172554.5944043592	273768.1588472137	311761.73380180355	303887.5090439606	143103.1238208727	241766.89709734416	291340.63364557305	251407.6101196087	264047.9349328752	261239.8843642334	85102.60414572485	237020.39175388654	165171.19755564875	263077.68746546144	254546.89578039938	189862.70461118646	311915.26421658986
169280.53144529532	238401.2672763269	184919.424722197	264004.3562461584	273858.71321454796	210983.99002245744	312740.5835194088	221955.62662054112	139401.0964036472	102074.00193501616	288492.67224838084	249477.0692198146	165827.07327796484	172554.5944043592	273768.1588472137	311761.73380180355	303887.5090439606	143103.1238208727	241766.89709734416	291340.63364557305	250920.73437957006	264047.9349328752	261239.8843642334	85102.60414572485	237020.39175388654	165171.19755564875	263077.68746546144	254546.89578039938	189862.70461118646	311915.26421658986
169280.53144529532	238401.2672763269	184919.424722197	264004.3562461584	273858.71321454796	192536.8570979262	312740.5835194088	221955.62662054112	139401.0964036472	102074.00193501616	288492.67224838084	249477.0692198146	165827.07327796484	172554.5944043592	273768.1588472137	274286.6643269315	303887.5090439606	143103.1238208727	241766.89709734416	291340.63364557305	250920.73437957006	264047.9349328752	261239.8843642334	85102.60414572485	237020.39175388654	165171.19755564875	263077.68746546144	254546.89578039938	189862.70461118646	311915.26421658986
169280.53144529532	238401.2672763269	184919.424722197	264004.3562461584	273858.71321454796	192536.8570979262	312740.5835194088	221955.62662054112	139401.0964036472	102074.00193501616	288492.67224838084	236206.18316557293	165827.07327796484	172554.5944043592	273768.1588472137	274286.6643269315	303887.5090439606	143103.1238208727	239342.36193304558	291340.63364557305	250920.73437957006	264047.9349328752	261239.8843642334	85102.60414572485	237020.39175388654	152958.4093697513	263077.68746546144	254546.89578039938	189862.70461118646	311915.26421658986
169280.53144529532	238401.2672763269	184919.424722197	264004.3562461584	263438.68856556434	192536.8570979262	312740.5835194088	221955.62662054112	139401.0964036472	102074.00193501616	288492.67224838084	236206.18316557293	165827.07327796484	172554.5944043592	273768.1588472137	274286.6643269315	303887.5090439606	143103.1238208727	235067.4404947945	276886.2358364351	250920.73437957006	264047.9349328752	261239.8843642334	85102.60414572485	237020.39175388654	141598.83352136868	263077.68746546144	254546.89578039938	189862.70461118646	311915.26421658986
169280.53144529532	238401.2672763269	184919.424722197	264004.3562461584	263438.68856556434	192536.8570979262	312740.5835194088	221955.62662054112	139401.0964036472	102074.00193501616	288492.67224838084	228157.29681722005	165827.07327796484	172554.5944043592	253819.87643260465	274286.6643269315	303887.5090439606	143103.1238208727	235067.4404947945	276886.2358364351	202213.18266832732	264047.9349328752	244783.72166997127	85102.60414572485	237020.39175388654	141598.83352136868	263077.68746546144	254546.89578039938	189862.70461118646	311915.26421658986
169280.53144529532	231924.8944356435	184919.424722197	264004.3562461584	263438.68856556434	192536.8570979262	309215.04587103555	221955.62662054112	139401.0964036472	102074.00193501616	288492.67224838084	228157.29681722005	165827.07327796484	172554.5944043592	253819.87643260465	274286.6643269315	303887.5090439606	143103.1238208727	178385.49231819087	276886.2358364351	202213.18266832732	230280.79909414897	244783.72166997127	85102.60414572485	237020.39175388654	133924.22598746064	263077.68746546144	254546.89578039938	189862.70461118646	311915.26421658986
169280.53144529532	231924.8944356435	184919.424722197	264004.3562461584	263438.68856556434	192536.8570979262	309215.04587103555	221955.62662054112	137846.76594539027	102074.00193501616	288492.67224838084	228157.29681722005	165827.07327796484	167605.25762557832	253819.87643260465	262409.15361793054	303887.5090439606	143103.1238208727	178385.49231819087	276886.2358364351	202213.18266832732	230280.79909414897	244783.72166997127	85102.60414572485	237020.39175388654	133924.22598746064	263077.68746546144	254546.89578039938	189862.70461118646	311915.26421658986
160777.04503223533	231924.8944356435	184919.424722197	264004.3562461584	263438.68856556434	192536.8570979262	309215.04587103555	221955.62662054112	137846.76594539027	102074.00193501616	288492.67224838084	228157.29681722005	165827.07327796484	167605.25762557832	253819.87643260465	262409.15361793054	303887.5090439606	143103.1238208727	178385.49231819087	276886.2358364351	202213.18266832732	230280.79909414897	244783.72166997127	85102.60414572485	237020.39175388654	133924.22598746064	263077.68746546144	254546.89578039938	189862.70461118646	311915.26421658986
160777.04503223533	231924.8944356435	184919.424722197	264004.3562461584	263438.68856556434	192536.8570979262	255405.372817067	221955.62662054112	137846.76594539027	102074.00193501616	288492.67224838084	214629.18226899556	165827.07327796484	167605.25762557832	253819.87643260465	262409.15361793054	303887.5090439606	143103.1238208727	178385.49231819087	276886.2358364351	202213.18266832732	230280.79909414897	244783.72166997127	85102.60414572485	237020.39175388654	133924.22598746064	263077.68746546144	254546.89578039938	189862.70461118646	311915.26421658986
160777.04503223533	231924.8944356435	184919.424722197	264004.3562461584	261753.9527082831	192536.8570979262	255405.372817067	221955.62662054112	137846.76594539027	102074.00193501616	288492.67224838084	214629.18226899556	165827.07327796484	167605.25762557832	253819.87643260465	262409.15361793054	303887.5090439606	143103.1238208727	178385.49231819087	276886.2358364351	202213.18266832732	230280.79909414897	244783.72166997127	85102.60414572485	237020.39175388654	133924.22598746064	263077.68746546144	254546.89578039938	189862.70461118646	311915.26421658986
160777.04503223533	231924.8944356435	184919.424722197	264004.3562461584	261753.9527082831	192536.8570979262	255405.372817067	221955.62662054112	137846.76594539027	102074.00193501616	288492.67224838084	214629.18226899556	165827.07327796484	167605.25762557832	253819.87643260465	262409.15361793054	303887.5090439606	143103.1238208727	178385.49231819087	276886.2358364351	202213.18266832732	230280.79909414897	244783.72166997127	85102.60414572485	237020.39175388654	133924.22598746064	263077.68746546144	254546.89578039938	150830.0820167371	311915.26421658986
160777.04503223533	231924.8944356435	184919.424722197	264004.3562461584	261753.9527082831	192536.8570979262	255405.372817067	221955.62662054112	137846.76594539027	102074.00193501616	288492.67224838084	214629.18226899556	165827.07327796484	167605.25762557832	253819.87643260465	262409.15361793054	303887.5090439606	143103.1238208727	178385.49231819087	276886.2358364351	197785.80132313832	230280.79909414897	244783.72166997127	85102.60414572485	237020.39175388654	133924.22598746064	263077.68746546144	254546.89578039938	150830.0820167371	311915.26421658986
160777.04503223533	219053.6240906178	184919.424722197	264004.3562461584	261753.9527082831	192536.8570979262	255405.372817067	221955.62662054112	137846.76594539027	88183.81701187236	288492.67224838084	214629.18226899556	165827.07327796484	167605.25762557832	253819.87643260465	262409.15361793054	303887.5090439606	143103.1238208727	178385.49231819087	276886.2358364351	197785.80132313832	230280.79909414897	244783.72166997127	85102.60414572485	237020.39175388654	133924.22598746064	263077.68746546144	254546.89578039938	150830.0820167371	311915.26421658986
148068.76586802746	219053.6240906178	184919.424722197	264004.3562461584	243201.18432737578	192536.8570979262	255405.372817067	221955.62662054112	137846.76594539027	88183.81701187236	288492.67224838084	214629.18226899556	165827.07327796484	167605.25762557832	253819.87643260465	262409.15361793054	303887.5090439606	143103.1238208727	178385.49231819087	276886.2358364351	197785.80132313832	230280.79909414897	244783.72166997127	85102.60414572485	237020.39175388654	133924.22598746064	263077.68746546144	254546.89578039938	150830.0820167371	305992.3499161839
148068.76586802746	219053.6240906178	184919.424722197	264004.3562461584	243201.18432737578	192536.8570979262	255405.372817067	221955.62662054112	137846.76594539027	88183.81701187236	288492.67224838084	214629.18226899556	165827.07327796484	167605.25762557832	253819.87643260465	262409.15361793054	303887.5090439606	143103.1238208727	178385.49231819087	276886.2358364351	197785.80132313832	230280.79909414897	244783.72166997127	85102.60414572485	237020.39175388654	131657.05316060764	263077.68746546144	254546.89578039938	150830.0820167371	305992.3499161839
148068.76586802746	219053.6240906178	184919.424722197	264004.3562461584	243201.18432737578	192536.8570979262	255405.372817067	221955.62662054112	137846.76594539027	88183.81701187236	288492.67224838084	214629.18226899556	165827.07327796484	167605.25762557832	253819.87643260465	238242.42534178548	303887.5090439606	143103.1238208727	178385.49231819087	276886.2358364351	197785.80132313832	230280.79909414897	244783.72166997127	85102.60414572485	237020.39175388654	131657.05316060764	263077.68746546144	254546.89578039938	150830.0820167371	292109.3052409928
148068.76586802746	219053.6240906178	184919.424722197	264004.3562461584	243201.18432737578	192536.8570979262	255405.372817067	221955.62662054112	137846.76594539027	76197.49991679608	288492.67224838084	214629.18226899556	165827.07327796484	167605.25762557832	253819.87643260465	210002.77733227165	303887.5090439606	143103.1238208727	178385.49231819087	276886.2358364351	197785.80132313832	230280.79909414897	244783.72166997127	85102.60414572485	237020.39175388654	131657.05316060764	242438.64322498254	254546.89578039938	150830.0820167371	292109.3052409928
148068.76586802746	219053.6240906178	184919.424722197	264004.3562461584	243201.18432737578	192536.8570979262	255405.372817067	221955.62662054112	137846.76594539027	76197.49991679608	288492.67224838084	214629.18226899556	165827.07327796484	153326.1274994528	253819.87643260465	210002.77733227165	303887.5090439606	143103.1238208727	178385.49231819087	276886.2358364351	163490.21165239502	230280.79909414897	244783.72166997127	80964.51324231917	237020.39175388654	131657.05316060764	242438.64322498254	254546.89578039938	142231.31726838002	292109.3052409928
148068.76586802746	219053.6240906178	184919.424722197	264004.3562461584	243201.18432737578	182854.1188249248	255405.372817067	221955.62662054112	137846.76594539027	76197.49991679608	288492.67224838084	214629.18226899556	165827.07327796484	153326.1274994528	253819.87643260465	210002.77733227165	303887.5090439606	143103.1238208727	158305.3095116192	276886.2358364351	163490.21165239502	230280.79909414897	244783.72166997127	80964.51324231917	237020.39175388654	131657.05316060764	242438.64322498254	254546.89578039938	142231.31726838002	292109.3052409928
148068.76586802746	219053.6240906178	184919.424722197	264004.3562461584	243201.18432737578	182854.1188249248	255405.372817067	221955.62662054112	137846.76594539027	76197.49991679608	288492.67224838084	195813.13344646507	165827.07327796484	153326.1274994528	253819.87643260465	210002.77733227165	303887.5090439606	143103.1238208727	158305.3095116192	273428.39384904085	163490.21165239502	230280.79909414897	244783.72166997127	80964.51324231917	237020.39175388654	131657.05316060764	240839.25134633027	254546.89578039938	142231.31726838002	280886.5021721558
148068.76586802746	219053.6240906178	184919.424722197	264004.3562461584	243201.18432737578	182854.1188249248	255405.372817067	221955.62662054112	137846.76594539027	76197.49991679608	288492.67224838084	195813.13344646507	165827.07327796484	153326.1274994528	253819.87643260465	210002.77733227165	303887.5090439606	143103.1238208727	158305.3095116192	263136.46637634805	163490.21165239502	230280.79909414897	244783.72166997127	80964.51324231917	237020.39175388654	131657.05316060764	240839.25134633027	254546.89578039938	142231.31726838002	280886.5021721558
148068.76586802746	219053.6240906178	184919.424722197	264004.3562461584	243201.18432737578	182854.1188249248	255405.372817067	221955.62662054112	137846.76594539027	76197.49991679608	288492.67224838084	195813.13344646507	165827.07327796484	153326.1274994528	253819.87643260465	210002.77733227165	303887.5090439606	143103.1238208727	158305.3095116192	263136.46637634805	163490.21165239502	230280.79909414897	244783.72166997127	80964.51324231917	237020.39175388654	131657.05316060764	240839.25134633027	254546.89578039938	142231.31726838002	280886.5021721558
148068.76586802746	219053.6240906178	184919.424722197	264004.3562461584	243201.18432737578	182854.1188249248	255405.372817067	221955.62662054112	137846.76594539027	76197.49991679608	288492.67224838084	195813.13344646507	149703.13435891748	153326.1274994528	253819.87643260465	210002.77733227165	303887.5090439606	143103.1238208727	158305.3095116192	263136.46637634805	163490.21165239502	230280.79909414897	244783.72166997127	80964.51324231917	237020.39175388654	131657.05316060764	217018.77113693778	254546.89578039938	142231.31726838002	276888.86202378816
148068.76586802746	219053.6240906178	169458.5336131656	264004.3562461584	243201.18432737578	182854.1188249248	255405.372817067	221955.62662054112	137846.76594539027	76197.49991679608	288492.67224838084	195813.13344646507	149703.13435891748	153326.1274994528	253819.87643260465	210002.77733227165	303887.5090439606	143103.1238208727	158305.3095116192	263136.46637634805	163490.21165239502	230280.79909414897	244783.72166997127	80964.51324231917	237020.39175388654	131657.05316060764	206754.80983032344	254546.89578039938	142231.31726838002	276888.86202378816
148068.76586802746	219053.6240906178	169458.5336131656	264004.3562461584	243201.18432737578	182854.1188249248	255405.372817067	221955.62662054112	137846.76594539027	76197.49991679608	288492.67224838084	195813.13344646507	149703.13435891748	153326.1274994528	253819.87643260465	210002.77733227165	303887.5090439606	143103.1238208727	158305.3095116192	263136.46637634805	163490.21165239502	230280.79909414897	244783.72166997127	80964.51324231917	213655.0635073123	131657.05316060764	206754.80983032344	254546.89578039938	142231.31726838002	276888.86202378816
148068.76586802746	219053.6240906178	169458.5336131656	264004.3562461584	243201.18432737578	182854.1188249248	255405.372817067	221955.62662054112	137846.76594539027	76197.49991679608	288492.67224838084	195813.13344646507	149703.13435891748	153326.1274994528	253819.87643260465	210002.77733227165	303887.5090439606	143103.1238208727	158305.3095116192	263136.46637634805	163490.21165239502	230280.79909414897	244783.72166997127	80964.51324231917	213655.0635073123	131657.05316060764	206754.80983032344	254546.89578039938	142231.31726838002	274206.9401719723
148068.76586802746	219053.6240906178	169458.5336131656	264004.3562461584	243201.18432737578	182854.1188249248	255405.372817067	221955.62662054112	137846.76594539027	76197.49991679608	288492.67224838084	195813.13344646507	141988.21878684658	153326.1274994528	253819.87643260465	210002.77733227165	303887.5090439606	143103.1238208727	158305.3095116192	263136.46637634805	163490.21165239502	224410.9878303504	201983.66323862085	80964.51324231917	213655.0635073123	131657.05316060764	206754.80983032344	254546.89578039938	142231.31726838002	222208.52055368
148068.76586802746	219053.6240906178	169458.5336131656	264004.3562461584	243201.18432737578	177652.62394008937	255405.372817067	221955.62662054112	137846.76594539027	76197.49991679608	288492.67224838084	195813.13344646507	116396.03368496102	153326.1274994528	253819.87643260465	210002.77733227165	303887.5090439606	143103.1238208727	158305.3095116192	261995.1294042634	163490.21165239502	224410.9878303504	201983.66323862085	80964.51324231917	213655.0635073123	131657.05316060764	206754.80983032344	254546.89578039938	142231.31726838002	222208.52055368
148068.76586802746	219053.6240906178	169458.5336131656	264004.3562461584	243201.18432737578	177652.62394008937	255405.372817067	221955.62662054112	137846.76594539027	76197.49991679608	258267.39165402527	195813.13344646507	116396.03368496102	153326.1274994528	253819.87643260465	210002.77733227165	303887.5090439606	143103.1238208727	149984.98537199904	261995.1294042634	163490.21165239502	224410.9878303504	195755.1738472418	59790.30444702591	213655.0635073123	131657.05316060764	206754.80983032344	254546.89578039938	142231.31726838002	222208.52055368
148068.76586802746	219053.6240906178	169458.5336131656	264004.3562461584	243201.18432737578	177652.62394008937	255405.372817067	221955.62662054112	137846.76594539027	76197.49991679608	223691.70414186778	195813.13344646507	109567.87500632321	153326.1274994528	253819.87643260465	210002.77733227165	303887.5090439606	143103.1238208727	149984.98537199904	261995.1294042634	163490.21165239502	224410.9878303504	195755.1738472418	59790.30444702591	213655.0635073123	131657.05316060764	206754.80983032344	254546.89578039938	142231.31726838002	213137.28283572657
148068.76586802746	219053.6240906178	169458.5336131656	264004.3562461584	243201.18432737578	177652.62394008937	255405.372817067	221955.62662054112	132103.51659772906	76197.49991679608	223691.70414186778	195813.13344646507	109567.87500632321	153326.1274994528	253819.87643260465	210002.77733227165	303887.5090439606	143103.1238208727	149984.98537199904	261995.1294042634	163490.21165239502	224410.9878303504	170894.12181605148	59790.30444702591	213655.0635073123	131657.05316060764	206754.80983032344	254546.89578039938	142231.31726838002	168933.4492355605
148068.76586802746	219053.6240906178	164291.74926049646	264004.3562461584	239906.2656489123	177652.62394008937	255405.372817067	221955.62662054112	132103.51659772906	76197.49991679608	223691.70414186778	195813.13344646507	109567.87500632321	153326.1274994528	253819.87643260465	210002.77733227165	303887.5090439606	143103.1238208727	149984.98537199904	261995.1294042634	163490.21165239502	224410.9878303504	170894.12181605148	59790.30444702591	213655.0635073123	131657.05316060764	206754.80983032344	254546.89578039938	142231.31726838002	168933.4492355605
148068.76586802746	217307.32482285541	164291.74926049646	264004.3562461584	239906.2656489123	177652.62394008937	255405.372817067	220571.03704075684	132103.51659772906	76197.49991679608	223691.70414186778	195813.13344646507	109567.87500632321	153326.1274994528	240085.4106079502	210002.77733227165	303887.5090439606	143103.1238208727	149984.98537199904	261995.1294042634	163490.21165239502	224410.9878303504	170894.12181605148	59790.30444702591	213655.0635073123	131657.05316060764	206754.80983032344	254546.89578039938	142231.31726838002	168933.4492355605
142847.63847431133	208550.3580419664	164291.74926049646	264004.3562461584	239906.2656489123	177652.62394008937	255405.372817067	220571.03704075684	132103.51659772906	76197.49991679608	223691.70414186778	195813.13344646507	109567.87500632321	153326.1274994528	240085.4106079502	210002.77733227165	303887.5090439606	143103.1238208727	149984.98537199904	261995.1294042634	163490.21165239502	224410.9878303504	170894.12181605148	59790.30444702591	213655.0635073123	131657.05316060764	206754.80983032344	254546.89578039938	142231.31726838002	168933.4492355605
142847.63847431133	206972.9360560848	164291.74926049646	264004.3562461584	239906.2656489123	177652.62394008937	255405.372817067	220571.03704075684	132103.51659772906	76197.49991679608	223691.70414186778	195813.13344646507	109567.87500632321	153326.1274994528	240085.4106079502	210002.77733227165	303887.5090439606	143103.1238208727	149984.98537199904	261995.1294042634	163490.21165239502	224410.9878303504	148407.43119469663	59790.30444702591	164984.14819589249	131657.05316060764	206754.80983032344	254546.89578039938	142231.31726838002	168933.4492355605
142847.63847431133	206972.9360560848	142250.8680523584	264004.3562461584	239906.2656489123	173193.0698299971	255405.372817067	220571.03704075684	132103.51659772906	76197.49991679608	223691.70414186778	195813.13344646507	109567.87500632321	153326.1274994528	240085.4106079502	210002.77733227165	303887.5090439606	143103.1238208727	149984.98537199904	261995.1294042634	163490.21165239502	224410.9878303504	148407.43119469663	59703.32996982502	164984.14819589249	131657.05316060764	206754.80983032344	254546.89578039938	142231.31726838002	168933.4492355605
142847.63847431133	206972.9360560848	142250.8680523584	264004.3562461584	239906.2656489123	173193.0698299971	255405.372817067	220571.03704075684	132103.51659772906	76197.49991679608	223691.70414186778	195813.13344646507	109567.87500632321	153326.1274994528	240085.4106079502	210002.77733227165	303887.5090439606	143103.1238208727	149984.98537199904	261995.1294042634	163490.21165239502	224410.9878303504	148407.43119469663	59703.32996982502	164984.14819589249	119135.6408370985	206754.80983032344	254546.89578039938	142231.31726838002	168933.4492355605
142847.63847431133	205990.7633705442	142250.8680523584	264004.3562461584	239906.2656489123	173193.0698299971	255405.372817067	220571.03704075684	132103.51659772906	76197.49991679608	223691.70414186778	195813.13344646507	109567.87500632321	153326.1274994528	240085.4106079502	210002.77733227165	303887.5090439606	143103.1238208727	141156.23543512975	258825.3548430253	163490.21165239502	224410.9878303504	148407.43119469663	59703.32996982502	164984.14819589249	119135.6408370985	206754.80983032344	254546.89578039938	142231.31726838002	168933.4492355605
142847.63847431133	205990.7633705442	142250.8680523584	264004.3562461584	239906.2656489123	173193.0698299971	255405.372817067	220571.03704075684	132103.51659772906	76197.49991679608	223691.70414186778	195813.13344646507	109567.87500632321	153326.1274994528	240085.4106079502	201862.24263905408	303887.5090439606	143103.1238208727	141156.23543512975	258825.3548430253	163490.21165239502	224410.9878303504	148407.43119469663	59703.32996982502	164984.14819589249	119135.6408370985	206754.80983032344	254546.89578039938	142231.31726838002	168933.4492355605
142847.63847431133	202415.5654452325	142250.8680523584	264004.3562461584	239906.2656489123	173193.0698299971	255405.372817067	220571.03704075684	132103.51659772906	76197.49991679608	223691.70414186778	195813.13344646507	109567.87500632321	153326.1274994528	240085.4106079502	198465.1801159829	303887.5090439606	143103.1238208727	141156.23543512975	258825.3548430253	163490.21165239502	224410.9878303504	148407.43119469663	59703.32996982502	164984.14819589249	119135.6408370985	206754.80983032344	254546.89578039938	142231.31726838002	168933.4492355605
142847.63847431133	202415.5654452325	142250.8680523584	264004.3562461584	239906.2656489123	173193.0698299971	255405.372817067	191716.77682995622	132103.51659772906	76197.49991679608	223691.70414186778	193085.2010758943	109567.87500632321	153326.1274994528	240085.4106079502	198465.1801159829	303887.5090439606	143103.1238208727	141156.23543512975	258825.3548430253	163490.21165239502	224410.9878303504	148407.43119469663	59703.32996982502	164984.14819589249	119135.6408370985	206754.80983032344	254546.89578039938	142231.31726838002	168933.4492355605
142847.63847431133	202415.5654452325	142250.8680523584	264004.3562461584	239906.2656489123	173193.0698299971	255405.372817067	191716.77682995622	132103.51659772906	76197.49991679608	223691.70414186778	193063.1018421629	109567.87500632321	153326.1274994528	240085.4106079502	198465.1801159829	303887.5090439606	143103.1238208727	141156.23543512975	258825.3548430253	163490.21165239502	224410.9878303504	148407.43119469663	59703.32996982502	164984.14819589249	107012.01243424049	182275.62656022643	254546.89578039938	142231.31726838002	168933.4492355605
142847.63847431133	202415.5654452325	142250.8680523584	264004.3562461584	219975.4473370331	173193.0698299971	255405.372817067	191716.77682995622	132103.51659772906	76197.49991679608	223691.70414186778	193063.1018421629	109567.87500632321	153326.1274994528	213339.0821288994	198465.1801159829	294855.3670103036	127492.56520821076	135314.001054295	258825.3548430253	163490.21165239502	224410.9878303504	148407.43119469663	59703.32996982502	164984.14819589249	107012.01243424049	182275.62656022643	254546.89578039938	142231.31726838002	168933.4492355605
142847.63847431133	172743.33940881523	142250.8680523584	264004.3562461584	219975.4473370331	167593.35813257788	255405.372817067	191716.77682995622	132103.51659772906	76197.49991679608	223691.70414186778	169286.00052628253	109567.87500632321	153326.1274994528	213339.0821288994	198465.1801159829	294855.3670103036	127492.56520821076	135314.001054295	258825.3548430253	163490.21165239502	224410.9878303504	148407.43119469663	59703.32996982502	164984.14819589249	107012.01243424049	182275.62656022643	254546.89578039938	142231.31726838002	168933.4492355605
142847.63847431133	172743.33940881523	142250.8680523584	264004.3562461584	219975.4473370331	167593.35813257788	255405.372817067	191716.77682995622	132103.51659772906	76197.49991679608	223691.70414186778	169286.00052628253	109567.87500632321	153326.1274994528	213339.0821288994	198465.1801159829	294855.3670103036	127492.56520821076	135314.001054295	258825.3548430253	163490.21165239502	224410.9878303504	148407.43119469663	59703.32996982502	164984.14819589249	107012.01243424049	182275.62656022643	254546.89578039938	142231.31726838002	168933.4492355605
142847.63847431133	172743.33940881523	142250.8680523584	259967.43306472196	219975.4473370331	167593.35813257788	255405.372817067	191716.77682995622	132103.51659772906	76197.49991679608	223691.70414186778	169286.00052628253	109567.87500632321	153326.1274994528	213339.0821288994	181476.90675916942	294855.3670103036	127492.56520821076	135314.001054295	258825.3548430253	163490.21165239502	224410.9878303504	148407.43119469663	59703.32996982502	164984.14819589249	107012.01243424049	182275.62656022643	254546.89578039938	142231.31726838002	147090.87653117813
142847.63847431133	172743.33940881523	142250.8680523584	259967.43306472196	219975.4473370331	167593.35813257788	255405.372817067	191716.77682995622	132103.51659772906	76197.49991679608	223691.70414186778	169286.00052628253	109567.87500632321	153326.1274994528	213339.0821288994	181476.90675916942	294855.3670103036	127492.56520821076	135314.001054295	258825.3548430253	163490.21165239502	224410.9878303504	148407.43119469663	59703.32996982502	164984.14819589249	107012.01243424049	182275.62656022643	254546.89578039938	142231.31726838002	147090.87653117813
142847.63847431133	172743.33940881523	142250.8680523584	257386.5345391101	218669.72136773294	165756.49151562527	255405.372817067	191716.77682995622	132103.51659772906	76197.49991679608	223691.70414186778	154946.32985899915	109567.87500632321	153326.1274994528	213339.0821288994	181476.90675916942	294855.3670103036	127492.56520821076	135314.001054295	258825.3548430253	163490.21165239502	224410.9878303504	148407.43119469663	59703.32996982502	164984.14819589249	107012.01243424049	182275.62656022643	254546.89578039938	142231.31726838002	147090.87653117813
142847.63847431133	172743.33940881523	142250.8680523584	257386.5345391101	218669.72136773294	165756.49151562527	255405.372817067	191716.77682995622	132103.51659772906	76197.49991679608	217873.8269816772	154946.32985899915	109567.87500632321	153326.1274994528	213339.0821288994	181476.90675916942	292348.43037834443	127492.56520821076	135314.001054295	258825.3548430253	163490.21165239502	224410.9878303504	148407.43119469663	59703.32996982502	164984.14819589249	107012.01243424049	182275.62656022643	254546.89578039938	142231.31726838002	147090.87653117813
142847.63847431133	172743.33940881523	142250.8680523584	251255.75402605062	218669.72136773294	165756.49151562527	255405.372817067	191716.77682995622	126995.40452009761	76197.49991679608	217873.8269816772	154946.32985899915	109567.87500632321	153326.1274994528	213339.0821288994	181476.90675916942	292348.43037834443	127492.56520821076	135314.001054295	255582.60145549517	163490.21165239502	224410.9878303504	148407.43119469663	59703.32996982502	164984.14819589249	107012.01243424049	182275.62656022643	254546.89578039938	142231.31726838002	147090.87653117813
142847.63847431133	172743.33940881523	141341.83550481522	241423.16643761122	218669.72136773294	165756.49151562527	255405.372817067	191716.77682995622	126995.40452009761	76197.49991679608	217873.8269816772	154946.32985899915	109567.87500632321	153326.1274994528	213339.0821288994	181476.90675916942	281753.2325328369	127492.56520821076	135314.001054295	255582.60145549517	163490.21165239502	224410.9878303504	148407.43119469663	53368.66317524365	164984.14819589249	107012.01243424049	182275.62656022643	254546.89578039938	125098.72180366423	147090.87653117813
142847.63847431133	172743.33940881523	141341.83550481522	241423.16643761122	218669.72136773294	165285.6423674185	255405.372817067	191716.77682995622	126995.40452009761	76197.49991679608	217873.8269816772	154946.32985899915	109567.87500632321	153326.1274994528	213339.0821288994	181476.90675916942	281753.2325328369	127492.56520821076	135314.001054295	255582.60145549517	163490.21165239502	224410.9878303504	148407.43119469663	53368.66317524365	164984.14819589249	107012.01243424049	182275.62656022643	254546.89578039938	125098.72180366423	147090.87653117813
142847.63847431133	172743.33940881523	141341.83550481522	241423.16643761122	218669.72136773294	150221.660972048	255405.372817067	191716.77682995622	126995.40452009761	76197.49991679608	217873.8269816772	154946.32985899915	109567.87500632321	153326.1274994528	213339.0821288994	181476.90675916942	281753.2325328369	127492.56520821076	135314.001054295	255582.60145549517	163490.21165239502	224410.9878303504	148407.43119469663	53368.66317524365	164984.14819589249	107012.01243424049	182275.62656022643	254546.89578039938	125098.72180366423	147090.87653117813
142847.63847431133	172743.33940881523	141341.83550481522	241423.16643761122	218669.72136773294	143469.92136250486	255405.372817067	191716.77682995622	126995.40452009761	76197.49991679608	217873.8269816772	154946.32985899915	109567.87500632321	153326.1274994528	213339.0821288994	181476.90675916942	281753.2325328369	127492.56520821076	135314.001054295	255582.60145549517	163490.21165239502	224410.9878303504	148407.43119469663	53368.66317524365	164984.14819589249	107012.01243424049	182275.62656022643	254546.89578039938	125098.72180366423	141764.65531498886
142847.63847431133	172743.33940881523	141341.83550481522	241423.16643761122	218669.72136773294	143469.92136250486	255405.372817067	191716.77682995622	105106.52127707249	76197.49991679608	217873.8269816772	154946.32985899915	109567.87500632321	153326.1274994528	213339.0821288994	181476.90675916942	281753.2325328369	127492.56520821076	135314.001054295	255582.60145549517	163490.21165239502	224410.9878303504	148407.43119469663	53368.66317524365	164984.14819589249	107012.01243424049	182275.62656022643	254546.89578039938	125098.72180366423	141764.65531498886
142847.63847431133	172743.33940881523	141341.83550481522	225196.23640101912	218669.72136773294	143469.92136250486	255405.372817067	191716.77682995622	105106.52127707249	76197.49991679608	217873.8269816772	154946.32985899915	109567.87500632321	153326.1274994528	213339.0821288994	181476.90675916942	281753.2325328369	127492.56520821076	135314.001054295	255582.60145549517	163490.21165239502	224410.9878303504	148407.43119469663	53368.66317524365	164984.14819589249	107012.01243424049	182275.62656022643	254546.89578039938	125098.72180366423	141764.65531498886
142847.63847431133	172743.33940881523	141341.83550481522	194679.76398652125	218669.72136773294	143469.92136250486	255405.372817067	191716.77682995622	105106.52127707249	76197.49991679608	217873.8269816772	154946.32985899915	109567.87500632321	153326.1274994528	213339.0821288994	181476.90675916942	281753.2325328369	127492.56520821076	135314.001054295	255582.60145549517	163490.21165239502	224410.9878303504	148407.43119469663	53368.66317524365	164984.14819589249	107012.01243424049	182275.62656022643	254546.89578039938	125098.72180366423	141764.65531498886
142847.63847431133	172743.33940881523	141341.83550481522	191509.1129470666	218669.72136773294	143469.92136250486	255405.372817067	191716.77682995622	105106.52127707249	76197.49991679608	217873.8269816772	154946.32985899915	109567.87500632321	153326.1274994528	213339.0821288994	181476.90675916942	281753.2325328369	127492.56520821076	135314.001054295	255582.60145549517	163490.21165239502	224410.9878303504	147491.67686976932	53368.66317524365	164984.14819589249	107012.01243424049	182275.62656022643	254546.89578039938	125098.72180366423	140494.36834314623
142847.63847431133	164045.21502969117	141341.83550481522	191509.1129470666	218669.72136773294	143469.92136250486	255405.372817067	191716.77682995622	105106.52127707249	76197.49991679608	217873.8269816772	154946.32985899915	106107.935038811	153326.1274994528	213339.0821288994	181476.90675916942	281753.2325328369	127492.56520821076	124098.32608559103	255582.60145549517	163490.21165239502	224410.9878303504	147491.67686976932	53368.66317524365	164984.14819589249	107012.01243424049	182275.62656022643	254546.89578039938	125098.72180366423	140494.36834314623
142847.63847431133	164045.21502969117	141341.83550481522	191509.1129470666	218669.72136773294	143469.92136250486	255405.372817067	191716.77682995622	105106.52127707249	76197.49991679608	217873.8269816772	154946.32985899915	106107.935038811	153326.1274994528	213339.0821288994	181476.90675916942	277845.8651571242	127492.56520821076	124098.32608559103	255582.60145549517	163490.21165239502	224410.9878303504	100582.60177357623	53368.66317524365	164984.14819589249	107012.01243424049	182275.62656022643	254546.89578039938	125098.72180366423	140494.36834314623
142847.63847431133	164045.21502969117	141341.83550481522	191509.1129470666	218669.72136773294	143469.92136250486	255405.372817067	191716.77682995622	105106.52127707249	76197.49991679608	217873.8269816772	154946.32985899915	106107.935038811	153326.1274994528	213339.0821288994	181476.90675916942	277845.8651571242	127492.56520821076	124098.32608559103	255582.60145549517	163490.21165239502	224410.9878303504	100582.60177357623	53368.66317524365	164984.14819589249	107012.01243424049	182275.62656022643	254546.89578039938	125098.72180366423	140494.36834314623
142847.63847431133	164045.21502969117	141341.83550481522	191509.1129470666	218669.72136773294	140417.17401514313	255405.372817067	191716.77682995622	105106.52127707249	76197.49991679608	217873.8269816772	154946.32985899915	106107.935038811	153326.1274994528	213339.0821288994	181476.90675916942	277845.8651571242	127492.56520821076	124098.32608559103	255582.60145549517	163490.21165239502	224410.9878303504	100582.60177357623	53368.66317524365	164984.14819589249	107012.01243424049	182275.62656022643	254546.89578039938	125098.72180366423	140494.36834314623
142847.63847431133	164045.21502969117	141341.83550481522	191509.1129470666	218669.72136773294	140417.17401514313	255405.372817067	191716.77682995622	105106.52127707249	76197.49991679608	217873.8269816772	154946.32985899915	106107.935038811	153326.1274994528	213339.0821288994	181476.90675916942	261288.6527537096	127492.56520821076	124098.32608559103	252771.13402688713	163490.21165239502	223346.6149325544	100582.60177357623	49419.69492916109	164984.14819589249	107012.01243424049	182275.62656022643	254546.89578039938	125098.72180366423	140494.36834314623
142847.63847431133	164045.21502969117	141341.83550481522	191509.1129470666	218669.72136773294	140417.17401514313	255405.372817067	191716.77682995622	105106.52127707249	76197.49991679608	217873.8269816772	154946.32985899915	106107.935038811	153326.1274994528	213339.0821288994	181476.90675916942	260964.36597022164	127492.56520821076	124098.32608559103	252771.13402688713	163490.21165239502	205735.74975141097	100582.60177357623	49419.69492916109	164984.14819589249	107012.01243424049	182275.62656022643	254546.89578039938	125098.72180366423	140494.36834314623
140127.70688198713	164045.21502969117	141341.83550481522	170530.61420534097	218669.72136773294	140417.17401514313	255405.372817067	191716.77682995622	105106.52127707249	76197.49991679608	217873.8269816772	154946.32985899915	106107.935038811	153326.1274994528	213339.0821288994	181476.90675916942	242775.80452877423	127492.56520821076	124098.32608559103	218757.88895726358	163490.21165239502	190793.8847827786	100582.60177357623	49419.69492916109	164984.14819589249	107012.01243424049	182275.62656022643	254546.89578039938	125098.72180366423	140494.36834314623
140127.70688198713	164045.21502969117	135985.7526112892	170530.61420534097	218669.72136773294	140417.17401514313	255405.372817067	191716.77682995622	105106.52127707249	76197.49991679608	217873.8269816772	154946.32985899915	106107.935038811	153326.1274994528	213339.0821288994	181476.90675916942	242775.80452877423	127492.56520821076	124098.32608559103	218757.88895726358	163490.21165239502	190793.8847827786	100582.60177357623	49419.69492916109	164984.14819589249	107012.01243424049	182275.62656022643	254546.89578039938	125098.72180366423	133731.36337144914
140127.70688198713	164045.21502969117	135985.7526112892	170530.61420534097	218669.72136773294	140417.17401514313	255405.372817067	191716.77682995622	105106.52127707249	76197.49991679608	217505.0987289806	154946.32985899915	106107.935038811	153326.1274994528	213339.0821288994	181476.90675916942	242775.80452877423	127492.56520821076	124098.32608559103	218757.88895726358	163490.21165239502	190793.8847827786	100582.60177357623	49419.69492916109	164984.14819589249	107012.01243424049	179049.9236331035	254546.89578039938	125098.72180366423	133731.36337144914
140127.70688198713	164045.21502969117	135985.7526112892	170530.61420534097	218669.72136773294	140417.17401514313	255405.372817067	191716.77682995622	105106.52127707249	76197.49991679608	217505.0987289806	154946.32985899915	106107.935038811	153326.1274994528	213339.0821288994	181476.90675916942	235915.9808644798	127492.56520821076	124098.32608559103	218757.88895726358	163490.21165239502	183049.39346919296	100582.60177357623	49419.69492916109	164984.14819589249	107012.01243424049	179049.9236331035	254546.89578039938	125098.72180366423	133731.36337144914
140127.70688198713	164045.21502969117	135985.7526112892	170530.61420534097	218669.72136773294	140417.17401514313	255405.372817067	191716.77682995622	105106.52127707249	76197.49991679608	201392.87379625943	154946.32985899915	106107.935038811	153326.1274994528	213339.0821288994	181128.20772324907	235915.9808644798	127492.56520821076	124098.32608559103	200974.18638997994	163490.21165239502	183049.39346919296	100582.60177357623	49419.69492916109	164984.14819589249	101535.08556936952	179049.9236331035	233811.65687240573	125098.72180366423	133731.36337144914
140127.70688198713	164045.21502969117	135985.7526112892	170530.61420534097	218669.72136773294	140417.17401514313	255405.372817067	191716.77682995622	105106.52127707249	76197.49991679608	201392.87379625943	154946.32985899915	106107.935038811	153326.1274994528	213339.0821288994	181128.20772324907	225554.50199274786	127492.56520821076	124098.32608559103	200974.18638997994	163490.21165239502	183049.39346919296	100582.60177357623	49419.69492916109	164984.14819589249	101535.08556936952	175605.95335475303	233811.65687240573	125098.72180366423	133731.36337144914
140127.70688198713	164045.21502969117	135985.7526112892	170530.61420534097	218669.72136773294	140417.17401514313	248093.66506483103	191716.77682995622	105106.52127707249	76197.49991679608	201392.87379625943	154946.32985899915	106107.935038811	153326.1274994528	208380.12128464368	163483.99247673957	225554.50199274786	127492.56520821076	124098.32608559103	200974.18638997994	163490.21165239502	155732.28671489874	100582.60177357623	49419.69492916109	164984.14819589249	101535.08556936952	175605.95335475303	233811.65687240573	125098.72180366423	133731.36337144914
140127.70688198713	164045.21502969117	135985.7526112892	170530.61420534097	218669.72136773294	140417.17401514313	248093.66506483103	191716.77682995622	105106.52127707249	76197.49991679608	201392.87379625943	154946.32985899915	106107.935038811	153326.1274994528	208380.12128464368	163483.99247673957	225554.50199274786	127492.56520821076	124098.32608559103	196961.87336928456	163490.21165239502	155732.28671489874	100582.60177357623	49419.69492916109	164984.14819589249	85123.51663186128	175605.95335475303	233811.65687240573	124252.54966672034	131916.1637002841
140127.70688198713	164045.21502969117	135985.7526112892	170530.61420534097	218669.72136773294	140417.17401514313	248093.66506483103	191716.77682995622	105106.52127707249	76197.49991679608	201392.87379625943	154946.32985899915	106107.935038811	153326.1274994528	208380.12128464368	163483.99247673957	225554.50199274786	127492.56520821076	121259.64832646563	196961.87336928456	163490.21165239502	155732.28671489874	100582.60177357623	49419.69492916109	164984.14819589249	85123.51663186128	175605.95335475303	233811.65687240573	124252.54966672034	131916.1637002841
140127.70688198713	164045.21502969117	135985.7526112892	170530.61420534097	218669.72136773294	140417.17401514313	248093.66506483103	191716.77682995622	105106.52127707249	76197.49991679608	201392.87379625943	154946.32985899915	96294.54287103591	153326.1274994528	208380.12128464368	163483.99247673957	225554.50199274786	127492.56520821076	113686.77320878365	196961.87336928456	163490.21165239502	155732.28671489874	100582.60177357623	49419.69492916109	163763.3486784341	85123.51663186128	175605.95335475303	233811.65687240573	124252.54966672034	131916.1637002841
140127.70688198713	164045.21502969117	135985.7526112892	158582.0802790368	218669.72136773294	140417.17401514313	248093.66506483103	191716.77682995622	105106.52127707249	74325.79205995213	201392.87379625943	154946.32985899915	96294.54287103591	153326.1274994528	208380.12128464368	162555.0184081938	221206.031320208	127492.56520821076	113686.77320878365	196961.87336928456	163490.21165239502	155732.28671489874	100582.60177357623	49419.69492916109	163763.3486784341	85123.51663186128	175605.95335475303	233811.65687240573	124252.54966672034	131916.1637002841
140127.70688198713	164045.21502969117	135985.7526112892	158582.0802790368	218669.72136773294	140417.17401514313	248093.66506483103	191716.77682995622	105106.52127707249	74325.79205995213	201392.87379625943	154946.32985899915	96294.54287103591	153326.1274994528	208380.12128464368	162555.0184081938	221206.031320208	127492.56520821076	113686.77320878365	196961.87336928456	163490.21165239502	155732.28671489874	100582.60177357623	49419.69492916109	160836.97343810255	85123.51663186128	175605.95335475303	233811.65687240573	124252.54966672034	131916.1637002841
140127.70688198713	164045.21502969117	135985.7526112892	158582.0802790368	202579.46917893513	140417.17401514313	248093.66506483103	191716.77682995622	105106.52127707249	74325.79205995213	201392.87379625943	154946.32985899915	96294.54287103591	153326.1274994528	208380.12128464368	162555.0184081938	221206.031320208	127492.56520821076	113686.77320878365	196961.87336928456	163490.21165239502	155732.28671489874	100582.60177357623	49419.69492916109	160836.97343810255	85123.51663186128	175605.95335475303	233811.65687240573	116285.50057766854	121747.27828913898
140127.70688198713	164045.21502969117	135985.7526112892	158582.0802790368	202579.46917893513	140417.17401514313	248093.66506483103	191716.77682995622	105106.52127707249	74325.79205995213	201392.87379625943	154946.32985899915	96294.54287103591	153326.1274994528	208380.12128464368	162555.0184081938	217912.4342588971	127492.56520821076	113686.77320878365	196961.87336928456	163490.21165239502	155732.28671489874	100582.60177357623	49419.69492916109	160836.97343810255	85123.51663186128	174038.57500322795	233811.65687240573	116285.50057766854	121747.27828913898
140127.70688198713	164045.21502969117	135985.7526112892	158582.0802790368	202579.46917893513	140417.17401514313	241287.92565365162	191716.77682995622	105106.52127707249	74325.79205995213	201392.87379625943	154946.32985899915	96294.54287103591	153326.1274994528	208380.12128464368	162555.0184081938	206438.00727472146	127492.56520821076	113686.77320878365	196961.87336928456	163490.21165239502	155732.28671489874	100582.60177357623	49419.69492916109	157872.84270293807	85123.51663186128	172987.2516495025	233811.65687240573	116285.50057766854	121747.27828913898
140127.70688198713	164045.21502969117	135985.7526112892	158582.0802790368	202579.46917893513	140417.17401514313	241287.92565365162	190756.89839112607	105106.52127707249	74325.79205995213	201392.87379625943	154653.48248658195	96294.54287103591	153326.1274994528	200212.47118614806	162555.0184081938	206438.00727472146	127492.56520821076	113686.77320878365	196961.87336928456	163490.21165239502	153764.00716131937	100582.60177357623	49419.69492916109	157872.84270293807	85123.51663186128	143442.05541667793	233811.65687240573	116285.50057766854	121747.27828913898
140127.70688198713	153921.2102425955	135985.7526112892	158582.0802790368	202579.46917893513	132356.96046195197	241287.92565365162	190756.89839112607	105106.52127707249	74325.79205995213	200840.44957309088	154653.48248658195	96294.54287103591	153326.1274994528	200212.47118614806	162555.0184081938	206438.00727472146	127492.56520821076	113686.77320878365	196961.87336928456	163490.21165239502	147021.33088071292	100582.60177357623	49419.69492916109	152471.71896193098	85123.51663186128	141580.84960941886	233811.65687240573	116285.50057766854	121747.27828913898
135281.58593267846	153921.2102425955	135985.7526112892	158582.0802790368	202579.46917893513	132278.9761893878	241287.92565365162	183583.4152912602	105106.52127707249	74325.79205995213	200840.44957309088	154653.48248658195	96294.54287103591	142848.43290252547	200212.47118614806	162555.0184081938	204779.6651741625	127492.56520821076	113686.77320878365	196961.87336928456	163490.21165239502	110511.91894691353	100582.60177357623	48797.93212238119	152471.71896193098	85123.51663186128	141580.84960941886	233811.65687240573	116285.50057766854	121747.27828913898
135281.58593267846	153921.2102425955	135985.7526112892	158582.0802790368	202579.46917893513	132278.9761893878	241287.92565365162	171722.00901805397	105106.52127707249	74325.79205995213	199143.70993334992	154653.48248658195	96294.54287103591	142848.43290252547	200212.47118614806	161856.67017599152	204779.6651741625	127492.56520821076	113686.77320878365	196961.87336928456	163490.21165239502	110511.91894691353	100582.60177357623	48797.93212238119	134853.91577265336	85123.51663186128	141580.84960941886	233811.65687240573	116285.50057766854	121747.27828913898
135281.58593267846	153921.2102425955	135985.7526112892	158582.0802790368	202579.46917893513	132278.9761893878	225858.40802640957	171722.00901805397	105106.52127707249	74325.79205995213	194766.58502314417	154653.48248658195	96294.54287103591	135836.7385457591	200212.47118614806	146528.46969062422	203563.9950683358	127492.56520821076	113686.77320878365	196961.87336928456	163490.21165239502	110511.91894691353	100582.60177357623	48797.93212238119	134853.91577265336	85123.51663186128	141580.84960941886	233811.65687240573	116285.50057766854	121747.27828913898
135281.58593267846	153921.2102425955	135985.7526112892	158582.0802790368	202579.46917893513	130648.73143132798	215278.53309397347	171722.00901805397	105106.52127707249	74325.79205995213	194766.58502314417	154653.48248658195	96294.54287103591	135836.7385457591	200212.47118614806	146528.46969062422	203513.39392277168	127492.56520821076	113686.77320878365	196961.87336928456	163490.21165239502	110511.91894691353	100582.60177357623	48797.93212238119	134197.06964397858	85123.51663186128	130218.8201483225	233811.65687240573	116285.50057766854	114514.28867063625
135281.58593267846	153921.2102425955	135985.7526112892	158582.0802790368	202579.46917893513	130648.73143132798	215278.53309397347	171722.00901805397	105106.52127707249	74325.79205995213	194766.58502314417	154653.48248658195	96294.54287103591	131392.53099133295	182334.20282271813	146528.46969062422	203513.39392277168	127492.56520821076	113686.77320878365	196961.87336928456	163490.21165239502	110511.91894691353	100582.60177357623	48797.93212238119	134197.06964397858	85123.51663186128	130218.8201483225	233811.65687240573	116285.50057766854	114514.28867063625
135281.58593267846	153921.2102425955	135985.7526112892	158582.0802790368	202579.46917893513	130648.73143132798	215278.53309397347	155961.94706372236	105106.52127707249	64588.38557647258	191241.79446174385	154653.48248658195	96294.54287103591	131392.53099133295	182334.20282271813	146528.46969062422	203513.39392277168	127492.56520821076	113686.77320878365	196961.87336928456	163490.21165239502	110511.91894691353	100582.60177357623	48797.93212238119	134197.06964397858	85123.51663186128	130218.8201483225	233811.65687240573	112052.87305770253	114514.28867063625
135281.58593267846	153921.2102425955	135985.7526112892	157593.85759071907	202579.46917893513	130648.73143132798	215278.53309397347	155961.94706372236	105106.52127707249	64588.38557647258	191241.79446174385	154653.48248658195	96294.54287103591	128343.58160555107	182334.20282271813	146528.46969062422	203513.39392277168	127492.56520821076	113686.77320878365	196961.87336928456	163490.21165239502	110511.91894691353	100582.60177357623	48797.93212238119	134197.06964397858	85123.51663186128	130218.8201483225	233811.65687240573	112052.87305770253	114514.28867063625
135281.58593267846	153921.2102425955	135985.7526112892	156899.45673073916	202579.46917893513	130648.73143132798	215278.53309397347	155961.94706372236	105106.52127707249	64588.38557647258	189329.31556751314	154653.48248658195	96294.54287103591	128343.58160555107	182334.20282271813	146528.46969062422	203513.39392277168	127492.56520821076	113686.77320878365	196961.87336928456	156726.4802459628	110511.91894691353	100582.60177357623	44819.198298260875	134197.06964397858	85123.51663186128	130218.8201483225	233811.65687240573	112052.87305770253	114514.28867063625
135281.58593267846	153921.2102425955	135985.7526112892	156899.45673073916	202579.46917893513	124549.04857149113	210844.88123485708	155961.94706372236	105106.52127707249	64588.38557647258	189329.31556751314	154653.48248658195	96294.54287103591	128343.58160555107	182334.20282271813	144492.91282168464	203513.39392277168	127492.56520821076	113686.77320878365	196961.87336928456	156726.4802459628	110511.91894691353	100582.60177357623	44819.198298260875	134197.06964397858	85123.51663186128	130218.8201483225	233811.65687240573	112052.87305770253	114514.28867063625
130290.75007945688	153921.2102425955	135985.7526112892	156899.45673073916	202579.46917893513	124549.04857149113	201498.9765381263	155961.94706372236	105106.52127707249	64588.38557647258	189329.31556751314	153965.1855846009	96294.54287103591	128343.58160555107	182334.20282271813	144492.91282168464	203513.39392277168	127492.56520821076	113686.77320878365	196961.87336928456	156726.4802459628	110511.91894691353	100582.60177357623	44819.198298260875	134197.06964397858	85123.51663186128	130218.8201483225	233811.65687240573	112052.87305770253	114514.28867063625
130290.75007945688	153921.2102425955	135985.7526112892	156899.45673073916	180910.629965199	124549.04857149113	201498.9765381263	155961.94706372236	105106.52127707249	64588.38557647258	169538.73575488682	153965.1855846009	96294.54287103591	128343.58160555107	182334.20282271813	144492.91282168464	203513.39392277168	127492.56520821076	113686.77320878365	196961.87336928456	156726.4802459628	110511.91894691353	98748.48462934369	44819.198298260875	134197.06964397858	85123.51663186128	130218.8201483225	233811.65687240573	112052.87305770253	114514.28867063625
130290.75007945688	153921.2102425955	134766.09452511015	144466.67982640222	180549.60779488963	124549.04857149113	201498.9765381263	155961.94706372236	105106.52127707249	64588.38557647258	169538.73575488682	153965.1855846009	96294.54287103591	128343.58160555107	182334.20282271813	144492.91282168464	203513.39392277168	127492.56520821076	113686.77320878365	196961.87336928456	156726.4802459628	110511.91894691353	98748.48462934369	43396.20068642089	134197.06964397858	85123.51663186128	130218.8201483225	233811.65687240573	112052.87305770253	114514.28867063625
130290.75007945688	153921.2102425955	134766.09452511015	144142.43338394785	180549.60779488963	124549.04857149113	201498.9765381263	155961.94706372236	105106.52127707249	64588.38557647258	169538.73575488682	153965.1855846009	96294.54287103591	124035.79492041856	182334.20282271813	144492.91282168464	198156.07446960823	127492.56520821076	113686.77320878365	196961.87336928456	156726.4802459628	110511.91894691353	98748.48462934369	43396.20068642089	134197.06964397858	85123.51663186128	130218.8201483225	233811.65687240573	112052.87305770253	114514.28867063625
130290.75007945688	153921.2102425955	134766.09452511015	141389.4438532611	180549.60779488963	124549.04857149113	201498.9765381263	155961.94706372236	105106.52127707249	64149.208475344596	169538.73575488682	153965.1855846009	96294.54287103591	124035.79492041856	182334.20282271813	144492.91282168464	198156.07446960823	127492.56520821076	113686.77320878365	196961.87336928456	156726.4802459628	110511.91894691353	98748.48462934369	43396.20068642089	134197.06964397858	85123.51663186128	130218.8201483225	233811.65687240573	112052.87305770253	114514.28867063625
130290.75007945688	150364.739790691	133981.21051420848	141389.4438532611	180549.60779488963	124549.04857149113	201498.9765381263	155961.94706372236	105106.52127707249	64149.208475344596	169538.73575488682	153965.1855846009	96294.54287103591	124035.79492041856	182334.20282271813	144492.91282168464	198156.07446960823	127492.56520821076	113686.77320878365	196961.87336928456	150392.89597344585	110511.91894691353	98748.48462934369	43396.20068642089	134197.06964397858	85123.51663186128	130218.8201483225	233811.65687240573	112052.87305770253	114514.28867063625
130290.75007945688	150364.739790691	133981.21051420848	126037.16326501829	170248.38015176373	124549.04857149113	201498.9765381263	155961.94706372236	105106.52127707249	64149.208475344596	169538.73575488682	153965.1855846009	96294.54287103591	124035.79492041856	182334.20282271813	144492.91282168464	198156.07446960823	127492.56520821076	113686.77320878365	196961.87336928456	145360.90768599865	110511.91894691353	98748.48462934369	43396.20068642089	134197.06964397858	85123.51663186128	130218.8201483225	230819.69553227743	112052.87305770253	114514.28867063625
113026.86245323329	145821.07525112107	133981.21051420848	126037.16326501829	170248.38015176373	124549.04857149113	201498.9765381263	155961.94706372236	105106.52127707249	64149.208475344596	169538.73575488682	153965.1855846009	96294.54287103591	124035.79492041856	182334.20282271813	144492.91282168464	198156.07446960823	127492.56520821076	113686.77320878365	196961.87336928456	145360.90768599865	110511.91894691353	98748.48462934369	43396.20068642089	134197.06964397858	85123.51663186128	130218.8201483225	230819.69553227743	112052.87305770253	114514.28867063625
113026.86245323329	145821.07525112107	133981.21051420848	126037.16326501829	170248.38015176373	124549.04857149113	201498.9765381263	155961.94706372236	105106.52127707249	64149.208475344596	169538.73575488682	153965.1855846009	94405.48826021867	124035.79492041856	182334.20282271813	144492.91282168464	198156.07446960823	127492.56520821076	113686.77320878365	196961.87336928456	145360.90768599865	110511.91894691353	98748.48462934369	43396.20068642089	134197.06964397858	85123.51663186128	130218.8201483225	230819.69553227743	112052.87305770253	114514.28867063625
113026.86245323329	145821.07525112107	133981.21051420848	126037.16326501829	170248.38015176373	120211.08159953653	187495.10037427262	155961.94706372236	105106.52127707249	64149.208475344596	169538.73575488682	153965.1855846009	94405.48826021867	124035.79492041856	182334.20282271813	144492.91282168464	198156.07446960823	127492.56520821076	113686.77320878365	196961.87336928456	145360.90768599865	108206.78312399455	98748.48462934369	43396.20068642089	134197.06964397858	85123.51663186128	129943.75864475619	230819.69553227743	112052.87305770253	114514.28867063625
113026.86245323329	145821.07525112107	131207.30599229145	126037.16326501829	169996.9466953185	120211.08159953653	177857.1939816489	155961.94706372236	105106.52127707249	64149.208475344596	166139.2084875067	153965.1855846009	94405.48826021867	124035.79492041856	182334.20282271813	144492.91282168464	187457.66204608663	127492.56520821076	113686.77320878365	196961.87336928456	145360.90768599865	108206.78312399455	98748.48462934369	43396.20068642089	134197.06964397858	85123.51663186128	129943.75864475619	219476.54423581273	109877.25183721186	114514.28867063625
113026.86245323329	145821.07525112107	131207.30599229145	126037.16326501829	169996.9466953185	120211.08159953653	177857.1939816489	155961.94706372236	105106.52127707249	64149.208475344596	166139.2084875067	153965.1855846009	94405.48826021867	124035.79492041856	182334.20282271813	144492.91282168464	187457.66204608663	127492.56520821076	113686.77320878365	196961.87336928456	145360.90768599865	108206.78312399455	98748.48462934369	43396.20068642089	134197.06964397858	85123.51663186128	129943.75864475619	206357.32560016913	109877.25183721186	114514.28867063625
113026.86245323329	145821.07525112107	131207.30599229145	126037.16326501829	169996.9466953185	120211.08159953653	176943.14436086215	155961.94706372236	105106.52127707249	64149.208475344596	166139.2084875067	153965.1855846009	94405.48826021867	124035.79492041856	182334.20282271813	144492.91282168464	187457.66204608663	127492.56520821076	113686.77320878365	196961.87336928456	145360.90768599865	108206.78312399455	98748.48462934369	43396.20068642089	134197.06964397858	85123.51663186128	123041.64585742773	206357.32560016913	109877.25183721186	114514.28867063625
113026.86245323329	145821.07525112107	131207.30599229145	126037.16326501829	169996.9466953185	120211.08159953653	176943.14436086215	155961.94706372236	105106.52127707249	64149.208475344596	166139.2084875067	153965.1855846009	94405.48826021867	124035.79492041856	182334.20282271813	144492.91282168464	187457.66204608663	127492.56520821076	113686.77320878365	195320.78485399386	145360.90768599865	108206.78312399455	98748.48462934369	43396.20068642089	134197.06964397858	85123.51663186128	111779.86455330496	194029.7311773291	109877.25183721186	114514.28867063625
104626.03969040433	145821.07525112107	131207.30599229145	126037.16326501829	169146.37022867153	117586.24812498366	176943.14436086215	155961.94706372236	105106.52127707249	64149.208475344596	166139.2084875067	153965.1855846009	94405.48826021867	124035.79492041856	182334.20282271813	144492.91282168464	187457.66204608663	127492.56520821076	113686.77320878365	195320.78485399386	145360.90768599865	108206.78312399455	98748.48462934369	43396.20068642089	134197.06964397858	85123.51663186128	111779.86455330496	194029.7311773291	109877.25183721186	114514.28867063625
100896.53822659288	145821.07525112107	131207.30599229145	126037.16326501829	169146.37022867153	117586.24812498366	176943.14436086215	155961.94706372236	105106.52127707249	64149.208475344596	166139.2084875067	153965.1855846009	94405.48826021867	124035.79492041856	182334.20282271813	144492.91282168464	187170.57302637777	124183.97353666638	113455.14708434	195320.78485399386	145360.90768599865	108206.78312399455	98748.48462934369	43396.20068642089	134197.06964397858	85123.51663186128	111779.86455330496	194029.7311773291	109877.25183721186	114514.28867063625
100896.53822659288	145821.07525112107	131207.30599229145	126037.16326501829	169146.37022867153	117586.24812498366	176943.14436086215	155961.94706372236	105106.52127707249	64149.208475344596	166139.2084875067	153965.1855846009	94405.48826021867	124035.79492041856	182334.20282271813	140853.37263444313	187170.57302637777	124183.97353666638	113455.14708434	195320.78485399386	145360.90768599865	108206.78312399455	98748.48462934369	43396.20068642089	134197.06964397858	85123.51663186128	111779.86455330496	194029.7311773291	109877.25183721186	114514.28867063625
100896.53822659288	145821.07525112107	131207.30599229145	124492.46378411358	169146.37022867153	117586.24812498366	176943.14436086215	155961.94706372236	105106.52127707249	64149.208475344596	165052.12705741418	151351.38111508364	94405.48826021867	124035.79492041856	182334.20282271813	133582.38173778018	183554.9325130072	124183.97353666638	113455.14708434	195320.78485399386	145360.90768599865	104394.18853312149	98748.48462934369	43396.20068642089	134197.06964397858	85123.51663186128	111779.86455330496	194029.7311773291	103334.34538561868	114514.28867063625
100896.53822659288	145821.07525112107	131207.30599229145	124492.46378411358	169146.37022867153	113804.01260131036	176943.14436086215	155961.94706372236	105106.52127707249	64149.208475344596	165052.12705741418	143685.84829044156	94405.48826021867	124035.79492041856	182334.20282271813	133582.38173778018	183554.9325130072	124183.97353666638	113455.14708434	195320.78485399386	145360.90768599865	100474.10301836258	98748.48462934369	40680.70164795231	134197.06964397858	85123.51663186128	111779.86455330496	185390.81681406216	103334.34538561868	114514.28867063625
100896.53822659288	145821.07525112107	131207.30599229145	124492.46378411358	169146.37022867153	112978.53311346949	176943.14436086215	155961.94706372236	98355.59279074198	64149.208475344596	163692.76589272893	143685.84829044156	94405.48826021867	124035.79492041856	182334.20282271813	121831.29301907211	182526.02549043525	124183.97353666638	113455.14708434	195320.78485399386	145360.90768599865	93586.48936235455	98748.48462934369	40680.70164795231	134197.06964397858	85123.51663186128	111779.86455330496	177259.8618171645	101080.90611336211	113075.91091743168
100896.53822659288	145821.07525112107	131207.30599229145	122882.43274173624	169146.37022867153	112978.53311346949	176943.14436086215	155961.94706372236	98355.59279074198	64149.208475344596	163692.76589272893	143685.84829044156	94296.6392474592	124035.79492041856	182334.20282271813	121831.29301907211	180268.65825149463	124183.97353666638	113455.14708434	195320.78485399386	145360.90768599865	89996.37725674798	98748.48462934369	40680.70164795231	134197.06964397858	78376.90543973006	109600.44784695425	173233.1504716844	101080.90611336211	113075.91091743168
100896.53822659288	145821.07525112107	131207.30599229145	122672.92313310035	169146.37022867153	112978.53311346949	168075.59383396182	155961.94706372236	98355.59279074198	64149.208475344596	163692.76589272893	143685.84829044156	94296.6392474592	124035.79492041856	182334.20282271813	121831.29301907211	176199.36671533005	122565.69598094375	113455.14708434	195320.78485399386	145360.90768599865	88708.74398029096	98748.48462934369	40680.70164795231	134197.06964397858	78376.90543973006	109600.44784695425	173233.1504716844	101080.90611336211	113075.91091743168
100896.53822659288	145821.07525112107	131207.30599229145	122672.92313310035	158419.58953649327	111265.74014117544	167480.87773630692	155961.94706372236	96915.3233589847	64149.208475344596	163692.76589272893	143685.84829044156	91080.8762345369	124035.79492041856	182334.20282271813	121831.29301907211	176199.36671533005	122565.69598094375	113455.14708434	195320.78485399386	138072.77855642067	88708.74398029096	98748.48462934369	40680.70164795231	134197.06964397858	78376.90543973006	109600.44784695425	153507.7092428403	101080.90611336211	113075.91091743168
98439.58747418251	145821.07525112107	131207.30599229145	122672.92313310035	158419.58953649327	111265.74014117544	167480.87773630692	155961.94706372236	96915.3233589847	64149.208475344596	163692.76589272893	143685.84829044156	91080.8762345369	124035.79492041856	181990.1926794963	121831.29301907211	176199.36671533005	122565.69598094375	113455.14708434	195320.78485399386	138072.77855642067	87299.93047786091	98508.47113541393	40680.70164795231	134197.06964397858	78376.90543973006	109600.44784695425	153507.7092428403	97681.60098674687	113075.91091743168
98439.58747418251	145821.07525112107	131207.30599229145	115770.13658349289	152883.72736663566	105938.04643058359	167480.87773630692	155961.94706372236	96915.3233589847	64149.208475344596	161472.1669370351	143685.84829044156	91080.8762345369	124035.79492041856	181211.82484092927	121831.29301907211	170013.6820441046	122565.69598094375	113455.14708434	194658.29805584048	138072.77855642067	87299.93047786091	98508.47113541393	40680.70164795231	134197.06964397858	78376.90543973006	109600.44784695425	153507.7092428403	97681.60098674687	113075.91091743168
98439.58747418251	145750.96027569682	131207.30599229145	115770.13658349289	152051.3075350052	105030.8869631316	167480.87773630692	155961.94706372236	96915.3233589847	64149.208475344596	161472.1669370351	143685.84829044156	91080.8762345369	124035.79492041856	181211.82484092927	121831.29301907211	170013.6820441046	121073.36459639299	113455.14708434	194658.29805584048	138072.77855642067	87299.93047786091	96793.5137614999	40680.70164795231	134197.06964397858	78376.90543973006	109600.44784695425	153507.7092428403	97681.60098674687	113075.91091743168
98439.58747418251	145750.96027569682	131207.30599229145	115770.13658349289	152051.3075350052	105030.8869631316	167480.87773630692	155961.94706372236	96915.3233589847	64149.208475344596	161472.1669370351	143685.84829044156	91080.8762345369	122453.60745576856	181211.82484092927	117202.91844566197	170013.6820441046	121073.36459639299	113455.14708434	190303.33628325292	136711.14690773812	87299.93047786091	96793.5137614999	40680.70164795231	134197.06964397858	78376.90543973006	109600.44784695425	153507.7092428403	97681.60098674687	113075.91091743168
98439.58747418251	145750.96027569682	131207.30599229145	115770.13658349289	152051.3075350052	105030.8869631316	165261.58083999192	155961.94706372236	96915.3233589847	64149.208475344596	161472.1669370351	143685.84829044156	86686.49468440819	122453.60745576856	180585.7176092618	117202.91844566197	166651.06361961592	120890.81071152128	113455.14708434	190303.33628325292	136711.14690773812	87299.93047786091	96793.5137614999	40680.70164795231	134197.06964397858	78376.90543973006	109600.44784695425	153507.7092428403	97681.60098674687	113075.91091743168
98439.58747418251	142668.842973028	131207.30599229145	115770.13658349289	152051.3075350052	105030.8869631316	165261.58083999192	155720.49253290286	94877.42154921686	64149.208475344596	161472.1669370351	143685.84829044156	86686.49468440819	122453.60745576856	180585.7176092618	117202.91844566197	166651.06361961592	120890.81071152128	113455.14708434	190303.33628325292	136711.14690773812	87299.93047786091	96793.5137614999	40680.70164795231	134197.06964397858	78376.90543973006	109600.44784695425	152621.40110209127	97681.60098674687	113075.91091743168
98439.58747418251	139951.44704810722	131207.30599229145	115202.56491753839	152051.3075350052	104868.13707376417	165261.58083999192	155720.49253290286	94877.42154921686	64149.208475344596	161472.1669370351	143685.84829044156	86686.49468440819	122453.60745576856	180585.7176092618	117202.91844566197	162722.6399235283	120890.81071152128	113455.14708434	190303.33628325292	136711.14690773812	87299.93047786091	96793.5137614999	40680.70164795231	134197.06964397858	78376.90543973006	109600.44784695425	152621.40110209127	97681.60098674687	113075.91091743168
98439.58747418251	139951.44704810722	131207.30599229145	115202.56491753839	152051.3075350052	104868.13707376417	165261.58083999192	155720.49253290286	94877.42154921686	64149.208475344596	161472.1669370351	139947.10487001744	86686.49468440819	122453.60745576856	180585.7176092618	117202.91844566197	160077.67700679507	120890.81071152128	113455.14708434	190303.33628325292	134573.44949106668	87299.93047786091	96793.5137614999	40680.70164795231	134197.06964397858	78376.90543973006	109600.44784695425	152621.40110209127	97681.60098674687	113075.91091743168
98439.58747418251	136688.69579769758	131207.30599229145	108109.27817031549	152051.3075350052	96047.97460421656	165261.58083999192	155720.49253290286	94877.42154921686	64149.208475344596	161472.1669370351	139414.29480757864	86686.49468440819	122453.60745576856	180585.7176092618	117202.91844566197	158809.44169739663	120890.81071152128	113455.14708434	190303.33628325292	134573.44949106668	87299.93047786091	96793.5137614999	40680.70164795231	134197.06964397858	78376.90543973006	109600.44784695425	152621.40110209127	97681.60098674687	113075.91091743168
98254.58392779907	133375.1287987033	131207.30599229145	108109.27817031549	148411.74676058925	96047.97460421656	165173.7654430049	144133.90407242987	92701.50881085556	64149.208475344596	153931.99944543338	138070.32751330055	86686.49468440819	122453.60745576856	180585.7176092618	117202.91844566197	158500.73239657248	120890.81071152128	113455.14708434	190303.33628325292	134573.44949106668	87299.93047786091	96793.5137614999	40680.70164795231	134197.06964397858	78376.90543973006	109600.44784695425	152621.40110209127	97681.60098674687	113075.91091743168
98254.58392779907	128628.63156656105	129480.99231746336	108109.27817031549	144184.95658483813	96047.97460421656	159837.3392838776	144133.90407242987	92701.50881085556	64149.208475344596	153931.99944543338	138070.32751330055	86686.49468440819	117460.29730569894	180585.7176092618	117202.91844566197	158500.73239657248	116397.31177942886	109738.12880702132	190303.33628325292	134573.44949106668	87299.93047786091	96793.5137614999	40680.70164795231	134138.74745597556	78376.90543973006	109600.44784695425	152621.40110209127	97681.60098674687	113075.91091743168
98254.58392779907	123289.50384368823	129103.16708278694	108109.27817031549	138297.96585559438	96047.97460421656	158226.52763392997	144133.90407242987	92701.50881085556	64149.208475344596	151977.41223271622	137181.99273682197	86686.49468440819	117460.29730569894	172125.8298087797	116832.04207232862	158500.73239657248	116397.31177942886	109738.12880702132	182711.6135703819	134573.44949106668	87299.93047786091	96793.5137614999	40680.70164795231	133907.605531847	78376.90543973006	109600.44784695425	152621.40110209127	97681.60098674687	113075.91091743168
97537.6675615173	123289.50384368823	129103.16708278694	108109.27817031549	137696.4498076525	96047.97460421656	158226.52763392997	144133.90407242987	92701.50881085556	64149.208475344596	151977.41223271622	137181.99273682197	86686.49468440819	111891.67749578081	172125.8298087797	116832.04207232862	158271.79440632748	116397.31177942886	109738.12880702132	182711.6135703819	134573.44949106668	87299.93047786091	96793.5137614999	40680.70164795231	133907.605531847	78376.90543973006	109600.44784695425	152621.40110209127	97681.60098674687	113075.91091743168
91679.85180218001	121903.86426814302	129103.16708278694	108109.27817031549	137696.4498076525	96047.97460421656	158226.52763392997	144133.90407242987	92701.50881085556	64149.208475344596	151977.41223271622	137181.99273682197	86686.49468440819	111184.70543208385	170366.85105840344	116832.04207232862	158271.79440632748	109626.25910819636	109738.12880702132	182711.6135703819	134573.44949106668	84682.06875958828	96793.5137614999	40680.70164795231	133907.605531847	78376.90543973006	109600.44784695425	152621.40110209127	97681.60098674687	113075.91091743168
91679.85180218001	121903.86426814302	129103.16708278694	108109.27817031549	137696.4498076525	96047.97460421656	158226.52763392997	144017.79007739242	92701.50881085556	64149.208475344596	151977.41223271622	137181.99273682197	86686.49468440819	111184.70543208385	165791.18785453032	116832.04207232862	158271.79440632748	109626.25910819636	109738.12880702132	182711.6135703819	134573.44949106668	84682.06875958828	96793.5137614999	40680.70164795231	133907.605531847	78376.90543973006	109600.44784695425	152621.40110209127	97681.60098674687	113075.91091743168
91679.85180218001	121903.86426814302	129103.16708278694	108109.27817031549	137696.4498076525	96047.97460421656	158226.52763392997	143766.0119525705	92701.50881085556	64149.208475344596	151977.41223271622	137181.99273682197	86686.49468440819	111184.70543208385	156468.43092479918	116832.04207232862	158271.79440632748	109626.25910819636	109738.12880702132	182711.6135703819	134573.44949106668	84682.06875958828	96793.5137614999	40680.70164795231	133249.69690903884	78376.90543973006	109600.44784695425	152621.40110209127	97681.60098674687	113075.91091743168
91679.85180218001	117398.27727309079	129103.16708278694	108109.27817031549	137499.25181932808	96047.97460421656	158226.52763392997	141075.02135253002	92701.50881085556	61804.99681062334	151977.41223271622	137181.99273682197	86686.49468440819	111184.70543208385	151706.01586081772	116832.04207232862	158271.79440632748	109626.25910819636	109738.12880702132	182711.6135703819	134573.44949106668	84682.06875958828	96793.5137614999	40680.70164795231	133249.69690903884	78376.90543973006	109600.44784695425	152621.40110209127	97681.60098674687	113075.91091743168
91679.85180218001	117398.27727309079	129103.16708278694	108109.27817031549	137499.25181932808	96047.97460421656	158226.52763392997	141075.02135253002	92701.50881085556	61804.99681062334	148542.46238636054	137181.99273682197	86686.49468440819	111184.70543208385	151706.01586081772	116832.04207232862	156894.50061218574	109626.25910819636	109738.12880702132	182711.6135703819	134573.44949106668	84682.06875958828	96793.5137614999	40680.70164795231	132558.34411977744	78376.90543973006	109600.44784695425	152621.40110209127	97681.60098674687	113075.91091743168
91470.51582495777	117398.27727309079	129103.16708278694	108109.27817031549	135585.44497429646	96047.97460421656	158226.52763392997	140934.8697396233	92136.11845231401	61804.99681062334	148542.46238636054	137181.99273682197	86686.49468440819	111184.70543208385	151706.01586081772	116832.04207232862	156894.50061218574	109626.25910819636	107897.36598584685	182711.6135703819	130651.42471994282	84682.06875958828	96793.5137614999	40680.70164795231	129985.87461915445	78376.90543973006	109600.44784695425	152621.40110209127	97681.60098674687	113075.91091743168
91470.51582495777	117398.27727309079	129103.16708278694	108109.27817031549	135585.44497429646	96047.97460421656	154411.38189933903	140934.8697396233	92136.11845231401	61804.99681062334	148542.46238636054	137181.99273682197	86686.49468440819	111184.70543208385	151706.01586081772	116832.04207232862	148392.2446650148	109626.25910819636	107261.42961846868	182711.6135703819	130651.42471994282	84075.17044115519	96793.5137614999	40680.70164795231	129307.59299142715	78376.90543973006	109600.44784695425	152276.1153519915	97681.60098674687	113075.91091743168
91470.51582495777	117398.27727309079	129103.16708278694	108109.27817031549	135585.44497429646	96047.97460421656	154411.38189933903	140723.6469237464	92136.11845231401	61804.99681062334	147875.0962663928	134785.6515541335	84643.31293413736	111184.70543208385	151706.01586081772	116832.04207232862	147634.97345594456	109626.25910819636	107261.42961846868	182711.6135703819	130295.34593248126	84075.17044115519	96793.5137614999	40680.70164795231	116104.72553636883	78376.90543973006	109600.44784695425	152276.1153519915	97681.60098674687	111529.80035552516
91470.51582495777	112831.75705248013	129103.16708278694	105852.7357565359	134634.31653960992	96047.97460421656	154411.38189933903	140342.95968862448	92136.11845231401	61804.99681062334	147875.0962663928	134785.6515541335	84643.31293413736	111184.70543208385	151706.01586081772	116832.04207232862	147634.97345594456	109626.25910819636	107261.42961846868	182711.6135703819	130295.34593248126	84075.17044115519	96793.5137614999	40680.70164795231	116104.72553636883	78376.90543973006	109600.44784695425	152276.1153519915	94549.03382000199	111529.80035552516
91470.51582495777	112831.75705248013	129103.16708278694	105852.7357565359	134634.31653960992	96016.32739453056	154411.38189933903	140342.95968862448	92136.11845231401	61804.99681062334	147875.0962663928	134785.6515541335	84643.31293413736	111184.70543208385	151706.01586081772	116832.04207232862	147634.97345594456	109626.25910819636	107261.42961846868	182711.6135703819	130295.34593248126	84075.17044115519	96793.5137614999	39897.90189764814	116104.72553636883	78376.90543973006	109600.44784695425	144837.4754081479	94549.03382000199	111529.80035552516
91470.51582495777	112831.75705248013	129103.16708278694	105852.7357565359	134634.31653960992	96016.32739453056	154411.38189933903	136788.03045327135	92136.11845231401	61804.99681062334	147875.0962663928	132093.3907349896	84643.31293413736	111184.70543208385	151706.01586081772	116832.04207232862	147634.97345594456	109626.25910819636	107261.42961846868	181292.02313926927	130295.34593248126	84075.17044115519	96793.5137614999	39897.90189764814	116104.72553636883	78376.90543973006	109600.44784695425	144837.4754081479	94549.03382000199	111529.80035552516
91470.51582495777	112779.10198671624	129103.16708278694	105852.7357565359	134634.31653960992	96016.32739453056	154411.38189933903	136788.03045327135	92136.11845231401	61804.99681062334	147875.0962663928	132093.3907349896	84643.31293413736	111184.70543208385	151706.01586081772	116832.04207232862	146841.31262438625	109626.25910819636	107261.42961846868	175219.9663773519	129370.38148752053	84075.17044115519	96793.5137614999	39897.90189764814	116104.72553636883	78376.90543973006	109600.44784695425	142226.73123377387	94549.03382000199	111529.80035552516
91470.51582495777	112779.10198671624	129103.16708278694	101690.38293186104	134634.31653960992	96016.32739453056	154411.38189933903	136788.03045327135	92136.11845231401	61804.99681062334	147875.0962663928	132093.3907349896	84643.31293413736	111184.70543208385	151706.01586081772	116832.04207232862	146841.31262438625	109626.25910819636	107261.42961846868	175219.9663773519	126256.03090503624	84075.17044115519	96793.5137614999	39897.90189764814	116104.72553636883	78376.90543973006	109600.44784695425	142226.73123377387	91940.41325662733	111529.80035552516
90861.17681199963	110657.90025822126	129103.16708278694	101690.38293186104	134634.31653960992	96016.32739453056	154411.38189933903	136788.03045327135	92136.11845231401	61804.99681062334	147875.0962663928	132093.3907349896	84643.31293413736	110625.19758356929	151706.01586081772	116832.04207232862	146841.31262438625	109626.25910819636	107261.42961846868	174572.05425941956	125291.53835216412	84075.17044115519	96793.5137614999	39897.90189764814	116104.72553636883	78376.90543973006	109600.44784695425	142226.73123377387	91940.41325662733	111529.80035552516
90861.17681199963	110657.90025822126	129103.16708278694	101690.38293186104	134634.31653960992	96016.32739453056	154411.38189933903	136788.03045327135	92136.11845231401	61804.99681062334	147875.0962663928	132093.3907349896	84643.31293413736	106271.39719158623	151706.01586081772	116832.04207232862	146841.31262438625	109626.25910819636	107261.42961846868	174572.05425941956	125291.53835216412	84075.17044115519	96793.5137614999	39897.90189764814	116104.72553636883	78376.90543973006	109600.44784695425	142210.8325818263	91940.41325662733	111529.80035552516
90861.17681199963	110657.90025822126	129103.16708278694	101690.38293186104	134634.31653960992	96016.32739453056	154411.38189933903	136788.03045327135	92136.11845231401	61804.99681062334	147875.0962663928	132093.3907349896	84643.31293413736	104103.59049533162	151706.01586081772	116832.04207232862	146841.31262438625	109626.25910819636	107261.42961846868	165839.91301510425	125291.53835216412	83837.61596856886	96793.5137614999	39897.90189764814	116104.72553636883	78376.90543973006	109600.44784695425	139885.37430894515	91940.41325662733	111529.80035552516
88091.01151578444	110657.90025822126	129103.16708278694	101690.38293186104	134634.31653960992	96016.32739453056	151738.2922857571	135069.18122007535	92136.11845231401	61804.99681062334	147875.0962663928	132093.3907349896	84643.31293413736	104103.59049533162	151706.01586081772	116832.04207232862	146841.31262438625	109626.25910819636	107261.42961846868	165839.91301510425	125291.53835216412	83837.61596856886	96793.5137614999	39897.90189764814	116104.72553636883	78376.90543973006	109600.44784695425	139885.37430894515	91940.41325662733	111529.80035552516
87802.37648776677	110657.90025822126	129103.16708278694	100182.30225236689	134634.31653960992	96016.32739453056	148189.52858436934	135069.18122007535	92136.11845231401	61804.99681062334	147875.0962663928	132093.3907349896	84643.31293413736	104103.59049533162	151706.01586081772	116832.04207232862	146641.59877180884	109626.25910819636	107261.42961846868	165839.91301510425	125291.53835216412	83837.61596856886	96793.5137614999	39897.90189764814	116104.72553636883	78376.90543973006	109600.44784695425	139885.37430894515	91940.41325662733	111529.80035552516
87802.37648776677	110657.90025822126	129103.16708278694	100182.30225236689	131656.99278298023	96016.32739453056	146531.11927503222	135069.18122007535	90167.17272042792	61804.99681062334	147875.0962663928	132093.3907349896	84643.31293413736	104103.59049533162	151706.01586081772	116832.04207232862	146641.59877180884	109626.25910819636	103986.34204953938	165839.91301510425	121745.54285307856	83837.61596856886	96793.5137614999	39897.90189764814	116104.72553636883	78376.90543973006	109600.44784695425	139885.37430894515	91940.41325662733	111529.80035552516
87270.11307935262	110657.90025822126	129103.16708278694	100182.30225236689	131656.99278298023	96016.32739453056	146531.11927503222	135069.18122007535	90167.17272042792	61804.99681062334	147875.0962663928	132093.3907349896	84643.31293413736	104103.59049533162	151706.01586081772	116832.04207232862	144775.62294215627	109626.25910819636	103986.34204953938	165839.91301510425	113817.56539828512	83837.61596856886	96793.5137614999	39897.90189764814	116104.72553636883	78376.90543973006	109600.44784695425	139885.37430894515	91940.41325662733	111529.80035552516
87270.11307935262	110657.90025822126	129103.16708278694	100182.30225236689	131656.99278298023	96016.32739453056	142510.4614340302	135069.18122007535	89660.41322333478	61804.99681062334	144797.79168005084	132093.3907349896	84643.31293413736	101717.72236451929	151706.01586081772	116328.79410981644	144775.62294215627	109626.25910819636	103986.34204953938	165839.91301510425	106517.39119252996	83305.04939837812	96793.5137614999	39897.90189764814	116104.72553636883	78376.90543973006	109600.44784695425	139885.37430894515	91940.41325662733	111529.80035552516
87270.11307935262	110657.90025822126	129103.16708278694	100182.30225236689	128235.69076170182	96016.32739453056	142510.4614340302	135069.18122007535	86602.04753347184	61804.99681062334	144797.79168005084	132093.3907349896	84643.31293413736	101717.72236451929	151706.01586081772	116328.79410981644	144775.62294215627	109626.25910819636	103986.34204953938	165839.91301510425	106517.39119252996	83305.04939837812	96793.5137614999	39897.90189764814	116104.72553636883	78376.90543973006	109600.44784695425	139885.37430894515	91940.41325662733	109019.20359541877
87264.81871337244	110451.39627699432	129103.16708278694	100182.30225236689	128235.69076170182	96016.32739453056	142510.4614340302	135069.18122007535	86602.04753347184	61804.99681062334	144797.79168005084	132093.3907349896	84350.4964087019	101717.72236451929	151706.01586081772	116328.79410981644	144775.62294215627	109626.25910819636	103986.34204953938	165839.91301510425	105931.21642790239	80565.99130947483	96793.5137614999	39897.90189764814	114799.4201532398	78376.90543973006	109600.44784695425	139885.37430894515	91940.41325662733	109019.20359541877
87264.81871337244	110451.39627699432	129103.16708278694	100182.30225236689	128235.69076170182	96016.32739453056	142510.4614340302	135069.18122007535	86602.04753347184	61804.99681062334	144797.79168005084	132093.3907349896	84350.4964087019	101717.72236451929	141779.97201726094	116328.79410981644	144775.62294215627	109626.25910819636	103986.34204953938	165839.91301510425	105931.21642790239	80565.99130947483	96793.5137614999	39897.90189764814	114409.00100256108	78376.90543973006	109600.44784695425	139885.37430894515	91940.41325662733	109019.20359541877
87264.81871337244	110451.39627699432	129103.16708278694	100182.30225236689	128235.69076170182	96016.32739453056	128362.01449200227	135069.18122007535	86602.04753347184	61804.99681062334	144797.79168005084	132093.3907349896	84350.4964087019	101717.72236451929	135512.02479415108	113552.94378293055	144775.62294215627	107438.13560049335	103986.34204953938	165839.91301510425	105931.21642790239	80565.99130947483	96793.5137614999	39897.90189764814	114409.00100256108	78376.90543973006	109600.44784695425	139885.37430894515	91940.41325662733	107824.05005419144
87264.81871337244	110451.39627699432	129103.16708278694	100182.30225236689	127644.5935931808	96016.32739453056	116940.6147392567	135069.18122007535	86602.04753347184	61804.99681062334	144797.79168005084	132093.3907349896	84350.4964087019	101717.72236451929	132733.2412858939	113552.94378293055	144775.62294215627	107438.13560049335	103986.34204953938	165839.91301510425	105651.8063749412	80565.99130947483	96793.5137614999	39897.90189764814	112263.30027665987	78376.90543973006	109600.44784695425	139885.37430894515	91940.41325662733	107824.05005419144
87264.81871337244	110451.39627699432	129103.16708278694	100182.30225236689	124692.97277668225	96016.32739453056	114179.27646236512	135069.18122007535	86602.04753347184	61039.99902263517	144797.79168005084	132093.3907349896	84350.4964087019	101717.72236451929	132733.2412858939	113552.94378293055	144775.62294215627	106979.94410473062	103986.34204953938	165138.64190202812	105651.8063749412	80565.99130947483	96793.5137614999	39897.90189764814	112263.30027665987	78376.90543973006	108182.49346115116	139885.37430894515	91940.41325662733	107824.05005419144
87264.81871337244	110451.39627699432	129103.16708278694	100182.30225236689	124692.97277668225	96016.32739453056	114179.27646236512	134529.599566469	86602.04753347184	61039.99902263517	144797.79168005084	131899.9905926963	84350.4964087019	101717.72236451929	132733.2412858939	113552.94378293055	144775.62294215627	106979.94410473062	103986.34204953938	165138.64190202812	103642.07665021507	80565.99130947483	96793.5137614999	39897.90189764814	112263.30027665987	78376.90543973006	108182.49346115116	138755.65888996772	91940.41325662733	107824.05005419144
87264.81871337244	110451.39627699432	129103.16708278694	100182.30225236689	124692.97277668225	96016.32739453056	114179.27646236512	134529.599566469	86602.04753347184	59821.53138055668	144797.79168005084	131899.9905926963	84350.4964087019	101717.72236451929	131606.162477235	113552.94378293055	144775.62294215627	105564.48194330899	103986.34204953938	165138.64190202812	103642.07665021507	80565.99130947483	96793.5137614999	39897.90189764814	112263.30027665987	78376.90543973006	108182.49346115116	138755.65888996772	91940.41325662733	107824.05005419144
87264.81871337244	110451.39627699432	128255.17097594574	100182.30225236689	124692.97277668225	96016.32739453056	114179.27646236512	134529.599566469	86602.04753347184	59041.101216844545	144797.79168005084	131899.9905926963	84350.4964087019	101717.72236451929	129917.16251540818	113552.94378293055	144775.62294215627	105564.48194330899	103986.34204953938	165138.64190202812	102157.96146147355	80565.99130947483	96793.5137614999	39897.90189764814	112263.30027665987	78376.90543973006	108182.49346115116	135392.6604029406	91940.41325662733	107824.05005419144
87264.81871337244	110451.39627699432	128255.17097594574	100182.30225236689	124692.97277668225	96016.32739453056	114179.27646236512	133974.2372266131	86602.04753347184	59041.101216844545	144797.79168005084	130014.46005097241	84350.4964087019	101717.72236451929	127913.32776898012	113552.94378293055	144775.62294215627	105564.48194330899	103986.34204953938	165138.64190202812	102157.96146147355	80565.99130947483	96793.5137614999	39897.90189764814	112263.30027665987	78376.90543973006	108182.49346115116	135392.6604029406	91940.41325662733	106584.21382873124
87264.81871337244	110451.39627699432	128255.17097594574	100182.30225236689	124692.97277668225	96016.32739453056	114179.27646236512	132905.5378166173	86602.04753347184	59041.101216844545	144797.79168005084	130014.46005097241	84350.4964087019	101717.72236451929	125848.46993011721	113552.94378293055	144775.62294215627	104634.55654927253	103986.34204953938	165138.64190202812	99822.93438173903	80565.99130947483	96793.5137614999	39897.90189764814	109737.85646875764	78376.90543973006	106503.88264497794	135392.6604029406	91940.41325662733	106584.21382873124
87264.81871337244	107944.29728920043	128255.17097594574	100182.30225236689	123081.53359687662	95931.30652912249	114179.27646236512	132905.5378166173	86602.04753347184	59041.101216844545	144589.4793062703	130014.46005097241	84350.4964087019	101717.72236451929	118603.53790253057	109757.1406524517	144775.62294215627	99567.2480942342	103986.34204953938	165138.64190202812	99822.93438173903	80565.99130947483	96793.5137614999	39897.90189764814	109737.85646875764	78376.90543973006	106503.88264497794	134021.23107487714	91940.41325662733	106584.21382873124
86761.91982424322	107944.29728920043	128255.17097594574	100182.30225236689	122394.63523732095	95931.30652912249	114179.27646236512	132905.5378166173	86602.04753347184	59041.101216844545	144589.4793062703	130014.46005097241	84350.4964087019	101717.72236451929	111541.64887137988	105335.0582434053	144775.62294215627	99567.2480942342	103986.34204953938	165138.64190202812	97658.35109972628	80565.99130947483	96793.5137614999	39897.90189764814	109737.85646875764	78376.90543973006	106503.88264497794	134021.23107487714	91940.41325662733	106327.24129393062
85300.28782580225	107944.29728920043	128255.17097594574	97187.86359367736	122394.63523732095	95493.5126995328	114179.27646236512	132905.5378166173	86602.04753347184	59041.101216844545	144589.4793062703	130014.46005097241	84350.4964087019	101717.72236451929	111541.64887137988	104462.3343644212	144775.62294215627	99567.2480942342	103986.34204953938	165138.64190202812	97338.13978500718	80565.99130947483	96793.5137614999	39897.90189764814	109737.85646875764	78376.90543973006	106503.88264497794	132083.24438234165	91940.41325662733	104565.58164232588
85300.28782580225	107944.29728920043	126269.81535681104	97187.86359367736	122394.63523732095	94280.08871951808	114179.27646236512	132905.5378166173	86602.04753347184	59041.101216844545	143981.80466935577	130014.46005097241	84350.4964087019	100923.43278906573	110321.2047483347	104256.3097150222	144775.62294215627	99567.2480942342	103986.34204953938	165123.31389096688	95748.291110619	80565.99130947483	96793.5137614999	39897.90189764814	109737.85646875764	78376.90543973006	106503.88264497794	132083.24438234165	91940.41325662733	104565.58164232588
85300.28782580225	106716.11547476031	126269.81535681104	97187.86359367736	122394.63523732095	88990.95098951031	114179.27646236512	132905.5378166173	86602.04753347184	59041.101216844545	143981.80466935577	130014.46005097241	84350.4964087019	100337.88236225564	110321.2047483347	104256.3097150222	144775.62294215627	99567.2480942342	103986.34204953938	165123.31389096688	95748.291110619	80565.99130947483	95689.1173378456	39897.90189764814	109737.85646875764	78376.90543973006	106503.88264497794	130579.76637415698	91940.41325662733	104565.58164232588
85300.28782580225	106716.11547476031	126269.81535681104	97187.86359367736	122394.63523732095	88990.95098951031	114179.27646236512	132905.5378166173	86602.04753347184	59041.101216844545	143981.80466935577	130014.46005097241	83120.53173992099	100337.88236225564	110321.2047483347	104256.3097150222	144775.62294215627	99567.2480942342	103986.34204953938	165123.31389096688	95748.291110619	80565.99130947483	95689.1173378456	39897.90189764814	108651.69001740788	78376.90543973006	105623.13045869635	130579.76637415698	91940.41325662733	104565.58164232588
85300.28782580225	106716.11547476031	126269.81535681104	97187.86359367736	122394.63523732095	88990.95098951031	114179.27646236512	132774.28608164593	86602.04753347184	57583.15171693224	143981.80466935577	130014.46005097241	83120.53173992099	100337.88236225564	110321.2047483347	104256.3097150222	144775.62294215627	99567.2480942342	103986.34204953938	165123.31389096688	95748.291110619	80565.99130947483	95689.1173378456	39897.90189764814	108651.69001740788	78376.90543973006	105623.13045869635	128056.16199808064	91940.41325662733	104565.58164232588
82216.76598310084	106716.11547476031	126269.81535681104	97187.86359367736	122394.63523732095	88990.95098951031	114179.27646236512	130751.0501145202	86602.04753347184	57583.15171693224	143981.80466935577	130014.46005097241	83120.53173992099	100337.88236225564	110321.2047483347	104256.3097150222	144775.62294215627	99567.2480942342	103986.34204953938	164690.34008959937	95748.291110619	80565.99130947483	95689.1173378456	39897.90189764814	108651.69001740788	78376.90543973006	105623.13045869635	128056.16199808064	91940.41325662733	104565.58164232588
82216.76598310084	106716.11547476031	126269.81535681104	97187.86359367736	122394.63523732095	88990.95098951031	114072.5259186526	130751.0501145202	86602.04753347184	57583.15171693224	143981.80466935577	128918.01126503559	83120.53173992099	100337.88236225564	110314.72823003083	102104.0987830418	144775.62294215627	99567.2480942342	103986.34204953938	163503.77830963058	93743.47215328271	80565.99130947483	95033.88132092671	39897.90189764814	108651.69001740788	78376.90543973006	105623.13045869635	128056.16199808064	91940.41325662733	103124.63487339097
82216.76598310084	106716.11547476031	126269.81535681104	97187.86359367736	122394.63523732095	88990.95098951031	108072.1933807946	130464.14570014525	86602.04753347184	57583.15171693224	143981.80466935577	128220.72254507494	83120.53173992099	100337.88236225564	109746.88559180095	99609.94575012643	144599.89536144206	99567.2480942342	103986.34204953938	163503.77830963058	93743.47215328271	80565.99130947483	95033.88132092671	39897.90189764814	108651.69001740788	78376.90543973006	105623.13045869635	128056.16199808064	91940.41325662733	103124.63487339097
82216.76598310084	106716.11547476031	126269.81535681104	97187.86359367736	122305.10835408319	88990.95098951031	108072.1933807946	130445.2099885148	81145.06959495046	56885.07500277195	143981.80466935577	128220.72254507494	83120.53173992099	100337.88236225564	109746.88559180095	99511.65847392302	144599.89536144206	98237.59870026793	103986.34204953938	163146.52988002636	93743.47215328271	80160.00969701409	95033.88132092671	39897.90189764814	108651.69001740788	78376.90543973006	105623.13045869635	128056.16199808064	91458.20953997452	103124.63487339097
82216.76598310084	106716.11547476031	126269.81535681104	97187.86359367736	121262.45333448202	88293.55085229519	108072.1933807946	130445.2099885148	81145.06959495046	56885.07500277195	143981.80466935577	128220.72254507494	83120.53173992099	100337.88236225564	109746.88559180095	99511.65847392302	144599.89536144206	98237.59870026793	103986.34204953938	163146.52988002636	93743.47215328271	80160.00969701409	95033.88132092671	39897.90189764814	108651.69001740788	78376.90543973006	105623.13045869635	128056.16199808064	91458.20953997452	103124.63487339097
82216.76598310084	106716.11547476031	125391.30869305233	97187.86359367736	121262.45333448202	88293.55085229519	108072.1933807946	128474.38538241302	75882.7174670414	56885.07500277195	143981.80466935577	128220.72254507494	83120.53173992099	100337.88236225564	106140.07040470821	98899.85845553697	143187.45669140085	98237.59870026793	103986.34204953938	163146.52988002636	93461.2082790747	80160.00969701409	95033.88132092671	38699.136416593166	108651.69001740788	78376.90543973006	105623.13045869635	128056.16199808064	91458.20953997452	102953.96839025451
82216.76598310084	106716.11547476031	125391.30869305233	97187.86359367736	121262.45333448202	88293.55085229519	108072.1933807946	128474.38538241302	75882.7174670414	56885.07500277195	143981.80466935577	128220.72254507494	83120.53173992099	100337.88236225564	106140.07040470821	98899.85845553697	143187.45669140085	98237.59870026793	103986.34204953938	162212.93808466106	93461.2082790747	80160.00969701409	93732.74455179644	38699.136416593166	108651.69001740788	78376.90543973006	105623.13045869635	128056.16199808064	91458.20953997452	102953.96839025451
82216.76598310084	106716.11547476031	125391.30869305233	97187.86359367736	121262.45333448202	88293.55085229519	108072.1933807946	126727.8552518787	75882.7174670414	56885.07500277195	143981.80466935577	128220.72254507494	83120.53173992099	99931.4734677856	106140.07040470821	98899.85845553697	143187.45669140085	98237.59870026793	103986.34204953938	162212.93808466106	91003.61584187255	80160.00969701409	93732.74455179644	38699.136416593166	108114.24155041955	78376.90543973006	105283.81943473424	128056.16199808064	91458.20953997452	102953.96839025451
82216.76598310084	106716.11547476031	125391.30869305233	97187.86359367736	121262.45333448202	88293.55085229519	107288.30777981553	126527.9996122852	75882.7174670414	56885.07500277195	142459.09522124467	128220.72254507494	83120.53173992099	98253.67728580357	106140.07040470821	97373.79742835402	143187.45669140085	98146.64184079457	103986.34204953938	160839.2273559561	91003.61584187255	80126.88024996215	93732.74455179644	38699.136416593166	108114.24155041955	78376.90543973006	104291.22994145991	127363.43755288649	91458.20953997452	102953.96839025451
82216.76598310084	106716.11547476031	125391.30869305233	94447.54338350624	121262.45333448202	86864.2925563449	107288.30777981553	126527.9996122852	74983.35058700138	56885.07500277195	142459.09522124467	128220.72254507494	82876.61016750376	98253.67728580357	106140.07040470821	97373.79742835402	143187.45669140085	98146.64184079457	103986.34204953938	160839.2273559561	91003.61584187255	80126.88024996215	93732.74455179644	38699.136416593166	108114.24155041955	78376.90543973006	104291.22994145991	127363.43755288649	91458.20953997452	102953.96839025451
82216.76598310084	106620.51105176633	125391.30869305233	94447.54338350624	121262.45333448202	86864.2925563449	106459.7412757621	126527.9996122852	74983.35058700138	56885.07500277195	141888.27919640008	128220.72254507494	82876.61016750376	98253.67728580357	106140.07040470821	97373.79742835402	143187.45669140085	98076.65722379256	103986.34204953938	160839.2273559561	90836.29207341431	80126.88024996215	93732.74455179644	38699.136416593166	108114.24155041955	78376.90543973006	104291.22994145991	127363.43755288649	90448.05520107783	102953.96839025451
82216.76598310084	106510.11818332449	125391.30869305233	94447.54338350624	121226.76611592896	86864.2925563449	106459.7412757621	126527.9996122852	74983.35058700138	55553.19875490335	140407.2481024174	128220.72254507494	82876.61016750376	98253.67728580357	106140.07040470821	97373.79742835402	143187.45669140085	98076.65722379256	103986.34204953938	160839.2273559561	90836.29207341431	80126.88024996215	93732.74455179644	38699.136416593166	108114.24155041955	78376.90543973006	104291.22994145991	126595.4707505451	89995.70673255029	102953.96839025451
82216.76598310084	105433.32334686923	124334.54121039779	94447.54338350624	119523.20677895089	85947.25937662137	103394.86082001982	126527.9996122852	74983.35058700138	55553.19875490335	140407.2481024174	128220.72254507494	82153.34669932745	98253.67728580357	106140.07040470821	97373.79742835402	143187.45669140085	98076.65722379256	102757.24372181809	160839.2273559561	90836.29207341431	80126.88024996215	93732.74455179644	38699.136416593166	108062.96187580322	77338.14693108857	104291.22994145991	121146.5771270574	89995.70673255029	102953.96839025451
82216.76598310084	104807.2605526543	124334.54121039779	94447.54338350624	119523.20677895089	85331.00214834083	100330.65035740909	126527.9996122852	74861.0438014489	55284.01688155264	138331.77328341926	128220.72254507494	82153.34669932745	95046.12911374084	106140.07040470821	95426.61350312151	143187.45669140085	97546.15187345071	102757.24372181809	159940.94254065567	90836.29207341431	80126.88024996215	93732.74455179644	38699.136416593166	107875.86879654627	77338.14693108857	103953.73310589805	119831.17288484302	89995.70673255029	102953.96839025451
82216.76598310084	104807.2605526543	124334.54121039779	94447.54338350624	119009.2544464953	85331.00214834083	100249.1201975758	125159.7853734758	74861.0438014489	55284.01688155264	138010.63555628044	128220.72254507494	82153.34669932745	92241.5073733262	106140.07040470821	95426.61350312151	143187.45669140085	97546.15187345071	102757.24372181809	156437.03948665125	90836.29207341431	80126.88024996215	93732.74455179644	38699.136416593166	107875.86879654627	76272.3604227766	102563.1933506896	117769.24268385887	89995.70673255029	102953.96839025451
82216.76598310084	104807.2605526543	123935.1065867928	94447.54338350624	119009.2544464953	83358.78346493749	100249.1201975758	125159.7853734758	74401.79928069151	55284.01688155264	136272.31303149794	128220.72254507494	82153.34669932745	90314.14174828713	106140.07040470821	95426.61350312151	141385.2947912175	97296.91714951191	102757.24372181809	155746.60349010164	90836.29207341431	80126.88024996215	93732.74455179644	38699.136416593166	107581.97023394844	76272.3604227766	102563.1933506896	117769.24268385887	89995.70673255029	102953.96839025451
82216.76598310084	104235.85683234752	123935.1065867928	94447.54338350624	119009.2544464953	82583.23430117071	100249.1201975758	125159.7853734758	74401.79928069151	55284.01688155264	136272.31303149794	128220.72254507494	82153.34669932745	90069.58257310578	105892.15683178077	95426.61350312151	141385.2947912175	97296.91714951191	102757.24372181809	155746.60349010164	90836.29207341431	80126.88024996215	93732.74455179644	38699.136416593166	106008.58239535481	76272.3604227766	102563.1933506896	117392.515307583	89995.70673255029	102953.96839025451
82216.76598310084	104235.85683234752	123441.72699355066	94447.54338350624	117417.09246611672	81858.95397482712	96901.30283146357	125159.7853734758	73594.05944028735	55284.01688155264	136272.31303149794	128220.72254507494	81081.91178295402	88604.18509713339	103739.73455414172	94173.29451819869	141385.2947912175	97296.91714951191	102757.24372181809	154346.8659818251	90836.29207341431	80126.88024996215	93732.74455179644	38699.136416593166	106008.58239535481	75285.98112019917	102563.1933506896	117392.515307583	89669.34545275252	102367.75293119725
82216.76598310084	104235.85683234752	123441.72699355066	93489.75966001948	117417.09246611672	80668.82958228467	96901.30283146357	125159.7853734758	73594.05944028735	55224.8650719256	136272.31303149794	128220.72254507494	81081.91178295402	88604.18509713339	103739.73455414172	94173.29451819869	141385.2947912175	97296.91714951191	102757.24372181809	154346.8659818251	90836.29207341431	80126.88024996215	93732.74455179644	38699.136416593166	106008.58239535481	75285.98112019917	102344.54584271376	117300.8029508651	89669.34545275252	102367.75293119725
82216.76598310084	104235.85683234752	123441.72699355066	93203.12751061417	117417.09246611672	80668.82958228467	96901.30283146357	125159.7853734758	73594.05944028735	54303.188363614536	134866.83209436774	128220.72254507494	81081.91178295402	87685.82254854916	103739.73455414172	94173.29451819869	141385.2947912175	96944.80502985667	102757.24372181809	153276.8625597622	90836.29207341431	80126.88024996215	93732.74455179644	38699.136416593166	106008.58239535481	75285.98112019917	102344.54584271376	113777.46715556801	89669.34545275252	102367.75293119725
82216.76598310084	104235.85683234752	122551.60614810947	93203.12751061417	116367.95354965597	78790.41379416142	96901.30283146357	124440.71407292661	73594.05944028735	54303.188363614536	134866.83209436774	128220.72254507494	80526.08228645947	87685.82254854916	103739.73455414172	94173.29451819869	141385.2947912175	96944.80502985667	102751.382420593	153263.83241524117	90836.29207341431	80126.88024996215	93732.74455179644	38699.136416593166	106008.58239535481	75285.98112019917	101787.86317067055	113777.46715556801	89669.34545275252	102286.82172728053
82216.76598310084	104235.85683234752	122453.90055833323	93203.12751061417	116367.95354965597	78790.41379416142	96901.30283146357	124440.71407292661	72949.81614059999	53751.91022857697	134866.83209436774	128220.72254507494	80526.08228645947	86652.56195249408	103739.73455414172	94173.29451819869	141385.2947912175	96944.80502985667	102751.382420593	153263.83241524117	90836.29207341431	80126.88024996215	93732.74455179644	38699.136416593166	106008.58239535481	75271.08210800793	100924.82940624603	113777.46715556801	89669.34545275252	101579.19512276909
82216.76598310084	104235.85683234752	122123.58910302965	93123.21333031141	116367.95354965597	78790.41379416142	96901.30283146357	124440.71407292661	72949.81614059999	53751.91022857697	134866.83209436774	128220.72254507494	80526.08228645947	86652.56195249408	103739.73455414172	94173.29451819869	141385.2947912175	96944.80502985667	102751.382420593	152206.98251232237	90836.29207341431	80126.88024996215	93732.74455179644	38674.08417845978	106008.58239535481	75271.08210800793	100924.82940624603	113777.46715556801	89669.34545275252	101579.19512276909
82216.76598310084	104235.85683234752	122123.58910302965	93123.21333031141	115284.95435377213	77177.51161850605	96326.15448083138	124440.71407292661	72949.81614059999	51963.954140747875	134866.83209436774	128220.72254507494	80134.12275732959	86652.56195249408	103739.73455414172	94173.29451819869	141385.2947912175	96585.39238968707	102751.382420593	151406.36848842737	90836.29207341431	80126.88024996215	93732.74455179644	38674.08417845978	106008.58239535481	75271.08210800793	100924.82940624603	113777.46715556801	89669.34545275252	100151.56256084582
82216.76598310084	104235.85683234752	122123.58910302965	92781.40167371056	114140.7790932693	77177.51161850605	96326.15448083138	124440.71407292661	72949.81614059999	51963.954140747875	134125.2253232678	128220.72254507494	80134.12275732959	86652.56195249408	102695.3186396627	94173.29451819869	141385.2947912175	96585.39238968707	102751.382420593	151406.36848842737	90836.29207341431	80126.88024996215	93732.74455179644	38674.08417845978	106008.58239535481	75271.08210800793	100924.82940624603	113366.64582871442	89669.34545275252	100151.56256084582
82216.76598310084	104235.85683234752	122123.58910302965	92781.40167371056	114140.7790932693	77177.51161850605	96326.15448083138	124440.71407292661	72949.81614059999	51384.69449908909	134125.2253232678	128220.72254507494	80133.05463671041	83886.08104418653	102695.3186396627	94173.29451819869	141008.2780825315	96257.99189909648	102751.382420593	151350.1184862235	90539.71177517733	80126.88024996215	93732.74455179644	38674.08417845978	106008.58239535481	75271.08210800793	100924.82940624603	113366.64582871442	89669.34545275252	100151.56256084582
82216.76598310084	103532.15343378285	122123.58910302965	91284.44576216058	114140.7790932693	77177.51161850605	96326.15448083138	124440.71407292661	72538.8012051812	51384.69449908909	134125.2253232678	128220.72254507494	79721.47433620371	83886.08104418653	102695.3186396627	94173.29451819869	140683.83989162772	96257.99189909648	102751.382420593	151350.1184862235	90539.71177517733	80126.88024996215	93732.74455179644	38674.08417845978	105093.56663285074	75271.08210800793	100924.82940624603	112949.64312220438	89669.34545275252	100151.56256084582
81761.3691132966	103089.54395479013	122123.58910302965	90238.36000296896	112954.03027397083	77177.51161850605	96326.15448083138	124440.71407292661	72538.8012051812	51384.69449908909	134125.2253232678	128220.72254507494	79721.47433620371	83886.08104418653	102695.3186396627	94173.29451819869	140683.83989162772	96257.99189909648	102751.382420593	151031.92083822214	90539.71177517733	80126.88024996215	93732.74455179644	38674.08417845978	105093.56663285074	75271.08210800793	100924.82940624603	111959.13730387273	89669.34545275252	99684.17727343332
81761.3691132966	103089.54395479013	122123.58910302965	89734.829073308	111966.3576680769	77169.42737431265	96326.15448083138	123953.50900661596	72538.8012051812	51384.69449908909	133727.70367992908	128220.72254507494	79721.47433620371	83886.08104418653	102695.3186396627	94173.29451819869	139544.95237288676	95349.12994233161	102751.382420593	151031.92083822214	90539.71177517733	80126.88024996215	93732.74455179644	38674.08417845978	105093.56663285074	72556.9225215944	100924.82940624603	111959.13730387273	89669.34545275252	99317.70246079724
81761.3691132966	103089.54395479013	122123.58910302965	89734.829073308	111966.3576680769	77169.42737431265	96326.15448083138	121498.01903581031	72538.8012051812	51384.69449908909	133727.70367992908	128220.72254507494	79721.47433620371	83886.08104418653	101547.08865339322	94173.29451819869	139544.95237288676	95349.12994233161	102751.382420593	151031.92083822214	90539.71177517733	79960.87567486896	93334.75033898462	38674.08417845978	105093.56663285074	71654.74508425161	100169.46880753769	111959.13730387273	88772.36113432342	99317.70246079724
81761.3691132966	102530.95819080873	122123.58910302965	89734.829073308	111966.3576680769	77169.42737431265	96326.15448083138	121090.34471411756	72538.8012051812	51384.69449908909	133727.70367992908	128220.72254507494	79721.47433620371	83886.08104418653	100117.89875309284	94173.29451819869	139544.95237288676	95349.12994233161	101989.81708250125	151031.92083822214	90539.71177517733	79622.38927629916	93334.75033898462	38674.08417845978	105093.56663285074	71218.43367871613	100169.46880753769	111959.13730387273	88772.36113432342	99317.70246079724
81761.3691132966	102530.95819080873	121852.62703631537	89734.829073308	111629.6065473069	77169.42737431265	95631.37169807212	121083.36549705252	72538.8012051812	50702.617444786876	133331.15870070245	128220.72254507494	79721.47433620371	83886.08104418653	99967.66443353843	94173.29451819869	139544.95237288676	94438.01522736148	101989.81708250125	151031.92083822214	89191.49939145416	79622.38927629916	93334.75033898462	38628.5209742125	103674.7761863425	71218.43367871613	100169.46880753769	111959.13730387273	88539.3573467063	98630.66532701784
81761.3691132966	102530.95819080873	121852.62703631537	89734.829073308	111629.6065473069	77169.42737431265	95631.37169807212	118956.77851246775	72197.05947769701	50702.617444786876	133331.15870070245	127922.90834265276	79384.26706397161	83636.68348373674	99340.70660981341	94173.29451819869	139544.95237288676	94438.01522736148	99841.24041025346	151031.92083822214	89191.49939145416	78983.21454156554	93334.75033898462	38628.5209742125	103441.03133278835	71218.43367871613	100169.46880753769	111959.13730387273	88539.3573467063	98630.66532701784
81249.16903456951	102284.30997732992	121452.73225908217	89734.829073308	111030.24803187582	77169.42737431265	95631.37169807212	118956.77851246775	72197.05947769701	50702.617444786876	133331.15870070245	127922.90834265276	79384.26706397161	81587.52254580459	97657.40249710396	94173.29451819869	139544.95237288676	94438.01522736148	99593.17483828883	151031.92083822214	89191.49939145416	77913.98145016593	93334.75033898462	37026.307987329536	101928.7090227697	70333.25985353405	100169.46880753769	111571.56791607096	88539.3573467063	98630.66532701784
81249.16903456951	101823.81254013191	120876.5303835015	89734.829073308	111030.24803187582	77169.42737431265	95631.37169807212	118956.77851246775	72197.05947769701	50702.617444786876	133331.15870070245	127680.47519390583	79384.26706397161	81486.0025488238	93063.65299542756	94173.29451819869	139544.95237288676	94438.01522736148	99593.17483828883	151031.92083822214	89191.49939145416	77692.45154774236	93334.75033898462	37026.307987329536	101623.70615012967	70333.25985353405	100169.46880753769	110950.38100434384	88410.90201822264	98630.66532701784
81132.1779577272	101823.81254013191	120876.5303835015	89734.829073308	111030.24803187582	76391.66588959566	95089.45067385536	118956.77851246775	72197.05947769701	50702.617444786876	133331.15870070245	127680.47519390583	79216.24756008285	81440.42542628254	90117.140949577	94173.29451819869	139544.95237288676	94438.01522736148	99593.17483828883	150426.28838913012	89191.49939145416	77692.45154774236	93334.75033898462	36994.02731327909	101331.28182821049	70333.25985353405	100169.46880753769	110950.38100434384	88410.90201822264	98222.05908811581
81132.1779577272	101463.89009327185	120111.4542231015	89734.829073308	111030.24803187582	76391.66588959566	94627.74590337228	118956.77851246775	72197.05947769701	50702.617444786876	133331.15870070245	127147.10919096401	79216.24756008285	80825.5834150383	90117.140949577	94173.29451819869	139544.95237288676	94240.87826407129	99593.17483828883	150426.28838913012	89191.49939145416	77188.4695262259	92481.48158414534	36994.02731327909	101249.22614398599	70149.78516228698	100169.46880753769	110950.38100434384	88311.79175508356	98222.05908811581
81077.24787693372	100723.70318092841	120111.4542231015	89734.829073308	110937.8892103763	76391.66588959566	93885.43899193447	118956.77851246775	72197.05947769701	50702.617444786876	133331.15870070245	127147.10919096401	79216.24756008285	79774.09597055825	90117.140949577	94173.29451819869	139544.95237288676	94240.87826407129	98293.24828897914	150426.28838913012	89191.49939145416	77188.4695262259	92481.48158414534	36994.02731327909	101249.22614398599	70149.78516228698	100169.46880753769	110950.38100434384	88311.79175508356	98222.05908811581
81077.24787693372	99673.68651810521	119457.23098539436	89734.829073308	110512.87066865308	76391.66588959566	93885.43899193447	118956.77851246775	72197.05947769701	50702.617444786876	133331.15870070245	127147.10919096401	79216.24756008285	79325.77033484074	90117.140949577	94173.29451819869	139544.95237288676	94080.20735272593	98293.24828897914	150426.28838913012	89191.49939145416	76709.12050410622	92365.45931092302	36994.02731327909	100713.20658781932	70149.78516228698	100169.46880753769	110950.38100434384	88311.79175508356	98222.05908811581
81077.24787693372	99602.67714785598	119404.72035242035	89734.829073308	109931.39296227985	76205.75169315838	93371.86186960386	117967.12029926901	72197.05947769701	50702.617444786876	133331.15870070245	126760.89865545878	79216.24756008285	78065.08461515719	90117.140949577	94173.29451819869	139544.95237288676	94080.20735272593	98293.24828897914	149501.9615449395	88839.87297081712	76709.12050410622	91699.4442537676	36819.01421461742	99836.35515538424	70149.78516228698	100169.46880753769	110950.38100434384	88311.79175508356	98222.05908811581
81077.24787693372	97946.84407072325	119284.49450057658	89734.829073308	109931.39296227985	76205.75169315838	93371.86186960386	117726.51588499983	72197.05947769701	50702.617444786876	133118.94649494006	126760.89865545878	79199.48959308834	77254.77141200204	90117.140949577	94173.29451819869	139544.95237288676	93641.1192773141	98293.24828897914	149501.9615449395	88839.87297081712	76076.64241837504	91699.4442537676	36819.01421461742	99836.35515538424	70149.78516228698	100169.46880753769	110950.38100434384	87762.03360791312	98222.05908811581
81077.24787693372	97946.84407072325	117910.20160289123	89671.3148669769	109931.39296227985	76205.75169315838	93371.86186960386	117726.51588499983	72197.05947769701	50702.617444786876	133118.94649494006	126760.89865545878	79199.48959308834	77254.77141200204	90117.140949577	94173.29451819869	139544.95237288676	93641.1192773141	98293.24828897914	149501.9615449395	88839.87297081712	76076.64241837504	91699.4442537676	36819.01421461742	99836.35515538424	70149.78516228698	100169.46880753769	110583.09456899573	87762.03360791312	98222.05908811581
81077.24787693372	97946.84407072325	117910.20160289123	89102.60124149895	109931.39296227985	76205.75169315838	93079.76521570892	117726.51588499983	72197.05947769701	50702.617444786876	133118.94649494006	126022.64060798394	79199.48959308834	77254.77141200204	90117.140949577	94173.29451819869	139544.95237288676	93641.1192773141	98293.24828897914	149501.9615449395	88839.87297081712	76076.64241837504	91699.4442537676	36819.01421461742	99746.06541593594	70149.78516228698	100169.46880753769	109858.87983434854	87762.03360791312	98222.05908811581
80801.19079318765	97946.84407072325	117334.78952931598	88482.89999692305	109931.39296227985	76205.75169315838	93079.76521570892	117567.20361369436	71655.08161565805	50702.617444786876	133118.94649494006	126022.64060798394	79199.48959308834	76816.36807941408	90117.140949577	94173.29451819869	139458.7990131953	93641.1192773141	98293.24828897914	149501.9615449395	88411.43510579472	76076.64241837504	91386.66569981926	36819.01421461742	99282.48787329545	70149.78516228698	100169.46880753769	109858.87983434854	87762.03360791312	97767.71068205102
80564.29357945861	97946.84407072325	117334.78952931598	88295.76159544136	109931.39296227985	76205.75169315838	93079.76521570892	117567.20361369436	71655.08161565805	50702.617444786876	133118.94649494006	126022.64060798394	79199.48959308834	76816.36807941408	90117.140949577	94173.29451819869	139123.4782661326	93641.1192773141	98057.74400081672	149465.72661645664	88411.43510579472	76076.64241837504	90959.9059498411	36819.01421461742	98749.85326302753	70149.78516228698	100169.46880753769	109401.48537289412	87762.03360791312	97478.54166377414
80194.64975169855	97946.84407072325	116502.64899306759	88120.21975323671	109931.39296227985	76205.75169315838	93079.76521570892	117567.20361369436	71447.26045988553	50702.617444786876	132782.36032620276	126022.64060798394	79199.48959308834	76816.36807941408	90117.140949577	94173.29451819869	139123.4782661326	93641.1192773141	95133.78634081902	149465.72661645664	88085.3832967385	75833.17469593242	90959.9059498411	36819.01421461742	98749.85326302753	70149.78516228698	99976.02401779043	109401.48537289412	87762.03360791312	96678.47954995459
79618.68739723286	97946.84407072325	116502.64899306759	88120.21975323671	109931.39296227985	75568.13954402869	93079.76521570892	117567.20361369436	71447.26045988553	50579.358042207255	132782.36032620276	126022.64060798394	79169.18721595414	76694.2921190898	90117.140949577	93679.29992759902	139123.4782661326	93641.1192773141	95133.78634081902	149465.72661645664	88085.3832967385	75833.17469593242	90959.9059498411	36819.01421461742	98749.85326302753	69758.04337335711	99001.82471235571	109401.48537289412	87411.54568954778	96614.42023877065
79618.68739723286	97946.84407072325	116502.64899306759	88120.21975323671	109931.39296227985	75568.13954402869	93079.76521570892	117016.9693342764	71115.78360919499	50579.358042207255	132782.36032620276	126022.64060798394	79169.18721595414	76694.2921190898	90117.140949577	93679.29992759902	139123.4782661326	93641.1192773141	94169.74073338506	149465.72661645664	88085.3832967385	75465.49085106979	90959.9059498411	36393.31622264562	98177.20465373626	69196.72964284642	99001.82471235571	109191.75237016904	87344.53051008834	96555.8927350461
79618.68739723286	97946.84407072325	116502.64899306759	88120.21975323671	109833.75708171299	74987.29788734647	93079.76521570892	115624.51877446305	71115.78360919499	50579.358042207255	132782.36032620276	126022.64060798394	79169.18721595414	76694.2921190898	90117.140949577	93679.29992759902	138561.53402307254	93641.1192773141	94169.74073338506	149465.72661645664	87790.91946376061	75465.49085106979	90663.48184382988	36393.31622264562	98162.29743493255	68891.21977526465	98294.3862815231	108868.77715407222	87344.53051008834	95741.90956004022
79618.68739723286	97946.84407072325	116502.64899306759	87523.84697373849	109833.75708171299	73625.33699213844	93079.76521570892	114587.80717957421	71115.78360919499	50579.358042207255	132782.36032620276	125327.17730361596	78910.6826900312	76694.2921190898	90117.140949577	93679.29992759902	138561.53402307254	93641.1192773141	94169.74073338506	149465.72661645664	87790.91946376061	75465.49085106979	90559.57723333588	36320.55665217986	98043.40242353431	68461.55908909616	98218.87374261343	108604.69541800657	87035.87044844951	94968.19902907951
79618.68739723286	97946.84407072325	115936.78242681714	87523.84697373849	109833.75708171299	73625.33699213844	93079.76521570892	114587.80717957421	71115.78360919499	50579.358042207255	132782.36032620276	125327.17730361596	78910.6826900312	75949.68232222782	90117.140949577	93679.29992759902	138195.58160094664	93584.41887101995	94169.74073338506	149465.72661645664	87333.60493726362	75465.49085106979	89795.83199472938	36320.55665217986	98043.40242353431	67643.32883790536	97966.26585271048	108604.69541800657	86855.1636471607	94829.5422772467
79618.68739723286	97886.39208490381	115587.28700733373	87523.84697373849	108790.11313513566	73625.33699213844	93079.76521570892	114587.80717957421	71023.5890519863	50224.426951718706	132782.36032620276	125146.45638171498	78755.08814854173	75949.68232222782	90117.140949577	93679.29992759902	137734.11441973987	93584.41887101995	94169.74073338506	149465.72661645664	87325.3777199077	75465.49085106979	89413.01751963509	36320.55665217986	98043.40242353431	67643.32883790536	97428.70309814166	108520.01479445247	86855.1636471607	94711.66866284567
79618.68739723286	97886.39208490381	115587.28700733373	86903.89318128332	108408.44286514615	73625.33699213844	93079.76521570892	114587.80717957421	70480.8747059666	50224.426951718706	132782.36032620276	125146.45638171498	78381.03523541412	75882.69711552776	90117.140949577	93679.29992759902	137734.11441973987	93584.41887101995	94169.74073338506	149465.72661645664	87325.3777199077	75465.49085106979	89413.01751963509	36189.19725117711	98041.17102252158	67643.32883790536	97169.15423373376	108520.01479445247	86855.1636471607	94001.30205740525
79514.52370889454	97614.88559991158	115587.28700733373	86903.89318128332	108392.93799619174	73625.33699213844	93079.76521570892	114587.80717957421	70480.8747059666	49812.76765626662	132782.36032620276	125146.45638171498	78381.03523541412	75288.19270677361	89630.81795853772	93368.56742693135	137430.7627649836	93584.41887101995	94169.74073338506	149465.72661645664	86921.30483681784	75465.49085106979	89290.53628117818	36189.19725117711	97904.88873879473	67643.32883790536	96826.21563071007	108499.49035719472	86855.1636471607	91738.0620862915
79514.52370889454	97614.88559991158	115537.45369947933	86903.89318128332	108363.60817427636	73625.33699213844	92765.87536891518	114485.92982994794	70282.91191876539	49737.20165827921	132782.36032620276	125146.45638171498	77902.09489332455	74665.29607607225	89630.81795853772	93368.56742693135	136756.0155448927	93584.41887101995	94169.74073338506	149465.72661645664	86921.30483681784	75465.49085106979	89130.77839581788	36189.19725117711	97321.4221054696	67115.14317420605	94988.44939804987	107825.6051326034	86855.1636471607	91416.13017473489
79514.52370889454	97431.81477207437	115389.93392526804	86903.89318128332	108363.60817427636	73412.26998079251	92513.75940272825	114258.02467337664	70251.67957804824	49737.20165827921	132782.36032620276	124673.03513221622	77017.76875517667	74665.29607607225	89533.9063367632	93368.56742693135	136756.0155448927	93273.81318899003	94169.74073338506	149465.72661645664	86722.94148141789	75465.49085106979	88806.1129870783	36117.76674989221	97204.24155151992	66930.0633018221	94714.60047629513	107382.2140721055	86855.1636471607	91386.76810424247
79514.52370889454	97122.89872230147	115389.93392526804	86155.88118772721	108363.60817427636	73412.26998079251	92513.75940272825	114258.02467337664	70099.07135159083	49737.20165827921	132519.780014108	124673.03513221622	76794.04295147357	73977.14231700805	88934.38454343134	93304.38563812811	136508.13842697765	93273.81318899003	94031.67395848026	146607.4426847885	86651.50489101576	75465.49085106979	88171.42703289723	36117.76674989221	97204.24155151992	66930.0633018221	93308.06922930713	107382.2140721055	86303.6139894363	91386.76810424247
79514.52370889454	97122.89872230147	115389.93392526804	85957.98360767553	108363.60817427636	73412.26998079251	92513.75940272825	114258.02467337664	69744.49251702245	49737.20165827921	131951.13145366096	124673.03513221622	76487.38344264333	73977.14231700805	88563.66826341345	93239.24201366279	136508.13842697765	93273.81318899003	93620.2694578876	146607.4426847885	86589.2332193114	75465.49085106979	88171.42703289723	36117.76674989221	97204.24155151992	66571.76836393276	93308.06922930713	107382.2140721055	85411.91334374284	91386.76810424247
79514.52370889454	96919.85070266397	115228.2095087468	85957.98360767553	108363.60817427636	73412.26998079251	92513.75940272825	113337.420246689	69744.49251702245	49518.90287943337	131951.13145366096	124673.03513221622	76305.70256157508	73977.14231700805	88563.66826341345	93068.7112424329	136508.13842697765	93273.81318899003	93620.2694578876	145980.37548193865	86186.1876642427	75071.68576115943	88171.42703289723	36117.76674989221	97204.24155151992	66539.8592752854	93308.06922930713	107382.2140721055	85145.74515036521	91298.51410037017
79514.52370889454	96919.85070266397	114937.34502550247	85413.50284847	108363.60817427636	72913.7938605931	92513.75940272825	113337.420246689	69418.34604909367	49518.90287943337	131810.9936154701	124673.03513221622	76305.70256157508	73893.61669366792	88004.01877348298	93068.7112424329	136508.13842697765	93273.81318899003	93620.2694578876	145157.7941823198	86118.14773613772	74687.41264592076	88016.20629181579	36117.76674989221	97024.29629518771	66539.8592752854	93308.06922930713	107382.2140721055	85145.74515036521	90913.02150414731
79514.52370889454	96919.85070266397	114937.34502550247	84303.75985270867	108363.60817427636	72393.45096590291	92513.75940272825	112802.6061955932	69418.34604909367	49518.90287943337	131501.95724887756	124673.03513221622	76305.70256157508	73471.61913547383	88004.01877348298	92883.56361296566	136508.13842697765	93273.81318899003	93620.2694578876	145157.7941823198	85834.05098785169	74338.95098540303	88016.20629181579	36117.76674989221	96846.91506920871	66539.8592752854	93258.34335952147	107191.05013222726	85145.74515036521	90583.51899716901
79514.52370889454	96919.85070266397	114708.27069720523	83952.02614702945	108363.60817427636	72092.31846312308	92513.75940272825	112802.6061955932	69418.34604909367	49518.90287943337	130999.65886333422	124673.03513221622	76305.70256157508	73471.61913547383	88004.01877348298	92883.56361296566	136508.13842697765	93273.81318899003	93620.2694578876	144986.713400394	85219.67536685226	74156.02190068255	87919.39013162871	35686.74088320669	96846.91506920871	66292.36430460011	93258.34335952147	107191.05013222726	84712.84886438018	90562.70192426284
79514.52370889454	96919.85070266397	113994.4688721735	83869.67994462258	108363.60817427636	72092.31846312308	92393.84713998527	112802.6061955932	69418.34604909367	47678.850776778825	130741.68108035382	124351.34146754441	76305.07806675397	73471.61913547383	88004.01877348298	92741.15829454435	136262.99537174814	93208.36751258759	92915.07726595647	144844.31283511242	85219.67536685226	73996.26853334092	87919.39013162871	35660.623096928495	96846.91506920871	66176.30015056652	93258.34335952147	106986.95786123174	84707.95020655292	89642.23091423084
79514.52370889454	96820.49411631378	113994.4688721735	83862.3770116284	108363.60817427636	72092.31846312308	92393.84713998527	112802.6061955932	69411.08980277978	47601.5768007068	130741.68108035382	124351.34146754441	75913.68878846687	73420.41402508947	88004.01877348298	92741.15829454435	135920.3862346678	93208.36751258759	92915.07726595647	144844.31283511242	85219.67536685226	73996.26853334092	87919.39013162871	35660.623096928495	96704.89840444471	66027.6349045727	93232.37065546116	106793.69347844983	84707.95020655292	89642.23091423084
79514.52370889454	95950.91557667326	113994.4688721735	82883.11660096471	108363.60817427636	71385.0537531896	92249.28320337577	112802.6061955932	69384.63568077552	47465.9269080105	130741.68108035382	124268.47424587236	75420.13441785098	73041.95810287129	88004.01877348298	92741.15829454435	135186.49144047868	92591.94722044563	92915.07726595647	144844.31283511242	85091.85574215002	73996.26853334092	87723.14079424094	35623.11025919749	96704.89840444471	66027.6349045727	92876.81822602774	106676.11906604863	84462.75427384695	89642.23091423084
79514.52370889454	95950.91557667326	113994.4688721735	81799.1918400363	108363.60817427636	71385.0537531896	91970.1173351566	112754.60035898088	69384.63568077552	47267.62573492357	130521.62870942909	124268.47424587236	75420.13441785098	73041.95810287129	88004.01877348298	92741.15829454435	135186.49144047868	92302.05479167576	92915.07726595647	144844.31283511242	85091.85574215002	73978.94613646332	87723.14079424094	35488.78663804912	96704.89840444471	66027.6349045727	92876.81822602774	106421.81236687259	84131.54130042711	89642.23091423084
79514.52370889454	95950.91557667326	113967.04858824723	81799.1918400363	108363.60817427636	71385.0537531896	91112.50059167438	112647.89070499825	69384.63568077552	47234.55295247639	130521.62870942909	124172.05522132701	75388.07162896998	72836.94110069462	88004.01877348298	92741.15829454435	135186.49144047868	92302.05479167576	92765.21578138636	144752.52703101997	84917.86344645191	73978.94613646332	87723.14079424094	35488.78663804912	96693.80120981953	65540.46991083375	92876.81822602774	106114.31628359787	83998.22760141526	89642.23091423084
79514.52370889454	95950.91557667326	113967.04858824723	81546.30606713478	108363.60817427636	71210.69503169743	90201.98934750321	112270.15556135194	68885.01398217396	47002.93601259588	130496.01847859137	123803.3854660987	75388.07162896998	72836.94110069462	87970.02463210799	92741.15829454435	134480.4975732721	92022.09094943019	92765.21578138636	144641.8046612864	84465.40011768346	73978.94613646332	87723.14079424094	35488.78663804912	96693.80120981953	64907.81117203561	92759.39749088511	106114.31628359787	83998.22760141526	89317.03813961199
79514.52370889454	95854.6575740632	113943.30246385808	81304.94399643259	108363.60817427636	70676.41978647506	90201.98934750321	111846.70226615967	68610.60890566526	46846.11626797739	130414.07654902767	123803.3854660987	75388.07162896998	72836.94110069462	87970.02463210799	92730.35149491955	133933.6555946932	92022.09094943019	92765.21578138636	144022.96528329895	84465.40011768346	73834.88219972346	87723.14079424094	35488.78663804912	96487.89691499955	64730.41892547012	92759.39749088511	106114.31628359787	83616.6869780632	89310.86692868329
79471.09410128425	95749.94145019555	113889.78763487154	81078.14140500422	107935.28498685475	70551.29512816589	90201.98934750321	111846.70226615967	68610.60890566526	46846.11626797739	130291.48824744769	123803.3854660987	75129.98264671882	72836.94110069462	87970.02463210799	92730.35149491955	133718.13969394343	92022.09094943019	92765.21578138636	144022.96528329895	84465.40011768346	73834.88219972346	87723.14079424094	35488.78663804912	95962.11744551928	64706.9633338111	92759.39749088511	105837.54489665027	83616.6869780632	88524.83275101
79455.85873863728	95625.22523869184	113630.26918846203	80527.65675159697	107935.28498685475	70267.12956739013	90201.98934750321	111846.70226615967	68610.60890566526	46846.11626797739	130090.31079338441	123654.47240617464	74782.51624135755	72836.94110069462	87970.02463210799	92730.35149491955	133351.45846711547	92022.09094943019	92765.21578138636	143847.4906919319	84465.40011768346	73825.86522738419	87723.14079424094	35488.78663804912	95962.11744551928	63160.64088055256	92759.39749088511	105378.65455130649	83381.88425726512	88524.83275101
79455.85873863728	95142.06304745047	113605.78984685004	80527.65675159697	107935.28498685475	70267.12956739013	90201.98934750321	111846.70226615967	68348.03468000964	46846.11626797739	130090.31079338441	123654.47240617464	74539.47597073735	72836.94110069462	87862.98369900216	92554.98456234358	133280.66578586085	92022.09094943019	92709.22087838329	143847.4906919319	84438.67035520637	73635.87474641553	87723.14079424094	35488.78663804912	95962.11744551928	63105.502247098746	92759.39749088511	105200.05239831525	83367.48700939944	88524.83275101
79313.79906785434	94823.84183726175	113605.78984685004	80527.65675159697	107935.28498685475	69521.16960301643	90201.98934750321	111323.24695661847	68348.03468000964	46808.5372771252	129420.62282605312	123654.47240617464	74539.47597073735	72836.94110069462	87614.94759633191	92488.8586474318	133170.43095475686	92022.09094943019	92512.98091310082	143847.4906919319	84438.67035520637	73561.27106064637	87723.14079424094	35488.78663804912	95962.11744551928	62639.374997536914	92759.39749088511	105058.40955208706	83309.54208321244	88456.19738256601
79019.39410432868	94639.59418735835	113484.23319623776	80224.80614836648	107879.57341637746	69521.16960301643	90201.98934750321	111141.54318957955	68218.4884024651	46802.83392494875	129254.7152553738	123528.6209914075	74539.47597073735	72836.94110069462	87614.94759633191	92397.57166574817	130804.59321527167	92017.26198370925	92370.25848653771	143716.7829611936	84438.67035520637	73460.84544882161	87723.14079424094	35488.78663804912	95962.11744551928	62639.374997536914	92759.39749088511	104910.63998661356	83053.23147569908	88456.19738256601
77885.70518397813	94433.67411264153	113413.58420645611	80009.3595142015	107588.44552900079	69361.89590702215	90201.98934750321	110425.99684671542	68218.4884024651	46655.469730452256	129254.7152553738	123528.6209914075	74539.47597073735	72836.94110069462	87605.0786278146	92385.2017748838	129973.76471548036	92017.26198370925	92099.13835660389	142500.28316302868	84404.45681894894	73396.70821996404	87723.14079424094	35275.04912486613	95837.84571784681	62639.374997536914	92665.88997780143	104791.90284725837	83053.23147569908	88334.63608839345
77472.4297118918	94433.67411264153	113330.16228582374	79722.51886487563	107447.43854908933	69361.89590702215	90126.8536243854	110349.44560071299	68187.25242342462	46655.469730452256	129254.7152553738	123528.6209914075	74539.47597073735	72836.94110069462	87605.0786278146	92305.41539411896	129698.3674829791	92017.26198370925	91754.24625609773	142302.02839748436	84404.45681894894	73300.42241965895	87723.14079424094	35275.04912486613	95837.84571784681	62639.374997536914	92665.88997780143	104754.4595125665	83053.23147569908	88009.55215687442
76766.54017515524	94433.67411264153	113330.16228582374	79357.53652607556	107328.44721172712	69279.47048406176	90126.8536243854	110003.19919550362	68187.25242342462	46359.14136797368	129254.7152553738	123528.6209914075	74494.99954228528	72732.83446112342	87386.7281661794	92064.92149925366	128528.9441028445	91985.80716164762	91511.70801992493	142302.02839748436	84194.33086392155	73201.84431078791	87659.75505328088	35275.04912486613	95837.84571784681	62639.374997536914	92623.37011742989	104754.4595125665	83053.23147569908	87710.11317179396
76531.53058032651	94260.12427436667	113202.42604918085	79357.53652607556	107190.21052720229	69254.29979608681	90044.28629893993	109825.4080091787	68187.25242342462	46142.455759648394	129064.51106915569	123466.20060021486	74404.49812964795	72408.0333862084	87229.60295679056	91961.74433651556	127654.48319135705	91723.39558015947	91511.70801992493	142176.9042799449	84194.33086392155	72938.12825440423	87659.75505328088	35275.04912486613	95736.55164070972	62639.374997536914	92504.19327617511	104484.68488518907	83021.62635337532	87694.82486891578
76531.53058032651	93817.37968945844	113202.42604918085	79052.61492552265	106438.21603958585	69254.29979608681	89909.50895392457	109659.09401124259	68187.25242342462	46076.78047197571	129046.5782580181	123129.52692816746	74404.49812964795	72289.40742016955	86599.63173923781	91812.24419570359	127570.2108691762	91723.39558015947	91341.0097135761	141913.5330061037	84194.33086392155	72880.62041894978	87435.23222894211	35275.04912486613	95736.55164070972	62615.84122200066	92325.4818260165	104222.48548263985	83021.62635337532	87292.22811582431
76482.03743788152	93551.30862927983	113202.42604918085	78700.13752023476	106106.85676203566	69081.43208961954	89512.58728773598	109421.64026130311	68101.91261710091	46062.69256259021	129046.5782580181	123091.17955955616	74404.49812964795	72289.40742016955	86335.32495787245	91812.24419570359	127014.62023481936	91723.39558015947	91186.91594522199	141681.92026872883	84194.33086392155	72726.95533969445	87435.23222894211	35275.04912486613	95681.17564514592	62615.84122200066	92312.80957935368	103969.63413261135	82863.89401481571	87121.96134492259
76412.78452718412	93406.38293127419	113134.20051209311	78618.08369753201	105747.75456892935	68676.84352565122	89320.78953339608	109069.36696740407	67903.84689302291	46062.69256259021	128886.72453087865	123019.24113871361	74404.49812964795	72289.40742016955	86203.11354018842	91589.8869755176	126970.32966462322	91723.28520588181	90937.02666850961	141681.92026872883	83871.68462228475	72529.89325363116	87287.12579813294	35275.04912486613	95681.17564514592	62615.84122200066	92202.5141000353	103783.4449434031	82611.58398551552	86914.37020276312
76224.79147152125	92934.867206233	113061.9095692638	78525.62580896475	105747.75456892935	68428.87400951925	89120.64956130995	108879.53479241933	67690.6775677439	46062.69256259021	128886.72453087865	123019.24113871361	74404.49812964795	72289.40742016955	86035.61368207565	91589.8869755176	126887.91234745728	91607.56154869811	90827.8457483174	141681.92026872883	83871.68462228475	72467.57137196323	86658.36702023541	34529.774598471005	95600.48003442265	62615.84122200066	92202.5141000353	103783.4449434031	82297.41360363943	86914.37020276312
76146.01873907451	92415.4446791139	112899.99905470508	78525.62580896475	105599.67768080725	68323.93864728659	88944.39235452248	108686.30343975188	66932.96898302634	45949.29972649981	128886.72453087865	123019.24113871361	74404.49812964795	72289.40742016955	86035.61368207565	91557.79915370129	126693.27089956302	91440.60114699512	90663.19731584539	141677.3139916095	83811.63183194422	72256.6694168002	86435.76877867334	34474.069108458985	95473.3624095823	62404.84503063655	92036.47116384834	103643.7043062006	82241.83425177552	86914.37020276312
76075.73704873705	92143.50702780607	112899.99905470508	78502.48412236647	105599.67768080725	68077.24336203848	88944.39235452248	108686.30343975188	66679.20479266474	45949.29972649981	128858.1658752793	122991.19239093194	74404.49812964795	72289.40742016955	85734.60944097626	91498.38755152158	126338.06363616322	91368.83389226753	90663.19731584539	141633.0363987653	83399.66761925959	72256.6694168002	86409.12531810056	34395.64954811254	95473.3624095823	62404.84503063655	92036.47116384834	103561.04182752712	81913.49655354783	86875.58173708603
76075.73704873705	91837.98230209094	112652.84559132588	78387.43027788607	105599.67768080725	67918.68257942854	88802.90031860673	108686.30343975188	66667.84575299217	45949.29972649981	128635.73640370613	122991.16556847993	74335.69413113971	72289.40742016955	85271.3129813632	91498.38755152158	126007.47756011355	91368.83389226753	90663.19731584539	141625.96514209852	83216.32385489962	72162.08348015949	86309.62277193893	34395.64954811254	94847.51243505976	62327.687751000136	92036.47116384834	103561.04182752712	81913.49655354783	86835.42887707181
75991.77544245419	91825.68161470295	112379.23214099274	77866.20544325742	105599.67768080725	67711.91123726657	88802.90031860673	108686.30343975188	66326.44912388767	45949.29972649981	127884.59750236024	122833.87997151364	74188.83023462654	72234.01720520528	84983.51346494642	91498.38755152158	125540.12434110005	91347.82465316738	90660.17022777195	141502.30881556688	82890.25590804595	72066.83279864563	86309.62277193893	34393.33173515641	94837.96930678413	62327.687751000136	91148.69226511993	103511.52133212122	81257.79535654711	86832.59291622031
75991.77544245419	91481.33420715356	111771.41989316963	76780.96066890318	105528.03668880372	67711.91123726657	88600.04184405427	108686.30343975188	66321.53853612964	45914.696685186784	127884.59750236024	122823.96886604838	73915.69866116556	72194.87017212287	84557.17409622284	91479.96231824944	125256.51182181494	91221.7965940629	90660.17022777195	141170.84622569985	82852.3944336732	71961.07851872701	86217.45059973159	34007.06514049894	94586.76957842946	62291.4775605373	90338.70053944043	103435.00725328452	81065.17991031104	86413.83237345435
75977.08483992552	91404.56229595555	111663.28511002858	76317.75460615507	105519.1417251527	67552.19828521322	88600.04184405427	108686.30343975188	66321.53853612964	45761.401992765546	127589.3530469138	122788.99907952092	73898.40536770874	72081.82613992639	84073.85006745714	91316.04437759689	125142.9322128797	91221.7965940629	90660.17022777195	141133.4201256457	82702.43128771639	71910.93839378109	86210.26498232532	33945.11723036996	94562.94703727566	62182.35856213753	90301.21457204093	102566.63234731348	81065.17991031104	86323.25074140332
75959.62677266996	91110.27265256656	111491.39396951135	75889.35567758372	105369.65585780801	67552.19828521322	88538.29392225877	108638.81893797903	66321.53853612964	45761.401992765546	127378.4391209466	122767.48222364367	73882.70215400998	71870.25184076162	83572.56105317766	91316.04437759689	125142.9322128797	90707.36782771899	90590.92635464398	141021.32772206355	82289.67738558573	71785.05685291052	86191.345700547	33875.26725876746	94504.75440893263	62182.35856213753	90288.61743647404	102152.5548334211	80733.40757067698	86263.27377884387
75788.26615296041	90918.1210608999	111434.80237730793	75708.8145713224	105285.06533660389	67475.10923523015	88538.29392225877	108570.03032142374	66289.6674734632	45761.401992765546	127177.46074497531	122673.56332777718	73882.70215400998	71748.49645125071	83287.18796252058	91312.54853664678	124999.31435675354	90455.26529212459	90590.92635464398	140998.88448348452	81867.17805948423	71754.242707005	86004.35918077615	33599.6782116072	94504.75440893263	62034.557231077306	90132.07368930311	102099.0902114477	80271.90603281515	86134.42870399627
75788.26615296041	90722.66958022768	111412.8846253503	75413.50529419696	105041.73491741266	67475.10923523015	88504.87420869771	107917.17575648366	66205.5550576547	45761.401992765546	126985.26673809136	122563.98712761897	73872.07307184386	71625.8008084626	83089.28035324322	91289.57831972752	124999.31435675354	90389.27963749987	90251.39751171094	140899.5588695138	81865.87408357204	71702.02057482945	86004.35918077615	33474.73431507992	94504.75440893263	62000.73995762751	90132.07368930311	102034.46671346977	80019.80513702963	86134.42870399627
75736.31933319801	90669.05423091969	111399.41607737371	75361.28327028728	104974.4831165692	67374.74458860984	88380.64990149697	107610.07002506847	66174.16556309123	45761.401992765546	126985.26673809136	122484.46653407867	73872.07307184386	71586.58840182221	82788.16023114498	91289.57831972752	124999.31435675354	90350.98009201721	90213.03566451877	140871.70479930885	81752.98073726642	71669.52966599347	85963.22379889514	33341.23495137945	94413.30934801308	61913.63881951918	90097.24192636827	102034.46671346977	79156.41947818524	86134.42870399627
75557.39469213206	90669.05423091969	111158.61910195266	75051.8117009816	104758.22600785151	67374.74458860984	88372.56568841645	107380.2673061139	66083.84317850295	45733.61331402867	126980.86212130156	122484.46653407867	73841.2028875774	71514.7968115045	82673.14523407881	91289.57831972752	124407.94450027535	90350.98009201721	90142.18077934663	140871.70479930885	81677.72372844121	71630.89109660621	85742.72608196885	33219.84109479975	94308.92236113764	61798.28830296893	90094.81117364437	101882.23542935034	78528.70658349288	86134.42870399627
75539.70357902587	90417.03308915305	110948.69705445415	74858.64530956282	104668.35488470786	67334.39914408585	88372.56568841645	106644.58415176808	66015.3591287702	45725.05814902192	126980.86212130156	122484.46653407867	73785.17333033093	71493.15089169733	82673.14523407881	91227.84392551429	124057.45187985606	90333.00005477048	90011.08211989627	140871.70479930885	81234.48151854813	71630.89109660621	85742.72608196885	33190.05783024966	94217.65609136134	61770.482157352875	90093.805781361	101759.25886994599	78298.12026054304	86085.95091522307
75539.70357902587	90237.83644284501	110948.69705445415	74765.76168145947	104542.49206562662	67062.76872469168	88220.75970322994	106621.19246583647	66015.3591287702	45725.05814902192	126897.43252176527	122413.03529867485	73639.08623580624	71368.37304166441	82611.12715817659	91227.84392551429	123975.33397088414	90333.00005477048	89984.54929691255	140681.18236819992	81078.27228607799	71630.89109660621	85698.31747723429	33160.43519629565	94071.898123003	61766.59013148816	90018.05066012508	101657.51500016455	78213.47989598465	86037.84866383117
75539.70357902587	90237.83644284501	110948.69705445415	74653.85471128163	104359.09155627369	66685.42258730842	88220.75970322994	106486.96048684408	66015.3591287702	45667.80044631747	126843.75498501744	122348.69598058188	73628.04044582872	71217.53408077655	82453.35615436861	91180.97793938723	123893.02498436197	90285.83029969718	89935.12580199167	140681.18236819992	81078.27228607799	71516.54242648603	85653.28925943302	32946.87298067588	94041.79661811066	61636.778146407734	89914.9811907852	101542.51544188929	78032.92410091552	85962.76291603188
75405.876634589	89987.63320727416	110948.69705445415	74521.97428500699	104359.09155627369	66584.22504977557	88220.75970322994	106370.99941912695	65974.43309984985	45667.80044631747	126750.50880240137	121899.20362103959	73498.36648046962	71217.53408077655	82323.59026507541	91180.97793938723	123818.19250065989	90223.84417848373	89916.48277170098	140681.18236819992	80613.55194270692	71183.93071564443	85653.28925943302	32897.234565737526	93913.86915623742	61636.778146407734	89873.90990920726	101292.71686652859	77916.2416686318	85925.5693737033
75331.54831976557	89889.90541154894	110930.0961600177	74357.90552807001	104328.790619301	66468.14480663206	88220.75970322994	106281.6466168647	65963.9415769295	45661.241979079576	126750.50880240137	121651.99468513129	73498.36648046962	71198.04899262468	82167.04163551811	91136.99252833013	123720.9951770224	90146.53790139312	89824.84655238407	140647.58433193978	80612.41108724936	70989.49812384474	85653.28925943302	32897.234565737526	93884.9793561339	61614.09287545971	89837.50226804442	101178.30887045746	77802.33494485302	85700.59898165404
75331.54831976557	89457.49249184337	110917.99678541579	74116.65639854594	104265.34394242024	66310.55184519898	88178.97243157841	106006.54144801054	65924.7972825912	45601.46157137171	125968.33934732157	121565.74623083562	73498.36648046962	71084.21286389907	82159.16914516148	91029.1362733097	123544.44860578407	90112.46329578118	89751.64330853081	140647.58433193978	80527.04593051852	70929.69846432438	85653.28925943302	32803.69692547183	93774.81294116526	61614.09287545971	89744.96963784934	101099.62184678408	77788.35016690192	85700.59898165404
75285.44310034024	88953.85415859286	110784.26948941896	74116.65639854594	104213.97689576581	66145.11369092864	88074.4034635156	105247.2492603675	65880.95478869858	45601.46157137171	125874.44025072338	121467.4882182673	73447.01941296783	70982.4175695999	82029.98195335935	90845.52432432055	123537.74711196702	90036.24609104302	89688.1016321597	140628.2005799091	80375.51546990253	70846.51991449212	85549.83327033746	32803.69692547183	93697.150148026	61614.09287545971	89675.34321927614	101033.43127659603	77751.65711765963	85632.6212546273
75265.66923344394	88778.23935001408	110729.1574151873	74092.70185043418	104201.18683995103	66051.35892359834	88055.7462285372	104312.02017705835	65880.95478869858	45542.302753876014	125791.94189828329	121441.7502112583	73447.01941296783	70879.35402518953	81956.2618995488	90570.90486139258	123420.61152860266	89974.25651495885	89688.1016321597	140565.40843008604	80314.00050907764	70598.80644931918	85474.18030564919	32802.870031378465	93591.81162102484	61614.09287545971	89625.50719476804	100960.08556587712	77751.65711765963	85490.33422916703
75195.63257619362	88439.38692997865	110621.59507660089	73899.02270639193	104180.73498360936	66051.35892359834	88007.86782343431	104192.39468784383	65849.0964577772	45477.3953811486	125685.02859219958	121348.63630700386	73398.47286126587	70767.8085243502	81860.99920463303	90473.85588224583	123382.63751470094	89917.48364979953	89627.10352346016	140469.93607538848	80260.2801132307	70526.31449805328	85474.18030564919	32802.870031378465	93486.4749533768	61614.09287545971	89625.50719476804	100898.37989567276	77743.981894519	85451.02632589792
75041.78216666804	88278.85570580629	110547.58876059228	73772.45801321033	103993.4391086533	66012.38307843724	87934.00681902087	103839.47221931259	65831.79085532934	45417.796786022525	125631.85770142781	121325.93952898715	73367.81100202128	70758.58548539452	81796.65035335795	90450.72279012336	123235.34313756076	89840.3172815155	89400.69864103336	140404.9695677572	80180.24731286464	70403.79982145815	85461.72481182394	32757.422894888565	93486.4749533768	60610.48644409052	89590.18411676431	100810.60429191825	77569.3513052721	85397.4555965904
74946.7496282432	88188.11873228523	110483.44425162984	73682.06349824749	103947.49830403748	65956.37529191936	87886.62166066907	103563.5728497383	65831.79085532934	45355.95774986154	125589.67784652884	121310.47534470478	73266.41756997723	70676.66667928186	81512.47862041144	90433.11672002729	123193.17548595351	89822.35842153287	89397.7010069319	140318.0339867909	80066.54458767734	70337.21557385253	85431.10830284696	32692.437210719665	93486.4749533768	60411.318253396006	89420.99360857466	100667.42964415572	77507.97455200166	85364.11715837356
74946.7496282432	88110.9785139389	110435.86818771512	73534.93754209379	103911.74050938379	65924.69896561268	87881.51491065488	103427.30433088458	65786.39168908504	45270.590312167296	125558.5464923502	120889.21954349309	73222.79833092725	70530.81295981177	81173.25737408448	90433.11672002729	123165.7240048033	89822.35842153287	89357.95618844716	140166.83956332566	80066.54458767734	70305.97423023565	85378.86102420319	32664.456752221533	93451.39055043554	60300.94018988665	89284.26125483341	100656.58958745362	77113.11762045222	85307.43973366916
74906.78778812499	87980.3573959989	110426.93716910863	73467.79783878772	103867.68216590487	65786.53787676248	87814.92027123702	103216.72130090889	65704.74814621464	45230.156400102795	125475.82882478512	120763.03417802425	73222.79833092725	70497.00022595964	81101.87392715938	90430.64433953688	123047.79571144163	89821.67685008762	89303.45741411182	140030.64094798267	79869.72512090093	70258.4261917762	85353.38295423854	32599.905319105434	93433.82806308712	60149.33275393733	89169.8915083028	100593.97191455649	76948.88224159011	85133.62268195544
74864.04796213788	87884.6236045339	110416.72765416464	73391.71896700737	103825.53472367694	65756.65967016132	87770.24544312754	102363.08221585295	65703.47280542037	45223.13233059023	125428.37102069012	120742.87778912434	73186.28262378523	70358.7206683186	81001.79252332466	90430.64433953688	122951.76120856073	89714.8745560239	89226.08537829442	139994.91528306028	79811.41404632214	69956.46406246828	85300.74371375356	32581.406316472843	93401.65429756224	60109.03423329304	89169.8915083028	100462.86295354004	76886.22910998645	85021.9895954178
74794.82768988403	87822.98724018653	110375.87279864326	73321.94916017489	103747.80341802511	65721.06188102372	87671.79521374567	102261.57456499475	65666.98868199444	45171.760913573	125347.11917214016	120719.56873019549	73186.28262378523	70330.32641850972	80937.80514918963	90430.64433953688	122818.40512037784	89714.8745560239	89175.53782957762	139939.980435198	79719.46826853175	69563.10406267145	85298.76006610352	32528.020519613783	93377.6011096502	60105.47751411366	89108.0922503492	100310.93347430261	76803.19556381296	84950.67267671472
74733.6300607259	87757.68721047862	110291.25951113692	73223.7317810252	103667.15161247342	65688.80623826006	87564.28952770968	102153.78571413431	65611.23912303944	45079.1780756271	125312.14144147863	120682.9769003657	73186.28262378523	70284.15292471967	80863.27564736296	90430.64433953688	122745.11633672475	89708.0662421566	89143.06314538958	139895.36781533877	79620.43073897317	69563.10406267145	85291.68012045645	32471.085559666564	93339.34847267372	60028.98024139478	89065.11944320175	100257.72351179455	76732.32662214867	84837.9809380174
74723.34636902723	87457.36544518084	110244.17002108763	73188.93775239022	103582.87500608375	65549.46368607266	87458.08286935982	102109.2021155964	65607.96450562266	45073.53620655003	125235.10431372549	120639.47841674312	73186.28262378523	70222.03391008065	80831.8722390454	90406.64657748933	122714.05641969731	89617.35636161221	89088.13252392538	139871.783751906	79600.13214267985	69549.83926026062	84648.59098591724	32459.48913065283	93291.5420610618	59986.81874198511	89065.11944320175	100173.8886046986	76663.6745448948	84757.20772639912
74723.34636902723	87386.16021352466	110174.31412726067	73102.20684966863	103536.115585111	65021.70361329264	87429.64090169015	101986.16335760616	65583.51438263134	44997.1804528763	125212.00002698842	120584.26900118345	73161.43078884207	70172.90848707693	80740.78897181938	90388.96873541638	122653.06769977321	89596.35507450138	89006.24464718043	139844.72992198536	79575.89203389158	69505.394372784	84501.16807718753	32407.68566565019	93224.64486383912	59950.57204967414	89056.13066217113	100132.31073770425	76466.91750477949	84702.194243176
74669.92863872474	87359.89948353454	110132.88479750647	73025.78917486998	103517.81453660205	64779.5684582352	87421.07502683377	101843.4302577046	65536.10865864268	44957.61249107044	125151.27187492662	120584.26900118345	73109.29285090021	70101.36526779759	80672.50133402862	90376.87628464976	122545.75488024483	89537.29301590897	88891.77436290956	139796.86577942965	79523.8586382682	69485.56728773574	84380.4434438026	32276.272648110127	93198.89761480968	59940.6857437694	89018.02988189303	100056.9723845328	76370.57621566832	84629.72696684809
74650.28083955323	87287.3411512867	110106.4543660117	73006.44641219838	103444.2915855154	64742.15523107611	87405.31263046712	101725.75013353194	65536.0077125911	44925.53130732488	125113.33666065459	120539.10457945692	73047.06505506426	70052.95194861619	80605.01213548031	90362.315626278	122526.09658450319	89520.28461429058	88844.2971820179	139767.43664009575	79476.82260417889	69430.1106022635	84323.87289259238	32120.878882778357	93161.0811325623	59923.07116387501	89002.08852797668	100007.30970809795	76352.53196870959	84614.88774444512
74598.72471912818	87260.48280958769	110027.68922238068	72946.97676877258	103422.75478285574	64662.40177443828	87363.38844267363	101664.89952073449	65529.31389729921	44862.7189195183	125069.80370592815	120420.20953970111	73047.06505506426	70012.21800135873	80492.67033666483	90353.25396016717	122460.87478248283	89467.40301891019	88827.88005317889	139721.0375928387	79273.46055121777	69354.7553714364	84304.90371952362	32109.27091735508	93138.91584491052	59890.05204479587	88950.95436714924	99720.36858291717	76296.30299797122	84549.8683609622
74570.61845679104	87175.17726831032	109980.27850701557	72876.91868838813	103412.82637769433	64634.92055809379	87318.65625587628	101642.19989435872	65488.23622686143	44848.56630005272	125017.50610495868	120344.16610505774	73004.68456908951	69977.97524314182	80477.39229750939	90337.35845040341	122384.21921324974	89451.27000560195	88793.36673803887	139698.6750725452	79217.90554009765	69340.76587827846	84275.07825760686	32076.962100557063	93092.3278046061	59697.326478961455	88928.84631493033	99350.8177965435	76247.83000677191	84526.37136091734
74555.55370016652	87100.5040868868	109965.14653783207	72850.46933456672	103390.5676742664	64582.38256263947	87303.69340574973	101611.31779711954	65486.34149892394	44774.884120480674	125011.61272050234	120284.48835181334	72980.32357715667	69965.17893572699	80420.50622368781	90313.33797078423	122312.12340735146	89441.15121639153	88430.50221467412	139615.46749536617	79171.06968127257	69298.15838010304	84267.52968845404	32041.854674596936	93048.09149444784	59553.61372224854	88906.19729463411	99296.29719156334	76189.97751668544	84503.16627367478
74521.14586235034	87019.94063898826	109952.75763713155	72800.33832148038	103344.81383435513	64543.49879655625	87256.72401746159	101576.87663512657	65459.40599722231	44755.00370849845	124964.39440719257	120275.19811518048	72969.42213293022	69947.06979872886	80374.88607109015	90312.97892752336	122276.3499389231	89424.51403215759	88400.29427505432	139590.5116069978	78878.02149539611	69242.19132644738	84219.93212150043	32028.692188985864	93014.8327734989	59478.76627874197	88797.31891168204	99241.71202221591	76173.68924864667	84449.9036022189
74495.9435321709	86993.24268424198	109928.12369995445	72728.87783653502	103290.64853734971	64534.8513724743	87238.09997389303	101541.90628730544	65459.40599722231	44704.64819231012	124912.44426065084	120248.10524765277	72936.71462770234	69914.26620187954	80340.38508188035	90307.20753888477	122249.3088722853	89406.68908575836	88350.83658752497	139585.21119226757	78802.49733932354	68992.42915419121	84195.52310817147	32016.922670310734	92988.45277335987	59426.52108903692	88681.18397799654	99179.14399822154	76132.43158527765	84406.84996235216
74478.1028344169	86969.40829059693	109872.49482287148	72676.75068322214	103258.32668357366	64500.02329974134	87225.44340955929	101485.51970643658	65449.923891033315	44679.8824950516	124892.54162416971	120235.52433012049	72921.97040523763	69896.67702265856	80300.35104381759	90299.19223453097	122212.97469450982	89383.1139948868	88292.5103837751	139542.54575356044	78658.13180514282	68949.81394509964	84179.68533258459	31976.145416501677	92949.30210641408	59377.5087170045	88615.55484939482	99128.94184765314	76101.05118421701	84376.8632352346
74463.41973530018	86931.49565606655	109855.14352520468	72652.98558042808	103212.66630669255	64442.25622228185	87193.99898145373	101447.0286536871	65447.8122610483	44627.700048578154	124884.40534165422	120216.82492786163	72907.60539847499	69851.95382526473	80261.12484638773	90268.14608424313	122133.55762945523	89365.74446857296	88255.15348045106	139516.4302318322	78606.39946083335	68898.45682409771	84151.49751377008	31951.69614130609	92877.00956940665	59340.2164991811	88563.12614187156	99100.20838896936	76066.36315279585	84337.71732459147
74443.79910443738	86884.17619401072	109827.13573196456	72628.18640645668	103172.664812879	64338.05848146275	87190.98096503166	101398.35974649378	65436.147576203984	44608.604135285175	124844.05321651888	120200.0323430505	72891.8878663705	69806.06602144898	80234.75730010607	90211.69973911541	122088.58254320789	89340.43118424727	88227.07732600493	139477.8025422597	78541.98436187835	68883.15380787094	84135.06392578146	31939.62234205292	92845.81006645717	59313.83741996288	88554.2315265206	99079.72978274108	76032.67316626567	84300.49298067413
74439.70059054435	86859.67218122448	109792.03488054256	72611.93689948032	103131.75255139355	64297.96686030264	87120.52717950182	101322.6120193779	65407.003910504325	44559.59074753327	124816.35982955899	120182.99948563469	72860.51361721657	69791.47072571288	80173.68192099378	90201.51934015466	122059.60462829527	89303.69791245894	88176.1127135279	139454.233752873	78515.04795344069	68851.4593796538	84100.01903332383	31904.750677054595	92821.2796680119	59300.5649079692	88543.76995036667	99023.60774981434	75987.82419716954	84282.28494248303
74423.89681684732	86812.88900883969	109774.92020743307	72580.03394697938	103105.49059231287	64257.1689303209	87065.59893119137	101270.32771509694	65403.38469931392	44524.24067117307	124792.36790996106	120086.77427664031	72844.38264360465	69765.02479401184	80149.68639324294	90180.57357943132	122034.50350989267	89281.88342812029	88078.70159110818	139445.74414458458	78462.52470812501	68823.05045513838	84084.09894142114	31869.58854081086	92786.9122723538	59297.4429520923	88513.202247249	98974.92841226049	75972.79538128844	84225.80037664717
74398.63662334856	86781.07762575898	109755.55638738992	72536.52197067672	103098.29597508811	64226.892395015355	87032.04150645476	101210.77253301104	65384.078208237195	44473.18225562896	124779.56905738154	120054.73083880598	72830.15651023302	69734.26464310504	80128.08718805372	90163.87766720194	122000.1536899916	89258.69940659181	88053.2396162016	139407.25755609834	78409.2904039844	68815.28733641397	84067.97990361534	31840.926797048618	92773.13537506583	59249.51362422912	88502.01563328056	98943.72353132871	75960.84175815363	84190.97579489744
74390.2670708538	86745.49763597533	109743.06532856471	72511.58517375131	103061.51753299992	64183.01967795094	86926.04265885917	101167.23837248862	65376.4643422239	44443.61497147431	124753.76369607607	120044.47642632406	72817.24283801706	69702.21139800899	80068.73395299626	90147.93467391682	121780.09987859434	89248.14586708846	88037.47058594623	139375.88604871574	78392.78725023687	68793.847645537	84051.8474528774	31820.112567946715	92766.89130980844	59236.94836785684	88496.26627814988	98899.36891980027	75932.90705104015	84172.43093934559
74371.27693247615	86462.41524284885	109705.48388744592	72490.35010681527	103044.6805067784	64104.933256726115	86910.10940750949	101117.61547026096	65362.078812825006	44410.4769780602	124742.02399944919	120032.84223389474	72795.56881009856	69664.36608870517	80003.53472323189	90131.92422890507	121708.521519359	89231.51553649228	88005.59815695457	139350.2512969605	78372.52128610516	68783.58471438174	84042.810342565	31795.28244327795	92746.06136778137	59224.31674243623	88484.04351113428	98808.38826387061	75922.86309403428	84145.4904428856
74353.379013755	86427.11756310488	109693.1743176159	72459.1725109745	103018.912785377	64082.351219858094	86899.01821654581	101077.5124888184	65346.23218690235	44393.492447612734	124719.06940721796	119996.22931370142	72779.60308818558	69635.49561780966	79975.02145479964	90120.80247516543	121390.88192305101	88941.83872475286	88001.45939487107	139317.79047744648	78349.4755570543	68774.00082482208	84033.23044120494	31764.167397123605	92716.97533376551	59206.70285341817	88466.51787707083	98782.06331173467	75899.69549431818	84131.65849380096
74324.92898861156	86392.00902145475	109682.2480962167	72431.67779662563	103009.81986122842	64069.83116571844	86805.78251960235	101064.89069063372	65344.773504908706	44375.27658316052	124699.04710761966	119966.20646817196	72768.82938942355	69622.50114681339	79916.50686931043	90109.46561063686	121246.86187197253	88889.90441957404	87981.36167183262	139290.1182343537	78299.26800012428	68766.89266432078	84023.63672440956	31748.18497490501	92695.06996961753	59188.935226044734	88450.01020847236	98741.89889897537	75756.93789322441	84113.60855748501
74305.80250206144	86371.05681267027	109662.83622819764	72417.22240592187	102987.05559187182	64042.48281244164	86781.56817263502	101014.97112822079	65330.28796842501	44358.35849853952	124680.67415011433	119955.53485801088	72759.19517230512	69604.78192925047	79898.51774895506	90092.35803094422	121207.40727229451	88868.26388145679	87896.05417704409	139266.26785996728	78279.47477003298	68755.91282950013	84009.18875986608	31726.675071669604	92676.55758138117	59168.91908173313	88443.2308942331	98719.7730149556	75713.70670693128	84097.54112370459
74284.11786957658	86321.89468653192	109647.55838361385	72399.04268274512	102969.56351098587	64031.07243155845	86757.9167978277	100998.78840132605	65323.55140626496	44340.047008995796	124660.03137677691	119941.66178994956	72751.2048494631	69592.53755921495	79857.68151446842	90081.29719079808	121178.17798576306	88858.14960234317	87885.76581489969	139244.72617189	78250.93893747272	68741.13344373878	83999.76940962423	31715.830190817564	92655.43211826588	59159.81677531026	88421.70738412153	98686.54930186889	75647.46977010739	84079.54182450326
74257.0808663152	86305.7818880868	109636.61670916945	72378.76207926066	102945.45087365394	64015.31571898586	86743.24135028993	100981.55362089898	65312.461637073044	44328.5942180626	124641.8682847589	119925.25905744483	72742.54774878261	69574.33468916651	79806.17631061564	89975.87153387412	121136.18926092547	88846.47338808837	87871.29050891094	139223.35141244865	78229.16779434559	68723.40445930643	83987.99312386796	31699.53039820865	92638.70175219954	59148.34002725996	88414.18697142135	98655.5526825747	75625.99994980518	84063.14735065721
74234.19728878957	86285.24525798282	109624.51036777938	72351.21291610904	102928.09218937761	63999.81820297759	86679.86950647444	100954.2315817329	65300.42510749044	44317.35220616592	124625.85550859038	119919.13985729423	72728.21333373708	69562.01315126309	79778.15686580783	89965.91568805472	121095.18488745979	88835.36971130244	87862.2552308559	139205.93321128967	78211.95989565016	68712.02678155537	83983.50401175671	31692.449382760646	92623.85471738104	59131.26140220667	88408.18352357423	98642.66805991219	75580.98166392691	84044.42282782763
74223.83574145881	86277.42463568262	109609.06957707797	72320.07199053472	102916.78697584222	63989.76259675405	86648.72934204817	100935.23701706901	65295.10771487862	44304.54963608775	124620.3984612556	119909.65625599619	72719.95147113517	69551.73213809691	79756.01544189494	89952.35919230277	121081.11821676834	88830.51432094717	87855.47324279541	139182.48305398616	78197.41790154445	68698.53883182412	83978.07158655344	31687.48533321174	92608.79933981088	59119.68183006857	88397.55984060414	98610.49052681225	75543.62244626577	84025.45444264653
74214.31302786365	86265.8757679233	109598.97801499617	72301.64170675326	102909.22627790057	63948.05468617628	86629.97853783859	100906.23450773465	65289.017958581106	44302.67170398437	124610.42975378089	119903.05180648863	72710.7910020944	69537.12244713791	79738.55593115668	89947.36149711534	121059.73743849623	88819.79536385676	87839.37099173637	139161.78558435195	78185.26867569523	68688.46364158815	83970.88842248438	31676.879779721257	92603.40346104873	59112.33010673722	88391.99465309257	98587.96471823598	75524.91011707931	84010.50792276744
74210.76237089682	86251.8636778276	109591.17447519713	72275.70384067175	102896.75605773517	63939.46809295449	86612.11131166018	100849.79185985908	65275.72652966507	44227.11333099446	124601.13162024654	119896.08213969087	72701.20145680929	69525.83731639734	79732.2485116719	89941.9071615546	121049.4293956867	88814.49061235343	87833.45202823501	139043.91496207184	78172.04422688234	68682.05233965731	83964.63640837121	31666.162237856584	92593.2674273581	59105.27614567337	88384.5092576979	98570.86100191061	75507.2082322501	84002.76036728485
74204.85438864218	86235.13675028083	109581.06551335103	72260.49749803117	102885.05892476928	63933.589243598166	86600.87590922532	100832.72324748825	65266.453117344354	44216.88004064087	124590.5551311899	119884.52984927551	72695.95478793747	69519.15920495153	79720.9191385586	89936.9354211581	121037.08055857146	88809.35424035802	87824.552873563	139034.8372200604	78165.15640932407	68671.77697066418	83960.41209048832	31659.119063147253	92584.28500621706	59100.9321720603	88377.990597916	98559.01744817388	75498.21174479675	83989.88435309747
74196.46061217671	86220.21377057105	109576.33728286557	72246.18310714762	102840.12993159487	63925.87216397087	86591.45017767728	100820.00761453396	65262.49112472194	44211.55750338141	124570.7997592758	119879.91654236264	72690.03845899981	69512.13623194845	79713.93513750864	89932.80236163136	121023.9527306977	88803.26884522729	87818.08342465947	139022.22248770532	78157.67424985552	68665.46275877357	83953.22225504194	31653.052039711598	92576.72125056502	59094.92536402104	88372.30843276599	98550.84369775555	75483.68911058322	83976.55778721362
74190.31174742241	86213.58877717485	109559.9181016429	72236.750219941	102818.51176918803	63919.66942618563	86581.65287938232	100802.11775810701	65260.60544136459	44204.71619796867	124560.55535518058	119876.218948596	72684.5114488233	69503.74914105279	79707.25366517203	89928.66750021782	121014.7545747547	88799.19173453146	87813.62307720551	139014.0691940128	78149.48460821208	68660.14992488967	83947.27942049	31647.15832822037	92569.22520340672	59091.27666185124	88366.26670313427	98541.89368239058	75475.93013673548	83965.91019480929
74183.81399472062	86208.71655157962	109551.47691901706	72227.70832253157	102812.75572905075	63916.456209291275	86577.9583692314	100792.80496416647	65256.14978167649	44199.15943508153	124554.08872120264	119871.8371913034	72681.55512682899	69497.97499738216	79700.91070755434	89912.02244483333	120998.91209682371	88795.05309647233	87808.57117577929	138999.3015844859	78142.38463326954	68656.22432471407	83944.194702619	31641.589925062377	92562.08721624206	59086.51758660837	88362.99184448639	98533.58900057327	75471.03842890108	83959.24301812929
74179.59624041246	86201.82661650931	109548.13104380976	72216.49194393486	102804.57091129175	63912.32296360617	86574.62786268798	100783.37493396527	65246.683815157456	44191.48192341937	124547.65831460193	119868.38780754936	72671.8926697255	69492.90456075183	79692.78277004026	89908.60850294572	120989.20775361438	88790.77760807332	87804.33189993173	138989.35623214187	78136.95443286542	68652.09764263224	83941.80308559554	31627.26343218702	92555.93570287162	59082.49572066162	88356.99110654577	98524.20856902533	75464.88377815136	83952.93362884496
74176.61062214948	86197.04997264198	109544.18507767016	72213.05612925906	102797.84915011497	63907.36372568442	86570.25970084581	100776.693925298	65243.57484468788	44188.241174814604	124542.84462717723	119865.59530285498	72667.43710777459	69488.8648948702	79687.73218155169	89906.19376137307	120982.80663171524	88788.49546060286	87801.10391530409	138981.71233448928	78132.84374502343	68649.16963021162	83938.07395119606	31622.957040904912	92551.1558883093	59081.04078464415	88353.08212198592	98519.05244125673	75457.81798617037	83948.28759406661
74173.88937609165	86192.55651140536	109536.09057505868	72208.1437472089	102792.62391065377	63903.7444071613	86565.27707490801	100772.28105471954	65241.61505659786	44183.48882152044	124535.21998604535	119862.48489357282	72664.97524100532	69486.15196242387	79678.10039145136	89904.06248433227	120975.96528788129	88785.74266409721	87798.63722273876	138976.42051252365	78127.76597487963	68646.35669723713	83935.20389585223	31620.05669636568	92548.44675738348	59078.74059698226	88349.46911039861	98515.20146620822	75453.48134170198	83943.08818372914
74170.63123535024	86189.95437634461	109533.1875002006	72202.07174126612	102788.77653673218	63901.531406801376	86560.10630083058	100767.72775157858	65240.3740841495	44071.26312611955	124531.69805959403	119860.28263260965	72662.84736158454	69484.05837532246	79674.23148048217	89902.10933342804	120972.89776455183	88782.88742725538	87795.34367830436	138971.15695696676	78124.14122106996	68643.8109344711	83932.73490515746	31616.595931065996	92545.0368162106	59077.022400482296	88346.54632104523	98508.48221570172	75450.29153034934	83938.94774764359
74168.57165103637	86187.2775657056	109530.2544721314	72198.19389811085	102785.79867773116	63898.23200524899	86551.21113840272	100765.20320232882	65238.45406214504	44068.8056845289	124528.5843755687	119857.43347556263	72660.60985795684	69480.7792465807	79669.44233296599	89900.85853607935	120969.95084916294	88781.45985601065	87793.12989787821	138968.34889685252	78122.00305148569	68635.76283986264	83930.83141146197	31613.80518968238	92543.03416560327	59074.85463221333	88343.92620804289	98504.53036386958	75449.05265406096	83935.99895394014
74166.97418684149	86185.21720251002	109529.07836630325	72195.92455050303	102784.13128613752	63890.748455303896	86549.60006378888	100762.78524510558	65237.238381009345	44067.32135158894	124526.4636558927	119856.41121194535	72659.08918991488	69478.67057909507	79667.79419721063	89899.68259875794	120967.7037892206	88780.40199997711	87788.82081328865	138966.12631673823	78119.88788724177	68634.25150573521	83929.46896385257	31612.230330520022	92540.39756711085	59072.980277627976	88342.41214007742	98503.53603754277	75446.50778404405	83934.01584658831
74165.53350156565	86183.98113494273	109528.09578787284	72193.64257508714	102782.6202776123	63889.43476092007	86548.64222831701	100760.30642430767	65236.50518517748	44065.92836952976	124525.45625696308	119855.68513126971	72657.69447345265	69477.2508462783	79665.14997945636	89899.03452306111	120965.36743093128	88779.41303593275	87786.86059426595	138965.00412321326	78118.62720786085	68633.26002277501	83928.75423253284	31610.68070254325	92538.91295596171	59071.57678925029	88341.14028149177	98501.54239536155	75444.47328798687	83931.96274783838
74162.4638847588	86182.86117785239	109527.08508939938	72192.81226099536	102781.4695521698	63888.552440192885	86547.9995719039	100759.00928236343	65235.88899366173	44064.86276116345	124523.92276831972	119855.27968778886	72657.03421485875	69476.61693396658	79663.39049194007	89898.49107444132	120964.22408260057	88778.57036469596	87785.80834041581	138963.80143654777	78117.76709319517	68632.67787116062	83928.09577599746	31609.861435246912	92537.92961375273	59070.85582927144	88336.40347404743	98500.29212979921	75443.52747617701	83930.99342405617
74162.25511938328	86182.2782996716	109526.53558681844	72191.94419723663	102780.56880615054	63888.05050867464	86547.637004412	100758.00401279246	65235.284075250405	44064.313843082586	124522.93575551972	119854.85811148612	72656.57289236112	69475.94523285047	79662.30580836837	89898.08487993755	120963.23313572776	88778.18079891318	87785.2389943914	138962.9168507604	78117.24866215081	68632.06578360013	83927.59145015385	31609.406130960324	92537.44025714777	59070.543611732464	88336.14828213221	98497.99270765635	75442.97456900799	83930.24114625152
74162.06594210725	86181.96860422428	109526.16789541375	72191.40823561187	102780.15260162482	63887.70666555577	86547.43905047704	100757.37528727794	65235.15263628823	44063.87143391269	124522.66993614461	119854.64455244553	72656.21844215583	69475.56640090441	79661.8930643163	89897.89151419592	120962.80210968228	88777.97978142189	87785.05611506339	138962.52631673682	78116.85818519071	68631.72959278016	83927.33600006546	31609.069520172525	92537.10336389167	59070.16131804851	88335.78087129568	98497.55572525572	75442.69595215983	83929.92459667653
74161.93247335088	86181.83063064491	109526.07592088306	72191.26485648584	102779.97420352919	63887.60561711764	86547.33362699416	100757.14833702976	65235.10063013217	44063.71629846611	124522.52327952847	119854.55996493694	72656.07997276132	69475.43754404239	79661.68686076746	89897.81008437068	120962.56162287667	88777.86782034364	87784.91533828869	138962.33015081836	78116.6913624682	68631.62672002	83927.19150503987	31608.882308726428	92536.93517462023	59070.01151034075	88335.65469933308	98497.30413628335	75442.46422637271	83929.72050907782
