# Supplementary material for: An improved FOX optimization algorithm using adaptive exploration and exploitation for global optimization
Source: PLoS One. 2025 Sep 18;20(9):e0331965. doi: 10.1371/journal.pone.0331965 (PMC12445531; doi:10.1371/journal.pone.0331965)
Supplement: S2 File — This compressed file contains all the results of the conducted experiments. Each main directory within the archive includes three subdirectories: Analysis, best_fit, and convergence. The best_fit and convergence folders contain the raw experimental data obtained from 30 independent runs. The Analysis folder includes tables and figures derived from these raw results. These files can be used to reproduce and further analyze the results presented in the manuscript. (ZIP) [file pone.0331965.s002.zip › cec2017/convergence/IFOX/C17F1.csv]

trial_1	trial_2	trial_3	trial_4	trial_5	trial_6	trial_7	trial_8	trial_9	trial_10	trial_11	trial_12	trial_13	trial_14	trial_15	trial_16	trial_17	trial_18	trial_19	trial_20	trial_21	trial_22	trial_23	trial_24	trial_25	trial_26	trial_27	trial_28	trial_29	trial_30
101240257830.79965	142194221061.2376	97418700492.86523	86638964436.63644	81464213881.2269	91392370381.99179	130124366335.95363	90311670602.18144	128898916227.86827	83869080029.63269	89723621585.35925	130100903306.528	88837188568.54198	132615493859.66235	99658815230.56549	74638199678.813	143454210977.67032	77682369239.71622	102924983153.58044	84205370703.51413	145850115861.62692	128049769596.72362	102134610185.75774	94408516990.8394	92714771953.21773	74411812447.46146	99379275190.96437	95893812677.99335	91258347041.82356	119093622509.0761
66395740388.39811	105343232969.27501	81936391599.0063	79743859674.30319	66753876700.598236	81907837281.22346	122377529035.41264	70067850899.29707	93855119447.9749	71149791953.03796	68485454562.25291	74318397416.62602	60174646176.16393	128336827815.55786	70597043997.92853	66628971347.261024	81757951256.48665	67161375726.37592	94102375327.74248	78515482068.13564	80200068046.05064	126166309497.12149	76151554716.76382	81225623334.72447	91000872684.90942	71272490769.37236	71264292320.77774	79189415924.93826	77832230500.92328	81848410358.46103
64168452173.41974	79695808417.08972	57934069475.41756	72841465448.2636	58061999384.671715	72424414227.40591	82210964439.29066	66177312281.90663	74783260583.7074	65245029918.75771	51655739532.964134	67545125154.12391	56038716107.6744	95434643998.16548	61121972479.77965	61677198203.57062	79236706170.60666	60288835087.98771	83743494349.44057	69262408437.912	71182343738.8015	80132042584.4496	62368197887.56179	73469987192.05234	88137573226.28708	68873404163.3497	59988182314.604164	68245359330.39103	75640021137.51932	77101659174.64021
58926855555.79076	75334138108.28177	42388844000.42488	71074442740.52467	50771500570.2139	70279602077.55104	72982556704.9426	62259221714.994934	72226108343.97778	63114873548.50095	48205176689.521255	64620343757.73151	49022547009.97902	73937581000.7041	55133318669.73565	57839147878.638084	76054435781.57025	53875765380.88053	82042193488.22343	57151854196.9343	66890358999.23739	63805593998.54119	60836675263.19237	63859425838.21683	78978765425.81114	64708775898.72012	57607516249.1503	63431105074.4217	59783807962.87443	71423788811.37512
56950393634.01106	72950554162.22903	39408670951.28784	67497235350.1176	47290329674.001595	68138122224.66883	70112259125.68452	59812483051.67255	66580320825.4509	61870949102.42493	46276368074.8098	62855761304.85283	45914662246.66877	63615158874.0005	52083297288.203766	54777602656.264946	69946823463.01775	52017105795.710045	79466618492.20682	55265276911.470085	65118707579.31799	59675525217.98459	59678485618.43847	54421376352.51035	67868200262.974075	59394850816.140785	53638060287.31195	59828926331.82775	58305305496.03962	68198161463.5859
52817621687.09272	69872020063.08934	36569171135.26544	64463235569.01903	45490847662.74178	56441996071.49135	67929922166.173515	56599620466.9687	54988818731.08516	53902345599.04486	43626556065.12477	59221910431.8769	43675969570.42639	59562950900.032234	44925008750.10332	51310822111.37354	63395219553.55769	50042984322.92572	74773427174.0923	47033556455.35909	63294652353.244835	56106396668.903786	47299691082.38966	52130852223.14559	63464908624.11826	53383440580.213875	51195228719.15651	57616116861.94066	55406896243.71068	65992350242.11407
49355676861.99794	67550765000.400635	33378310256.8184	60729457720.03706	41750826277.84853	54339967058.30051	64011662772.99752	54210776031.215485	52718939818.85824	49451115607.94829	41910409290.0783	53230480617.77929	41540102008.54871	54070556892.67822	43069216813.565315	47243634430.164894	57861388773.50912	47225497450.54653	73543986856.46983	44495297200.17477	58945999789.095215	54739854936.60845	44324779939.28502	48541772029.320366	61965692560.7884	51936223533.430115	49302307672.815796	54756067610.110466	52168125827.595955	54396938442.45509
45685508206.87016	65639973293.44477	32763380629.824112	58987705268.80418	40159354134.8611	49585029199.301476	60439334143.27189	51122070800.18039	48794765280.960014	46683681821.6226	40416080544.59223	51983268543.43996	39345144304.017456	52356901869.44829	38293066623.56577	45775681523.12477	56149457402.043205	45196385783.141594	65292426385.52351	42532568246.73802	52451840382.63258	52332018822.07519	42801646223.18143	46101968002.81489	58629055285.56738	49214609821.18977	45250998063.97126	49062321231.02139	48544510155.116554	53300110013.40491
41530176409.76342	62685809768.46811	32022556446.660587	56493358570.44245	35522329795.96688	46490123170.26477	57285452106.59284	46429448077.05133	46704303918.13544	44149087632.88047	38897457405.10352	49212544192.50512	37252240873.95926	50289708928.275	36951883108.03791	44194173456.928276	53130360925.36163	41244261101.88273	61228617026.36874	41162874976.34402	51154796700.263885	44445623193.67045	41995940637.887215	44233170618.91979	53521057467.13437	45664544049.86085	43767465817.907074	46289706996.14685	44738109944.50271	50041213176.26686
37989312826.50501	58030863331.147514	31385005974.561275	54432068453.9403	32627377176.270092	44974885863.04194	54728275705.66189	45214463794.83255	45519441209.27663	39589401860.48313	36799172176.2881	45296800907.42013	32742841668.61507	48092629658.03566	34711710310.57737	43285061739.82618	50748983237.992836	38230876785.30281	54969969438.4895	36783609795.64812	45655641085.380875	42859905481.266426	39892994412.28851	41259717959.916214	51805545875.68483	44597761732.232025	41334905694.740715	44100156011.68273	43111391536.01363	45751222669.71406
36328153647.93421	55609911006.53459	29845455365.484135	52989453626.383575	30954042412.29703	39614756488.647896	51472111154.051926	43870789251.12696	43278690575.80558	38259714860.19561	35310475008.48125	42450666232.3761	30411225315.780216	45871307413.36797	32801287288.60548	41653275389.08887	48269364831.36189	36220923954.05765	50846977272.87536	32021650982.123806	44271619994.37942	41794804400.27236	38584524902.937515	38738792951.31142	49574976805.23387	41757491481.56221	39912186479.66734	42503749058.50091	39865820362.31209	42437150798.302216
34614238489.37915	54473423021.438835	29195515312.243294	52251125452.44358	27815848369.020294	38268429397.86768	48753692450.05594	39454529272.100235	39961856356.185875	35520882653.58538	31571923983.14186	41513892141.925964	27641224881.38981	44780345644.62908	30911386537.589405	40083777986.33454	44469196593.62337	33725117601.740154	48223924441.93172	29418465368.95536	42809312407.74413	39838838854.837555	37763722875.646706	36424605267.743225	47591203733.262886	38748116696.302956	37352841582.237495	41459832650.80187	37482370169.32264	40378819050.51235
32384738056.447243	52163370546.504486	27489018336.55808	47794650911.75716	25931677457.313206	34843707510.75048	46117267143.736496	38221039715.53273	38868415735.97408	34033004015.040005	30414181996.313923	37566417572.15247	24997448462.45592	41583777587.783356	29470101088.805866	36199650985.57095	43346527697.35012	31320412713.983833	45978476878.39136	27947484612.185764	41222277276.07545	37085914140.82656	36272230997.07627	33776225296.166637	43228486751.61017	37274697289.096855	36067921227.446655	39181859776.53462	34896636197.15985	38030187120.58171
31236375427.41369	50204365458.94504	26554767760.257893	45025293853.941734	23985271757.959293	31356763709.668144	44211147625.04993	32725604169.452175	37170684777.323845	31738453124.945026	26571143661.080933	33792041023.499043	23453085047.97118	40231227841.641685	28821735752.830086	34401793174.86003	40201133549.47985	27583575892.89245	44574595347.08036	27024465734.229477	40374579500.35994	35885614284.34229	34612008346.04989	32039803213.578094	41624789569.30864	36075060243.41439	33661150753.38974	37889985058.70872	31836224353.604034	36582058787.246895
29392962403.239166	47996388304.126076	25064386963.459743	41319488734.47085	20793608330.992638	29579351344.33923	39847859195.31324	30893599154.72953	35971039580.606804	30403759536.084766	24865827385.595432	32541211627.126545	22051060834.655323	38840762068.773506	27864245689.13564	32830190005.689896	35257806657.13556	26469253902.542225	43524370058.30704	25330576208.424446	38313663720.17858	34147292960.235256	33019786852.37483	26762922687.20576	39868679471.32415	34853897414.736824	32775817774.815063	36446816502.32667	29502412109.92234	33085458699.35304
28045477590.627	46492544005.45012	23475076193.23914	39360849298.589424	19716476243.499123	28227512049.27584	38687190138.64136	29584090163.815357	34547200528.15135	29760439834.611073	23665911903.90175	31235841930.772545	21123443918.593113	35732764839.46493	26039257352.8317	31417969155.6727	33482881868.671528	25071332833.92986	40567966028.88579	24062435318.02887	35169317042.02742	32970499578.63451	31151335349.038963	24731520539.444492	38022126301.2538	32509052974.27398	31021713284.24272	35056831758.05998	28364388327.871147	32247472302.02937
26530298126.291355	43004824075.93906	22455971982.250835	35100369239.15102	18821421692.08136	26435340465.052845	36484760738.66857	27393024082.390667	33007870859.436447	27767796389.911533	21578395592.728806	29777341699.38735	20136190726.564384	34179977083.91232	25018330265.901913	29470432803.683163	31266145467.557068	23828059076.986412	38868245297.87413	23198373558.17154	33828794447.484127	31039846596.434227	30093471857.94323	23444716790.102047	37373361064.8347	31429374582.42657	26994507539.306934	33904081779.914246	27907357584.750378	29840006330.414925
25611334847.79755	41479073549.42049	19993616739.619663	31796619408.802658	17134385452.911587	23920705131.3694	34784555564.88413	24234684130.472115	31782379703.577274	26177193505.842796	19487010086.648212	28859237704.543346	19218709333.26694	31575512066.6989	23691270691.87496	26360323416.840824	28005880176.98762	22253979551.36089	37441472402.51365	22200944611.918465	32210241793.188923	28924433341.03694	26906885529.40019	22129853936.689083	33730054746.37978	29827447554.289204	25708799181.423225	29877695907.112247	26244844930.692677	26573860400.593147
22712241124.344917	38620468272.62959	19075933133.614044	29711551273.921745	16389812873.285067	22350968825.55631	33045212702.902885	22379954477.658638	30831101581.78685	23656846338.56872	17886722382.143253	27564345506.695477	17974299134.490505	29078076801.422516	22354189076.986385	25133030955.70534	25375205309.89866	21860262905.643925	35289289116.23492	20973996059.7739	31204537832.661213	27421591780.340336	25370161194.794003	20129245150.24013	30034508076.253685	28583672289.351162	24231645004.64046	28661911043.974762	25083284536.089016	25536136971.70143
21537357289.603233	37206781381.402306	18054969198.853344	28707842813.646275	15347301736.819918	19251423521.781384	31516836930.97679	19580218641.29921	30060643812.108807	22624201038.53475	17073997107.336504	26003276360.2336	17185104204.820564	28237302252.689396	20719437092.65898	24139141985.46206	24870874268.03436	20905331371.932735	34303768550.67349	19929696777.525826	28335293081.722458	22975161536.890434	23469139917.380325	18770110975.600327	28791956733.028065	28021317266.304115	21438040864.044754	25939391363.04493	24052060449.20337	22612186842.31244
20635879534.650932	36004627595.629074	16263295813.192116	27605268462.327892	14496524074.293934	18161532315.656754	28290835705.709698	18886878005.297047	29190563550.45457	21561032472.092175	15519223368.500723	24866400632.25403	16565835522.791845	26092621602.866425	20146887065.893806	22671005753.60322	23666819746.73663	20427358996.202255	33381123552.38041	18629787295.10562	25876210363.198017	22222113364.273815	22367786374.98063	17707669402.346283	26987289942.239063	25633208503.118935	20565666453.072548	24342748255.637115	22586428888.703197	20923636212.49419
19340370767.99257	34482146466.83596	14939944476.786062	25550136463.78592	12691493252.352224	17245243928.11055	27248229963.55235	17690853339.507797	26390013903.348263	20486843389.86888	15056844201.333735	23744252549.17455	15814102879.01915	24229057996.6878	19743644041.24426	21017025369.534054	22285925453.92968	19518815633.650944	31514421747.1026	17703080438.63175	23290951071.17881	20261592529.772438	20418143142.869987	16828266189.292662	25260643081.670616	24655350811.157967	19120550825.61561	23087388159.17156	21837634043.880043	19430708571.700924
18205990391.208878	33864074361.90542	14232031394.467579	24646007540.664845	12106291658.187923	16464438691.454132	25541826468.883392	15367092108.981728	23845818451.53608	19357292732.393543	14300604792.333755	22692427099.832726	15218617743.556608	23312933897.5214	16195634635.08975	19758284625.3975	20212057916.6689	18787580997.18134	30610351131.587692	16330837553.957321	22176261943.01038	19036188914.79639	19728292421.92575	15117593117.999355	23288163217.14181	22967946029.362392	17088329231.392036	21688856149.364094	20722099778.558304	18916963764.51141
16832206502.562614	32554139632.934208	13091936250.638664	23610544496.091923	11091040384.957855	15302054336.39757	23300691649.775497	14290085423.166435	21224182171.0682	18159591352.260593	13528583296.68025	21555462920.58451	14419898226.390266	19463403225.125805	15676444186.227917	19031971729.174194	19344284283.25654	17188780290.694767	30091539283.179058	15098615777.074425	19988343671.807564	18116320492.04818	19292088897.314644	14131758408.571884	20621982341.407112	17190444937.83889	16135907627.670774	20437685687.59395	19780556340.00898	18338934728.604176
15733381832.342482	31189789068.36259	12388048748.70052	22824507763.5161	10399407005.602722	14354253775.266327	20983848035.652805	13470803451.18257	20031634294.09428	15613197387.602053	12838739386.942251	20891577212.352932	13542800472.917055	18571894959.3994	14539164588.39235	18119809533.614338	17975130027.97736	16444313829.36994	29299185404.26959	14451578716.133696	18682590913.669365	16390536024.909935	18441105486.123554	12755741450.485302	20069742779.50423	16119995709.557615	15205769659.122877	19618370934.424736	17265684298.767773	17596894510.17779
15095281745.93183	30312227928.608276	11430712504.894781	21354490135.681442	8864608768.705431	13565781161.04854	20345245859.21257	12868022579.681677	18147448336.677166	14612981735.216066	11510411451.784494	20351813362.039864	12368631057.455578	17568349817.522842	13754909056.717262	17357433587.930244	16112278800.567364	14820981530.544746	26613990719.8741	13903715015.414454	17722807555.030544	15628703918.401657	18027161545.229507	12051304629.416958	19143021394.50744	15377291097.310646	13094185514.82919	18594095130.80876	16452752207.40452	15005802700.251303
14133726666.487253	28394094204.8951	10982854534.209871	20263958101.81346	7748175196.936515	12597439720.585909	19046385698.969215	11998440251.037868	16865515593.57056	13377270554.537857	10509599609.015839	19610056836.14891	11479567766.315111	16550115068.43899	12583932715.756159	16325808426.586754	15195378853.808464	12942717188.773626	25019938279.831795	12527903559.091717	16289242379.43595	15086840262.038187	16854050717.068806	11356725023.194157	18154062632.41689	14949325703.703321	12436312296.96982	17937262967.826096	15368125032.230768	14161831797.364794
12976969896.939894	27618653256.436344	10203293107.34778	19022988690.086803	7337237789.396984	12284752787.685705	17592386586.238483	10470381542.396482	15937798462.4553	11800751564.98091	9733964158.643429	19030894722.80359	10714365622.469728	15541810687.776302	12226623599.56656	15203943183.931665	14175824960.522764	12237363731.431702	22108693559.42352	11487000946.736609	14635900087.076773	14675229558.961443	15455220232.82854	10676331399.163208	17598388561.91664	13109709778.115898	12138838588.183817	17357299904.274868	14504960175.694836	13395808447.61221
11939430217.33305	26456175631.651825	9965863892.493515	18334106098.10341	6586989446.136453	11682506362.185648	16864989887.806463	9686620112.54524	14769558712.570314	11371580624.209688	9315040627.80566	17932350752.568153	10144928904.122929	14485918151.549688	11231488625.961199	14615085670.416533	13195134787.681444	11215340079.659292	20765239791.75026	11118078119.481108	13785396650.605377	13870081527.770256	14205147254.749775	9695143430.648483	16691430956.15187	12358637117.02605	11353031750.256453	15871154322.474688	14029050889.614305	12854404307.592245
11495498383.80874	25556066957.273487	9319770834.083162	17732449506.67532	6059605526.963602	9777586794.295578	15171677346.095116	9148886139.93194	13191081981.480322	10659414955.880713	8308646948.1040325	14881812703.917261	9584592870.323017	13297896633.41146	10421471943.12652	13187529147.867306	12392878203.196793	10768775206.790298	20149196075.34848	10540472744.919996	13027329128.97126	13420005567.924921	13598300025.854212	9006989354.08185	14595731342.780243	11882704411.794546	10404219886.916492	14963845227.183245	13325283886.060062	12067199896.712101
11119348960.320335	24917027178.306118	8435853068.97114	15801220454.01225	5793741428.860459	9242913642.343758	14283048380.172592	8463186190.157922	12125608245.80421	10038246321.311337	7499912168.7019	13861948483.555355	8922961421.51494	12628653253.776594	9793662949.162453	11764024554.201086	11292731209.330366	8953366997.567879	18343555016.17295	10092391105.213865	11816826372.116749	12492946187.223522	12484571993.02065	8504091323.417533	13824094326.187065	11744280936.038582	9447343728.157345	13952157466.839636	11911126183.434174	11389033205.133888
10398191805.090351	23836060735.78541	7986268636.719438	15216599444.570412	5489673310.128512	8429890666.820833	13440668071.263117	8064491720.795799	11574870102.370146	9417321067.061876	7042661340.043543	12791037273.689238	8462459067.033597	11978098585.704832	9539944927.025425	11004590306.687576	9063502074.702127	8438466018.682958	17802541479.05231	9475281796.501127	11131398322.12576	12013472129.23461	11548291992.192942	7752272896.838519	12060401986.494913	11267024871.941072	9268726293.029856	13011693935.53267	10937297106.113075	10975764505.287893
10198731810.415684	22631629866.591618	7685873026.999289	14404358929.005955	4744687330.7825	7797581533.146609	12640377878.783474	7192071976.125818	10784800806.112293	8295020573.614469	6580143649.771369	11738193522.517252	7894478634.563216	11331695960.325191	9188078427.958735	10503629015.645428	8507053302.335	7760064061.283575	16808662934.328373	8706682368.439114	10581371318.458612	11491119444.172125	11031750058.583439	6814036411.049257	11206377998.330921	10047808661.417765	8893986435.33734	12196940761.65956	10515915520.999262	10689385041.276117
9395221513.59092	21802715653.446716	7107263805.091909	13691366188.392223	4506927066.68299	7255770479.267467	12041661011.817842	6730297101.238329	10297159078.77416	7326302837.6371355	6149914886.638575	10963686033.429798	7600875644.251137	10487098328.098543	7807759236.552486	10142417620.201414	7882099114.361444	7292704218.328255	15797633104.246618	7901775887.058702	9640348476.7747	10820197744.83313	9374827326.684149	6166148312.1159935	10673405645.507116	9629293075.473804	8516897801.382434	11306511782.23399	10025594340.175932	9874616201.809587
8831666273.881655	19727526834.751575	6411707057.096172	12540903425.565008	4226490185.7999754	6675087932.358878	11687321353.546457	6154942561.720352	9868122913.780066	6897338093.885721	5441733065.85599	9959819875.51687	6887984299.82782	10106207546.43402	7539547663.027303	9592724513.374891	7332492559.079695	6944856150.067347	14545685843.811647	7767107261.450555	9196041147.676285	10296822549.940714	8905687864.227528	5845003753.18529	10210589409.629513	9032498747.660864	8223312048.779988	10361077454.3003	9360046452.391176	9373266975.936188
8116204084.274603	18282953627.601036	5747524355.395618	11913096700.976797	4003598288.135898	6093627772.394658	10401325090.764164	5633982981.634148	9129532969.742266	6199313738.963852	5094348652.169238	9402987756.43965	6426947616.097854	9632114131.285362	7096458283.424368	9120807965.2732	6843400251.485789	6116385687.913317	14293447646.322475	7416394380.469986	8016976397.27575	9823323964.759623	7542345677.4912	5412239944.468077	9738040797.194103	7929990650.076675	7516617342.776589	10042803829.203568	8731662713.019655	8775049932.546875
7737073737.404888	16399727571.559624	5356544307.907159	11327849575.410532	3801853094.569714	5564459373.496846	9098228140.641365	4636046500.272032	8548716899.381882	5917565738.434714	4632613149.060593	8917351849.70474	5990231057.954704	9154135903.768131	6725129817.950797	7855651592.5854225	6546711416.646332	5750889512.294253	13660179130.584051	6763970661.566865	7722046175.461262	9253782914.115513	7236089463.154924	5129626844.119743	9120906710.64437	7559956810.79889	6825640388.530704	9194279384.179596	8394842603.270364	8234896358.810534
7303298892.239568	15360897593.5624	4871089175.202936	10123842825.410278	3533786948.979413	4957403061.568192	7680533357.502039	4296258921.029046	7506580170.14519	5625945144.660898	4329853289.30532	8242126368.159166	5556941647.517408	8352112667.906367	6257522481.898547	7136227469.107215	6222182949.430824	5358086153.925096	12984837521.714735	5989624045.263479	6816460975.492557	8223548973.454329	6660053224.22218	4698824104.7806	8194733558.578153	7089611204.973071	6341450660.284045	8721312022.513308	8060664798.703837	7598648563.995926
6920952457.326258	14580056646.973635	4666927850.68568	9442768907.759119	3095930490.230752	4691196303.042133	7430756960.7502365	3887067035.877739	7159868587.1249	4699351518.913809	3952899264.385777	7559098336.647386	5209442466.8089905	7922380108.590679	5807580583.750069	6306725333.584906	5818059695.398755	5054051589.091454	12590031808.044827	5626227744.174917	6115380299.298579	7759758454.810237	6306599426.063275	4491693361.246765	7592977895.991463	6726139522.225693	5911157583.700583	7588051507.7480755	7668347856.666798	7073272338.242545
6249840922.962619	13793755293.426968	4450622777.765577	8786529122.954697	2709615310.963937	4496986114.362991	7228547201.457761	3713617813.942638	6745883070.464445	4373362781.580759	3730654182.130474	6808642149.667279	4816454411.940799	7495129159.242391	5171150527.113475	5741601896.081029	5409669307.605469	4327103011.501934	11255205260.56324	5023192032.106133	5498482775.972477	7242692982.9459915	5867043184.251037	3837245612.549812	6865167855.610504	6118594490.6271925	5406567640.809631	7190661168.883296	6706228398.948181	6597036791.140653
5934892291.543056	13202758481.540876	4161641563.141044	8030136461.801526	2502199181.2206216	4292537541.7214546	6340165452.503765	3244634552.115751	6140942289.514966	3913891325.9443865	3244553769.111657	6598111721.166266	4395589061.124517	6838299196.361935	4622214934.089065	4471027494.343943	4603681387.279461	4021932424.83596	11003457188.629723	4699495054.352913	4600380417.29727	6858099631.140015	5507130127.431654	3324153927.379658	5731327094.152107	5768125963.244593	4862241303.920847	6750155775.108685	6355663338.22465	6315754953.213882
5348838587.055935	12759535010.108818	3946297032.24138	7183081541.326616	2294853657.0603776	3940294493.746241	5833828793.727786	3061515202.0603747	5936850429.682536	3646149770.1018004	3107870877.615889	6038511400.028326	4126525033.1389894	6395855678.469172	4332189654.255856	4024469586.228931	4369562937.154492	3678449634.69824	9689670864.11537	4042932191.2011843	4305730154.658169	6559092685.547786	5268942669.91685	3227510225.2736053	5469035923.332128	5430350290.554314	4495628989.213912	6281851990.639953	5620794249.471366	5715729965.839212
5288835226.444939	11382135007.778526	3836274071.3037505	6826295429.6589155	1974946664.5762184	3548034209.6011615	5304101887.533629	2851974460.2046967	5391017412.333817	3134898545.6842637	2814766273.144239	5106969032.971496	3875362275.9821963	6007771800.988371	3998673213.0793824	3572851709.5138917	4047273280.42508	3203174762.57858	9022371342.01013	3638445921.8137727	3910512869.177659	6306553999.421322	4823385453.722308	3062923409.202897	4948359137.954727	5094450791.255461	3840059259.0176277	5675177091.2246895	5273266523.511805	5157516314.216157
4973315372.178683	10695083979.989752	3471374102.528973	6307507009.584556	1350882322.5049946	3336571492.3981633	5086425035.868454	2579438456.3546386	4661072699.495315	2854427680.7579775	2693565576.2768307	4671672464.981541	3774496762.027345	5772806368.927496	3724371974.9872174	3312541076.198045	3794133666.147683	2858491429.364475	8220463080.181203	3421952979.9868665	3606837239.3195024	5885211819.862183	4293521250.632019	2751028926.8081255	4452144256.095808	4749235049.653154	3547040075.5184007	5455891374.518889	4713138719.4081335	4896735636.241892
4655761621.542986	10017853955.973244	3228894629.550398	5847150809.727468	1270075906.9873912	3160091802.9501405	4899199388.573823	2245636813.505055	3827547723.60002	2561190567.022516	2493476505.3528676	4213365155.8493958	3581138738.793858	5252148978.050919	3565434446.7231746	3069487981.9984403	3570361199.977411	2631624885.693896	7698025406.781327	2766758928.5609837	3400960111.8024583	5604947201.783792	4102484383.849762	2480597923.0603247	3697004837.8132854	4390467992.694884	3319447690.6779833	4660818547.918547	4092623755.7351866	4437508392.457709
4301536787.724978	9605293356.338886	2758772488.6342635	5278360921.859225	1092211413.526986	3009338211.7651744	3915156251.199632	1888370029.604066	3678628057.179427	2402997273.5851703	2407276495.615013	4009758739.056732	3327956009.3032465	5092665860.7042675	3270818976.4707365	2738154334.090156	3340152046.3825684	2454556628.174383	7314456313.319717	2660902798.0511627	2993660606.5097895	5300243670.865083	3798025174.2120748	2368155167.1726904	3298981842.961745	4072000672.3157935	2925811866.297234	3948395879.924974	3802005779.1984143	3961838632.047276
3993053991.4043956	9199464488.629248	2548521355.5428514	5043203845.535643	968966062.0643079	2724580802.2695303	3728199291.0981293	1719203070.1794422	3546201893.8974576	2136691329.27869	2156490971.5125813	3687372056.3182983	3023782666.18767	4471535752.242109	3125801104.4762626	2549543835.4419384	3099704591.114356	2318689036.4155	6818859257.392627	2452592549.4952135	2671655544.5476484	5184058479.427453	3476250097.3775187	2250304100.058939	3028727715.3352184	3632654159.69299	2629154733.348673	3474700292.1366363	3336212807.5540853	3854712170.3501134
3620068916.765815	8822343122.88089	2240741355.408335	4751543360.112894	968966062.0643079	2607072901.907649	3516633119.602723	1529912253.714902	3328407608.260106	2008853708.4068413	1994302320.6780744	3452502327.5991783	2684781028.557293	4191910290.4823527	2749239456.1909432	2311021007.7798357	2927927315.76669	2175547716.800096	6288094341.970245	2300954454.340677	2529590525.882188	4809130360.854838	3293999039.7838182	1760117901.1058528	2813818655.764637	3431198495.5987253	2297223662.276639	3109503383.907372	3177733595.5869946	3475263426.774919
3285863162.368202	8080903869.656294	1985516193.0795646	4443663583.762637	813261292.8315568	2434895741.661636	3287543861.3575425	1356225451.042366	3180401916.8873377	1762333623.6162298	1635546954.8261647	3078817682.7400475	2457359807.5347123	3817854904.841961	2488289885.9083533	1923116029.669619	2752289442.699488	2059351382.6255968	6075124119.25875	2086010129.9004571	2373113931.0476446	4562533067.780157	3000651593.81229	1462610918.4011776	2618510681.7257595	3087928621.5643783	2203137296.2615213	2687275675.815025	2823308228.9134836	3221549641.7614083
2991333645.15573	7548301930.428451	1636157470.7334726	4122197504.8405337	759913212.1342806	2215048321.340534	3208374609.9567604	1237477006.8523157	3067264017.2297044	1659927918.7079937	1483678753.1837723	2901552430.1524606	2255954665.4032893	3518568121.691306	2298381050.919979	1601717081.7690463	2276841407.5904512	1927873155.6957936	5585682350.01731	2000503225.7530289	2203640987.0516148	4392010252.385866	2759653860.9867883	1335364158.818238	2348200815.2902074	2866209852.8905554	2017028043.9095743	2446687798.8639035	2615833483.239173	3006829115.6995316
2692532275.4496155	6999913264.439664	1554932021.5101233	3944786140.2315397	575634225.7495039	1972378560.1144195	3025107613.4492307	1128429043.97819	2712911154.4254494	1510111062.1124568	1346545830.0803964	2643600926.5894	2177225640.7303233	3075414718.3736677	1853541870.7485058	1455296061.244942	2074898330.960566	1822398943.3924308	5130171626.879636	1904015796.1406558	2100838918.8723433	3900966259.7460637	2489237925.9641833	1216718326.5447063	2087312761.4363396	2593849021.144934	1913783821.513091	2313785394.254636	2146428534.4585989	2671395859.5593615
2428958422.4623938	6577597324.171977	1379738969.6633396	3715429685.3435965	476873916.9636745	1752274543.5027773	2849519860.7436743	1042568629.4087847	2443704513.6585455	1420931754.187722	1156243754.1469996	2441240759.2173123	1961874301.1281464	2857887703.068832	1590176683.1072373	1354750043.1395075	1912396688.7687619	1564277503.9471054	5027452590.184411	1704588086.4967833	2002339692.0877023	3458393684.6836085	2283058095.687547	1104517190.3023949	1996321211.0714943	2447427365.2645793	1824235684.0078037	2087120577.307114	2011577309.241589	2153956661.270415
2237247172.413135	6368968664.902031	1298396693.9061556	3528318112.2246776	413726325.5097829	1633055874.8443205	2378317293.7285805	859031729.1314777	2323350400.6120543	1169499146.9790177	968041814.5320294	2261312670.5648265	1743132724.6501584	2692697046.9307775	1468167084.7126477	1235106852.2757366	1635851546.8944502	1406164450.0969915	4599995953.990892	1592953494.1992002	1792625190.2629466	3273883128.702937	1849997751.818161	1015968731.6204822	1620680388.2289286	2253091804.191588	1730525994.294451	1900503267.296239	1840414639.718216	1759470597.9147704
2146455917.6711931	6023063447.630202	1157910641.198212	3335251074.391269	387794828.6164696	1488675622.6142023	2111376082.5028331	663419193.8834808	2242656504.981739	1076842642.5950596	968041814.5320294	2182046757.0832253	1617335917.234045	2476336188.710631	1213413720.0859776	916106130.9471259	1442984542.0110772	1118479182.3916047	4233272542.3792934	1443867569.899812	1678507643.0745068	2726887589.233099	1716877610.102174	990377354.074277	1411975353.8185198	1840237042.0573633	1452227394.7000637	1625746774.465635	1766941551.6802533	1470523132.5234635
1882836270.5399928	5719982477.434268	1050142277.9892994	3084898358.661658	324507719.80081064	1259726262.8694456	1957580330.2791092	608448233.816687	2040001116.8393114	761824096.8163699	842079748.935404	1868770928.2501566	1451212248.974086	2224019439.7900724	1108181566.329585	839542104.1056684	1279748361.5948408	994191988.2476063	3865932246.342427	1361843979.4743228	1487401801.8450341	2550186057.1381803	1607331201.457823	898376465.6262499	1336687209.740961	1727560097.4639	1390904276.7237456	1583343561.902208	1631168515.8582015	1337178174.5440955
1752797306.2995925	5255911755.347553	943370589.5346768	2908196218.1813145	294595158.5567688	1151611441.6417832	1704307836.3745766	560840472.8748045	1709017919.3006537	633089752.0282114	718445043.4178696	1625697433.8450437	1331157052.1178305	2084702686.8677251	989523475.3083022	718465803.4955465	1163208903.418767	885503219.0888498	3569397132.4006095	1232149492.1905768	1242063379.8692129	2215659790.711465	1482975309.603921	820877284.2086781	1171907887.412749	1524455062.050511	1236366419.6125708	1424203867.9195051	1358153247.2060883	1215354634.225914
1529768560.7944312	5047155959.729335	910424646.1032734	2463652953.8624887	248015344.36088568	1046746336.5731373	1567993635.8374324	527125083.4449597	1569910952.6461346	609851875.7305336	664875542.2935036	1330246329.369041	1186005926.6334805	1951470948.0456831	875050542.2945772	599438205.3825159	1046203361.1004934	832875997.3961856	3289166842.8949757	1194590327.9433827	1151731523.6311677	2005673916.7626603	1353512508.7848408	744956990.1583903	1011629074.0809244	1325302628.3020473	1177121107.8742115	1360960544.0302374	1233223508.1394076	987963790.4941226
1502601812.4386313	4744238435.805605	853628398.6044337	2346332418.994067	230743172.454948	945948518.3349149	1369699071.4514618	474704572.03940564	1360593881.6426582	609851875.7305336	629953761.1461092	1235044545.8592975	1112778330.3529885	1825325673.7903419	787370146.6013429	560896758.6702523	910822617.028723	748970963.0615915	2636871485.004218	1139982744.1127331	1065187483.5964763	1865887975.2282808	1191679830.989767	646625163.9685264	933160521.3734521	1109243675.4873002	1030223235.856566	1266751017.3671126	1230468976.6578188	920923204.9065219
1263847955.2466812	4578472311.798258	799852216.7513144	2087628779.4488542	212396995.86165458	881518326.8543675	1254573047.6761003	399875960.01760316	1184160487.1620007	597971152.0242951	571031196.6789544	1163440143.8307471	967377419.2645813	1697475972.7652867	731562792.2905536	546506702.7415653	833997069.8172625	659552148.7623795	2496998913.9162507	1000034113.0105469	1027438758.6350822	1597172166.1525478	1103515842.715046	614828838.9137543	758051350.7350422	981595346.6635106	897641956.016256	1238645767.546957	1140977326.5021565	813310473.0284666
1166053699.328134	4207676485.584583	753690688.0749805	1938690446.1235027	166642174.3650055	821536967.0600659	1111488946.1430466	310572425.0698225	1012275794.1954436	554575716.7366471	553379272.6352825	1010821043.2379409	864992775.8697343	1545633570.0997784	664498249.8239783	506814174.38166934	762269085.7709247	581204347.4014486	2045732701.9983869	845871009.0776435	943809288.3242335	1455129242.0875592	1032918784.1002982	550006381.3545347	665512206.8144656	927559865.9080024	782796774.3593829	1216861610.9837878	1044745645.3300354	706239136.0582741
1106045278.8265224	3847239249.591248	652846183.1173055	1798708080.0821216	166642174.3650055	747769053.9603188	906178615.5897834	298944916.1474975	884099121.8877198	463370490.66116095	548584408.5982012	963000786.7632761	718295627.0100952	1387190396.040325	546060801.6849462	439507769.1179814	631063381.5280252	444926770.20678383	1904489016.7400837	707458469.2656635	903851850.3725699	1268882320.8317351	898925661.7613839	519691311.20965064	607669321.7185026	776412076.1369917	721535468.789632	1115003736.8221817	952668658.5765162	657393388.6572812
961442436.3637943	3399896145.0012326	611609062.4514425	1584293738.6644905	143298113.56700593	692709382.2529541	819335554.1647847	258607889.1643306	817380766.6523662	344224792.5260272	504585281.43278754	715422146.2700129	637417345.3377613	1291081926.8385787	518642993.2289042	414508486.743762	520351992.2622108	426102006.45825833	1777801610.0620193	627089480.5833135	835039349.3267527	1202964507.0795078	817864713.9192897	484612884.7075973	507409345.52192754	690790632.4398239	603992955.9301792	959355108.329023	861535840.001553	564855352.1654756
921152509.1225585	3077044642.464285	515366610.76752937	1417227217.1559482	132959046.09313187	617265506.3498527	736646353.9237663	241937148.85427544	733064956.0487332	313336282.25851333	473467108.3051501	654040862.4043728	580882332.3830234	1148136868.6727839	467060309.07861185	375192455.06019795	497791705.85578245	391770909.30377585	1604498630.9491704	569534429.0987408	735424907.9873695	1132621427.607193	776437773.9909908	419517442.9531416	479053348.02873117	592446661.0179842	549096926.5173156	884646235.7637043	777326508.2946378	524029006.0414703
821533893.559903	2770512958.290468	492849100.26431394	1294907833.3692327	118754624.89053738	571200742.440282	678094506.9307896	199588006.1578928	685616974.2700319	297888634.3767054	421635882.28623784	588256246.1387438	465535002.60484123	1020681278.0776219	449525480.2209108	325741525.17142713	465405413.67165	351867693.4020038	1495881796.0879662	481577921.8971956	651831835.3907746	1075846140.4452245	644969869.1653776	366306665.70092744	442281930.2963828	561562890.0817069	453206335.56312263	762842095.693947	748494495.1878422	479836186.2859342
712667950.9350995	2527104146.1650343	476788130.11137813	1188851515.882537	104655101.43943925	525467107.05008894	554323704.4860998	173022563.4815699	581746220.8461843	269901692.31211114	368357234.2909949	480679329.2617673	394500250.7165656	958162259.0491138	402782348.62203646	310086421.23842883	407531316.6877237	302146013.98460054	1404228410.5052536	441720863.27674615	601087400.4635042	985986728.2741514	557308704.5174329	331395053.52638686	360861993.5797111	505508370.4471575	423165228.2598296	637987950.1706833	623827290.4180421	453057334.75576884
662685789.8220989	2308639993.674366	438171960.32949305	1067479207.8865756	100320096.33454444	460737037.32065934	492895920.05506605	139406791.22761938	480322146.2669175	252018195.18647972	326718555.0477816	433676230.0652725	366262923.31013185	794847627.1661451	363402684.06252444	291840051.4410202	386057593.1768293	272848958.7387033	1349065146.5945652	405097119.08394915	506428988.2092225	888368081.0387899	491665631.4217091	320541270.1592112	348793597.2208725	463052827.8584574	417578886.5794126	594021072.6829228	571394802.6945174	396480430.6063949
566200855.2505612	2090244337.2751048	383721099.2653497	983590314.9135664	91677029.10807227	436068184.6703693	424425710.3973668	132446325.58585621	445833080.97588277	238490961.37138402	320073629.55545247	414868396.8990004	348042271.104261	713989467.8839369	347750495.2940026	238428239.12852377	344893999.03963643	255543974.02047673	1231877242.608295	367719951.3673774	476229973.52955437	806962431.3833873	460081533.3825769	294047888.81989855	316050195.2317724	417736684.72440934	383176434.080209	579510609.8080466	516998987.4068832	353474923.30220085
503841445.23956496	1959153329.178641	368360892.5596129	911018816.6931615	91031054.33834952	411040945.08945936	348092406.7279763	132446325.58585621	389923349.4534837	232684122.3259948	239901716.41413882	314777797.5009946	253902062.3215329	615263910.7894187	325519573.48524857	208190887.74368718	305377883.8061106	239750846.9799064	1123346221.1008162	305483225.47190356	418150601.19492364	742649754.0783315	428252607.69997233	251174796.07856464	302677212.2566523	372022087.3597572	344970133.4544366	518110498.29549074	484344324.17418617	337966134.6224
447009529.11796254	1736868285.7200875	348239124.34875697	813623610.695521	78802678.95515469	390773618.5621563	336992089.4640958	120918318.50504816	370720019.4335758	188054468.52893755	197889918.9660853	299760912.0423034	246794751.55727324	568357863.8364216	299022130.07423	171617033.37224403	279680289.8586904	237260969.41696724	1023264849.0811149	283138038.74551797	362773666.7083293	709761727.3933249	389650854.7373343	227436046.30393404	271422019.8139836	322656358.40678537	274652009.45524657	476666308.06523776	397036419.9167604	321332979.02397025
412432388.5276676	1640682926.2990923	335391558.82647073	787820975.8432056	77814440.15957046	341358410.3973011	287931916.2488481	114629268.64619681	341556640.70883286	186927155.68968147	181784171.6155197	296753685.0928676	230134304.5703139	514512120.1655204	287695177.6703687	146141934.25969064	237990149.26914746	212276648.07294703	874923695.4031285	259372219.31708297	289615209.19904196	630662237.8817524	336674287.364981	210788037.65520418	237994489.3957678	307257085.0250159	212722597.08391577	451375158.09861565	348416513.74981236	277596452.19164443
339185318.20031714	1527292086.102996	300267965.1001479	590645004.0583334	67816663.0896225	314877409.1055454	282682357.5459204	102242242.51884674	324701829.65627193	154419736.50907123	174309725.82198435	254965795.6069957	199498554.04006213	461635758.8261482	264226875.9161159	122154017.75571866	237990149.26914746	164251596.83060795	839473274.6519439	238758684.20638207	250079189.2342596	612199512.881571	293534079.1052867	174826376.8580742	224263366.16422716	277633981.835352	191082411.85107428	371749040.33845186	319645813.5364783	242517934.26001433
317960568.2653783	1401138783.527894	284634495.07266563	494309614.638693	67816663.0896225	259806890.9669264	277722670.00342673	78125667.01107068	271467158.80378574	132565461.29133911	163598009.95106304	216739018.81323266	171099467.04389971	429852584.32918155	198217728.6436029	109664167.63651457	216803220.26383433	148709920.67921257	762096147.7862103	208826788.7891071	195211898.70765394	579010058.1333872	227713918.1816827	149851743.1674602	210349375.37959138	240846313.4506874	170454536.14637998	304860004.9900524	308203497.4988552	201273126.62846577
288499529.9172026	1200861132.6144695	268167900.4662562	415220694.19914323	67816663.0896225	251472523.89133433	254847121.32483742	78125667.01107068	271467158.80378574	124406803.62718421	150341060.9318749	214310997.3183099	158518044.1571487	397572566.76015717	162729271.74770984	109664167.63651457	201017613.38834763	141787470.79520202	710249957.8899027	172520784.77887377	179820199.32388425	564729441.2159811	205770599.53959414	132403978.33204646	190587500.66072118	228812572.69040623	157066362.52258196	285083655.4827061	303493459.3559258	189271800.96714926
262698658.4177721	1105991712.8832297	218112412.3017684	353466080.3587446	65859374.51757249	222663096.49180394	235821509.2722842	66701233.930960275	246924386.58885494	119354962.11452763	136738365.7518546	178738637.205304	130227102.0100791	360459251.8308382	143244583.97474208	106886740.16262193	179587942.04675293	118914109.88052326	575272922.2354656	172520784.77887377	162365211.4872072	540737647.6744192	193117253.19473568	124767476.53637579	184593979.02050504	206541826.01448962	133087332.48779114	253731432.92748502	284461007.771491	183031862.03712508
244848596.1812655	941179007.5248305	188761914.78347418	291350725.02008504	63390745.83273728	199794255.21085224	218313188.46193475	66701233.930960275	221454823.58758473	107361316.29121841	130571865.33693954	165173632.4430784	128380342.81827615	312826925.67541885	141231298.55143532	85474479.639966	166682227.39757413	117230986.59897348	535437373.18659145	168768269.50946057	162365211.4872072	473304711.60513353	167873703.39511693	111934674.66288435	167119810.0644736	188772212.59268045	132127532.42220981	233287864.88683406	243917434.64272845	160732464.67482817
234383634.71646297	834218911.1902401	187746555.92342037	232194571.74044147	63390745.83273728	174963017.8206384	198190327.37770528	63862020.12854125	219680787.95390847	96226925.4213496	121832437.35135293	149730072.34580737	112247134.43964581	292624728.7972444	141231298.55143532	70696683.37327693	142305400.0325804	104521871.46012834	482329038.19313747	158604517.59330738	139569295.99140203	441960770.0803839	167873703.39511693	111934674.66288435	136479346.14416704	163674438.53664708	110220777.19889484	210641315.86669907	210728037.48982137	156829464.83003142
197367720.89553154	770633150.6198732	163328928.37636453	221664228.65517002	51609219.368878335	168728774.30636773	191458180.90517932	63862020.12854125	206023551.5187415	90371733.4985832	114188894.8619821	142852461.99607402	101186978.0084559	262696801.44989416	121834522.09664506	70696683.37327693	130769299.21446043	99336189.81671321	446512230.3629596	133674347.97093543	131767929.98132698	403847920.9239827	159915791.97592202	111934674.66288435	136479346.14416704	146913702.3237561	109217526.78865662	184602797.03229693	195294240.90343374	141703527.01215312
175293616.95016795	665272187.664224	133979291.7582937	196825088.0974052	51609219.368878335	152534620.5199649	156540486.62517795	63781023.68478966	188712281.09667906	77295142.55377111	107201092.7710139	126232467.4603512	99343335.22576536	236141962.298873	108401703.17780556	69166368.991712	108047459.9644399	92407042.06079373	405034749.0444955	123482438.95291436	115442189.57860084	367004164.67861766	154255689.35947755	103610592.6160462	132355018.69124827	146913702.3237561	95640608.51825228	173010048.2453136	179766880.4370837	128361669.05037084
171570260.98812932	597738025.3328388	121321810.191284	147129717.85967138	50552583.650452815	143948258.0451976	142482220.08114475	63781023.68478966	161221304.59974316	77295142.55377111	102726513.17540559	110798389.2857347	94223036.6806272	220114293.15358794	108401703.17780556	66101438.08924269	108047459.9644399	88802129.68431439	372428860.2004375	113379580.65727843	108920695.99168319	334799862.5060886	141627215.54855645	93356670.34395301	115889677.75730146	124401639.17346047	95640608.51825228	157654565.764514	154315184.46677405	128361669.05037084
145753389.87098223	510814003.9668248	106524942.34717862	139069469.78830034	50552583.650452815	132394127.5140173	119115998.81126949	52841491.48693745	125930540.963905	60969765.05666771	91301959.2957397	106514446.63282774	88336591.61030184	173313545.741899	88498627.33159511	64983713.13928235	94794999.86659448	81829591.81129517	303570014.70476586	103732992.67888242	108920695.99168319	315851525.2848817	122799879.5289697	82525362.36563222	101150872.77784738	114669565.18793425	91089756.98733224	154752796.21113956	124974873.26290496	108378466.73362339
120169800.44743699	490709117.0924459	89164170.5925987	133812307.68890977	48085238.898857735	125564073.18639034	117087652.69497381	48081916.380997136	109661428.40388717	60393859.199846186	91301959.2957397	98184501.52180973	76891373.16541938	151207397.16588983	86731191.55491978	64165282.214128815	80319113.475241	71822930.67604823	287019397.5358389	103732992.67888242	108920695.99168319	315851525.2848817	120988127.40320955	68176126.55789067	90239944.83140089	98609013.65847269	87976570.42670053	144089265.45593998	108052332.91349877	100408275.07419638
110596083.8580223	450543889.07777154	85874609.68979777	133812307.68890977	45368274.49478178	110815058.44129875	108579540.44670649	48081916.380997136	95249896.89616814	60393859.199846186	78244809.38590924	93149481.37820303	66757785.61550203	141073483.84163785	76133281.2754992	58907964.39329501	66718801.03823477	65971139.75717363	223094614.777689	92429067.03100139	97521855.19048251	310779354.44656724	113830160.2893315	62945225.78723859	81380681.01210172	87190828.12163846	74935790.31798328	136189747.4131256	102030493.35690738	83632519.02611412
106282916.04428117	397356109.87669945	79638885.06730099	122331476.08530314	43553794.819192745	100094147.97070299	102554708.36536364	48081916.380997136	95249896.89616814	54242421.55949551	78244809.38590924	69222887.53965805	64289181.85861239	130027053.94239154	69431703.03321943	53866878.144060455	66558546.220305905	65261757.349458866	202527608.421842	89226142.29383029	81451932.90041625	298156772.9644789	113830160.2893315	56324908.96672992	69273203.19323733	79446712.16018343	69138488.31776476	123060212.06990376	97946319.97010069	74780469.7687168
106282916.04428117	367632632.2757161	79638885.06730099	112441554.40017308	42528740.84684743	94392334.8505152	92213083.70076695	48081916.380997136	94037327.9708792	54242421.55949551	68164066.70722729	62859334.551068135	50275227.62416617	109724120.57199356	69431703.03321943	47008086.21647121	64396595.77321116	62415168.37682973	145342048.7275802	81201118.3454604	75019417.9387356	232945140.79921037	106075180.75951217	56324908.96672992	68912099.18757473	70088541.53950405	65268501.17682774	106768312.83099177	92235026.62779875	74587673.50268848
88273812.74092647	333218008.22177374	73706854.79487957	96311312.46163832	42528740.84684743	87491026.58573568	90713538.73173787	47462939.752447836	93846551.9019721	47615985.62353301	65739527.77239358	61832614.55049343	49847579.15922471	100128667.35242599	69087891.08977754	39879566.22891416	62794534.50427155	58483433.48190117	138654247.7703144	77777059.33747251	63610322.07798275	226913980.59686327	105333102.3137927	43400115.793894	60228718.00851507	65738601.78059396	55492696.02654648	91743454.7929543	50566679.3529754	70467994.6293446
83269851.05241628	298029123.58934176	64602966.383966714	95020314.29290935	28380368.841150224	80831306.74681243	89730541.93943232	47462939.752447836	83620723.75057109	47615985.62353301	65739527.77239358	57354393.5529164	46722958.7079292	94327733.74899125	52092441.16289546	38468536.79916131	62315831.08569599	58483433.48190117	127522752.62706716	76485408.17318086	54993070.04849046	208182487.71137273	105333102.3137927	37697652.1572699	57481275.10412008	59411218.1481882	54230945.53580884	91743454.7929543	45715670.05298258	67521127.85885133
79801542.85300545	257261993.63438898	58070920.5234943	79345496.77593665	26531396.702916127	71964740.78933944	79913198.3717807	37927234.83194734	81334243.42327541	47615985.62353301	65739527.77239358	55143478.080655456	42471514.90894442	79885603.83692025	42817054.954138756	35051678.03087179	59763830.160184465	51638575.65161002	109806359.87469563	70868092.87748052	46931359.17694443	198751275.66174933	97454930.16930959	37697652.1572699	49138686.937399015	56796433.94596522	44931352.76373885	86728745.00929353	45715670.05298258	65467413.5178249
77408029.2199407	240608792.80237618	58070920.5234943	71966336.85729152	25279384.451887384	65327711.760611095	69951233.32641901	37927234.83194734	67614318.52153283	47615985.62353301	64995464.782200485	55143478.080655456	40875136.30992402	74385303.4375592	41597788.848664604	34509834.544249505	56436426.14579357	46522803.3562651	79401558.66107634	70868092.87748052	46931359.17694443	188295829.7506163	89656537.80865912	34310503.46530319	41191362.63011106	49519953.79385822	43206308.66950019	85944700.30879995	41888911.4188936	55196851.80094937
72251125.50414449	227307485.54702574	55824081.57417874	63817028.9025068	21809239.699713793	65327711.760611095	57500305.77128009	37239691.518758684	64544556.50399985	37779134.61619775	59563218.49723821	53191231.36498503	40875136.30992402	67459536.1034035	41597788.848664604	34509834.544249505	50528850.21704483	39727267.86550671	68945136.40478922	70868092.87748052	46931359.17694443	162447854.44923034	85759237.8827409	28348312.045073543	37743283.72210583	45099942.382549815	43206308.66950019	84741360.35097192	41888911.4188936	51519799.99678603
68971312.13574333	208299002.0532488	52513738.57318925	50387333.26872041	19653431.121030506	61926023.77422994	57500305.77128009	30786253.547039825	63621887.31275491	37779134.61619775	43038252.55485185	51656093.11437797	40875136.30992402	64546581.77162327	41597788.848664604	34509834.544249505	44339083.63147083	34412178.019569814	64681245.864131436	59862240.7763173	43175722.77970677	152509318.4496049	85759237.8827409	24744006.3721278	32960045.72908225	40926910.34281526	43206308.66950019	77038270.40899152	41175641.7321683	51454532.20189582
63830797.21713714	192826662.59880355	48108796.63842045	50387333.26872041	19653431.121030506	56219264.90154827	54062861.12178097	24385845.341905855	52892748.831054285	37779134.61619775	42018315.86688535	51656093.11437797	40875136.30992402	57068593.513525814	38213978.69298444	33487958.71075617	38818551.26359758	25889193.460228004	56158581.60773226	59862240.7763173	39829985.935913704	134458761.4460623	78996934.28261517	24744006.3721278	32960045.72908225	35779508.38215914	43206308.66950019	77038270.40899152	36818291.4480151	46680582.171251245
61274059.41351901	167046190.9086663	44469153.38234138	49947635.07611895	15236585.830165707	49715282.39469779	53392078.39986096	23226029.194072515	52892748.831054285	33233783.476532795	39293437.55816619	51294205.94994185	38684656.01793836	53197202.84767417	38213978.69298444	33154919.98427297	38818551.26359758	25889193.460228004	47928198.027042575	59862240.7763173	39829985.935913704	118094583.18594012	70421795.34079753	20172833.741594955	32960045.72908225	35124104.27862503	36026668.11382199	73953581.73238476	31944273.846493937	43045599.85951851
61274059.41351901	143042239.5675604	42921536.908133276	42095215.5281941	15236585.830165707	43143505.74844928	50312800.09953995	23226029.194072515	42269146.11012226	33233783.476532795	36179496.50018878	51294205.94994185	38240253.88061784	51883592.32556313	38213978.69298444	27945215.254996717	38818551.26359758	25889193.460228004	47928198.027042575	53239145.03549386	36401310.6482429	100272428.2479195	65728885.14848909	20172833.741594955	32300601.96216713	35124104.27862503	34611964.92301641	65632008.84164499	26771873.596545167	43045599.85951851
56815389.99159659	137568187.79132012	40763135.05368215	39332168.31935716	15236585.830165707	37533695.43395032	43135224.656731136	23226029.194072515	40002882.36393509	33233783.476532795	28917845.147172317	50172807.15732007	38240253.88061784	49550042.9692741	36400691.37291578	27945215.254996717	38818551.26359758	25889193.460228004	42283811.52895629	53239145.03549386	34031183.683573306	73242196.04389054	61977901.08293429	20172833.741594955	27824253.48935169	35124104.27862503	34011827.0346068	65191096.31359261	26771873.596545167	42672413.30078616
49941389.890977174	121873019.66338669	40763135.05368215	31118781.261422977	15236585.830165707	37533695.43395032	43135224.656731136	23226029.194072515	29735466.614967532	33233783.476532795	24252283.515578195	50172807.15732007	34744501.104403034	46518980.90516788	35774537.50802578	27945215.254996717	37890154.941770405	25889193.460228004	33957076.84445864	53239145.03549386	27936590.865399063	71998195.12678039	50977999.6325245	20172833.741594955	26442096.26862792	34649030.13534973	34011827.0346068	65191096.31359261	26771873.596545167	42672413.30078616
43172694.00044209	112326357.44122784	35136642.66378697	31118781.261422977	15236585.830165707	33824714.93036501	41492439.73739516	23226029.194072515	29735466.614967532	33233783.476532795	24252283.515578195	40335563.567837685	27365791.918281246	46518980.90516788	34124338.31215853	27945215.254996717	37890154.941770405	25889193.460228004	33957076.84445864	53180036.583276	27780796.004524015	71998195.12678039	50977999.6325245	20172833.741594955	26442096.26862792	34649030.13534973	33302484.85419718	54958704.90178906	26771873.596545167	42237653.990768656
43172694.00044209	102323303.08530323	33790283.58222286	29300523.91353331	15236585.830165707	33103224.43845988	41492439.73739516	23226029.194072515	29735466.614967532	33233783.476532795	20979940.255645763	39461343.59351568	26085641.89722291	44473168.1813402	34124338.31215853	27945215.254996717	37436055.65047784	25889193.460228004	33957076.84445864	53180036.583276	26439040.404123593	66347427.32486167	38804431.74826635	20172833.741594955	26442096.26862792	29727953.25182905	28308521.18970667	44336328.817362905	25478807.645053986	41381806.42411827
43172694.00044209	96807922.44769888	30399683.840149507	28777757.036917415	13992333.247950813	33103224.43845988	41492439.73739516	23226029.194072515	28919918.448817994	33233783.476532795	20979940.255645763	36922343.116281115	26085641.89722291	38740566.95210601	32406908.94313203	27945215.254996717	34520344.6489631	25889193.460228004	29600106.904265754	51686819.16954901	26439040.404123593	53469880.87417433	38804431.74826635	20172833.741594955	26442096.26862792	29532711.63051771	28308521.18970667	38761812.498702906	23858912.31554545	41381806.42411827
35910497.47730631	83301914.2043188	28331349.33086171	25588498.90032362	13742324.973207079	27893984.109376695	41125716.11188164	23226029.194072515	27904972.61186453	33233783.476532795	20979940.255645763	35981530.65840041	26085641.89722291	35232325.17097717	30793972.509335253	27945215.254996717	29380294.192281816	25889193.460228004	23426059.79155421	46178496.89948746	26439040.404123593	50259107.77025635	37341270.87377222	20172833.741594955	26442096.26862792	23286309.721371412	26647787.57937342	36289338.68386021	23858912.31554545	33840649.21550151
30328503.985915635	79488930.61775032	28331349.33086171	16551477.424450053	13742324.973207079	27893984.109376695	37589386.707108244	23226029.194072515	27451923.06852656	33233783.476532795	19399831.88270423	34420033.092628084	26085641.89722291	34157790.92391152	29292697.933823697	27717479.67004946	28908373.52206976	25889193.460228004	23426059.79155421	39826217.72171569	21083320.72610906	49916897.64040447	34222700.79139063	17726162.22945907	26442096.26862792	23286309.721371412	25029638.99703141	35502317.29113524	20226255.53716498	33840649.21550151
30328503.985915635	79316599.70559967	27553278.51474953	15886580.580370208	13742324.973207079	23163718.1709084	37589386.707108244	19593302.361031406	25834602.417597502	33233783.476532795	19399831.88270423	34420033.092628084	26085641.89722291	33680048.93162117	29292697.933823697	27717479.67004946	28908373.52206976	25889193.460228004	23426059.79155421	38589654.617591076	21083320.72610906	47952085.26095944	34222700.79139063	17726162.22945907	26442096.26862792	22572992.67092914	25029638.99703141	35502317.29113524	19652904.800786383	33840649.21550151
30328503.985915635	78441250.52845134	27553278.51474953	15886580.580370208	13742324.973207079	23163718.1709084	31462712.660533465	19593302.361031406	25834602.417597502	28741807.801822037	19399831.88270423	31461589.014625408	26085641.89722291	33680048.93162117	29292697.933823697	24944451.850563556	28908373.52206976	20396389.39234892	21976719.428212464	38589654.617591076	21083320.72610906	42939063.04826744	30790313.28900651	17726162.22945907	26076904.815812342	21363772.606911413	23834757.364688788	34308958.06203305	19043073.906689066	33840649.21550151
30328503.985915635	75584655.73470399	20439361.77693473	15886580.580370208	13742324.973207079	22810833.355393004	28547587.7622288	17646739.760588963	24817172.316250008	28741807.801822037	19399831.88270423	27875325.912802514	26085641.89722291	24035434.927258298	26083269.648680408	24944451.850563556	26515177.14581697	20396389.39234892	21976719.428212464	38589654.617591076	19927596.897476077	42750086.059866585	30790313.28900651	17482850.255000718	26076904.815812342	21012193.784584664	18015721.631278004	34308958.06203305	19043073.906689066	32686585.08399231
30328503.985915635	71675129.43889369	20439361.77693473	15886580.580370208	11496593.152365146	22810833.355393004	27897678.132910673	17646739.760588963	21195863.370971207	28741807.801822037	18421703.485575374	17940022.893802453	22152110.993846577	24035434.927258298	26083269.648680408	21592842.77454297	26254738.999586046	16644826.01610619	21976719.428212464	36950492.979168944	19867607.349244934	37347192.95971979	30790313.28900651	17482850.255000718	19117451.858454157	21012193.784584664	18015721.631278004	34308958.06203305	19043073.906689066	30707790.316398952
29755674.240862988	65518571.32118602	20439361.77693473	15886580.580370208	11496593.152365146	22810833.355393004	27897678.132910673	17646739.760588963	21195863.370971207	28741807.801822037	18421703.485575374	16593794.994027553	21605375.483731378	24035434.927258298	25458117.038737856	21592842.77454297	26254738.999586046	16644826.01610619	17698426.19054695	34818268.97655849	19286258.321843885	37347192.95971979	28859671.144656837	17482850.255000718	17516014.78354029	21012193.784584664	18015721.631278004	30042557.872466113	15935576.797553763	30707790.316398952
29755674.240862988	55490948.89794921	20439361.77693473	12942991.073972873	9791875.815032607	16962561.321872264	26729988.845073223	17646739.760588963	19224458.776709452	28741807.801822037	17183252.915789086	16593794.994027553	21605375.483731378	24035434.927258298	23939677.69417275	21592842.77454297	26254738.999586046	16644826.01610619	17698426.19054695	32511743.22477062	15569146.575001607	37347192.95971979	28859671.144656837	17482850.255000718	17516014.78354029	21012193.784584664	18015721.631278004	26586450.778017674	15935576.797553763	30707790.316398952
29755674.240862988	52342884.91862733	20008041.077641733	11461552.847808447	9791875.815032607	16962561.321872264	26729988.845073223	17646739.760588963	18708617.460889034	25880385.82770428	17183252.915789086	16593794.994027553	21605375.483731378	24035434.927258298	18807949.09807798	21592842.77454297	23859554.091199744	16644826.01610619	17698426.19054695	32511743.22477062	15296707.09109222	37347192.95971979	25038554.22307289	17482850.255000718	17516014.78354029	21012193.784584664	18015721.631278004	26586450.778017674	15935576.797553763	29722344.913378716
29155157.30024322	48998032.73110553	18268328.972323116	11461552.847808447	9791875.815032607	15560609.152149716	26476806.49831079	15986619.653080562	18708617.460889034	25880385.82770428	16875922.368861787	16593794.994027553	21605375.483731378	24035434.927258298	18807949.09807798	19908348.367754485	23370855.511971734	16644826.01610619	17698426.19054695	31228191.359210953	15296707.09109222	34833745.478255704	24921505.50806101	17482850.255000718	16136226.190803112	20915288.983410988	18015721.631278004	26586450.778017674	15935576.797553763	29722344.913378716
28430078.8754909	48998032.73110553	18139961.698420465	11461552.847808447	9791875.815032607	15560609.152149716	26476806.49831079	15986619.653080562	18617699.670276836	23667452.61528209	16875922.368861787	16593794.994027553	21605375.483731378	24035434.927258298	18410148.008217633	19908348.367754485	23008604.81123547	16644826.01610619	15889586.140680363	24795878.582131457	13459217.84750524	34833745.478255704	24921505.50806101	14899086.02717002	16136226.190803112	20915288.983410988	18015721.631278004	25371500.996555325	15099309.249422511	27273851.114026677
28430078.8754909	43227903.15030747	17431751.06257186	11461552.847808447	9791875.815032607	15560609.152149716	24279471.92532332	15986619.653080562	18617699.670276836	23667452.61528209	16073252.911366949	16593794.994027553	21075908.070273213	24013119.487093512	18410148.008217633	19908348.367754485	22058907.633602183	16644826.01610619	15889586.140680363	24107026.8603217	12616301.962288506	34012684.96539226	24921505.50806101	13780542.14188966	13030337.009859407	20506176.976778913	16938607.83922539	22357344.806295402	15099309.249422511	25734760.561467547
28430078.8754909	36964085.32481634	17431751.06257186	11162968.07461844	8788984.30192675	14059873.158776324	23804568.679445986	15986619.653080562	16634275.958953544	22947573.29072926	16073252.911366949	15798384.596585086	21075908.070273213	24013119.487093512	18410148.008217633	19908348.367754485	22058907.633602183	15948921.832555579	15347980.489314865	24107026.8603217	12616301.962288506	30142903.988136083	24921505.50806101	13780542.14188966	13030337.009859407	20506176.976778913	16938607.83922539	22357344.806295402	15099309.249422511	23109460.56891402
28430078.8754909	36964085.32481634	17431751.06257186	11162968.07461844	8788984.30192675	14059873.158776324	23804568.679445986	15986619.653080562	16480162.912761595	20790452.718729105	16073252.911366949	15748010.300418876	19814834.5852335	23372394.4557408	18410148.008217633	19908348.367754485	20591078.356220838	15948921.832555579	15347980.489314865	17560569.324495565	12616301.962288506	24215156.848690867	23739619.303152796	13780542.14188966	12187969.33000178	20506176.976778913	16938607.83922539	18759618.850435976	14834195.510286998	19136749.61896771
26529108.626334824	35431170.06671673	13328383.352968791	11162968.07461844	8788984.30192675	14059873.158776324	23804568.679445986	15986619.653080562	16279247.5084956	18596706.552451424	16073252.911366949	15504765.683427056	19814834.5852335	23372394.4557408	15896321.695476534	19908348.367754485	20591078.356220838	15948921.832555579	15347980.489314865	14930271.404496051	11832670.016705181	24215156.848690867	23739619.303152796	10306575.598401843	12187969.33000178	20506176.976778913	14922828.132271066	16981865.507789932	14834195.510286998	18818861.515808783
26146849.65720642	34391149.751991086	13328383.352968791	11162968.07461844	8788984.30192675	14059873.158776324	20566361.10386537	15986619.653080562	16279247.5084956	17351821.059431028	16073252.911366949	15504765.683427056	19814834.5852335	22982275.986224797	15896321.695476534	16647518.525205422	20591078.356220838	15948921.832555579	15094335.946748191	14435071.158536712	11832670.016705181	24168691.198227264	23739619.303152796	10306575.598401843	12187969.33000178	20506176.976778913	13866164.159833474	16981865.507789932	14834195.510286998	18818861.515808783
22770918.683466412	34183622.85874198	13328383.352968791	11162968.07461844	8788984.30192675	13052873.229964104	18478457.857609108	13466109.97197112	14321859.249377169	17351821.059431028	16073252.911366949	15504765.683427056	19814834.5852335	21892615.68465919	15896321.695476534	16647518.525205422	20591078.356220838	15948921.832555579	15094335.946748191	14435071.158536712	11832670.016705181	20711405.866471138	23271591.214992214	10306575.598401843	12187969.33000178	20506176.976778913	13566736.214470927	16981865.507789932	14834195.510286998	18818861.515808783
20425178.428636998	30223257.743077338	13328383.352968791	11162968.07461844	8788984.30192675	13052873.229964104	18478457.857609108	13466109.97197112	13237661.325046157	17351821.059431028	15427985.837874684	15504765.683427056	19753582.676615342	21892615.68465919	15896321.695476534	15648816.348650116	20591078.356220838	15948921.832555579	15094335.946748191	14435071.158536712	10877528.80387412	19203040.867203187	19438495.650129683	10306575.598401843	12187969.33000178	20506176.976778913	13566736.214470927	16981865.507789932	14834195.510286998	17744998.998951383
20425178.428636998	29489993.547490723	13328383.352968791	11162968.07461844	8788984.30192675	13052873.229964104	18478457.857609108	13466109.97197112	13237661.325046157	14992942.20634706	15427985.837874684	15504765.683427056	18864016.83375488	19730061.928737003	15896321.695476534	13153084.60265126	20399797.087913852	15948921.832555579	15094335.946748191	14435071.158536712	10877528.80387412	18148423.813866436	18951407.916945837	10306575.598401843	12187969.33000178	18721891.131744266	13566736.214470927	15427199.787691068	14834195.510286998	17744998.998951383
20425178.428636998	26599286.909149893	11674268.481162751	11162968.07461844	8788984.30192675	13052873.229964104	18478457.857609108	13466109.97197112	13237661.325046157	14992942.20634706	15264915.12089217	15504765.683427056	18864016.83375488	19421495.205703966	15599152.321376152	12514694.96825458	19253660.361966256	15948921.832555579	10113255.473943818	14435071.158536712	10877528.80387412	14789262.117539413	18951407.916945837	10306575.598401843	12187969.33000178	18721891.131744266	13566736.214470927	15427199.787691068	14466131.116054762	17744998.998951383
20425178.428636998	26599286.909149893	11674268.481162751	11162968.07461844	8788984.30192675	13052873.229964104	16347656.6941798	13466109.97197112	13237661.325046157	14992942.20634706	12687876.99316417	15504765.683427056	18864016.83375488	15945624.767076803	15599152.321376152	12514694.96825458	19253660.361966256	15948921.832555579	9743499.481194036	14435071.158536712	10877528.80387412	12185217.554034157	15915861.286792804	10306575.598401843	12139221.125596134	17449492.247152455	13566736.214470927	15427199.787691068	14370643.74061326	17744998.998951383
20425178.428636998	26599286.909149893	11097168.275584731	11162968.07461844	8788984.30192675	13052873.229964104	16347656.6941798	13466109.97197112	13237661.325046157	14992942.20634706	12687876.99316417	15504765.683427056	14478577.811332757	15603480.709091978	12975915.959980287	12514694.96825458	16818698.69358666	15948921.832555579	9743499.481194036	14435071.158536712	10877528.80387412	12185217.554034157	15915861.286792804	10306575.598401843	11794356.788608031	15618666.035730131	13566736.214470927	15427199.787691068	14370643.74061326	16141310.426620735
20425178.428636998	26599286.909149893	10525123.234322857	11162968.07461844	8661009.70820725	13052873.229964104	16347656.6941798	13466109.97197112	12248815.477285096	14992942.20634706	12687876.99316417	15504765.683427056	14478577.811332757	15603480.709091978	12743275.804484595	12514694.96825458	14541306.656302493	15948921.832555579	9743499.481194036	12136302.155803787	10877528.80387412	12185217.554034157	15915861.286792804	10306575.598401843	11794356.788608031	15618666.035730131	13566736.214470927	15427199.787691068	14370643.74061326	14935029.717086561
17914325.98727529	26599286.909149893	10525123.234322857	11162968.07461844	7229272.86271602	13052873.229964104	14910097.761692727	13466109.97197112	11259019.644850902	14992942.20634706	12687876.99316417	15504765.683427056	14478577.811332757	15603480.709091978	12743275.804484595	12514694.96825458	14541306.656302493	13726395.465501929	9743499.481194036	9813621.030203532	10877528.80387412	12185217.554034157	14966605.266570972	10306575.598401843	11212553.617827129	14409302.680546258	13412800.242339108	15427199.787691068	14370643.74061326	14935029.717086561
17914325.98727529	25693929.846078943	10279157.116501965	11162968.07461844	5528122.679758297	13052873.229964104	14506157.744075017	13466109.97197112	11259019.644850902	13673935.95975576	10858293.66246411	14557823.502780365	14478577.811332757	15603480.709091978	12666676.828353388	12514694.96825458	14541306.656302493	13726395.465501929	9509332.261842396	9813621.030203532	10877528.80387412	10641068.115026912	13757642.936101865	10306575.598401843	11212553.617827129	14409302.680546258	13412800.242339108	15427199.787691068	14226679.346466549	10909963.584526073
17914325.98727529	23324593.35405439	10279157.116501965	9463818.367193647	5528122.679758297	12690894.50033982	14183170.8907774	13466109.97197112	11259019.644850902	13673935.95975576	10858293.66246411	14557823.502780365	14467223.624219084	15603480.709091978	12666676.828353388	12514694.96825458	14541306.656302493	12808426.81849022	8155980.370823939	9813621.030203532	9433884.235378476	10641068.115026912	13757642.936101865	9744664.379156943	11212553.617827129	14409302.680546258	13412800.242339108	14060338.736893447	13589467.314784883	10909963.584526073
15196648.959613765	21172490.34311938	9753859.05908814	9463818.367193647	5528122.679758297	12690894.50033982	13306052.70131145	13466109.97197112	11259019.644850902	12143321.695413012	10858293.66246411	14557823.502780365	13936771.813593961	15603480.709091978	12139087.521318506	12514694.96825458	14541306.656302493	12808426.81849022	8155980.370823939	9813621.030203532	8621390.760997036	10641068.115026912	12318306.265139617	9744664.379156943	11142460.997278238	14409302.680546258	13412800.242339108	13605049.968726853	10717081.118414361	10909963.584526073
15196648.959613765	21172490.34311938	9753859.05908814	8746598.207362948	5528122.679758297	12690894.50033982	11282247.839767905	13466109.97197112	11252158.149546428	12143321.695413012	10858293.66246411	14557823.502780365	13671104.104436075	15603480.709091978	12139087.521318506	12514694.96825458	14541306.656302493	12808426.81849022	8155980.370823939	9813621.030203532	8621390.760997036	9403397.091206096	12318306.265139617	9744664.379156943	11142460.997278238	13078662.00047244	13118236.366643496	11320213.349909358	10504165.434402732	10909963.584526073
13420160.502207156	18077232.881311055	9753859.05908814	8746598.207362948	5528122.679758297	12690894.50033982	11282247.839767905	10620015.752777386	10227924.600344459	9308949.614795487	10858293.66246411	14557823.502780365	13671104.104436075	15603480.709091978	12139087.521318506	12514694.96825458	14541306.656302493	12808426.81849022	8155980.370823939	9813621.030203532	8621390.760997036	9403397.091206096	12318306.265139617	9744664.379156943	11142460.997278238	13078662.00047244	13118236.366643496	11320213.349909358	10504165.434402732	8470462.448720716
13420160.502207156	15953504.98691122	9753859.05908814	8746598.207362948	5528122.679758297	11276191.074786473	11282247.839767905	10620015.752777386	10227924.600344459	9308949.614795487	10858293.66246411	14557823.502780365	13671104.104436075	15603480.709091978	12139087.521318506	11653330.802552238	14327535.303667132	11881222.028345084	8155980.370823939	9813621.030203532	8621390.760997036	7750226.413721279	12166940.447959153	9744664.379156943	11142460.997278238	11804887.65510245	12368816.371593175	11320213.349909358	10504165.434402732	8470462.448720716
13420160.502207156	15879527.972700097	9753859.05908814	8746598.207362948	5528122.679758297	11276191.074786473	10855167.554557683	10620015.752777386	10227924.600344459	9308949.614795487	10858293.66246411	14557823.502780365	13671104.104436075	15603480.709091978	12139087.521318506	11558334.551991096	14327535.303667132	10270479.917897006	8155980.370823939	9813621.030203532	8621390.760997036	7163167.034319736	12166940.447959153	9744664.379156943	11142460.997278238	11804887.65510245	11251826.300144536	9862063.325756691	10504165.434402732	8470462.448720716
13420160.502207156	13789289.588717494	9753859.05908814	8746598.207362948	5528122.679758297	11276191.074786473	10855167.554557683	10620015.752777386	10227924.600344459	9308949.614795487	10858293.66246411	14557823.502780365	13671104.104436075	15603480.709091978	12139087.521318506	10847286.200089095	14327535.303667132	10270479.917897006	8155980.370823939	9813621.030203532	8621390.760997036	7163167.034319736	10578221.217890501	9744664.379156943	11142460.997278238	11804887.65510245	11251826.300144536	9862063.325756691	10504165.434402732	8470462.448720716
12683621.654166935	13789289.588717494	9753859.05908814	8746598.207362948	5528122.679758297	11276191.074786473	10855167.554557683	10620015.752777386	10227924.600344459	7558809.592913868	10858293.66246411	13339758.11157115	13671104.104436075	15603480.709091978	11454570.87887472	10847286.200089095	14327535.303667132	9833489.34436919	8155980.370823939	9813621.030203532	8621390.760997036	7163167.034319736	10578221.217890501	9744664.379156943	9922512.557414396	11804887.65510245	11251826.300144536	9862063.325756691	10504165.434402732	8470462.448720716
12683621.654166935	12283695.171335442	9753859.05908814	8734445.532138135	5528122.679758297	11276191.074786473	9205901.903414994	10620015.752777386	9101741.505288428	7558809.592913868	10858293.66246411	13339758.11157115	13671104.104436075	15603480.709091978	11299842.733091608	10809312.855424894	14327535.303667132	9833489.34436919	8155980.370823939	8749394.889755324	8180523.5156458225	7163167.034319736	10578221.217890501	9744664.379156943	9922512.557414396	10418098.83283774	11251826.300144536	9862063.325756691	10504165.434402732	8470462.448720716
9154195.002722302	12004372.912681783	9753859.05908814	8734445.532138135	5528122.679758297	11276191.074786473	9205901.903414994	10196904.553247187	9101741.505288428	7558809.592913868	10858293.66246411	13038866.186478177	12843163.69385773	12942540.28697654	11299842.733091608	10809312.855424894	12607423.351867674	9833489.34436919	8155980.370823939	8749394.889755324	8180523.5156458225	7163167.034319736	10578221.217890501	9744664.379156943	9922512.557414396	10418098.83283774	9530391.843431896	9505106.4146235	10504165.434402732	7623378.715997114
9154195.002722302	12004372.912681783	9565263.178708231	8734445.532138135	5528122.679758297	11276191.074786473	9205901.903414994	10196904.553247187	9101741.505288428	7558809.592913868	10858293.66246411	13038866.186478177	12588368.513459431	12118268.537230223	11299842.733091608	10809312.855424894	12607423.351867674	9833489.34436919	8155980.370823939	8749394.889755324	8180523.5156458225	7163167.034319736	10578221.217890501	9744664.379156943	9922512.557414396	8951005.99225246	9530391.843431896	9505106.4146235	9132097.174997602	7623378.715997114
9154195.002722302	12004372.912681783	9565263.178708231	8734445.532138135	5528122.679758297	11276191.074786473	6558063.201097275	10196904.553247187	9101741.505288428	7558809.592913868	8409334.703301735	12834479.593227796	11557444.627050402	11369424.257506175	9028437.867648764	10809312.855424894	12607423.351867674	9833489.34436919	8155980.370823939	8602092.559564954	7126362.710503968	7163167.034319736	9796223.95023805	9744664.379156943	9922512.557414396	8951005.99225246	9061356.495678095	9505106.4146235	9132097.174997602	7623378.715997114
9154195.002722302	10732617.75802295	6857879.104617772	8734445.532138135	5528122.679758297	10353448.946090918	6558063.201097275	9625102.733928928	7466082.804409592	7558809.592913868	6656026.289728737	10755230.974664204	11138193.505331896	11369424.257506175	9028437.867648764	10809312.855424894	12443247.329932913	7223449.684345652	8155980.370823939	8602092.559564954	7126362.710503968	7163167.034319736	9796223.95023805	9744664.379156943	8591929.059846057	8951005.99225246	9061356.495678095	9505106.4146235	9132097.174997602	7623378.715997114
7661280.209729069	10732617.75802295	6857879.104617772	8734445.532138135	5528122.679758297	10353448.946090918	6558063.201097275	9625102.733928928	7466082.804409592	7443272.034944635	6656026.289728737	10755230.974664204	11138193.505331896	11369424.257506175	9028437.867648764	10809312.855424894	12443247.329932913	4979905.158782725	8155980.370823939	8602092.559564954	7126362.710503968	7163167.034319736	9796223.95023805	8844758.919165887	8591929.059846057	8951005.99225246	9061356.495678095	9505106.4146235	8465711.988626104	7623378.715997114
7661280.209729069	9893354.427236648	6857879.104617772	8734445.532138135	5528122.679758297	9520554.284857174	6558063.201097275	9625102.733928928	7466082.804409592	7443272.034944635	6656026.289728737	10605890.328909896	11138193.505331896	11261582.411228932	9028437.867648764	9853736.578270111	12443247.329932913	4979905.158782725	8155980.370823939	8602092.559564954	7126362.710503968	7163167.034319736	9796223.95023805	8844758.919165887	7109896.325123771	8951005.99225246	9061356.495678095	9505106.4146235	8465711.988626104	7366698.424021311
7661280.209729069	9893354.427236648	6857879.104617772	8734445.532138135	5528122.679758297	9520554.284857174	6558063.201097275	9111656.681944532	7466082.804409592	6680747.493652945	6656026.289728737	10605890.328909896	11138193.505331896	11200847.153102316	9028437.867648764	9654133.643037733	12397445.933875935	4979905.158782725	8155980.370823939	8602092.559564954	7126362.710503968	6689628.639064688	9796223.95023805	8844758.919165887	7109896.325123771	8951005.99225246	9061356.495678095	9387688.982465444	8465711.988626104	7366698.424021311
7661280.209729069	9720172.957618946	6857879.104617772	8684239.610476255	5528122.679758297	9520554.284857174	4837556.759933481	9111656.681944532	7466082.804409592	6680747.493652945	6656026.289728737	10605890.328909896	10709932.669446824	11200847.153102316	9028437.867648764	9654133.643037733	12397445.933875935	4979905.158782725	8120259.689505436	8602092.559564954	7126362.710503968	6689628.639064688	9796223.95023805	8844758.919165887	7109896.325123771	8724020.000641692	8175387.079776833	9387688.982465444	8465711.988626104	7366698.424021311
7661280.209729069	9720172.957618946	6857879.104617772	8684239.610476255	5528122.679758297	9520554.284857174	4837556.759933481	9111656.681944532	7357941.48954739	6680747.493652945	6656026.289728737	10605890.328909896	10279820.98700854	10706500.788566567	9028437.867648764	9654133.643037733	12397445.933875935	4979905.158782725	8120259.689505436	8602092.559564954	6550712.870850804	6023922.651224631	9796223.95023805	8844758.919165887	7109896.325123771	8724020.000641692	8175387.079776833	9349415.115986668	8465711.988626104	6116358.1716709575
6236105.706436167	9720172.957618946	6857879.104617772	6036809.0228763595	5528122.679758297	7556895.223847615	4323051.025343316	9111656.681944532	7139093.875868736	6680747.493652945	6656026.289728737	10226920.165124163	9270903.860129807	10706500.788566567	8848594.636214197	9654133.643037733	10624624.772631664	4979905.158782725	8120259.689505436	8602092.559564954	6550712.870850804	6023922.651224631	9796223.95023805	7831905.460463801	7109896.325123771	5744794.105648117	8175387.079776833	6674429.863836993	8465711.988626104	6116358.1716709575
6236105.706436167	9652475.27294496	6857879.104617772	6036809.0228763595	5528122.679758297	7375288.17720539	4323051.025343316	8661112.756703973	7139093.875868736	6680747.493652945	6656026.289728737	9441915.018124886	9270903.860129807	10079483.683781791	8848594.636214197	9654133.643037733	10624624.772631664	4979905.158782725	8120259.689505436	8602092.559564954	6550712.870850804	5687227.189959589	9796223.95023805	7831905.460463801	7109896.325123771	5744794.105648117	8175387.079776833	6674429.863836993	8172080.39685797	6116358.1716709575
6236105.706436167	9652475.27294496	6857879.104617772	6036809.0228763595	5528122.679758297	7375288.17720539	4323051.025343316	8661112.756703973	7139093.875868736	6680747.493652945	6656026.289728737	8604281.748709131	9145424.798036553	9851236.197589163	8848594.636214197	9654133.643037733	10624624.772631664	4979905.158782725	8120259.689505436	8602092.559564954	6550712.870850804	5687227.189959589	9796223.95023805	7831905.460463801	7109896.325123771	5744794.105648117	8175387.079776833	6674429.863836993	7983312.494939097	6116358.1716709575
6236105.706436167	8619698.742524538	6857879.104617772	6036809.0228763595	5528122.679758297	7375288.17720539	4323051.025343316	8661112.756703973	7139093.875868736	5775127.20934422	6656026.289728737	8604281.748709131	9145424.798036553	9851236.197589163	8848594.636214197	9604692.245401772	10624624.772631664	4979905.158782725	7855065.773534187	8602092.559564954	6550712.870850804	5687227.189959589	9796223.95023805	7831905.460463801	7109896.325123771	5744794.105648117	6939783.986663459	6674429.863836993	7983312.494939097	6116358.1716709575
6236105.706436167	8247878.676726238	6857879.104617772	5033347.3662908105	5528122.679758297	7375288.17720539	4323051.025343316	8661112.756703973	7139093.875868736	5775127.20934422	6656026.289728737	8604281.748709131	9145424.798036553	9851236.197589163	8848594.636214197	9604692.245401772	10624624.772631664	4696087.318969829	7855065.773534187	8602092.559564954	6550712.870850804	5687227.189959589	7736374.856888028	7331404.223826165	7109896.325123771	5744794.105648117	6939783.986663459	6674429.863836993	7631134.173341224	6116358.1716709575
6236105.706436167	8247878.676726238	6857879.104617772	5033347.3662908105	5528122.679758297	7313156.188063782	4323051.025343316	8650801.886448141	7139093.875868736	5775127.20934422	6656026.289728737	8604281.748709131	9145424.798036553	9851236.197589163	8848594.636214197	9535520.313235518	10624624.772631664	4696087.318969829	7855065.773534187	8602092.559564954	6550712.870850804	5687227.189959589	7736374.856888028	5459820.669161179	6920529.133981495	5744794.105648117	6349793.489830124	6674429.863836993	7631134.173341224	6116358.1716709575
6236105.706436167	8140274.783094304	6857879.104617772	5033347.3662908105	5528122.679758297	6928735.756162209	4323051.025343316	8650801.886448141	6711526.255592623	5711802.490795071	6656026.289728737	8604281.748709131	8914560.41493725	9851236.197589163	8589421.503376959	9535520.313235518	9228375.504815197	4696087.318969829	7165816.471794881	8602092.559564954	6550712.870850804	5687227.189959589	7736374.856888028	5459820.669161179	6920529.133981495	5744794.105648117	6349793.489830124	6674429.863836993	7631134.173341224	6116358.1716709575
5629736.55850357	8140274.783094304	6857879.104617772	5033347.3662908105	5528122.679758297	6928735.756162209	4323051.025343316	8199659.546541464	6711526.255592623	5711802.490795071	6656026.289728737	8604281.748709131	4525828.935068786	9851236.197589163	8589421.503376959	9535520.313235518	9228375.504815197	4696087.318969829	7165816.471794881	8602092.559564954	6459248.518923755	5258547.156475547	7736374.856888028	5459820.669161179	6920529.133981495	5744794.105648117	6349793.489830124	6461920.366602138	6821249.387159147	6116358.1716709575
5629736.55850357	7710150.478893435	6857879.104617772	4445656.691870775	5528122.679758297	6468859.152253603	4323051.025343316	6854551.5754333865	6398268.125113712	3651828.354784188	6656026.289728737	8604281.748709131	4525828.935068786	8913264.935973147	8589421.503376959	9535520.313235518	6741791.572562089	4696087.318969829	7165816.471794881	8602092.559564954	6459248.518923755	5258547.156475547	7736374.856888028	5459820.669161179	6920529.133981495	5744794.105648117	6349793.489830124	6461920.366602138	6821249.387159147	6116358.1716709575
5629736.55850357	7202311.35824334	6857879.104617772	4389230.571052855	5528122.679758297	6468859.152253603	4323051.025343316	6096936.080510535	6398268.125113712	3651828.354784188	6656026.289728737	8306767.537957375	4525828.935068786	8913264.935973147	8589421.503376959	9535520.313235518	6741791.572562089	4696087.318969829	7165816.471794881	8602092.559564954	5796801.231984175	5258547.156475547	7736374.856888028	5459820.669161179	6920529.133981495	5744794.105648117	6349793.489830124	6461920.366602138	6821249.387159147	6116358.1716709575
5629736.55850357	7202311.35824334	6857879.104617772	4389230.571052855	5528122.679758297	6468859.152253603	4323051.025343316	6096936.080510535	6398268.125113712	3651828.354784188	4754402.665197805	7575945.09375738	4277076.617322877	8913264.935973147	8589421.503376959	9535520.313235518	6741791.572562089	4696087.318969829	6443935.481797032	8602092.559564954	5708630.107717866	5258547.156475547	7736374.856888028	5459820.669161179	6566559.360405307	5738241.256124411	6309958.423633607	6461920.366602138	6821249.387159147	6116358.1716709575
5629736.55850357	7202311.35824334	6857879.104617772	4389230.571052855	5528122.679758297	6468859.152253603	4323051.025343316	6096936.080510535	6398268.125113712	3651828.354784188	4754402.665197805	7174734.228905525	4277076.617322877	8913264.935973147	8118149.993680594	9519622.453872532	6741791.572562089	4696087.318969829	6443935.481797032	8602092.559564954	5708630.107717866	5258547.156475547	7736374.856888028	5459820.669161179	6566559.360405307	5738241.256124411	6309958.423633607	6461920.366602138	6821249.387159147	5561697.927406207
5629736.55850357	7202311.35824334	6857879.104617772	4389230.571052855	5528122.679758297	6468859.152253603	4323051.025343316	6096936.080510535	6398268.125113712	3651828.354784188	4754402.665197805	7174734.228905525	4277076.617322877	8913264.935973147	5900923.898120783	8458333.524878316	6432341.029016521	4642837.314814644	6443935.481797032	8602092.559564954	5708630.107717866	5258547.156475547	6041610.4665039675	5459820.669161179	6566559.360405307	5738241.256124411	6309958.423633607	5232448.294985389	6821249.387159147	5561697.927406207
5629736.55850357	7202311.35824334	6857879.104617772	4389230.571052855	5428186.399266632	5717010.284037009	4323051.025343316	6096936.080510535	4955377.600976946	3651828.354784188	4523779.891441	7174734.228905525	4277076.617322877	8913264.935973147	5900923.898120783	8458333.524878316	6432341.029016521	4642837.314814644	5701937.59923984	8602092.559564954	5708630.107717866	5258547.156475547	6041610.4665039675	4666187.151645229	6566559.360405307	5591183.708418953	5999619.275992103	5232448.294985389	6821249.387159147	5561697.927406207
5629736.55850357	7202311.35824334	6857879.104617772	4389230.571052855	5428186.399266632	5717010.284037009	4323051.025343316	6096936.080510535	4955377.600976946	3651828.354784188	4523779.891441	7174734.228905525	4277076.617322877	8913264.935973147	5900923.898120783	8458333.524878316	5928299.154840055	4642837.314814644	5701937.59923984	7340222.487359024	5708630.107717866	5258547.156475547	5919794.390573184	4666187.151645229	6566559.360405307	5591183.708418953	5999619.275992103	5232448.294985389	5574680.714331204	5482363.367630403
5629736.55850357	7202311.35824334	6857879.104617772	4389230.571052855	4878643.473427894	5717010.284037009	4323051.025343316	5534705.087250703	4955377.600976946	3651828.354784188	4452587.509926967	7174734.228905525	4277076.617322877	8913264.935973147	5900923.898120783	7234728.395972831	5928299.154840055	4642837.314814644	5701937.59923984	6249561.039225536	5708630.107717866	5258547.156475547	5919794.390573184	4666187.151645229	6302946.758308285	5159564.454878829	5270070.535249853	5232448.294985389	4989811.106742216	5482363.367630403
5629736.55850357	7202311.35824334	6321523.778584191	4389230.571052855	4878643.473427894	5717010.284037009	4323051.025343316	5534705.087250703	4955377.600976946	3651828.354784188	4452587.509926967	7174734.228905525	4277076.617322877	8088534.7350788945	5900923.898120783	7234728.395972831	4910833.365733418	3680148.542470245	5075961.27753142	5806505.2687753	5478711.300286573	5258547.156475547	5919794.390573184	4666187.151645229	6302946.758308285	5068793.46444036	5153120.721489736	5232448.294985389	4989811.106742216	5076646.859295217
4291875.1883723475	7202311.35824334	6321523.778584191	4389230.571052855	4762372.663222584	4473519.386614662	4323051.025343316	5534705.087250703	4272654.834551477	3651828.354784188	4452587.509926967	7174734.228905525	4277076.617322877	8035926.485991788	5900923.898120783	7234728.395972831	4890355.791793343	3680148.542470245	4881783.11373568	5806505.2687753	5478711.300286573	5258547.156475547	5561977.544415895	4666187.151645229	6302946.758308285	5068793.46444036	5153120.721489736	5232448.294985389	4989811.106742216	5076646.859295217
4291875.1883723475	6340875.01936789	6321523.778584191	4389230.571052855	4762372.663222584	4473519.386614662	4323051.025343316	5534705.087250703	4272654.834551477	3651828.354784188	4452587.509926967	7174734.228905525	3778757.1079229503	8035926.485991788	5900923.898120783	6399429.028397364	4890355.791793343	3680148.542470245	4881783.11373568	5529548.418461363	5478711.300286573	4558781.933775678	5363642.540712093	4666187.151645229	6302946.758308285	5068793.46444036	5153120.721489736	5232448.294985389	4989811.106742216	5076646.859295217
4291875.1883723475	6340875.01936789	6065144.20904954	4389230.571052855	4762372.663222584	4473519.386614662	4323051.025343316	5534705.087250703	4272654.834551477	3651828.354784188	4452587.509926967	7174734.228905525	3778757.1079229503	8035926.485991788	5274447.098827222	6399429.028397364	4890355.791793343	3680148.542470245	4881783.11373568	5529548.418461363	5478711.300286573	4558781.933775678	5363642.540712093	4572909.181326586	6136917.044391269	5068793.46444036	5153120.721489736	5232448.294985389	4989811.106742216	5076646.859295217
4291875.1883723475	6340875.01936789	6065144.20904954	4389230.571052855	4492518.310298464	4473519.386614662	4323051.025343316	4153079.441650641	4272654.834551477	3651828.354784188	4452587.509926967	7174734.228905525	3778757.1079229503	6866502.696764404	5274447.098827222	6399429.028397364	4890355.791793343	3680148.542470245	4881783.11373568	5113778.307997201	5478711.300286573	4558781.933775678	5363642.540712093	4572909.181326586	5402370.122593871	4732494.946453448	5153120.721489736	5232448.294985389	4989811.106742216	5076646.859295217
4291875.1883723475	6328078.040085553	6065144.20904954	4251540.225694635	4492518.310298464	4473519.386614662	3632794.7623257083	4153079.441650641	4272654.834551477	3651828.354784188	4452587.509926967	7174734.228905525	3570266.722659712	6866502.696764404	4071423.6656402703	6399429.028397364	4890355.791793343	3680148.542470245	4881783.11373568	5113778.307997201	4736134.55416306	4558781.933775678	5363642.540712093	4572909.181326586	5402370.122593871	4732494.946453448	5153120.721489736	5232448.294985389	4112334.310687943	5076646.859295217
4291875.1883723475	6328078.040085553	5570981.533235595	4251540.225694635	4492518.310298464	4473519.386614662	3632794.7623257083	4153079.441650641	4272654.834551477	3651828.354784188	4452587.509926967	7174734.228905525	3570266.722659712	6866502.696764404	3550066.0115850633	6399429.028397364	4890355.791793343	3680148.542470245	4879187.233369621	4490956.659443442	4736134.55416306	4558781.933775678	5166769.0148587795	4320793.600385224	5303341.656704238	4113092.933153631	5153120.721489736	5232448.294985389	4112334.310687943	5076646.859295217
4291875.1883723475	6328078.040085553	5528045.083162843	4251540.225694635	4492518.310298464	4473519.386614662	3632794.7623257083	4153079.441650641	4272654.834551477	3651828.354784188	4452587.509926967	7174734.228905525	3570266.722659712	5743596.873822853	3550066.0115850633	6399429.028397364	4890355.791793343	3680148.542470245	4879187.233369621	4490956.659443442	4736134.55416306	4558781.933775678	5166769.0148587795	4320793.600385224	4658900.508514726	4113092.933153631	5153120.721489736	5232448.294985389	4112334.310687943	5076646.859295217
4291875.1883723475	6328078.040085553	5364621.091378576	4251540.225694635	4492518.310298464	4473519.386614662	3632794.7623257083	4153079.441650641	4201844.042212937	3586183.3015268124	4452587.509926967	6120791.635165061	3570266.722659712	5743596.873822853	3550066.0115850633	6399429.028397364	4306365.715015132	3680148.542470245	4879187.233369621	4490956.659443442	4736134.55416306	4558781.933775678	5166769.0148587795	4320793.600385224	4658900.508514726	4113092.933153631	5153120.721489736	5232448.294985389	4112334.310687943	5076646.859295217
4291875.1883723475	6328078.040085553	5364621.091378576	4251540.225694635	4492518.310298464	4311693.446464	3632794.7623257083	4153079.441650641	4201844.042212937	3586183.3015268124	4452587.509926967	6120791.635165061	3570266.722659712	5541748.495834267	3550066.0115850633	6399429.028397364	4306365.715015132	3680148.542470245	4879187.233369621	4490956.659443442	4358654.509561055	4558781.933775678	5166769.0148587795	4320793.600385224	4658900.508514726	4113092.933153631	5153120.721489736	5232448.294985389	4112334.310687943	5076646.859295217
4291875.1883723475	6328078.040085553	5364621.091378576	4121771.242250682	4492518.310298464	4311693.446464	3632794.7623257083	4153079.441650641	4201844.042212937	3586183.3015268124	3978199.1549712415	6120791.635165061	3570266.722659712	5112623.75922127	3550066.0115850633	5399923.148544614	3910733.95804208	3680148.542470245	4879187.233369621	3640064.095043142	4358654.509561055	4558781.933775678	4917703.861739404	4320793.600385224	4658900.508514726	3875277.374912039	5153120.721489736	5232448.294985389	4112334.310687943	4828860.464167177
3303698.3648476247	6328078.040085553	5364621.091378576	4121771.242250682	4492518.310298464	4311693.446464	3632794.7623257083	3988443.939395479	3848684.9982266417	3586183.3015268124	3978199.1549712415	6120791.635165061	3570266.722659712	5000398.883443816	3534705.3897251044	5399923.148544614	3910733.95804208	3680148.542470245	3978609.1870707166	3640064.095043142	4358654.509561055	4558781.933775678	4917703.861739404	4249314.662035685	4658900.508514726	3875277.374912039	4941471.62535911	5232448.294985389	4112334.310687943	4347660.688737688
3303698.3648476247	6328078.040085553	5364621.091378576	4121771.242250682	4492518.310298464	4311693.446464	3632794.7623257083	3988443.939395479	3848684.9982266417	3410971.40611371	3978199.1549712415	6120791.635165061	3570266.722659712	5000398.883443816	3534705.3897251044	5399923.148544614	3910733.95804208	3680148.542470245	3978609.1870707166	3315157.7754487363	4358654.509561055	4539630.62715944	4917703.861739404	4249314.662035685	4658900.508514726	3875277.374912039	4941471.62535911	5232448.294985389	4112334.310687943	4347660.688737688
3303698.3648476247	6219729.862122266	4985189.592925954	4121771.242250682	4492518.310298464	4311693.446464	3632794.7623257083	3988443.939395479	3801860.56153195	3410971.40611371	3978199.1549712415	6120791.635165061	3570266.722659712	4745385.178839868	3534705.3897251044	5399923.148544614	3910733.95804208	3680148.542470245	3978609.1870707166	3315157.7754487363	4358654.509561055	4539630.62715944	4917703.861739404	4249314.662035685	4658900.508514726	3875277.374912039	4941471.62535911	5232448.294985389	4112334.310687943	4347660.688737688
3303698.3648476247	6219729.862122266	4985189.592925954	4121771.242250682	4492518.310298464	4164546.1411773036	3632794.7623257083	3848260.208725803	3801860.56153195	3410971.40611371	3978199.1549712415	6120791.635165061	3570266.722659712	4186878.2368472484	3534705.3897251044	5399923.148544614	3910733.95804208	3680148.542470245	3978609.1870707166	3315157.7754487363	4358654.509561055	4539630.62715944	4917703.861739404	4240754.123282468	4658900.508514726	3875277.374912039	4941471.62535911	5232448.294985389	4112334.310687943	4347660.688737688
3303698.3648476247	6219729.862122266	4985189.592925954	4121771.242250682	4492518.310298464	3883874.201258745	3632794.7623257083	3848260.208725803	3801860.56153195	3410971.40611371	3587966.5249752975	4976490.574397767	3570266.722659712	4186878.2368472484	3534705.3897251044	5399923.148544614	3910733.95804208	3680148.542470245	3978609.1870707166	3315157.7754487363	4358654.509561055	4539630.62715944	4917703.861739404	4240754.123282468	4658900.508514726	3875277.374912039	4941471.62535911	5232448.294985389	4112334.310687943	4347660.688737688
3231308.4882239965	6099187.582981916	4923115.765083301	4121771.242250682	4492518.310298464	3883874.201258745	3632794.7623257083	3848260.208725803	3801860.56153195	3410971.40611371	3587966.5249752975	4976490.574397767	2761120.8421814004	4186878.2368472484	3534705.3897251044	5399923.148544614	3910733.95804208	3680148.542470245	3978609.1870707166	3315157.7754487363	4358654.509561055	3571425.9949547504	4917703.861739404	4240754.123282468	4658900.508514726	3875277.374912039	4941471.62535911	5232448.294985389	4112334.310687943	4347660.688737688
3231308.4882239965	6099187.582981916	4923115.765083301	4121771.242250682	4365513.342993268	3883874.201258745	3632794.7623257083	3848260.208725803	3801860.56153195	3410971.40611371	3587966.5249752975	4976490.574397767	2761120.8421814004	3714233.9686031197	3534705.3897251044	5399923.148544614	3910733.95804208	3680148.542470245	3978609.1870707166	3315157.7754487363	4358654.509561055	3571425.9949547504	4917703.861739404	4240754.123282468	4658900.508514726	3875277.374912039	4941471.62535911	5232448.294985389	4112334.310687943	4347660.688737688
3231308.4882239965	5471194.601518753	4923115.765083301	4121771.242250682	4365513.342993268	3861653.768867625	3632794.7623257083	3848260.208725803	3801860.56153195	3410971.40611371	3421019.758863765	4976490.574397767	2761120.8421814004	3714233.9686031197	3534705.3897251044	5399923.148544614	3910733.95804208	3680148.542470245	3978609.1870707166	3315157.7754487363	4275506.170753959	3571425.9949547504	4132527.840890762	4240754.123282468	4658900.508514726	3875277.374912039	4941471.62535911	5232448.294985389	4112334.310687943	4347660.688737688
3231308.4882239965	5471194.601518753	4923115.765083301	4121771.242250682	4365513.342993268	3861653.768867625	3632794.7623257083	3848260.208725803	3730231.9956042822	3410971.40611371	3421019.758863765	4976490.574397767	2761120.8421814004	3397215.9730168255	3534705.3897251044	5399923.148544614	3910733.95804208	3384348.796849538	3978609.1870707166	3315157.7754487363	4275506.170753959	3571425.9949547504	4132527.840890762	4240754.123282468	4658900.508514726	3875277.374912039	4550102.574095257	5232448.294985389	3740722.9008909725	4347660.688737688
3231308.4882239965	5471194.601518753	4923115.765083301	4121771.242250682	4365513.342993268	3446933.661452206	3632794.7623257083	3848260.208725803	3730231.9956042822	3410971.40611371	3093505.210977965	4976490.574397767	2761120.8421814004	3397215.9730168255	3534705.3897251044	5271525.456259675	3910733.95804208	3384348.796849538	3978609.1870707166	3315157.7754487363	4275506.170753959	3571425.9949547504	4132527.840890762	4240754.123282468	4308675.297308166	3875277.374912039	4550102.574095257	5232448.294985389	3740722.9008909725	4347660.688737688
3231308.4882239965	5471194.601518753	4923115.765083301	4121771.242250682	4365513.342993268	3446933.661452206	3632794.7623257083	3726738.0888615376	3228156.0614450993	3410971.40611371	3093505.210977965	4976490.574397767	2761120.8421814004	3397215.9730168255	3534705.3897251044	5271525.456259675	3910733.95804208	3384348.796849538	3978609.1870707166	3315157.7754487363	3358660.579813556	3571425.9949547504	4132527.840890762	4240754.123282468	4308675.297308166	3875277.374912039	4550102.574095257	5232448.294985389	3740722.9008909725	4347660.688737688
3231308.4882239965	5471194.601518753	4923115.765083301	4075017.4150292897	4081725.0415559425	3446933.661452206	3632794.7623257083	3726738.0888615376	3228156.0614450993	3410971.40611371	3093505.210977965	4976490.574397767	2761120.8421814004	3397215.9730168255	3534705.3897251044	5271525.456259675	3910733.95804208	3384348.796849538	3978609.1870707166	3315157.7754487363	3358660.579813556	3571425.9949547504	4132527.840890762	4240754.123282468	4269694.8036962785	2681772.5259021246	4550102.574095257	3948404.0166818565	3740722.9008909725	4347660.688737688
3231308.4882239965	5471194.601518753	4923115.765083301	4075017.4150292897	4081725.0415559425	3446933.661452206	3632794.7623257083	3399058.868988429	3228156.0614450993	3410971.40611371	3093505.210977965	4976490.574397767	2761120.8421814004	3397215.9730168255	3521959.9898902196	5271525.456259675	3910733.95804208	3384348.796849538	3978609.1870707166	3315157.7754487363	3358660.579813556	3571425.9949547504	4132527.840890762	3778569.9121388188	4269694.8036962785	2681772.5259021246	4066694.5389019195	3948404.0166818565	3740722.9008909725	4347660.688737688
3231308.4882239965	4514048.284079788	4923115.765083301	4075017.4150292897	4081725.0415559425	3131444.529601163	3632794.7623257083	3399058.868988429	3228156.0614450993	3123638.1049155346	3093505.210977965	4976490.574397767	2761120.8421814004	3397215.9730168255	2681446.6980964807	5271525.456259675	3910733.95804208	2777472.750693421	3978609.1870707166	3315157.7754487363	3358660.579813556	3571425.9949547504	4132527.840890762	3778569.9121388188	4269694.8036962785	2681772.5259021246	4066694.5389019195	3948404.0166818565	3740722.9008909725	4347660.688737688
3231308.4882239965	4514048.284079788	4473856.525680873	4075017.4150292897	4081725.0415559425	3131444.529601163	3632794.7623257083	3399058.868988429	3228156.0614450993	3123638.1049155346	3093505.210977965	4976490.574397767	2761120.8421814004	3397215.9730168255	2681446.6980964807	4085657.9451429285	3910733.95804208	2777472.750693421	3978609.1870707166	3315157.7754487363	3358660.579813556	3571425.9949547504	4132527.840890762	3497148.712327103	4269694.8036962785	2681772.5259021246	4066694.5389019195	3948404.0166818565	3740722.9008909725	3818526.856978328
3231308.4882239965	4514048.284079788	4389382.762981805	4016480.658156609	4081725.0415559425	3131444.529601163	2931878.3355940334	3399058.868988429	3228156.0614450993	3123638.1049155346	3093505.210977965	4976490.574397767	2761120.8421814004	3397215.9730168255	2681446.6980964807	3939983.836285463	3910733.95804208	2777472.750693421	3978609.1870707166	3315157.7754487363	3358660.579813556	3571425.9949547504	4132527.840890762	3334774.9250421533	4269694.8036962785	2681772.5259021246	4066694.5389019195	3948404.0166818565	3740722.9008909725	3818526.856978328
3231308.4882239965	4445111.920670787	4389382.762981805	4016480.658156609	3936795.934092902	3083343.466873393	2931878.3355940334	3399058.868988429	3228156.0614450993	3123638.1049155346	3093505.210977965	4976490.574397767	2761120.8421814004	3397215.9730168255	2681446.6980964807	3559556.017614993	3910733.95804208	2777472.750693421	3978609.1870707166	3315157.7754487363	3358660.579813556	3571425.9949547504	3672384.5260150805	3334774.9250421533	4269694.8036962785	2681772.5259021246	4066694.5389019195	3948404.0166818565	3740722.9008909725	3818526.856978328
3231308.4882239965	4445111.920670787	4389382.762981805	4016480.658156609	3887269.573048281	3083343.466873393	2931878.3355940334	3399058.868988429	2924010.05698146	3123638.1049155346	3093505.210977965	4976490.574397767	2761120.8421814004	3397215.9730168255	2681446.6980964807	3559556.017614993	3910733.95804208	2777472.750693421	3129796.889722766	3315157.7754487363	3358660.579813556	3571425.9949547504	3672384.5260150805	3334774.9250421533	4058245.894279146	2681772.5259021246	3615058.2050003097	3948404.0166818565	3740722.9008909725	3802840.2180522005
2628469.017408394	4445111.920670787	4389382.762981805	4016480.658156609	3887269.573048281	3083343.466873393	2931878.3355940334	3399058.868988429	2924010.05698146	2674096.7827455606	2649968.880805482	4976490.574397767	2761120.8421814004	3397215.9730168255	2681446.6980964807	3559556.017614993	3910733.95804208	2777472.750693421	3129796.889722766	3315157.7754487363	3358660.579813556	3339250.6279859124	3672384.5260150805	3334774.9250421533	3605158.9855841864	2681772.5259021246	3615058.2050003097	3948404.0166818565	3740722.9008909725	3132922.9695045315
2628469.017408394	4445111.920670787	3786850.622000176	4016480.658156609	3887269.573048281	3083343.466873393	2931878.3355940334	3399058.868988429	2924010.05698146	2674096.7827455606	1986870.533137612	4976490.574397767	2761120.8421814004	3397215.9730168255	2681446.6980964807	3559556.017614993	3910733.95804208	2777472.750693421	3129796.889722766	3315157.7754487363	3358660.579813556	3339250.6279859124	3672384.5260150805	3334774.9250421533	3605158.9855841864	2681772.5259021246	3570127.8230534666	3723348.347254956	3740722.9008909725	3132922.9695045315
2628469.017408394	4326233.0867531365	3786850.622000176	4016480.658156609	3887269.573048281	3083343.466873393	2931878.3355940334	3399058.868988429	2924010.05698146	2674096.7827455606	1986870.533137612	4976490.574397767	2761120.8421814004	3397215.9730168255	2681446.6980964807	3559556.017614993	3590249.618262442	2777472.750693421	3129796.889722766	3315157.7754487363	3358660.579813556	3339250.6279859124	3672384.5260150805	3334774.9250421533	3605158.9855841864	2681772.5259021246	3540085.647568818	3723348.347254956	3534195.373735357	2918109.0681219366
2628469.017408394	4326233.0867531365	3786850.622000176	3742890.535905744	3887269.573048281	3083343.466873393	2931878.3355940334	3399058.868988429	2924010.05698146	2674096.7827455606	1986870.533137612	4976490.574397767	2293120.6769456454	3397215.9730168255	2681446.6980964807	3339064.553929588	3590249.618262442	2777472.750693421	3129796.889722766	3315157.7754487363	3358660.579813556	3339250.6279859124	3672384.5260150805	3334774.9250421533	2987563.178999796	2681772.5259021246	3124820.0061813747	3723348.347254956	3534195.373735357	2918109.0681219366
2628469.017408394	4326233.0867531365	3786850.622000176	3742890.535905744	3887269.573048281	3083343.466873393	2931878.3355940334	3230673.1665259385	2924010.05698146	2674096.7827455606	1986870.533137612	4976490.574397767	2293120.6769456454	3397215.9730168255	2681446.6980964807	2790552.5782315796	3590249.618262442	2777472.750693421	3129796.889722766	3315157.7754487363	3358660.579813556	3339250.6279859124	3672384.5260150805	3334774.9250421533	2987563.178999796	2681772.5259021246	3124820.0061813747	3723348.347254956	3534195.373735357	1599004.1952606672
2628469.017408394	4326233.0867531365	3786850.622000176	3742890.535905744	3887269.573048281	3083343.466873393	2931878.3355940334	3230673.1665259385	2751852.517185035	2674096.7827455606	1986870.533137612	4976490.574397767	2293120.6769456454	3397215.9730168255	2681446.6980964807	2790552.5782315796	3590249.618262442	2777472.750693421	2475461.3008305947	3315157.7754487363	3358660.579813556	3276420.736244145	3672384.5260150805	3334774.9250421533	2987563.178999796	2681772.5259021246	3124820.0061813747	3723348.347254956	3534195.373735357	1599004.1952606672
2019708.3596397194	4326233.0867531365	3786850.622000176	3742890.535905744	3887269.573048281	3083343.466873393	2931878.3355940334	3230673.1665259385	2751852.517185035	2674096.7827455606	1986870.533137612	4649462.780831089	2293120.6769456454	3397215.9730168255	2681446.6980964807	2790552.5782315796	3590249.618262442	2777472.750693421	2475461.3008305947	3315157.7754487363	3358660.579813556	3276420.736244145	3672384.5260150805	2931989.5094669014	2987563.178999796	2681772.5259021246	3124820.0061813747	3368558.687226111	3534195.373735357	1599004.1952606672
2019708.3596397194	3650528.175679627	3786850.622000176	3742890.535905744	3887269.573048281	3083343.466873393	2931878.3355940334	3203260.2788423863	2751852.517185035	2674096.7827455606	1986870.533137612	4649462.780831089	2293120.6769456454	3110365.8110795747	1760519.9550594892	2790552.5782315796	3590249.618262442	2777472.750693421	2475461.3008305947	3315157.7754487363	3358660.579813556	3276420.736244145	3672384.5260150805	2931989.5094669014	2987563.178999796	2681772.5259021246	3124820.0061813747	3368558.687226111	3534195.373735357	1599004.1952606672
2019708.3596397194	3650528.175679627	3786850.622000176	3672549.46011641	3887269.573048281	3083343.466873393	2836740.160319458	3203260.2788423863	2751852.517185035	2674096.7827455606	1986870.533137612	4649462.780831089	2293120.6769456454	3110365.8110795747	1760519.9550594892	2790552.5782315796	3590249.618262442	2777472.750693421	2441357.85814638	3315157.7754487363	3358660.579813556	3276420.736244145	3672384.5260150805	2931989.5094669014	2987563.178999796	2681772.5259021246	3124820.0061813747	3368558.687226111	3534195.373735357	1599004.1952606672
2019708.3596397194	3650528.175679627	3786850.622000176	2720960.444915931	3384990.329438098	3083343.466873393	2836740.160319458	3203260.2788423863	2751852.517185035	2674096.7827455606	1986870.533137612	4649462.780831089	2293120.6769456454	3110365.8110795747	1760519.9550594892	2790552.5782315796	3590249.618262442	2773196.696943342	2441357.85814638	2993475.231301925	3358660.579813556	2805390.948208575	3672384.5260150805	2931989.5094669014	2987563.178999796	2681772.5259021246	3124820.0061813747	3368558.687226111	3534195.373735357	1599004.1952606672
2019708.3596397194	3650528.175679627	3786850.622000176	2535501.631616386	3168586.461956432	3083343.466873393	2801900.0880811657	3203260.2788423863	2751852.517185035	2674096.7827455606	1986870.533137612	4103659.196973017	2293120.6769456454	3110365.8110795747	1760519.9550594892	2790552.5782315796	3590249.618262442	2773196.696943342	2441357.85814638	2993475.231301925	3358660.579813556	2805390.948208575	3672384.5260150805	2931989.5094669014	2987563.178999796	2681772.5259021246	3124820.0061813747	3368558.687226111	3534195.373735357	1599004.1952606672
2019708.3596397194	3650528.175679627	3786850.622000176	2535501.631616386	3168586.461956432	3083343.466873393	2801900.0880811657	3203260.2788423863	2751852.517185035	2198453.5837929547	1986870.533137612	3814935.8645831402	2293120.6769456454	3017516.959653141	1760519.9550594892	2790552.5782315796	3245632.035186701	2773196.696943342	2441357.85814638	2993475.231301925	2947005.070106549	2805390.948208575	3672384.5260150805	2931989.5094669014	2987563.178999796	2681772.5259021246	3124820.0061813747	3368558.687226111	3534195.373735357	1599004.1952606672
2019708.3596397194	3650528.175679627	3335539.2435612376	2535501.631616386	2960417.253301556	3083343.466873393	2801900.0880811657	3203260.2788423863	2751852.517185035	2198453.5837929547	1986870.533137612	3814935.8645831402	2293120.6769456454	3017516.959653141	1760519.9550594892	2790552.5782315796	2147296.717696864	2773196.696943342	2441357.85814638	2993475.231301925	2947005.070106549	2402585.693737782	3672384.5260150805	2931989.5094669014	2987563.178999796	2681772.5259021246	3124820.0061813747	3368558.687226111	3534195.373735357	1599004.1952606672
2019708.3596397194	3650528.175679627	3335539.2435612376	2535501.631616386	2960417.253301556	3083343.466873393	2801900.0880811657	3203260.2788423863	2751852.517185035	2166558.524792937	1986870.533137612	3814935.8645831402	2293120.6769456454	3017516.959653141	1760519.9550594892	2633070.634785786	2147296.717696864	2773196.696943342	2441357.85814638	2993475.231301925	2947005.070106549	2402585.693737782	3672384.5260150805	2931989.5094669014	2987563.178999796	2681772.5259021246	3124820.0061813747	3368558.687226111	3534195.373735357	1599004.1952606672
2019708.3596397194	3650528.175679627	3335539.2435612376	2535501.631616386	2960417.253301556	3083343.466873393	2801900.0880811657	2914897.3701977567	2751852.517185035	2166558.524792937	1986870.533137612	3814935.8645831402	2293120.6769456454	3017516.959653141	1760519.9550594892	2633070.634785786	1882861.9687047831	2561645.5935329986	2441357.85814638	2993475.231301925	2947005.070106549	2402585.693737782	3672384.5260150805	2873945.4545903695	2987563.178999796	2681772.5259021246	3124820.0061813747	3368558.687226111	3534195.373735357	1599004.1952606672
2019708.3596397194	3270809.01725754	3230628.8573050974	2535501.631616386	2960417.253301556	2993996.4004634153	2759268.89085658	2914897.3701977567	2751852.517185035	2166558.524792937	1986870.533137612	3814935.8645831402	2293120.6769456454	3017516.959653141	1760519.9550594892	2633070.634785786	1882861.9687047831	2561645.5935329986	2441357.85814638	2993475.231301925	2947005.070106549	2402585.693737782	3672384.5260150805	2873945.4545903695	2987563.178999796	2681772.5259021246	2662443.934262454	3368558.687226111	3169880.7671452668	1599004.1952606672
2019708.3596397194	3222773.4375913953	3230628.8573050974	2535501.631616386	2943326.2354901237	2993996.4004634153	2759268.89085658	2914897.3701977567	2751852.517185035	1770937.2404989486	1986870.533137612	3814935.8645831402	2293120.6769456454	2981808.912324277	1760519.9550594892	2633070.634785786	1882861.9687047831	2153643.0397923817	2441357.85814638	2993475.231301925	2947005.070106549	2402585.693737782	3672384.5260150805	2873945.4545903695	2987563.178999796	2681772.5259021246	2662443.934262454	3368558.687226111	3169880.7671452668	1599004.1952606672
2019708.3596397194	2688684.90385616	3230628.8573050974	2535501.631616386	2943326.2354901237	2993996.4004634153	2753342.997591272	2914897.3701977567	2751852.517185035	1770937.2404989486	1986870.533137612	3579877.924703454	2258009.9461958227	2981808.912324277	1760519.9550594892	2633070.634785786	1882861.9687047831	2153643.0397923817	2441357.85814638	2993475.231301925	2947005.070106549	2402585.693737782	3672384.5260150805	2873945.4545903695	2987563.178999796	2466182.324417041	2662443.934262454	3368558.687226111	3169880.7671452668	1599004.1952606672
2019708.3596397194	2688684.90385616	3230628.8573050974	2535501.631616386	2943326.2354901237	2993996.4004634153	2753342.997591272	2693629.829077206	2751852.517185035	1770937.2404989486	1986870.533137612	3579877.924703454	2258009.9461958227	2588503.875630551	1760519.9550594892	2633070.634785786	1882861.9687047831	2153643.0397923817	2441357.85814638	2993475.231301925	2947005.070106549	2212549.2345673293	3662994.379826285	2873945.4545903695	2987563.178999796	2466182.324417041	2398897.3616911652	3368558.687226111	3169880.7671452668	1599004.1952606672
2019708.3596397194	2688684.90385616	2749877.259162408	2535501.631616386	2943326.2354901237	2705371.0295543056	2753342.997591272	2693629.829077206	2751852.517185035	1770937.2404989486	1986870.533137612	3579877.924703454	2258009.9461958227	2588503.875630551	1760519.9550594892	2633070.634785786	1694016.7490915929	2153643.0397923817	2441357.85814638	2754691.7498165015	2947005.070106549	2212549.2345673293	3662994.379826285	2873945.4545903695	2389392.6068442906	2466182.324417041	2398897.3616911652	3368558.687226111	3169880.7671452668	1599004.1952606672
2019708.3596397194	2688684.90385616	2749877.259162408	2535501.631616386	2418941.8763787677	2705371.0295543056	2753342.997591272	2693629.829077206	2751852.517185035	1770937.2404989486	1986870.533137612	3579877.924703454	2258009.9461958227	2588503.875630551	1760519.9550594892	2633070.634785786	1694016.7490915929	2153643.0397923817	2441357.85814638	2754691.7498165015	2947005.070106549	2212549.2345673293	3662994.379826285	2873945.4545903695	2389392.6068442906	2466182.324417041	2398897.3616911652	3368558.687226111	3169880.7671452668	1599004.1952606672
2019708.3596397194	2688684.90385616	2749877.259162408	2535501.631616386	1940513.4980638574	2705371.0295543056	2753342.997591272	2683220.2474916377	2751852.517185035	1770937.2404989486	1986870.533137612	3579877.924703454	2258009.9461958227	2588503.875630551	1760519.9550594892	2633070.634785786	1694016.7490915929	2153643.0397923817	2441357.85814638	2654784.4799067653	2947005.070106549	2212549.2345673293	3662994.379826285	2873945.4545903695	2389392.6068442906	2466182.324417041	2349649.2461643307	3368558.687226111	3169880.7671452668	1599004.1952606672
2019708.3596397194	2491177.1690766215	2749877.259162408	2437811.8919297964	1940513.4980638574	2705371.0295543056	2753342.997591272	2683220.2474916377	2751852.517185035	1770937.2404989486	1843441.1706231448	3333417.180647897	2258009.9461958227	2588503.875630551	1760519.9550594892	2633070.634785786	1694016.7490915929	2153643.0397923817	2441357.85814638	2654784.4799067653	2947005.070106549	2212549.2345673293	3662994.379826285	2873945.4545903695	2389392.6068442906	2466182.324417041	2349649.2461643307	3368558.687226111	3169880.7671452668	1599004.1952606672
2019708.3596397194	2491177.1690766215	2714160.465882678	2146199.07613633	1940513.4980638574	2705371.0295543056	2753342.997591272	2405447.3362722527	2751852.517185035	1770937.2404989486	1843441.1706231448	3333417.180647897	2258009.9461958227	2588503.875630551	1760519.9550594892	2458000.9740429632	1694016.7490915929	2153643.0397923817	2441357.85814638	2654784.4799067653	2947005.070106549	2212549.2345673293	3649853.302833517	2807567.152829661	2389392.6068442906	2466182.324417041	2349649.2461643307	3074905.4174862863	3169880.7671452668	1599004.1952606672
2019708.3596397194	2491177.1690766215	2714160.465882678	2146199.07613633	1940513.4980638574	2705371.0295543056	2753342.997591272	2405447.3362722527	2751852.517185035	1770937.2404989486	1780139.6157483682	3333417.180647897	2258009.9461958227	2588503.875630551	1760519.9550594892	2458000.9740429632	1694016.7490915929	2153643.0397923817	2441357.85814638	2654784.4799067653	2947005.070106549	2212549.2345673293	3649853.302833517	2807567.152829661	2389392.6068442906	2466182.324417041	2349649.2461643307	3074905.4174862863	2772159.764369115	1599004.1952606672
2019708.3596397194	2491177.1690766215	2703939.613334378	2146199.07613633	1940513.4980638574	2322994.4665500107	2753342.997591272	2405447.3362722527	2751852.517185035	1770937.2404989486	1780139.6157483682	3333417.180647897	2258009.9461958227	2588503.875630551	1760519.9550594892	2458000.9740429632	1694016.7490915929	2153643.0397923817	2272912.876947343	2482118.9524174198	2947005.070106549	2212549.2345673293	3649853.302833517	2638246.2344704457	2389392.6068442906	2141683.887158464	2349649.2461643307	3074905.4174862863	2772159.764369115	1599004.1952606672
2019708.3596397194	2491177.1690766215	2703939.613334378	2146199.07613633	1940513.4980638574	2322994.4665500107	2467692.148694494	2405447.3362722527	2751852.517185035	1770937.2404989486	1780139.6157483682	3333417.180647897	2258009.9461958227	2588503.875630551	1760519.9550594892	2458000.9740429632	1694016.7490915929	2153643.0397923817	2272912.876947343	2482118.9524174198	2518365.4595686835	2212549.2345673293	3530083.471239145	2638246.2344704457	2389392.6068442906	2141683.887158464	2349649.2461643307	3074905.4174862863	2772159.764369115	1599004.1952606672
2019708.3596397194	2491177.1690766215	2568952.6061330037	2146199.07613633	1642883.1246019595	2322994.4665500107	2467692.148694494	2405447.3362722527	2751852.517185035	1770937.2404989486	1780139.6157483682	3274906.06145057	2258009.9461958227	2588503.875630551	1760519.9550594892	2458000.9740429632	1694016.7490915929	2153643.0397923817	2272912.876947343	2482118.9524174198	2224393.405298123	2212549.2345673293	3530083.471239145	2638246.2344704457	2389392.6068442906	2141683.887158464	2349649.2461643307	2839302.7854028777	2772159.764369115	1599004.1952606672
2019708.3596397194	2491177.1690766215	2568952.6061330037	1832367.3839169804	1642883.1246019595	2322994.4665500107	2252220.8859607414	2405447.3362722527	2751852.517185035	1770937.2404989486	1780139.6157483682	3274906.06145057	2258009.9461958227	2012690.0149086087	1760519.9550594892	2458000.9740429632	1694016.7490915929	2153643.0397923817	2161589.4806959876	2482118.9524174198	2224393.405298123	2212549.2345673293	3530083.471239145	2638246.2344704457	2389392.6068442906	2141683.887158464	2349649.2461643307	2839302.7854028777	2531248.9633784667	1599004.1952606672
2019708.3596397194	2491177.1690766215	2568952.6061330037	1832367.3839169804	1642883.1246019595	2322994.4665500107	2252220.8859607414	1572809.1795923696	2751852.517185035	1770937.2404989486	1780139.6157483682	2845076.2853585714	2258009.9461958227	2012690.0149086087	1760519.9550594892	2090170.1137159832	1694016.7490915929	2153643.0397923817	2161589.4806959876	2482118.9524174198	2224393.405298123	2212549.2345673293	3530083.471239145	2638246.2344704457	2389392.6068442906	2141683.887158464	2188899.2958697975	1955934.847482266	2531248.9633784667	1599004.1952606672
2019708.3596397194	2491177.1690766215	2568952.6061330037	1832367.3839169804	1642883.1246019595	2322994.4665500107	2252220.8859607414	1572809.1795923696	2751852.517185035	1770937.2404989486	1214017.1277863411	2328719.931166415	2258009.9461958227	2012690.0149086087	1651522.3503351181	2090170.1137159832	1694016.7490915929	2153643.0397923817	2161589.4806959876	2482118.9524174198	2159703.749890663	2212549.2345673293	3530083.471239145	2638246.2344704457	2389392.6068442906	2141683.887158464	1985872.264272138	1955934.847482266	2531248.9633784667	1599004.1952606672
2019708.3596397194	2226999.321849346	2568952.6061330037	1832367.3839169804	1642883.1246019595	2322994.4665500107	2252220.8859607414	1572809.1795923696	2751852.517185035	1770937.2404989486	1214017.1277863411	2328719.931166415	2258009.9461958227	2012690.0149086087	1651522.3503351181	2090170.1137159832	1694016.7490915929	2153643.0397923817	2161589.4806959876	2482118.9524174198	1885706.622321004	2212549.2345673293	3530083.471239145	2638246.2344704457	2389392.6068442906	2141683.887158464	1985872.264272138	1955934.847482266	2531248.9633784667	1599004.1952606672
2019708.3596397194	2226999.321849346	2568952.6061330037	1832367.3839169804	1642883.1246019595	2322994.4665500107	2252220.8859607414	1572809.1795923696	2751852.517185035	1770937.2404989486	1214017.1277863411	2328719.931166415	1894921.7762147048	1506535.528217409	1651522.3503351181	2090170.1137159832	1694016.7490915929	2101701.798582369	2161589.4806959876	2482118.9524174198	1885706.622321004	2212549.2345673293	3356310.414204763	2638246.2344704457	2389392.6068442906	2141683.887158464	1985872.264272138	1955934.847482266	2531248.9633784667	1599004.1952606672
2019708.3596397194	2226999.321849346	2568952.6061330037	1832367.3839169804	1642883.1246019595	2203330.07872778	2103099.4616245055	1572809.1795923696	2751852.517185035	1770937.2404989486	1214017.1277863411	2328719.931166415	1894921.7762147048	1506535.528217409	1651522.3503351181	2090170.1137159832	1694016.7490915929	2101701.798582369	2000921.0122667185	2482118.9524174198	1885706.622321004	1939265.154646643	3097264.7320482912	2638246.2344704457	2389392.6068442906	2141683.887158464	1384276.6438318836	1955934.847482266	2531248.9633784667	1599004.1952606672
2019708.3596397194	1992929.5435014025	2536325.892939291	1832367.3839169804	1172696.8513097358	2203330.07872778	2103099.4616245055	1572809.1795923696	2196234.003938931	1657594.2372841076	1214017.1277863411	2328719.931166415	1894921.7762147048	1506535.528217409	1651522.3503351181	2090170.1137159832	1694016.7490915929	2101701.798582369	2000921.0122667185	2482118.9524174198	1885706.622321004	1939265.154646643	2873469.6538362224	2638246.2344704457	2389392.6068442906	2141683.887158464	1384276.6438318836	1955934.847482266	2244876.615476598	1599004.1952606672
2019708.3596397194	1992929.5435014025	2536325.892939291	1832367.3839169804	1172696.8513097358	2203330.07872778	2103099.4616245055	1572809.1795923696	2196234.003938931	1598125.5659030564	1214017.1277863411	2328719.931166415	1894921.7762147048	1506535.528217409	1602886.740517966	2090170.1137159832	1694016.7490915929	2101701.798582369	2000921.0122667185	2482118.9524174198	1885706.622321004	1879076.0180166413	2873469.6538362224	2638246.2344704457	2205509.3697074987	2141683.887158464	1384276.6438318836	1955934.847482266	2244876.615476598	1599004.1952606672
2019708.3596397194	1992929.5435014025	2536325.892939291	1676188.8602259937	1172696.8513097358	2203330.07872778	2103099.4616245055	1421025.9179925693	2196234.003938931	1598125.5659030564	1214017.1277863411	1984562.6537609834	1894921.7762147048	1506535.528217409	1602886.740517966	1879239.3512695916	1694016.7490915929	2101701.798582369	2000921.0122667185	2482118.9524174198	1885706.622321004	1879076.0180166413	2873469.6538362224	2558335.8684862386	2205509.3697074987	2141683.887158464	1384276.6438318836	1955934.847482266	2244876.615476598	1599004.1952606672
1819674.1799388463	1807917.3158124338	2536325.892939291	1676188.8602259937	1172696.8513097358	2203330.07872778	2103099.4616245055	1421025.9179925693	2196234.003938931	1598125.5659030564	1214017.1277863411	1984562.6537609834	1894921.7762147048	1506535.528217409	1602886.740517966	1879239.3512695916	1694016.7490915929	2041303.2983783057	1556542.3472843303	2482118.9524174198	1885706.622321004	1879076.0180166413	2787968.557948477	2558335.8684862386	2205509.3697074987	2141683.887158464	1384276.6438318836	1955934.847482266	2244876.615476598	1599004.1952606672
1819674.1799388463	1807917.3158124338	2299828.7154091825	1676188.8602259937	1098989.0564691469	2203330.07872778	2103099.4616245055	1421025.9179925693	2196234.003938931	1598125.5659030564	1166715.5063363772	1984562.6537609834	1894921.7762147048	1506535.528217409	1602886.740517966	1879239.3512695916	1694016.7490915929	2041303.2983783057	1556542.3472843303	2233172.496658831	1885706.622321004	1879076.0180166413	2787968.557948477	2034776.7875887186	2193297.6850097724	2141683.887158464	1384276.6438318836	1955934.847482266	2238026.310784315	1399892.84094026
1819674.1799388463	1807917.3158124338	2233125.0061358255	1676188.8602259937	1098989.0564691469	2203330.07872778	2103099.4616245055	1421025.9179925693	2196234.003938931	1598125.5659030564	1166715.5063363772	1984562.6537609834	1894921.7762147048	1506535.528217409	1602886.740517966	1879239.3512695916	1694016.7490915929	2041303.2983783057	1556542.3472843303	2233172.496658831	1885706.622321004	1879076.0180166413	2787968.557948477	1870917.496308964	2193297.6850097724	2141683.887158464	1384276.6438318836	1955934.847482266	2238026.310784315	1399892.84094026
1819674.1799388463	1807917.3158124338	2233125.0061358255	1676188.8602259937	1098989.0564691469	2203330.07872778	2103099.4616245055	1421025.9179925693	2196234.003938931	1598125.5659030564	1166715.5063363772	1973129.5779013156	1894921.7762147048	1506535.528217409	1483678.2937709827	1879239.3512695916	1694016.7490915929	2041303.2983783057	1556542.3472843303	2233172.496658831	1885706.622321004	1879076.0180166413	2597788.2286414686	1870917.496308964	2193297.6850097724	2141683.887158464	1384276.6438318836	1955934.847482266	1970731.3522654083	1399892.84094026
1819674.1799388463	1807917.3158124338	2233125.0061358255	1676188.8602259937	1098989.0564691469	2010089.4465255335	2103099.4616245055	1421025.9179925693	2196234.003938931	1598125.5659030564	1166715.5063363772	1973129.5779013156	1894921.7762147048	1506535.528217409	1483678.2937709827	1879239.3512695916	1694016.7490915929	2041303.2983783057	1556542.3472843303	2233172.496658831	1885706.622321004	1879076.0180166413	2043444.1775141037	1777753.3454475044	2193297.6850097724	2141683.887158464	1384276.6438318836	1955934.847482266	1970731.3522654083	1399892.84094026
1819674.1799388463	1807917.3158124338	2233125.0061358255	1676188.8602259937	1098989.0564691469	2010089.4465255335	1988273.1808922396	1421025.9179925693	2196234.003938931	1598125.5659030564	1166715.5063363772	1973129.5779013156	1894921.7762147048	1506535.528217409	1483678.2937709827	1879239.3512695916	1694016.7490915929	2041303.2983783057	1556542.3472843303	2233172.496658831	1885706.622321004	1879076.0180166413	2043444.1775141037	1777753.3454475044	1476471.5290233784	2141683.887158464	1384276.6438318836	1955934.847482266	1970731.3522654083	1399892.84094026
1819674.1799388463	1807917.3158124338	2233125.0061358255	1428860.0733192703	1098989.0564691469	2010089.4465255335	1988273.1808922396	1421025.9179925693	1513216.8784986394	1598125.5659030564	1166715.5063363772	1973129.5779013156	1894921.7762147048	1360747.3372903734	1483678.2937709827	1879239.3512695916	1694016.7490915929	2041303.2983783057	1556542.3472843303	2233172.496658831	1885706.622321004	1879076.0180166413	2043444.1775141037	1777753.3454475044	1476471.5290233784	2141683.887158464	1384276.6438318836	1955934.847482266	1970731.3522654083	1399892.84094026
1819674.1799388463	1807917.3158124338	2233125.0061358255	1428860.0733192703	1098989.0564691469	1522326.4662470866	1988273.1808922396	1421025.9179925693	1513216.8784986394	1462716.736543291	1166715.5063363772	1973129.5779013156	1894921.7762147048	1360747.3372903734	1483678.2937709827	1879239.3512695916	1694016.7490915929	1783888.8163564072	1556542.3472843303	2233172.496658831	1885706.622321004	1873198.5846498911	2043444.1775141037	1770109.2730890843	1476471.5290233784	2141683.887158464	1384276.6438318836	1955934.847482266	1970731.3522654083	1399892.84094026
1819674.1799388463	1807917.3158124338	2233125.0061358255	1428860.0733192703	1098989.0564691469	1522326.4662470866	1988273.1808922396	1421025.9179925693	1513216.8784986394	1462716.736543291	1166715.5063363772	1973129.5779013156	1894921.7762147048	1360747.3372903734	1483678.2937709827	1879239.3512695916	1694016.7490915929	1586981.9433432808	1556542.3472843303	2233172.496658831	1885706.622321004	1873198.5846498911	2043444.1775141037	1770109.2730890843	1476471.5290233784	2141683.887158464	1384276.6438318836	1716489.813250702	1970731.3522654083	1399892.84094026
1451674.1517092364	1807917.3158124338	1995580.821182647	1428860.0733192703	1098989.0564691469	1522326.4662470866	1826691.5222359328	1421025.9179925693	1513216.8784986394	1462716.736543291	1166715.5063363772	1973129.5779013156	1894921.7762147048	1360747.3372903734	1483678.2937709827	1879239.3512695916	1694016.7490915929	1586981.9433432808	1556542.3472843303	2233172.496658831	1885706.622321004	1873198.5846498911	2043444.1775141037	1770109.2730890843	1392942.9878880305	2141683.887158464	1369218.5337335006	1716489.813250702	1970731.3522654083	1399892.84094026
1451674.1517092364	1807917.3158124338	1995580.821182647	1428860.0733192703	1098989.0564691469	1522326.4662470866	1826691.5222359328	1421025.9179925693	1423018.2924843302	1462716.736543291	1166715.5063363772	1973129.5779013156	1894921.7762147048	1360747.3372903734	1483678.2937709827	1879239.3512695916	1694016.7490915929	1586981.9433432808	1556542.3472843303	2233172.496658831	1885706.622321004	1557716.4627471005	2043444.1775141037	1770109.2730890843	1392942.9878880305	2141683.887158464	1369218.5337335006	1716489.813250702	1970731.3522654083	1399892.84094026
1451674.1517092364	1807917.3158124338	1669510.335972829	1428860.0733192703	1098989.0564691469	1522326.4662470866	1826691.5222359328	1421025.9179925693	1423018.2924843302	1462716.736543291	1166715.5063363772	1973129.5779013156	1894921.7762147048	1360747.3372903734	1483678.2937709827	1879239.3512695916	1694016.7490915929	1586981.9433432808	1556542.3472843303	2233172.496658831	1766803.8564663825	1557716.4627471005	2043444.1775141037	1770109.2730890843	1005363.6853988317	2141683.887158464	1369218.5337335006	1716489.813250702	1970731.3522654083	1399892.84094026
1378095.5256269781	1807917.3158124338	1669510.335972829	1428860.0733192703	1098989.0564691469	1522326.4662470866	1826691.5222359328	1421025.9179925693	1248965.3658546407	1462716.736543291	1166715.5063363772	1973129.5779013156	1894921.7762147048	1360747.3372903734	1483678.2937709827	1879239.3512695916	1694016.7490915929	1586981.9433432808	1556542.3472843303	2233172.496658831	1766803.8564663825	1557716.4627471005	2043444.1775141037	1637189.9510161101	1005363.6853988317	2141683.887158464	1369218.5337335006	1716489.813250702	1970731.3522654083	1399892.84094026
1378095.5256269781	1539724.6894297134	1555508.7549542042	1428860.0733192703	1098989.0564691469	1522326.4662470866	1826691.5222359328	1421025.9179925693	1248965.3658546407	1462716.736543291	1114033.1735829706	1914791.188263749	1894921.7762147048	1360747.3372903734	1483678.2937709827	1879239.3512695916	1288170.21604374	1586981.9433432808	1556542.3472843303	2233172.496658831	1766803.8564663825	1557716.4627471005	2043444.1775141037	1637189.9510161101	1005363.6853988317	2141683.887158464	1369218.5337335006	1716489.813250702	1970731.3522654083	1399892.84094026
1378095.5256269781	1539724.6894297134	1555508.7549542042	1428860.0733192703	1098989.0564691469	1522326.4662470866	1826691.5222359328	1302899.6349535056	1248965.3658546407	1104372.7804875586	1114033.1735829706	1914791.188263749	1894921.7762147048	1360747.3372903734	1483678.2937709827	1879239.3512695916	1288170.21604374	1586981.9433432808	1556542.3472843303	2063556.363998205	1766803.8564663825	1307204.9487950301	2043444.1775141037	1637189.9510161101	1005363.6853988317	2141683.887158464	1240714.4405299535	1716489.813250702	1970731.3522654083	1399892.84094026
1378095.5256269781	1539724.6894297134	1555291.1390878826	1428860.0733192703	1098989.0564691469	1522326.4662470866	1543541.0767066139	1302899.6349535056	1248965.3658546407	1040579.2756176745	1114033.1735829706	1914791.188263749	1670395.8431538232	1360747.3372903734	1483678.2937709827	1720718.2148067697	1288170.21604374	1586981.9433432808	1471350.4315676417	2063556.363998205	1663201.0733180463	1307204.9487950301	2043444.1775141037	1637189.9510161101	1005363.6853988317	2141683.887158464	1240714.4405299535	1716489.813250702	1970731.3522654083	1399892.84094026
1378095.5256269781	1379368.162173808	1555291.1390878826	1428860.0733192703	1098989.0564691469	1522326.4662470866	1543541.0767066139	1302899.6349535056	1248965.3658546407	1040579.2756176745	1114033.1735829706	1914791.188263749	1670395.8431538232	1263972.2881050364	1483678.2937709827	1720718.2148067697	1288170.21604374	1586981.9433432808	1471350.4315676417	2063556.363998205	1663201.0733180463	1127451.7445018454	2043444.1775141037	1553985.9671177866	1005363.6853988317	2141683.887158464	1240714.4405299535	1589845.9410565908	1901956.557234211	1399892.84094026
1378095.5256269781	1379368.162173808	1555291.1390878826	1428860.0733192703	1098989.0564691469	1522326.4662470866	1455836.9285864213	1302899.6349535056	1248965.3658546407	1040579.2756176745	1114033.1735829706	1914791.188263749	1670395.8431538232	1263972.2881050364	1483678.2937709827	1530403.3638389274	1288170.21604374	1586981.9433432808	1471350.4315676417	2018488.1636010779	1660367.9434655448	995379.7823897226	2043444.1775141037	1553985.9671177866	1005363.6853988317	2141683.887158464	1240714.4405299535	1589845.9410565908	1901956.557234211	1399892.84094026
1378095.5256269781	1379368.162173808	1555291.1390878826	1428860.0733192703	1098989.0564691469	1522326.4662470866	1455836.9285864213	1302899.6349535056	1248965.3658546407	1040579.2756176745	1114033.1735829706	1772093.164452032	1670395.8431538232	1263972.2881050364	1483678.2937709827	1530403.3638389274	1288170.21604374	1586981.9433432808	1471350.4315676417	2018488.1636010779	1660367.9434655448	995379.7823897226	2043444.1775141037	1553985.9671177866	1005363.6853988317	2141683.887158464	1240714.4405299535	1589845.9410565908	1787195.5964160478	1399892.84094026
1378095.5256269781	1379368.162173808	1555291.1390878826	1407997.7312201683	1098989.0564691469	1511326.6816381083	1455836.9285864213	1302899.6349535056	1248965.3658546407	1040579.2756176745	1114033.1735829706	1772093.164452032	1670395.8431538232	1263972.2881050364	1483678.2937709827	1488458.792788186	1288170.21604374	1586981.9433432808	1471350.4315676417	2018488.1636010779	1660367.9434655448	995379.7823897226	2043444.1775141037	1553985.9671177866	1005363.6853988317	2141683.887158464	1240714.4405299535	1589845.9410565908	1787195.5964160478	1399892.84094026
1378095.5256269781	1379368.162173808	1555291.1390878826	1407997.7312201683	1098989.0564691469	1387530.825419206	1455836.9285864213	1302899.6349535056	1248965.3658546407	1040579.2756176745	1114033.1735829706	1772093.164452032	1670395.8431538232	1263972.2881050364	1483678.2937709827	1488458.792788186	1288170.21604374	1407751.365776409	1471350.4315676417	2018488.1636010779	1660367.9434655448	995379.7823897226	2043444.1775141037	1456913.326401632	1005363.6853988317	2141683.887158464	1240714.4405299535	1589845.9410565908	1787195.5964160478	1399892.84094026
1278721.0142064127	1379368.162173808	1555291.1390878826	1407997.7312201683	1098989.0564691469	1387530.825419206	1455836.9285864213	1302899.6349535056	1248965.3658546407	1040579.2756176745	937679.0169320548	1772093.164452032	1472513.8243230837	1263972.2881050364	1483678.2937709827	1488458.792788186	1288170.21604374	1407751.365776409	1471350.4315676417	1971807.2932754937	1660367.9434655448	995379.7823897226	2043444.1775141037	1456913.326401632	1005363.6853988317	2141683.887158464	1235983.4642857357	1589845.9410565908	1787195.5964160478	1399892.84094026
1278721.0142064127	1379368.162173808	1555291.1390878826	1401262.6068526162	1098989.0564691469	1387530.825419206	1455836.9285864213	1254060.1929756328	1248965.3658546407	1040579.2756176745	937679.0169320548	1772093.164452032	1472513.8243230837	1263972.2881050364	1453367.0308603551	1488458.792788186	1288170.21604374	1407751.365776409	1471350.4315676417	1971807.2932754937	1660367.9434655448	995379.7823897226	1600884.369947705	1456913.326401632	933162.762587276	2141683.887158464	1235983.4642857357	1589845.9410565908	1787195.5964160478	1399892.84094026
1278721.0142064127	1379368.162173808	1555291.1390878826	1182894.0573747999	1098989.0564691469	1387530.825419206	1455836.9285864213	1092830.7376164396	1248965.3658546407	1040579.2756176745	937679.0169320548	1772093.164452032	1472513.8243230837	1263972.2881050364	1453367.0308603551	1098866.7724044812	1288170.21604374	1407751.365776409	1471350.4315676417	1971807.2932754937	1660367.9434655448	995379.7823897226	1600884.369947705	1456913.326401632	933162.762587276	2141683.887158464	1235983.4642857357	1589845.9410565908	1787195.5964160478	1399892.84094026
1278721.0142064127	1379368.162173808	1555291.1390878826	1182894.0573747999	1098989.0564691469	1357506.4531727352	1455836.9285864213	1092830.7376164396	1248965.3658546407	1040579.2756176745	937679.0169320548	1772093.164452032	1472513.8243230837	1263972.2881050364	1453367.0308603551	1098866.7724044812	1288170.21604374	1407751.365776409	1471350.4315676417	1971807.2932754937	1660367.9434655448	995379.7823897226	1411422.450771599	1232723.2997451467	933162.762587276	2141683.887158464	1235983.4642857357	1589845.9410565908	1530155.809636354	1399892.84094026
1278721.0142064127	1379368.162173808	1045575.8311390785	1182894.0573747999	1098989.0564691469	1357506.4531727352	1455836.9285864213	1092830.7376164396	1248965.3658546407	1035582.6149332264	937679.0169320548	1772093.164452032	1472513.8243230837	1263972.2881050364	1453367.0308603551	1098866.7724044812	1288170.21604374	1360068.4552615215	1471350.4315676417	1971807.2932754937	1660367.9434655448	995379.7823897226	1411422.450771599	1099547.895364539	933162.762587276	2043593.30333088	1235983.4642857357	1589845.9410565908	1530155.809636354	1399892.84094026
1065189.6122552126	1379368.162173808	1045575.8311390785	1061702.940863107	1098989.0564691469	1357506.4531727352	1455836.9285864213	1092830.7376164396	1148265.7751491398	1035582.6149332264	937679.0169320548	1772093.164452032	1472513.8243230837	1263972.2881050364	1453367.0308603551	1098866.7724044812	1288170.21604374	1360068.4552615215	1471350.4315676417	1971807.2932754937	1660367.9434655448	995379.7823897226	1411422.450771599	1099547.895364539	933162.762587276	2043593.30333088	1235983.4642857357	1346873.4686012578	1530155.809636354	1399892.84094026
1065189.6122552126	1379368.162173808	1027423.3471862584	1061702.940863107	1098989.0564691469	1357506.4531727352	1455836.9285864213	860654.2532859322	1148265.7751491398	1035582.6149332264	937679.0169320548	1772093.164452032	1472513.8243230837	1263972.2881050364	1453367.0308603551	1098866.7724044812	1288170.21604374	1360068.4552615215	1471350.4315676417	1964237.6035796402	1660367.9434655448	943266.0062361736	1411422.450771599	1099547.895364539	933162.762587276	1765712.4735728286	1235983.4642857357	1346873.4686012578	1530155.809636354	1399892.84094026
1065189.6122552126	1379368.162173808	1027423.3471862584	1061702.940863107	1098989.0564691469	1357506.4531727352	1455836.9285864213	860654.2532859322	1148265.7751491398	969611.7124871972	937679.0169320548	1673880.9973031776	1472513.8243230837	1263972.2881050364	1453367.0308603551	1098866.7724044812	1081422.4053583103	1360068.4552615215	1471350.4315676417	1964237.6035796402	1660367.9434655448	943266.0062361736	1244840.3272008286	1099547.895364539	933162.762587276	1765712.4735728286	1235983.4642857357	1346873.4686012578	1530155.809636354	1399892.84094026
1065189.6122552126	1379368.162173808	1027423.3471862584	801620.8600744512	1098989.0564691469	1357506.4531727352	1202750.4701322736	860654.2532859322	1148265.7751491398	969611.7124871972	937679.0169320548	1673880.9973031776	1472513.8243230837	1263972.2881050364	1453367.0308603551	1098866.7724044812	1081422.4053583103	1360068.4552615215	1471350.4315676417	1681275.928584458	1250821.1293515156	943266.0062361736	1244840.3272008286	1099547.895364539	933162.762587276	1743025.2194988637	1235983.4642857357	1346873.4686012578	1530155.809636354	1286344.3360513793
1065189.6122552126	1379368.162173808	1027423.3471862584	801620.8600744512	967960.3781088677	1357506.4531727352	1202750.4701322736	860654.2532859322	1073072.8328694243	969611.7124871972	937679.0169320548	1191517.4060838874	1472513.8243230837	1263972.2881050364	1382127.4772719757	1098866.7724044812	1074698.7397678185	1360068.4552615215	1462314.0694896912	1681275.928584458	1250821.1293515156	943266.0062361736	1244840.3272008286	1099547.895364539	933162.762587276	1743025.2194988637	1235983.4642857357	1268182.0885269213	1530155.809636354	1286344.3360513793
1065189.6122552126	1379368.162173808	1027423.3471862584	801620.8600744512	945248.4328148233	1357506.4531727352	1202750.4701322736	860654.2532859322	1073072.8328694243	969611.7124871972	937679.0169320548	1134907.933821094	1357297.601261781	1263972.2881050364	1382127.4772719757	1023340.6864364038	1074698.7397678185	1360068.4552615215	1462314.0694896912	1681275.928584458	1250821.1293515156	943266.0062361736	1244840.3272008286	1099547.895364539	933162.762587276	1743025.2194988637	1235983.4642857357	1268182.0885269213	1530155.809636354	1285343.0597278397
1065189.6122552126	1379368.162173808	1027423.3471862584	801620.8600744512	945248.4328148233	1346550.9039072564	1052509.817405377	860654.2532859322	1073072.8328694243	969611.7124871972	937679.0169320548	1134907.933821094	1357297.601261781	1263972.2881050364	1382127.4772719757	1023340.6864364038	1074698.7397678185	1360068.4552615215	945784.2379194151	1588215.4508613641	1250821.1293515156	943266.0062361736	1244840.3272008286	1099547.895364539	933162.762587276	1740140.7028878608	1235983.4642857357	1254979.24693746	1530155.809636354	1285343.0597278397
1065189.6122552126	1379368.162173808	1027423.3471862584	801620.8600744512	945248.4328148233	1346550.9039072564	1052509.817405377	860654.2532859322	1073072.8328694243	969611.7124871972	937679.0169320548	1134907.933821094	1357297.601261781	1263972.2881050364	1166497.7438802605	1023340.6864364038	1074698.7397678185	1360068.4552615215	945784.2379194151	1588215.4508613641	1227383.5858381162	943266.0062361736	1244840.3272008286	1099547.895364539	933162.762587276	1678363.5554683458	1235983.4642857357	1080341.3407609845	1530155.809636354	1121312.2369292553
1065189.6122552126	1379368.162173808	1027423.3471862584	801620.8600744512	945248.4328148233	1346550.9039072564	984998.1241956763	848442.9822023263	994023.6152276291	969611.7124871972	903507.826601896	1134907.933821094	1357297.601261781	1263972.2881050364	1166497.7438802605	964142.0990103019	1027633.7479148456	1360068.4552615215	945784.2379194151	1512427.6294570195	1227383.5858381162	943266.0062361736	1240674.929596807	1099547.895364539	933162.762587276	1678363.5554683458	1235983.4642857357	1080341.3407609845	1530155.809636354	1121312.2369292553
953389.654471461	1379368.162173808	1027423.3471862584	801620.8600744512	945248.4328148233	1346550.9039072564	984998.1241956763	848442.9822023263	994023.6152276291	969611.7124871972	903507.826601896	1088261.4769302998	1269478.138597125	1263972.2881050364	1166497.7438802605	950903.3914355716	1027633.7479148456	1360068.4552615215	945784.2379194151	1512427.6294570195	1225916.3640387026	943266.0062361736	1240674.929596807	1099547.895364539	933162.762587276	1678363.5554683458	1235983.4642857357	961683.0308260887	1451776.593170156	1121312.2369292553
953389.654471461	1379368.162173808	1027423.3471862584	801620.8600744512	945248.4328148233	1346550.9039072564	984998.1241956763	848442.9822023263	994023.6152276291	969611.7124871972	823587.2952017315	1088261.4769302998	1149923.17119215	1263972.2881050364	1166497.7438802605	950903.3914355716	1027633.7479148456	1259717.962956466	945784.2379194151	1428834.2146639868	1225916.3640387026	943266.0062361736	1240674.929596807	1099547.895364539	933162.762587276	1539648.826257897	1235983.4642857357	961683.0308260887	1451776.593170156	1121312.2369292553
953389.654471461	1379368.162173808	1027423.3471862584	740220.347376579	945248.4328148233	1299937.5600573507	933221.5651317626	848442.9822023263	994023.6152276291	969611.7124871972	823587.2952017315	1088261.4769302998	1149923.17119215	1218106.598356673	1166497.7438802605	950903.3914355716	1027633.7479148456	1016525.9942906214	945784.2379194151	1263927.3878967108	1225916.3640387026	943266.0062361736	1240674.929596807	1099547.895364539	933162.762587276	1539648.826257897	1083870.1019752056	961683.0308260887	1451776.593170156	1121312.2369292553
953389.654471461	1379368.162173808	1027423.3471862584	740220.347376579	945248.4328148233	1299937.5600573507	933221.5651317626	848442.9822023263	980866.0102499389	969611.7124871972	823587.2952017315	1088261.4769302998	1149923.17119215	1211033.9928401257	941460.4013516562	950903.3914355716	1027633.7479148456	1016525.9942906214	945784.2379194151	1263927.3878967108	1225916.3640387026	943266.0062361736	1240674.929596807	1099547.895364539	933162.762587276	1418979.4919558573	1083870.1019752056	961683.0308260887	1451776.593170156	1083316.715253241
759948.5323759898	1379368.162173808	1027423.3471862584	740220.347376579	945248.4328148233	1299937.5600573507	933221.5651317626	848442.9822023263	980866.0102499389	969611.7124871972	823587.2952017315	853518.7810161582	1143914.206160877	1211033.9928401257	941460.4013516562	950903.3914355716	1027633.7479148456	1016525.9942906214	945784.2379194151	1263927.3878967108	1225916.3640387026	833244.605797836	1240674.929596807	1099547.895364539	933162.762587276	1418979.4919558573	1043521.4097045558	961683.0308260887	1451776.593170156	1002729.0491217352
759948.5323759898	1379368.162173808	974091.4097071472	740220.347376579	945248.4328148233	922558.9976962523	933221.5651317626	848442.9822023263	980866.0102499389	969611.7124871972	823587.2952017315	853518.7810161582	1143914.206160877	1211033.9928401257	941460.4013516562	950903.3914355716	1027633.7479148456	1016525.9942906214	945784.2379194151	1263927.3878967108	1225916.3640387026	833244.605797836	1240674.929596807	1099547.895364539	933162.762587276	1418979.4919558573	1043521.4097045558	961683.0308260887	1451776.593170156	1002729.0491217352
759570.5876793884	1365458.8211950392	974091.4097071472	740220.347376579	945248.4328148233	922558.9976962523	933221.5651317626	848442.9822023263	980866.0102499389	969611.7124871972	823587.2952017315	853518.7810161582	1143914.206160877	1211033.9928401257	941460.4013516562	950903.3914355716	1011474.6610959456	1016525.9942906214	945784.2379194151	1263927.3878967108	1225916.3640387026	833244.605797836	1240674.929596807	1099547.895364539	873643.195643479	1418979.4919558573	1043521.4097045558	942081.8579183354	1451776.593170156	1002729.0491217352
759570.5876793884	1365458.8211950392	974091.4097071472	740220.347376579	945248.4328148233	922558.9976962523	933221.5651317626	848442.9822023263	980866.0102499389	969611.7124871972	823587.2952017315	853518.7810161582	1143914.206160877	1211033.9928401257	941460.4013516562	950903.3914355716	982385.6315487791	1016525.9942906214	945784.2379194151	1263927.3878967108	1128049.618796934	833244.605797836	1240674.929596807	1099547.895364539	873643.195643479	1123630.6961841716	1043521.4097045558	942081.8579183354	1451776.593170156	1002729.0491217352
759570.5876793884	1365458.8211950392	974091.4097071472	740220.347376579	945248.4328148233	922558.9976962523	933221.5651317626	848442.9822023263	980866.0102499389	969611.7124871972	823587.2952017315	853518.7810161582	1143914.206160877	1126399.9350220624	941460.4013516562	950903.3914355716	982385.6315487791	1016525.9942906214	945784.2379194151	1263927.3878967108	1128049.618796934	833244.605797836	979309.510998247	1099547.895364539	873643.195643479	1123630.6961841716	1043521.4097045558	714630.3888406628	1451776.593170156	1002729.0491217352
759570.5876793884	1365458.8211950392	974091.4097071472	713491.4659844937	945248.4328148233	922558.9976962523	933221.5651317626	848442.9822023263	980866.0102499389	969611.7124871972	823587.2952017315	853518.7810161582	1121948.1665504677	1126399.9350220624	941460.4013516562	950903.3914355716	982385.6315487791	907457.7126724469	945784.2379194151	1263927.3878967108	1128049.618796934	833244.605797836	979309.510998247	1099547.895364539	873643.195643479	1123630.6961841716	917532.2497858375	714630.3888406628	1451776.593170156	753273.1457057266
759570.5876793884	1365458.8211950392	857838.1378490201	713491.4659844937	849484.4049219541	922558.9976962523	646307.6942208827	848442.9822023263	980866.0102499389	969611.7124871972	823587.2952017315	853518.7810161582	1121948.1665504677	1126399.9350220624	941460.4013516562	950903.3914355716	982385.6315487791	907457.7126724469	945784.2379194151	1263927.3878967108	1128049.618796934	833244.605797836	979309.510998247	1099547.895364539	873643.195643479	1123630.6961841716	838653.8802703029	714630.3888406628	1451776.593170156	753273.1457057266
759570.5876793884	1365458.8211950392	857838.1378490201	713491.4659844937	847425.9576536992	922558.9976962523	646307.6942208827	756809.5098111123	822568.9140161546	969611.7124871972	823587.2952017315	853518.7810161582	1121948.1665504677	1126399.9350220624	941460.4013516562	950903.3914355716	982385.6315487791	907457.7126724469	945784.2379194151	1263927.3878967108	1128049.618796934	833244.605797836	979309.510998247	847880.3503744289	873643.195643479	920740.1028692708	838653.8802703029	714630.3888406628	1451776.593170156	753273.1457057266
759570.5876793884	1266108.3048891542	857838.1378490201	713491.4659844937	847425.9576536992	922558.9976962523	646307.6942208827	756809.5098111123	822568.9140161546	969611.7124871972	823587.2952017315	853518.7810161582	1121948.1665504677	1126399.9350220624	941460.4013516562	950903.3914355716	982385.6315487791	907457.7126724469	945784.2379194151	1263927.3878967108	1128049.618796934	833244.605797836	787521.1217184612	847880.3503744289	772109.0857260245	663774.7503528437	838653.8802703029	714630.3888406628	1451776.593170156	753273.1457057266
644038.2888507415	1033188.5055556062	820047.760987263	713491.4659844937	847425.9576536992	922558.9976962523	646307.6942208827	756809.5098111123	822568.9140161546	969611.7124871972	823587.2952017315	853518.7810161582	1121948.1665504677	1095235.3776313793	941460.4013516562	950903.3914355716	982385.6315487791	907457.7126724469	945784.2379194151	1263927.3878967108	946864.3692919211	833244.605797836	787521.1217184612	645504.6457013551	772109.0857260245	663774.7503528437	838653.8802703029	634957.7781933182	1451776.593170156	753273.1457057266
644038.2888507415	933405.7408003223	820047.760987263	713491.4659844937	847425.9576536992	797180.1826129829	646307.6942208827	756809.5098111123	822568.9140161546	969611.7124871972	823587.2952017315	853518.7810161582	1121948.1665504677	1005653.5961403076	941460.4013516562	869792.8987134186	832232.8926646764	907457.7126724469	913198.2068245906	1145846.0294861328	946864.3692919211	833244.605797836	787521.1217184612	645504.6457013551	772109.0857260245	663774.7503528437	838653.8802703029	634957.7781933182	1451776.593170156	753273.1457057266
644038.2888507415	933405.7408003223	731981.4359927714	713491.4659844937	847425.9576536992	797180.1826129829	646307.6942208827	756809.5098111123	822568.9140161546	926493.8980338057	823587.2952017315	853518.7810161582	1121948.1665504677	1005653.5961403076	941460.4013516562	736739.3399693024	832232.8926646764	907457.7126724469	913198.2068245906	1145846.0294861328	946864.3692919211	833244.605797836	787521.1217184612	645504.6457013551	772109.0857260245	663774.7503528437	838653.8802703029	634957.7781933182	1139627.1804823934	753273.1457057266
644038.2888507415	856259.3015530935	731981.4359927714	713491.4659844937	847425.9576536992	797180.1826129829	646307.6942208827	756809.5098111123	822568.9140161546	926493.8980338057	780918.4601112158	853518.7810161582	1085018.861514863	1005653.5961403076	941460.4013516562	736739.3399693024	832232.8926646764	907457.7126724469	913198.2068245906	1145846.0294861328	946864.3692919211	833244.605797836	787521.1217184612	645504.6457013551	772109.0857260245	663774.7503528437	838653.8802703029	634957.7781933182	1085382.9558844513	753273.1457057266
644038.2888507415	856259.3015530935	731981.4359927714	713491.4659844937	847425.9576536992	797180.1826129829	646307.6942208827	756809.5098111123	822568.9140161546	926493.8980338057	610491.6806651674	853518.7810161582	1085018.861514863	1005653.5961403076	941460.4013516562	605013.5156719965	751052.6152617671	907457.7126724469	821023.2853281931	1145846.0294861328	931900.1368693421	746850.2692897957	787521.1217184612	645504.6457013551	772109.0857260245	663774.7503528437	838653.8802703029	634957.7781933182	1085382.9558844513	753273.1457057266
644038.2888507415	856259.3015530935	731981.4359927714	694300.9604277653	847425.9576536992	797180.1826129829	646307.6942208827	756809.5098111123	822568.9140161546	848575.3908033839	610491.6806651674	853518.7810161582	1085018.861514863	1005653.5961403076	941460.4013516562	605013.5156719965	553728.0130147174	734616.6019690993	821023.2853281931	1145846.0294861328	919851.6893221256	746850.2692897957	787521.1217184612	645504.6457013551	772109.0857260245	663774.7503528437	838653.8802703029	634957.7781933182	1085382.9558844513	674664.5094085794
644038.2888507415	856259.3015530935	731981.4359927714	694300.9604277653	847425.9576536992	797180.1826129829	646307.6942208827	756809.5098111123	749377.7821157079	848575.3908033839	453327.08313977934	853518.7810161582	1085018.861514863	927174.1727705585	941460.4013516562	605013.5156719965	553728.0130147174	734616.6019690993	821023.2853281931	1145846.0294861328	919851.6893221256	746850.2692897957	787521.1217184612	579524.5254973383	772109.0857260245	663774.7503528437	838653.8802703029	634957.7781933182	1085382.9558844513	674664.5094085794
644038.2888507415	856259.3015530935	731981.4359927714	694300.9604277653	847425.9576536992	797180.1826129829	646307.6942208827	756809.5098111123	747874.4874874537	848575.3908033839	453327.08313977934	853518.7810161582	971518.6482763743	927174.1727705585	941460.4013516562	605013.5156719965	553728.0130147174	734616.6019690993	821023.2853281931	1145846.0294861328	896373.1845464688	746850.2692897957	787521.1217184612	499622.0932106805	747070.1282339164	663774.7503528437	838653.8802703029	634957.7781933182	1085382.9558844513	674664.5094085794
644038.2888507415	856259.3015530935	731981.4359927714	694300.9604277653	847425.9576536992	797180.1826129829	646307.6942208827	756809.5098111123	649188.1307105111	848575.3908033839	453327.08313977934	853518.7810161582	971518.6482763743	681959.1672791279	941460.4013516562	605013.5156719965	553728.0130147174	734616.6019690993	821023.2853281931	1145846.0294861328	896373.1845464688	746850.2692897957	703030.720114713	499622.0932106805	747070.1282339164	663774.7503528437	838653.8802703029	634957.7781933182	958778.2168293669	674664.5094085794
644038.2888507415	856259.3015530935	731981.4359927714	656636.2450704384	847425.9576536992	797180.1826129829	646307.6942208827	756809.5098111123	649188.1307105111	848575.3908033839	453327.08313977934	853518.7810161582	971518.6482763743	681959.1672791279	941460.4013516562	605013.5156719965	553728.0130147174	734616.6019690993	821023.2853281931	1145846.0294861328	746991.5810514332	684375.5578238479	696624.4526301016	499622.0932106805	747070.1282339164	663774.7503528437	838653.8802703029	634957.7781933182	958778.2168293669	674664.5094085794
644038.2888507415	856259.3015530935	731981.4359927714	656636.2450704384	847425.9576536992	782630.0648548914	646307.6942208827	563652.5032690555	649188.1307105111	848575.3908033839	405970.4102493632	853518.7810161582	955944.5817510639	681959.1672791279	941460.4013516562	605013.5156719965	553728.0130147174	734616.6019690993	821023.2853281931	1145846.0294861328	746991.5810514332	684375.5578238479	696624.4526301016	499622.0932106805	747070.1282339164	663774.7503528437	838653.8802703029	634957.7781933182	958778.2168293669	651024.7146940677
644038.2888507415	856259.3015530935	731981.4359927714	656636.2450704384	847425.9576536992	782630.0648548914	646307.6942208827	563652.5032690555	649188.1307105111	848575.3908033839	405970.4102493632	853518.7810161582	955944.5817510639	681959.1672791279	941460.4013516562	605013.5156719965	553728.0130147174	590435.2971673511	821023.2853281931	1145846.0294861328	746991.5810514332	684375.5578238479	696624.4526301016	499622.0932106805	577258.333641134	663774.7503528437	838653.8802703029	634957.7781933182	840388.8030920258	651024.7146940677
644038.2888507415	856259.3015530935	731981.4359927714	575987.9598622713	847425.9576536992	782630.0648548914	503193.703481018	563652.5032690555	649188.1307105111	848575.3908033839	405970.4102493632	853518.7810161582	863879.1360855894	681959.1672791279	941460.4013516562	605013.5156719965	553728.0130147174	590435.2971673511	821023.2853281931	1090556.5692254475	746991.5810514332	673076.7654142693	593347.3164341314	499622.0932106805	577258.333641134	663774.7503528437	838653.8802703029	567808.712975713	840388.8030920258	651024.7146940677
644038.2888507415	699968.6526333619	731981.4359927714	575987.9598622713	847425.9576536992	574986.214190779	503193.703481018	563652.5032690555	544371.4761047477	786645.8862807322	405970.4102493632	778055.2699033143	716117.2889243935	681959.1672791279	941460.4013516562	414196.87083662953	553728.0130147174	590435.2971673511	821023.2853281931	1090556.5692254475	746991.5810514332	673076.7654142693	593347.3164341314	499622.0932106805	577258.333641134	657530.7070269643	778907.4310420969	567808.712975713	775579.4015612802	407572.7426901098
644038.2888507415	699968.6526333619	731981.4359927714	575987.9598622713	847425.9576536992	574986.214190779	503193.703481018	490418.68121519405	544371.4761047477	656107.2568912989	405970.4102493632	778055.2699033143	716117.2889243935	681959.1672791279	894379.9026687872	414196.87083662953	553728.0130147174	590435.2971673511	739351.5445522207	1090556.5692254475	746991.5810514332	673076.7654142693	593347.3164341314	499622.0932106805	577258.333641134	657530.7070269643	778907.4310420969	563259.1541716948	775579.4015612802	407572.7426901098
644038.2888507415	699968.6526333619	731981.4359927714	542380.5978119418	847425.9576536992	574986.214190779	503193.703481018	490418.68121519405	544371.4761047477	656107.2568912989	405970.4102493632	778055.2699033143	716117.2889243935	681959.1672791279	894379.9026687872	414196.87083662953	553728.0130147174	590435.2971673511	739351.5445522207	1015697.5648821302	746991.5810514332	673076.7654142693	593347.3164341314	499622.0932106805	577258.333641134	657530.7070269643	778907.4310420969	563259.1541716948	775579.4015612802	407572.7426901098
644038.2888507415	699968.6526333619	731981.4359927714	542380.5978119418	847425.9576536992	574986.214190779	503193.703481018	490418.68121519405	544371.4761047477	656107.2568912989	405970.4102493632	778055.2699033143	716117.2889243935	681959.1672791279	894379.9026687872	414196.87083662953	553728.0130147174	590435.2971673511	739351.5445522207	1015697.5648821302	737468.5240149719	673076.7654142693	593347.3164341314	499622.0932106805	577258.333641134	648166.9910424384	624199.6295312407	563259.1541716948	635081.2791386421	407572.7426901098
644038.2888507415	699968.6526333619	731981.4359927714	542380.5978119418	847425.9576536992	574986.214190779	503193.703481018	490418.68121519405	544371.4761047477	656107.2568912989	405970.4102493632	778055.2699033143	716117.2889243935	646192.8321693408	894379.9026687872	414196.87083662953	553728.0130147174	590435.2971673511	737654.5838765368	933897.2540998278	737468.5240149719	673076.7654142693	593347.3164341314	499622.0932106805	504343.87920714886	648166.9910424384	624199.6295312407	503599.25878428953	635081.2791386421	407572.7426901098
644038.2888507415	699968.6526333619	731981.4359927714	542380.5978119418	847425.9576536992	514683.64151659166	503193.703481018	490418.68121519405	544371.4761047477	656107.2568912989	405970.4102493632	778055.2699033143	716117.2889243935	646192.8321693408	653765.433638873	414196.87083662953	553728.0130147174	590435.2971673511	728104.7236729201	825865.480254422	737468.5240149719	660391.2468987748	593347.3164341314	490742.48963784403	504343.87920714886	648166.9910424384	624199.6295312407	503599.25878428953	587065.0950954703	407572.7426901098
644038.2888507415	699968.6526333619	588336.1975235419	542380.5978119418	847425.9576536992	514683.64151659166	503193.703481018	490418.68121519405	544371.4761047477	656107.2568912989	348143.89997533004	778055.2699033143	716117.2889243935	625804.6414711461	653765.433638873	414196.87083662953	513412.6000506293	590435.2971673511	728104.7236729201	705174.5902724597	737468.5240149719	660391.2468987748	593347.3164341314	490742.48963784403	504343.87920714886	648166.9910424384	624199.6295312407	503599.25878428953	587065.0950954703	407572.7426901098
644038.2888507415	699968.6526333619	588336.1975235419	542380.5978119418	847425.9576536992	514683.64151659166	503193.703481018	490418.68121519405	544371.4761047477	656107.2568912989	348143.89997533004	707914.8336093123	633287.4756131062	625804.6414711461	653765.433638873	414196.87083662953	513412.6000506293	578331.1808135904	728104.7236729201	705174.5902724597	737468.5240149719	660391.2468987748	593347.3164341314	490742.48963784403	504343.87920714886	648166.9910424384	624199.6295312407	503599.25878428953	587065.0950954703	407572.7426901098
644038.2888507415	699968.6526333619	588336.1975235419	542380.5978119418	836866.8671195736	514683.64151659166	503193.703481018	490418.68121519405	544371.4761047477	656107.2568912989	348143.89997533004	659368.9186553034	633287.4756131062	625804.6414711461	653765.433638873	414196.87083662953	513412.6000506293	578331.1808135904	692443.0131752663	681928.8450448537	737468.5240149719	640475.7829944813	593347.3164341314	490742.48963784403	496790.83562096814	648166.9910424384	624199.6295312407	503599.25878428953	583508.7489825891	407572.7426901098
644038.2888507415	681704.3280926158	588336.1975235419	542380.5978119418	813027.1225477032	514683.64151659166	503193.703481018	490418.68121519405	544371.4761047477	656107.2568912989	348143.89997533004	609225.9221979744	633287.4756131062	625804.6414711461	653765.433638873	414196.87083662953	513412.6000506293	578331.1808135904	587646.1323069254	681928.8450448537	737468.5240149719	640475.7829944813	593347.3164341314	490742.48963784403	496790.83562096814	587068.6881237979	567292.024319342	503599.25878428953	518308.2112759653	407572.7426901098
585072.693155376	681704.3280926158	588336.1975235419	542380.5978119418	737646.2010767367	514683.64151659166	503193.703481018	490418.68121519405	544371.4761047477	605913.001029966	348143.89997533004	609225.9221979744	549611.4925320992	554171.3831007392	653765.433638873	414196.87083662953	513412.6000506293	578331.1808135904	587646.1323069254	642419.9579560627	687385.7320928747	640475.7829944813	593347.3164341314	490742.48963784403	496790.83562096814	524773.1910263929	567292.024319342	503599.25878428953	518308.2112759653	407572.7426901098
585072.693155376	681704.3280926158	588336.1975235419	542380.5978119418	693014.3573137585	514683.64151659166	503193.703481018	490418.68121519405	544371.4761047477	605913.001029966	348143.89997533004	609225.9221979744	549611.4925320992	466396.35433183843	653765.433638873	406052.8077589576	513412.6000506293	578331.1808135904	587646.1323069254	557101.8987636793	687385.7320928747	640475.7829944813	593347.3164341314	490742.48963784403	496790.83562096814	524773.1910263929	567292.024319342	458906.05402368825	518308.2112759653	407572.7426901098
585072.693155376	681704.3280926158	588336.1975235419	542380.5978119418	693014.3573137585	514683.64151659166	503193.703481018	490418.68121519405	492215.6075944947	605913.001029966	348143.89997533004	609225.9221979744	444149.35075940134	466396.35433183843	622961.1633577748	406052.8077589576	513412.6000506293	502708.54671931104	587646.1323069254	557101.8987636793	621399.5011896803	640475.7829944813	593347.3164341314	472438.2954345836	496790.83562096814	524773.1910263929	567292.024319342	393585.7735118724	518308.2112759653	407572.7426901098
585072.693155376	681704.3280926158	588336.1975235419	542380.5978119418	693014.3573137585	514683.64151659166	503193.703481018	490418.68121519405	492215.6075944947	605913.001029966	348143.89997533004	609225.9221979744	444149.35075940134	466396.35433183843	457675.8890343906	406052.8077589576	513412.6000506293	502708.54671931104	587646.1323069254	557101.8987636793	621399.5011896803	640475.7829944813	593347.3164341314	472438.2954345836	496790.83562096814	524773.1910263929	567292.024319342	393585.7735118724	518308.2112759653	407572.7426901098
585072.693155376	681704.3280926158	588336.1975235419	542380.5978119418	517182.9847085871	514683.64151659166	503193.703481018	490418.68121519405	492215.6075944947	572717.4954421719	348143.89997533004	609225.9221979744	444149.35075940134	466396.35433183843	457675.8890343906	406052.8077589576	513412.6000506293	502708.54671931104	587646.1323069254	557101.8987636793	621399.5011896803	640475.7829944813	593347.3164341314	472438.2954345836	496790.83562096814	422784.6221092552	567292.024319342	393585.7735118724	518308.2112759653	407572.7426901098
585072.693155376	615853.5689349694	588336.1975235419	542380.5978119418	517182.9847085871	514683.64151659166	503193.703481018	490418.68121519405	492215.6075944947	551107.4279643202	348143.89997533004	609225.9221979744	409172.78427948296	465410.44758611475	457675.8890343906	406052.8077589576	513412.6000506293	502708.54671931104	587646.1323069254	557101.8987636793	621399.5011896803	640475.7829944813	593347.3164341314	433619.813458729	496790.83562096814	422784.6221092552	567292.024319342	393585.7735118724	518308.2112759653	407572.7426901098
585072.693155376	615853.5689349694	588336.1975235419	542380.5978119418	517182.9847085871	459494.1621523053	503193.703481018	490418.68121519405	492215.6075944947	551107.4279643202	348143.89997533004	609225.9221979744	409172.78427948296	465410.44758611475	457675.8890343906	406052.8077589576	513412.6000506293	502708.54671931104	470358.5229728626	557101.8987636793	588491.4026444819	640475.7829944813	593347.3164341314	433619.813458729	496790.83562096814	416312.7085429449	567292.024319342	393585.7735118724	518308.2112759653	407572.7426901098
585072.693155376	615853.5689349694	588336.1975235419	519999.599273448	517182.9847085871	459494.1621523053	503193.703481018	490418.68121519405	492215.6075944947	551107.4279643202	348143.89997533004	609225.9221979744	409172.78427948296	465410.44758611475	452003.90616036305	406052.8077589576	513412.6000506293	502708.54671931104	470358.5229728626	557101.8987636793	585841.8332106629	640475.7829944813	593347.3164341314	433619.813458729	496790.83562096814	416312.7085429449	567292.024319342	393585.7735118724	517217.34344662365	407572.7426901098
585072.693155376	615853.5689349694	537247.8941494856	519999.599273448	517182.9847085871	459494.1621523053	503193.703481018	490418.68121519405	417192.405745597	551107.4279643202	348143.89997533004	609225.9221979744	409172.78427948296	465410.44758611475	452003.90616036305	406052.8077589576	494832.14958153834	502708.54671931104	470358.5229728626	514465.1455082423	557549.0199923997	640475.7829944813	593347.3164341314	433619.813458729	420719.331910062	416312.7085429449	567292.024319342	393585.7735118724	509412.8568731829	407572.7426901098
585072.693155376	615853.5689349694	464971.99243048613	519999.599273448	485786.59003663727	382234.5799320392	503193.703481018	490418.68121519405	417192.405745597	451635.45764530386	329122.5378909406	609225.9221979744	409172.78427948296	465410.44758611475	452003.90616036305	406052.8077589576	494832.14958153834	502708.54671931104	470358.5229728626	494223.3926408958	557549.0199923997	463161.43765308865	533263.6641346086	405563.3687087212	420719.331910062	416312.7085429449	567292.024319342	393585.7735118724	509412.8568731829	407572.7426901098
561974.3797051902	615853.5689349694	464971.99243048613	518610.1691368249	485786.59003663727	382234.5799320392	503193.703481018	490418.68121519405	417192.405745597	451635.45764530386	329122.5378909406	609225.9221979744	409172.78427948296	465410.44758611475	426554.05600966135	406052.8077589576	494832.14958153834	502708.54671931104	470358.5229728626	494223.3926408958	557549.0199923997	463161.43765308865	470564.1151868252	303292.0148207869	420719.331910062	416312.7085429449	567292.024319342	393585.7735118724	509412.8568731829	407572.7426901098
524873.0213513501	615853.5689349694	464971.99243048613	518610.1691368249	485786.59003663727	382234.5799320392	503193.703481018	490418.68121519405	417192.405745597	451635.45764530386	329122.5378909406	609225.9221979744	409172.78427948296	465410.44758611475	426554.05600966135	406052.8077589576	471681.987952307	502708.54671931104	457664.81949036266	494223.3926408958	557549.0199923997	463161.43765308865	470564.1151868252	303292.0148207869	420719.331910062	416312.7085429449	567292.024319342	393585.7735118724	443689.5958423186	382917.05868620065
524873.0213513501	615853.5689349694	464971.99243048613	518610.1691368249	485786.59003663727	382234.5799320392	503193.703481018	490418.68121519405	417192.405745597	429351.13029589545	329122.5378909406	609225.9221979744	409172.78427948296	465410.44758611475	426554.05600966135	406052.8077589576	471681.987952307	459119.6357842951	457664.81949036266	494223.3926408958	497121.4259831007	463161.43765308865	444813.4380033148	303292.0148207869	420719.331910062	416312.7085429449	537253.0815823105	393585.7735118724	443689.5958423186	321529.9173159439
524873.0213513501	615853.5689349694	464971.99243048613	518610.1691368249	412306.33257738134	382234.5799320392	459270.4743281974	468241.3269133807	417192.405745597	429351.13029589545	329122.5378909406	584227.3668759573	409172.78427948296	465410.44758611475	426554.05600966135	406052.8077589576	471681.987952307	446397.3621060197	457664.81949036266	494223.3926408958	497121.4259831007	415061.7581045224	444813.4380033148	303292.0148207869	420719.331910062	416312.7085429449	537253.0815823105	393585.7735118724	443689.5958423186	321529.9173159439
521227.6228929664	615853.5689349694	438188.72238834144	518610.1691368249	412306.33257738134	382234.5799320392	459270.4743281974	468241.3269133807	417192.405745597	429351.13029589545	329122.5378909406	584227.3668759573	409172.78427948296	317848.25890458125	426554.05600966135	406052.8077589576	471681.987952307	446397.3621060197	457664.81949036266	494223.3926408958	497121.4259831007	415061.7581045224	444813.4380033148	303292.0148207869	420719.331910062	400852.90202712413	537253.0815823105	393585.7735118724	443689.5958423186	321529.9173159439
385560.7121705781	615853.5689349694	415974.03552173526	518610.1691368249	412306.33257738134	382234.5799320392	459270.4743281974	468241.3269133807	417192.405745597	429351.13029589545	329122.5378909406	584227.3668759573	409172.78427948296	317848.25890458125	426554.05600966135	406052.8077589576	471681.987952307	446397.3621060197	457664.81949036266	494223.3926408958	497121.4259831007	415061.7581045224	444813.4380033148	303292.0148207869	420719.331910062	400852.90202712413	489985.1349194094	393585.7735118724	443689.5958423186	321529.9173159439
385560.7121705781	572704.4837713919	415974.03552173526	518610.1691368249	412306.33257738134	382234.5799320392	459270.4743281974	468241.3269133807	417192.405745597	429351.13029589545	329122.5378909406	473170.22040322324	409172.78427948296	317848.25890458125	397155.4893504797	406052.8077589576	471681.987952307	446397.3621060197	450920.93967299274	400759.2976259996	497121.4259831007	415061.7581045224	407529.2399653586	303292.0148207869	420719.331910062	400852.90202712413	387261.92687847756	393585.7735118724	443689.5958423186	321529.9173159439
385560.7121705781	572704.4837713919	415974.03552173526	518610.1691368249	412306.33257738134	382234.5799320392	459270.4743281974	468241.3269133807	417192.405745597	429351.13029589545	294081.90236064466	431377.71187865484	409172.78427948296	317848.25890458125	297807.2347937911	406052.8077589576	471681.987952307	446397.3621060197	450920.93967299274	400759.2976259996	497121.4259831007	415061.7581045224	384515.146231987	303292.0148207869	420719.331910062	400852.90202712413	381839.7722864904	393585.7735118724	443689.5958423186	321529.9173159439
385560.7121705781	572704.4837713919	415974.03552173526	518610.1691368249	412306.33257738134	382234.5799320392	459270.4743281974	431913.23579215194	417192.405745597	392815.50503663224	294081.90236064466	431377.71187865484	409172.78427948296	317848.25890458125	297807.2347937911	376121.7235787017	381551.977947866	446397.3621060197	346155.17592686537	400759.2976259996	497121.4259831007	409444.23066171515	384515.146231987	303292.0148207869	420719.331910062	400852.90202712413	381839.7722864904	393585.7735118724	406916.1095897189	321529.9173159439
385560.7121705781	572704.4837713919	415974.03552173526	518610.1691368249	412306.33257738134	382234.5799320392	459270.4743281974	431913.23579215194	417192.405745597	392815.50503663224	294081.90236064466	431377.71187865484	409172.78427948296	317848.25890458125	297807.2347937911	376121.7235787017	381551.977947866	446397.3621060197	346155.17592686537	400759.2976259996	497121.4259831007	409444.23066171515	384515.146231987	303292.0148207869	420719.331910062	400852.90202712413	381839.7722864904	303213.70912429836	406916.1095897189	321529.9173159439
360185.4179488067	555933.2425959173	415974.03552173526	518610.1691368249	412306.33257738134	382234.5799320392	459270.4743281974	431913.23579215194	417192.405745597	392815.50503663224	294081.90236064466	431377.71187865484	409172.78427948296	234826.26999400763	297807.2347937911	376121.7235787017	379478.3644803812	342716.6822486894	346155.17592686537	400759.2976259996	497121.4259831007	409444.23066171515	384515.146231987	303292.0148207869	420719.331910062	400852.90202712413	381839.7722864904	303213.70912429836	406916.1095897189	321529.9173159439
357623.0433245094	507720.4367804796	415974.03552173526	518610.1691368249	412306.33257738134	376676.6824264507	459270.4743281974	431913.23579215194	417192.405745597	392815.50503663224	294081.90236064466	431377.71187865484	409172.78427948296	234826.26999400763	297795.5487877064	376121.7235787017	311332.70038027555	332789.24784887943	346155.17592686537	370084.8130664258	497121.4259831007	383479.81667346496	384515.146231987	303292.0148207869	420719.331910062	400852.90202712413	381839.7722864904	303213.70912429836	406916.1095897189	321529.9173159439
323896.31271703175	507720.4367804796	415974.03552173526	518610.1691368249	412306.33257738134	376676.6824264507	459270.4743281974	342449.44732410635	417192.405745597	392815.50503663224	294081.90236064466	431377.71187865484	409172.78427948296	234826.26999400763	297795.5487877064	376121.7235787017	311332.70038027555	332789.24784887943	346155.17592686537	344306.6295367488	497121.4259831007	383479.81667346496	384515.146231987	303292.0148207869	420719.331910062	356238.2673785625	381839.7722864904	303213.70912429836	406916.1095897189	321529.9173159439
323896.31271703175	507720.4367804796	415974.03552173526	518610.1691368249	412306.33257738134	376676.6824264507	432609.0961116297	342449.44732410635	394120.2751049658	359716.69393583393	294081.90236064466	431377.71187865484	409172.78427948296	234826.26999400763	297795.5487877064	375167.6493213292	311332.70038027555	332789.24784887943	346155.17592686537	344306.6295367488	497121.4259831007	383479.81667346496	360682.8018717441	303292.0148207869	420719.331910062	332901.33598409593	367569.7048734983	303213.70912429836	397627.0629170986	321529.9173159439
323896.31271703175	507720.4367804796	415974.03552173526	518610.1691368249	412306.33257738134	376676.6824264507	432609.0961116297	342449.44732410635	394120.2751049658	359716.69393583393	294081.90236064466	431377.71187865484	409172.78427948296	234826.26999400763	297795.5487877064	375167.6493213292	311332.70038027555	332789.24784887943	346155.17592686537	344306.6295367488	487696.521556188	383479.81667346496	360682.8018717441	303292.0148207869	420719.331910062	332901.33598409593	317833.49532011995	303213.70912429836	397627.0629170986	321529.9173159439
323896.31271703175	378672.1144391461	415974.03552173526	518610.1691368249	398601.69794351875	331811.2669011065	432609.0961116297	332316.4852157369	394120.2751049658	359716.69393583393	294081.90236064466	431377.71187865484	409172.78427948296	234826.26999400763	284230.9666746571	375167.6493213292	311332.70038027555	324843.4798004893	346155.17592686537	344306.6295367488	487696.521556188	362785.1775769556	360682.8018717441	303292.0148207869	420719.331910062	318252.3408688546	317833.49532011995	303213.70912429836	397627.0629170986	321529.9173159439
323896.31271703175	378672.1144391461	415974.03552173526	463707.5384906679	346986.56386731146	250783.2037405412	432609.0961116297	325639.4974306397	394120.2751049658	329532.49145015125	294081.90236064466	414814.0741020625	409172.78427948296	234826.26999400763	284230.9666746571	375167.6493213292	284431.3475931469	293905.1060832001	346155.17592686537	344306.6295367488	487696.521556188	362785.1775769556	360682.8018717441	303292.0148207869	420719.331910062	306899.00234458136	317833.49532011995	303213.70912429836	359677.20968482184	321529.9173159439
290829.42779788	378672.1144391461	415974.03552173526	463707.5384906679	346986.56386731146	250783.2037405412	425088.1394712437	325639.4974306397	394120.2751049658	329532.49145015125	294081.90236064466	410888.0047668608	409172.78427948296	234826.26999400763	284230.9666746571	356366.8438834223	284431.3475931469	293905.1060832001	346155.17592686537	344306.6295367488	487696.521556188	362785.1775769556	360682.8018717441	303292.0148207869	420719.331910062	306899.00234458136	317833.49532011995	303213.70912429836	359677.20968482184	320908.4826141822
290829.42779788	378672.1144391461	415974.03552173526	463707.5384906679	340622.3558103238	241237.04162207898	425088.1394712437	325639.4974306397	394120.2751049658	329532.49145015125	294081.90236064466	410888.0047668608	409172.78427948296	234826.26999400763	284230.9666746571	356366.8438834223	284431.3475931469	293905.1060832001	346155.17592686537	344306.6295367488	432203.9854699234	362785.1775769556	360682.8018717441	303292.0148207869	420719.331910062	306899.00234458136	317833.49532011995	303213.70912429836	359677.20968482184	320908.4826141822
290829.42779788	325260.62298402144	396297.74604713585	414954.43836907746	227980.64777836253	241237.04162207898	425088.1394712437	325639.4974306397	394120.2751049658	329532.49145015125	294081.90236064466	410888.0047668608	409172.78427948296	234826.26999400763	284230.9666746571	356366.8438834223	284431.3475931469	293905.1060832001	314249.97766651004	344306.6295367488	344271.9591678748	362785.1775769556	360682.8018717441	303292.0148207869	420719.331910062	306899.00234458136	317833.49532011995	303213.70912429836	359677.20968482184	320908.4826141822
290829.42779788	325260.62298402144	396297.74604713585	414954.43836907746	227980.64777836253	241237.04162207898	425088.1394712437	325639.4974306397	394120.2751049658	329532.49145015125	294081.90236064466	410888.0047668608	409172.78427948296	234826.26999400763	284230.9666746571	356366.8438834223	284431.3475931469	293905.1060832001	314249.97766651004	344306.6295367488	344271.9591678748	362785.1775769556	360682.8018717441	273211.85847641714	420719.331910062	306899.00234458136	283741.70797239395	303213.70912429836	359677.20968482184	320908.4826141822
290829.42779788	325260.62298402144	371278.0851380923	327055.22394230793	227980.64777836253	241237.04162207898	425088.1394712437	303830.95648932323	384271.9625290835	325532.3074876011	294081.90236064466	410888.0047668608	409172.78427948296	234826.26999400763	209050.0574184621	356366.8438834223	284431.3475931469	293905.1060832001	314249.97766651004	344306.6295367488	344271.9591678748	362785.1775769556	360682.8018717441	273211.85847641714	399948.41509727907	306899.00234458136	283741.70797239395	303213.70912429836	359677.20968482184	320908.4826141822
254295.2638426759	325260.62298402144	371278.0851380923	304247.9264527439	227980.64777836253	241237.04162207898	425088.1394712437	303830.95648932323	341284.11084509525	253075.0092039023	294081.90236064466	410888.0047668608	409172.78427948296	234826.26999400763	209050.0574184621	356366.8438834223	284431.3475931469	293905.1060832001	314249.97766651004	303948.0000308855	332191.8131301175	261969.97479403636	360682.8018717441	273211.85847641714	365972.7342354726	306899.00234458136	283741.70797239395	303213.70912429836	359677.20968482184	320908.4826141822
254295.2638426759	325260.62298402144	311224.2225305125	304247.9264527439	227980.64777836253	241237.04162207898	425088.1394712437	302167.116124897	341284.11084509525	253075.0092039023	294081.90236064466	383848.21543532744	409172.78427948296	234826.26999400763	209050.0574184621	356366.8438834223	284431.3475931469	293905.1060832001	314249.97766651004	241941.74544892	297905.4961703608	261969.97479403636	360682.8018717441	273211.85847641714	359015.4258910658	306899.00234458136	283741.70797239395	303213.70912429836	359677.20968482184	302975.86127715575
254295.2638426759	325260.62298402144	311224.2225305125	281356.8324302114	227980.64777836253	201302.19157139384	415960.4746328778	285519.82766610896	341284.11084509525	253075.0092039023	294081.90236064466	333625.0666263069	372769.9712800665	234826.26999400763	209050.0574184621	356366.8438834223	284431.3475931469	293905.1060832001	273339.3970135061	241941.74544892	297905.4961703608	261969.97479403636	360682.8018717441	255082.82890931665	273892.87824973697	306899.00234458136	283741.70797239395	299634.5982841306	312616.8472334919	236007.7998168459
254295.2638426759	325260.62298402144	303976.37368397776	281356.8324302114	227980.64777836253	201302.19157139384	415960.4746328778	285519.82766610896	341284.11084509525	253075.0092039023	294081.90236064466	333625.0666263069	360926.7130547069	234826.26999400763	209050.0574184621	356366.8438834223	240084.69652559352	293905.1060832001	273339.3970135061	241941.74544892	297905.4961703608	261969.97479403636	360682.8018717441	255082.82890931665	273892.87824973697	306899.00234458136	283741.70797239395	299634.5982841306	312616.8472334919	236007.7998168459
254295.2638426759	310873.69867246144	303976.37368397776	260335.15854999307	227980.64777836253	201302.19157139384	359271.57539256423	279258.11343120906	341284.11084509525	253075.0092039023	294081.90236064466	333625.0666263069	360926.7130547069	233570.62666522217	209050.0574184621	356366.8438834223	240084.69652559352	293905.1060832001	273339.3970135061	241941.74544892	297905.4961703608	261969.97479403636	360682.8018717441	255082.82890931665	273892.87824973697	306899.00234458136	283741.70797239395	299634.5982841306	312616.8472334919	227009.65239873843
254295.2638426759	310873.69867246144	264187.8818635694	201756.95716987012	227980.64777836253	201302.19157139384	359271.57539256423	279258.11343120906	339427.4206659033	253075.0092039023	294081.90236064466	333625.0666263069	360926.7130547069	233570.62666522217	209050.0574184621	356366.8438834223	240084.69652559352	293905.1060832001	273339.3970135061	241941.74544892	297905.4961703608	261969.97479403636	360682.8018717441	255082.82890931665	273892.87824973697	306899.00234458136	283741.70797239395	299240.44638420374	285268.08492430195	227009.65239873843
225735.60459963654	310873.69867246144	264187.8818635694	201756.95716987012	227980.64777836253	201302.19157139384	359271.57539256423	279258.11343120906	339427.4206659033	253075.0092039023	294081.90236064466	333625.0666263069	360926.7130547069	233570.62666522217	209050.0574184621	356366.8438834223	234276.14804330782	284743.08700365457	273339.3970135061	241941.74544892	297905.4961703608	217497.02398830344	360682.8018717441	255082.82890931665	273892.87824973697	306899.00234458136	283741.70797239395	299240.44638420374	260757.125357402	227009.65239873843
225735.60459963654	309966.47667873226	264187.8818635694	201756.95716987012	219189.31308656838	201302.19157139384	359271.57539256423	246181.27387183317	339427.4206659033	231672.95202149436	225787.41561910202	333625.0666263069	355756.24959904497	227675.40744626397	209050.0574184621	356366.8438834223	234276.14804330782	284743.08700365457	273339.3970135061	241941.74544892	297905.4961703608	217497.02398830344	360682.8018717441	255082.82890931665	273892.87824973697	279687.24402938224	283741.70797239395	256667.05734129416	260757.125357402	227009.65239873843
225735.60459963654	309966.47667873226	264187.8818635694	201756.95716987012	219189.31308656838	201302.19157139384	343116.4116816027	204690.79464956056	339427.4206659033	231672.95202149436	225787.41561910202	333625.0666263069	355756.24959904497	227675.40744626397	209050.0574184621	351988.2238726641	234276.14804330782	284743.08700365457	273339.3970135061	241941.74544892	297905.4961703608	190846.45137316987	353399.1543478495	255082.82890931665	273892.87824973697	279687.24402938224	283741.70797239395	225854.855256792	260757.125357402	227009.65239873843
225735.60459963654	309966.47667873226	264187.8818635694	201756.95716987012	166988.53393384942	201302.19157139384	343116.4116816027	204690.79464956056	314041.0974426342	187882.84193619154	225787.41561910202	333625.0666263069	355756.24959904497	227675.40744626397	209050.0574184621	351988.2238726641	234276.14804330782	284743.08700365457	273339.3970135061	241941.74544892	297905.4961703608	176698.18735055916	353399.1543478495	255082.82890931665	273892.87824973697	279687.24402938224	283741.70797239395	225854.855256792	260757.125357402	227009.65239873843
225735.60459963654	309966.47667873226	264187.8818635694	196413.30017749494	166988.53393384942	201302.19157139384	333685.47550821427	189345.99890629773	314041.0974426342	187882.84193619154	225787.41561910202	333625.0666263069	355745.9334688003	159413.76496671877	209050.0574184621	351988.2238726641	234276.14804330782	284743.08700365457	273339.3970135061	241941.74544892	297905.4961703608	176698.18735055916	353399.1543478495	255082.82890931665	273892.87824973697	279687.24402938224	238253.29698137662	225854.855256792	243179.9978046147	227009.65239873843
225735.60459963654	294037.21058932005	252458.72981632967	196413.30017749494	166988.53393384942	201302.19157139384	261173.63221651802	189345.99890629773	314041.0974426342	187882.84193619154	225787.41561910202	241853.34045820966	355745.9334688003	159413.76496671877	209050.0574184621	351988.2238726641	234276.14804330782	284743.08700365457	273339.3970135061	241941.74544892	297905.4961703608	176698.18735055916	313578.9931705001	255082.82890931665	260493.2402061332	279687.24402938224	238253.29698137662	225854.855256792	243179.9978046147	227009.65239873843
225735.60459963654	294037.21058932005	222757.7614670917	196413.30017749494	166988.53393384942	201302.19157139384	261173.63221651802	189345.99890629773	314041.0974426342	187882.84193619154	218719.09463736144	241853.34045820966	355745.9334688003	159413.76496671877	209050.0574184621	351988.2238726641	234276.14804330782	284743.08700365457	273339.3970135061	179933.9798160693	297905.4961703608	176698.18735055916	313578.9931705001	220202.34344368256	260493.2402061332	259323.28648816192	238253.29698137662	223469.27475538166	243179.9978046147	227009.65239873843
225735.60459963654	294037.21058932005	222757.7614670917	183979.81779657918	166988.53393384942	201302.19157139384	261173.63221651802	189345.99890629773	314041.0974426342	187882.84193619154	217053.79866505793	241853.34045820966	338129.5678974249	159413.76496671877	209050.0574184621	337375.3867009654	206453.39502904494	284743.08700365457	257240.31579730922	179933.9798160693	297905.4961703608	176698.18735055916	304562.5144372785	218332.3073820733	260493.2402061332	259323.28648816192	238253.29698137662	203531.4377831275	240522.6345650148	227009.65239873843
225735.60459963654	294037.21058932005	222757.7614670917	183979.81779657918	166988.53393384942	201302.19157139384	246765.63861267536	189345.99890629773	314041.0974426342	187882.84193619154	217053.79866505793	205986.46656581055	315347.90639943496	159413.76496671877	209050.0574184621	301538.35123677825	195249.9890607504	284743.08700365457	257240.31579730922	179933.9798160693	297905.4961703608	176698.18735055916	304562.5144372785	218332.3073820733	260493.2402061332	259323.28648816192	221941.89206842627	203531.4377831275	240522.6345650148	227009.65239873843
225735.60459963654	294037.21058932005	222757.7614670917	183979.81779657918	166988.53393384942	201302.19157139384	246765.63861267536	189345.99890629773	314041.0974426342	187882.84193619154	217053.79866505793	205986.46656581055	240693.97891025187	135093.57049045528	174438.79257303648	301538.35123677825	195249.9890607504	284743.08700365457	257240.31579730922	179933.9798160693	297905.4961703608	176698.18735055916	232409.32262090276	218332.3073820733	260493.2402061332	259323.28648816192	221941.89206842627	203531.4377831275	235553.53500569315	227009.65239873843
192933.96467200122	294037.21058932005	222757.7614670917	183979.81779657918	166988.53393384942	201302.19157139384	246765.63861267536	189345.99890629773	294732.80499005906	187882.84193619154	217053.79866505793	205986.46656581055	219485.81987099972	135093.57049045528	174438.79257303648	301538.35123677825	195249.9890607504	284743.08700365457	257240.31579730922	179933.9798160693	297905.4961703608	176698.18735055916	232409.32262090276	218332.3073820733	253957.86092022766	259323.28648816192	221941.89206842627	203531.4377831275	235553.53500569315	201769.5771325727
192933.96467200122	294037.21058932005	222757.7614670917	183979.81779657918	166988.53393384942	201302.19157139384	246765.63861267536	189345.99890629773	254831.8108158707	187882.84193619154	217053.79866505793	205986.46656581055	217638.35978471275	135093.57049045528	174438.79257303648	297879.049270626	195249.9890607504	284743.08700365457	241943.0392815104	179933.9798160693	297905.4961703608	176698.18735055916	232409.32262090276	218332.3073820733	220055.39651624337	259323.28648816192	207663.68947658126	203531.4377831275	210704.2391471194	201769.5771325727
192933.96467200122	287353.73642838316	222757.7614670917	183979.81779657918	166988.53393384942	201302.19157139384	246765.63861267536	189345.99890629773	254831.8108158707	187882.84193619154	217053.79866505793	205986.46656581055	151815.47156286502	135093.57049045528	174438.79257303648	255213.01186523272	195249.9890607504	284743.08700365457	241943.0392815104	179933.9798160693	297905.4961703608	170660.98724462185	211466.93109721426	218332.3073820733	213401.60247851355	259323.28648816192	207663.68947658126	203531.4377831275	210704.2391471194	193543.47620754642
192933.96467200122	283246.3731704947	222757.7614670917	183979.81779657918	166988.53393384942	201302.19157139384	188576.98126624004	189345.99890629773	254831.8108158707	187882.84193619154	217053.79866505793	205986.46656581055	151815.47156286502	135093.57049045528	174438.79257303648	255213.01186523272	195249.9890607504	284743.08700365457	241943.0392815104	179933.9798160693	266523.1610291151	170660.98724462185	211466.93109721426	208737.65596583084	213401.60247851355	259323.28648816192	207663.68947658126	203531.4377831275	180554.73079598413	193543.47620754642
192933.96467200122	283246.3731704947	222757.7614670917	183979.81779657918	166988.53393384942	201302.19157139384	167908.8154012975	189345.99890629773	254831.8108158707	187882.84193619154	217053.79866505793	205986.46656581055	151815.47156286502	135093.57049045528	174438.79257303648	181477.6226173072	195249.9890607504	284743.08700365457	208445.50267427793	179933.9798160693	266523.1610291151	170660.98724462185	211466.93109721426	208737.65596583084	213401.60247851355	259323.28648816192	207663.68947658126	203531.4377831275	180554.73079598413	184499.22221995628
192933.96467200122	239581.09720615833	211610.99862453633	183979.81779657918	166988.53393384942	150456.3933874562	167908.8154012975	189345.99890629773	254831.8108158707	187882.84193619154	217053.79866505793	166251.570211105	151815.47156286502	135093.57049045528	174438.79257303648	181477.6226173072	195249.9890607504	284743.08700365457	208445.50267427793	179933.9798160693	266523.1610291151	150501.91784327492	174353.4395120332	208737.65596583084	195089.46772588257	259323.28648816192	197240.05963313952	144988.90228533014	180554.73079598413	169177.032435536
192933.96467200122	239581.09720615833	174557.77522069163	183979.81779657918	166988.53393384942	150456.3933874562	167908.8154012975	176687.8860241853	254831.8108158707	187882.84193619154	216390.12251898772	166251.570211105	151815.47156286502	133261.68174799948	174438.79257303648	181477.6226173072	195249.9890607504	284743.08700365457	189141.7203795572	179933.9798160693	209845.0687476931	150501.91784327492	174353.4395120332	208737.65596583084	195089.46772588257	168552.92386376334	194086.19534656557	144988.90228533014	180554.73079598413	169177.032435536
179437.8428875749	209927.2810819669	174557.77522069163	183979.81779657918	166988.53393384942	150456.3933874562	167908.8154012975	176687.8860241853	227121.24549646885	168918.5621256719	216390.12251898772	166251.570211105	151815.47156286502	133261.68174799948	174438.79257303648	181477.6226173072	195249.9890607504	284743.08700365457	189141.7203795572	179933.9798160693	193978.28135954245	150501.91784327492	174353.4395120332	208737.65596583084	195089.46772588257	168552.92386376334	194086.19534656557	144988.90228533014	180554.73079598413	169177.032435536
179437.8428875749	201917.66601977515	167902.14971614408	164413.80904909124	166988.53393384942	150456.3933874562	167908.8154012975	155298.48797087788	185927.1465974794	168918.5621256719	216390.12251898772	166251.570211105	151815.47156286502	131435.56990722462	174438.79257303648	181477.6226173072	195249.9890607504	284743.08700365457	159158.8955609389	179933.9798160693	193978.28135954245	150501.91784327492	174353.4395120332	208737.65596583084	166626.92028901307	168552.92386376334	154977.76590433085	144988.90228533014	180554.73079598413	169177.032435536
179437.8428875749	201917.66601977515	167902.14971614408	164413.80904909124	166988.53393384942	145614.04866596925	167908.8154012975	155298.48797087788	185927.1465974794	168918.5621256719	216390.12251898772	159189.78308580822	151815.47156286502	131435.56990722462	174438.79257303648	181477.6226173072	195249.9890607504	284743.08700365457	159158.8955609389	166903.39636051122	193978.28135954245	150501.91784327492	174353.4395120332	208737.65596583084	166626.92028901307	168552.92386376334	154977.76590433085	144988.90228533014	180554.73079598413	169177.032435536
179437.8428875749	174386.34688588383	167902.14971614408	164413.80904909124	166988.53393384942	145614.04866596925	167908.8154012975	155298.48797087788	185927.1465974794	168918.5621256719	216390.12251898772	159189.78308580822	151815.47156286502	131435.56990722462	174438.79257303648	181477.6226173072	195249.9890607504	284743.08700365457	159158.8955609389	166903.39636051122	193978.28135954245	133778.774820682	168541.19758259735	208737.65596583084	147679.20900643957	163983.04077563694	154977.76590433085	144988.90228533014	180554.73079598413	141335.809943043
163363.51082202396	174386.34688588383	167902.14971614408	164413.80904909124	151549.85263468573	145614.04866596925	157639.19652887734	155298.48797087788	185927.1465974794	168918.5621256719	216390.12251898772	159189.78308580822	151815.47156286502	131435.56990722462	174438.79257303648	181477.6226173072	195249.9890607504	238584.79648874266	159158.8955609389	166903.39636051122	193978.28135954245	133778.774820682	168541.19758259735	208737.65596583084	147679.20900643957	146902.4882629546	127465.67875894326	142449.41226725208	174428.41797024707	141335.809943043
163363.51082202396	155114.00032275764	146053.6336486168	143720.39295479044	151549.85263468573	145614.04866596925	157639.19652887734	155298.48797087788	176798.49786051587	168918.5621256719	216390.12251898772	142157.45997833932	151815.47156286502	131435.56990722462	169381.22596187447	179087.09923720718	180772.64405543602	238584.79648874266	159158.8955609389	166903.39636051122	193978.28135954245	133778.774820682	168541.19758259735	192008.40658028892	138488.10338826757	146902.4882629546	127465.67875894326	142449.41226725208	174428.41797024707	141335.809943043
163363.51082202396	155114.00032275764	146053.6336486168	143720.39295479044	151549.85263468573	145614.04866596925	157639.19652887734	155298.48797087788	176798.49786051587	168918.5621256719	188126.71577777175	142157.45997833932	151815.47156286502	131435.56990722462	169381.22596187447	179087.09923720718	180130.91888070453	193151.13511862117	159158.8955609389	131199.34966716234	193978.28135954245	133778.774820682	168541.19758259735	180719.05136625294	138488.10338826757	139354.2414478403	127465.67875894326	142449.41226725208	174428.41797024707	141335.809943043
163363.51082202396	135559.87455017387	146053.6336486168	143720.39295479044	151549.85263468573	145614.04866596925	157639.19652887734	155298.48797087788	168723.3477849315	168918.5621256719	164325.90104656137	142157.45997833932	151815.47156286502	131435.56990722462	169381.22596187447	168800.4426060219	171055.3984595764	163257.85848031726	159158.8955609389	131199.34966716234	193978.28135954245	133778.774820682	168541.19758259735	180719.05136625294	138488.10338826757	139354.2414478403	127465.67875894326	142449.41226725208	174428.41797024707	141335.809943043
163363.51082202396	135559.87455017387	146053.6336486168	143720.39295479044	151549.85263468573	145614.04866596925	117781.36804278196	155298.48797087788	133529.6926382407	168918.5621256719	164325.90104656137	142157.45997833932	150465.01995521292	131435.56990722462	169381.22596187447	168800.4426060219	152232.82393393415	163257.85848031726	151636.6536163029	131199.34966716234	193978.28135954245	133778.774820682	168541.19758259735	148888.84861759673	138488.10338826757	139354.2414478403	127465.67875894326	142449.41226725208	174428.41797024707	141335.809943043
139750.00642720077	123116.86348058154	146053.6336486168	143720.39295479044	151549.85263468573	145614.04866596925	117781.36804278196	155298.48797087788	133529.6926382407	163493.95171127416	164325.90104656137	142157.45997833932	133890.04375674168	131435.56990722462	163867.8299591787	159003.02573121022	148103.8296578545	163257.85848031726	151636.6536163029	131199.34966716234	193978.28135954245	133778.774820682	168541.19758259735	145159.56159651512	138488.10338826757	139354.2414478403	127465.67875894326	142449.41226725208	174428.41797024707	141335.809943043
139750.00642720077	116398.15761066774	146053.6336486168	143720.39295479044	151549.85263468573	145614.04866596925	117781.36804278196	155298.48797087788	133529.6926382407	163493.95171127416	162790.91935172427	123474.51979925386	133890.04375674168	131435.56990722462	160320.28328390844	159003.02573121022	139757.63551268965	149249.4648287931	151636.6536163029	131199.34966716234	193978.28135954245	133778.774820682	149712.3705999718	145159.56159651512	138488.10338826757	139354.2414478403	127465.67875894326	142449.41226725208	174428.41797024707	141335.809943043
139750.00642720077	116398.15761066774	146053.6336486168	143720.39295479044	151549.85263468573	145614.04866596925	117781.36804278196	155298.48797087788	133529.6926382407	163493.95171127416	150308.53326614393	114228.13228805424	133890.04375674168	131435.56990722462	160320.28328390844	159003.02573121022	139757.63551268965	149249.4648287931	151636.6536163029	98562.61706427642	193978.28135954245	133778.774820682	149712.3705999718	123581.75353999985	138488.10338826757	139354.2414478403	120819.92835111827	142449.41226725208	174428.41797024707	141335.809943043
139750.00642720077	116398.15761066774	146053.6336486168	124786.84066956423	151307.90597249204	139647.4619813049	117781.36804278196	151235.03044029398	133529.6926382407	163493.95171127416	127492.07839964761	114228.13228805424	128907.8997647955	131435.56990722462	160320.28328390844	159003.02573121022	139757.63551268965	149249.4648287931	151636.6536163029	98562.61706427642	193978.28135954245	133778.774820682	133320.90801590477	123581.75353999985	109236.49242764071	139354.2414478403	120819.92835111827	142449.41226725208	164153.99682205854	141335.809943043
139750.00642720077	116398.15761066774	146053.6336486168	124786.84066956423	151307.90597249204	135982.22258060085	117395.91326760239	151235.03044029398	133361.18458959652	124963.01236891958	118070.56645949853	114228.13228805424	96906.57631818466	131435.56990722462	160320.28328390844	141756.41447206485	139757.63551268965	149249.4648287931	151636.6536163029	98562.61706427642	187808.33600674695	133778.774820682	133320.90801590477	104513.4656844174	109236.49242764071	135599.5711746067	120819.92835111827	96734.02271923742	164153.99682205854	136076.66591673004
139750.00642720077	116398.15761066774	146053.6336486168	110953.39051264503	151307.90597249204	135982.22258060085	117395.91326760239	111114.84743923406	133295.87317409733	123393.36952452011	118070.56645949853	114228.13228805424	96906.57631818466	131435.56990722462	160320.28328390844	141756.41447206485	139757.63551268965	149249.4648287931	151636.6536163029	98562.61706427642	187808.33600674695	116674.44060464809	124515.26104973926	104513.4656844174	109236.49242764071	135599.5711746067	120819.92835111827	96734.02271923742	164153.99682205854	136076.66591673004
117434.40487916839	116398.15761066774	146053.6336486168	110953.39051264503	151307.90597249204	135982.22258060085	117395.91326760239	111114.84743923406	127886.44728385043	123393.36952452011	118070.56645949853	114228.13228805424	80338.47181397339	131435.56990722462	160320.28328390844	141756.41447206485	139757.63551268965	145728.85139556354	151636.6536163029	98562.61706427642	164014.0115206964	112260.44708567734	124515.26104973926	104513.4656844174	109236.49242764071	135599.5711746067	83855.46992913702	96734.02271923742	156312.78987149097	136076.66591673004
104069.32774729661	116398.15761066774	146053.6336486168	99499.17976910039	151307.90597249204	135982.22258060085	117395.91326760239	107752.15936694237	127886.44728385043	123393.36952452011	118070.56645949853	114228.13228805424	80338.47181397339	127253.69571117494	160320.28328390844	138318.03943136337	126856.40622895633	145728.85139556354	151636.6536163029	98562.61706427642	129617.52535983783	111876.0269360538	113897.48088764232	103470.23007754663	109236.49242764071	135599.5711746067	75032.6054335403	96734.02271923742	129565.88738660268	105897.17153409147
104069.32774729661	116398.15761066774	144615.88782264604	99499.17976910039	151307.90597249204	135982.22258060085	115418.60772923104	107752.15936694237	103982.99337002834	122476.95980652598	106282.73431170423	114228.13228805424	80338.47181397339	127253.69571117494	160320.28328390844	138318.03943136337	126856.40622895633	145728.85139556354	151636.6536163029	98562.61706427642	126658.05240164427	111876.0269360538	113897.48088764232	103470.23007754663	107590.03651852495	135599.5711746067	75032.6054335403	72434.1654941034	129565.88738660268	105897.17153409147
100528.6201390892	109361.5242678826	144615.88782264604	99499.17976910039	151307.90597249204	135982.22258060085	101362.55075190426	107752.15936694237	103982.99337002834	122476.95980652598	106282.73431170423	114228.13228805424	80338.47181397339	127253.69571117494	153142.07423659498	132440.05477313497	126856.40622895633	145728.85139556354	151636.6536163029	98562.61706427642	126658.05240164427	111876.0269360538	113897.48088764232	103470.23007754663	107590.03651852495	128242.24895962299	75032.6054335403	72434.1654941034	129565.88738660268	105897.17153409147
100528.6201390892	109361.5242678826	144615.88782264604	99499.17976910039	137711.36502091427	135982.22258060085	101362.55075190426	85182.35818268581	80147.3965413471	122476.95980652598	96342.44076052356	114228.13228805424	80338.47181397339	125021.47529881289	121549.02898120071	132440.05477313497	108456.58307014011	145728.85139556354	151636.6536163029	98562.61706427642	112801.38218477454	111876.0269360538	113897.48088764232	103470.23007754663	107590.03651852495	113905.15168411333	59634.84831037605	72434.1654941034	105066.39439628423	105897.17153409147
100528.6201390892	109361.5242678826	144615.88782264604	99499.17976910039	137711.36502091427	130166.47022199232	101362.55075190426	85182.35818268581	80147.3965413471	122476.95980652598	75898.22645251866	114228.13228805424	80338.47181397339	125021.47529881289	121549.02898120071	132440.05477313497	108456.58307014011	142931.11936407076	151636.6536163029	98562.61706427642	112801.38218477454	90340.22816816872	113897.48088764232	103470.23007754663	107590.03651852495	113905.15168411333	59634.84831037605	66532.36194380841	105066.39439628423	105897.17153409147
100528.6201390892	109361.5242678826	144615.88782264604	99499.17976910039	122787.39693410645	121211.5858201819	101362.55075190426	85182.35818268581	80147.3965413471	122476.95980652598	75898.22645251866	105647.93132841066	80338.47181397339	125021.47529881289	115169.4457962956	132440.05477313497	108456.58307014011	142931.11936407076	151636.6536163029	98562.61706427642	94712.6121353407	90340.22816816872	113897.48088764232	103470.23007754663	107590.03651852495	113905.15168411333	59634.84831037605	66532.36194380841	105066.39439628423	105897.17153409147
93668.72901336852	109361.5242678826	144615.88782264604	84634.12603296319	122787.39693410645	121211.5858201819	101362.55075190426	85182.35818268581	76971.60548092419	122476.95980652598	75898.22645251866	88827.94983526114	80338.47181397339	125021.47529881289	115169.4457962956	132440.05477313497	101444.47639110604	128709.39019939305	151636.6536163029	98562.61706427642	94712.6121353407	90340.22816816872	76243.84034679181	103470.23007754663	107352.547713124	113905.15168411333	53668.84325425393	66532.36194380841	105066.39439628423	95210.87620808181
93668.72901336852	109361.5242678826	113589.5764713693	84634.12603296319	122787.39693410645	121211.5858201819	101362.55075190426	85182.35818268581	76971.60548092419	122476.95980652598	75898.22645251866	88827.94983526114	80338.47181397339	125021.47529881289	115169.4457962956	132440.05477313497	101444.47639110604	128709.39019939305	151636.6536163029	98562.61706427642	94712.6121353407	90340.22816816872	75235.97512065982	103470.23007754663	107352.547713124	113905.15168411333	53668.84325425393	66532.36194380841	105066.39439628423	95210.87620808181
93668.72901336852	101718.43522077402	99610.67077286741	84634.12603296319	121259.6553422378	121211.5858201819	101362.55075190426	85182.35818268581	61557.40955856075	122476.95980652598	75740.89625850061	88827.94983526114	80338.47181397339	114666.76598115824	115169.4457962956	132440.05477313497	101444.47639110604	122371.91144694794	149039.89622463944	98562.61706427642	94712.6121353407	90340.22816816872	75235.97512065982	103470.23007754663	107352.547713124	113661.80010031768	53668.84325425393	66532.36194380841	94719.71767422355	95210.87620808181
93668.72901336852	101718.43522077402	99610.67077286741	84634.12603296319	110661.3901800152	121211.5858201819	101362.55075190426	85182.35818268581	61557.40955856075	122476.95980652598	75740.89625850061	88827.94983526114	75251.41216442868	114666.76598115824	115169.4457962956	132440.05477313497	101444.47639110604	122371.91144694794	149039.89622463944	96390.18061446714	94712.6121353407	90340.22816816872	75235.97512065982	103470.23007754663	97432.8667721881	113661.80010031768	53668.84325425393	66532.36194380841	94719.71767422355	95210.87620808181
81932.8199227946	101718.43522077402	99610.67077286741	84634.12603296319	93676.87433552752	107353.90946106613	78351.56603486971	67475.35864590031	61557.40955856075	122476.95980652598	75740.89625850061	88827.94983526114	75251.41216442868	90221.44826710432	115169.4457962956	132440.05477313497	101444.47639110604	117386.73314998258	138266.4404103837	96390.18061446714	94712.6121353407	90340.22816816872	75235.97512065982	103470.23007754663	97432.8667721881	113661.80010031768	53668.84325425393	66532.36194380841	62481.0722641917	95210.87620808181
81932.8199227946	101718.43522077402	98744.6757135175	61552.40943057689	91548.457628395	95620.14743441739	78351.56603486971	64437.36744759559	61557.40955856075	122476.95980652598	75740.89625850061	78673.17902700612	75251.41216442868	69526.48311154946	103784.20339036305	127386.40339627003	101444.47639110604	117386.73314998258	135880.85163238228	96390.18061446714	94712.6121353407	90340.22816816872	68117.86346569739	103470.23007754663	94605.2205424416	113661.80010031768	53668.84325425393	66532.36194380841	62481.0722641917	95210.87620808181
81932.8199227946	88133.88371907035	96778.14080716911	61552.40943057689	88033.55112758483	95620.14743441739	78351.56603486971	64437.36744759559	61557.40955856075	102599.07451052357	70401.41977900761	78673.17902700612	75251.41216442868	63064.96453576744	95936.76069152553	117789.64911859465	101444.47639110604	117386.73314998258	114158.17490012548	96390.18061446714	94712.6121353407	78574.88727804321	68117.86346569739	87336.34549998709	84184.66522954077	113661.80010031768	53668.84325425393	66532.36194380841	62481.0722641917	95210.87620808181
74520.50551448249	88133.88371907035	93461.2203134733	61552.40943057689	88033.55112758483	95620.14743441739	78351.56603486971	64437.36744759559	61557.40955856075	102599.07451052357	70401.41977900761	73638.25266679173	75251.41216442868	63064.96453576744	95936.76069152553	117789.64911859465	101444.47639110604	117386.73314998258	113852.8614343778	85725.65659265846	94712.6121353407	78574.88727804321	68117.86346569739	87336.34549998709	84184.66522954077	113661.80010031768	53668.84325425393	66532.36194380841	62481.0722641917	93725.55463961214
74520.50551448249	88133.88371907035	93461.2203134733	61552.40943057689	88033.55112758483	87788.83971713601	78351.56603486971	64437.36744759559	61557.40955856075	102599.07451052357	70401.41977900761	73638.25266679173	75251.41216442868	45592.42199460988	95936.76069152553	117789.64911859465	95657.83324761642	100346.55535890748	113852.8614343778	85725.65659265846	86678.22578250631	69934.95787684429	68117.86346569739	72254.12560630756	78100.71557067758	85821.8157349767	53668.84325425393	66532.36194380841	48552.82748947543	83875.43779170598
52873.84000979808	80837.99237157295	93461.2203134733	61552.40943057689	82990.5243392783	87788.83971713601	78351.56603486971	64437.36744759559	61557.40955856075	102599.07451052357	64921.71050974948	73638.25266679173	75251.41216442868	45592.42199460988	92695.04103981565	117679.17431533731	95657.83324761642	100346.55535890748	94974.96943806604	85725.65659265846	86678.22578250631	69934.95787684429	68117.86346569739	72254.12560630756	78100.71557067758	82245.99553419747	53668.84325425393	66532.36194380841	48552.82748947543	83875.43779170598
52873.84000979808	80837.99237157295	93461.2203134733	55792.31220090869	68769.62185965621	87788.83971713601	78351.56603486971	64437.36744759559	60795.84674580589	102599.07451052357	64921.71050974948	73638.25266679173	66227.27596534813	45592.42199460988	92695.04103981565	104583.5415728754	92983.11349785692	100346.55535890748	94974.96943806604	85725.65659265846	86678.22578250631	69934.95787684429	68117.86346569739	72254.12560630756	78100.71557067758	82245.99553419747	53668.84325425393	64793.091752983055	48552.82748947543	71227.06696104829
52873.84000979808	80837.99237157295	91725.86801405546	55792.31220090869	68769.62185965621	86003.84839466504	78351.56603486971	64437.36744759559	60795.84674580589	73669.57624397294	64921.71050974948	73638.25266679173	66227.27596534813	45592.42199460988	92695.04103981565	104583.5415728754	92983.11349785692	100346.55535890748	94974.96943806604	85725.65659265846	86678.22578250631	69934.95787684429	68117.86346569739	72254.12560630756	74664.13341585992	77986.76797998788	53668.84325425393	64793.091752983055	48552.82748947543	69538.93932747278
49480.78677258268	78736.78039865229	88173.59599029706	43616.510211678935	68769.62185965621	69006.92339598438	70767.4036830156	60390.770657623514	60795.84674580589	73669.57624397294	64921.71050974948	73638.25266679173	53709.52733601446	38281.05347529904	87779.97364869202	104583.5415728754	92983.11349785692	91185.86043804557	94974.96943806604	72505.27816548466	86678.22578250631	69934.95787684429	68117.86346569739	64814.99724773702	74664.13341585992	77986.76797998788	48207.86190407638	59457.85143983922	48552.82748947543	53335.84625299251
49480.78677258268	78736.78039865229	79902.34152372037	43616.510211678935	68769.62185965621	69006.92339598438	70495.87277896583	60390.770657623514	60795.84674580589	71144.67256766929	50574.82580737094	73638.25266679173	53058.90285302827	38281.05347529904	87779.97364869202	103430.3965511468	91926.9475364016	75601.08274718409	94974.96943806604	72505.27816548466	86678.22578250631	69934.95787684429	68117.86346569739	64814.99724773702	65182.70104953944	77986.76797998788	48207.86190407638	57173.172086178936	48552.82748947543	53335.84625299251
49480.78677258268	72180.13095796586	77547.1678644061	41510.073655045955	59225.374747070004	49533.74965271636	70495.87277896583	60390.770657623514	60795.84674580589	71144.67256766929	50574.82580737094	72978.51300804503	51133.518253573595	38281.05347529904	85474.5239192837	103430.3965511468	86270.06559538151	64357.26129308388	87640.70476792935	72505.27816548466	86678.22578250631	69934.95787684429	63751.0343475388	64814.99724773702	64560.91765434593	77986.76797998788	47541.663836638196	50204.186361505315	48552.82748947543	51482.424403115256
49480.78677258268	72180.13095796586	77547.1678644061	41510.073655045955	59225.374747070004	49533.74965271636	70495.87277896583	51007.85052433298	60795.84674580589	65768.9561625713	50574.82580737094	72978.51300804503	46013.84843415073	37018.46575991109	74494.09662767735	103430.3965511468	85114.17909571817	64357.26129308388	87046.68614967057	72505.27816548466	72621.50700358501	69934.95787684429	63751.0343475388	64814.99724773702	62425.132213505545	71104.70867528976	47541.663836638196	50204.186361505315	48552.82748947543	44450.945918493046
49480.78677258268	61732.65927868057	56418.463072574625	41510.073655045955	47761.33780281555	49533.74965271636	68089.07542013936	51007.85052433298	60795.84674580589	65768.9561625713	50574.82580737094	72978.51300804503	42252.83404740933	35527.41483305706	67935.58575995722	96549.26063514572	78780.27709131727	64357.26129308388	87046.68614967057	72505.27816548466	64183.77600849796	69934.95787684429	63751.0343475388	60909.95465128841	62425.132213505545	71104.70867528976	47541.663836638196	50204.186361505315	48552.82748947543	44450.945918493046
49480.78677258268	61732.65927868057	56418.463072574625	41510.073655045955	47761.33780281555	49533.74965271636	55956.500194203385	47049.86373269654	60795.84674580589	57405.93480385542	50574.82580737094	72978.51300804503	42252.83404740933	35342.03002472647	67935.58575995722	86475.47215587538	78780.27709131727	64357.26129308388	87046.68614967057	72505.27816548466	64183.77600849796	69934.95787684429	61996.356743952856	56472.08980463901	62425.132213505545	65541.26615691598	47541.663836638196	50204.186361505315	48552.82748947543	44450.945918493046
49480.78677258268	61732.65927868057	56418.463072574625	41510.073655045955	47761.33780281555	49533.74965271636	55956.500194203385	38719.08058379379	51847.50263538057	48569.95531072454	46863.213417355415	67927.17814023916	42252.83404740933	35342.03002472647	62510.99688912967	86475.47215587538	78780.27709131727	64357.26129308388	80428.7537824062	70868.86187910725	64183.77600849796	69934.95787684429	61996.356743952856	55840.12533557843	62425.132213505545	65541.26615691598	47541.663836638196	50204.186361505315	48552.82748947543	44450.945918493046
49480.78677258268	61732.65927868057	56418.463072574625	41510.073655045955	47761.33780281555	49533.74965271636	55956.500194203385	38719.08058379379	51847.50263538057	48163.78134131543	46863.213417355415	67927.17814023916	42252.83404740933	35342.03002472647	62510.99688912967	82419.19382981537	68687.10106837309	61837.01382011522	70792.2848271474	69463.50629791323	64183.77600849796	69934.95787684429	61996.356743952856	55840.12533557843	62425.132213505545	62405.74229418514	47541.663836638196	50204.186361505315	48552.82748947543	35586.86820408199
49480.78677258268	61732.65927868057	43594.87125038744	41510.073655045955	47488.38362359549	49533.74965271636	55956.500194203385	38719.08058379379	51847.50263538057	48163.78134131543	46863.213417355415	67927.17814023916	42252.83404740933	35342.03002472647	62510.99688912967	70051.34725584179	63491.92694039603	59026.66788179921	64296.47593403232	69463.50629791323	64183.77600849796	69934.95787684429	61996.356743952856	54208.261827781265	62425.132213505545	62405.74229418514	47541.663836638196	50204.186361505315	48552.82748947543	35586.86820408199
49480.78677258268	57515.31862204464	37245.10999370689	41510.073655045955	47488.38362359549	49533.74965271636	55956.500194203385	38719.08058379379	51847.50263538057	48163.78134131543	46863.213417355415	67927.17814023916	42252.83404740933	35342.03002472647	61382.30891217587	69317.57800051672	63491.92694039603	59026.66788179921	64296.47593403232	55325.21563960925	61353.8073512456	69934.95787684429	61996.356743952856	54208.261827781265	62425.132213505545	62405.74229418514	47541.663836638196	50204.186361505315	48552.82748947543	35586.86820408199
46985.8190741701	57515.31862204464	37245.10999370689	41510.073655045955	47488.38362359549	49533.74965271636	48827.44278093751	38719.08058379379	51847.50263538057	37998.448220036196	46863.213417355415	67675.57849243618	42252.83404740933	35342.03002472647	54481.30280132042	65784.85911689076	63491.92694039603	55193.20464385166	55947.14136489845	55325.21563960925	55758.548799234275	69934.95787684429	61996.356743952856	54208.261827781265	62425.132213505545	62405.74229418514	47541.663836638196	44946.93890294697	48552.82748947543	35586.86820408199
46985.8190741701	57515.31862204464	37245.10999370689	41510.073655045955	47488.38362359549	49533.74965271636	48827.44278093751	36790.588952159924	49625.267089156994	37998.448220036196	46863.213417355415	58159.45963685849	42252.83404740933	35342.03002472647	49773.12654178423	65784.85911689076	50893.61388532085	55193.20464385166	55947.14136489845	48752.72276364817	42131.600296109544	63552.167163531645	61996.356743952856	54208.261827781265	53087.16461407999	62405.74229418514	47541.663836638196	44946.93890294697	41753.31724975721	35586.86820408199
46985.8190741701	57515.31862204464	37245.10999370689	36321.76631803067	44160.65020297108	49533.74965271636	48827.44278093751	30198.89723163649	49625.267089156994	37390.39241637416	43959.44331110716	58159.45963685849	42252.83404740933	35342.03002472647	49773.12654178423	52292.553388013555	50020.49696420922	55193.20464385166	51822.99471169455	48752.72276364817	42131.600296109544	63552.167163531645	61996.356743952856	54208.261827781265	50580.17508625596	50934.99833679189	47541.663836638196	43697.82507626706	22161.558153085578	35586.86820408199
40457.370251988454	57515.31862204464	37245.10999370689	36321.76631803067	43568.36396098353	37449.99053148117	48542.66331237145	30198.89723163649	49625.267089156994	37390.39241637416	41564.17170929983	58159.45963685849	42252.83404740933	35342.03002472647	47393.42756031339	47980.79936098975	50020.49696420922	55193.20464385166	51822.99471169455	48752.72276364817	42131.600296109544	54060.64618222001	61501.73807299851	54208.261827781265	50580.17508625596	46123.41765776576	47541.663836638196	34581.17235076872	22161.558153085578	35586.86820408199
40457.370251988454	54308.434276316184	37245.10999370689	31142.74508068548	43568.36396098353	37449.99053148117	45062.42226768374	30198.89723163649	49625.267089156994	37390.39241637416	41564.17170929983	55520.78329948546	37814.782849306095	35342.03002472647	42398.303664193256	47980.79936098975	50020.49696420922	51913.55327759774	50607.95836588103	48752.72276364817	42131.600296109544	44077.74338845348	55271.154734963726	54208.261827781265	49268.305963296596	46123.41765776576	47541.663836638196	34581.17235076872	22161.558153085578	35586.86820408199
40457.370251988454	54308.434276316184	37245.10999370689	31142.74508068548	36697.77144206751	37449.99053148117	45062.42226768374	30198.89723163649	49625.267089156994	37390.39241637416	41564.17170929983	54761.81698847303	36177.97058155939	35342.03002472647	42398.303664193256	47980.79936098975	36850.430855850354	51913.55327759774	50607.95836588103	48752.72276364817	42027.81178140471	44077.74338845348	55271.154734963726	54208.261827781265	49268.305963296596	41376.32666689679	43544.48976923748	34581.17235076872	22161.558153085578	35586.86820408199
40030.20298652429	54308.434276316184	36200.5540531076	31142.74508068548	36697.77144206751	37449.99053148117	45062.42226768374	25770.800195184107	49625.267089156994	37390.39241637416	39951.44755208802	54761.81698847303	36177.97058155939	31937.25402359591	42392.982736764134	47980.79936098975	36850.430855850354	42943.90754584969	45933.2354107942	48752.72276364817	42027.81178140471	40636.43823893021	50283.32163313191	53088.89593746909	49268.305963296596	41376.32666689679	43544.48976923748	34581.17235076872	22161.558153085578	35586.86820408199
40030.20298652429	46348.666297342665	29998.98022670354	26161.943322616866	36697.77144206751	37449.99053148117	43158.22631606697	25770.800195184107	48732.3943484722	37390.39241637416	39951.44755208802	53865.52649178899	33455.7197384198	31937.25402359591	42392.982736764134	47980.79936098975	36850.430855850354	42943.90754584969	31747.4206849902	48752.72276364817	42027.81178140471	40636.43823893021	46006.09067987909	50364.337360990314	49268.305963296596	35631.58295897855	32128.160200760187	31928.569132792076	22161.558153085578	35586.86820408199
38355.282817757834	40974.07672161018	29998.98022670354	26161.943322616866	36697.77144206751	37449.99053148117	41543.56740235973	25770.800195184107	48732.3943484722	37390.39241637416	39951.44755208802	53865.52649178899	33455.7197384198	31235.96933149378	42392.982736764134	47980.79936098975	36850.430855850354	42943.90754584969	31747.4206849902	48752.72276364817	42027.81178140471	40636.43823893021	46006.09067987909	50364.337360990314	49268.305963296596	35631.58295897855	32128.160200760187	26763.573196618407	22161.558153085578	35251.296271315245
33944.48552802247	40844.52986213187	29998.98022670354	26161.943322616866	36697.77144206751	37449.99053148117	40195.49283541678	25770.800195184107	48732.3943484722	37390.39241637416	39951.44755208802	53865.52649178899	33455.7197384198	31235.96933149378	42392.982736764134	47980.79936098975	36850.430855850354	42943.90754584969	31747.4206849902	48752.72276364817	42027.81178140471	40636.43823893021	46006.09067987909	40135.72278223855	49268.305963296596	35631.58295897855	31176.27966117598	26763.573196618407	22161.558153085578	28613.520156956914
33944.48552802247	39026.29092219657	29998.98022670354	26161.943322616866	36697.77144206751	37449.99053148117	35028.89551710008	25770.800195184107	42652.045984252276	37390.39241637416	35755.456993825734	53865.52649178899	33455.7197384198	28836.157087444713	40802.95410321457	47980.79936098975	36850.430855850354	42943.90754584969	31747.4206849902	48752.72276364817	40068.76241295105	38299.96708363961	46006.09067987909	40135.72278223855	49268.305963296596	35631.58295897855	31176.27966117598	26763.573196618407	22161.558153085578	28613.520156956914
33944.48552802247	39026.29092219657	29998.98022670354	26161.943322616866	30931.950975861186	37449.99053148117	35028.89551710008	25770.800195184107	42337.62526369706	37390.39241637416	35755.456993825734	53865.52649178899	33455.7197384198	25387.188536499154	40802.95410321457	47980.79936098975	33299.52336987345	32588.64949944699	31747.4206849902	44435.138594240496	40068.76241295105	38299.96708363961	45703.55512274323	40135.72278223855	39283.42313968582	33730.072445224076	31176.27966117598	26763.573196618407	22161.558153085578	28613.520156956914
33944.48552802247	39026.29092219657	29998.98022670354	26161.943322616866	30931.950975861186	37449.99053148117	33955.9322554804	25108.63711721477	38025.93847466495	34943.702312896625	35755.456993825734	53865.52649178899	33455.7197384198	25387.188536499154	40802.95410321457	47980.79936098975	28058.194357613036	32588.64949944699	31747.4206849902	44435.138594240496	35024.04036586777	38299.96708363961	33402.306943101146	36353.23359006625	38821.65279627961	33730.072445224076	31176.27966117598	26763.573196618407	22161.558153085578	28613.520156956914
32883.96651988568	37651.82709064415	29998.98022670354	24082.23250238027	30931.950975861186	37449.99053148117	24028.220264054507	25108.63711721477	38025.93847466495	34943.702312896625	35755.456993825734	53677.74231545643	33455.7197384198	25387.188536499154	39513.0778951971	47980.79936098975	28058.194357613036	31638.260517283317	31747.4206849902	44435.138594240496	34031.20201067639	38299.96708363961	33402.306943101146	34371.62394713003	38821.65279627961	33730.072445224076	30078.486525240005	26763.573196618407	22161.558153085578	28613.520156956914
31621.158585617497	37651.82709064415	29998.98022670354	24082.23250238027	30931.950975861186	30508.86422537446	24028.220264054507	24032.759130247112	38025.93847466495	27610.93791366207	35755.456993825734	45255.58260836133	33455.7197384198	25387.188536499154	39513.0778951971	43192.263817116786	28058.194357613036	31638.260517283317	30885.900165250074	44435.138594240496	34031.20201067639	38299.96708363961	33402.306943101146	31201.746125087917	38821.65279627961	33730.072445224076	30078.486525240005	26763.573196618407	22161.558153085578	28466.40318620774
30428.45469282683	37651.82709064415	29998.98022670354	24082.23250238027	30931.950975861186	29307.953204766392	24028.220264054507	24032.759130247112	38025.93847466495	27610.93791366207	35755.456993825734	38685.44055731245	33455.7197384198	24229.905230400196	39513.0778951971	41332.9323984966	28058.194357613036	31638.260517283317	30885.900165250074	44435.138594240496	34031.20201067639	38164.50438897664	32227.508472535155	28231.65149472614	38821.65279627961	33730.072445224076	24071.990513205103	24649.532742181458	22161.558153085578	28466.40318620774
30428.45469282683	31317.744567783415	26827.466511847473	23818.25706767582	30658.834392914116	29307.953204766392	24028.220264054507	24032.759130247112	36037.39053106861	27610.93791366207	35755.456993825734	33456.02849318833	29433.48372152171	24229.905230400196	39513.0778951971	41332.9323984966	28058.194357613036	30965.701770588374	30885.900165250074	43511.67247092763	34031.20201067639	38164.50438897664	32227.508472535155	28231.65149472614	35596.448644025055	33730.072445224076	24071.990513205103	24649.532742181458	22161.558153085578	25198.24899721491
29356.534087153224	25162.29723785256	26827.466511847473	23818.25706767582	30658.834392914116	23517.27201572056	24028.220264054507	24032.759130247112	35323.45089902704	27610.93791366207	35755.456993825734	30547.108469481303	29433.48372152171	24229.905230400196	39513.0778951971	40963.45320440698	28058.194357613036	29567.82335121192	30485.000976297953	33770.94857292199	33728.42309700267	38124.62936204987	26762.651586200078	28231.65149472614	31823.33619883208	33730.072445224076	24071.990513205103	24625.43068071374	21519.14699020901	23934.57443711672
26165.743976377515	25162.29723785256	26746.288385601245	23818.25706767582	26732.165275613872	23517.27201572056	24028.220264054507	23426.565891117934	30534.556570398596	27610.93791366207	35755.456993825734	30547.108469481303	29433.48372152171	24229.905230400196	33157.18814912039	36751.820288997835	28058.194357613036	29567.82335121192	30485.000976297953	33770.94857292199	33728.42309700267	38124.62936204987	20172.104949803805	28231.65149472614	31823.33619883208	33730.072445224076	24071.990513205103	24625.43068071374	21519.14699020901	23934.57443711672
26165.743976377515	25162.29723785256	26746.288385601245	23818.25706767582	23119.0047044264	23517.27201572056	24028.220264054507	23426.565891117934	30534.556570398596	27610.93791366207	32951.22487660894	30547.108469481303	29433.48372152171	20449.875484081505	31536.16495329396	31727.909180852384	28058.194357613036	29567.82335121192	28136.20959283785	33770.94857292199	33728.42309700267	36908.4828380846	20172.104949803805	26983.905083069454	31823.33619883208	33730.072445224076	24071.990513205103	23117.29104399761	21519.14699020901	23934.57443711672
23172.02465316081	25162.29723785256	23013.439280490795	23818.25706767582	23119.0047044264	23517.27201572056	24028.220264054507	23038.985249275913	28562.929886317026	24957.441279519433	29333.05543154264	30547.108469481303	29433.48372152171	20449.875484081505	31536.16495329396	31727.909180852384	28058.194357613036	29394.42817683013	28136.20959283785	33770.94857292199	28719.952617755298	36908.4828380846	20172.104949803805	26983.905083069454	31728.947999850316	33730.072445224076	24071.990513205103	23117.29104399761	21519.14699020901	23934.57443711672
19625.940620397796	20822.373831563717	23013.439280490795	23818.25706767582	23119.0047044264	19552.04759185358	22337.576823209623	16832.03658201108	28562.929886317026	17792.000211706305	29333.05543154264	30547.108469481303	26519.574346809215	20449.875484081505	31536.16495329396	28679.474262079973	28058.194357613036	29394.42817683013	28136.20959283785	33770.94857292199	28719.952617755298	33592.65992343941	20172.104949803805	25003.241249622843	31728.947999850316	33730.072445224076	23201.410373124425	23117.29104399761	19578.33164695881	23934.57443711672
16656.74516715426	20822.373831563717	20337.400933841887	23818.25706767582	17860.140359404202	17444.431154173337	22337.576823209623	16832.03658201108	28562.929886317026	17792.000211706305	29333.05543154264	30547.108469481303	20652.42281575844	20449.875484081505	31536.16495329396	28679.474262079973	28058.194357613036	29005.30857494029	26522.337092835645	33770.94857292199	24748.169726900644	33592.65992343941	20172.104949803805	25003.241249622843	29673.521817686258	30566.66939121559	23201.410373124425	23117.29104399761	19578.33164695881	23934.57443711672
16656.74516715426	20822.373831563717	20150.082494782768	22709.03190180207	17860.140359404202	16135.7225507655	22337.576823209623	16832.03658201108	27917.8737805371	17792.000211706305	29333.05543154264	25501.00074142022	20652.42281575844	20449.875484081505	31536.16495329396	26688.27909226814	27171.552473477794	29005.30857494029	26522.337092835645	31451.25991930397	24748.169726900644	27564.23705001588	20172.104949803805	25003.241249622843	29673.521817686258	27616.15039328289	23201.410373124425	23117.29104399761	19578.33164695881	22281.33465038224
15416.682933163836	20822.373831563717	20150.082494782768	18227.73115959491	15169.81981537621	16135.7225507655	22337.576823209623	16832.03658201108	27621.082341660447	17792.000211706305	29333.05543154264	24547.70126572496	20652.42281575844	19617.40495924353	30776.782127955812	25219.49862387364	27171.552473477794	28203.548827329472	24665.983362159826	30805.12963107738	24748.169726900644	24516.698302068085	19373.008586902666	19526.87580067756	28124.875523449173	26469.04330773346	23201.410373124425	23117.29104399761	16965.07156577157	22281.33465038224
15416.682933163836	20536.871343354513	20150.082494782768	18227.73115959491	14134.426274910893	13839.87749638889	22337.576823209623	16832.03658201108	25499.885178416313	12009.47650980775	27161.19715038743	24547.70126572496	20652.42281575844	19617.40495924353	30776.782127955812	25219.49862387364	27037.60100262046	28203.548827329472	17207.014032398092	29369.607185696084	24748.169726900644	24516.698302068085	19177.47693834447	19526.87580067756	27446.679136639235	26469.04330773346	23201.410373124425	23117.29104399761	16965.07156577157	22281.33465038224
15416.682933163836	20536.871343354513	18260.7463619211	18227.73115959491	14134.426274910893	13839.87749638889	19228.88098610373	16832.03658201108	24905.196338087324	12009.47650980775	27161.19715038743	21773.23466083708	20652.42281575844	19617.40495924353	29908.920982622774	24073.559616195143	26434.08386313162	25610.017766318702	17207.014032398092	20087.22499323776	24474.25455010755	24516.698302068085	19122.170260329036	19526.87580067756	19325.709265165955	26317.030606400658	19783.01325152823	23117.29104399761	16965.07156577157	20775.743419068775
12981.114521642417	19259.49585997403	18260.7463619211	18227.73115959491	14134.426274910893	13839.87749638889	19228.88098610373	14766.821958654693	22887.013905859174	12009.47650980775	26035.96905175291	18768.696212846313	20652.42281575844	19617.40495924353	29281.657314352684	20785.59062203202	22542.649356551425	25610.017766318702	17207.014032398092	20087.22499323776	24474.25455010755	24516.698302068085	18534.019334638877	18046.12627703528	19325.709265165955	22207.009244184992	16337.603556868848	20014.132546135977	16965.07156577157	20775.743419068775
12981.114521642417	17301.70014453594	18260.7463619211	15513.659980855331	14134.426274910893	13839.87749638889	19021.332708781138	14766.821958654693	22887.013905859174	12009.47650980775	22847.203240943654	18768.696212846313	19847.94170873326	19617.40495924353	29281.657314352684	17415.83719036018	18677.49794576799	25610.017766318702	17207.014032398092	15412.826711687367	22804.18751535224	24058.44009216868	18534.019334638877	18046.12627703528	19325.709265165955	20467.989540361195	16337.603556868848	20014.132546135977	16965.07156577157	20530.550809918303
12981.114521642417	17301.70014453594	18237.36199287426	15513.659980855331	14134.426274910893	13839.87749638889	19021.332708781138	14720.67358349694	19679.80256630929	11457.791815394407	20754.158949583732	18768.696212846313	19136.914668787085	19617.40495924353	27533.735854886334	17415.83719036018	14476.089320400557	20219.614847313955	17207.014032398092	14795.20659482051	22804.18751535224	20788.386081455774	18487.53294240527	16215.254885114284	18843.892151111984	16918.419594340397	14694.44658548112	16605.52786267267	16965.07156577157	18668.97680386703
12975.855070304928	17301.70014453594	17687.224015158306	15513.659980855331	14134.426274910893	13839.87749638889	15515.439748428445	14720.67358349694	17023.00034217885	10478.579180498073	20754.158949583732	18768.696212846313	19136.914668787085	19545.733297298735	26551.18439694793	17415.83719036018	11065.008743548273	17789.823932005336	17207.014032398092	10794.930076421439	22804.18751535224	19068.76383499121	17215.179814906824	16215.254885114284	18843.892151111984	15870.65749542606	12336.908556647599	16605.52786267267	16965.07156577157	18668.97680386703
12975.855070304928	17120.173142303032	16917.687811865504	15513.659980855331	14134.426274910893	13839.87749638889	15515.439748428445	14720.67358349694	17023.00034217885	10478.579180498073	19960.922213179103	18768.696212846313	18565.271710319517	12935.392256282723	21646.39462151661	17415.83719036018	11065.008743548273	17684.47012050472	17207.014032398092	10794.930076421439	22804.18751535224	19068.76383499121	15202.610817314133	14856.093763247816	18843.892151111984	15055.811910649296	12336.908556647599	16605.52786267267	16683.90993831308	18668.97680386703
12975.855070304928	15114.054056642948	12686.365538777976	14389.61278365709	14134.426274910893	13839.87749638889	15515.439748428445	14720.67358349694	15880.939976288679	9543.509160771664	19960.922213179103	16700.979126166236	18565.271710319517	12935.392256282723	21646.39462151661	17295.749752232103	11065.008743548273	17684.47012050472	14409.80908754331	10794.930076421439	22804.18751535224	19068.76383499121	15202.610817314133	14856.093763247816	18843.892151111984	15055.811910649296	12336.908556647599	15756.655621259411	16683.90993831308	16625.72320563053
12975.855070304928	11818.92507560577	12686.365538777976	13922.395831488877	14134.426274910893	13839.87749638889	15515.439748428445	14720.67358349694	15629.08828639439	9543.509160771664	19960.922213179103	16700.979126166236	18565.271710319517	12935.392256282723	21646.39462151661	17215.882409875143	11065.008743548273	17684.47012050472	14409.80908754331	9867.788113287765	22804.18751535224	19068.76383499121	13623.04797621268	14856.093763247816	18843.892151111984	15055.811910649296	11508.240852067407	14456.44857880296	16683.90993831308	16625.72320563053
11704.760596385493	11564.322032336613	12686.365538777976	13538.786410355337	14134.426274910893	13810.865185391773	12228.11633878717	13395.84096503769	11236.746863434455	9543.509160771664	15491.292719749505	16700.979126166236	16607.794938420968	12935.392256282723	19685.137143011372	15870.109780576582	11065.008743548273	16655.362168191685	14234.81163346591	9867.788113287765	22804.18751535224	19068.76383499121	13623.04797621268	14856.093763247816	18843.892151111984	14489.729584548346	11508.240852067407	13699.401215171252	16683.90993831308	16625.72320563053
9053.862412875942	11564.322032336613	12686.365538777976	11726.972986776356	12176.047357849147	12074.38756183061	11985.192957725869	13395.84096503769	11236.746863434455	9543.509160771664	14795.816953286596	16700.979126166236	16359.272865276615	12935.392256282723	19193.87242653942	15870.109780576582	11065.008743548273	16655.362168191685	14234.81163346591	9867.788113287765	22586.537851753215	15513.341851449612	13623.04797621268	12875.605703686917	17352.694021984727	14489.729584548346	11508.240852067407	13699.401215171252	14982.730442040538	16625.72320563053
9053.862412875942	11564.322032336613	12686.365538777976	10955.923023814461	12176.047357849147	12074.38756183061	11489.555979124305	12154.367154532514	11236.746863434455	9543.509160771664	14795.816953286596	16700.979126166236	16359.272865276615	12935.392256282723	18766.110669386955	15870.109780576582	11065.008743548273	15324.82082603142	13704.86898680996	7813.032080641076	22586.537851753215	15513.341851449612	13101.270848673326	12368.442927051108	15863.135574293496	12461.999255788105	11508.240852067407	12033.186347030285	14982.730442040538	15377.023329796817
8609.193024532895	10696.04744243425	12686.365538777976	10955.923023814461	11929.578253753458	12074.38756183061	11489.555979124305	10343.756727366877	10172.812019275176	9543.509160771664	14019.083081620356	16700.979126166236	16359.272865276615	12935.392256282723	16596.21823184979	15870.109780576582	11065.008743548273	13251.71039181915	11322.44971687052	7813.032080641076	21313.74047506273	15513.341851449612	12532.365304447738	12368.442927051108	15863.135574293496	12461.999255788105	11508.240852067407	12033.186347030285	14982.730442040538	15377.023329796817
8609.193024532895	10696.04744243425	12509.310154055842	10592.971516999798	11929.578253753458	11167.212919085105	11489.555979124305	10343.756727366877	9731.71345126827	9543.509160771664	13645.794413783036	16700.979126166236	16359.272865276615	12935.392256282723	16596.21823184979	14806.883463142294	11065.008743548273	13251.71039181915	11322.44971687052	7318.390832023202	19907.857840267938	14389.48430253878	12388.2674198968	12368.442927051108	14939.647327722843	12461.999255788105	11093.715377861929	11503.15830821831	14982.730442040538	13498.93362473864
8609.193024532895	10613.183315073651	11324.050995462436	10592.971516999798	11929.578253753458	11167.212919085105	11489.555979124305	9360.184597627636	8895.064223867943	8557.747279664318	13645.794413783036	16700.979126166236	16359.272865276615	10782.252444742862	16076.719470758228	14806.883463142294	10719.423544100326	13251.71039181915	10379.570339208494	7318.390832023202	19700.916293645158	14389.48430253878	10694.838101930678	11984.303304191106	14683.307755638378	12461.999255788105	10982.306804317917	11503.15830821831	14982.730442040538	11784.568051622788
8609.193024532895	9013.835017746787	11324.050995462436	9891.247398047492	11929.578253753458	10001.386439215232	10974.06993271144	9263.70708686016	8895.064223867943	8557.747279664318	13645.794413783036	15807.85201656542	15254.713694056827	5963.861824999936	16076.719470758228	14806.883463142294	10719.423544100326	10039.119488871145	9959.005072992357	6847.404953572529	18900.577738475804	14389.48430253878	9904.913138079384	11984.303304191106	14683.307755638378	12461.999255788105	10982.306804317917	11485.027289415793	13918.981476062861	11784.568051622788
7716.109422299968	9013.835017746787	9883.315133310432	9891.247398047492	11929.578253753458	10001.386439215232	10628.472715209728	9263.70708686016	8895.064223867943	8557.747279664318	13635.994229450891	15735.638429854387	14832.884141980081	5963.861824999936	16076.719470758228	14806.883463142294	10650.678399237633	9167.130840288279	9959.005072992357	6456.856579860344	17076.336777773795	14263.217792566109	9904.913138079384	11984.303304191106	12939.439952523377	11927.721172865156	9528.769319286996	11485.027289415793	13918.981476062861	10092.500640607137
6949.97549168646	9013.835017746787	9164.046287533602	8776.428069678841	10341.625979426437	10001.386439215232	10628.472715209728	9263.70708686016	8861.34337827824	8557.747279664318	13180.066021885337	14643.527120996067	14054.559401643339	5963.861824999936	15745.780477862472	14806.883463142294	9916.15923859349	9055.506895169183	8963.610119124032	6456.856579860344	16773.210951553097	14263.217792566109	9904.913138079384	11558.407301864907	12307.110108151228	9121.464303364872	9528.769319286996	9791.127874119506	10842.903247588065	10092.500640607137
6949.97549168646	9013.835017746787	8689.295700078661	7919.654038227963	10341.625979426437	9118.702723600376	10308.189574755763	7531.398112323054	8815.103125653843	8465.871484280964	13180.066021885337	12828.265145883823	13310.962956768599	5963.861824999936	13450.976356553085	14806.883463142294	9216.357958399756	7042.268022431557	7869.496739627693	6456.856579860344	16496.439834680452	11800.701374615594	9904.913138079384	11558.407301864907	11682.192655689894	9121.464303364872	8248.137724423568	8919.254319686075	10842.903247588065	7519.910595368363
6513.867715109491	8531.517864559795	7643.607184069286	7919.654038227963	10341.625979426437	9118.702723600376	9806.227158235783	7198.110736306102	8815.103125653843	8465.871484280964	13180.066021885337	12593.426121843651	12557.16874605688	5963.861824999936	13450.976356553085	14806.883463142294	8807.149589888266	7042.268022431557	7869.496739627693	5873.170576562885	15973.153375473801	11800.701374615594	9395.428277826095	11558.407301864907	11682.192655689894	8958.10590584126	8248.137724423568	8527.884908757253	10571.893510757822	7382.495970449462
6513.867715109491	7578.223804302254	7643.607184069286	7881.66640573297	9929.578913786056	9118.702723600376	9806.227158235783	7198.110736306102	7103.942473776147	7851.2440877309145	13124.830147480001	12593.426121843651	11315.521149711392	5778.85023088471	12596.572292741901	14806.883463142294	8292.093796001147	7042.268022431557	7869.496739627693	5873.170576562885	15604.787360127095	11059.24157121738	8714.837526245065	10570.731537672675	10508.394064704491	8958.10590584126	8248.137724423568	8527.884908757253	9845.20637476534	7382.495970449462
6513.867715109491	7350.735917940214	7643.607184069286	7701.366548975736	9112.955234379737	9077.344895867469	9397.498996093558	7198.110736306102	7103.942473776147	7851.2440877309145	11855.316074659644	12360.109241268343	11315.521149711392	4438.552618783257	12596.572292741901	14154.520758666764	8292.093796001147	7042.268022431557	7869.496739627693	5873.170576562885	13986.737163712904	10449.643845906652	8714.837526245065	9831.613825659868	9805.936565903245	8024.6164100357955	7808.913866213884	8527.884908757253	9845.20637476534	7382.495970449462
6513.867715109491	7231.743634848886	7643.607184069286	6111.925804374652	9112.955234379737	9077.344895867469	9321.259887203221	6858.430136189181	7103.942473776147	7851.2440877309145	11759.93304918622	11019.704360924887	11315.521149711392	4438.552618783257	12596.572292741901	14154.520758666764	7518.650709009046	6868.435280715368	7869.496739627693	5819.894300600396	13092.095534446498	10449.643845906652	8714.837526245065	9571.833959365513	8201.692518514663	8024.6164100357955	7029.535118009396	8527.884908757253	9845.20637476534	6906.6226525893035
6513.867715109491	7231.743634848886	7643.607184069286	6111.925804374652	9112.955234379737	8712.267142197155	8144.468588917018	6858.430136189181	7103.942473776147	7851.2440877309145	11596.954135930391	10360.264365657122	11315.521149711392	4438.552618783257	12596.572292741901	12837.06201095878	5828.509566155614	6868.435280715368	7833.328119991274	5819.894300600396	12785.348459626024	10449.643845906652	8671.499194825865	8927.116397639214	8201.692518514663	6826.593114662068	7029.535118009396	7877.796540439142	9845.20637476534	6906.6226525893035
6513.867715109491	7231.743634848886	7611.064398474766	4925.258186327967	9112.955234379737	8712.267142197155	7312.951119442252	6858.430136189181	7103.942473776147	7851.2440877309145	10920.259240373987	10360.264365657122	11252.724517550349	4438.552618783257	12596.572292741901	12837.06201095878	4416.450116919799	6831.67395884379	6900.999971533887	5819.894300600396	12785.348459626024	10098.107676811574	8671.499194825865	8927.116397639214	8141.813364431853	6201.450002952719	7029.535118009396	7877.796540439142	9845.20637476534	6590.035639178748
6513.867715109491	7231.743634848886	7561.079169621804	4868.656239901504	8987.141045174365	7967.371256442374	7312.951119442252	6154.8880619515185	6848.391658708959	6771.86728543088	10920.259240373987	10123.76990127389	11252.724517550349	4410.596057342921	12348.393116723508	12655.94142011477	4416.450116919799	6201.137280365327	6900.999971533887	5819.894300600396	12785.348459626024	10098.107676811574	8203.758647422124	8734.198485150697	8049.0985844614015	6090.6190358331005	7029.535118009396	7122.6153778141415	9409.320089879682	6590.035639178748
6513.867715109491	7231.743634848886	7538.345110278769	4592.486230769791	8987.141045174365	7017.749598990516	7312.951119442252	6154.8880619515185	6848.391658708959	6771.86728543088	10246.331348729953	9848.854407422348	11252.724517550349	4410.596057342921	11962.706440256838	12655.94142011477	4416.450116919799	6201.137280365327	6900.999971533887	5819.894300600396	12785.348459626024	10098.107676811574	8203.758647422124	8734.198485150697	8049.0985844614015	5746.288966350933	7029.535118009396	7122.6153778141415	8998.097092525577	6379.154941365727
6513.867715109491	6787.237246281205	7147.202258008666	4552.098445167139	8660.93997810589	6682.138541346787	6597.150944155198	6013.9985630954	6830.069122192147	6739.643290092714	10246.331348729953	9848.854407422348	10973.843647535983	4137.682430077957	10675.455530726405	12655.94142011477	4416.450116919799	5835.615391160658	6900.999971533887	5819.894300600396	12785.348459626024	10098.107676811574	7075.2363683322055	8646.044032196722	6606.424143619178	5746.288966350933	7029.535118009396	7122.6153778141415	8962.793401416619	5969.796922005451
6256.140684988106	6243.059941196458	6866.571505747803	4552.098445167139	8660.93997810589	5875.23299364525	6597.150944155198	6013.9985630954	6263.24327694143	6739.643290092714	10246.331348729953	9848.854407422348	10973.843647535983	4137.682430077957	9922.484327512975	11656.31628325405	4416.450116919799	5835.615391160658	6721.5191960780185	5819.894300600396	12093.411537309858	10098.107676811574	7075.2363683322055	8189.6610753181885	6606.424143619178	5624.906829733485	7010.318494019625	6644.182076197736	8962.793401416619	5969.796922005451
6020.782220202944	6243.059941196458	6866.571505747803	4151.448659769605	8660.93997810589	5635.5006956295365	6597.150944155198	5709.6166237247	5984.326442735696	6602.505509617243	10078.087959471439	9729.016042035437	10973.843647535983	4137.682430077957	9903.233940436945	11656.31628325405	4416.450116919799	5835.615391160658	6721.5191960780185	5348.514975436053	12060.951305886418	8625.301208858811	7075.2363683322055	8122.373682125266	6431.176406682713	5624.906829733485	6411.403642531934	6644.182076197736	8962.793401416619	5570.7697838318745
4950.687763344081	4697.176574198096	6332.215236794946	3915.6388233183334	8261.551056324732	5635.5006956295365	5860.202058536939	5709.6166237247	5636.501061113862	6320.445660082257	10078.087959471439	9729.016042035437	9429.972607643995	4137.682430077957	9903.233940436945	11407.05884581044	3892.938374909787	5835.615391160658	6580.072454076226	4851.827167716314	11393.019541535969	8625.301208858811	7075.2363683322055	8122.373682125266	6197.585759076494	5480.428047354075	6022.014718955907	6644.182076197736	8511.118735553277	5570.7697838318745
4879.141912902879	4603.410951438151	6332.215236794946	3836.4612497299477	8261.551056324732	5635.5006956295365	4836.322916456288	5367.15270324005	4469.303123603882	5632.154552261007	9681.17000840354	9672.844606159724	9429.972607643995	3870.4679383032576	9322.89243652856	10931.308113188396	3892.938374909787	5149.561461246025	5666.4470841833445	3868.2079110996115	11225.723044307832	8625.301208858811	6156.01808922509	8122.373682125266	5284.573963177312	5275.139765706215	4851.170049662922	6644.182076197736	8298.153677046632	4635.664581134908
4104.370959127837	4603.410951438151	6226.801539976777	3836.4612497299477	8261.551056324732	5635.5006956295365	4836.322916456288	4713.83628380316	4469.303123603882	4865.384945501164	9421.93086180875	9229.518362456252	8984.153933042344	3870.4679383032576	9304.799632316706	10146.348767229463	3892.938374909787	5149.561461246025	5666.4470841833445	3140.223023377364	11225.723044307832	8033.9696956965645	5812.006693281469	7182.574165860604	5284.573963177312	4568.4534685814615	4851.170049662922	6644.182076197736	7500.317097025272	4336.259823498865
3065.926460356753	4158.987737878977	5915.419150672888	3554.6852182975686	7799.790141698434	5635.5006956295365	4168.051630812429	4347.837338821383	4469.303123603882	4607.842089245611	9421.93086180875	8695.06107881437	8984.153933042344	3681.169174206735	9304.799632316706	9901.505364585646	3619.901956290526	4574.57389077144	4817.133896967874	3140.223023377364	11225.723044307832	8033.9696956965645	5812.006693281469	6852.589838086291	5203.893712832802	4215.914370915263	4735.44333792486	6644.182076197736	7391.183910950445	3698.7094275366894
3065.926460356753	4158.987737878977	5671.601415319119	3554.6852182975686	7653.09740401063	4916.176639152484	3931.2308719211624	4347.837338821383	4469.303123603882	4607.842089245611	9163.012114635447	8331.287111739697	8726.747189238145	3629.5893828960757	9304.799632316706	9894.6226595818	3193.8195363572454	4347.035970345576	4815.929039470283	3066.627592586976	11225.723044307832	7498.830436741628	5417.042549084736	6852.589838086291	5203.893712832802	3930.3732032748244	4735.44333792486	6392.715115094304	6290.7052930569225	3698.7094275366894
2816.28788318743	3820.4456666274073	5383.212368904727	3554.6852182975686	7653.09740401063	4916.176639152484	3689.4634974176515	4347.837338821383	4469.303123603882	4607.842089245611	8669.05380154901	7869.63895364738	8562.124319172692	3629.5893828960757	9076.272258503886	9870.873025357158	3136.9696688495637	4198.694691632339	4338.923699629018	3066.627592586976	10960.437855820726	7498.830436741628	5011.7420139564165	6390.967342404163	4206.741977117493	3752.7149301417085	4555.530355080338	6392.715115094304	6027.155345559728	3698.7094275366894
2745.963715242612	3820.4456666274073	5383.212368904727	3554.6852182975686	7653.09740401063	4718.401551398032	3606.8305140529437	4347.837338821383	4469.303123603882	4463.841516989682	8669.05380154901	7481.4315895296095	8553.572982458696	3629.5893828960757	8767.713353760902	9714.727640963805	3136.9696688495637	4198.694691632339	3872.238543641218	3066.627592586976	10928.402500862641	7498.830436741628	5011.7420139564165	6390.967342404163	4206.741977117493	3386.806739259492	4399.461861303862	5571.013535483815	6027.155345559728	3679.048481475004
2480.844750331094	3679.7915674837154	5091.213424581811	3554.6852182975686	7522.272888720607	3786.339905850692	3606.8305140529437	3970.0322356146744	4469.303123603882	4463.841516989682	8225.135343711554	6635.68376915149	8553.572982458696	3574.272927758835	8718.767805333908	9714.727640963805	2684.9668448515904	3435.955950891799	3872.238543641218	2752.4190659080373	10591.004522046456	7498.830436741628	4978.1940806552575	6269.449166501901	3878.9462351670236	3250.4034340290846	4399.461861303862	5277.021177612987	6027.155345559728	3384.2141794014615
2373.364234812559	3679.7915674837154	5091.213424581811	2915.4190930383356	7275.96182985436	3786.339905850692	3454.6554867039454	3270.7987034838716	4469.303123603882	4209.234685433086	8225.135343711554	6379.617512067014	8216.087581373575	3574.272927758835	8278.300147130401	9477.973464465667	2684.9668448515904	3047.0195441483147	3872.238543641218	2628.3827186481144	10254.55527226612	7383.00415481403	4701.910335677434	5946.421135877709	3878.9462351670236	3250.4034340290846	4082.0664299048367	5277.021177612987	5438.783667943042	3301.2068733685555
2373.364234812559	3529.2077814389595	4984.854818826769	2825.4669111328685	7015.634252412248	3686.6302637827057	3454.6554867039454	3010.7669287636213	4246.811258927695	3839.554302308851	7957.055676286503	6379.617512067014	8216.087581373575	3574.272927758835	7487.981416718239	8976.78052750054	2684.9668448515904	2892.4369770557414	3344.6907689047225	2609.2230049101236	10010.583746931576	7383.00415481403	4299.723305091867	5449.385959719109	3878.9462351670236	3250.4034340290846	4082.0664299048367	5277.021177612987	5384.678516981641	3257.0283230075474
1946.6718151158793	3290.4587776926846	4756.857486478936	2430.1744397302027	7015.634252412248	3686.6302637827057	3328.3151899413488	2569.321301282545	3934.2135369064285	3733.7472419062597	7473.65321151039	6379.617512067014	7996.528466107414	3457.0473849435034	6903.408343553421	8129.411971731841	2684.9668448515904	2720.795300687328	3267.26280484736	2609.2230049101236	9988.858631141957	7383.00415481403	4199.586736289479	5434.508246472471	3727.3450170090873	2847.317409214318	3506.3455208809974	5277.021177612987	5213.409961351518	3257.0283230075474
1820.4397536894194	3114.414532318063	4606.7526622223095	2188.520205617572	6864.740129031161	3686.6302637827057	3037.872809132493	2432.9166916134664	3705.0065267845666	3733.7472419062597	6592.352230457144	6379.617512067014	7996.528466107414	3225.7284225151043	6745.974912113608	8033.713461167601	2684.9668448515904	2654.3494105661407	3267.26280484736	2315.3390511019998	9882.945225842313	7383.00415481403	4062.7496192567264	5327.357607840608	3727.3450170090873	2703.6541966462346	3380.6991185942097	4732.883954354177	5102.320551371806	2633.082660373754
1609.329590862135	2675.627458714876	4366.917063008186	2012.6385431163274	6686.183832909846	3686.6302637827057	2724.426127187726	2432.9166916134664	3693.081550297573	3554.8669626121564	6281.361537988165	6334.246772545282	7996.528466107414	2975.1014614507258	6735.2945126811255	7804.261781813886	2013.283944224891	2460.59194493285	3082.4222867066555	2146.1315310012933	9734.838818340906	7383.00415481403	3939.933250726758	5327.357607840608	3462.1697992483696	2276.1767671539683	3380.6991185942097	4687.150052821757	4985.400718015919	2519.6999089618052
1332.5299508491796	2675.627458714876	3906.4642496780457	2012.6385431163274	6367.870325901342	3616.4592788045775	2724.426127187726	2250.8470281301047	3563.8905230047167	3554.8669626121564	6253.133125871142	6334.246772545282	7996.528466107414	2975.1014614507258	6556.411970593128	7804.261781813886	1648.6043752644198	2444.8188167893913	3082.4222867066555	1739.940256224759	9695.068448042446	7162.466800692286	3896.700421428219	4898.945417986156	3462.1697992483696	2145.893527270833	3176.5569484887637	4687.150052821757	4948.904121722899	2519.6999089618052
1332.5299508491796	2405.485601604031	3805.441455818428	1685.9148122379179	6056.233777982359	3586.209831022311	2544.887125748514	2250.8470281301047	3480.4739402794503	3531.6040390082517	6165.545935984702	6334.246772545282	7893.088348764326	2561.5262670733737	6379.878719600087	7804.261781813886	1320.2960532800566	2324.5969391548447	3082.4222867066555	1575.331499802607	9571.747694794707	7007.6897838475825	3896.700421428219	4586.36070308934	3389.8600743778	2145.893527270833	3041.425093003685	4650.425569919856	4583.664667403158	2469.9596447487334
1155.1101493220117	2397.644734945895	3805.441455818428	1406.4646333277378	5894.330028918973	3586.209831022311	2544.887125748514	2176.766126771264	3480.4739402794503	3383.7226512300394	5913.1936054502785	6085.285857199318	7768.579277025882	2503.092508218359	6342.336322429155	7595.187411998206	1320.2960532800566	2324.5969391548447	3082.4222867066555	1483.8591813936562	9571.747694794707	7007.6897838475825	3896.700421428219	4304.457693666592	3389.8600743778	2145.893527270833	3041.425093003685	4650.425569919856	4385.241195392853	2304.594543842364
873.8221787166146	2397.644734945895	3566.789783482759	1216.0104883746178	5843.237848371002	3406.641170660861	2544.887125748514	1966.4671755044474	3161.9548967794462	3340.1873468653325	5832.520696519422	6085.285857199318	7538.6486803161615	2134.0882158604454	6338.642439715531	7541.065391227555	1093.9510270544426	2242.0515081487692	3012.387764791142	1475.5425686179028	9391.456201046243	6977.189225155636	3896.700421428219	4210.523050070275	3232.2679477573124	2125.1458256699752	3032.1371713657154	4650.425569919856	4385.241195392853	2203.2837034151626
753.2078382390441	2351.6741654531393	3461.70524443419	1216.0104883746178	5718.450352202303	3399.42758214657	2544.887125748514	1782.1081725051301	3150.57625047988	3340.1873468653325	5790.725278462009	6027.14498595407	7409.6839482029645	2014.064687872189	6187.951267239998	7541.065391227555	1024.683614540731	2135.3744510999945	2832.294373805962	1382.5156195386628	9261.874417001174	6891.435355457582	3896.700421428219	4210.523050070275	3232.2679477573124	2099.4302704737606	2984.0512990242205	4639.681063099913	4242.203830469455	2129.375453033544
753.2078382390441	2226.812327505255	3368.239562252941	1216.0104883746178	5676.735996527284	3237.7030369659133	2544.887125748514	1782.1081725051301	3129.4573661326913	3340.1873468653325	5785.386988326034	6025.902229590846	7334.516489962208	2014.064687872189	6079.259316040824	7507.6704663890205	785.9159821517718	2135.3744510999945	2785.8965464607486	1370.982501739031	8783.676201383185	6879.062037904539	3896.700421428219	4172.632961516702	3189.1330445694257	1868.3174769546445	2984.0512990242205	4429.819093050874	4231.653138393084	1898.0144175308878
719.9201220118672	2226.812327505255	3092.901028154407	1216.0104883746178	5478.168022212358	3026.234777999818	2544.887125748514	1577.921320802669	3006.235208355605	3159.677649199253	5739.720831118836	6017.520327523244	7186.821868559509	2014.064687872189	6009.088581652968	7507.6704663890205	785.9159821517718	2120.3253775047165	2769.153311566768	1250.0223487086078	8751.612559582909	6656.372380676317	3793.9947435740733	4046.159525078383	3051.290417895969	1746.2615280115256	2967.2376777608333	4429.819093050874	4222.05673638535	1896.8131767250538
575.9106728147112	2134.764230181733	3075.6217517518867	1216.0104883746178	5288.234643248423	3026.234777999818	2371.2291107254186	1424.7773986948825	2888.8671346252368	2970.072725141866	5690.629154272064	5960.003520300536	7186.821868559509	1774.7666859540054	6009.088581652968	7395.239253701762	785.9159821517718	2042.7356460185915	2719.639785989517	1100.5139583556168	8526.520821081429	6623.618457677322	3669.516261437658	4046.159525078383	3000.5777699210257	1741.6995344038996	2850.028146642152	4310.03240074014	4212.226622079914	1856.9403086396283
495.42912173392585	2134.764230181733	2841.9566376734756	1117.0019962304862	5213.011052851389	3013.262682341977	2152.481004063964	1368.9654605719081	2829.829580598929	2849.8557353641017	5602.59022943636	5735.817650295064	7139.854998898029	1690.0908812155199	5940.015878139193	7395.239253701762	785.9159821517718	1980.7272945244506	2666.6836789412105	1042.4593141500968	8526.520821081429	6542.270317417317	3519.9130920149664	4036.643416382607	2935.0737524360115	1648.4890001281449	2850.028146642152	4310.03240074014	4212.226622079914	1856.9403086396283
495.42912173392585	2134.764230181733	2712.8265769005357	1117.0019962304862	5035.010976374725	2922.6296973088783	2043.677667307641	1159.062794486993	2765.9452380140724	2785.931953964469	5474.756506094104	5668.566528904804	7014.008471884244	1513.7256265257904	5867.284052244375	7380.70983076995	690.8807620446992	1980.7272945244506	2529.735882889262	824.4660533234465	8469.847769430857	6527.92348119373	3388.2434663761924	3956.994295645099	2769.503002758785	1648.4890001281449	2850.028146642152	4280.95451657281	4124.20065904137	1722.5630750782968
481.688325497899	2121.9822357863995	2637.9864874985515	1117.0019962304862	4902.271853578399	2892.621676943034	2043.677667307641	1080.805251903066	2765.9452380140724	2741.6373714754195	5393.1359347205735	5608.646957482497	7000.633960422671	1513.7256265257904	5789.069236016045	7380.70983076995	690.8807620446992	1980.7272945244506	2373.745163064459	824.4660533234465	8464.335326187362	6470.346918426224	3244.7873812480457	3860.6643205667906	2708.6904035067328	1609.3046383896067	2836.9311092470957	4280.95451657281	4072.354030739278	1722.5630750782968
438.3593537929491	2069.1337243587627	2545.0782659444235	1085.7688344009857	4817.688292161148	2732.03192345899	1977.7149672469639	1002.5828741898139	2687.596777441463	2741.6373714754195	5242.989588520875	5570.1656854863	6991.418233208643	1324.0567766422257	5663.621312352725	7380.70983076995	611.2124958474981	1917.402588705567	2358.560799899381	642.9124690098456	8379.757169234124	6467.184969467617	3006.3607946647303	3767.6558957935968	2490.8675097890637	1609.3046383896067	2771.467386860787	4257.312044897778	3961.425976756573	1652.5055126628822
381.7541195100143	2023.3163596502613	2536.9047349310163	1045.467856613087	4692.711000573698	2624.7778580693857	1974.5217323970141	872.2842002721245	2687.596777441463	2605.5880531629923	5089.572938378237	5559.18442257358	6898.425598196586	1279.4946900948398	5535.988851599611	7380.70983076995	589.7572705518428	1834.062539926283	2336.3923866914997	614.7338014807583	8333.83452648797	6415.193780583	3006.3607946647303	3767.6558957935968	2442.3871999401044	1609.3046383896067	2771.467386860787	4193.910271438987	3959.2825939898626	1562.299905659383
369.02249862826557	2023.3163596502613	2508.2931185876114	1044.2333135495844	4650.473834089624	2580.6779287456015	1940.1297868788424	841.9295971016312	2667.7005577778864	2529.2301479886296	5030.109556008129	5495.264412704031	6862.293340428033	1272.7664993778749	5443.940570742874	7323.634709773108	588.1829504832126	1813.691762242049	2271.339346001172	578.0284972428153	8260.262976442704	6354.961252695749	2878.8806703777745	3741.933603736675	2423.214345572058	1609.3046383896067	2692.36564767826	4193.910271438987	3917.457388899781	1387.5261673752593
366.88153708810097	1994.502762534918	2508.2931185876114	1034.6564262678742	4513.860932332976	2542.1483083246453	1907.1394525801395	822.6478053118585	2629.8740991530276	2496.1361523145806	4989.205451409304	5470.188658489938	6839.042919191795	1163.0720809605082	5443.940570742874	7241.357044059921	504.60637053430213	1751.7221744497629	2259.3771001174446	535.9743139454453	8168.88110331673	6297.138983199565	2821.6049108802335	3716.2228653384714	2303.245615405228	1609.3046383896067	2667.2206201566023	4192.760553901186	3895.7970461189047	1337.4201576818148
311.93918160163935	1940.447610530651	2497.0138595030417	970.115107841744	4458.5487008791615	2490.8133364641867	1857.5783148814562	782.4838261485079	2623.9307977600592	2431.0356200911606	4985.300018523794	5458.331361500563	6789.848959928648	1163.0720809605082	5430.963146751828	7201.826835217537	416.42652141908906	1743.7774212881454	2259.3771001174446	535.9743139454453	8151.570038551614	6239.072931237114	2781.358193868114	3600.8714376912303	2227.3920466905847	1576.5489819598788	2631.9294630043964	4097.014268125338	3867.50504899304	1337.4201576818148
272.75020078296177	1860.2420913509259	2435.68690803165	958.5646381021543	4449.56266103149	2441.401981175235	1804.6174369066766	749.1667888115778	2611.162018850533	2409.598467724966	4978.6690602297285	5374.371722943112	6728.386238791183	1163.0720809605082	5349.76432848783	7194.365117379914	363.9907079233862	1695.8469966455964	2259.3771001174446	472.57890148376737	8115.331739282978	6199.315149981143	2763.342198674885	3564.7871658841095	2220.623790416054	1569.0748187565528	2597.7733114982484	4092.9147935245	3867.50504899304	1297.3719028490116
254.57200226328604	1834.0630387984265	2429.981950382118	911.4273603207207	4386.031820366832	2410.826809310224	1738.7805392012197	718.2701213750613	2565.3889967478303	2350.1057317880327	4909.458104837555	5346.855174875102	6689.858973823029	1163.0720809605082	5320.099754903968	7188.910529617035	317.2860644852491	1660.9967919177157	2259.3771001174446	429.2067674636971	8085.618054358316	6199.315149981143	2759.340493349782	3517.410091150029	2182.7179580925076	1526.771302770166	2577.7017559508154	4086.3702120589032	3846.376099840311	1223.7678601542882
243.5613281432448	1797.0041400508649	2410.207524274586	890.052394281638	4372.989108458191	2404.912624303039	1646.6647437689123	689.6128202230997	2526.4455027065856	2329.047964503071	4889.685961283577	5342.981310156149	6618.520153872603	1162.3971612268983	5280.078739361741	7171.081529962813	292.9086017492941	1614.9212510603422	2222.6421789904084	409.27603892495233	8078.103594584583	6186.691003587138	2746.2914673141267	3477.73976065158	2163.1570745714234	1511.9713476874185	2562.69758197281	4030.103263114043	3840.1176816469833	1156.9797173940713
219.1475720980888	1759.2370659375792	2392.396093505265	830.2159108545311	4327.546599298717	2388.246080859083	1646.1921716108782	655.5932051437818	2504.4634128777643	2317.2419815838125	4874.0863722528175	5322.492001892577	6579.191061382588	1125.0171860612427	5265.37582244997	7118.835537637219	282.5760975323811	1613.7035596739515	2200.7426713204427	389.80470900238913	8059.915445707818	6180.594553252682	2717.7098919323657	3470.6911603620156	2138.9063229076805	1495.639513800669	2515.1982778770875	4030.103263114043	3840.1176816469833	1141.781700310965
214.40650766079125	1726.087583533734	2362.4712213987495	801.3084685190415	4295.9348138813475	2341.635301176929	1597.039343493995	642.9914469819926	2470.9660340893397	2294.010253291238	4841.131412858507	5308.181076150529	6556.738521056999	1090.3200638734638	5259.321808793768	7097.139108565453	270.77046263749116	1603.8351304926216	2161.478716700868	387.5813953066275	8024.176301337231	6163.299623931873	2698.2386838724137	3426.736163017405	2121.08180763586	1486.5516159661045	2493.661043872205	4023.319941707681	3825.406955891406	1129.927554347572
196.78227622827995	1700.642731739555	2360.0522305576405	761.3435807260523	4265.478500236965	2330.4032600039886	1576.867666002171	595.6578804298227	2462.327824921441	2277.4690207804238	4806.517736250186	5291.826472804404	6554.4381837665505	1085.1056262734414	5245.75770876705	7097.139108565453	268.263793584606	1569.9920932353039	2133.2216646318984	370.1699801960618	8015.600583133281	6134.901192256845	2679.5041178233555	3399.768576059886	2116.3050327420174	1473.8255616070949	2452.911380274202	4019.8634633784663	3800.6644983636024	1104.3153571589246
184.89096206314758	1691.7839918124741	2340.3834419212367	717.3279601751339	4236.60944874588	2315.997001957669	1572.9599462572944	568.1991753134569	2435.6788595285007	2261.2675718325104	4805.865475252875	5267.556804773069	6514.344316992616	1070.7453829920564	5226.184896634566	7097.139108565453	253.31282801099843	1551.4235783966126	2115.9126283833066	350.8888587338473	7993.737356854301	6122.641764656245	2679.5041178233555	3389.7676002271064	2085.934221633587	1459.2234662605827	2430.4269589660908	4002.421110583476	3778.974695511954	1097.041081022853
172.62335499854117	1670.5863211268602	2331.3853508720895	698.5916938721491	4214.808872090438	2299.0476394516495	1553.9344011536166	558.702460799903	2425.629943551319	2218.6647918428253	4804.787241641092	5258.321836542922	6502.751258030488	1044.5602592879577	5197.3611806013605	7072.801272806236	239.18440187447405	1546.026122356584	2097.564742516247	346.42105152758273	7981.808067332306	6122.641764656245	2670.3688164695745	3385.1617685074134	2071.142061516697	1445.3744661557735	2404.50777629025	3987.832972552863	3771.340843463467	1061.2248498884367
158.782089786422	1654.9980629360944	2287.4795826897744	685.2707680214835	4194.374847192505	2295.9415553734007	1527.5263572267568	546.0281748573814	2415.491556038378	2213.06445055639	4785.799972596055	5229.4406002796995	6472.016597527416	1030.130063723985	5189.43583217125	7068.216807680736	226.29324807064188	1540.005431152915	2078.2603817488534	320.83835892223794	7963.779361337517	6115.7905324934845	2666.548807725607	3377.807800658537	2063.856454815801	1438.2053784929083	2381.128167767484	3981.3352460437386	3767.9072272180347	1057.5969665224293
156.35642064494152	1650.6335762349695	2272.9931140714466	674.2922636625025	4174.84380341103	2282.5009969574667	1505.9240668375078	530.7057907529382	2407.1077579484618	2205.198404524377	4768.672292053488	5210.0718481010435	6446.546704470917	1025.7144103437136	5179.917605045818	7049.121507453603	214.55064869154677	1518.4473989760972	2058.4206437819457	307.52398108955043	7954.163450180719	6079.256344993217	2659.4113235503455	3371.893924351245	2047.4528520992997	1423.121561608584	2362.336724924588	3981.3352460437386	3758.499473152186	1041.2438846358873
153.0807194744085	1642.0744556639593	2256.241432654268	657.4964558823622	4161.2890253776295	2278.9529381378256	1494.6510347465016	526.4681236931676	2394.470583883551	2178.216304075117	4758.2565961697865	5201.601443955799	6440.069713276501	1012.9542368149635	5167.532562884706	7033.519376655255	203.53089897117354	1506.7180338066132	2045.1020683347263	304.4601433485596	7947.556373933002	6069.387002952129	2649.245173781661	3365.0537842008694	2036.0618886702619	1412.8354329925126	2352.990204055493	3975.3288865723043	3744.985865118901	1037.2115577376478
150.43365372923225	1627.34228152966	2244.389597466314	645.0745863427641	4146.832155997834	2267.679083879855	1485.159908194314	513.4138862692075	2387.9672139622544	2161.760325715407	4746.403451776105	5188.883754105061	6426.563404452845	1010.4989570616492	5156.961310373598	7025.010961050102	188.66679307473947	1497.0776916784896	2035.8018881753665	294.37274500984165	7940.960011902117	6058.862415069274	2645.3123283908094	3345.7127318152534	2018.1126970688572	1402.4931093388277	2341.087238911386	3969.4632207355403	3733.3563940962995	1028.5848164894041
148.65118519409262	1618.3144066728153	2224.9054051502503	636.3502697433755	4137.155806138787	2257.2334262808504	1477.4951932019483	504.8192240963442	2375.659637521861	2147.889944597686	4736.640954363864	5181.582328635004	6415.263780787914	1006.1939763659317	5150.146061571933	7022.073668412057	183.13802062008628	1486.4941331970604	2032.527527865946	288.35239341077016	7933.865680693601	6047.080567878385	2642.739322434009	3336.86337958953	2004.7226984634676	1380.5056693560678	2328.91783592445	3963.6940039701967	3722.6838970633667	1024.6543933508935
146.34731209094608	1609.7709749310209	2219.072791794218	632.1716181446667	4133.363474654424	2251.1844427392125	1466.540539144532	494.78273036321553	2366.17367629107	2140.4231029774414	4729.148121136466	5173.3714085622605	6409.1242699250915	997.189316993278	5144.620974079303	7017.7465663674675	172.20997968023335	1481.740499997963	2027.2165511818077	283.86658877234004	7929.10653028258	6042.621762969431	2634.4410234644197	3330.3026060512307	1995.2276924837556	1376.144946457194	2315.2180666284617	3956.801045158976	3718.26801382833	1017.2197630637356
141.14369263357364	1600.011932038377	2213.2802558685657	626.4503200403851	4119.476077061492	2246.810276127826	1463.7260819543774	490.3634925032677	2360.622112540212	2135.0932051519158	4724.867814259026	5171.470818683451	6401.4596589492285	992.8267841467529	5139.4987198603085	7010.359922219037	167.64616433946367	1477.435392257158	2018.9981696157363	277.8208416519491	7925.951461179375	6035.204253522704	2627.220282327526	3324.628348247125	1984.6148284080582	1371.1677243055653	2310.7837345629396	3951.6753354004272	3714.071643617031	1015.3795550758429
137.55513147226736	1596.8698645318018	2206.0041859801545	622.4664073073192	4114.026358400515	2244.291661524023	1458.5858220517243	487.38292197323636	2355.4374345698	2128.4748613008123	4719.310253609763	5169.015430868532	6397.023882958283	991.8715438838612	5133.20490690286	7005.059599343994	164.39502369337941	1473.3717639093256	2015.2352130714871	275.73443809523866	7921.535812173108	6033.533645155172	2624.555371534496	3321.8023185182356	1976.4726715765728	1364.9165278835924	2308.007134450705	3950.101055840464	3710.949581889991	1011.3905625737423
135.10273295624017	1591.625320918433	2202.9311952052235	617.1391291396423	4110.560480598395	2240.736598048474	1455.5844093067897	485.48112069149096	2351.6900023995113	2123.594713962935	4715.765085633136	5166.235227496194	6389.765284410062	990.2150388519915	5131.1480673520955	7001.426065583188	161.46388490586145	1469.4615689902066	2011.7722836040373	273.75520628894867	7920.9544923613075	6029.859174355364	2622.2146660100825	3318.9987637077716	1972.7451115509905	1362.214208103232	2304.109138479433	3946.0072202524743	3708.831233902716	1008.9561339226003
132.32712350231503	1588.3131408413105	2199.8758234295155	614.4806147772055	4106.89573062037	2238.702105983504	1452.4069852461605	482.54643115460067	2349.0190728493117	2122.1150376983105	4712.651963008917	5164.919173392478	6384.811586228713	988.222906409534	5129.246653740232	6998.498340183995	159.23431853233654	1467.2802342913055	2007.9991726107658	271.75386181965564	7919.066427151227	6027.35936876022	2620.3302222336597	3314.314249640823	1969.8492007813193	1360.1610979225902	2301.235060811827	3944.6234185549542	3706.0357182695025	1006.9773380381511
131.23281812033213	1585.4807237819757	2197.1875388579097	612.8675780511686	4102.485758124619	2237.413915607934	1449.5290970472536	480.600762702025	2347.4902563522182	2120.130399878797	4709.922168622696	5163.587929691629	6380.612396494544	986.7050224405289	5127.557898900316	6996.147334214912	157.1190948767503	1464.292167610853	2004.9565891043358	270.8950748798263	7917.8107146259335	6025.391011251333	2617.834626035591	3311.658440096806	1966.697336449563	1356.2225439298984	2299.4758000610445	3943.3014971208067	3703.130263333542	1003.5510756460565
130.252055692761	1583.6774376723226	2195.4681283786053	611.3036513632723	4100.246258200602	2236.494034114713	1447.4406713790434	479.18738977356287	2346.44833751023	2118.882252973262	4709.086442143039	5162.591256371694	6378.701809631065	985.5243320378835	5126.526239924837	6995.113677673491	155.75229429975755	1463.009083207373	2003.2584372465676	269.99563926075984	7916.334618889864	6023.9059365954945	2616.500743365407	3310.174825795161	1965.031906275083	1354.140700287377	2297.8830888670104	3942.571092233403	3701.9014708493	1002.6751267168706
129.5229213444565	1582.5357708334411	2194.4561642910903	609.819392469429	4099.381372085772	2235.4704642108413	1446.5472435712209	478.43827309932976	2345.529255675252	2117.6250018260052	4708.287597460415	5161.893082595394	6377.563912339929	985.0069913737843	5125.766035693395	6994.13039617724	154.99832735239673	1462.214981532355	2002.0459382038448	269.3012392900121	7915.648742360065	6022.836132497502	2615.7323539941694	3308.913538998272	1963.6287899268657	1353.535555634464	2296.8527394330104	3942.224109518247	3701.1790701859227	1002.082233903938
129.01556870441888	1581.87856764291	2193.67482109268	608.985396528781	4098.765791096221	2234.978186114021	1446.17164602713	478.0635982629798	2345.1708457447735	2116.8363793885205	4707.696903038574	5161.382849979216	6375.916033811909	984.693206612522	5125.138233866615	6993.720762384201	154.54534113416844	1461.796440613193	2001.4332060560876	268.9308117080818	7915.319376971115	6022.080928799682	2615.249655470918	3308.4646561741297	1962.9609345452536	1352.8597438812121	2296.2579568595716	3941.811122493558	3700.7056467755906	1001.6931052944427
128.8572984444622	1581.6525427249828	2193.1961727234175	608.5266047154938	4098.450570073275	2234.8567238162536	1445.8238285833072	477.7513431749238	2344.9021029749324	2116.5800626454766	4707.289780386479	5161.217893536757	6375.54735837114	984.4113500733034	5124.958798918104	6993.5143527686505	154.29227189440644	1461.5332206882945	2001.053066369057	268.65090116288786	7915.203455450095	6021.917950179152	2615.07463069632	3308.1345479598904	1962.765305489004	1352.6630321344828	2296.0347403501783	3941.6761908141107	3700.5457266325684	1001.542840460822
