# Supplementary material for: An improved FOX optimization algorithm using adaptive exploration and exploitation for global optimization
Source: PLoS One. 2025 Sep 18;20(9):e0331965. doi: 10.1371/journal.pone.0331965 (PMC12445531; doi:10.1371/journal.pone.0331965)
Supplement: S2 File — This compressed file contains all the results of the conducted experiments. Each main directory within the archive includes three subdirectories: Analysis, best_fit, and convergence. The best_fit and convergence folders contain the raw experimental data obtained from 30 independent runs. The Analysis folder includes tables and figures derived from these raw results. These files can be used to reproduce and further analyze the results presented in the manuscript. (ZIP) [file pone.0331965.s002.zip › cec2017/convergence/IFOX/C17F25.csv]

trial_1	trial_2	trial_3	trial_4	trial_5	trial_6	trial_7	trial_8	trial_9	trial_10	trial_11	trial_12	trial_13	trial_14	trial_15	trial_16	trial_17	trial_18	trial_19	trial_20	trial_21	trial_22	trial_23	trial_24	trial_25	trial_26	trial_27	trial_28	trial_29	trial_30
29005.090262439313	23456.827132307655	29911.944657816846	24198.99712456376	26090.646908061746	31329.23861665477	42891.378751454096	31949.702830441118	14482.887048400451	24404.462817890133	35043.88546413365	41079.20386168065	32453.79025745921	33723.06218608853	30446.484167258088	35894.41173177561	24073.623420415395	46066.51104375532	33525.360703177226	21574.171732214072	32078.56001196896	15351.679682417662	45509.8646617902	28292.4440557345	30376.835251492044	21106.305327588932	47521.84539877976	34354.041676463705	58460.136426267876	26366.37200300621
27083.658091090423	22435.721080604384	28897.71956931052	21867.614208206676	23053.450846837197	23148.27176163348	39113.69134636605	24587.24396741813	13210.134578406767	23233.15870552637	31170.65875028119	22914.589378866207	29850.19623311336	31233.55676597358	26704.75548253528	27934.863656610076	22134.27272268449	36792.87334991504	29550.37981863676	18561.749380207555	30567.764937825326	14233.480502544468	41338.69794593569	20775.92835074183	28705.427685235725	19393.40040979261	38282.36408098779	29780.14315014966	57027.0743794925	22073.26655931404
24034.42386004516	21279.952625693655	18509.157998314753	19968.138883670825	20205.14342868304	22103.3290848566	33546.374529921086	21709.606024399374	11984.816116157768	21107.81321478443	25881.208272088385	22131.053941683083	27030.598498046074	27521.93490347672	25892.39729803055	25847.996940553723	20835.91995956375	33884.29338024456	19629.84033135774	17458.92781791692	22932.06574153853	12956.736686711958	36528.969652222004	19492.118692764157	25929.3133957764	16855.94882971813	33956.381950080635	28520.316097610543	34703.866059702865	21067.744181306436
20848.284679380497	20394.567692557554	17604.647091358303	18575.726607983917	19244.176329672126	21304.100213642436	25372.165955640972	20967.67374766449	11356.323576896273	20036.490932014032	25084.4293253972	20552.89969866322	25637.7883452913	24315.80297734161	21754.103126197188	23700.889549267387	19660.351234200363	30496.694964823884	18645.71144815594	15484.845270180778	19430.88372905596	11843.105180596816	31832.095211049073	18364.14166126895	20340.845331932946	15615.836669054042	30540.424453064737	25337.885415228884	18418.45583457561	20024.465713238413
18342.186243493037	18245.05726887628	16829.292339338706	17689.109859381497	16901.61756210592	19789.755883101512	17700.491605360996	19436.867815699046	10695.034104908185	19106.38728149256	24090.97055602971	19006.5736108304	23548.985710833997	22855.057485561032	18583.01238025938	21339.48873978053	18647.166902506906	28061.79377642247	15866.228147130816	14384.119552809696	17738.95002021991	9231.321106917303	24778.215496272143	16397.00470665267	18582.087472006882	13276.641294090312	27299.54504345355	10452.951049414354	16998.93640595437	18413.320160709023
17147.38336266438	16406.203045116632	15692.382233309261	16794.898124512118	15185.069602288513	18955.403333418082	16262.906781275115	18595.778575818964	9821.25916005432	16470.228160246006	20426.00300770921	17304.723550814644	22050.854307302936	21853.517445183683	17927.18185416435	19429.67140069569	15775.068504488177	25811.715189757168	14807.021163659905	13492.21603004797	16813.850438356436	8480.077116266722	21737.613695073258	15728.660627997919	16793.775728222252	12356.183498586692	24378.718057389626	10115.86977562131	15534.53487888159	16936.358464741817
16270.306776651743	13760.861088747512	14648.601608909605	15346.528612349846	14004.367856627892	17473.63105698071	15599.22975782556	17879.505034956866	9284.329505831109	15770.218354337187	17987.982047961894	16410.789343324614	17767.172512316152	21134.10234376269	17375.542548722886	18315.493167189223	15168.351392422785	23431.4178552081	13768.099465665613	13011.108784287177	14314.511904053406	8063.8975522565315	20432.874292653807	14735.594352202874	15942.993895267135	11721.461691588464	21618.56717145018	9675.064874678437	14386.400955189596	15875.09170379121
15360.28356046708	13143.291365649507	12160.791192938746	15012.626799738964	13503.17788236483	16390.391150707306	14776.378146138555	16684.122505320298	9040.355879961935	13508.082077910076	17206.505772919365	15368.91849931731	16270.846405683647	19153.999075813757	15078.230236357516	17663.980021778174	14830.3247212405	19201.27345224461	13411.13120574014	12529.502172433211	13369.315634286102	7546.7879612787065	14678.376663370831	14149.402494812168	14512.969175308335	11298.593057877704	19300.617082318175	8925.071504505268	13018.522157632151	14636.099582198733
14608.983867210978	12279.169809175397	11335.742652254705	14538.378643666467	12983.29507989836	15374.841859296746	13173.859361562412	15728.83112682784	8825.801138872179	10615.395662468543	16267.517496893153	14881.607537872207	15448.766120383396	17536.832046360094	14308.042299718325	16603.51271628673	13712.366105134559	17755.584020898095	12736.884756344192	10228.5056178902	9664.771623424816	7378.672983889333	13724.789056546726	12918.56765191396	14026.49564738822	10116.945244931569	18378.47809512793	7394.251714868285	12269.022853153392	13658.804475948938
13339.030459844933	11741.675429792649	10800.456475402605	14136.230316310173	9969.070905198587	14744.785798531278	12262.563086058515	14845.130007756485	7773.336554388059	10264.104856633603	15176.078228416716	12501.939187176686	13431.565985014937	12342.382533053633	12681.238875317064	15615.258030145136	12637.283113718682	17059.049171176906	12415.31820655768	9058.472973637163	9099.597591777941	6961.239798838267	13186.74091627432	12428.695968153039	13244.424030637534	9823.524671173542	17090.489131165763	7190.645523034335	11866.599841087764	12602.193805321862
12716.372599455857	11062.042273327137	10129.199586227867	13478.432380131793	9126.961527445783	14185.814533416311	10996.444085497478	13942.640589693592	7600.935338121971	9654.51331243315	14446.125363968913	12057.972041013832	12834.728484449628	12190.487887937099	11947.496394359405	14914.209298694224	12314.04591543695	16206.894061957522	11867.632285905935	8154.335409647774	8891.272135211451	6530.654117911364	12367.112611553903	11264.70868314772	12506.936679558006	9349.774604273898	15951.481885503554	5551.166383987455	10906.08914108039	11407.985180584927
11347.553126309786	10627.042347029586	9501.11487229646	12223.758782968582	8672.139729384062	13627.99172169755	10399.218244291107	13278.744443386178	7305.922269241278	9316.829691714785	12978.492396095136	11776.023398442223	12310.826686134098	11565.204892283007	11682.910691582465	14565.100110071562	12035.678269230913	14287.594913880113	11553.469474749221	7460.482860051148	8571.851914963547	6387.524958738397	11212.197600119298	10029.664865872755	11755.267202500892	8970.930223970503	14902.593859582164	5441.367461352387	10263.417822737778	10653.872760111379
10707.98513560771	10018.95259538096	8107.862090074811	11534.021509354086	8460.447633225276	12649.93640593014	9651.851806724855	12785.711632481678	7244.88998231112	8962.555838276798	12595.42088037771	11064.252100771339	11803.801821267085	11352.679401707695	11326.012787552017	13632.399484508149	11900.236230088525	13788.681128172417	11126.028314214818	6946.920131175907	8330.237387231951	6231.260554064657	9969.148969583679	9813.12613920055	11368.300706923474	8703.087974520804	13785.653606837326	5234.648683962028	9618.680406769869	10042.203309082557
9992.182334964218	9296.344003766428	7686.552071977721	11190.977039440175	7906.544500971768	11903.380626380935	9160.59328732076	12169.839218394372	6917.092729051102	8392.453418129673	11005.810592950076	10175.60962756452	11255.012586646724	10970.307150009667	10679.853122851298	12715.648679320086	11474.587035699284	12803.606451806916	10605.757672796484	6738.647347932277	7933.878251562648	5958.967449823924	9552.950349564755	8591.845040144104	10839.291197898463	8404.866165800355	12848.356146062844	5118.1548258519015	9049.280174872174	9100.324768314402
9794.569314736662	8509.492968932613	7260.244139506637	10592.756403379739	7229.769387281089	11141.738806231697	8958.14833458133	11367.894110466677	6708.590886078854	8057.984848914447	10458.337984700502	9259.304681717258	10664.454663705255	10608.355217903754	10201.637222780146	11430.320703446716	11262.604476388748	11975.046510636672	10354.098048547778	6506.91107286879	7703.811165896731	5698.796004315619	8967.91533821254	8254.604691090815	10053.702661313337	8123.5967747880995	12404.081783385089	5002.234566841981	8799.611768994597	8645.083627237862
9497.295470000441	8035.141688508178	6877.4307520827815	9902.051703731093	6578.376615534078	9583.75141013486	8170.5011292636445	10947.621088108472	6576.050436598707	7556.86009159393	9158.094256880122	8900.626316232203	9852.340975777366	10066.11392042527	8828.114928501753	11050.39148782993	11033.993593565932	11245.968817960607	9860.942743108377	6323.981800278991	7412.019816363172	5591.904691227328	8595.110475380023	8075.460934324089	9649.41780678941	7840.701429868897	11577.436201833721	4772.636386110526	8364.588668130204	8293.499429585321
9009.209499114313	7235.202694613355	6613.323640868627	9403.404262764914	6218.680418999971	9068.54994327305	7766.693042671614	10643.464117802998	6404.592187148019	7231.2981873728695	8799.75289687457	8597.07491199196	9034.225333098893	9690.406938326145	8184.803326311492	10486.323421621046	10617.909260115663	10402.800554184665	9438.961817083355	6200.448355019608	6830.600377285511	5426.255628904348	7984.745296245265	7690.894515760229	8915.417783953062	7522.138721198506	11211.701264607924	4715.8417354687945	8088.773807192603	8060.27190323834
8678.362432650396	6648.979903482953	6427.6230596587175	8451.775703482956	6015.771452774032	8794.671099402323	7325.365232507424	9802.75338593858	5658.40555173324	6712.535395887345	8409.167905908	7668.540556265696	8305.851657723473	9343.829984195738	7710.225486340169	10159.87153726305	10240.595057018792	10072.917446382482	8858.138470202233	6040.16779837071	6542.259453195391	5331.068038520838	7661.239570144636	7139.658767210394	8589.467798902506	7057.567954022941	10908.583214677303	4657.6191394633815	7907.127145048861	7804.677691373561
8275.468441271623	6498.118807682735	6054.71402019737	8278.412204970195	5831.726448868959	8506.317999508754	7145.893404483214	9476.41137927805	5513.176738698873	6614.22787681066	7665.945168457684	7201.119261561092	8176.113625654632	8655.602850063111	7429.53512617764	9574.673753063444	9956.200236381865	9516.20830298212	8641.9897504402	5838.6374178904825	6234.824141339561	5226.333349519574	7164.592177306445	6883.41920562249	8249.022428781052	6739.978563234797	10373.128295895296	4622.000592012839	7455.577550260489	7551.900362786027
7988.816256431834	6410.073100303606	5901.91273581108	7810.3502753674575	5738.809590166509	8253.229440917596	7004.5339074604535	9163.707072934405	5309.9512835435235	6438.071892851074	7452.895824382201	7055.963417381007	7493.241078235392	8394.73272257072	7276.667105472844	9236.44171865893	9502.394067357334	8778.187636518403	8429.406829990025	5704.390477633497	6031.242719632548	5083.943348721938	6935.69727245446	6746.5786516421085	7925.277666074716	6641.567600684157	9942.586523413755	4562.618273047547	7274.425741963606	7276.493717108465
7611.697358010744	6337.180197944965	5606.041244060564	7532.583854153483	5401.8344703432995	7899.93975633559	6823.543998528793	8753.56641655508	5230.487238408616	6286.514288081185	7023.074715782027	6952.523967774739	7073.155015587684	8122.945353371229	7095.228810175373	8815.553486345974	8892.934587099033	8583.380800662064	8252.630961114704	5588.484512817173	5971.395144762427	4904.111689048028	6682.4427412856185	6298.246071122123	7535.64698230268	6374.414974754971	9726.429166645059	4511.713750643849	7044.138809267888	7078.620067680868
7349.360385919712	6116.406125175615	5266.636861399707	7372.198871711799	5263.82534499997	7774.732019638182	6670.296607413257	8257.499889797571	5092.802074941128	6129.944160625187	6214.181527307011	6725.0718380071685	6842.697821241431	7951.512860970626	6991.27296579545	8466.690333996525	8222.04226271449	8317.029423241667	7951.010601004385	5407.590042574873	5864.961508156039	4869.964520902712	6333.341776719395	6061.265884511104	7363.890436909983	6164.622960856265	9282.781542898094	4420.45977454664	6684.270453444364	6835.787756206159
7162.097889152922	6027.206219541906	5153.818746113674	7256.9396543559615	5141.624489696125	7508.642290867494	6320.176084387683	8136.049042321903	4960.333538114812	5968.209443632912	6018.333443716383	6458.19338835312	6661.296290680891	7544.086755616434	6736.0541887818645	8217.161459384097	7980.405905138972	8009.165823755621	7595.172004644212	5295.347431904184	5773.532690646201	4562.53074659355	6110.52682830636	5943.2184884715325	7097.637815859853	6075.925511239405	8873.439092370993	4393.87142387202	6447.5735024735495	6524.811807560998
6782.301544204729	5912.430451043607	5062.80581108949	6538.781857265289	5079.209637971818	7323.514721552785	6171.147205986283	7882.843054659358	4917.682084897468	5811.456188388114	5899.261906565112	6165.880365408466	6396.600817319688	7297.1947455759555	6547.520021123282	7995.063794745881	7627.508372731745	7227.871088594749	7473.794084051364	5210.449209097804	5588.325685347136	4489.80096076911	5990.028816597403	5855.142867077252	6994.686569842005	5946.103019087968	8639.32831110603	4331.47246642362	6148.000505431071	6299.4156787826905
6619.583729590223	5808.36182292963	4951.1077802634045	6207.70373362353	4791.832533519044	7058.742490776497	5977.437728811357	7607.389185277596	4870.701047337578	5467.30998860115	5808.166582798298	5982.798974677427	6028.018194322993	7022.654614716461	6417.797041056331	7740.125153704267	7489.573255876122	6968.722384568739	6244.70414734471	5107.2799390142845	5424.897803992368	4382.619761080129	5812.904310830365	5769.540847567265	6862.85077555433	5542.651271277202	8387.826273740699	4295.861460440834	6041.788818315626	5925.034539454227
6470.448721629324	5768.640956389623	4727.534272839568	5990.1466743588735	4675.479910610724	6905.179186795178	5899.02408160646	7199.556464600079	4832.8432463796	5143.651373568635	5515.792294504239	5797.056937000543	5917.552785194937	6885.359685460298	5926.5639703851575	7513.17924190039	7342.696698634211	6712.153266152841	6180.714805278762	5053.465038585775	5350.563944438025	4310.070881795284	5677.735379520538	5621.3258546129555	6596.839574216862	5407.800983912782	8161.373064175368	4263.544890843658	5845.461092981532	5677.239279719359
6375.216949979201	5703.975609086519	4619.403259967241	5734.536590190577	4377.458638134778	6552.642982677518	5817.644507543944	7090.623002005759	4768.815513068382	4997.74874670865	5434.329526189756	5537.1067370923265	5840.861925281226	6752.597824649065	5421.795538179377	7239.739297362053	7005.971879298335	6568.851350291397	6028.763481603108	4926.869397047555	5247.9549601910585	4277.112018850367	5379.162910786552	5534.063795735505	6469.834406766608	5340.422231790879	7848.391246946225	4228.4168541177905	5661.332582673266	5497.716877222223
6158.25780639826	5650.887594116755	4349.6696154421115	5691.418292854063	4289.434619795911	6156.133927303039	5604.348592366614	6910.669872283721	4720.843689446623	4814.807448501924	5332.901604902174	5447.9992402860735	5640.525110147933	6407.085062881921	5310.673286084051	7095.078629792983	6075.999320373499	6350.881999041543	5853.09298320882	4743.250821110592	5146.793303893977	4242.810154419116	5267.249527855303	5484.68918346887	6214.72332420109	5229.874950103426	7327.67946199078	4142.173969395516	5458.414922902714	5422.749517968523
5847.8477579591545	5491.79193333589	4323.474299864645	5615.404375079596	4174.52485400056	5875.776369179456	5333.884101754218	6825.851687614245	4635.806471083519	4658.297991408275	5280.189792487345	5270.79210285486	5242.471901483073	6285.547380586804	5249.5813429151	6828.31420546854	5580.292746615159	6260.5525135321695	5660.3371942262565	4632.178867057917	4987.915068750069	4217.172873935358	5178.486257315213	5410.311631976408	6115.84992172065	5177.246780083602	6925.284208816794	4065.7425324456035	4961.791399650336	5348.547652150536
5633.776730858859	5403.95186203585	4224.548748945176	5434.65015149371	4112.161672149596	5727.877223793391	5140.321267876734	6575.213280317332	4604.382271393202	4568.790812096917	5217.493447313066	5095.57950221622	5136.251467593083	6242.317656216515	5097.674629290757	6642.422872859975	5534.821256822934	6096.792392769359	5523.612852023959	4552.549480667976	4914.722013018982	4192.550458452681	5091.433530348986	5335.8973648009	5999.421083273163	5076.200225469169	6592.003255336036	4032.246125237189	4873.038417014144	5203.599005911223
5554.611392838999	5017.649634462658	3999.2348727835624	5218.154198124657	4056.5195610282417	5631.956109024459	5032.445210312961	6423.112946756826	4563.685636124336	4519.879992222144	5175.604109114671	5075.288752054322	5050.897649702923	6117.466239914852	5043.33910825364	6455.932063046833	5463.764624521467	5859.816960247246	5208.806304345906	4453.033140649794	4805.441014286205	4152.828025960737	5054.1860082590565	5107.317534073185	5922.14343891833	5003.7766557721225	6443.218381574234	4011.9795840979345	4729.084638108845	5068.189158037738
5347.104470768314	4960.020830476342	3961.9401646798938	4849.917861562108	4006.0932163012644	5460.898130855201	4993.7018747635975	6354.9490463420025	4530.1985952160985	4443.709587580484	5041.413302133578	4980.346340280677	4975.905784125342	6013.1883918511485	4882.982319506598	6261.323622908804	5397.243443562262	5786.692244870597	5027.571397791749	4404.743929236038	4698.206399972494	4136.367637096872	4961.147023544713	5047.734756343145	5743.398099479349	4917.376817366003	6223.074506136476	3982.382027813949	4627.730202209185	5030.794280929133
5224.002256693255	4887.541396564001	3932.8618849572395	4806.676903092064	3988.3405454245767	5325.356802733112	4941.635678640017	6290.548805016164	4486.908478766721	4390.47652758936	4958.646389473504	4900.000972151605	4866.087306508802	5834.142860721053	4797.113150486515	6053.798925687836	5263.15988415537	5608.0270282353795	4978.077239775346	4361.01782759717	4645.543734100967	4099.400936170934	4893.210096972749	5014.7386475338735	5607.477355957233	4765.928045209861	6126.551763467166	3882.5076187018603	4477.550098937175	4988.778701054163
5179.889593844964	4842.886319358733	3883.999617883438	4695.093440775318	3955.8213634538824	5261.0114827360485	4789.70647083871	6174.737983903022	4297.373243114478	4337.57920443407	4844.790499322513	4791.583995886676	4790.088179835753	5312.827547377838	4674.502528220777	5892.014790997862	5218.23046146784	5353.811586891056	4764.354865387577	4310.180947882196	4545.7520433028285	4072.6408107934176	4761.467783246987	4671.023843376219	5491.521606256828	4722.377314847796	6088.952526131154	3842.4963671491478	4307.515622613971	4879.997990068743
5080.948938917044	4788.058229633214	3856.631367617533	4582.8516457328915	3932.339401742438	5051.314111393091	4722.399956860595	5894.645099292644	4244.933403984561	4301.491809353214	4781.312009021693	4694.590467343649	4597.039668502883	5222.87508198255	4572.561488951633	5825.502622360613	5054.583848873079	5074.08494853439	4688.55406914085	4269.466141280008	4482.339806064714	4020.30459619032	4713.725351432709	4634.305055564833	5358.286558349662	4655.101343723225	6000.525757874368	3824.771286269289	4281.113461705146	4851.914214675858
4958.145919851433	4701.500948070139	3834.8734077356244	4541.98594376725	3880.7325824070144	4944.81862717281	4588.596829142976	5654.788212509491	4223.728669906432	4270.860364204762	4727.138714764036	4622.764769309651	4565.932230980511	4856.074127115839	4515.2839282222085	5715.132177479769	4937.10235962442	5017.355255917982	4604.80281640996	4200.241198750127	4399.324160697823	3997.696439350215	4583.20701036076	4571.181613854188	5262.190154006643	4612.174306819747	5868.5469216765705	3804.839825291188	4171.292888219196	4791.251183068049
4860.661228486746	4667.692003478078	3791.0096936131263	4449.325000339254	3844.6416368057626	4652.451392837023	4492.507729466726	5477.731016806436	4198.068567506821	4245.883054978326	4657.7639125250635	4505.084083177382	4496.369287893031	4793.403114164688	4493.232743333267	5615.580331619956	4886.269656196893	4887.966315918424	4558.442659568727	4178.7204597681375	4331.114863662731	3966.960834950378	4517.345934264138	4523.383186128884	5230.687741961818	4586.900371112685	5822.60440754515	3764.02878756053	4150.156486299	4744.325190774454
4597.0219644740755	4579.972636635914	3767.0532680726546	4402.5489064944095	3811.2616914520922	4563.70880682258	4410.42007975444	5316.13783184786	4179.212997194907	4184.2284226364145	4615.592415047369	4404.899564847744	4442.396021190278	4734.705773274971	4378.299756287666	5554.024259076701	4832.089113402993	4763.053256986246	4495.189463632657	4133.414204466946	4288.43828578043	3937.545383748835	4464.495932164265	4462.420707118303	5180.031627292553	4504.915897300154	5753.0274991200895	3736.8676207948974	4100.869868753357	4678.80473493036
4565.25998920836	4490.745171222556	3736.753267920096	4366.376297848172	3776.6913584193903	4482.392697281824	4294.138570729604	5117.962884126691	4130.582004629046	4144.806609663097	4492.348204681665	4329.391748005866	4371.514801081794	4710.502945506594	4305.895894532223	5524.358682413958	4746.987893268696	4687.071965405032	4443.799492665952	4085.182285864638	4075.327449810663	3913.167729949516	4419.863149941462	4438.291751825159	5069.447108734861	4471.147791968626	5629.497977793195	3715.4076227220203	4048.298226817087	4631.373147797445
4452.461652443339	4457.641730279241	3717.0664242400135	4343.638576257119	3751.3928144005595	4415.973668498699	4219.761406400595	5053.51168288746	4093.113582545685	4119.005527941447	4402.858919345717	4255.9901008436955	4333.9208016580305	4705.479598365624	4257.19598907446	5437.198029063386	4723.681473626745	4547.558685900238	4405.821345238582	4062.9579632322693	4015.446010895056	3878.0390084940163	4335.871712268562	4388.983324586418	4993.9017891753865	4377.108649086748	5555.464490950662	3686.290306032475	4011.424263717094	4590.153639211673
4406.239817341727	4401.723678476188	3707.4473434770644	4316.683029160998	3732.464092706952	4386.954412913879	4163.501337708927	4916.072648976386	4026.2212278809484	4062.161920202732	4270.487497694235	4191.2360670007665	4299.744705610954	4689.559250224687	4228.057165853192	5311.337519660969	4645.286701021189	4508.392849746416	4372.111168240652	4054.441491652563	3957.3305789397236	3838.953389400733	4298.648613955069	4369.981021380504	4812.485547496795	4345.1394854649425	5479.028467975073	3672.165344272613	3972.3851241683515	4522.529017207583
4368.204563117201	4357.552736362831	3695.456312795819	4289.864955702195	3609.413236627454	4249.079463726574	4121.360948814404	4808.574082019084	3997.925466647933	4008.215287920067	4214.974621926695	4135.895598413616	4268.909688636634	4651.264348150591	4173.9566904651765	5214.087968711679	4445.419416758352	4471.0841703626975	4325.288678253999	4035.6203416354133	3909.0051702974533	3816.7523366834234	4281.902356695931	4336.766818311027	4724.162737242161	4262.041348013829	5342.541200573012	3670.750324895469	3948.503631468295	4447.43886234472
4334.791709408111	4295.763765953421	3676.301522715825	4264.841101975576	3589.2178437827197	4175.846545018634	4097.617142126219	4746.267884400981	3943.620304019699	3919.60959545404	4194.312047565349	3946.9888266071634	4234.613753820975	4618.565258981675	4071.288310087112	5122.9153909500565	4406.397599033782	4418.230009188593	4300.716153939089	3991.8448761884856	3887.526155699381	3801.7498053088684	4259.773105571683	4317.4816102142295	4713.743557791406	4236.221857892658	5291.938240694372	3657.037785765681	3919.0799343400386	4379.646482113483
4307.361942546799	4272.739346603837	3653.0049346961346	4233.873698627322	3572.0474165682162	4114.08134641576	4083.6260600253654	4681.500153749287	3870.483125312254	3887.871719728094	4167.402720252807	3900.5762181351975	4193.598368972451	4432.638793193177	4043.9205932711584	5044.293693165173	4385.192111000846	4360.405618659389	4227.456319611677	3979.2303611249326	3828.1927869203196	3787.6409515576297	4224.744438605849	4282.728717678108	4674.9185369490315	4210.453922809058	5242.863147970931	3647.264009220269	3894.204688343472	4331.5632697787105
4275.677706951558	4258.992032307112	3644.120257972022	4213.414967975765	3560.651007501782	4006.941533681488	4035.1321746397716	4611.938845952085	3856.354636728919	3850.0887310993976	4111.51546922848	3874.407742018169	4135.348323836227	4368.867569686657	3900.828641288482	4975.713215656122	4285.462680668848	4323.682445282779	4190.322906605471	3803.1446738181958	3746.8259536828364	3773.1934922284922	4181.554870680608	4271.945033624919	4575.815578270168	4177.949333470549	5136.036594163342	3627.8741295780746	3870.2092552989743	4309.827112144127
4250.992077016199	4229.875490106615	3632.3509790153694	4182.074636853383	3552.5426288019153	3977.8598612938003	3986.734854506426	4550.820086068195	3839.4790534957647	3817.569627767482	4103.021039238498	3807.874333082782	4106.875550687385	4264.152563574058	3882.3337597528525	4865.226042333856	4244.617920139868	4274.884920173165	4178.389082321624	3759.1105179469087	3722.087314885842	3727.5639068350724	4170.4232966317395	4244.384949071497	4556.599675786249	4117.404384709282	5081.993688205676	3611.645917181647	3843.9609440393324	4246.810546764303
4236.277514206218	4211.724787821136	3598.062304516571	4162.801807256469	3532.7905300943103	3941.1562360000203	3931.878571589896	4524.219573923536	3832.3810494410764	3790.5874656453634	4075.155299398407	3759.4330553059453	4096.08108880171	4236.358370595438	3859.7715848452226	4816.219324723957	4145.187632923651	4209.371081452432	4147.798476328415	3746.0274950418825	3707.964723017286	3714.0124755495344	4128.89546796727	4137.968551240852	4463.713421793266	4064.6012443820937	4970.2873094161405	3603.5956273580523	3780.7862423935317	4217.536301378691
4221.073992685632	4173.791868907385	3588.7520984626717	4068.9682020935184	3525.1294311073325	3907.53224437446	3903.343751428055	4449.005180540302	3801.188372239657	3751.484383376816	4065.979244445631	3716.613361115704	4046.6233235733034	4211.185468839933	3843.9517488251067	4774.185972937669	4116.8417074261015	4094.3012263061264	4117.780321294855	3726.801774585734	3696.214152775022	3699.956838100537	4088.788901035801	4088.1612590798054	4163.423578624878	4039.346201851347	4858.152060928622	3600.3997592616356	3721.314792044079	4148.348969309757
4160.512862946406	4138.476528786746	3582.280834599337	4032.3924298832235	3511.7241152470433	3833.5096283039966	3877.135375074979	4390.53516860914	3783.019213044039	3729.7585553428503	4049.1010560093223	3692.7520190207506	3991.081084072033	4194.468320745236	3827.1369635101123	4712.418701791899	4059.1492889568817	4064.8863081497893	4043.8626569918124	3705.854152517847	3673.052400410974	3682.546735170614	4069.4418128137904	4059.1634442930645	4137.701323292758	4015.2986169993674	4806.980506160771	3595.260495737968	3704.905682898966	4120.551030353328
4113.989703016326	4110.613939238591	3565.9395425220036	4022.4810562618513	3497.3867250731423	3819.1997225907826	3861.712202293761	4361.0436486211165	3771.537099300296	3709.758520362301	4017.7808509393903	3662.509543155319	3959.597918947433	4189.543874378243	3808.97016976676	4684.101957705527	4026.7103559948127	4033.5825936479123	4012.3550643644257	3691.3167901078123	3653.152451925629	3667.1196125855604	4046.404337950002	4029.7358087867324	4118.496206037475	3994.7383624588892	4742.376512892022	3589.823204547004	3682.4752587238436	4093.405944586427
4082.296116850104	4055.081220524038	3559.810683121617	3977.3225370119053	3487.4580956442624	3784.1006159646486	3851.550069688608	4291.504595355758	3758.040847204479	3693.456751617923	3989.8746080646656	3636.574792523087	3928.9953800330686	4123.78752627387	3785.3275352609967	4628.64359288005	3985.4931390929305	4002.138808335053	3998.0868278316893	3678.083809876107	3633.576969021645	3639.439395906534	4027.444250581444	3996.4345379911465	4089.7153062360744	3977.625227771187	4699.941902031611	3583.8448766168985	3661.8221233755844	4055.543343726001
4049.718949396352	4028.5387006075016	3555.7921858748705	3958.267014268936	3455.406447735125	3737.969264759148	3831.4119253732133	4241.985420377816	3737.692357704268	3683.429760006615	3956.5333909985084	3618.2390234348163	3909.5453367431	4087.453937832212	3779.6114923394243	4582.032465752045	3950.5790814278707	3968.8473763591887	3976.6922275596044	3650.719111864024	3621.1675600650055	3620.4855205003346	4017.9001550646826	3970.3165071458143	4069.364844792246	3962.0831693206032	4655.908653304374	3578.442664889013	3651.2045624059283	4019.937727014796
4028.30376621782	3986.3939857165587	3545.775481219571	3896.168277327706	3442.894081170003	3707.786180823838	3816.4448914829095	4181.033076535667	3723.579214289025	3667.7709139196795	3933.1500186001194	3606.635581910937	3881.1697869425893	4052.3529269168434	3755.623158785671	4565.608172841301	3907.714846500606	3916.0649526043235	3955.786296990046	3645.540011801356	3601.9555991676534	3612.2597346726216	3973.298310991871	3867.838125285858	4057.916553592745	3923.986561789777	4616.7919422200075	3549.080940828927	3634.9072804268426	4006.93677804063
3999.9053419749425	3950.289570096901	3522.1763148458704	3855.9087599481136	3439.2489675167567	3690.3452507254574	3794.181730676983	4116.031373646854	3708.978886592544	3645.0978730059865	3916.621874311757	3574.7407223723144	3828.801888253798	4004.756473480285	3752.08825576857	4541.383254457539	3877.435374417818	3882.7590791856273	3927.2554792954884	3636.3057858783222	3593.092333675303	3598.823159082638	3951.804523959704	3832.114362860743	4043.886486176956	3882.278264141033	4551.820775667076	3547.0893233000925	3628.738901688764	3995.7654890342183
3979.125801418726	3925.449504147095	3518.670136958232	3839.4205669211415	3431.970743609655	3670.6113791493217	3777.389139838505	4064.138280745833	3701.0907214675326	3630.542656951697	3840.8268827625598	3558.8723094583893	3803.4803268003607	3980.3478793836803	3747.033970676868	4506.895385818279	3866.3832565631037	3849.6975462064966	3907.3272835568696	3623.131122837402	3581.5790559972756	3572.7274090939586	3940.8957435614684	3808.8468905197574	4029.559832086321	3863.7609299117084	4491.059674239736	3537.886191567537	3592.987031699501	3922.243211057489
3951.658356677392	3902.5516673303937	3509.4300973651034	3811.317453453211	3420.2147090987214	3659.079428793417	3758.1491152462368	4021.6289639336874	3679.3394594181873	3608.3517493517516	3829.8080948142397	3547.9173184278825	3760.973953493159	3961.9757906890545	3716.970218375088	4469.884214670983	3847.934654790027	3817.461342977079	3887.271470415115	3613.5113712655693	3571.755561085888	3555.685034769127	3878.109458450708	3792.6901476955445	3971.2506542150713	3836.3674990086065	4467.426809849556	3529.9635410025976	3582.95512682647	3902.7137299089227
3930.9250996908395	3872.628100584612	3498.951513385349	3792.6213831785226	3411.3889765234576	3643.3495648623057	3738.7760845282464	3983.5842048246536	3656.64824902602	3573.2952406895	3822.173359270677	3532.26476451947	3751.64083137782	3942.3716493508136	3703.947130410633	4412.793018776081	3832.579982631128	3780.1035521730873	3862.1106954541765	3588.720671534393	3558.6471213236973	3545.086793828188	3858.116698571092	3731.7713525216222	3950.870828915993	3796.128946156614	4446.743576921483	3526.037102356154	3549.709810486198	3875.8118150394325
3902.1269046058515	3779.786082436439	3492.434483054254	3766.3899107184807	3401.6793106868063	3632.565646770751	3712.098082806592	3953.531691188438	3647.0780280134627	3560.8652730900803	3803.8980262085347	3493.705441520156	3733.4828691146568	3913.408955601692	3695.3356800495376	4389.497157634608	3808.5649299702973	3734.205351418538	3845.927290692148	3573.048633405456	3551.8930449615827	3530.9446843779856	3847.2821111139265	3711.838699379856	3935.430888374221	3779.240662046859	4438.792050165382	3519.6635023358763	3524.403192623372	3852.5808985354297
3886.530060062014	3736.332173180969	3486.771037443205	3758.0484909906777	3395.859031643292	3594.013547979389	3702.8556368395048	3941.777039804889	3625.9743484626138	3531.2747252257336	3778.112704050289	3473.490994155733	3722.486571864722	3894.993697232999	3684.531630449457	4355.001144382017	3782.6343871566214	3710.0075233177477	3826.4466528535813	3565.436311927753	3547.760452994441	3524.361243766557	3822.101781129287	3649.3432076946774	3882.928286023731	3764.570589784281	4400.490929625961	3499.53526439643	3507.2120054310562	3784.512324941157
3874.647629858717	3705.6106529448657	3480.2624296713507	3719.3431388546433	3384.5272809221333	3577.9046141660956	3686.5722601910993	3901.923466000115	3609.6438068273283	3512.9677148370847	3764.573328131498	3463.7072021778176	3698.9562589118223	3881.821798594413	3671.828473067272	4332.260916528902	3773.523477767805	3690.0340504512324	3814.5999065458636	3550.498651421472	3539.0526477757417	3499.7739116609937	3806.4857781478004	3619.639800014822	3862.344461585174	3746.5762274405542	4388.710395931023	3484.3063442279176	3497.519036075514	3757.4971408015376
3851.0039753366545	3691.7391084815254	3473.1763909133115	3700.7334853067277	3374.6901353752846	3563.984371439853	3675.0219500008407	3887.4503876789067	3596.7938331713794	3499.339564408305	3760.6094026365126	3459.3639743765025	3697.712204600674	3876.5914302162855	3666.1680197095648	4321.374291985436	3757.1729072861763	3666.3653990297166	3803.825676236478	3544.657003619483	3535.0079919863992	3493.34784418312	3798.876788975479	3593.7646681585247	3824.1726283136286	3744.4008745181886	4361.589090083773	3476.162448462167	3483.976447018502	3748.3606052954456
3843.096615072725	3682.228564719012	3467.436402337295	3693.464082284874	3374.1476211112404	3552.8461691356933	3657.3688610905847	3856.7716853231923	3582.679066669173	3489.732220836873	3747.0353548140993	3447.6111770384528	3681.7610039914957	3865.976882865266	3655.829653328392	4301.048763402776	3745.250795685778	3645.931186630857	3791.2457244094544	3538.4661459268773	3529.175659603115	3481.8970201851043	3781.5015733976443	3576.845987358518	3782.6854230156446	3692.3678208230544	4324.75333433201	3471.522033779551	3469.152781963251	3732.046928476528
3831.352701284179	3674.7480435689295	3461.1514681162803	3685.1199431604136	3371.562121066885	3503.675048959813	3640.620879215262	3811.8356066369834	3570.6218630874637	3473.410005255372	3742.3148194036867	3440.6414698850135	3677.765960725129	3854.055287411209	3648.4222417608053	4262.266668142713	3737.998412764908	3623.798164850545	3782.0967672131937	3532.1229381953417	3515.594501431131	3477.3796188787783	3767.1165604385646	3563.767275616872	3727.696742715997	3684.5115878242495	4292.31043762425	3465.9805485401503	3461.8387907836536	3722.7280120846794
3821.7789459463984	3660.496333178168	3459.413506887833	3678.4910030360556	3369.116053047994	3499.5169761857937	3627.8736916661283	3789.613638246306	3557.892911339721	3468.429501608039	3731.222571804443	3429.9204230575583	3667.0812774820033	3852.332604012186	3642.522090263714	4219.612545750124	3708.2926594575365	3582.64963055127	3763.8303760436656	3528.939984687927	3509.2255919329327	3473.351148853562	3761.135871000669	3557.6240424799594	3652.356738631339	3669.9159917335855	4264.376315344949	3458.723625699877	3454.3785889215033	3702.639888977986
3807.433772336128	3641.080074139276	3455.982345937722	3672.7283206458073	3362.196272857021	3476.3390165428254	3612.4160883473614	3732.291735912485	3540.279378360006	3436.997719575812	3708.573859413259	3419.1981487273574	3654.856134464677	3826.0051304439403	3636.8238998229	4179.838306595789	3698.5936493125237	3562.3528556060764	3751.9011430093133	3523.19772865602	3501.2644138002815	3467.3096756516575	3744.4117056968134	3549.369504817071	3607.5216507020796	3654.0717099293274	4244.750964632108	3455.8168080123965	3436.9361339610005	3687.4640229916786
3788.422609535687	3617.6293906741275	3448.5949735386203	3607.2748511969694	3360.640797124706	3448.384423402525	3598.3067468082536	3711.905234928296	3532.2747854616773	3426.0990400451	3687.4702062316655	3411.2807554319324	3646.409758627759	3810.586773608031	3617.771511209175	4162.188808505207	3689.021715287592	3530.5153902834436	3734.2592796718222	3509.2074685653442	3495.3307008147535	3462.4115634143054	3726.029320427696	3541.006651622731	3592.40702149056	3642.3101975744335	4213.471556394471	3449.46849138976	3432.477364991907	3683.068031718265
3762.052985692959	3587.8403544028943	3440.08153334831	3597.312245547679	3357.8087625739104	3445.4214611301345	3585.129619302864	3696.4392628188098	3528.851557803806	3424.5517580604283	3679.838732584498	3402.368070153802	3638.328588264751	3801.2473429422957	3605.8580482668763	4133.651767384696	3675.703784693802	3523.759283894038	3728.8503199381616	3501.8448333920987	3490.519080843532	3461.388212522793	3718.4371229152166	3529.4443761216007	3571.4133557666473	3636.2501123772804	4151.968476388269	3447.305635414733	3427.130009493137	3667.409282662304
3742.104892428436	3568.1129041317427	3437.080363668363	3592.3704490996824	3345.2784088084954	3434.587832982576	3580.39798019532	3677.4630123864245	3519.607620584752	3420.5504033669777	3669.5240305953294	3398.1494893321187	3627.4467817999703	3792.6958736512133	3596.039045836865	4110.559407865065	3663.883000105024	3513.6385760965095	3723.985408606889	3500.807952251821	3488.461542683435	3457.9384769689223	3714.566851456487	3521.9124680492673	3560.434834736083	3625.393362095594	4131.351136953985	3446.328610089788	3423.6502855989106	3585.1717162259083
3733.63033203391	3558.9428278074856	3433.6926492738094	3585.310705695755	3336.2735122645286	3420.7333043262797	3574.9995760227253	3659.491846849286	3514.67194546555	3413.2473028800855	3658.4667095044433	3394.1263235636934	3610.8285700124234	3772.0755279677014	3592.211050390492	4087.4029561294456	3659.7281687181894	3507.1859810514643	3719.2458688288443	3494.795168304431	3485.742027940163	3455.8086115366946	3702.4827612674035	3516.0149416242707	3550.9327952086733	3605.769670223721	4098.991437530877	3439.3572380082587	3421.613544700431	3569.270055933156
3709.061260433451	3540.3294373132003	3428.849330949921	3576.443314706823	3332.7830967342998	3416.5122300973567	3570.2861566289994	3640.3646271342977	3506.806230466342	3408.3891968288517	3649.364410947579	3390.5417030485587	3601.334168897559	3764.818216607145	3576.696947018274	4068.233065594083	3654.2331561828278	3504.886794847158	3712.462999404151	3490.959876439544	3478.8621739178	3453.3861805382685	3688.6747107114193	3494.7393497185285	3543.0535446275694	3589.0118694496637	4070.3918987591915	3437.8335915117154	3417.1745017875687	3560.141555292168
3697.2029390416897	3524.937273086837	3422.6166852541887	3567.733296279102	3329.176253903026	3410.0417339170363	3560.519637533437	3627.6747270273527	3497.4897926561016	3406.7095408905525	3642.970478999347	3384.6320674433728	3593.5389121541075	3757.5159833329917	3566.9022223584925	4055.0966935049346	3637.2955501967463	3497.50680319238	3706.372069337064	3488.7869498894042	3473.9591687880607	3444.061828039985	3678.207487536091	3490.114799135772	3521.101227280543	3584.0881361552	4050.836763741028	3432.3885389056645	3413.9350749723844	3552.4782102977383
3660.7018165448817	3509.8514245475844	3420.7225599952667	3554.0856262133093	3325.7894833102555	3407.2069226170615	3557.692610622459	3614.2486588557213	3492.110895487662	3399.778149390645	3616.255145694771	3374.987944446953	3585.2546320254887	3749.1896791633476	3564.169812944863	4025.280824436627	3628.781210127613	3487.713560189867	3701.132727670417	3484.612454602432	3470.066833395469	3439.642540416352	3664.409832937462	3476.9680603521288	3507.012243925211	3579.018362110759	4040.4253000597278	3428.1692538254497	3407.4918234726724	3544.6670728508775
3650.837228534001	3502.080683181451	3416.7707953754825	3547.5729256730547	3321.305697410864	3404.1755983510643	3555.6902541446443	3592.22716135488	3489.835545739002	3396.942572733467	3598.9984872173636	3371.1054637162683	3576.241218067388	3737.759735443671	3559.4500201028245	3996.411993151534	3625.342913513152	3478.7837742938104	3677.570528840319	3482.6423291179485	3465.506480788895	3434.826429669057	3649.7650101312665	3474.9186921113983	3486.6276729833876	3566.5279322021734	4001.8935666520897	3426.3526351420837	3402.3490767933677	3533.64568057624
3644.2142210662796	3490.843513978718	3413.8448769405	3538.269126120799	3318.929868789308	3394.918216658575	3543.05609624974	3575.0366442735167	3487.9639623908556	3391.7891753422655	3596.1972465889135	3361.997685418723	3556.664799188192	3727.9191433835726	3553.6858308402257	3947.7982741025126	3598.9679800940185	3463.577091564671	3662.2590605085766	3481.3503123464798	3445.591801740162	3432.229008966875	3643.6405331668416	3467.562727069503	3477.724146799001	3560.5577438516066	3956.913642635378	3419.5022219758152	3397.260447525692	3519.2544584557772
3630.889791846692	3481.075438521277	3413.286096718601	3533.6194761998813	3317.1218725953686	3388.399166559315	3536.8082340901447	3557.425800056223	3483.094807043294	3390.8467037643586	3586.4597727636333	3357.509231480657	3541.2524104174004	3708.3530206431406	3537.1865190268327	3915.654546066473	3594.20656016278	3459.610349550391	3650.7798306570994	3479.4142158725367	3441.629839397195	3429.521062759934	3636.424940730668	3463.333304205096	3470.0799270727234	3553.1068035702297	3932.693526865124	3417.163378015182	3393.2204692233554	3516.860606486699
3622.3980068563924	3474.760751018789	3413.286096718601	3528.0354228549313	3314.8645661988703	3383.659910909546	3533.033112960412	3542.371325397812	3478.8472949458974	3389.4314351509943	3579.204656020416	3353.734282573928	3538.1745509635825	3698.543387034387	3525.8234989020407	3899.017984638146	3569.3752630967597	3453.444250396715	3635.4194882982774	3473.375930334775	3438.2324835888144	3426.2064623603314	3611.6632876934136	3461.4520155839255	3467.6673169630235	3550.0935138510827	3915.523032487703	3411.979521863899	3391.3903984975977	3505.3306465838814
3606.423160689308	3456.159825493233	3410.7889074127584	3522.7087969702543	3313.4855571537014	3381.5270342308695	3527.031075765525	3532.7422140064054	3475.57701956266	3386.6476967977464	3571.404063720268	3349.207056937836	3533.285549091347	3685.6233615207775	3518.188834164017	3876.5538935165914	3544.5223282909856	3448.6262037064507	3633.7295778822618	3472.5124546924	3433.560215073406	3423.942349689574	3598.090739030319	3459.9366439062605	3461.427699324083	3541.5995244798887	3854.081371327048	3407.0631669205873	3390.345967595191	3491.3839729068973
3599.2942401790324	3451.0845226492993	3409.2632780272656	3516.8450280413504	3312.5488077503096	3379.0789268243902	3515.0018282723818	3522.884917612201	3471.6379485432853	3380.067395402702	3568.082306313105	3337.2805740679646	3528.4744123219634	3673.830763617427	3511.730016441794	3860.1708695267143	3535.4496455910244	3443.96434305387	3622.6993177969653	3470.0083726816206	3430.756022574323	3422.082383210184	3592.334483763933	3457.9579264479726	3458.0602317639314	3537.853102306707	3834.34242841788	3405.1750599764496	3388.497327636255	3484.516113186995
3594.6432483133203	3440.413405154346	3407.7658129064366	3513.483954086643	3310.9434940600486	3373.49758558042	3502.0131455435126	3511.567572261256	3469.593994928097	3378.4719640782823	3562.6864977096984	3331.3188618346962	3518.2106559372814	3664.433816488149	3504.319553256189	3850.35250373242	3529.722059667838	3437.9003991894724	3613.018910351265	3468.5022883732286	3428.496439052303	3420.034733229809	3586.1158325308015	3454.7796150485246	3455.3847302115637	3532.4226404932733	3816.469623524895	3391.7296068046835	3379.8811954410467	3480.527569506193
3562.908033900372	3427.482189376153	3406.0817580341813	3508.4413720781813	3309.983729950839	3371.834957009224	3499.8225759748952	3499.2626406629565	3468.3135919488636	3377.5925712934068	3562.094318151754	3328.766280613598	3507.1823506691217	3657.973589491731	3495.9380451996212	3832.8810302046536	3528.154909768377	3434.5084327282784	3606.5047868012107	3466.2875862046208	3426.7274373747364	3418.640123938932	3583.6126863349145	3452.659886392499	3448.2091151980567	3519.372169044927	3793.2987237470325	3390.085508542243	3379.231075931889	3476.169346309582
3559.6019786220418	3422.4970766722354	3405.5385930084785	3506.679817654438	3309.340421394007	3366.3561449866984	3489.530606307524	3490.5837852609134	3462.8799361780016	3376.409338111648	3555.9991928201985	3324.5991018842024	3503.334840043554	3640.8672761448306	3491.8163307093932	3822.1695428683656	3524.4323167840384	3426.8963281714737	3594.2018919405255	3465.125573565756	3425.7459208391074	3416.53227216144	3579.049161120673	3450.0731969843155	3446.799562459023	3514.8226580821065	3773.6293842312707	3388.790719509733	3376.8814699506056	3470.039466366578
3554.0069281985816	3420.1403200033824	3404.236142126136	3488.869055328295	3307.2503814231827	3360.71012227819	3486.7545703932	3465.791268010532	3460.845586160391	3371.600956447038	3545.6858927303083	3321.374430604543	3498.3261912642292	3632.7739051415965	3487.9162651686174	3805.648518658288	3519.2883268304195	3420.6707684987837	3590.991658031143	3460.4478746936384	3422.130787296303	3412.968945234934	3573.6335434920848	3448.583474853134	3442.45122113819	3502.6799570801377	3655.944028167079	3387.337106288438	3374.4199447861174	3459.5295739537273
3545.359139573916	3410.589149231929	3397.6517855406632	3486.1540970978526	3304.5873156073926	3355.9971714865815	3478.4416761342345	3460.560954787564	3457.794074448648	3369.538418022812	3540.361334336128	3316.7708503819094	3495.524803348155	3609.5654642623667	3483.9220465708145	3797.1514105002793	3516.8111505739507	3418.001100772375	3586.608522312734	3460.071318728525	3416.8058710408345	3410.88571227778	3565.9713699591402	3445.314611328762	3439.3815685181003	3496.8513612711827	3631.780828600413	3385.0648440142295	3368.737716380614	3454.9332288070723
3538.2710387751667	3405.7162954755986	3394.373413485885	3480.315507298007	3301.8462441364027	3354.439344190927	3473.9006499108523	3452.2518594611493	3450.6264011913977	3359.622412001915	3534.3171660351018	3314.657045061691	3491.039769631585	3608.668843411277	3480.463856404326	3772.1394204054577	3513.503009096083	3413.405947154437	3580.0150190494305	3458.158136250532	3405.770526035344	3408.226387195341	3565.410768538061	3442.5787769451617	3438.354192857018	3485.2310558167756	3595.9741563107686	3383.339181130707	3367.0423138431242	3437.632204258486
3510.5692748335723	3399.3992254558293	3393.254902408229	3476.4504633525553	3297.786950362394	3352.218108634815	3470.848498497142	3440.992614390658	3446.516624519678	3355.7635393347473	3528.3958529581796	3314.328782060671	3488.0743463476133	3599.2308009691187	3479.110715017122	3768.9623509666817	3506.5041568035945	3408.054802404451	3566.994456697303	3454.8708644515514	3400.573097480045	3407.0821153276843	3547.8933245067083	3442.5787769451617	3436.910130380854	3482.1961300913817	3573.237467366107	3383.1639535481	3364.6195401878485	3428.317939468422
3508.3480860973705	3398.796768646917	3390.376415444098	3471.331827555323	3296.3208655860317	3351.605019408955	3464.7571273892995	3432.128733763608	3441.4996926886784	3351.9109225554525	3524.4540904359737	3312.3418487685594	3486.7779561768443	3580.007417958126	3473.958329930366	3760.8748076754655	3505.1672620746003	3407.3078830716336	3561.6041233920373	3452.864997181199	3397.4513634948357	3406.149117929668	3543.917542617397	3439.904305876999	3434.242684443736	3477.8455058872228	3553.384854609099	3382.228878814182	3364.0570314432007	3425.054951281152
3504.722096684639	3397.324341607877	3389.3135485398343	3465.0446730464587	3288.349991714083	3350.8584040666774	3460.1734114873334	3427.9527288899835	3439.267144438785	3348.390941544884	3519.0349355398043	3310.3610669332816	3485.2410213450235	3579.900206502077	3470.469651212764	3731.755019533951	3502.489671666227	3404.8215838271235	3553.931851621386	3444.975841562265	3394.537616877241	3404.697278061562	3539.8204037323376	3439.562137661148	3433.6930537858334	3472.4237384628063	3538.807236282356	3379.6797498745236	3363.894494366474	3420.5674177308297
3499.737861768917	3392.0871669921275	3388.30828683784	3455.035399107371	3287.539775086054	3349.2945471711146	3455.5530181035583	3402.7470955395597	3437.6429831254572	3346.582450506571	3508.03737339204	3310.2715445370427	3482.053568793904	3565.74895165553	3467.355792956025	3723.7537421263096	3499.602021873885	3402.1443635378487	3538.4620954706825	3439.5613681462537	3392.4318755376917	3403.6538339953404	3537.6251364095624	3434.2854384905577	3431.206270210112	3465.96845301599	3527.8888091986896	3378.6066768242727	3361.5899044868715	3417.992596848326
3496.285303020743	3387.6509882320224	3387.217921336306	3451.7223346058536	3284.073644201632	3349.1234063548595	3448.058703159912	3400.885377533226	3435.6239416189114	3344.165178211867	3501.9487100677334	3309.2857325731848	3475.742635038836	3563.157752146929	3465.7564889362184	3718.079898455611	3497.270871861304	3395.940785665519	3532.194215949452	3427.882359145266	3386.171908031455	3401.1289136806517	3536.4157208923316	3432.6349594911007	3429.6112886433416	3462.1584142691318	3517.5462553981065	3377.372799881101	3360.2994340604064	3411.415884610288
3492.692058524293	3384.997267065503	3384.178903109352	3449.866049754143	3282.8437707301077	3348.9005040966545	3445.6151680077724	3395.405018784251	3433.4916607179202	3339.138346811871	3500.808778339132	3309.2857325731848	3473.6857086357654	3559.971012618509	3462.4827481032708	3713.474892129093	3493.619204608416	3393.8988515868587	3525.595210900708	3422.656270121177	3383.0336468817845	3399.8492965647292	3530.871734223523	3432.5507080443913	3425.468759878466	3453.7396664538746	3506.450595419931	3374.1144199268074	3357.141683483521	3408.3485870004733
3489.815637169426	3381.4385541345746	3382.07275665238	3448.9194904291285	3282.427807145765	3347.7031519418797	3439.6250699672883	3391.3380629518138	3431.029328196489	3337.696444134931	3495.888033818855	3308.200859237081	3468.289162448653	3551.9230299011906	3458.8949592396903	3711.1748497869607	3487.3379418728127	3391.9841254738653	3522.812094408524	3416.0693187536917	3372.520331786782	3398.74049703324	3526.767471335067	3431.9638560287513	3424.0727978305817	3449.102050913825	3491.2776247876427	3373.885478312729	3356.4898488614	3400.7632122525733
3487.0624040252483	3378.3061628879104	3380.9953725304626	3446.726651613809	3279.0640833929306	3347.125909984505	3438.7040608960115	3382.0334651828944	3428.5186474224224	3331.081748472784	3492.6207380429923	3308.017110411306	3466.884988038516	3548.246866776893	3455.0015524623273	3710.9684571638372	3484.2948193392244	3390.5712882218413	3520.1527504460564	3411.434485269395	3371.072012130721	3397.4683615638173	3521.970501886708	3431.9638560287513	3421.3775108309883	3445.929860984926	3483.4874429179517	3373.350993818965	3354.1966955075877	3397.183206441455
3482.380058786108	3377.1945606533436	3378.6898928401997	3445.2822740876168	3278.977866542418	3346.291812185131	3435.175043955971	3374.0888054326383	3427.676285432269	3326.8994495069546	3487.5134503502322	3307.2406625015683	3463.7876112763374	3545.606243728107	3453.46245983863	3709.346276386282	3482.4259365374846	3386.5142940144037	3515.597140480239	3406.4569585769264	3367.8745130935	3395.231485974943	3513.343440579216	3430.3505070838796	3419.4544200610753	3443.288272629836	3465.22229689108	3372.682256700873	3353.218667824456	3390.181588274154
3474.5093856626563	3377.1945606533436	3377.865096996079	3441.597442700592	3278.14908299142	3345.6777736850495	3434.263032901196	3365.071659900071	3424.135758252465	3324.3684356825006	3483.707149238184	3304.7301089906455	3461.9265820196956	3542.815607505744	3450.756831817047	3708.101817764258	3481.297441413026	3386.5142940144037	3502.536480447827	3403.0848705360977	3365.4652789522647	3394.5534168797262	3504.253223481664	3430.3505070838796	3416.9732915256855	3438.246290048001	3461.5844984545347	3371.4917922516092	3351.8528449248843	3387.43510170306
3467.2567910729026	3377.1945606533436	3377.865096996079	3435.889208659839	3277.1885262819933	3344.7004572401293	3432.493889926899	3362.0783350076467	3422.9944536560943	3319.6413185886568	3482.9924386443095	3303.5006074070384	3457.950914984071	3540.1930972955665	3443.1903598789654	3705.6904336911334	3479.5420379693896	3385.4861867152454	3499.077635015984	3401.1339852263027	3364.203295308709	3393.6625444265933	3499.7428330001153	3426.7989924268886	3416.117280833231	3434.686693818492	3457.8856569353347	3370.9311751438695	3349.284851582937	3384.601157461283
3463.477416936122	3376.697769027369	3377.5136665373266	3434.335542916697	3273.6872437037728	3344.7004572401293	3427.724534168672	3357.591450991594	3419.196366081005	3316.8375099099494	3481.0050314558157	3303.488805481	3457.067360437108	3538.3587541148327	3441.0789625287803	3703.223026197451	3477.798621702843	3385.3404740780416	3496.5712296044903	3399.5384138348127	3363.0317608152036	3392.412371826502	3495.388003968904	3425.4042891241816	3415.5687487171003	3432.013968328459	3441.1420464849607	3370.4413631770067	3348.8115395888076	3382.3147278200076
3456.229190354341	3375.0758600200015	3376.8879507465394	3433.517921135339	3271.821705206386	3344.7004572401293	3423.8072140733943	3354.0028708311343	3413.625105640809	3315.195238647105	3476.2958456500387	3301.710145853499	3456.515623887138	3537.993899731723	3439.3622255767987	3699.59289175096	3473.838506555069	3382.3135467106035	3490.518541613416	3395.360678768179	3360.841937915291	3390.9268271919327	3493.179993502992	3425.4042891241816	3414.341124148438	3430.755299352824	3429.9244048362157	3370.3398992898437	3347.2453089446103	3380.057736822021
3453.578968746858	3372.7590291953484	3375.8005516203652	3432.105256418625	3271.151369928876	3344.574630638577	3411.3892163394144	3351.4153727272337	3412.6043383778647	3314.9365249117805	3473.917709522573	3299.5233330210935	3454.288707492077	3533.550153182273	3438.458484000448	3696.9370912979516	3471.00114164596	3380.3362472491162	3486.3993215757946	3385.328235258132	3360.2906527376144	3389.557093324325	3483.1838218605267	3424.494130750207	3413.3916403581775	3427.23448083662	3414.0669612701336	3368.8798952137313	3345.937524687399	3378.0692672562705
3447.0992416710355	3365.365171859202	3373.9338753459747	3430.6556124522485	3270.5291977514335	3344.574630638577	3405.20636348112	3348.30668214079	3411.8958998434537	3311.6504313752293	3470.0026026616774	3298.0411386289124	3452.7754357999975	3528.7341552533276	3437.2346452655324	3690.104409951534	3469.810082846406	3379.217819260547	3481.603655126611	3374.6280567501585	3359.671177435641	3388.7341861107443	3480.908417028947	3422.981994918316	3412.222174871307	3424.5458373587694	3408.057114961033	3368.2480732450986	3344.370166172622	3374.5818609644753
3444.9267666755395	3365.365171859202	3372.96940182936	3427.507154782771	3268.946329127356	3344.574630638577	3399.930939586527	3345.1471429464436	3411.430703707234	3310.2900692406383	3467.775323844992	3297.1833295737943	3449.076228275558	3521.971206716161	3435.393537626003	3688.1723469448725	3468.1526291374294	3377.625310230732	3479.535875353593	3368.4875504740403	3357.3502550910553	3387.7501950575593	3473.9216113554166	3422.785170898498	3411.301444530859	3422.3465563677796	3399.2759819821313	3367.1394939205343	3340.4132769393864	3366.6675016365302
3441.8202281075105	3365.0018885504232	3371.781982572742	3425.271808756539	3268.946329127356	3344.5291336966206	3394.1800185041175	3333.4704361575355	3411.172597991633	3309.453325155129	3466.452822381664	3296.057213775989	3446.503801343335	3519.1869263256513	3435.3355139352307	3684.337349604918	3461.85725225056	3375.4689763775486	3476.913080095254	3360.4962428961053	3355.4419515059935	3387.372158964513	3468.5023164007016	3421.281445254931	3410.3395350482338	3419.397220607565	3394.1900352492858	3366.48042491867	3340.4132769393864	3364.3905786405785
3440.8056525976363	3364.821093923391	3370.3724961802977	3424.7512350769275	3267.239672388237	3344.206131423015	3392.8774532835946	3329.545470993425	3409.8217568134937	3308.4686240107003	3464.54277939415	3294.326628004811	3445.57951558539	3517.8499494158677	3435.016223839063	3676.1213833015927	3457.819447333236	3374.594813632982	3475.4950107390296	3350.6506357848484	3355.152346487816	3386.799977555499	3463.0139204093794	3418.8702094570494	3409.0873034493793	3415.0525500314934	3385.104283363162	3366.473795918346	3339.455682904035	3354.3183589503014
3435.8524488247067	3362.905120070245	3370.239485919271	3424.391621285196	3265.7906787120405	3343.048566723058	3389.8256524292065	3327.6112383798027	3407.7122992727695	3306.898277729416	3461.06724474908	3294.131838549566	3444.829381214643	3508.3993569621357	3434.1590930926204	3666.7120799936156	3450.569098629556	3373.943805770604	3473.6709938387157	3347.9517003258966	3354.42322227818	3383.2350469163384	3450.7292838567837	3416.212692296595	3408.2297803941765	3411.3277732776755	3379.473400498686	3366.378881211136	3338.5556320565547	3350.5701666231134
3433.444030669174	3362.850106106799	3370.239485919271	3420.245499570827	3260.994294189517	3342.6006914797476	3384.9901696671286	3325.9074835135084	3405.9431742216107	3305.609766787069	3458.812469801157	3294.131838549566	3443.085678623915	3507.0698416342802	3430.3835551319066	3664.508757132556	3450.1833244074487	3372.8874805308324	3472.213851017603	3345.1100392856397	3353.329502105449	3381.5342708925186	3445.4774388767996	3414.537302931731	3406.506096583953	3409.926105850839	3373.525762416177	3365.5163250560618	3338.0639969134704	3346.903117421173
3426.8777307917876	3362.290148801987	3369.1930939304384	3418.9045062854652	3259.7591208165186	3342.2222631797285	3380.3616564783497	3320.8484289275916	3403.031642364875	3305.271582215083	3456.266650972986	3291.0077264720376	3441.2198831868473	3505.9601557918286	3422.841910730672	3659.1153537420787	3448.782740563925	3371.923667392432	3470.289330575623	3342.9244275002657	3351.9713380616454	3380.0573789501136	3441.716731879521	3412.4453601577025	3405.4379821718285	3407.9494610842457	3365.4155295430974	3363.83210189684	3336.9194387554144	3339.223704084253
3422.707960520597	3360.313673191463	3368.2742419786946	3416.7768588406525	3259.2060575576684	3341.0109282755143	3376.5702132054494	3319.128988329773	3400.7443319522968	3304.4460645516438	3454.788123224347	3290.3203205689447	3439.6611702581713	3504.8003137231794	3414.291851170024	3656.689063856712	3445.4162295481533	3371.6414365449486	3469.3109878816663	3337.787533635017	3351.9713380616454	3379.338721605151	3438.413365256522	3411.0266281601625	3403.0977589047448	3407.5691736959147	3360.0483618317166	3363.3214511065553	3336.2722010846055	3337.383838510056
3417.825459703149	3359.023016001989	3368.1402570972814	3413.6132997012137	3255.6831462752743	3339.3460081374806	3374.9169810148815	3318.615140912081	3398.1526612748125	3303.5359530686947	3449.72502910054	3289.335853236043	3439.1805357182643	3504.8003137231794	3412.715589494736	3654.280555600636	3441.5668990395247	3371.5471973152835	3465.8770010091525	3335.007341158451	3350.126698579321	3378.2098157541263	3435.874721237809	3408.523433483434	3403.0977589047448	3406.8178808561247	3354.9849575126827	3362.792290625199	3336.1153173333387	3335.4553442661427
3413.557291998578	3359.023016001989	3367.0273461952684	3410.162158758446	3254.3051009026162	3339.078133669481	3373.5168272438673	3316.1194822130556	3395.2134604838875	3302.1159884973736	3444.662238213573	3289.335853236043	3436.8413522852143	3497.445211259899	3411.8454563429814	3648.6623275673223	3440.8708450531803	3371.5471973152835	3465.410148051072	3330.0371839251957	3348.4950319526906	3376.0161802264547	3432.6142696999386	3407.5126866558203	3402.8866098350136	3406.310439091188	3353.1736957165595	3362.751899883408	3335.1360316278415	3332.4720790675497
3408.9599253532465	3358.543405462039	3365.630262685081	3407.8396110682165	3253.683497815906	3337.7857632922614	3370.6731345723347	3314.658577945145	3393.330715567492	3301.133396432958	3443.3257744263187	3289.335853236043	3436.434541379433	3493.961137591351	3410.276713091626	3647.428827432204	3439.7720581920134	3371.5471973152835	3461.5709134021045	3327.4240638611345	3347.8164729561486	3375.4581871821415	3429.6074036119317	3406.2265759443544	3402.6288589330666	3405.489037953843	3345.9419859248865	3362.2063426037093	3334.0678057450864	3331.182672213334
3407.081250126658	3357.356681121517	3365.544402524073	3402.8242142762865	3251.626237380229	3336.816607484036	3369.380265867565	3310.0557631902425	3391.4894622716997	3300.501977384079	3441.3916715307832	3289.335853236043	3436.306495301527	3493.4843534306306	3407.5030947034	3643.868406696122	3439.1120633136234	3371.5207877044936	3458.822385761654	3324.8188918444266	3346.245183656215	3372.3834718562994	3428.718140345477	3406.2265759443544	3402.5142530467583	3404.544172743789	3343.172797548981	3362.0148289495983	3333.578703897075	3328.5796696572493
3404.455321540042	3356.8994958171047	3365.315754035045	3401.731820326071	3250.456670037044	3336.58002353853	3368.453785971994	3305.1672155937326	3391.084506276259	3295.3600294261714	3438.3958693655095	3289.335853236043	3436.306495301527	3491.530600153	3402.112845649509	3641.9137951851717	3437.875909820696	3370.8779507095983	3456.4962053710983	3321.0173224671785	3344.3528291626235	3371.7791692856704	3426.0044616952414	3405.4092961723836	3401.9900342599717	3403.61205928393	3338.270361351514	3361.6341007907154	3332.5562598444694	3325.9931310318225
3403.439381851402	3355.693083749369	3363.8820453001913	3400.8791352574667	3249.101970886861	3336.58002353853	3368.453785971994	3300.863796502321	3387.963080272132	3294.5266262597565	3436.4753072840513	3289.037718808527	3435.7642513863066	3491.2943471623666	3401.24567299016	3641.9137951851717	3435.511328870427	3370.8779507095983	3456.4105740896025	3319.711177527309	3343.1761962246237	3370.1044971494175	3423.7193220215045	3404.6299351841903	3400.9899046998707	3402.6950531737884	3334.6068505820244	3360.7874234944493	3331.4161206525746	3325.251028840882
3402.190063503307	3355.196055372045	3363.8820453001913	3398.9589192614694	3247.6418521756354	3336.58002353853	3368.453785971994	3298.937522410406	3386.897742709356	3293.525671214758	3435.4732989566905	3288.8282514665098	3435.4285598644883	3490.8899936858916	3399.485852014644	3597.823791519759	3435.1413620204967	3370.5561383413433	3454.6826945693283	3318.5044947776723	3341.884621178975	3370.0974680087497	3421.31326801831	3401.106071878757	3399.673691477954	3402.6950531737884	3331.3942306336257	3360.7874234944493	3330.867626479136	3324.8655199433356
3400.8596288195345	3352.7442299767818	3363.8820453001913	3396.8455235766733	3243.4068866804137	3336.58002353853	3367.9631103311212	3297.4160286830765	3386.5274722398713	3293.1493620838087	3435.2227767970735	3288.7476548970317	3434.4056951124253	3490.2129716565228	3395.4448980173424	3594.7155210324972	3433.8890601442404	3370.3951404675067	3453.214891200337	3316.417261439381	3341.503933952956	3368.819819866181	3420.932538792335	3400.0196049344827	3396.9191973646616	3402.6950531737884	3327.00856829267	3360.7874234944493	3330.4121149022685	3324.110484621456
3398.348254537759	3352.190046056295	3363.8820453001913	3395.8791234818063	3241.906446449157	3336.58002353853	3367.5716343271524	3295.3203093911616	3385.556599966726	3292.808204764019	3429.358456146192	3288.6616778354683	3432.8878758764386	3489.5959715720173	3393.117623756507	3588.810420876909	3433.197650811682	3370.3951404675067	3445.4431476130344	3314.797930052565	3341.503933952956	3368.6977733358513	3419.54265179961	3398.0448813905023	3395.9563849477527	3402.3440113082565	3324.6502623070396	3360.7874234944493	3328.9102447565688	3321.5630282049606
3396.916827079573	3348.642944065421	3363.8820453001913	3395.2606064421752	3234.27816080886	3336.502570253677	3366.3238645451934	3293.05920680842	3384.793246770811	3291.7749099975763	3425.7695894551703	3288.6616778354683	3431.7886488288314	3489.1828792902693	3391.625999223394	3584.4461960522185	3431.331348951656	3370.3076503177135	3443.5194054044955	3312.601294644975	3341.3298002182046	3367.8606498164168	3417.881854209916	3396.6571344197355	3395.436083696687	3401.8656832929473	3322.056270333166	3360.7690739010345	3327.6276640994656	3320.1452702272945
3395.221751604874	3347.246858378854	3363.494755252099	3394.1065451719132	3231.704169601449	3336.502570253677	3362.377658497579	3288.7271068865916	3384.659114655451	3289.7722989961103	3418.945125566598	3288.168084757711	3430.8315898791425	3487.5278712995823	3390.692884711711	3580.159292036099	3431.2989919627266	3370.3076503177135	3443.017101820198	3312.0654270407294	3340.9541219190855	3366.2547400789786	3412.62248202302	3393.097053888956	3394.799055126128	3401.6533600715507	3320.579282122023	3360.0318693227837	3326.8622516084424	3318.5774280152177
3394.651714276268	3346.144298042222	3362.7502721489577	3393.84584945424	3231.054465748446	3336.501657533831	3360.852369875291	3287.0628306790254	3384.2432938315196	3289.127308363079	3415.490184605491	3288.168084757711	3430.2298913645836	3487.254924115167	3390.4788314558873	3570.188747112687	3427.1375229037303	3370.3076503177135	3442.2682991198426	3310.9543355015885	3339.889843298172	3365.6315440795324	3407.5983350610636	3387.1167126574287	3394.1354555220855	3400.6767083020786	3317.118547674184	3359.9101777367578	3325.4974306984936	3316.848806014242
3393.162694670684	3344.1455510389683	3362.316817165688	3393.3127410787793	3229.9891721502445	3335.793768733819	3358.424606108216	3286.1010953882296	3382.5727117360434	3288.117902175501	3413.0069723759525	3287.9604340463675	3430.114623310558	3485.583219877388	3389.891197119165	3565.4075032016544	3425.5743406440197	3370.282469814923	3441.1530727964487	3309.388414164051	3339.241292920686	3365.1816311930643	3402.969911841743	3385.7396724977916	3393.548037663377	3400.342385474813	3312.772518180731	3359.9101777367578	3325.4974306984936	3314.843170446064
3389.7222122352564	3343.7737501629927	3360.269553385476	3391.2111176323215	3229.4397459089205	3335.6122548135622	3357.872637942397	3282.4513894229785	3381.3917329272913	3285.9716381798758	3412.6243924735995	3287.9248351183574	3428.2625275953237	3485.583219877388	3388.0369206897076	3562.612128508606	3419.781224587884	3370.282469814923	3438.9829552283704	3308.415473249089	3337.0309926691443	3364.194791370912	3400.848688888712	3384.6549439388796	3392.816977772449	3400.342385474813	3309.2180368471886	3359.9101777367578	3323.9273488409217	3312.2105494865646
3388.0384638454907	3342.525732960834	3358.743621452712	3389.1466797139738	3229.3676030174347	3334.952968776485	3357.410101706487	3279.754496311607	3380.3089335331033	3283.3801671841484	3410.6423662491557	3287.9248351183574	3427.712407810515	3485.583219877388	3386.9626234150346	3557.0212546178977	3419.781224587884	3369.79023834491	3438.1317107707137	3306.9684024969583	3335.820003431712	3364.194791370912	3399.7892133799296	3380.6135341120544	3392.1429271305137	3399.9913819749618	3308.632518395695	3359.5413411156674	3322.623637097705	3311.685401617695
3384.7989776197696	3340.4728294268407	3357.8702504089833	3387.2607716512593	3227.3839460339395	3334.756812902733	3357.185408923937	3277.924622483386	3379.1218430393137	3282.607843080008	3409.654106956802	3287.8016316651	3427.5897886982284	3485.2113150250534	3386.4023431301207	3550.3641993834417	3415.0887322000126	3369.79023834491	3438.1317107707137	3305.5920136532072	3334.1040223485784	3363.5749628606072	3398.235567216675	3378.9124015744915	3392.1327281543663	3399.9913819749618	3307.429721805068	3359.5413411156674	3321.6121398093915	3310.7165945049646
3382.7649777101137	3340.154408854217	3357.84546951639	3386.2959041163576	3225.329830683061	3334.6287165943827	3357.185408923937	3276.389262638697	3377.9889615939865	3282.553274491658	3408.1553413706174	3287.7151818339726	3427.18058284254	3485.1460973522726	3384.8082265030685	3544.9828172972457	3412.5509594627397	3369.79023834491	3436.7394319211635	3304.946191674466	3332.7931056482967	3363.4184853276415	3397.1623036479928	3376.937621939047	3392.1327281543663	3398.1596290788184	3307.429721805068	3359.5413411156674	3320.9461472316643	3309.499656834424
3381.560467171804	3339.5973469262717	3357.695036011067	3386.0123802550993	3224.0367979575203	3334.6287165943827	3357.185408923937	3274.0302625197737	3377.1895573296824	3282.002942103818	3407.161048341243	3287.7151818339726	3425.338150378677	3484.886489851383	3382.979386945701	3543.2150035952795	3411.4537966450803	3368.404837883371	3436.3843983310244	3304.4650896446155	3332.6201979373704	3363.11667742086	3394.336203109573	3375.5770043449074	3392.1327281543663	3398.1596290788184	3306.1572726069912	3358.844513275291	3320.764224073469	3308.781898237343
3381.009178673956	3338.8055611089476	3356.847760145304	3385.851794734135	3223.3851305577546	3334.6287165943827	3356.6048565239216	3272.735043138161	3376.142301184019	3279.317429916706	3405.2067663043954	3287.3542576817526	3424.394792163804	3484.164154768505	3379.529742001809	3535.862383198356	3410.554876611497	3368.404837883371	3433.570734968549	3304.296319703449	3331.9588489177295	3362.5603474071886	3391.0458165109603	3374.631712640533	3392.0578204521357	3398.1596290788184	3303.6147543825796	3358.5599029141395	3320.234179586988	3307.369752413726
3379.777473725071	3338.8055611089476	3356.819615752173	3384.7637680131375	3223.1077651824003	3334.6287165943827	3356.6048565239216	3270.6193562113767	3374.5292477179287	3279.2177192455692	3401.460129888324	3287.0836834699203	3423.100568647523	3480.450435127015	3376.6004697947387	3533.1588084934506	3409.8926389135645	3367.99233569818	3430.104478651277	3303.369222078667	3331.863817836364	3361.724740284904	3389.4315995498837	3373.4350179278704	3390.659896247557	3398.1596290788184	3303.575827034568	3358.5599029141395	3318.3547006650324	3306.2809945711524
3378.945240704118	3337.3828000634467	3356.0839611547576	3384.1722772652747	3222.599241171384	3334.6287165943827	3356.6048565239216	3269.896789030803	3374.2472910838706	3278.0961780824127	3400.1943498942655	3287.0653984480023	3422.9607418778305	3479.288211833772	3376.266133138161	3532.879179900122	3407.128129153427	3367.99233569818	3428.6657969213506	3302.0162385604613	3331.6900510557966	3361.123586349307	3388.6462540976986	3371.1035827206288	3389.641522016838	3398.1375655299207	3302.2545109029397	3358.5280719016	3317.290409102762	3305.394517841948
3377.1460095923985	3334.195081190165	3355.8874494688307	3383.359356359802	3222.566999136727	3334.628254482274	3356.6048565239216	3267.7534137148505	3369.1777044375813	3278.0961780824127	3399.138892946279	3286.5679836481286	3419.977729797335	3474.6066642573005	3374.690761854887	3531.7522542872803	3406.5585938763165	3366.8759611211217	3425.296568502765	3301.6524750300996	3329.9325460384644	3360.9305448027676	3387.6554052493952	3370.8534570875554	3389.3461244917253	3397.9319120139335	3300.473983231962	3358.5280719016	3315.9163027115796	3304.2873129524405
3376.579130722575	3334.195081190165	3355.5660011574237	3382.0563022350643	3221.7359737691627	3334.4302446789634	3356.6048565239216	3267.3146852974432	3368.3780715825897	3277.1117716342847	3394.979205165284	3286.5679836481286	3419.4267845178647	3474.6066642573005	3374.396069415766	3531.7522542872803	3405.6112128650593	3366.4530837366947	3423.004093957721	3300.77562709939	3329.1825807760256	3360.877948400123	3387.274564412435	3370.848557051718	3388.2866937036783	3397.9319120139335	3300.07696377127	3358.3657338805415	3315.5665465239213	3303.686841383753
3376.472544857019	3334.195081190165	3355.231713233669	3380.8918329158832	3219.9424473072863	3334.3173372273623	3355.856598958777	3265.776618237068	3367.458002573458	3277.0106181573456	3390.047153013906	3286.053839078631	3417.7760192501983	3474.6066642573005	3374.1916305224786	3531.611987675379	3405.5632210525905	3366.335494622125	3418.8003691943773	3299.335534757339	3326.5886124652498	3360.214475244031	3386.6861394783155	3369.897480799403	3387.076448155581	3397.2886916018365	3299.0039122223225	3356.739016730524	3315.2604033716643	3301.84866262472
3376.171719939262	3332.869829923671	3355.231713233669	3379.412538512263	3219.9424473072863	3333.9353487484373	3355.856598958777	3265.1593537916847	3366.7256830301876	3276.3368034475193	3385.359808276249	3285.9633489023895	3414.8216337475387	3474.268068199676	3373.2649411705934	3531.0427062556023	3405.5632210525905	3365.8552144739247	3416.3612071524994	3296.516436369875	3325.391425077988	3360.214475244031	3384.6225199972787	3369.7718798923233	3385.2184501061533	3396.7974907258185	3299.0039122223225	3356.160392223387	3314.1623887225433	3299.9211317861955
3376.171719939262	3330.9976618787646	3354.5289253242363	3378.767664886255	3219.601137909222	3333.4573451828783	3355.715188044771	3264.235719162414	3366.6639084150665	3273.1284443116465	3384.8013586525726	3285.9262032351285	3411.477504335293	3469.150344273914	3371.7460727783046	3530.1396240114173	3402.645884902685	3364.8753218749257	3415.4693501285756	3295.5436931666086	3325.1680129726974	3360.214475244031	3380.939318578465	3369.3917321891254	3384.481933223314	3396.6250125871948	3298.723502696232	3355.768782348573	3313.67750118378	3298.7931928610865
3375.562090387385	3330.355267245193	3352.970945801212	3377.586364267808	3219.3896271468075	3333.4382828051203	3355.351529670413	3263.577028317324	3364.764402040932	3272.512868707269	3384.385378213222	3285.9262032351285	3410.285833902089	3468.09117560205	3370.153275428419	3527.8681127579807	3401.111238983194	3364.8753218749257	3412.6068314221047	3294.392629082346	3323.265543622577	3360.1295250769	3376.766874292448	3369.307100446804	3384.32815752807	3396.6250125871948	3298.723502696232	3355.322277858861	3312.764119054056	3297.961414263089
3372.2773597148166	3328.316373909338	3351.939149054288	3376.139101332684	3219.0198577024294	3332.833185926684	3354.125880569079	3261.9504325603757	3363.7972173040143	3271.826351530015	3383.0228359455878	3285.7868388890415	3408.452894260012	3467.9384395539428	3368.5461362516075	3501.837950389409	3401.111238983194	3364.8753218749257	3411.1818066960705	3294.2704005477617	3323.166823969651	3360.0409634204448	3375.4956717870064	3367.3265315680346	3384.136365953286	3396.423704899924	3298.723502696232	3355.322277858861	3311.851462490071	3296.694664134875
3369.916436481944	3327.0834847651076	3351.31368426893	3375.0402159831674	3218.355572549356	3332.833185926684	3353.557167862081	3261.9504325603757	3362.7322303343685	3271.5055350925277	3381.9750258413274	3285.6843312550495	3407.0158545829263	3467.9384395539428	3368.5461362516075	3498.745301968908	3401.111238983194	3364.8753218749257	3411.005727876486	3291.973089814598	3322.421283067675	3359.9513129184334	3368.8614352277286	3367.3265315680346	3383.554751005997	3396.331088783607	3298.227250739885	3355.322277858861	3311.357805668281	3296.1058390775374
3368.9449172075906	3324.446231309477	3351.087034484925	3373.654915722632	3218.355572549356	3331.7330116000826	3352.501294814083	3260.9357584521176	3362.3051829616547	3271.5055350925277	3381.734316605764	3285.6843312550495	3404.2236023817877	3467.009883606383	3367.9092155343033	3497.1103318495807	3400.5882039856697	3364.8753218749257	3409.0197012241542	3291.457316886309	3321.7085603249257	3359.9513129184334	3367.3541413769376	3366.641077997179	3383.02835958234	3395.758864683345	3297.8096179472664	3355.322277858861	3311.127623027287	3295.289416728853
3367.8153280562537	3322.5697538221284	3351.0269604573114	3373.0038309808856	3217.810759785347	3331.6753269113788	3350.2047746824746	3259.5413385702777	3361.669655673503	3271.3448778570673	3380.670286049327	3285.6843312550495	3402.243676127837	3460.590519073547	3366.120771450755	3492.3627416283593	3399.614495901477	3364.627556465339	3408.2546787770048	3290.22110919247	3321.7085603249257	3359.9101131535463	3364.506714901293	3365.930415658223	3382.2578147406484	3395.161597030527	3297.4518577762383	3355.2683616044706	3310.7003207115235	3294.2607336735787
3366.408083644388	3320.418791748346	3350.5513759323103	3373.0038309808856	3217.29926468245	3331.6753269113788	3349.1297836158865	3258.8025034868183	3360.9270599056827	3271.060665050408	3379.6332950508704	3285.6843312550495	3399.6282001613044	3458.9150928530116	3365.3522143935356	3492.3627416283593	3399.3733921227404	3364.627556465339	3407.3569866026787	3290.22110919247	3321.0869431937726	3359.9101131535463	3363.3397861803855	3361.835682608666	3381.274009378128	3395.161597030527	3296.996672012836	3354.994038347078	3310.168226242556	3292.424857479959
3365.053972462903	3318.6439654337946	3350.1369132174414	3372.8893737989624	3216.994960382067	3331.6753269113788	3347.0979124042333	3257.9285422727135	3360.8721281260923	3270.613924643738	3378.33990936955	3285.6843312550495	3399.480410815603	3458.9150928530116	3364.9570608210443	3487.4261803432114	3399.1693374075185	3364.627556465339	3407.198123141651	3289.855510567455	3321.0869431937726	3359.485213575159	3362.209254797812	3360.606619024301	3380.647068231023	3395.161597030527	3296.867501226782	3354.45550599462	3310.168226242556	3292.3185980045546
3363.2280361016337	3316.5164376855546	3349.7804518439393	3372.4891748620007	3216.5798725716295	3331.514696118949	3345.4419124168385	3256.332764175882	3360.42726041079	3270.613924643738	3377.3957313202973	3285.6843312550495	3399.0416410445796	3458.1570918169746	3364.5763258399857	3486.468312577899	3395.431553950682	3364.627556465339	3406.1667387873886	3289.855510567455	3320.827688102674	3359.485213575159	3360.32991491422	3358.243894135502	3379.186001972763	3394.6055162923285	3296.5757188902985	3354.2102400719455	3309.895253817322	3291.8335748746667
3363.2280361016337	3314.68678285234	3349.5378165621187	3372.4891748620007	3216.456898256274	3331.514696118949	3343.0336886852	3255.031935016913	3359.5572416100945	3270.613924643738	3376.124538890198	3285.6843312550495	3397.1431326904585	3457.2923309729977	3363.479677926284	3485.078341403279	3393.599045995047	3364.627556465339	3405.5033867967477	3289.687956777612	3320.293089310555	3359.485213575159	3357.642418829404	3357.378525426941	3377.7374729869935	3394.3229926756976	3296.004728194385	3354.2102400719455	3309.768699194571	3291.8335748746667
3361.6176488224824	3313.774474858368	3349.3359692210597	3372.2162502602455	3216.456898256274	3331.514696118949	3338.1213759181546	3254.6309954177163	3358.472849621248	3270.5487611100325	3375.4085591869325	3285.6843312550495	3394.437852167956	3455.275876106418	3363.223233022961	3484.847631683204	3392.610867393046	3364.627556465339	3404.663115570447	3289.5334879523252	3319.57137712415	3359.409930301172	3356.5694620564072	3356.9266541148786	3376.8059880071028	3393.4400604121743	3293.478614866525	3353.9146558496896	3309.768699194571	3291.7261936623468
3361.014984499474	3310.812069982133	3349.232543725573	3371.789980492982	3216.234865205238	3331.514696118949	3336.710348373491	3253.153264812303	3356.249805165468	3270.004013932845	3375.4085591869325	3285.6843312550495	3392.8626279816895	3453.953036244275	3362.6050821939734	3483.3461079588856	3391.622751890739	3364.627556465339	3404.4606347570743	3289.5334879523252	3318.340790377392	3359.409930301172	3356.2606030491925	3355.7120720830235	3376.217573141526	3393.307565755609	3292.317674478195	3353.9146558496896	3309.768699194571	3291.705722796506
3359.431865442172	3310.244755133001	3349.232543725573	3370.3245331545386	3216.234865205238	3331.514696118949	3335.0572557037676	3252.9274749309907	3355.243300441469	3269.611738925547	3372.9477632788094	3285.6843312550495	3379.68256565727	3452.611624969936	3361.512986245192	3481.586770071706	3391.327093127069	3363.7759002987173	3404.2489195733783	3289.4589177921007	3316.406550193628	3358.916046923823	3356.2284239338587	3354.007275479249	3374.923706667835	3392.865764572009	3291.320564530371	3353.1567287843004	3309.768699194571	3291.705722796506
3359.0589246227437	3310.244755133001	3349.232543725573	3370.3245331545386	3216.234865205238	3331.514696118949	3333.520040279782	3252.1399918633383	3354.362620871507	3269.611738925547	3372.76626242224	3285.6095597478325	3376.928228553671	3451.476557751755	3361.450121091868	3478.736459189141	3389.59109870907	3363.5209654196606	3403.224517235586	3289.3310969227928	3313.6539749376216	3358.737107787852	3355.534476067168	3353.859428675645	3374.5295813375296	3392.49272455359	3290.7571125677514	3353.1567287843004	3309.768699194571	3291.564928115763
3358.496116366823	3310.143885135669	3349.1121916929806	3369.9764909679793	3216.234865205238	3331.514696118949	3332.287714452035	3251.1859400599387	3354.0670569695612	3269.4426806219403	3372.252386479847	3284.956812819306	3375.667904138633	3450.4983611840216	3360.8409817748034	3478.4980104721844	3389.5530659558835	3363.5209654196606	3402.090332540511	3289.1569369925614	3312.699691074231	3358.5380548290177	3354.341952403964	3352.2875000271697	3374.5295813375296	3392.457256708926	3290.199637903169	3353.1567287843004	3309.768699194571	3291.5255464522934
3357.764275712287	3309.871797168722	3348.941393106769	3369.3033130245076	3216.234865205238	3331.514696118949	3331.0553049872124	3250.3426450421857	3353.810076015765	3269.4426806219403	3371.4356643792194	3284.956812819306	3371.139693188591	3444.8435111645795	3359.866595044399	3477.7174555119104	3388.604906702767	3363.5209654196606	3401.522584417422	3288.2245514355977	3312.01664529569	3358.4862008785635	3353.434069760932	3352.172259219609	3373.3295277403286	3392.0835353905372	3288.429932896224	3352.9256612632053	3309.768699194571	3291.5255464522934
3357.5585736984167	3309.871797168722	3348.8556828029195	3368.955465385389	3215.7173371300432	3331.514696118949	3330.2596129662033	3249.548784784225	3353.4460541910203	3269.29870386019	3371.0770315520567	3284.956812819306	3370.5264413612413	3444.1279817384625	3359.280571719195	3475.0296788499627	3388.017536698799	3363.5209654196606	3401.1538941979497	3287.6273653804437	3311.555936435522	3358.4119170358663	3353.1707095288243	3351.1466265621393	3373.2863768350694	3391.606876073855	3287.4150256679877	3352.9256612632053	3309.539407788211	3291.5255464522934
3357.2033273208194	3308.704872651546	3348.684256399485	3368.4758396622874	3215.4892239528735	3331.514696118949	3329.7950071278888	3249.1834080375147	3353.1724482691284	3269.151754591308	3371.0770315520567	3284.956812819306	3369.2279430579124	3444.1279817384625	3358.629541541546	3473.9896339502257	3386.9411540291785	3363.5209654196606	3400.7362982666828	3287.4268629521803	3310.5100815792066	3357.732116831919	3352.8846337221985	3350.912305683872	3373.189821697625	3390.915198077197	3286.532280696516	3352.6140668693515	3309.2744088260515	3291.415198612438
3357.003917618814	3308.457161938455	3348.671271231422	3367.9224169421746	3215.481835112247	3331.514696118949	3329.7950071278888	3248.881081611781	3352.5676301094422	3268.70535766122	3369.3757321133553	3284.7726117045804	3367.818809073291	3444.0034723053955	3358.1234829778036	3471.8857526651336	3385.660613776133	3363.5209654196606	3400.4094181064115	3286.8859347517305	3309.7040049015905	3357.3612235644846	3351.4076160775408	3350.912305683872	3373.00647493356	3390.915198077197	3286.1609930022605	3352.577142074929	3308.9209787298114	3291.415198612438
3354.4049082768393	3307.1230695558424	3348.671271231422	3366.2769979559584	3215.418867956966	3331.514696118949	3328.3581138057652	3248.629014849554	3352.40823805111	3268.168115770546	3368.560403366139	3284.7450786570435	3367.0177682653257	3443.9126443850027	3356.66781815755	3468.573498995569	3385.3301722049905	3363.5209654196606	3399.9905449561948	3286.611856792261	3309.161247158535	3356.942964779782	3350.673825509979	3350.6620368462686	3372.771933776997	3390.915198077197	3285.246737829811	3352.272803020053	3308.7236656781683	3291.2234879968228
3353.9432817516295	3306.185786177345	3348.528639883713	3363.2823353446797	3214.8174073137325	3331.514696118949	3327.3951296021314	3248.613068724821	3352.1085528643	3267.4624684339483	3367.934712798735	3284.7450786570435	3366.906097095279	3443.634716929161	3356.66781815755	3468.308520684794	3384.2991261697193	3363.5209654196606	3399.9905449561948	3286.4629625171488	3307.7481023085998	3356.653520888284	3349.579250741487	3350.4913400409696	3371.653409389849	3390.915198077197	3284.377984879146	3351.778771774477	3308.634713025982	3290.9958598688545
3353.7301073368185	3306.185786177345	3348.3627774289703	3361.83399842366	3214.8174073137325	3331.514696118949	3327.3951296021314	3248.311011808232	3351.8477121329315	3267.4624684339483	3367.3886868192963	3284.7450786570435	3366.498283411353	3443.437274916609	3356.0646703165166	3468.04537259343	3383.8083510846113	3363.5209654196606	3399.6260923229183	3285.902115551101	3305.1064586653188	3356.5440635532696	3347.178826740572	3350.4913400409696	3371.263620260532	3390.8211016085706	3284.3538121041984	3351.778771774477	3308.634713025982	3290.4107051811816
3353.337057722575	3306.167558369313	3347.628258123782	3360.4270395450735	3214.612824976458	3331.514696118949	3326.9634770601187	3247.776922164532	3351.832624295704	3266.830088221342	3367.070335521225	3284.517570256925	3366.0519337895375	3443.437274916609	3354.8965019243733	3465.8835163440767	3383.5900560160203	3363.5209654196606	3399.3115158563783	3285.902115551101	3304.9421536910418	3356.228908493003	3346.7673325668948	3350.4913400409696	3370.7006783199945	3390.8211016085706	3283.6272972591114	3351.7168914721283	3308.596884870879	3290.4107051811816
3352.6304289844725	3306.167558369313	3347.2690565620787	3359.046430672909	3214.3999821666434	3331.514696118949	3326.5274915547384	3247.1655758154557	3351.304674037784	3266.7723067594225	3367.070335521225	3284.517570256925	3364.754437001827	3443.172745983889	3354.2658068811766	3464.593444141878	3383.4443956488285	3363.5209654196606	3398.7794076565283	3285.902115551101	3304.9421536910418	3355.9098246810313	3346.383832089482	3350.3965607257096	3370.263882560031	3390.6971518709097	3282.994268055677	3351.676766455207	3308.3755855082245	3290.2298586305797
3351.6100592338207	3303.9584585922735	3347.2690565620787	3358.5796572511376	3214.2629340529984	3331.514696118949	3326.1361340090584	3246.9952201962938	3350.7973914481345	3266.5643645566133	3365.7954066991315	3284.517570256925	3363.973577422783	3442.751591420804	3353.31679904634	3464.333225096956	3383.4443956488285	3363.5209654196606	3398.7794076565283	3285.5337499709603	3304.9421536910418	3355.2005048325327	3346.175868699093	3350.300331370268	3369.5933265094536	3390.6971518709097	3281.298717548401	3351.53128405126	3308.3339448159873	3290.137545169276
3351.38905143622	3303.9584585922735	3347.0745121556383	3357.699526463496	3214.2629340529984	3331.514696118949	3325.5049981406096	3245.501300576295	3350.5146643652033	3266.5643645566133	3365.5633757934484	3284.517570256925	3363.092473087603	3442.4014213290247	3353.31679904634	3462.736112776376	3383.4443956488285	3363.5209654196606	3398.5036962828526	3285.2764434157484	3304.9421536910418	3354.349684676487	3345.6739067301614	3350.264537151008	3369.2799158048397	3390.6971518709097	3281.298717548401	3351.53128405126	3307.838283091169	3290.120953501784
3350.287528632209	3303.9584585922735	3346.4969443881446	3357.3614159994	3213.9042493910642	3331.514696118949	3325.0590784403203	3244.4073361898104	3350.152830602241	3266.5643645566133	3364.98408251173	3284.517570256925	3362.1076103419823	3440.2713869705535	3353.2244478100483	3461.1126148319568	3383.4443956488285	3363.3825604638505	3398.242870648909	3284.795193106866	3304.9421536910418	3354.322938512312	3344.863782698168	3350.14605725446	3369.0640853006375	3390.6971518709097	3279.482914186614	3351.53128405126	3307.806465558156	3289.841277534226
3350.029757685192	3303.9584585922735	3346.0771690638603	3356.687773930775	3213.497914080322	3331.514696118949	3324.577085684826	3244.2344236427903	3349.999941677104	3266.297776197524	3363.9755562793307	3284.325040455604	3361.8252866144326	3439.6144080431536	3352.0951767096376	3460.3969385341543	3383.2405906466447	3363.3825604638505	3398.008510223601	3284.4567256930536	3304.709870742647	3354.102981414941	3344.6919732279916	3349.8244448551595	3369.018883988088	3390.4143090087296	3278.632564073482	3351.381292070276	3307.7064392422703	3288.989547971585
3350.029757685192	3303.9584585922735	3346.0771690638603	3356.313703239165	3213.100432639276	3331.514696118949	3323.554790901422	3243.861562586314	3349.2788301644246	3265.9437800986598	3363.374723549965	3284.325040455604	3361.2724603167426	3438.8183861624193	3351.7365569590374	3459.1175604917694	3383.2405906466447	3363.3825604638505	3397.923936631774	3284.1390696728636	3304.227597351284	3353.8158294671002	3344.569833350156	3349.8244448551595	3368.811958420303	3390.0741960736623	3276.3934706311966	3351.112576830312	3307.458827564251	3288.8839777314047
3349.1865255093717	3303.9584585922735	3346.0771690638603	3355.832745684432	3212.7824306814405	3331.514696118949	3323.3035294447373	3243.685071721045	3348.557706445525	3265.806435213235	3363.042286009961	3284.325040455604	3360.635151381674	3437.6858199744975	3351.1097457386963	3457.1915851531385	3383.2405906466447	3363.3825604638505	3397.7341778887444	3283.4803264510565	3304.0909242162293	3353.8158294671002	3344.3228018781747	3349.0259749353436	3368.811958420303	3390.067467736359	3273.6241741019826	3351.112576830312	3307.26028244334	3288.821051549931
3348.9431753121316	3303.9584585922735	3346.020645953875	3355.7394117594904	3212.3445034155748	3331.514696118949	3323.3035294447373	3243.2003458063914	3348.0450550563055	3265.6047493934107	3361.5331841705647	3284.325040455604	3360.308354095411	3437.6858199744975	3351.1097457386963	3446.748857025415	3383.2405906466447	3363.29395821276	3397.6967525138575	3283.4803264510565	3303.4991804277224	3353.508683977995	3344.1297080675063	3348.490250990765	3368.811958420303	3390.067467736359	3272.496496219472	3351.05834528931	3306.9185182555743	3288.674222568413
3348.4988162069467	3303.9584585922735	3346.020645953875	3355.5805483754466	3212.337615189528	3331.514696118949	3322.992206912973	3243.2003458063914	3347.703837098164	3265.6047493934107	3360.5183342372106	3284.2535539995197	3360.308354095411	3437.4636206651066	3350.4090405046827	3444.902447327653	3383.185146223828	3363.29395821276	3397.3212149744377	3283.4803264510565	3303.1180203658673	3353.3240779590037	3343.8459448035505	3348.270470275117	3368.704812502298	3390.067467736359	3271.5290175292616	3350.796426531906	3306.769328335029	3288.674222568413
3348.024349547034	3303.8088532850516	3345.9069458128547	3355.264363571127	3211.72285239815	3331.514696118949	3322.992206912973	3243.076680879466	3347.4753452307446	3264.845066904412	3359.9679614858005	3284.2535539995197	3360.2655468161156	3436.1198031726003	3350.024881024219	3443.640560996706	3383.1475340316674	3362.903893124065	3397.1526534069444	3283.3066740172662	3302.4165268352294	3353.0943844047238	3343.8459448035505	3348.270470275117	3368.202683545498	3390.067467736359	3270.155899347133	3350.796426531906	3306.1276677792775	3288.5456641007568
3347.5549784202663	3303.304760357004	3345.5414491730994	3354.7671258034347	3211.5031814977233	3331.514696118949	3322.246721384769	3242.7724673737494	3347.3508972544973	3264.845066904412	3359.9679614858005	3284.2535539995197	3360.1839127203534	3434.8397343235556	3349.4214441599465	3440.498221873214	3383.1475340316674	3362.557622780011	3396.5777342900137	3283.0536334306753	3301.8458372806335	3352.8968068042745	3343.5731334781613	3348.1059253604367	3367.5220310324503	3390.0067789922487	3266.073113601939	3350.5063046845344	3305.846019551009	3288.5456641007568
3347.166064391884	3303.304760357004	3345.5414491730994	3354.6380430707577	3210.8019225634625	3331.514696118949	3322.0664237131177	3242.7724673737494	3347.3508972544973	3264.550179373532	3359.2887458864616	3284.2535539995197	3359.9942579147046	3421.9207639387064	3348.9176676631178	3430.9200597102076	3383.1475340316674	3362.487601341228	3396.5568804827785	3282.9901499806374	3301.560712427968	3352.817194375165	3343.2578162478776	3347.3872934730443	3367.506647622953	3390.0067789922487	3263.9891796703614	3350.5063046845344	3305.671293609813	3288.304779206879
3346.6613972348687	3303.017287120804	3345.5414491730994	3354.6380430707577	3210.8019225634625	3331.514696118949	3321.808753438757	3242.7724673737494	3346.966741177412	3264.4895808100246	3358.8236275339	3284.2535539995197	3359.9942579147046	3420.836297196135	3348.7777229990156	3426.900528120124	3383.1475340316674	3362.487601341228	3396.039999911514	3282.34486565743	3301.3083015407187	3352.817194375165	3342.976591119593	3347.3872934730443	3367.197902964893	3388.3501280139694	3260.5392838355237	3350.5063046845344	3305.474912923275	3288.304779206879
3346.49214161959	3302.9707594019055	3345.5414491730994	3354.6380430707577	3210.297466021419	3331.514696118949	3320.380486015696	3242.7724673737494	3346.4695216676564	3263.952112657843	3358.5444141872326	3284.2377516118986	3359.943666199369	3419.066727014026	3348.5707140251507	3418.1349372245013	3383.1475340316674	3361.786080179265	3395.884315730432	3281.8947473822054	3301.1514652052883	3352.817194375165	3342.976591119593	3347.3872934730443	3367.100382524518	3388.339836069419	3256.47288377104	3350.3959073819447	3305.474912923275	3288.304779206879
3345.268936020013	3302.9707594019055	3345.5414491730994	3353.720923089741	3210.297466021419	3331.514696118949	3320.380486015696	3242.7724673737494	3346.1129898031686	3263.952112657843	3358.269942712011	3284.2377516118986	3359.9319122006286	3418.346986642823	3347.9302165880663	3413.9842358525243	3383.1475340316674	3361.373684203232	3395.6863004696256	3281.4597545417273	3300.9995055673153	3352.817194375165	3342.816014638309	3347.3872934730443	3367.100382524518	3388.339836069419	3254.2990994408933	3350.3959073819447	3305.4552479921813	3288.304779206879
3345.2245703349517	3302.9707594019055	3345.5414491730994	3353.4436200404684	3210.297466021419	3331.514696118949	3320.380486015696	3242.7724673737494	3345.8249871755256	3263.8458431656136	3356.8146086917127	3284.2377516118986	3359.9238669000647	3418.346986642823	3347.3873929663196	3410.072020544001	3383.1475340316674	3361.062216094401	3395.4451802232206	3281.080007480638	3300.23724927519	3352.625891814817	3342.7827378282673	3347.3872934730443	3366.6659054947036	3388.339836069419	3253.711967726884	3350.159804419565	3305.4552479921813	3288.304779206879
3344.2464288557667	3302.9707594019055	3345.5414491730994	3352.750410064499	3210.297466021419	3331.514696118949	3320.11919252535	3242.7578738919888	3344.7355285347503	3263.755641014122	3356.1725602475817	3284.2377516118986	3359.2688545963792	3418.346986642823	3347.0710000508834	3407.2849192364147	3382.832679538061	3360.7495949439367	3395.212578996874	3281.0633212985585	3300.0777035260908	3352.2072603591573	3342.7827378282673	3346.9063719786604	3365.651567270431	3388.339836069419	3251.3059880302003	3350.159804419565	3305.208597012617	3288.304779206879
3344.2464288557667	3302.9707594019055	3345.5414491730994	3352.750410064499	3209.9237738592838	3331.514696118949	3320.11919252535	3242.7578738919888	3344.243300368452	3263.6233289546035	3355.7661108336224	3284.0441170365375	3359.2220584628935	3418.346986642823	3346.7008122755096	3403.646160960025	3382.832679538061	3360.7495949439367	3394.93617065622	3281.0198434996173	3299.894146297967	3352.2072603591573	3342.7827378282673	3346.9063719786604	3364.886629164918	3388.339836069419	3250.4202878317847	3349.9829347417417	3305.1242922958745	3288.304779206879
3344.2464288557667	3302.9071332626017	3345.5414491730994	3352.750410064499	3209.714470516247	3331.514696118949	3320.11919252535	3242.7578738919888	3343.3986397271515	3263.5884272621092	3355.7259316104696	3284.0441170365375	3359.190987572449	3418.2643329940793	3346.7008122755096	3401.773144374553	3382.5932524435157	3360.7495949439367	3394.76266929106	3280.194411034333	3299.1216379094203	3352.2072603591573	3342.7805170769298	3346.7610171057086	3363.9398549096086	3388.339836069419	3248.6014072591997	3349.9679439616457	3304.756484514805	3288.304779206879
3344.2173345019505	3302.5878883852447	3345.5083763428183	3352.0644057873196	3209.57697055835	3331.514696118949	3320.09043892085	3242.631022148361	3343.3986397271515	3263.5884272621092	3355.276296502055	3284.0441170365375	3359.1862697321985	3418.2643329940793	3346.23681436388	3400.1657556101272	3382.5932524435157	3360.7495949439367	3394.477867345068	3279.9877396160095	3298.69720675224	3352.016959584434	3342.297023638443	3346.7610171057086	3362.5287000514754	3388.1158475743377	3244.0658395809046	3349.891407546351	3304.631968950336	3288.304779206879
3344.175469729641	3302.5878883852447	3345.255871135728	3351.615863958788	3209.437937146432	3331.514696118949	3319.760849649827	3242.631022148361	3342.994856842453	3263.465030222198	3355.1907720550234	3284.0441170365375	3359.1862697321985	3417.9471154119133	3346.23681436388	3398.3466527418004	3382.5932524435157	3360.7495949439367	3394.4689999473753	3279.2430312566653	3298.4505232288247	3352.016959584434	3342.297023638443	3346.7610171057086	3362.1864269389803	3388.1158475743377	3243.4006800055486	3349.2752812481885	3304.583303860351	3288.304779206879
3344.1464385053528	3302.5878883852447	3344.822192811672	3351.615863958788	3208.990508901795	3331.514696118949	3319.665984294068	3242.376060776515	3342.746627698038	3263.465030222198	3354.784277971142	3284.0441170365375	3359.088855427243	3417.9471154119133	3346.23681436388	3395.5912871830733	3382.5932524435157	3360.5478080828775	3394.400025880899	3278.3755525897423	3298.282116776447	3351.8405286717316	3342.1452011030146	3346.576331044975	3361.7371693897576	3388.1158475743377	3243.1707295560573	3349.165900666844	3304.334537614095	3288.304779206879
3343.8147548524757	3302.5878883852447	3344.4443885734236	3351.5758686143513	3208.619233840179	3331.514696118949	3319.301246843554	3242.324117992075	3342.545861647883	3263.465030222198	3354.508402470481	3283.9910420652786	3359.088855427243	3417.908622370794	3346.159024070617	3392.736466083401	3382.5381101759517	3360.43021859895	3394.3586667786635	3278.199094218767	3297.5856870893926	3351.8405286717316	3342.1308765046138	3346.576331044975	3361.7371693897576	3388.1158475743377	3240.458317884687	3349.0703014234286	3304.2054420242284	3288.1414452915815
3343.6854300031905	3302.5878883852447	3344.4443885734236	3350.9512526452554	3208.619233840179	3331.381297332723	3318.9424899135397	3241.6293993191084	3342.4043316128154	3263.333097398714	3354.5021702718414	3283.9910420652786	3359.088855427243	3417.6392758444053	3345.789770673029	3392.0361796494735	3382.369571676515	3360.43021859895	3393.9584774319255	3277.213294917385	3297.4652975258964	3351.8405286717316	3342.0313285465486	3346.5177648171375	3361.0146416132357	3388.1158475743377	3240.1483537780628	3349.0703014234286	3303.9055508555693	3288.1414452915815
3343.413569913149	3302.5878883852447	3344.3027136233213	3350.8991620329034	3207.9630661479428	3331.381297332723	3318.8824544150975	3241.501666931942	3341.8278639999194	3262.9313252162165	3354.1073965658607	3283.9910420652786	3359.03276044374	3416.7993058612346	3345.475726392243	3391.6330232634145	3382.3509543820924	3358.9618792504493	3392.8468786364356	3276.840822140961	3297.1423561023867	3351.093629094622	3342.0313285465486	3346.5177648171375	3359.8710378388187	3388.1158475743377	3239.5303399198565	3348.7400297533277	3303.610727162427	3288.1414452915815
3343.368334332389	3302.5878883852447	3344.3027136233213	3350.2860258416167	3207.576022989294	3331.381297332723	3318.6522322791184	3241.1852186964306	3341.7720970510945	3262.9281165898865	3353.919717718616	3283.9910420652786	3358.7061434498946	3416.7993058612346	3345.4608829918925	3390.7623107870827	3382.3509543820924	3356.539231618781	3392.8468786364356	3276.5881084123653	3297.1423561023867	3350.796276323954	3341.9522087131586	3346.385892463902	3358.977385533193	3388.0748214752675	3238.5393434686166	3348.6897772232082	3303.542974530691	3288.1414452915815
3343.368334332389	3302.5878883852447	3344.3027136233213	3350.2860258416167	3207.475199490579	3331.381297332723	3318.290439727542	3241.082604798773	3341.558334670181	3262.7895375132775	3353.8732502026023	3283.9910420652786	3358.7061434498946	3416.7928991411236	3345.1122089950577	3390.2168613993795	3382.3509543820924	3355.843038205615	3392.725129287085	3276.2773511316377	3296.97970495659	3349.9973480414706	3341.9522087131586	3346.385892463902	3356.4556897870407	3387.921708184511	3237.417105610437	3348.648271706306	3302.6394734064206	3288.1414452915815
3342.954686168796	3301.8513297581903	3344.281119485183	3350.2860258416167	3206.956837929226	3331.381297332723	3318.2048223181364	3241.0535963895663	3341.481279585023	3262.7895375132775	3353.73816037394	3283.9910420652786	3358.6597177403874	3416.7928991411236	3345.1122089950577	3389.2715085722525	3382.3509543820924	3355.1370185236206	3392.725129287085	3276.2773511316377	3296.855214200921	3349.563406140672	3341.9522087131586	3346.1825042013234	3355.88822422741	3387.921708184511	3237.3270614177627	3348.648271706306	3302.460731450325	3288.1414452915815
3342.7999928102386	3301.8513297581903	3344.281119485183	3349.8395695262357	3206.956837929226	3331.381297332723	3317.9215910286975	3241.047025643796	3341.0953036027063	3262.7895375132775	3353.73816037394	3283.9910420652786	3358.170565503348	3416.44914575476	3345.1122089950577	3387.8584543803545	3381.774952025966	3354.1664157816012	3392.657274764996	3276.159633991499	3296.24769391018	3346.2871342045214	3341.9522087131586	3346.0276175761223	3355.443978877845	3387.7644709032666	3236.8330574559027	3348.5710005731657	3302.056864317263	3287.956690463169
3342.73686230177	3301.8513297581903	3344.281119485183	3349.719640250597	3206.5459171862826	3331.381297332723	3317.8694635475563	3241.047025643796	3341.0435643214914	3262.4182115222015	3353.722562439826	3283.9910420652786	3358.170565503348	3416.44914575476	3345.0558657575625	3384.678227126747	3381.774952025966	3353.8167965299504	3392.657274764996	3276.159633991499	3296.24769391018	3345.9264131651344	3341.9522087131586	3346.0276175761223	3354.4908473983824	3387.7292939070726	3235.6845482567924	3348.5710005731657	3301.9090593054625	3287.956690463169
3342.73686230177	3301.8513297581903	3344.281119485183	3349.6661277057515	3206.405804053265	3331.381297332723	3317.5556216584573	3240.4818664469044	3340.9187307416623	3262.4182115222015	3353.722562439826	3283.9910420652786	3358.170565503348	3416.44914575476	3344.883704888688	3383.825398060467	3381.774952025966	3353.272630828325	3392.657274764996	3276.159633991499	3295.670949322577	3345.3426136734415	3341.806097309682	3346.0276175761223	3354.1194953105846	3387.7292939070726	3234.111232592761	3348.420497332757	3301.4134506580685	3287.956690463169
3342.466381596954	3301.8513297581903	3344.281119485183	3349.452492918882	3206.405804053265	3331.381297332723	3317.2440610057865	3240.4818664469044	3340.829536331261	3262.4182115222015	3353.655061863237	3283.9910420652786	3358.170565503348	3416.44914575476	3344.762671368845	3382.7425320418297	3381.398212419367	3352.901582173034	3392.657274764996	3275.9115853189987	3295.1648919775735	3344.932272674542	3341.478001587109	3346.0276175761223	3353.9088518938393	3387.7292939070726	3233.6356230468555	3348.420497332757	3301.2942254257296	3287.956690463169
3342.466381596954	3301.8513297581903	3343.9922474817095	3349.2417758888046	3206.405804053265	3331.381297332723	3317.2440610057865	3240.374877415347	3340.829536331261	3262.4182115222015	3353.36276013548	3283.9910420652786	3358.170565503348	3416.44914575476	3344.5579763144133	3381.7077936945707	3381.16649516248	3351.9848573042045	3392.657274764996	3275.7244479240153	3294.766363804921	3344.5518606112587	3340.737930031517	3346.0276175761223	3353.5315076754223	3387.7292939070726	3233.2384555888316	3348.420497332757	3300.820693267517	3287.956690463169
3342.466381596954	3301.8513297581903	3343.944462670079	3349.2417758888046	3206.2517220634236	3331.302202585472	3317.2440610057865	3240.3490143569156	3340.7336009006044	3262.4182115222015	3353.3623365845247	3283.9910420652786	3358.170565503348	3416.44914575476	3344.5579763144133	3380.8370984679477	3381.0829914426567	3351.07825057754	3392.657274764996	3275.4828293900478	3294.6037444194985	3343.6508177430824	3340.737930031517	3346.0276175761223	3353.259362268274	3387.7292939070726	3232.7342152316355	3348.420497332757	3300.587702217598	3287.956690463169
3342.3534957761876	3301.7872258785023	3343.795406670727	3349.2417758888046	3206.2517220634236	3331.302202585472	3317.128622265597	3240.3490143569156	3340.403445450926	3262.291647813547	3353.3623365845247	3283.9910420652786	3358.170565503348	3416.44914575476	3344.5579763144133	3379.8334691326104	3381.0829914426567	3350.7448487242723	3392.4197817626928	3275.4828293900478	3294.008708527837	3343.569934389148	3340.632893174683	3346.0276175761223	3352.536578489899	3387.7292939070726	3232.72256200828	3348.379112131528	3300.322776849089	3287.956690463169
3342.3117348135493	3301.7872258785023	3343.6156627123755	3349.2417758888046	3206.2517220634236	3331.148488349217	3316.2159666996545	3240.3490143569156	3340.279166667781	3262.1643632457162	3353.2801473321842	3283.9910420652786	3358.0118941149117	3416.44914575476	3344.216035297805	3379.10324820089	3381.0241671909275	3349.609479770296	3392.4197817626928	3275.4828293900478	3293.90541093193	3342.506355586822	3340.616962023176	3345.940956038087	3352.317327410226	3387.7292939070726	3231.4829760542525	3348.32155169526	3300.1556333968447	3287.9341254837336
3341.824782065255	3301.7872258785023	3343.6156627123755	3349.177502501773	3206.2517220634236	3331.0920757073973	3316.2159666996545	3240.2399663752503	3340.279166667781	3262.0643027313226	3353.2801473321842	3283.9240382213325	3357.9043697516076	3416.44914575476	3344.216035297805	3378.8348204837102	3381.0241671909275	3348.5634710480276	3392.4197817626928	3275.4828293900478	3293.713340617238	3342.260098969119	3340.3814653444115	3345.940956038087	3352.080655031702	3387.7292939070726	3229.6179048379736	3348.32155169526	3299.9306482434195	3287.9341254837336
3341.7219978835037	3301.7872258785023	3343.6156627123755	3349.03628965173	3206.2517220634236	3331.0920757073973	3315.936125420981	3240.0996047250646	3339.9570072264933	3262.0643027313226	3353.2509782317375	3283.9231528788837	3357.66922796519	3416.44914575476	3344.216035297805	3377.324333072413	3381.0241671909275	3347.853369752351	3392.4197817626928	3275.3701990156273	3293.244393152084	3341.642107483033	3340.2297142481007	3345.6822224572597	3352.0229252307554	3387.7292939070726	3229.5138486757114	3348.32155169526	3299.9306482434195	3287.6353567731044
3341.4762604541884	3301.7872258785023	3343.6156627123755	3348.9290431172294	3206.0136037949287	3330.889660570338	3315.9089265104303	3239.89925791182	3339.9570072264933	3262.0516348892515	3353.1199679030387	3283.9231528788837	3357.66922796519	3416.44914575476	3344.128065091767	3376.504759740092	3381.0241671909275	3347.853369752351	3392.4197817626928	3275.3533504506045	3293.052388887985	3341.276130574154	3339.8488595299564	3345.6822224572597	3351.8135921058993	3387.7292939070726	3229.275138462938	3348.30885952988	3299.744531116759	3287.6353567731044
3341.4762604541884	3301.7872258785023	3343.6156627123755	3348.7538351132043	3206.0136037949287	3330.8693219565216	3315.598304150508	3239.89925791182	3339.819799053041	3262.0200145686945	3353.1199679030387	3283.9231528788837	3357.66922796519	3416.44914575476	3343.9058532946005	3376.135483229987	3381.0241671909275	3347.0288731702635	3392.4197817626928	3275.3533504506045	3292.9159097761076	3341.1950395238346	3339.8488595299564	3345.6822224572597	3351.176659686892	3387.7292939070726	3229.129997734828	3348.261688358608	3299.6006458461416	3287.5557238034107
3341.4762604541884	3301.7872258785023	3343.6156627123755	3348.3541047397525	3206.0136037949287	3330.8464020190922	3315.4524443052915	3239.89925791182	3339.5586406118136	3261.616076837633	3352.944803281459	3283.9231528788837	3357.66922796519	3416.44914575476	3343.8413996051404	3375.754470407838	3381.0241671909275	3346.9240985099605	3392.4197817626928	3275.3533504506045	3292.520840248064	3340.966399930137	3339.8488595299564	3345.6822224572597	3350.619593873638	3387.7292939070726	3228.3598269968256	3348.2298013996005	3299.13248595095	3287.5557238034107
3341.4752058588588	3301.7872258785023	3343.6156627123755	3348.2556915782334	3205.9863589912943	3330.8464020190922	3315.2580608027965	3239.89925791182	3339.5586406118136	3261.440425061928	3352.6690148795196	3283.9231528788837	3357.6600807960976	3416.44914575476	3343.8413996051404	3375.2516209864016	3381.0241671909275	3346.900058754935	3392.4197817626928	3275.3533504506045	3291.999307606925	3340.966399930137	3339.680850024874	3345.5925205000253	3350.074817853399	3387.7292939070726	3227.784710805731	3348.177568895505	3298.9639878791563	3287.5557238034107
3341.2894752259863	3301.356020237843	3343.6156627123755	3347.4971552209468	3205.9863589912943	3330.8464020190922	3314.638382216208	3239.5829489519556	3339.5586406118136	3261.3176530423543	3352.3918999882553	3283.9025042421304	3357.6600807960976	3416.3606809273283	3343.8413996051404	3374.850874388675	3381.0241671909275	3346.878390451343	3392.4197817626928	3275.322437754865	3291.938479082375	3340.8629234632654	3339.5852731562095	3345.5925205000253	3349.91311510252	3387.7292939070726	3227.7106356833583	3348.177568895505	3298.7062904936333	3287.5557238034107
3341.2894752259863	3301.356020237843	3343.6156627123755	3346.381163966543	3205.9863589912943	3330.8464020190922	3313.650592908543	3239.348477564695	3339.502968211318	3261.2411184098073	3352.0157436552217	3283.835257858418	3357.534257042945	3416.3606809273283	3343.784490303161	3374.3848980653934	3381.0241671909275	3346.878390451343	3392.4197817626928	3275.2845880031923	3291.7326037061384	3340.787464293031	3339.5852731562095	3345.5925205000253	3349.356381242239	3387.7292939070726	3227.4057959842876	3348.092045082798	3298.69147752228	3287.5056177285123
3341.1445488695144	3301.356020237843	3343.5492748460542	3346.381163966543	3205.8550454180872	3330.8464020190922	3313.309337774422	3238.6732325702646	3339.157547808062	3261.2411184098073	3351.8362747147853	3283.835257858418	3357.3936109602896	3416.3606809273283	3343.7411030448	3373.517214721826	3380.9634762653154	3346.878390451343	3392.396229413491	3275.2504401603637	3291.537991809557	3340.787464293031	3339.5297952760893	3345.5925205000253	3349.1147535350105	3387.7292939070726	3227.2000693432446	3347.950149221713	3298.65676828671	3287.5056177285123
3341.1445488695144	3301.356020237843	3343.5492748460542	3346.2736146032353	3205.8550454180872	3330.822346423756	3312.5882448793336	3238.6732325702646	3339.157547808062	3261.2411184098073	3351.7926737497305	3283.835257858418	3357.2436301461844	3416.3606809273283	3343.675520448369	3373.260948327401	3380.940759261837	3346.0910119019136	3392.396229413491	3275.0575742638493	3291.4274840533144	3340.728599556065	3339.5297952760893	3345.589545708349	3348.7532376009754	3387.6558940576288	3227.0479833192535	3347.950149221713	3298.421750912198	3287.5056177285123
3341.1445488695144	3301.356020237843	3343.5492748460542	3346.116257034501	3205.8550454180872	3330.822346423756	3312.504303183994	3238.3382980158385	3339.1220828355094	3261.2411184098073	3351.328106486077	3283.835257858418	3357.1352434113155	3416.3606809273283	3343.675520448369	3372.7049425143828	3380.6218248147134	3346.0910119019136	3392.239029580932	3274.8042631981803	3291.247804067263	3340.6963990708173	3339.5297952760893	3345.589545708349	3348.0969797736116	3387.6558940576288	3226.608365873999	3347.887653043618	3298.421750912198	3287.427625559025
3340.9988887198683	3301.356020237843	3343.5492748460542	3346.116257034501	3205.8356303365476	3330.822346423756	3311.713844831399	3238.3382980158385	3339.1220828355094	3261.2235529160193	3350.9186429841484	3283.8039395773794	3356.9009479174865	3415.8457846483575	3343.5548123888875	3372.492461337236	3379.9156683741703	3345.748069077858	3392.239029580932	3274.8042631981803	3290.7991702083323	3340.6963990708173	3339.467444066968	3345.589545708349	3348.0299621970335	3387.4871833850157	3226.334756474647	3347.7884288493487	3298.1613760365	3287.427625559025
3340.9265675069555	3301.0994645282954	3343.352046922618	3346.0284065388605	3205.8356303365476	3330.816144640647	3311.049641425245	3238.0321405223035	3339.1220828355094	3261.2235529160193	3350.870802596607	3283.8039395773794	3356.800771742026	3415.8457846483575	3343.059731541375	3372.067345303841	3379.824093741196	3345.748069077858	3392.1093964831316	3274.8042631981803	3290.683748570916	3340.483691404353	3339.467444066968	3345.589545708349	3346.9802070200717	3387.4871833850157	3226.2416562673247	3347.7884288493487	3298.1613760365	3287.427625559025
3340.9265675069555	3301.0994645282954	3343.352046922618	3345.924851302518	3205.8356303365476	3330.779187164512	3310.9836684720235	3237.5848692377203	3339.1108845401473	3261.2235529160193	3350.870802596607	3283.8039395773794	3356.7472107142826	3415.8457846483575	3342.966773688442	3371.6722992633486	3379.824093741196	3345.5951376879693	3392.014068287513	3274.8042631981803	3290.591409055271	3340.413338204052	3339.389610977238	3345.4986275087585	3345.924840283389	3387.282364948966	3226.025523313655	3347.7884288493487	3297.7134745770745	3287.427625559025
3340.777414052582	3301.0994645282954	3343.352046922618	3344.7653024192355	3205.8356303365476	3330.779187164512	3307.2870824154215	3237.5848692377203	3338.9870339898494	3261.160336247176	3350.6608260081207	3283.8039395773794	3355.936028779047	3415.8457846483575	3342.966773688442	3371.026569628182	3379.6459273841115	3345.3667827593554	3392.014068287513	3274.789429364424	3290.591409055271	3340.413338204052	3339.3599794985685	3345.4986275087585	3345.1366618305105	3387.282364948966	3226.025523313655	3347.7884288493487	3297.5884084857917	3287.427625559025
3340.676365295876	3301.0994645282954	3343.20265420954	3344.4038095764354	3205.727141361918	3330.738967545999	3306.4273560334127	3237.455121579528	3338.8800532539817	3261.160336247176	3350.546488504677	3283.713168492083	3354.9341610462475	3415.732251800525	3342.966773688442	3369.5100623419758	3379.520567623713	3344.718222417119	3392.014068287513	3274.7642224098063	3290.4227001115705	3340.413338204052	3339.2976457773552	3345.4986275087585	3344.8998812295026	3387.1256502787446	3225.293253877053	3347.7884288493487	3297.5884084857917	3287.427625559025
3340.614530125456	3301.0994645282954	3343.20265420954	3344.236333585098	3205.727141361918	3330.738967545999	3306.100146624762	3237.2584580364546	3338.8800532539817	3260.88170231554	3350.546488504677	3283.6293907888657	3354.7334516770716	3415.434257645633	3342.966773688442	3369.260189281871	3379.520567623713	3344.3816261413185	3392.014068287513	3274.7642224098063	3290.2913458059975	3340.413338204052	3339.247813911556	3345.4986275087585	3344.367929758155	3387.1256502787446	3225.293253877053	3347.7884288493487	3297.5884084857917	3287.427625559025
3340.614530125456	3301.0994645282954	3343.20265420954	3343.836243204717	3205.674803799719	3330.6960769705593	3305.58960284853	3237.1294977554016	3338.8551449214688	3260.5304504118876	3350.5188326100106	3283.6293907888657	3354.4476624827457	3415.434257645633	3342.966773688442	3368.5260268256543	3379.432514010243	3344.3330010395157	3391.935753725643	3274.7642224098063	3290.0905233589865	3340.413338204052	3339.209000435695	3345.4986275087585	3344.197192664424	3386.870818489483	3224.90397363857	3347.748280584875	3297.483725617699	3287.427625559025
3340.614530125456	3301.0994645282954	3343.20265420954	3343.322516950365	3205.674803799719	3330.6960769705593	3304.834095802332	3237.1294977554016	3338.631322505114	3260.5304504118876	3350.517033340493	3283.6293907888657	3354.3355923694835	3415.220916179825	3342.966773688442	3368.2675864070275	3379.432514010243	3343.6805353710915	3391.935753725643	3274.7642224098063	3289.8581430275776	3340.413338204052	3339.209000435695	3345.4768610382307	3343.9979605841986	3386.870818489483	3224.599806272922	3347.748280584875	3297.4676715271025	3287.427625559025
3340.3514521333364	3301.0994645282954	3343.20265420954	3343.180515378214	3205.674803799719	3330.656615135015	3304.813882461244	3237.1294977554016	3338.631322505114	3260.289160733831	3350.489395307385	3283.6293907888657	3353.992230030923	3415.220916179825	3342.438616515781	3367.765227363253	3379.432514010243	3343.483870883619	3391.609912825924	3274.64077821706	3289.465173181442	3340.413338204052	3339.209000435695	3345.3650247398255	3343.7427490119317	3386.870818489483	3224.575485958539	3347.748280584875	3297.434661233357	3287.427625559025
3340.0699928803956	3301.0994645282954	3343.196080892396	3342.7581194138993	3205.587472525029	3330.656615135015	3304.6757402249314	3237.1164432811584	3338.568331765614	3259.916451570469	3350.0289340145564	3283.6293907888657	3353.6540823401197	3415.220916179825	3342.3099701047677	3367.2675188424982	3379.1797231900923	3343.1641500004343	3391.5615997939453	3274.64077821706	3289.2041938490784	3340.2843429608124	3339.1382516989606	3345.3650247398255	3343.7427490119317	3386.870818489483	3224.4028713528483	3347.5019165817534	3297.3545160511726	3287.427625559025
3339.8733840711443	3301.0994645282954	3342.434746536351	3342.7581194138993	3205.4725308853867	3330.5771432102847	3304.1492431919255	3236.9057721313598	3338.568331765614	3259.916451570469	3350.0215380148766	3283.6293907888657	3353.494865921964	3414.997892491404	3342.088943513713	3367.2299300760587	3378.6299099039175	3342.902395545111	3391.4515793497812	3274.5868242717015	3288.962179275068	3340.2843429608124	3339.1382516989606	3345.3650247398255	3343.0623937833093	3386.870818489483	3224.2563613743823	3347.5019165817534	3297.3545160511726	3287.427625559025
3339.788470853559	3301.0994645282954	3342.240003593147	3342.5785184847655	3205.4725308853867	3330.5771432102847	3303.799847137604	3236.5985756730333	3338.539394291592	3259.614361926706	3349.811412258641	3283.6293907888657	3353.315882585375	3414.3456622523454	3342.021506994869	3366.51584259446	3378.4151970938956	3342.5842565509124	3391.425692232984	3274.5868242717015	3288.7758415944254	3340.2843429608124	3339.1382516989606	3345.3650247398255	3342.712274855276	3386.870818489483	3223.9699884262263	3347.461803461324	3297.351833909408	3287.427625559025
3339.788470853559	3301.0994645282954	3342.240003593147	3342.507745502821	3205.1128364261867	3330.5771432102847	3303.586264284701	3236.5985756730333	3338.4535924422084	3259.614361926706	3349.811412258641	3283.6293907888657	3353.0614119143142	3413.9631726972584	3342.021506994869	3366.0731338657774	3378.4151970938956	3342.53204758298	3390.991632739131	3274.5145198122027	3288.6398417806085	3340.2344292092343	3339.1382516989606	3345.3650247398255	3342.141938388418	3386.870818489483	3223.596021646901	3347.461803461324	3297.338340710628	3287.427625559025
3339.7415189832955	3301.0994645282954	3342.240003593147	3342.2078351643718	3205.1128364261867	3330.5771432102847	3302.892979357468	3236.197644080257	3338.4535924422084	3259.6120900341116	3349.553924732103	3283.6293907888657	3352.7924849508227	3413.9631726972584	3342.021506994869	3365.8242678854795	3378.114261644691	3341.8065974452375	3390.991632739131	3274.438048826647	3288.517963308278	3340.2344292092343	3338.970451556974	3345.0099282927886	3341.837592082757	3386.870818489483	3223.356245288954	3347.461803461324	3297.257646040275	3287.427625559025
3339.726108302743	3301.0994645282954	3342.240003593147	3341.9776499902982	3205.1128364261867	3330.5771432102847	3302.520959565441	3236.197644080257	3338.440058933666	3259.5787918763262	3349.4185747842544	3283.6293907888657	3352.6734110441002	3413.9631726972584	3341.9530549303427	3365.6248918544943	3377.8567609897846	3341.684497220091	3390.7155613370505	3274.438048826647	3288.503402843272	3340.2344292092343	3338.970451556974	3344.9462121186016	3341.6105418374523	3386.870818489483	3222.930722742569	3347.461803461324	3297.059257429165	3287.420497082031
3339.726108302743	3301.0994645282954	3342.240003593147	3341.956907690663	3205.025928798573	3330.5771432102847	3302.033050339006	3236.1319170610573	3338.440058933666	3259.2926011935087	3349.4185747842544	3283.6293907888657	3352.58316614265	3413.9631726972584	3341.819375442683	3365.5377684055193	3377.226501523639	3341.313741405578	3390.379980108828	3274.3788428676585	3288.3481561657536	3340.2344292092343	3338.970451556974	3344.749266125992	3341.441117285348	3386.870818489483	3222.930722742569	3347.461803461324	3296.6696718747407	3287.420497082031
3339.726108302743	3301.0994645282954	3342.081470665365	3341.82994604912	3204.843267814487	3330.5771432102847	3301.7151799916887	3235.639986522314	3338.440058933666	3259.2926011935087	3349.4185747842544	3283.6102182067307	3352.559878020866	3413.865938615789	3341.819375442683	3365.377894277158	3377.226501523639	3341.3035415640998	3390.1680133542745	3274.3788428676585	3288.3481561657536	3340.2070340730615	3338.970451556974	3344.522221144348	3341.3885457242186	3386.7587934959274	3222.6837011247553	3347.456423309456	3296.4211748799253	3287.420497082031
3339.5235337993663	3301.0994645282954	3342.049552734069	3341.2793789692655	3204.769303893947	3330.517620097882	3301.18717563924	3235.518006566945	3338.440058933666	3259.1377063442433	3349.280539785423	3283.6102182067307	3352.397328403736	3413.7952379062062	3341.722105757321	3365.045014900509	3377.226501523639	3341.1443365830755	3390.1680133542745	3274.3741865361394	3288.3481561657536	3340.2070340730615	3338.970451556974	3344.232925253355	3341.2100858002905	3386.715096324101	3222.2360504226426	3347.3738275571286	3296.307419700726	3287.420497082031
3339.470627182458	3301.0994645282954	3341.8260058665414	3340.9231911674287	3204.449491358669	3330.517620097882	3300.901823643204	3235.518006566945	3338.440058933666	3259.1377063442433	3349.215469472745	3283.6102182067307	3352.166560661624	3413.7952379062062	3341.722105757321	3364.878142547509	3377.226501523639	3340.9373961809997	3389.8310050154732	3274.251476595362	3287.647505220112	3340.2070340730615	3338.9381114800126	3344.21781972043	3341.1437518621124	3386.496114367773	3222.2360504226426	3347.279763486099	3296.182995758032	3287.420497082031
3339.470627182458	3301.0994645282954	3341.8260058665414	3340.6111585664516	3204.35217962061	3330.502405920664	3300.6122438761026	3235.499435038627	3338.440058933666	3258.7603299490233	3349.1928489118563	3283.58070472282	3351.902839112782	3413.61048763554	3341.722105757321	3364.878142547509	3377.226501523639	3340.922634558796	3389.4596612581972	3274.251476595362	3287.4586513593044	3340.2070340730615	3338.8426486571043	3344.0251876832685	3340.5780143569655	3386.496114367773	3222.0927920552026	3347.279763486099	3296.182995758032	3287.420497082031
3339.470627182458	3301.0994645282954	3341.8260058665414	3340.5480491216335	3204.317806185878	3330.502405920664	3299.864546497117	3235.142676740735	3338.440058933666	3258.677986492314	3349.1254529360085	3283.58070472282	3351.5346231805133	3413.61048763554	3341.722105757321	3364.801977084883	3377.226501523639	3340.922634558796	3389.4596612581972	3274.251476595362	3287.3941226397196	3340.2070340730615	3338.8426486571043	3343.9279656634426	3340.5179633703137	3386.496114367773	3221.641912961725	3347.279763486099	3295.849500572205	3287.420497082031
3339.470627182458	3301.0994645282954	3341.778828118797	3340.5480491216335	3204.2642233472843	3330.502405920664	3299.248794559636	3235.142676740735	3338.440058933666	3258.5141402613963	3349.074281372475	3283.5433311777147	3351.4773573844736	3413.61048763554	3341.722105757321	3364.801977084883	3377.226501523639	3340.922634558796	3389.4596612581972	3274.251476595362	3287.3941226397196	3340.13097203141	3338.8426486571043	3343.860988609334	3340.5179633703137	3386.496114367773	3221.203054075645	3347.222336142734	3295.7178584658595	3287.420497082031
3339.470627182458	3301.0994645282954	3341.6594189148154	3340.4090526249383	3204.2642233472843	3330.502405920664	3299.248794559636	3234.6528025886164	3338.405468246691	3258.307077089722	3349.0339097113883	3283.5140256627246	3351.4773573844736	3413.61048763554	3341.722105757321	3364.801977084883	3377.226501523639	3340.922634558796	3389.4194727982467	3274.251476595362	3287.3871871490464	3340.0787409702134	3338.8426486571043	3343.474550884037	3340.5179633703137	3386.496114367773	3220.996264944336	3347.222336142734	3295.6477473565774	3287.420497082031
3339.470627182458	3301.0994645282954	3341.6594189148154	3340.4090526249383	3204.2642233472843	3330.502405920664	3299.077852699093	3233.601618773445	3338.405468246691	3258.0825253688745	3348.9035907093185	3283.5140256627246	3351.0358457412503	3413.61048763554	3341.700002837303	3363.4143068277435	3377.226501523639	3340.808201857966	3389.4194727982467	3274.251476595362	3287.3871871490464	3339.9562320078553	3338.8426486571043	3343.453939140968	3340.411246986083	3386.496114367773	3220.996264944336	3347.222336142734	3295.6391951397236	3287.3958663594244
3339.043262260029	3300.9714535196813	3341.6594189148154	3340.4090526249383	3204.2642233472843	3330.502405920664	3298.5552546182034	3233.498558528688	3338.405468246691	3258.0825253688745	3348.884775611088	3283.5140256627246	3350.8027146696563	3413.61048763554	3341.700002837303	3362.727071562968	3377.1939231640063	3340.808201857966	3389.4194727982467	3274.251476595362	3286.9481782418757	3339.9562320078553	3338.8426486571043	3342.831703009552	3340.411246986083	3386.4005850907447	3220.6930299428236	3347.222336142734	3295.3675850341688	3287.3958663594244
3339.043262260029	3300.9714535196813	3341.525289982394	3340.4090526249383	3204.107723896526	3330.502405920664	3298.3693934119506	3233.422459770041	3338.405468246691	3257.8736090153334	3348.884775611088	3283.5140256627246	3350.54284815886	3413.61048763554	3341.700002837303	3361.9012264483545	3377.1939231640063	3340.699465683157	3389.417569190197	3274.251476595362	3286.8520120515827	3339.9562320078553	3338.7534359989936	3342.831703009552	3340.411246986083	3386.3950769333787	3220.596998214288	3347.222336142734	3295.292384323072	3287.3958663594244
3339.023214999638	3300.9714535196813	3341.525289982394	3340.3835429025517	3204.107723896526	3330.502405920664	3298.200660443108	3233.307700278966	3338.405468246691	3257.8736090153334	3348.653147054808	3283.5140256627246	3350.4022790842646	3413.61048763554	3341.603961019968	3361.4759967189625	3377.1939231640063	3340.5435963636164	3389.417569190197	3274.251476595362	3286.8520120515827	3339.8407885171964	3338.7370177773114	3342.831703009552	3340.169505529185	3386.3950769333787	3220.596998214288	3346.857102754014	3295.1835507185633	3287.3958663594244
3339.023214999638	3300.9714535196813	3341.4532821546686	3340.1782151899524	3204.0921691435433	3330.494010182718	3297.8755134497947	3233.307700278966	3338.405468246691	3257.8736090153334	3348.627134198209	3283.5140256627246	3350.2680229587013	3413.61048763554	3341.5126327102425	3361.0298451235617	3377.0975188935204	3340.3842084644784	3389.338441791382	3274.251476595362	3286.7029141477315	3339.8407885171964	3338.73048668112	3342.6815833072214	3340.126818251935	3386.3950769333787	3220.596998214288	3346.659916015798	3295.006362967507	3287.3958663594244
3338.9951775861555	3300.9714535196813	3341.360245625676	3340.1782151899524	3204.0186241227048	3330.376820714015	3297.392366043437	3233.2513780831873	3338.292620675913	3257.649660258154	3348.494921642403	3283.5140256627246	3349.8920988918862	3413.486893978341	3341.5126327102425	3360.4191390393894	3377.0975188935204	3340.3842084644784	3389.338441791382	3274.251476595362	3286.6392801985567	3339.8407885171964	3338.73048668112	3342.615615087037	3339.8425157530673	3386.3950769333787	3220.577955000913	3346.3715763761593	3295.006362967507	3287.3958663594244
3338.9951775861555	3300.9714535196813	3341.357387699726	3340.0862316906246	3203.907101909134	3330.3664367421475	3297.392366043437	3232.9587498954334	3338.292620675913	3257.6239475391408	3348.4620872538976	3283.5140256627246	3349.849946918085	3413.480315423926	3341.5126327102425	3360.376602527886	3377.0430724278935	3340.080959660184	3389.2611630882748	3274.251476595362	3286.558300590501	3339.8407885171964	3338.73048668112	3342.4685352724346	3339.617745622453	3386.315948130458	3220.577955000913	3346.3715763761593	3294.5635754502846	3287.3958663594244
3338.9951775861555	3300.9714535196813	3341.0488163306663	3339.9699899137995	3203.8685308746526	3330.3189460050526	3297.377181902729	3232.719235044615	3338.292620675913	3257.49334030738	3348.4620872538976	3283.5140256627246	3349.6010825663384	3413.1827048780674	3341.5126327102425	3360.2182695623924	3377.0430724278935	3339.990840915426	3389.206448790866	3274.251476595362	3286.2318679200225	3339.8407885171964	3338.73048668112	3342.3741700054484	3339.1162129099334	3386.315948130458	3220.5154994885556	3346.3249973057523	3294.5375897342765	3287.3958663594244
3338.9951775861555	3300.9714535196813	3340.9393648859213	3339.7064723420317	3203.7515722771013	3330.3189460050526	3297.377181902729	3232.654553196595	3338.292620675913	3257.4624091585224	3348.459367470445	3283.5140256627246	3349.30616328316	3413.1827048780674	3341.5126327102425	3359.32692324979	3377.0430724278935	3339.9803204180407	3389.1313796834033	3274.251476595362	3286.2318679200225	3339.766277243235	3338.73048668112	3342.3112033168572	3339.027055875431	3386.315948130458	3220.4413994638558	3346.288879796433	3294.3521884696797	3287.32128867523
3338.9318881764184	3300.915743481376	3340.7253696018824	3339.7064723420317	3203.7383642726686	3330.1514730585823	3297.331098722235	3232.654553196595	3338.292620675913	3257.3966468700655	3348.368742213209	3283.5140256627246	3349.207435715	3413.1827048780674	3341.4905331764003	3358.268617889501	3376.976578666795	3339.832519576489	3389.1313796834033	3274.2016547029625	3286.1842078914706	3339.766277243235	3338.73048668112	3342.3112033168572	3338.88399288659	3386.315948130458	3220.318379754341	3346.288879796433	3294.2509812105873	3287.32128867523
3338.900074856249	3300.915743481376	3340.58916677778	3339.518329302821	3203.5084227347984	3330.0951214028605	3297.288632421276	3232.654553196595	3338.262686116732	3257.356127160121	3348.368742213209	3283.5133836842033	3349.071508827757	3413.1827048780674	3341.4905331764003	3357.815388271506	3376.976578666795	3339.6553871187907	3389.012439773983	3274.2016547029625	3285.9731254412254	3339.746466194988	3338.73048668112	3342.25608405954	3338.75308513543	3386.315948130458	3220.234404271875	3346.171776600386	3294.1176669527244	3287.32128867523
3338.900074856249	3300.915743481376	3340.58916677778	3339.518329302821	3203.4613808728436	3330.0951214028605	3297.22023602441	3232.3970048320607	3338.262686116732	3257.23841441681	3348.368742213209	3283.5133836842033	3348.917081564827	3413.1827048780674	3341.4819012326184	3357.373975169084	3376.976578666795	3339.4154244259175	3389.0055808735337	3274.125906259163	3285.876235318503	3339.59490111454	3338.73048668112	3342.083560718135	3338.374042010685	3386.315948130458	3220.151792252523	3345.6937322064014	3294.1176669527244	3287.32128867523
3338.900074856249	3300.7913990419856	3340.58916677778	3339.310166284334	3203.3468162576246	3330.0951214028605	3297.212586469343	3232.3970048320607	3338.262686116732	3257.23841441681	3348.368742213209	3283.5133836842033	3348.917081564827	3413.1063923842935	3341.344558750316	3356.8345546136857	3376.976578666795	3339.0692644914534	3388.815694000298	3274.125906259163	3285.8348801463667	3339.5239883085183	3338.73048668112	3342.0274802684735	3338.272570766775	3386.2325388053246	3219.992912395527	3345.6937322064014	3294.100480844107	3287.32128867523
3338.900074856249	3300.7913990419856	3340.58916677778	3339.1439454176107	3203.3468162576246	3329.9883390582963	3296.9682383689105	3232.375162046578	3338.262686116732	3257.1578506300975	3348.368742213209	3283.5133836842033	3348.917081564827	3413.1063923842935	3341.344558750316	3356.5450684205853	3376.976578666795	3338.6014848392842	3388.418347753301	3274.125906259163	3285.788532192133	3339.5239883085183	3338.73048668112	3342.0274802684735	3338.1189689516664	3386.2325388053246	3219.8727161192014	3345.6937322064014	3294.100480844107	3287.32128867523
3338.900074856249	3300.7913990419856	3340.58916677778	3338.9938385500627	3203.3468162576246	3329.9883390582963	3296.903947514539	3232.375162046578	3338.262686116732	3257.1578506300975	3348.2286032477296	3283.5133836842033	3348.6801826762758	3413.1063923842935	3341.344558750316	3355.183834509748	3376.976578666795	3338.583426267972	3388.418347753301	3274.0849928629905	3285.788532192133	3339.410597497396	3338.704539686886	3341.882166522268	3338.1189689516664	3386.2325388053246	3219.619635557069	3345.6937322064014	3294.0486384603264	3287.300123036405
3338.887027038573	3300.7913990419856	3340.58916677778	3338.8139660535517	3203.243983720274	3329.9080175991508	3296.807149229482	3232.1791305522684	3338.2140889840834	3257.1283779415753	3348.131552216476	3283.5133836842033	3348.532517298876	3413.1063923842935	3341.344558750316	3354.6040317924217	3376.9274290604562	3338.443657065506	3388.159009563823	3274.0849928629905	3285.771291718095	3339.3937083650144	3338.704539686886	3341.8193429387384	3338.0427223218285	3386.2325388053246	3219.619635557069	3345.6937322064014	3293.952915731199	3287.300123036405
3338.8435065861936	3300.7913990419856	3340.58916677778	3338.7484102118187	3203.142071141082	3329.9080175991508	3296.5556455437163	3232.077965294726	3338.1076923321784	3257.1283779415753	3348.131552216476	3283.5133836842033	3348.356227718377	3413.1063923842935	3341.2967647176265	3353.7285394870173	3376.9274290604562	3338.2439792553746	3388.080221707101	3274.068697725613	3285.771291718095	3339.2940143927763	3338.661461274216	3341.815194900457	3338.0427223218285	3386.2325388053246	3219.619635557069	3345.6937322064014	3293.952915731199	3287.300123036405
3338.8435065861936	3300.7913990419856	3340.58916677778	3338.4074388047197	3203.142071141082	3329.9080175991508	3296.4797193789154	3232.0043669083802	3338.0576873409836	3257.1283779415753	3348.131552216476	3283.5133836842033	3348.281750742617	3413.1063923842935	3340.9716564432533	3353.238171184891	3376.9274290604562	3338.2439792553746	3388.042360973566	3274.068697725613	3285.4727506520644	3339.2940143927763	3338.6231141835538	3341.536467417832	3337.9741331229566	3386.1370164282775	3219.619635557069	3345.6139298334315	3293.7779142059944	3287.300123036405
3338.7154513086307	3300.7913990419856	3340.5861486098725	3338.4074148652016	3202.9102189985465	3329.9080175991508	3296.31137050207	3231.959957724585	3338.0576873409836	3257.1283779415753	3348.0434076238666	3283.5133836842033	3348.139779738039	3413.1063923842935	3340.894077320314	3352.8358916993243	3376.9274290604562	3338.084139506152	3388.042360973566	3274.068697725613	3285.409963203878	3339.2940143927763	3338.6231141835538	3341.47116120778	3337.722632493833	3386.1370164282775	3219.619635557069	3345.6139298334315	3293.5114619852584	3287.300123036405
3338.7154513086307	3300.7913990419856	3340.5581077202705	3338.001201222841	3202.9102189985465	3329.9080175991508	3296.310370753491	3231.8845266115623	3338.032892063733	3257.113348382194	3348.0418052088125	3283.5133836842033	3347.9579835167315	3413.087609446118	3340.801642914522	3352.278345767191	3376.7369727585456	3337.973154991858	3388.042360973566	3273.989469127235	3285.3451877581224	3339.2940143927763	3338.5651621668153	3341.389204159117	3337.6844497331967	3386.1370164282775	3219.5941937935277	3345.602724591425	3293.3016392296154	3287.300123036405
3338.7039803519874	3300.7913990419856	3340.519282484558	3337.9469805343465	3202.9102189985465	3329.9080175991508	3296.0299651575583	3231.8014430593357	3338.032892063733	3257.113348382194	3348.0418052088125	3283.5133836842033	3347.956468486563	3413.087609446118	3340.801642914522	3351.793548380154	3376.647741733591	3337.770000687682	3388.042360973566	3273.989469127235	3285.2990652805356	3339.2940143927763	3338.5651621668153	3341.3016807322697	3337.61601283246	3386.1370164282775	3219.5090401082016	3345.553163523951	3293.255776581809	3287.300123036405
3338.7039803519874	3300.7913990419856	3340.4247020462253	3337.5470294391157	3202.9102189985465	3329.9080175991508	3296.0299651575583	3231.8014430593357	3338.032892063733	3257.095441830861	3348.0418052088125	3283.5133836842033	3347.9541690590722	3412.9960789613647	3340.801642914522	3351.5603725934507	3376.647741733591	3337.770000687682	3387.921498876548	3273.989469127235	3285.2212539890297	3338.8659699480054	3338.5651621668153	3341.154039505636	3337.61601283246	3386.1370164282775	3219.4572423869795	3345.553163523951	3293.117133327347	3287.300123036405
3338.7039803519874	3300.7913990419856	3340.3782071065843	3337.5297266732982	3202.8330518331877	3329.9080175991508	3295.967298413114	3231.8014430593357	3338.032892063733	3257.095441830861	3347.983529459558	3283.5020022248373	3347.410046029364	3412.9960789613647	3340.801642914522	3350.908522075457	3376.647741733591	3337.770000687682	3387.921498876548	3273.989469127235	3285.2212539890297	3338.739445995191	3338.417738101547	3341.154039505636	3337.61601283246	3386.1370164282775	3219.411180782743	3345.4980583772053	3293.0262992491525	3287.300123036405
3338.7039803519874	3300.753151181278	3340.360396433177	3337.378373227746	3202.719492279209	3329.8852593781303	3295.9041470880766	3231.6906254676155	3338.0038150319133	3257.095441830861	3347.983529459558	3283.5020022248373	3347.410046029364	3412.9960789613647	3340.7430416305688	3350.5106206420655	3376.647741733591	3337.770000687682	3387.921498876548	3273.987657076778	3285.1172838902576	3338.549719320753	3338.417738101547	3341.0940212654095	3337.53032729049	3386.1370164282775	3219.3642494131655	3345.4980583772053	3292.9642590070566	3287.300123036405
3338.6860264937327	3300.753151181278	3340.360396433177	3337.378373227746	3202.61281819678	3329.8852593781303	3295.785207140531	3231.64609383034	3338.0038150319133	3256.9755829461465	3347.8142115149067	3283.5020022248373	3347.228395854915	3412.60738039628	3340.7219262927665	3350.0408526512756	3376.647741733591	3337.770000687682	3387.921498876548	3273.987657076778	3285.1061494214205	3338.3978121716036	3338.407236360707	3341.0082377263598	3337.2308483049146	3386.1370164282775	3219.3642494131655	3345.4980583772053	3292.9563268200704	3287.300123036405
3338.667609896633	3300.753151181278	3340.3390759807667	3337.2146275308664	3202.612235560188	3329.8852593781303	3295.570575350324	3231.64609383034	3338.0038150319133	3256.914617564641	3347.8142115149067	3283.5020022248373	3347.1526561897767	3412.60738039628	3340.7219262927665	3349.856843615653	3376.647741733591	3337.770000687682	3387.921498876548	3273.987657076778	3285.006302236576	3338.2801242060714	3338.407236360707	3341.0082377263598	3337.1762261296944	3386.1370164282775	3219.279867993017	3345.4980583772053	3292.9002427909254	3287.300123036405
3338.667609896633	3300.727714369155	3340.3018032279883	3337.2146275308664	3202.612235560188	3329.852829904779	3295.4561164544734	3231.6346467474696	3337.988680094624	3256.914617564641	3347.730490356651	3283.5020022248373	3347.0196057290514	3412.60738039628	3340.7219262927665	3349.494379510499	3376.600122626366	3337.770000687682	3387.921498876548	3273.987657076778	3285.006302236576	3338.1120886376593	3338.407236360707	3341.0082377263598	3337.1202366835687	3386.1370164282775	3219.279867993017	3345.4980583772053	3292.8885879514664	3287.300123036405
3338.667609896633	3300.727714369155	3340.3018032279883	3337.1751753745502	3202.59166535283	3329.852829904779	3295.339025289572	3231.4516697950535	3337.9727306472446	3256.7985787744587	3347.730490356651	3283.5020022248373	3346.5473197936462	3412.60738039628	3340.6763381949418	3349.2867784323744	3376.600122626366	3337.770000687682	3387.7930994258077	3273.925264085796	3284.948725483523	3338.032743983549	3338.407236360707	3341.001522177636	3336.672773365659	3386.1370164282775	3219.0888614707123	3345.4980583772053	3292.8812727048808	3287.300123036405
3338.6577631802784	3300.727714369155	3340.3018032279883	3336.8466549440127	3202.59166535283	3329.852829904779	3295.220567150338	3231.0450263202974	3337.9727306472446	3256.7985787744587	3347.640518728515	3283.5020022248373	3346.1086713251366	3412.5073195508876	3340.6512215821404	3348.131494013109	3376.600122626366	3337.5155606268563	3387.7319373097303	3273.925264085796	3284.9445849771755	3337.7187905935666	3338.407236360707	3340.920805771013	3336.5974877592857	3386.1370164282775	3219.0888614707123	3345.4215815123453	3292.871853244916	3287.300123036405
3338.6577631802784	3300.727714369155	3340.3018032279883	3336.7790928665463	3202.5837435693734	3329.852829904779	3295.220567150338	3230.4475119673643	3337.9727306472446	3256.7985787744587	3347.640518728515	3283.4897091665644	3345.98238975516	3412.501049352177	3340.4456883518314	3342.2232362992254	3376.600122626366	3337.5155606268563	3387.69194480936	3273.925264085796	3284.8021016915545	3337.712008487693	3338.3814035417545	3340.9168197212493	3336.4454443979816	3386.1370164282775	3218.9488506011235	3345.4215815123453	3292.8364066290674	3287.300123036405
3338.6462477688265	3300.727714369155	3340.3018032279883	3336.7790928665463	3202.4726902457705	3329.852829904779	3295.2163592427814	3230.2342553143926	3337.9727306472446	3256.7985787744587	3347.640518728515	3283.4582365638976	3345.830327699588	3411.9233359905656	3340.4456883518314	3340.5927148091537	3376.600122626366	3337.5155606268563	3387.630905182221	3273.925264085796	3284.8021016915545	3337.549171151051	3338.3814035417545	3340.846928778983	3336.4454443979816	3386.1370164282775	3218.9488506011235	3345.400486032918	3292.7661667813277	3287.300123036405
3338.6462477688265	3300.7073083564414	3340.3018032279883	3336.7790928665463	3202.4726902457705	3329.852829904779	3295.1510540834674	3229.950780393002	3337.9727306472446	3256.738960389521	3347.604120212456	3283.4582365638976	3345.2641730943633	3411.9199762328235	3340.4456883518314	3339.892292116856	3376.600122626366	3337.5155606268563	3387.5134956646853	3273.925264085796	3284.7726361195614	3337.442744440896	3338.3814035417545	3340.811165380906	3336.4237110512777	3386.1370164282775	3218.885190141978	3345.379911621047	3292.7639091315395	3287.246575307178
3338.5182639974773	3300.7073083564414	3340.3018032279883	3336.7790928665463	3202.47236033709	3329.852829904779	3294.998789485614	3229.642603475766	3337.9497392985077	3256.6059157620184	3347.603822278545	3283.4582365638976	3344.667238960248	3411.9199762328235	3340.4456883518314	3339.4856930347105	3376.600122626366	3337.5155606268563	3387.341370939478	3273.925264085796	3284.7352059138566	3337.2664500679	3338.3591774297797	3340.811165380906	3336.4237110512777	3386.1370164282775	3218.852637370727	3345.3776981469427	3292.7158961281034	3287.2106564930027
3338.5182639974773	3300.6769350647896	3340.3018032279883	3336.7790928665463	3202.47236033709	3329.8368011910866	3294.722539596427	3229.242117733484	3337.9435538715034	3256.6059157620184	3347.5857123155147	3283.4582365638976	3344.3184711167964	3411.9199762328235	3340.4456883518314	3338.458154593301	3376.5318056538013	3337.4467466095634	3387.341370939478	3273.925264085796	3284.5548400841694	3337.1291706036727	3338.3591774297797	3340.811165380906	3336.4237110512777	3386.1370164282775	3218.8277168571985	3345.3776981469427	3292.553093467037	3287.2106564930027
3338.5182639974773	3300.6625023659262	3340.3018032279883	3336.7790928665463	3202.47236033709	3329.8368011910866	3294.5931454383112	3228.7327840946327	3337.9435538715034	3256.6059157620184	3347.5857123155147	3283.425087285784	3344.217622078175	3411.9199762328235	3340.4456883518314	3337.696447778011	3376.5318056538013	3337.431766180197	3387.2396729052343	3273.925264085796	3284.456825773661	3337.1291706036727	3338.3591774297797	3340.811165380906	3336.4237110512777	3386.1370164282775	3218.802154514471	3345.2046322185497	3292.4497806855097	3287.2106564930027
3338.5182639974773	3300.481198954831	3340.3018032279883	3336.7790928665463	3202.47236033709	3329.8368011910866	3294.381004069998	3228.3650966079044	3337.9435538715034	3256.6059157620184	3347.490678605334	3283.425087285784	3344.106730693738	3411.9199762328235	3340.4456883518314	3337.1050586988276	3376.5318056538013	3337.3502067844597	3387.2396729052343	3273.925264085796	3284.363727450704	3337.0584741183297	3338.295989276313	3340.771442285921	3336.4237110512777	3386.1370164282775	3218.802154514471	3345.2046322185497	3292.4169345712844	3287.1812424738546
3338.5032442156253	3300.481198954831	3340.3018032279883	3336.701351745712	3202.385688688413	3329.8368011910866	3294.3624287586217	3227.738371422831	3337.9435538715034	3256.6059157620184	3347.490678605334	3283.425087285784	3344.0692417739997	3411.865380237034	3340.4456883518314	3336.6562664563226	3376.5318056538013	3337.3502067844597	3387.2396729052343	3273.925264085796	3284.363727450704	3336.930785651153	3338.295989276313	3340.7311227226382	3336.406802804072	3386.1370164282775	3218.7417005427196	3345.2046322185497	3292.250954985857	3287.1812424738546
3338.5032442156253	3300.481198954831	3340.3018032279883	3336.701351745712	3202.322802007454	3329.8368011910866	3294.236815318829	3227.549841663535	3337.9319537384063	3256.5958299975077	3347.490678605334	3283.425087285784	3343.876179724023	3411.865380237034	3340.425049374565	3336.2078581146607	3376.4746323683135	3337.2827180841396	3387.2396729052343	3273.925264085796	3284.2757653748413	3336.930785651153	3338.295989276313	3340.7311227226382	3336.406802804072	3386.0656605814997	3218.7417005427196	3345.2046322185497	3292.250954985857	3287.1304855485
3338.5032442156253	3300.481198954831	3340.2158829928285	3336.701351745712	3202.2593262617556	3329.8368011910866	3294.236815318829	3227.156810175511	3337.9319537384063	3256.472618778885	3347.490678605334	3283.425087285784	3343.876179724023	3411.865380237034	3340.425049374565	3335.741422272549	3376.4746323683135	3337.225412987249	3387.2396729052343	3273.925264085796	3284.1715985815463	3336.930785651153	3338.295989276313	3340.7311227226382	3336.3534911171873	3385.752892943814	3218.566520286651	3345.2046322185497	3292.250954985857	3287.061163789512
3338.4815797966244	3300.481198954831	3340.2158829928285	3336.701351745712	3202.2593262617556	3329.823821049665	3294.236815318829	3226.9085043261084	3337.9319537384063	3256.288274067754	3347.4509738596707	3283.425087285784	3343.8026140661777	3411.865380237034	3340.425049374565	3335.193140166072	3376.4746323683135	3337.225412987249	3387.2396729052343	3273.925264085796	3284.129087481853	3336.926469058047	3338.275136715407	3340.7311227226382	3336.2256321932045	3385.752892943814	3218.566520286651	3345.2046322185497	3292.250954985857	3287.0605395874563
3338.4576471138657	3300.481198954831	3340.2158829928285	3336.701351745712	3202.2593262617556	3329.823821049665	3294.1543833758915	3226.7129876441386	3337.888683233029	3256.2771099408665	3347.4289827644616	3283.423255225725	3343.6634369693447	3411.865380237034	3340.425049374565	3334.798678152216	3376.4746323683135	3337.225412987249	3387.2396729052343	3273.925264085796	3284.111031006538	3336.926469058047	3338.275136715407	3340.7311227226382	3336.190719019046	3385.752892943814	3218.3975976342226	3345.175165267118	3292.250954985857	3286.9798622140606
3338.4464352313125	3300.481198954831	3340.2158829928285	3336.701351745712	3202.2593262617556	3329.823821049665	3294.1543833758915	3226.5379702969685	3337.888683233029	3256.1125116168323	3347.4289827644616	3283.423255225725	3343.626851745088	3411.8637305382886	3340.425049374565	3334.3615834375355	3376.4746323683135	3337.1825785641795	3387.2396729052343	3273.925264085796	3284.111031006538	3336.926469058047	3338.275136715407	3340.7311227226382	3336.02513893871	3385.752892943814	3218.3412385893544	3345.175165267118	3292.2392465910307	3286.9798622140606
3338.406451013178	3300.481198954831	3340.2158829928285	3336.6835621429873	3202.2593262617556	3329.823821049665	3294.029346891024	3226.39724399816	3337.8569161387127	3255.939297748495	3347.399324305508	3283.423255225725	3343.3696375265854	3411.8637305382886	3340.425049374565	3333.1392562765745	3376.4504135589473	3337.067623529402	3387.2396729052343	3273.925264085796	3284.111031006538	3336.926469058047	3338.2349513744816	3340.7311227226382	3335.9224497716014	3385.687636690817	3218.3412385893544	3345.1416636445133	3292.2392465910307	3286.9212846707424
3338.29652985165	3300.481198954831	3340.1917395106593	3336.6183820525175	3202.2593262617556	3329.823821049665	3294.029346891024	3226.052745116627	3337.8569161387127	3255.801586641125	3347.338619269252	3283.423255225725	3343.3324590119432	3411.7925175874543	3340.425049374565	3332.7711660820523	3376.3760259919036	3337.067623529402	3387.2396729052343	3273.8863866244405	3284.0716446083356	3336.909828889028	3338.2349513744816	3340.7311227226382	3335.759754058044	3385.687636690817	3218.3412385893544	3345.0983784985565	3292.2392465910307	3286.9169673044644
3338.29652985165	3300.481198954831	3340.1917395106593	3336.6183820525175	3202.2593262617556	3329.823821049665	3293.8924896619665	3225.978119014693	3337.8569161387127	3255.72704701618	3347.3088907484157	3283.423255225725	3343.329412410082	3411.7925175874543	3340.382894277547	3332.3174078932807	3376.3760259919036	3337.0505797052583	3387.2396729052343	3273.8863866244405	3283.997759579699	3336.909828889028	3338.2349513744816	3340.7311227226382	3335.759754058044	3385.687636690817	3218.2958501966	3345.0983784985565	3292.2392465910307	3286.840912949894
3338.29652985165	3300.481198954831	3340.1917395106593	3336.5979107394	3202.2593262617556	3329.823821049665	3293.8924896619665	3225.978119014693	3337.8569161387127	3255.6318120236124	3347.1831267084003	3283.423255225725	3343.261691246141	3411.7925175874543	3340.375008448451	3331.91247822765	3376.3760259919036	3337.0505797052583	3387.2396729052343	3273.8863866244405	3283.9420549521033	3336.909828889028	3338.154691303766	3340.6534655968544	3335.683803710763	3385.687636690817	3218.2958501966	3345.0029450782026	3292.2392465910307	3286.8085771960964
3338.29652985165	3300.481198954831	3340.1917395106593	3336.5979107394	3202.2593262617556	3329.823821049665	3293.8924896619665	3225.8060697620067	3337.83728247949	3255.5906042211363	3347.1831267084003	3283.423255225725	3343.165390001408	3411.7925175874543	3340.375008448451	3331.708276479859	3376.3760259919036	3337.0505797052583	3387.2396729052343	3273.8863866244405	3283.9420549521033	3336.909828889028	3338.154691303766	3340.62744185261	3335.657858154603	3385.687636690817	3218.26926113257	3344.799400572076	3292.2392465910307	3286.8085771960964
3338.2815136907925	3300.481198954831	3340.1917395106593	3336.579687876044	3202.2593262617556	3329.823821049665	3293.8604422066846	3225.6932683346467	3337.83728247949	3255.5577744442016	3347.1831267084003	3283.423255225725	3343.134480267838	3411.7751049466788	3340.3216593770076	3331.3276536517014	3376.229169764015	3337.0505797052583	3387.2396729052343	3273.8863866244405	3283.900197288415	3336.909828889028	3338.1418955513327	3340.62744185261	3335.541120195528	3385.687636690817	3218.1277136627737	3344.799400572076	3292.200345732164	3286.6940270334194
3338.244577556393	3300.481198954831	3340.1917395106593	3336.5601549300245	3202.2593262617556	3329.823821049665	3293.639506316117	3225.348324550022	3337.83728247949	3255.396454968845	3347.1831267084003	3283.408208819055	3343.042015004844	3411.6539808348375	3340.3216593770076	3331.0848463794787	3376.229169764015	3337.0505797052583	3387.2396729052343	3273.8863866244405	3283.810051407346	3336.909828889028	3338.1418955513327	3340.62744185261	3335.541120195528	3385.687636690817	3218.1277136627737	3344.799400572076	3292.200345732164	3286.6377104278
3338.244577556393	3300.481198954831	3340.1917395106593	3336.4608137414994	3202.2593262617556	3329.823821049665	3293.636535630209	3224.7977241060426	3337.83728247949	3255.287783053322	3347.1831267084003	3283.3812304254852	3342.9790457806484	3411.6109398490944	3340.2659348370858	3330.9227334313046	3376.229169764015	3337.0505797052583	3387.2396729052343	3273.8863866244405	3283.781318671086	3336.909828889028	3338.1418955513327	3340.625461187892	3335.541120195528	3385.687636690817	3218.0833823170833	3344.799400572076	3292.200345732164	3286.626852098515
3338.244577556393	3300.4521531785813	3340.1917395106593	3336.4608137414994	3202.2593262617556	3329.823821049665	3293.636535630209	3224.652212898751	3337.83728247949	3255.1767141838473	3347.1831267084003	3283.2805785905907	3342.7855453802003	3411.6109398490944	3340.1791655662587	3330.401824660473	3376.229169764015	3337.0505797052583	3387.2114163662145	3273.8863866244405	3283.776435865664	3336.909828889028	3338.130488453993	3340.625461187892	3335.541120195528	3385.687636690817	3218.018890259	3344.799400572076	3292.168607290926	3286.626852098515
3338.2110041897554	3300.4521531785813	3340.1917395106593	3336.4608137414994	3202.2593262617556	3329.823821049665	3293.628231289461	3224.419836216946	3337.7923079270663	3255.145913781249	3347.1556794842677	3283.2805785905907	3342.7855453802003	3411.5709675470116	3340.1791655662587	3330.1242907348824	3376.229169764015	3337.0505797052583	3387.2114163662145	3273.8863866244405	3283.776435865664	3336.8926046661354	3338.130488453993	3340.625461187892	3335.541120195528	3385.687636690817	3217.9427725554715	3344.7932593202927	3292.168607290926	3286.5933124865833
3338.2110041897554	3300.398021443794	3340.1840106196196	3336.4608137414994	3202.2593262617556	3329.823821049665	3293.628231289461	3224.419836216946	3337.742127671583	3254.910160671664	3347.1556794842677	3283.2805785905907	3342.7855453802003	3411.3583179045822	3340.1791655662587	3329.5040669161112	3376.229169764015	3337.0505797052583	3387.138060940677	3273.8863866244405	3283.7150386553635	3336.8926046661354	3338.1284424530772	3340.625461187892	3335.541120195528	3385.687636690817	3217.9427725554715	3344.7932593202927	3292.168607290926	3286.5933124865833
3338.2110041897554	3300.398021443794	3340.1840106196196	3336.414787488161	3202.206844675042	3329.823821049665	3293.628231289461	3224.419836216946	3337.653665111513	3254.8722008931877	3347.1556794842677	3283.2805785905907	3342.744530677486	3410.7342265972015	3340.1791655662587	3329.0734588366827	3376.229169764015	3337.0505797052583	3387.138060940677	3273.8863866244405	3283.6623956761905	3336.838998186384	3338.1166785280057	3340.6070941839735	3335.496951149504	3385.687636690817	3217.8750889311405	3344.7932593202927	3292.168607290926	3286.5933124865833
3338.174602207405	3300.398021443794	3340.1709722834603	3336.414787488161	3202.206844675042	3329.823821049665	3293.479842387313	3224.419836216946	3337.566335371339	3254.8722008931877	3347.1538579867815	3283.2805785905907	3342.697424961861	3410.473913554387	3340.1621004177027	3327.6012564308285	3376.229169764015	3337.0089939328673	3387.138060940677	3273.8863866244405	3283.5752596138454	3336.838998186384	3338.1166785280057	3340.5609102670333	3335.496951149504	3385.687636690817	3217.8750889311405	3344.7932593202927	3292.168607290926	3286.5933124865833
3338.174602207405	3300.398021443794	3340.1709722834603	3336.414787488161	3202.206844675042	3329.823821049665	3293.44094756069	3224.419836216946	3337.5287052738267	3254.8007444540526	3347.1538579867815	3283.2805785905907	3342.473386621293	3410.2143242788075	3340.1621004177027	3326.766800112229	3376.229169764015	3337.0089939328673	3387.138060940677	3273.8863866244405	3283.554854290406	3336.838998186384	3338.0392529779474	3340.5535616723887	3335.496951149504	3385.687636690817	3217.7168069003296	3344.7932593202927	3292.168607290926	3286.5704902283414
3338.1688166578942	3300.398021443794	3340.1709722834603	3336.414787488161	3202.206844675042	3329.823821049665	3293.44094756069	3224.399538653778	3337.5260996994484	3254.8007444540526	3347.1538579867815	3283.2802414290036	3342.370362860933	3409.681120171642	3340.1621004177027	3324.453131708611	3376.229169764015	3337.0089939328673	3387.138060940677	3273.880914394261	3283.4489730629784	3336.838998186384	3338.0300209425204	3340.5535616723887	3335.496951149504	3385.687636690817	3217.5963102582514	3344.7932593202927	3292.1641156485016	3286.52289446145
3338.109710811838	3300.371633834996	3340.1682487423477	3336.414787488161	3202.206844675042	3329.823821049665	3293.44094756069	3224.284826257974	3337.4175057640573	3254.8007444540526	3347.091521504813	3283.2802414290036	3342.1869604887006	3409.5361536381124	3340.1621004177027	3323.9078993820713	3376.229169764015	3337.0089939328673	3387.114186028856	3273.869448496521	3283.351202837177	3336.838998186384	3338.0300209425204	3340.5535616723887	3335.496951149504	3385.687636690817	3217.5941272684486	3344.7932593202927	3292.1641156485016	3286.52289446145
3338.109710811838	3300.371633834996	3340.162439447944	3336.388978256376	3202.206844675042	3329.823821049665	3293.44094756069	3224.169710673702	3337.4072152342183	3254.72790691124	3347.091521504813	3283.2802414290036	3342.110253153586	3409.4329019122774	3340.1304262342805	3323.2968480100453	3376.229169764015	3337.0089939328673	3387.114186028856	3273.869448496521	3283.3165222635425	3336.838998186384	3338.01704638674	3340.5535616723887	3335.496951149504	3385.687636690817	3217.494568314295	3344.7932593202927	3292.159657685105	3286.5110534172572
3338.109710811838	3300.371633834996	3340.162439447944	3336.3407608093607	3202.206844675042	3329.823821049665	3293.42859002933	3224.169710673702	3337.3777752802616	3254.677721085198	3347.091521504813	3283.2802414290036	3342.110253153586	3409.4329019122774	3340.055276295842	3322.642429893962	3376.229169764015	3337.0089939328673	3387.101285639506	3273.811160463112	3283.226579926604	3336.744605738825	3337.9914744836296	3340.5535616723887	3335.496951149504	3385.670913355359	3217.3856350209326	3344.7932593202927	3292.1595716908573	3286.494858598301
3338.109710811838	3300.371633834996	3340.135904567418	3336.3407608093607	3202.206844675042	3329.823821049665	3293.42859002933	3224.0167931649808	3337.3777752802616	3254.6646291287043	3347.091521504813	3283.2802414290036	3341.9159478651745	3409.318634306497	3340.055276295842	3321.834404504903	3376.229169764015	3337.0089939328673	3386.940159440993	3273.811160463112	3283.1852027248833	3336.744605738825	3337.9914744836296	3340.513594149864	3335.496951149504	3385.569131867656	3217.259353573552	3344.7932593202927	3292.1595716908573	3286.467667963502
3338.083602055789	3300.371633834996	3340.135904567418	3336.3407608093607	3202.1365389929933	3329.823821049665	3293.42859002933	3223.8851768855848	3337.3777752802616	3254.6646291287043	3347.091521504813	3283.2802414290036	3341.7829686544655	3409.2770967716406	3340.055276295842	3321.3439754363735	3376.229169764015	3336.948546054663	3386.725899327371	3273.811160463112	3283.09895293475	3336.7219559200166	3337.984450066363	3340.509063655081	3335.496951149504	3385.569131867656	3217.065701650446	3344.7932593202927	3292.1595716908573	3286.4096673512086
3338.037508964067	3300.371633834996	3340.135904567418	3336.3407608093607	3202.135301446791	3329.823821049665	3293.42859002933	3223.785236293469	3337.3777752802616	3254.6646291287043	3347.0853200149604	3283.2802414290036	3341.66619993804	3409.2770967716406	3340.020120479823	3320.9981293838177	3376.229169764015	3336.869439185368	3386.6101365478157	3273.811160463112	3283.09895293475	3336.7219559200166	3337.984450066363	3340.494766228452	3335.496951149504	3385.569131867656	3217.0620504224016	3344.7905282988786	3292.1595716908573	3286.4096673512086
3338.037508964067	3300.371633834996	3340.10235583123	3336.3163527355628	3202.135301446791	3329.823821049665	3293.374343206946	3223.785236293469	3337.3777752802616	3254.587940929882	3347.0853200149604	3283.2802414290036	3341.602919698036	3408.862263359989	3340.020120479823	3320.441391068193	3376.229169764015	3336.796550718869	3386.3898513648546	3273.811160463112	3283.029412172232	3336.7219559200166	3337.9811365933324	3340.448258967681	3335.496951149504	3385.507521003645	3217.0270632811207	3344.777337148199	3292.145051098235	3286.4096673512086
3338.037508964067	3300.371633834996	3340.10235583123	3336.3163527355628	3202.1345534142233	3329.823821049665	3293.374343206946	3223.6985048943916	3337.3777752802616	3254.4110708719277	3347.0853200149604	3283.2802414290036	3341.602919698036	3408.862263359989	3340.020120479823	3320.285707770454	3376.229169764015	3336.796550718869	3386.3898513648546	3273.811160463112	3282.9936925472443	3336.7103710938786	3337.9811365933324	3340.448258967681	3335.496951149504	3385.507521003645	3216.93001487936	3344.777337148199	3292.145051098235	3286.4096673512086
3338.037508964067	3300.371633834996	3340.10235583123	3336.2943771210603	3202.1345534142233	3329.7626274861473	3293.2981943110785	3223.593544526155	3337.3682379540583	3254.4110708719277	3347.0853200149604	3283.2802414290036	3341.602919698036	3408.449720198348	3340.00009844601	3319.8127956809144	3376.229169764015	3336.789796491773	3386.371275500751	3273.811160463112	3282.785703772831	3336.7103710938786	3337.9370733695578	3340.448258967681	3335.4759309598003	3385.507521003645	3216.93001487936	3344.777337148199	3292.118923274607	3286.386674074538
3338.037508964067	3300.371633834996	3340.070370101108	3336.276733373501	3202.1345534142233	3329.7626274861473	3293.2646166553536	3223.502076855077	3337.349738159423	3254.3643646006312	3347.0853200149604	3283.2802414290036	3341.602919698036	3408.3590224717977	3340.00009844601	3319.6803533509647	3376.229169764015	3336.7179482051847	3386.371275500751	3273.7945003867285	3282.785703772831	3336.7103710938786	3337.9361914529836	3340.448258967681	3335.4759309598003	3385.507521003645	3216.849021205967	3344.777337148199	3292.118923274607	3286.386674074538
3338.0097446629006	3300.371633834996	3340.04217140485	3336.2713114184608	3202.099416673326	3329.759843431204	3293.243613173997	3223.261552160305	3337.349738159423	3254.336403143433	3347.0853200149604	3283.2802414290036	3341.4655147165463	3408.0722322268853	3339.9276001625285	3319.100145997363	3376.229169764015	3336.6491356234596	3386.362003919277	3273.7945003867285	3282.504697838692	3336.7103710938786	3337.9361914529836	3340.448258967681	3335.456547702164	3385.507521003645	3216.7843396370235	3344.683641896781	3292.0906255373766	3286.386674074538
3337.810260044139	3300.371633834996	3340.04217140485	3336.2713114184608	3202.086853158271	3329.7479646517313	3293.1677815305698	3223.1347106983576	3337.349738159423	3254.3215015521137	3347.0853200149604	3283.2802414290036	3341.3334540867972	3408.0722322268853	3339.867361911102	3318.5349698909545	3376.229169764015	3336.4407575154173	3386.360303647622	3273.7945003867285	3282.496148973445	3336.701644047946	3337.91149536703	3340.446446648296	3335.456547702164	3385.507521003645	3216.669654626407	3344.6464212116744	3292.0906255373766	3286.3808909857644
3337.749636065424	3300.371633834996	3340.0213119273603	3336.254192702271	3202.075306166214	3329.7279917513865	3293.135300061868	3223.1347106983576	3337.349738159423	3254.272500906636	3347.0640405705235	3283.2449418237306	3341.3334540867972	3407.893674933421	3339.867361911102	3318.3149230293975	3376.229169764015	3336.4407575154173	3386.3016844042295	3273.7945003867285	3282.4216777186557	3336.701644047946	3337.844150824173	3340.446446648296	3335.456547702164	3385.507521003645	3216.6109530441036	3344.6464212116744	3292.0906255373766	3286.3808909857644
3337.659334976305	3300.371633834996	3339.932150811633	3336.254192702271	3202.075306166214	3329.7279917513865	3293.0925446025144	3223.1347106983576	3337.349738159423	3254.272500906636	3347.024911000074	3283.2449418237306	3341.3266384740127	3407.893674933421	3339.847164603537	3317.7550526959544	3376.229169764015	3336.4201805883317	3386.26348020919	3273.7945003867285	3282.390067610061	3336.701644047946	3337.842520579385	3340.444560258446	3335.3814463832678	3385.507521003645	3216.5448483433706	3344.6464212116744	3292.0906255373766	3286.3808909857644
3337.659334976305	3300.371633834996	3339.932150811633	3336.1249939099766	3202.052834493658	3329.7279917513865	3293.012205516298	3223.1347106983576	3337.346689410446	3254.272500906636	3347.019692561473	3283.2449418237306	3341.3266384740127	3407.893674933421	3339.803278877676	3317.6126247419425	3376.229169764015	3336.4201805883317	3386.26348020919	3273.7945003867285	3282.350075213511	3336.6589374364858	3337.7894463398115	3340.4150984573757	3335.333343019477	3385.507521003645	3216.491882440605	3344.6464212116744	3292.0906255373766	3286.3808909857644
3337.601452990246	3300.371633834996	3339.932150811633	3336.07720355298	3202.0338915444954	3329.7279917513865	3292.9710210624553	3222.953343035895	3337.346689410446	3254.272500906636	3346.984052846001	3283.227716541583	3341.2314894448737	3407.893674933421	3339.8016688908046	3317.142414911118	3376.229169764015	3336.4201805883317	3386.26348020919	3273.7879472942373	3282.319603916511	3336.6589374364858	3337.7406622070207	3340.354112925882	3335.31952647583	3385.507521003645	3216.4021990812107	3344.6464212116744	3292.082601001178	3286.3808909857644
3337.574808859885	3300.371633834996	3339.878798780222	3336.0217209835146	3201.979225754605	3329.708329642242	3292.9710210624553	3222.953343035895	3337.346689410446	3254.272500906636	3346.984052846001	3283.227716541583	3341.1533294539813	3407.893674933421	3339.7881813029126	3316.9464572330958	3376.229169764015	3336.392894704742	3386.2078787595515	3273.7879472942373	3282.22004408511	3336.6430393762475	3337.709659132307	3340.291475153964	3335.307135682376	3385.507521003645	3216.382120067073	3344.6464212116744	3292.082601001178	3286.3808909857644
3337.520294635352	3300.371633834996	3339.8446517533143	3335.98999703398	3201.9551505314093	3329.679989702334	3292.9710210624553	3222.869734469672	3337.346689410446	3254.272500906636	3346.974621701357	3283.227716541583	3341.1533294539813	3407.800110267017	3339.7188796621567	3316.717834561418	3376.229169764015	3336.392894704742	3386.149869487524	3273.7854799890974	3282.126461291281	3336.6430393762475	3337.6856655744978	3340.291475153964	3335.211419981243	3385.507521003645	3216.3501573829435	3344.6464212116744	3292.0742022730806	3286.3808909857644
3337.520294635352	3300.371633834996	3339.822199482662	3335.9876161591806	3201.9551505314093	3329.679989702334	3292.932201362713	3222.2572451129163	3337.346689410446	3254.272500906636	3346.974621701357	3283.227716541583	3341.1072727356304	3407.800110267017	3339.7080240238924	3316.390003745714	3376.1881434216784	3336.392894704742	3386.1243889939574	3273.759076103187	3282.0020916310673	3336.6430393762475	3337.665389789945	3340.291475153964	3335.1307316797397	3385.507521003645	3216.316404584598	3344.643013073184	3292.0742022730806	3286.3808909857644
3337.4590367658348	3300.371633834996	3339.822199482662	3335.886899805629	3201.915379564207	3329.62935328018	3292.932201362713	3222.1020863303515	3337.3281774569573	3254.272500906636	3346.924139131006	3283.227716541583	3341.0670445890178	3407.800110267017	3339.7080240238924	3316.0439102777727	3376.146302787971	3336.389045818601	3386.1243889939574	3273.744948146638	3281.944698699107	3336.6430393762475	3337.665389789945	3340.2525853188986	3335.1307316797397	3385.507521003645	3216.292852687919	3344.643013073184	3292.044352633872	3286.3081209916863
3337.4262786318395	3300.371633834996	3339.822199482662	3335.8131123226185	3201.915379564207	3329.602835452196	3292.932201362713	3222.025171666936	3337.2962868034965	3254.272500906636	3346.924139131006	3283.227716541583	3341.019926427736	3407.779552929241	3339.7080240238924	3315.6470800072316	3376.146302787971	3336.389045818601	3386.0099405215415	3273.744948146638	3281.870607971858	3336.6430393762475	3337.635843902878	3340.248332989816	3335.1307316797397	3385.507521003645	3216.21972696703	3344.602987175842	3292.0259797002795	3286.2974631634465
3337.3205288851627	3300.3289456529974	3339.785206426256	3335.8131123226185	3201.87688035415	3329.602835452196	3292.8944756944065	3221.7885511041527	3337.2962868034965	3254.272500906636	3346.924139131006	3283.227716541583	3340.992794538887	3407.745244574042	3339.6841471541597	3315.101979739891	3376.146302787971	3336.389045818601	3385.9592849541987	3273.744948146638	3281.7418216499823	3336.6296189550476	3337.598496054397	3340.248332989816	3334.9756121270157	3385.507521003645	3216.150386289563	3344.602987175842	3292.0259797002795	3286.2974631634465
3337.3205288851627	3300.3086710987845	3339.785206426256	3335.8131123226185	3201.866442045657	3329.602835452196	3292.86394517316	3221.55219945108	3337.2962868034965	3254.272500906636	3346.924139131006	3283.227716541583	3340.9562387161627	3407.745244574042	3339.6692751599744	3314.890773214734	3376.146302787971	3336.389045818601	3385.9592849541987	3273.744948146638	3281.656701311616	3336.6296189550476	3337.529943844807	3340.2089868551357	3334.909357945396	3385.507521003645	3216.0178474484565	3344.602987175842	3291.992151757066	3286.2974631634465
3337.3205288851627	3300.3086710987845	3339.735504842973	3335.782312155681	3201.8615847426204	3329.602835452196	3292.86394517316	3221.409776283236	3337.2962868034965	3254.2724011262035	3346.924139131006	3283.227716541583	3340.899979300852	3407.745244574042	3339.6690747859116	3314.8219646380476	3376.146302787971	3336.389045818601	3385.9592849541987	3273.744948146638	3281.652714928229	3336.6296189550476	3337.502408627339	3340.1438255056582	3334.8591027398525	3385.507521003645	3216.0178474484565	3344.594145285348	3291.992151757066	3286.2974631634465
3337.310153811087	3300.3086710987845	3339.6690955357044	3335.782312155681	3201.8615847426204	3329.602835452196	3292.840138428156	3221.202993536169	3337.2962868034965	3254.192657190771	3346.924139131006	3283.227716541583	3340.7675885632334	3407.745244574042	3339.5848936213965	3314.64716234718	3376.146302787971	3336.389045818601	3385.9578189441863	3273.744948146638	3281.6368362786775	3336.6296189550476	3337.496643591952	3340.05817963015	3334.8591027398525	3385.507521003645	3216.0178474484565	3344.531766487297	3291.9580783938727	3286.2974631634465
3337.2691572146796	3300.3086710987845	3339.6690955357044	3335.782312155681	3201.8615847426204	3329.554676660684	3292.8381475076776	3221.1825904920943	3337.2812592829114	3254.192657190771	3346.924139131006	3283.227716541583	3340.6970096707664	3407.745244574042	3339.55881172538	3314.5728350021927	3376.146302787971	3336.389045818601	3385.9578189441863	3273.744948146638	3281.3956699484106	3336.6296189550476	3337.496643591952	3340.034699301267	3334.8395981861104	3385.507521003645	3216.0178474484565	3344.531766487297	3291.9580783938727	3286.2974631634465
3337.2691572146796	3300.3086710987845	3339.6690955357044	3335.778245864324	3201.8615847426204	3329.554676660684	3292.8381475076776	3220.8542648478974	3337.267955690969	3254.192657190771	3346.902439508297	3283.227716541583	3340.6454338725043	3407.745244574042	3339.5451159393915	3314.4016006621764	3376.146302787971	3336.389045818601	3385.744186775921	3273.744948146638	3281.2954879718704	3336.6296189550476	3337.4915600602126	3339.9988401475707	3334.8395981861104	3385.507521003645	3215.955587029699	3344.507870623617	3291.9580783938727	3286.2974631634465
3337.233938996458	3300.3086710987845	3339.665406569691	3335.77726455924	3201.8615847426204	3329.554676660684	3292.7956313757977	3220.8542648478974	3337.2032521928113	3254.192657190771	3346.902439508297	3283.227716541583	3340.4684290524647	3407.66642078701	3339.4914053636826	3314.3163097839497	3376.146302787971	3336.389045818601	3385.7341699137673	3273.744948146638	3281.25043597663	3336.6296189550476	3337.482399988572	3339.975467156294	3334.7753289446837	3385.507521003645	3215.9127457205605	3344.475455825188	3291.9580783938727	3286.290855371348
3337.202314517537	3300.3086710987845	3339.664819779909	3335.77726455924	3201.8416711387554	3329.554676660684	3292.7733786281206	3220.7405752186883	3337.162984806413	3254.192657190771	3346.902439508297	3283.227716541583	3340.411303443492	3407.66642078701	3339.4914053636826	3314.1822684960002	3376.146302787971	3336.389045818601	3385.7341699137673	3273.744948146638	3281.150415757039	3336.620529106025	3337.482399988572	3339.9534762760823	3334.7753289446837	3385.507521003645	3215.9104137049153	3344.475455825188	3291.9580783938727	3286.2597810446073
3337.200804563891	3300.3086710987845	3339.5813095949275	3335.77726455924	3201.8282102324	3329.554676660684	3292.7733786281206	3220.567637367685	3337.162984806413	3254.192657190771	3346.8914133649782	3283.227716541583	3340.3430635183304	3407.644072789097	3339.471214653998	3313.5914517333085	3376.146302787971	3336.389045818601	3385.7341699137673	3273.744948146638	3281.1126481728907	3336.620529106025	3337.464459903252	3339.883757667435	3334.7753289446837	3385.507521003645	3215.9104137049153	3344.475455825188	3291.9580783938727	3286.2597810446073
3337.182313960897	3300.235378079326	3339.5813095949275	3335.77726455924	3201.827870414668	3329.554676660684	3292.7733786281206	3220.3890194695023	3337.162984806413	3254.16814807291	3346.8914133649782	3283.227716541583	3340.3199358442694	3407.644072789097	3339.471214653998	3313.4211940203195	3376.146302787971	3336.360529966941	3385.6571803705174	3273.744948146638	3281.0747777538872	3336.6021531356027	3337.446623359111	3339.8700114384437	3334.7753289446837	3385.507521003645	3215.89126331674	3344.4640196889163	3291.9294032582784	3286.246996295862
3337.182313960897	3300.235378079326	3339.5547824908754	3335.7642506363245	3201.827870414668	3329.554676660684	3292.7733786281206	3220.264130822514	3337.162984806413	3254.107311770284	3346.8914133649782	3283.227716541583	3340.2611311231494	3407.5810964304583	3339.43994364958	3313.0531040628143	3376.146302787971	3336.360529966941	3385.6571803705174	3273.729218982696	3281.040287683062	3336.6021531356027	3337.4251718766213	3339.8046342574553	3334.7552938959866	3385.507521003645	3215.847302670344	3344.433517621759	3291.9294032582784	3286.246996295862
3337.1652205205937	3300.235378079326	3339.5077302370164	3335.7642506363245	3201.827870414668	3329.554676660684	3292.7733786281206	3220.198583357554	3337.162984806413	3254.061085567607	3346.8914133649782	3283.227716541583	3340.18738779613	3407.564922243915	3339.3979382184343	3312.7836459386144	3376.146302787971	3336.316959685181	3385.6571803705174	3273.729218982696	3280.970631033325	3336.6021531356027	3337.389824521274	3339.8046342574553	3334.7552938959866	3385.507521003645	3215.8471865821143	3344.377563920895	3291.9294032582784	3286.246996295862
3337.1286705191274	3300.235378079326	3339.4647419026214	3335.7560155509914	3201.813609354086	3329.554676660684	3292.7733786281206	3220.0602305249854	3337.162984806413	3254.049798894324	3346.8914133649782	3283.227716541583	3340.1741019431934	3407.5315926578824	3339.3427788580793	3312.6422084101296	3376.1356871705552	3336.316959685181	3385.6571803705174	3273.729218982696	3280.9187356816497	3336.6021531356027	3337.3755312753383	3339.7431996859304	3334.7552938959866	3385.507521003645	3215.8283085240087	3344.377563920895	3291.907964448795	3286.246996295862
3337.1286705191274	3300.235378079326	3339.4511730027975	3335.7560155509914	3201.813609354086	3329.554676660684	3292.7733786281206	3220.010885128121	3337.162984806413	3254.049798894324	3346.8914133649782	3283.227716541583	3340.0715173152566	3407.5315926578824	3339.3427788580793	3312.3375719812393	3376.1356871705552	3336.2876007188743	3385.6476711554697	3273.729218982696	3280.787745340087	3336.600698942606	3337.361588103076	3339.7431996859304	3334.7448779759447	3385.507521003645	3215.784939672698	3344.377563920895	3291.907964448795	3286.2398443228885
3337.120944654082	3300.2140023289708	3339.39285981844	3335.7560155509914	3201.813609354086	3329.554676660684	3292.7690983625903	3219.9229098099268	3337.162984806413	3254.049798894324	3346.8914133649782	3283.227716541583	3340.0549948966363	3407.503958214588	3339.3427788580793	3311.508426813317	3376.1356871705552	3336.2876007188743	3385.630899126647	3273.729218982696	3280.6570039209973	3336.5989660758582	3337.3151468040414	3339.7431996859304	3334.715494235482	3385.507521003645	3215.7230033007986	3344.377563920895	3291.907964448795	3286.2398443228885
3337.120944654082	3300.2008220686203	3339.39285981844	3335.7560155509914	3201.813609354086	3329.554676660684	3292.7246398014468	3219.914765109025	3337.162984806413	3254.049798894324	3346.8914133649782	3283.227716541583	3340.0381543200347	3407.3794875204867	3339.335403322059	3311.3565907142893	3376.1356871705552	3336.2876007188743	3385.630899126647	3273.729218982696	3280.5596145983304	3336.5989660758582	3337.300207453099	3339.7431996859304	3334.712056354856	3385.507521003645	3215.7230033007986	3344.377563920895	3291.907964448795	3286.2398443228885
3337.120944654082	3300.2008220686203	3339.39285981844	3335.716868530307	3201.813609354086	3329.554676660684	3292.702835776984	3219.8445089779325	3337.162984806413	3254.049798894324	3346.8914133649782	3283.198215435458	3340.0161923810642	3407.3794875204867	3339.335403322059	3310.903543281209	3376.1356871705552	3336.261038804907	3385.547616017675	3273.729218982696	3280.4892847226142	3336.5989660758582	3337.2860574015576	3339.7315448407135	3334.692393016154	3385.501535063329	3215.7230033007986	3344.377563920895	3291.8940954252757	3286.2398443228885
3337.120944654082	3300.1574637895897	3339.39285981844	3335.7142382795514	3201.813609354086	3329.554676660684	3292.702835776984	3219.7959725149485	3337.162984806413	3254.049798894324	3346.8914133649782	3283.198215435458	3339.982583727581	3407.2496813689477	3339.335403322059	3310.814706025235	3376.0990517842724	3336.261038804907	3385.547616017675	3273.729218982696	3280.229737826514	3336.5989660758582	3337.2588785210346	3339.6844777200754	3334.587429309842	3385.443890643709	3215.7230033007986	3344.377563920895	3291.8940954252757	3286.2398443228885
3337.120944654082	3300.0944819629913	3339.39285981844	3335.7142382795514	3201.813609354086	3329.54855975334	3292.6639557440953	3219.711191845465	3337.162984806413	3254.049798894324	3346.8914133649782	3283.198215435458	3339.982583727581	3407.2496813689477	3339.272861350815	3310.6924989552845	3376.0990517842724	3336.261038804907	3385.547616017675	3273.729218982696	3280.1373333481324	3336.5989660758582	3337.2588785210346	3339.68350303859	3334.5558400268806	3385.443890643709	3215.698564500969	3344.377563920895	3291.8940954252757	3286.2398443228885
3337.120944654082	3300.0944819629913	3339.39285981844	3335.707455847566	3201.813609354086	3329.54855975334	3292.6639557440953	3219.6152163202155	3337.162984806413	3254.049798894324	3346.8914133649782	3283.198215435458	3339.932368332178	3407.2496813689477	3339.272861350815	3310.095007024175	3376.0990517842724	3336.261038804907	3385.547616017675	3273.729218982696	3279.8806554115354	3336.5989660758582	3337.2578787915877	3339.68003983826	3334.5207324464245	3385.443890643709	3215.68084935154	3344.377563920895	3291.8940954252757	3286.2398443228885
3337.091702313677	3300.0187357885507	3339.39285981844	3335.707455847566	3201.813609354086	3329.54855975334	3292.6639557440953	3219.460024432285	3337.162984806413	3254.049798894324	3346.8914133649782	3283.198215435458	3339.932368332178	3407.2496813689477	3339.272861350815	3309.816330147837	3376.0990517842724	3336.261038804907	3385.547616017675	3273.724219945468	3279.673770701602	3336.583036189917	3337.1950541028455	3339.6618108259363	3334.5033279278405	3385.443890643709	3215.68084935154	3344.377563920895	3291.8940954252757	3286.2398443228885
3337.091702313677	3299.9932992894355	3339.39285981844	3335.707455847566	3201.813609354086	3329.54855975334	3292.6639557440953	3219.3508925725646	3337.159144247964	3254.00969094567	3346.8914133649782	3283.198215435458	3339.932368332178	3407.1739926260616	3339.272861350815	3309.1512563271963	3376.0990517842724	3336.261038804907	3385.547616017675	3273.724219945468	3279.514408278591	3336.573417611071	3337.15746318861	3339.6618108259363	3334.4570208852992	3385.443890643709	3215.68084935154	3344.377563920895	3291.8940954252757	3286.2398443228885
3337.091702313677	3299.9932992894355	3339.39285981844	3335.707455847566	3201.813609354086	3329.54855975334	3292.6639557440953	3219.167499205896	3337.159144247964	3254.0052167894382	3346.8914133649782	3283.198215435458	3339.932368332178	3407.1739926260616	3339.2553045777495	3308.8362781599258	3376.0990517842724	3336.261038804907	3385.547616017675	3273.724219945468	3279.464794231116	3336.5713683783733	3337.15746318861	3339.6484162203824	3334.338510355883	3385.443890643709	3215.68084935154	3344.377563920895	3291.8940954252757	3286.2398443228885
3337.091702313677	3299.9932992894355	3339.39285981844	3335.707455847566	3201.813609354086	3329.54855975334	3292.6567603357066	3219.1442956135693	3337.159144247964	3254.0052167894382	3346.8892140134653	3283.198215435458	3339.932368332178	3407.1739926260616	3339.2553045777495	3308.5754085972226	3376.0990517842724	3336.261038804907	3385.547616017675	3273.724219945468	3279.3379840216626	3336.5713683783733	3337.152880620493	3339.6441668624084	3334.301988684639	3385.443890643709	3215.6591860813473	3344.377563920895	3291.8940954252757	3286.2398443228885
3337.081295715662	3299.9932992894355	3339.39285981844	3335.706354765285	3201.813609354086	3329.54855975334	3292.6428737688398	3219.1299410752035	3337.159144247964	3253.9676398257293	3346.8892140134653	3283.198215435458	3339.932368332178	3407.1739926260616	3339.243762832087	3308.4120709705194	3376.0990517842724	3336.2561091352604	3385.547616017675	3273.7228434903063	3279.198632362719	3336.5469649258685	3337.1308428553166	3339.606812056002	3334.136692923509	3385.443890643709	3215.6396939344936	3344.377563920895	3291.8940954252757	3286.237855969238
3337.0179259557235	3299.9932992894355	3339.39285981844	3335.706354765285	3201.813609354086	3329.54855975334	3292.639568413845	3219.0858608073368	3337.159144247964	3253.9676398257293	3346.8892140134653	3283.198215435458	3339.932368332178	3407.149062366144	3339.243762832087	3308.258851183397	3376.0990517842724	3336.2561091352604	3385.5236242622223	3273.7228434903063	3279.0843117832183	3336.514989276789	3337.075303754705	3339.577548206369	3334.1063971427557	3385.443890643709	3215.6396939344936	3344.362077396368	3291.8940954252757	3286.237855969238
3337.0179259557235	3299.9932992894355	3339.39285981844	3335.706354765285	3201.798216059354	3329.5422892266206	3292.639331560365	3219.0858608073368	3337.159144247964	3253.9676398257293	3346.861792246775	3283.198215435458	3339.92234070273	3407.149062366144	3339.243762832087	3307.898818093756	3376.0990517842724	3336.2561091352604	3385.5038976096985	3273.7228434903063	3278.8473386428745	3336.514989276789	3337.0541467418534	3339.577548206369	3334.1063971427557	3385.396145647382	3215.616689688772	3344.361371166943	3291.8940954252757	3286.237855969238
3337.0179259557235	3299.9932992894355	3339.39285981844	3335.681672008726	3201.798216059354	3329.5422892266206	3292.639331560365	3219.0858608073368	3337.159144247964	3253.9613927344362	3346.8490804478542	3283.198215435458	3339.91752354818	3407.149062366144	3339.243762832087	3307.775985688688	3376.0990517842724	3336.2561091352604	3385.5038976096985	3273.7228434903063	3278.743406905529	3336.508629338262	3337.0541467418534	3339.577548206369	3334.1063971427557	3385.396145647382	3215.5817679199235	3344.361371166943	3291.8940954252757	3286.237855969238
3337.0179259557235	3299.9932992894355	3339.39285981844	3335.681672008726	3201.798216059354	3329.5422892266206	3292.639331560365	3219.059786182451	3337.159144247964	3253.9613927344362	3346.833138824457	3283.198215435458	3339.8855302583997	3407.149062366144	3339.243762832087	3307.702094994115	3376.0990517842724	3336.2561091352604	3385.5038976096985	3273.7228434903063	3278.657154379142	3336.4769635151856	3337.039453628974	3339.5641799449513	3334.1063971427557	3385.396145647382	3215.5773361477814	3344.361371166943	3291.8940954252757	3286.237855969238
3336.9651228637003	3299.9932992894355	3339.39285981844	3335.681672008726	3201.7797260511616	3329.5422892266206	3292.627371754099	3219.02392731959	3337.159144247964	3253.9613927344362	3346.8192230361697	3283.1892867707465	3339.8855302583997	3407.0900105903756	3339.243762832087	3307.543936076227	3376.0990517842724	3336.2561091352604	3385.5038976096985	3273.7228434903063	3278.5297998450387	3336.46657709213	3337.039453628974	3339.5641799449513	3334.1063971427557	3385.396145647382	3215.5773361477814	3344.361371166943	3291.8940954252757	3286.237855969238
3336.9651228637003	3299.9932992894355	3339.39285981844	3335.6676749233984	3201.7797260511616	3329.5422892266206	3292.6259314460476	3219.02392731959	3337.159144247964	3253.9613927344362	3346.8192230361697	3283.1892867707465	3339.871561234577	3407.0900105903756	3339.243762832087	3307.4617018289828	3376.0990517842724	3336.2561091352604	3385.503551117038	3273.7228434903063	3278.2424461171804	3336.4604627220588	3337.039453628974	3339.5523999990637	3334.087232686992	3385.363476462625	3215.5773361477814	3344.361371166943	3291.8940954252757	3286.2270186461624
3336.9651228637003	3299.9932992894355	3339.39285981844	3335.6266802362084	3201.7797260511616	3329.5422892266206	3292.6141540625867	3218.999577047706	3337.159144247964	3253.9613927344362	3346.8192230361697	3283.1892867707465	3339.871561234577	3407.0900105903756	3339.243762832087	3307.4211588519956	3376.0990517842724	3336.2520774409804	3385.503551117038	3273.7228434903063	3278.181410987115	3336.4559498700414	3337.004335111067	3339.540618778369	3334.0738999614746	3385.3270446897363	3215.5773361477814	3344.361371166943	3291.8940954252757	3286.2270186461624
3336.8985042546	3299.9932992894355	3339.39285981844	3335.6266802362084	3201.757849743445	3329.5422892266206	3292.6141540625867	3218.9529641857102	3337.159144247964	3253.9613927344362	3346.8192230361697	3283.1840167794157	3339.868616232158	3407.0900105903756	3339.243762832087	3307.292715893059	3376.0990517842724	3336.2520774409804	3385.503551117038	3273.7228434903063	3278.0064294735776	3336.4544349448893	3336.98484384316	3339.540618778369	3334.0724921075134	3385.3270446897363	3215.5756614853335	3344.361371166943	3291.8940954252757	3286.2270186461624
3336.8575395538	3299.9932992894355	3339.39285981844	3335.6266802362084	3201.757849743445	3329.5422892266206	3292.57909586856	3218.9529641857102	3337.159144247964	3253.938805793922	3346.811535588804	3283.1840167794157	3339.868616232158	3407.0900105903756	3339.243762832087	3307.19226148949	3376.0990517842724	3336.2520774409804	3385.503551117038	3273.7228434903063	3277.911544269254	3336.4544349448893	3336.98484384316	3339.540618778369	3334.0724921075134	3385.3125194109934	3215.5756614853335	3344.361371166943	3291.8940954252757	3286.2270186461624
3336.8544487110307	3299.9932992894355	3339.39285981844	3335.6266802362084	3201.7487718167376	3329.5422892266206	3292.558449588531	3218.91069840994	3337.159144247964	3253.938805793922	3346.777725921063	3283.1840167794157	3339.868616232158	3407.0900105903756	3339.243762832087	3307.1324337303577	3376.0990517842724	3336.2520774409804	3385.503551117038	3273.7228434903063	3277.8352446869576	3336.445592799216	3336.981899313576	3339.5401275733866	3334.0724921075134	3385.3125194109934	3215.5756614853335	3344.361371166943	3291.8940954252757	3286.2270186461624
3336.8544487110307	3299.9932992894355	3339.39285981844	3335.6016478669353	3201.748310219944	3329.5422892266206	3292.539839586656	3218.790473729239	3337.159144247964	3253.938805793922	3346.76863958119	3283.1840167794157	3339.846938282254	3407.0900105903756	3339.243762832087	3307.067950654614	3376.0990517842724	3336.2520774409804	3385.503551117038	3273.7228434903063	3277.6482709900206	3336.445592799216	3336.953383150028	3339.5345902399554	3334.0020185976973	3385.235909926216	3215.5743452068737	3344.361371166943	3291.8940954252757	3286.2270186461624
3336.8519978605677	3299.9932992894355	3339.39285981844	3335.6016478669353	3201.672949607929	3329.5422892266206	3292.538935514266	3218.751892174421	3337.159144247964	3253.9129798412996	3346.76863958119	3283.1840167794157	3339.846938282254	3407.0900105903756	3339.243762832087	3307.0286975683575	3376.0990517842724	3336.2441889811353	3385.503551117038	3273.7067239866733	3277.557292149301	3336.4348952554255	3336.953383150028	3339.4943815324577	3333.961772297895	3385.235909926216	3215.5743452068737	3344.348954297572	3291.8940954252757	3286.2270186461624
3336.790058023863	3299.9932992894355	3339.39285981844	3335.58317500768	3201.653090954699	3329.5422892266206	3292.538935514266	3218.7179168812795	3337.159144247964	3253.905564938581	3346.7667370069607	3283.1814895048087	3339.846938282254	3407.0900105903756	3339.243762832087	3306.9141146170005	3376.0990517842724	3336.20327232404	3385.503551117038	3273.7067239866733	3277.4492999620406	3336.4348952554255	3336.953383150028	3339.484079284942	3333.9436209930027	3385.208929521408	3215.5732884014833	3344.348954297572	3291.8940954252757	3286.2127299991125
3336.790058023863	3299.9932992894355	3339.39285981844	3335.563062244796	3201.6398353391633	3329.5422892266206	3292.538935514266	3218.7166441755176	3337.1580595674354	3253.905564938581	3346.7667370069607	3283.1814895048087	3339.846938282254	3407.0900105903756	3339.243762832087	3306.8392377274977	3376.0990517842724	3336.19585053203	3385.503551117038	3273.7067239866733	3277.4004691379632	3336.4348952554255	3336.933371224496	3339.484079284942	3333.9377092920327	3385.205594631108	3215.5732884014833	3344.348954297572	3291.8940954252757	3286.204382782734
3336.7539302348864	3299.9932992894355	3339.39285981844	3335.527328548091	3201.6286168408474	3329.5422892266206	3292.5330053041816	3218.7082018241763	3337.1580595674354	3253.905564938581	3346.7667370069607	3283.1814895048087	3339.8219546615574	3407.0900105903756	3339.243762832087	3306.8239631605156	3376.0990517842724	3336.19585053203	3385.4689415588737	3273.7055318284165	3277.3202492760406	3336.43023079008	3336.9331986180823	3339.4676165507244	3333.897617602671	3385.205594631108	3215.5732884014833	3344.348954297572	3291.8940954252757	3286.204382782734
3336.7539302348864	3299.9932992894355	3339.39285981844	3335.480699390238	3201.6107583702506	3329.540149033694	3292.5330053041816	3218.690472256873	3337.1555840100573	3253.905564938581	3346.7667370069607	3283.1814895048087	3339.8219546615574	3407.0623356558367	3339.216425902653	3306.788707857782	3376.0990517842724	3336.19585053203	3385.387106750827	3273.7055318284165	3277.26147328217	3336.43023079008	3336.8946697819297	3339.4676165507244	3333.806827621664	3385.205594631108	3215.5732884014833	3344.348954297572	3291.8940954252757	3286.204382782734
3336.7539302348864	3299.9932992894355	3339.39285981844	3335.480699390238	3201.5748283806975	3329.510415622989	3292.5238966374122	3218.690472256873	3337.1555840100573	3253.905564938581	3346.7667370069607	3283.180954076408	3339.8219546615574	3407.0623356558367	3339.214958405886	3306.5386368312174	3376.0990517842724	3336.1603788916213	3385.3577087445715	3273.7055318284165	3277.138028789196	3336.415691647925	3336.8881588970285	3339.4676165507244	3333.7894733955372	3385.205594631108	3215.5732884014833	3344.348954297572	3291.8779235556494	3286.204382782734
3336.7539302348864	3299.9932992894355	3339.39285981844	3335.4756718867857	3201.541487953747	3329.510415622989	3292.5101740377695	3218.672613371933	3337.1555840100573	3253.905564938581	3346.7667370069607	3283.180954076408	3339.8219546615574	3407.0623356558367	3339.189851799948	3306.460138372755	3376.0990517842724	3336.1603788916213	3385.328763966248	3273.6872671999117	3277.1035416799937	3336.415691647925	3336.8881588970285	3339.4417609962347	3333.7578745881556	3385.1494604689824	3215.571121542054	3344.348954297572	3291.8779235556494	3286.204382782734
3336.7539302348864	3299.9932992894355	3339.39285981844	3335.4756718867857	3201.5137619403295	3329.510415622989	3292.49767046404	3218.6069333550586	3337.1555840100573	3253.9055498593566	3346.7667370069607	3283.1787523616795	3339.8219546615574	3407.0623356558367	3339.189851799948	3306.3045840992727	3376.0990517842724	3336.1033824602955	3385.279797045966	3273.677671381604	3277.086456772893	3336.3928591079703	3336.864664282133	3339.4281913333884	3333.6884009621062	3385.078810824935	3215.56966062453	3344.348954297572	3291.8774766162633	3286.202969124899
3336.7539302348864	3299.9715071193086	3339.39285981844	3335.452316365747	3201.5137619403295	3329.510415622989	3292.4913685132806	3218.599353400783	3337.1555840100573	3253.9055498593566	3346.7667370069607	3283.1787523616795	3339.8219546615574	3407.0623356558367	3339.189851799948	3306.241289899367	3376.0990517842724	3336.0931445647284	3385.2761210029826	3273.677671381604	3276.94286749507	3336.3928591079703	3336.8631862068178	3339.4281913333884	3333.686630419676	3384.9509422056167	3215.56966062453	3344.348954297572	3291.8774766162633	3286.202969124899
3336.7505531041716	3299.9715071193086	3339.39285981844	3335.447994877528	3201.5137619403295	3329.510415622989	3292.4913685132806	3218.5808876476767	3337.1555840100573	3253.9055498593566	3346.7546609083033	3283.1787523616795	3339.8219546615574	3407.0623356558367	3339.182227903535	3306.207267958259	3376.0990517842724	3336.0931445647284	3385.2761210029826	3273.677671381604	3276.891130432604	3336.3893496132787	3336.842214107505	3339.3532308792305	3333.6635174092517	3384.9509422056167	3215.5620607293527	3344.344001988627	3291.8754896158084	3286.202969124899
3336.7389744126117	3299.9715071193086	3339.3858641784936	3335.4371322355364	3201.5137619403295	3329.510415622989	3292.4877954293734	3218.546580178073	3337.1555840100573	3253.9055498593566	3346.7546609083033	3283.1728163669877	3339.817088690389	3407.0623356558367	3339.182227903535	3306.0945061492644	3376.0990517842724	3336.0931445647284	3385.2761210029826	3273.677671381604	3276.7370684383905	3336.3893496132787	3336.842214107505	3339.3341559353385	3333.6635174092517	3384.948423742654	3215.5620607293527	3344.329469850159	3291.8754896158084	3286.202969124899
3336.7078618602172	3299.9715071193086	3339.383562785988	3335.4043485210696	3201.5137619403295	3329.510415622989	3292.4877954293734	3218.514207137523	3337.1555840100573	3253.9055498593566	3346.7546164046016	3283.1728163669877	3339.7957301479387	3407.0623356558367	3339.182227903535	3305.9241144399393	3376.0990517842724	3336.0931445647284	3385.2761210029826	3273.677671381604	3276.717782007659	3336.3893496132787	3336.8333071719826	3339.321061479793	3333.6635174092517	3384.948423742654	3215.55691198329	3344.31422471515	3291.873737450097	3286.202969124899
3336.687097265495	3299.9715071193086	3339.383562785988	3335.4043485210696	3201.5137619403295	3329.5013756441795	3292.4877954293734	3218.514207137523	3337.1555840100573	3253.9055498593566	3346.7336881927495	3283.1728163669877	3339.7876959670375	3407.001379019091	3339.1662909130537	3305.855430817571	3376.0990517842724	3336.0931445647284	3385.2618969665414	3273.677671381604	3276.6365211961474	3336.3893496132787	3336.8322086554167	3339.293898391928	3333.6211927717814	3384.948423742654	3215.55691198329	3344.31422471515	3291.8497843403356	3286.202969124899
3336.5278688823114	3299.9715071193086	3339.383562785988	3335.4043485210696	3201.5116969873643	3329.5013756441795	3292.4877954293734	3218.514207137523	3337.1524956415305	3253.9055498593566	3346.7336881927495	3283.1586469214267	3339.7831964668353	3406.9911730365743	3339.1354806940517	3305.7572096675726	3376.0990517842724	3336.081467006775	3385.1954596524142	3273.677671381604	3276.6016405817672	3336.3893496132787	3336.8204381750356	3339.2396835304116	3333.590055376015	3384.948423742654	3215.538268420667	3344.31422471515	3291.8497843403356	3286.202969124899
3336.4958664901783	3299.9715071193086	3339.383562785988	3335.4043485210696	3201.5116969873643	3329.5013756441795	3292.4692812072726	3218.514207137523	3337.1421331213105	3253.9055498593566	3346.7336881927495	3283.1586469214267	3339.7831964668353	3406.9911730365743	3339.12091799691	3305.702134782935	3376.0990517842724	3336.0491057012296	3385.1690595662367	3273.670452062828	3276.543126267471	3336.3762485309057	3336.8154498578906	3339.1970437742493	3333.5746593488384	3384.9345476012577	3215.538268420667	3344.31422471515	3291.8497843403356	3286.202969124899
3336.4958664901783	3299.9715071193086	3339.374846227115	3335.3997517746657	3201.497759419377	3329.5013756441795	3292.4692812072726	3218.514207137523	3337.140455881706	3253.9055498593566	3346.7315167341176	3283.1586469214267	3339.753867192932	3406.9653885140706	3339.12091799691	3305.5569787498343	3376.0990517842724	3336.047927290656	3385.161457887949	3273.670452062828	3276.3771790418614	3336.296109168943	3336.811806446184	3339.167362872276	3333.5746593488384	3384.9345476012577	3215.538268420667	3344.31422471515	3291.8497843403356	3286.202969124899
3336.474654757613	3299.9715071193086	3339.374846227115	3335.389225142655	3201.497759419377	3329.5013756441795	3292.465696524615	3218.514207137523	3337.140455881706	3253.9055498593566	3346.7157087470714	3283.1586469214267	3339.753867192932	3406.9653885140706	3339.12091799691	3305.518866858376	3376.0990517842724	3336.047927290656	3385.140864357291	3273.670452062828	3276.3258047569866	3336.296109168943	3336.811779073183	3339.100211692906	3333.5408713779416	3384.8440726669064	3215.538268420667	3344.3069221109636	3291.8497843403356	3286.189247125763
3336.474654757613	3299.9715071193086	3339.374846227115	3335.371833481826	3201.497087511344	3329.5013756441795	3292.4484707802526	3218.506441969542	3337.140455881706	3253.9055498593566	3346.7157087470714	3283.1586469214267	3339.753867192932	3406.9122657901826	3339.12091799691	3305.497489000363	3376.0990517842724	3336.0212153362513	3385.108794424504	3273.670452062828	3276.2274972728433	3336.2764125680214	3336.8101718346047	3338.9328496210214	3333.519980388673	3384.8440726669064	3215.537894512331	3344.3069221109636	3291.8497843403356	3286.189247125763
3336.474654757613	3299.9715071193086	3339.374846227115	3335.3503018566066	3201.4574108363713	3329.5013756441795	3292.4428446281727	3218.460225054012	3337.140455881706	3253.9055498593566	3346.7157087470714	3283.1570754688473	3339.753867192932	3406.884872704016	3339.12091799691	3305.4634626612196	3376.06698700604	3336.0138180389386	3385.059330766408	3273.670452062828	3276.0106020198787	3336.266630226798	3336.7924277390066	3338.862177066257	3333.504317878018	3384.8440726669064	3215.537894512331	3344.3069221109636	3291.8497843403356	3286.189247125763
3336.470790664146	3299.9715071193086	3339.374846227115	3335.3503018566066	3201.4485982289666	3329.5013756441795	3292.4313983625248	3218.460225054012	3337.1327376627087	3253.9055498593566	3346.707932432674	3283.15481573096	3339.7373270735907	3406.884872704016	3339.12091799691	3305.4336638616096	3376.0568202616073	3336.0032120880905	3385.059330766408	3273.670452062828	3275.955469580496	3336.266630226798	3336.780731050729	3338.751984257494	3333.4934030816494	3384.8440726669064	3215.535366810835	3344.30198678684	3291.8497843403356	3286.187391756961
3336.470790664146	3299.9715071193086	3339.374846227115	3335.3503018566066	3201.44440714422	3329.4967597481727	3292.402685721189	3218.460225054012	3337.1327376627087	3253.9055498593566	3346.7003659993866	3283.153767126254	3339.7351305900684	3406.7912923001622	3339.12091799691	3305.3250678244444	3376.0108842248687	3335.9854976569404	3385.059330766408	3273.670452062828	3275.7628320925787	3336.266630226798	3336.780731050729	3338.7164592204017	3333.464423827925	3384.8440726669064	3215.534090471327	3344.30198678684	3291.8497843403356	3286.187391756961
3336.470790664146	3299.9715071193086	3339.3593401478333	3335.3503018566066	3201.44440714422	3329.486454986327	3292.3739486627946	3218.4402981844805	3337.1122565346714	3253.9055498593566	3346.6877926011075	3283.146982671271	3339.7288745573387	3406.762962948234	3339.12091799691	3305.1900693515922	3376.0108842248687	3335.9854976569404	3385.0304872128927	3273.670452062828	3275.6264128201083	3336.2542879938383	3336.7787022172192	3338.6758648869964	3333.4182513926335	3384.8440726669064	3215.534090471327	3344.3004404751764	3291.8461315579525	3286.1809894399416
3336.470790664146	3299.9715071193086	3339.3593401478333	3335.3503018566066	3201.4275706223557	3329.486412564942	3292.3739486627946	3218.422980006024	3337.1114280774027	3253.9055498593566	3346.6877926011075	3283.146982671271	3339.7046282262713	3406.75615666849	3339.12091799691	3305.147686608611	3376.0056041887437	3335.9854976569404	3385.0304872128927	3273.670452062828	3275.580689128543	3336.2471857060227	3336.7787022172192	3338.564558153463	3333.4182513926335	3384.8440726669064	3215.524998993087	3344.3004404751764	3291.8461315579525	3286.167448526519
3336.470790664146	3299.9715071193086	3339.351276550033	3335.3082585372586	3201.4251281999686	3329.486412564942	3292.363431568404	3218.3961260568913	3337.1114280774027	3253.9055498593566	3346.669888268162	3283.146982671271	3339.7046282262713	3406.7203583796572	3339.12091799691	3305.11683564356	3375.992857762467	3335.9854976569404	3385.0304872128927	3273.6696654098123	3275.3713976725885	3336.2471857060227	3336.778268100071	3338.465852010052	3333.4161586185487	3384.8440726669064	3215.519008154167	3344.2882810031047	3291.8461315579525	3286.1334527456656
3336.465544256738	3299.9715071193086	3339.351276550033	3335.2527689926947	3201.4251281999686	3329.486412564942	3292.360872180251	3218.378191915767	3337.1114280774027	3253.9055498593566	3346.669888268162	3283.146982671271	3339.7046282262713	3406.638774784232	3339.12091799691	3305.0623471951776	3375.943588932611	3335.9854976569404	3385.029551899852	3273.6696654098123	3275.274409861676	3336.22893242198	3336.7782035988457	3338.424688218609	3333.4161586185487	3384.8440726669064	3215.5125778267707	3344.2882810031047	3291.8461315579525	3286.1334527456656
3336.465544256738	3299.9715071193086	3339.351276550033	3335.2361634279455	3201.4032610167033	3329.486412564942	3292.3591578589867	3218.3580583049484	3337.1114280774027	3253.9055498593566	3346.669888268162	3283.146708596002	3339.703901935344	3406.5154358744576	3339.12091799691	3305.0490420121328	3375.9393559015098	3335.9854976569404	3385.029551899852	3273.665495157928	3275.195274775973	3336.22893242198	3336.7680170398226	3338.3851634058215	3333.4161586185487	3384.8440726669064	3215.5125778267707	3344.288242890036	3291.843376238263	3286.111087109016
3336.465544256738	3299.9234420234334	3339.351276550033	3335.2361634279455	3201.3970135579493	3329.486412564942	3292.3591578589867	3218.3385725871135	3337.1094536069086	3253.9055498593566	3346.669888268162	3283.146702156353	3339.703901935344	3406.4276496871557	3339.117176109072	3305.0226292123434	3375.9082909500166	3335.9854976569404	3385.029551899852	3273.660386573734	3274.978790809429	3336.22893242198	3336.7625721156464	3338.275528444354	3333.4030820388807	3384.8440726669064	3215.5125778267707	3344.288242890036	3291.843376238263	3286.111087109016
3336.465544256738	3299.919934802159	3339.351276550033	3335.2361634279455	3201.390920535079	3329.486412564942	3292.3591578589867	3218.3338069143456	3337.1072469996775	3253.8964841676766	3346.659923185391	3283.1453248772177	3339.703901935344	3406.3866222690967	3339.117176109072	3304.9799171223704	3375.9082909500166	3335.9651346830196	3384.9767523890023	3273.660386573734	3274.909215938705	3336.22893242198	3336.752571226534	3338.240703105226	3333.4030820388807	3384.8440726669064	3215.5125778267707	3344.288242890036	3291.8413751822955	3286.1099748627785
3336.444012414395	3299.9120212993694	3339.351276550033	3335.2361634279455	3201.390920535079	3329.486412564942	3292.3591578589867	3218.295534101074	3337.0892738449347	3253.8910807635134	3346.659923185391	3283.1386652106044	3339.6972584047294	3406.201167172222	3339.117176109072	3304.9152930446426	3375.8985075256533	3335.961051253324	3384.8272805305733	3273.660386573734	3274.8449392743255	3336.22893242198	3336.752571226534	3338.153917511772	3333.4030820388807	3384.8440726669064	3215.5125778267707	3344.2765337923847	3291.8369156260633	3286.100980384819
3336.4395444440643	3299.9120212993694	3339.351276550033	3335.2339133054056	3201.38047502721	3329.486412564942	3292.3591578589867	3218.2752829509427	3337.088470755743	3253.8910807635134	3346.659923185391	3283.1386652106044	3339.693710457485	3406.201167172222	3339.117176109072	3304.89585060852	3375.8985075256533	3335.9556380714457	3384.8272805305733	3273.660386573734	3274.5261555379293	3336.22893242198	3336.7498715700954	3338.1137953321363	3333.4030820388807	3384.8440726669064	3215.506599538063	3344.2765337923847	3291.8369156260633	3286.100980384819
3336.4355561179655	3299.9120212993694	3339.351276550033	3335.2339133054056	3201.3767038618207	3329.486412564942	3292.3591578589867	3218.2375550463257	3337.088470755743	3253.8910807635134	3346.659923185391	3283.1386652106044	3339.6674607099867	3406.1953517409816	3339.117176109072	3304.8355366213464	3375.8985075256533	3335.9450346704343	3384.7816207623623	3273.660386573734	3274.45527835979	3336.22893242198	3336.7498715700954	3338.106569722079	3333.4030820388807	3384.8440726669064	3215.506599538063	3344.2736954287275	3291.8369156260633	3286.100980384819
3336.4319256584104	3299.8829468929653	3339.351276550033	3335.2339133054056	3201.3767038618207	3329.486412564942	3292.3562250615555	3218.2112242433436	3337.088470755743	3253.8910807635134	3346.6544631455426	3283.1386652106044	3339.6582405049076	3406.1953517409816	3339.117176109072	3304.7957393649244	3375.8985075256533	3335.9208335059843	3384.7706613866694	3273.660386573734	3274.2295126666913	3336.22893242198	3336.7474294756053	3338.0655697990715	3333.3775365412475	3384.8440726669064	3215.506599538063	3344.2736954287275	3291.8369156260633	3286.100980384819
3336.4319256584104	3299.8829468929653	3339.351276550033	3335.229866078318	3201.3503044044273	3329.486412564942	3292.3489178062273	3218.19737304062	3337.085330989201	3253.889743998858	3346.6544631455426	3283.1384766329	3339.631788463171	3406.1953517409816	3339.117176109072	3304.765236341103	3375.8985075256533	3335.891558314796	3384.741078549845	3273.660386573734	3273.9758049482875	3336.22893242198	3336.7454618556953	3338.002351502802	3333.363707580424	3384.8440726669064	3215.4983548604464	3344.266050958364	3291.833929969012	3286.100980384819
3336.4319256584104	3299.8829468929653	3339.351276550033	3335.229866078318	3201.341466941218	3329.486412564942	3292.340004499393	3218.1830281724965	3337.085330989201	3253.882304352592	3346.6338329354494	3283.1368815684195	3339.631788463171	3406.132873828915	3339.1117146373263	3304.7152671803788	3375.8985075256533	3335.858990332551	3384.717932922622	3273.660386573734	3273.8153415391043	3336.22893242198	3336.7454618556953	3337.855946447801	3333.3553335349347	3384.8440726669064	3215.4953120323266	3344.2471519021606	3291.832483193088	3286.100980384819
3336.261315218846	3299.8829468929653	3339.3481434585333	3335.215509642817	3201.3260904601025	3329.486412564942	3292.340004499393	3218.1646005483512	3337.067599963294	3253.882304352592	3346.6338329354494	3283.1351468174616	3339.631788463171	3406.1218098882932	3339.1117146373263	3304.6913658196027	3375.8985075256533	3335.823675966896	3384.660973403647	3273.660386573734	3273.571151326952	3336.2191631948835	3336.7454618556953	3337.823911424848	3333.3512118388317	3384.8440726669064	3215.4947575349593	3344.2471519021606	3291.832483193088	3286.100980384819
3336.261315218846	3299.85310364303	3339.3481434585333	3335.215509642817	3201.322589099461	3329.4789145458267	3292.323552408164	3218.1463756055377	3337.0658813619525	3253.8766629354573	3346.628469222975	3283.1328383701352	3339.631788463171	3406.0578016672325	3339.1089437882747	3304.390874383043	3375.8985075256533	3335.8185269865876	3384.5768683936594	3273.656628635371	3273.4845136052927	3336.2191631948835	3336.7454618556953	3337.773443862964	3333.3345647372857	3384.8440726669064	3215.4947575349593	3344.2471519021606	3291.832483193088	3286.100980384819
3336.261315218846	3299.84058416876	3339.3481434585333	3335.215509642817	3201.309917104876	3329.4786223028523	3292.323552408164	3218.1389535747253	3337.0658813619525	3253.8766629354573	3346.6278054369104	3283.132436421974	3339.631788463171	3406.0578016672325	3339.1072159322725	3304.3811561517796	3375.8985075256533	3335.793084637845	3384.497759760443	3273.656628635371	3273.437196786692	3336.1995756940287	3336.741869275014	3337.4239389748777	3333.318500473707	3384.8440726669064	3215.4947575349593	3344.2333563779375	3291.832483193088	3286.100980384819
3336.261315218846	3299.84058416876	3339.343079895135	3335.215509642817	3201.309917104876	3329.475128032314	3292.323552408164	3218.1389535747253	3337.0629607786886	3253.8766629354573	3346.6136527977246	3283.132436421974	3339.605093082727	3406.016647527884	3339.0997418450675	3304.3471660287687	3375.8985075256533	3335.793084637845	3384.382359350302	3273.656628635371	3273.3749944202764	3336.19880518356	3336.740989036225	3337.359135008651	3333.3150397485633	3384.8440726669064	3215.4947575349593	3344.230702729321	3291.831451679118	3286.083468730399
3336.261315218846	3299.812533033881	3339.343079895135	3335.215509642817	3201.289437783638	3329.475128032314	3292.3107512423335	3218.1308050365224	3337.0523236376753	3253.874987283517	3346.6136527977246	3283.1205370992366	3339.5891374268094	3406.016647527884	3339.096053740289	3304.3141393840315	3375.8919071728305	3335.793084637845	3383.706303862563	3273.656628635371	3273.329072683491	3336.19880518356	3336.740989036225	3337.327585299759	3333.3150397485633	3384.8440726669064	3215.4947575349593	3344.218432813765	3291.820309746992	3286.075383557326
3336.2611438065233	3299.812533033881	3339.343079895135	3335.215509642817	3201.2805705983856	3329.474948980362	3292.3107512423335	3218.08691926769	3337.0523236376753	3253.874987283517	3346.604177255437	3283.1205370992366	3339.560321121707	3406.016647527884	3339.096053740289	3304.297125804096	3375.8919071728305	3335.793084637845	3383.6392251793295	3273.6545196139136	3273.219577529322	3336.19880518356	3336.7307779548605	3337.304467744012	3333.311611371013	3384.8440726669064	3215.4944872030305	3344.218432813765	3291.820309746992	3286.0539320324533
3336.2371989767657	3299.8002317874593	3339.343079895135	3335.215509642817	3201.2588063736675	3329.474948980362	3292.307069733026	3218.0711745677504	3337.0523236376753	3253.874987283517	3346.604177255437	3283.1205370992366	3339.552237635556	3405.918004358278	3339.096053740289	3304.2768435824705	3375.8919071728305	3335.793084637845	3383.389008009347	3273.642195078131	3273.133160221214	3336.19880518356	3336.7307779548605	3337.1533525730715	3333.311611371013	3384.8440726669064	3215.4944872030305	3344.218432813765	3291.8182945333742	3286.0374658058504
3336.219143346606	3299.8002317874593	3339.3225913807614	3335.215509642817	3201.2493242169144	3329.461664270383	3292.2973022616766	3218.066343331331	3337.0516917974596	3253.8725093479243	3346.604177255437	3283.1205370992366	3339.552237635556	3405.80534941085	3339.096053740289	3304.225578646263	3375.8919071728305	3335.793084637845	3383.1987879063786	3273.6417259653244	3273.090104260831	3336.19880518356	3336.7307779548605	3337.106296019297	3333.311611371013	3384.824177783685	3215.4944872030305	3344.218432813765	3291.8045591068385	3286.0374658058504
3336.219143346606	3299.7817131787338	3339.3225913807614	3335.215509642817	3201.237530399601	3329.461664270383	3292.2973022616766	3218.051846884775	3337.0454227149867	3253.8611918951274	3346.604177255437	3283.1205370992366	3339.552237635556	3405.80534941085	3339.096053740289	3304.161525318045	3375.8902211329605	3335.793084637845	3383.166873299507	3273.6417259653244	3272.7180192853602	3336.19880518356	3336.7307779548605	3337.067076491934	3333.30482452342	3384.824177783685	3215.4944872030305	3344.218432813765	3291.7963875597143	3286.0374658058504
3336.219143346606	3299.7457869932387	3339.31085711952	3335.213539622535	3201.2282921393107	3329.4393729720464	3292.2927832960645	3217.9707228217985	3337.0454227149867	3253.8611918951274	3346.604177255437	3283.1205370992366	3339.5501746552395	3405.763321481277	3339.0913915652	3304.1211885941034	3375.8902211329605	3335.793084637845	3382.8828110599593	3273.6417259653244	3272.6565634101207	3336.1913945596402	3336.7307779548605	3336.96091896496	3333.2932474870154	3384.824177783685	3215.4944872030305	3344.1835124470026	3291.7848897552076	3286.0327663852618
3336.201395768854	3299.7457869932387	3339.31085711952	3335.213539622535	3201.225766939844	3329.4258874736843	3292.2927832960645	3217.9403782139952	3337.0454227149867	3253.8611918951274	3346.604177255437	3283.1205370992366	3339.525508242744	3405.763321481277	3339.0913915652	3304.08980295855	3375.872468000448	3335.793084637845	3382.7727046097834	3273.6417259653244	3272.5704760831477	3336.1808689485215	3336.7301896751246	3336.8918170343827	3333.2915586358367	3384.824177783685	3215.492387650986	3344.1835124470026	3291.7848897552076	3286.0288587982745
3336.201395768854	3299.7457869932387	3339.31085711952	3335.2100995794985	3201.213257362624	3329.4258874736843	3292.2927832960645	3217.8870873359488	3337.0454227149867	3253.8587230625158	3346.604177255437	3283.1189218510167	3339.525508242744	3405.7158132173	3339.0840432835307	3304.0543902271593	3375.872468000448	3335.780409411772	3382.6216252257823	3273.6417259653244	3272.3884471042898	3336.1808689485215	3336.729316295846	3336.8151726966917	3333.289908003043	3384.824177783685	3215.492387650986	3344.1835124470026	3291.7848897552076	3286.017133907044
3336.186873202286	3299.727776004496	3339.31085711952	3335.1985651208856	3201.1996570846068	3329.4248279748745	3292.2927832960645	3217.869118695941	3337.0454227149867	3253.8587230625158	3346.598789141066	3283.116272911177	3339.520561534766	3405.7051081583613	3339.0840432835307	3304.0225507632954	3375.872468000448	3335.777103880174	3382.5547572835076	3273.6417259653244	3272.353860188305	3336.1808689485215	3336.727894473191	3336.772613905333	3333.289908003043	3384.824177783685	3215.492387650986	3344.1835124470026	3291.7848897552076	3286.0036463450674
3336.1787452543103	3299.727776004496	3339.31085711952	3335.1985651208856	3201.1937553591406	3329.4248279748745	3292.2927832960645	3217.8637131608302	3337.029215694736	3253.8587230625158	3346.598789141066	3283.116272911177	3339.5163700116664	3405.7051081583613	3339.0840432835307	3304.0054564306192	3375.872468000448	3335.7675634541642	3382.4931891039378	3273.6417259653244	3272.244379822549	3336.1808689485215	3336.725441371309	3336.7088260061255	3333.289908003043	3384.790956097535	3215.492004874701	3344.1794636308423	3291.779757805844	3285.9993147291216
3336.1787452543103	3299.716818275152	3339.31085711952	3335.169248959822	3201.1928223129307	3329.4248279748745	3292.2927832960645	3217.8227321525387	3337.0286728840783	3253.8587230625158	3346.598789141066	3283.116272911177	3339.4854893617076	3405.7051081583613	3339.0840432835307	3303.9765101485045	3375.872468000448	3335.7675634541642	3382.4195049360824	3273.640993525164	3272.2031396823045	3336.1808689485215	3336.725441371309	3336.66763765849	3333.289908003043	3384.790956097535	3215.4917998107067	3344.1794636308423	3291.779757805844	3285.9843778959703
3336.176045822589	3299.7057881529086	3339.31085711952	3335.153366583982	3201.1917653036357	3329.4248279748745	3292.284701875356	3217.7266458394524	3337.0286728840783	3253.8587230625158	3346.598789141066	3283.1136116551834	3339.4795562182235	3405.7051081583613	3339.0840432835307	3303.93009914457	3375.872468000448	3335.7641032079205	3382.3502923413366	3273.640993525164	3272.1464246870355	3336.172217205648	3336.725441371309	3336.66763765849	3333.286305701172	3384.790956097535	3215.4917998107067	3344.1794636308423	3291.773716067874	3285.9695439842926
3336.176045822589	3299.7057881529086	3339.3005580016575	3335.1508790753182	3201.1856020399637	3329.4248279748745	3292.284701875356	3217.7266458394524	3337.0265564249617	3253.8587230625158	3346.598789141066	3283.1136116551834	3339.4795562182235	3405.7051081583613	3339.082916794853	3303.908509794778	3375.8716468573234	3335.680668380536	3382.323629105116	3273.637172228953	3272.141324513449	3336.172217205648	3336.7213198188565	3336.635498800439	3333.2859005634737	3384.7747030543915	3215.4917998107067	3344.1794636308423	3291.773716067874	3285.954726973909
3336.162099301893	3299.7057881529086	3339.3005580016575	3335.112399642866	3201.173200232412	3329.4248279748745	3292.284701875356	3217.7266458394524	3337.019179833217	3253.8587230625158	3346.586536094271	3283.1136116551834	3339.4795562182235	3405.7051081583613	3339.0765401486246	3303.8872769478053	3375.8716468573234	3335.680668380536	3382.2591956047027	3273.637172228953	3272.0780544308627	3336.1673586194615	3336.7162343001546	3336.617883658634	3333.2859005634737	3384.7747030543915	3215.4917998107067	3344.1794636308423	3291.773716067874	3285.954726973909
3336.157333093597	3299.705052454494	3339.298115879272	3335.084509936772	3201.1638668133946	3329.419932245236	3292.2804493980966	3217.7266458394524	3337.019179833217	3253.8573360039027	3346.586536094271	3283.1136116551834	3339.4795562182235	3405.7051081583613	3339.0765401486246	3303.8728988171197	3375.8536243583494	3335.680668380536	3382.2578492316625	3273.637172228953	3271.9843951962985	3336.1673586194615	3336.709423773633	3336.596170195256	3333.2859005634737	3384.763046233682	3215.4881245662864	3344.1794636308423	3291.773716067874	3285.954726973909
3336.1541735858327	3299.695600378781	3339.298115879272	3335.084509936772	3201.15486241658	3329.4190018327185	3292.2800768616976	3217.7266458394524	3337.016522624762	3253.856173454197	3346.5838417196774	3283.1136116551834	3339.468887784082	3405.7051081583613	3339.065963201335	3303.850829050222	3375.8462528893688	3335.6543892186146	3382.191504844509	3273.6343173403443	3271.948389125229	3336.1673586194615	3336.706872072008	3336.56662142299	3333.2084357382478	3384.763046233682	3215.483151589499	3344.1794636308423	3291.773716067874	3285.95340043568
3336.1473095445654	3299.695600378781	3339.295736916561	3335.084509936772	3201.1489685665565	3329.404758615685	3292.2557532698293	3217.7266458394524	3337.0111051356125	3253.856173454197	3346.5838417196774	3283.1111681780976	3339.4499407959065	3405.7051081583613	3339.065963201335	3303.784881367179	3375.8364327047243	3335.6543892186146	3382.1765185545028	3273.6343173403443	3271.9215384935196	3336.1673586194615	3336.706872072008	3336.5399045921604	3333.191244725158	3384.763046233682	3215.47754683682	3344.1794636308423	3291.773716067874	3285.930372914364
3336.1418409098824	3299.695600378781	3339.295736916561	3335.084509936772	3201.1489685665565	3329.3997342579455	3292.2557532698293	3217.717753401017	3337.0111051356125	3253.856173454197	3346.5763499392046	3283.104634042386	3339.4499407959065	3405.698397796903	3339.0585112400613	3303.7721837170166	3375.8364327047243	3335.6543892186146	3382.165740381419	3273.630026415273	3271.906303496662	3336.157284575994	3336.703925809041	3336.4929971952083	3333.191244725158	3384.763046233682	3215.47754683682	3344.1794636308423	3291.773716067874	3285.930372914364
3336.1418409098824	3299.695600378781	3339.2937164020636	3335.083087569434	3201.1489685665565	3329.395697123885	3292.2537149260997	3217.685085950057	3337.0111051356125	3253.852443464249	3346.5763499392046	3283.104634042386	3339.4499407959065	3405.698397796903	3339.0585112400613	3303.759732634371	3375.8364327047243	3335.6543892186146	3382.165740381419	3273.630026415273	3271.8790089208132	3336.157284575994	3336.703925809041	3336.4581474557235	3333.191244725158	3384.763046233682	3215.47754683682	3344.1794636308423	3291.773716067874	3285.917268068879
3336.139361238458	3299.695600378781	3339.2937164020636	3335.083087569434	3201.1432128184656	3329.395697123885	3292.2537149260997	3217.670783941926	3337.0093900375755	3253.8464763141674	3346.5763499392046	3283.104634042386	3339.4499407959065	3405.6737103790747	3339.0585112400613	3303.725591079537	3375.8364327047243	3335.646465054276	3382.149789385051	3273.630026415273	3271.7441607778906	3336.131182999603	3336.703925809041	3336.426982827752	3333.191244725158	3384.763046233682	3215.47754683682	3344.1794636308423	3291.7720878752943	3285.917268068879
3336.127865109182	3299.695600378781	3339.286467641795	3335.083087569434	3201.1306752705755	3329.395697123885	3292.2455515998645	3217.669667820765	3337.0093900375755	3253.829230000867	3346.5763499392046	3283.104042804457	3339.4499407959065	3405.6737103790747	3339.053862541934	3303.6846982825814	3375.8364327047243	3335.646465054276	3382.149789385051	3273.630026415273	3271.6792394357567	3336.1194775252047	3336.703925809041	3336.412530555247	3333.191244725158	3384.763046233682	3215.47754683682	3344.1794636308423	3291.7720878752943	3285.880982429614
3336.1170129123875	3299.695600378781	3339.286467641795	3335.0766844830196	3201.126496459261	3329.395697123885	3292.2455515998645	3217.6648335131263	3337.0080134286545	3253.829230000867	3346.5697777377445	3283.1024328551875	3339.447346941225	3405.6737103790747	3339.053862541934	3303.6621750906875	3375.8364327047243	3335.6376594079566	3382.1406959599135	3273.6266838499587	3271.6218934462	3336.1194775252047	3336.703925809041	3336.3795362528494	3333.191244725158	3384.7606712635697	3215.4772826561484	3344.1794636308423	3291.7720878752943	3285.85908485677
3336.1039924762895	3299.695600378781	3339.286467641795	3335.0766844830196	3201.1206974581464	3329.3923676282866	3292.240555593483	3217.6394223074467	3337.0080134286545	3253.829230000867	3346.5697777377445	3283.1024328551875	3339.447346941225	3405.6737103790747	3339.053862541934	3303.5730288252366	3375.8253610300635	3335.634954248287	3382.106860210815	3273.6266838499587	3271.5258792168443	3336.1156711031517	3336.702127614274	3336.3648867705624	3333.1875933913575	3384.7520265142402	3215.4772826561484	3344.1794636308423	3291.7720878752943	3285.85908485677
3336.0885417428717	3299.695600378781	3339.286467641795	3335.0605429097955	3201.1206974581464	3329.387695861379	3292.2380566609154	3217.637994579267	3337.0080134286545	3253.829230000867	3346.5697777377445	3283.1024328551875	3339.447346941225	3405.6737103790747	3339.0416645996843	3303.548496092462	3375.8253610300635	3335.613741513776	3382.106860210815	3273.624605306603	3271.4690116037277	3336.10410934019	3336.70021375094	3336.3512856415327	3333.1875933913575	3384.7520265142402	3215.476267375056	3344.172270418608	3291.7720878752943	3285.857380843862
3336.0779231896804	3299.695600378781	3339.286467641795	3335.0605429097955	3201.117277770168	3329.3824497642945	3292.230987448076	3217.6249500530153	3337.0080134286545	3253.825800488081	3346.5697777377445	3283.1024328551875	3339.447346941225	3405.6737103790747	3339.0416645996843	3303.538385046649	3375.8253610300635	3335.613741513776	3382.106860210815	3273.6196506470296	3271.4306486593146	3336.10410934019	3336.7001137881634	3336.3512856415327	3333.1714307104185	3384.7520265142402	3215.470315381368	3344.172270418608	3291.7720878752943	3285.8316933839496
3336.0779231896804	3299.688120112592	3339.277072726876	3335.0605429097955	3201.1159781004553	3329.3824497642945	3292.197150464592	3217.620874583141	3337.0080134286545	3253.825800488081	3346.5697777377445	3283.1024328551875	3339.447346941225	3405.6737103790747	3339.0416645996843	3303.5225446000336	3375.8253610300635	3335.610829735113	3382.0763842779197	3273.6196506470296	3271.39007989332	3336.10410934019	3336.698645110248	3336.341876531902	3333.165928613722	3384.7520265142402	3215.470315381368	3344.1609080607295	3291.7720878752943	3285.7915482779204
3336.0779231896804	3299.6855959395216	3339.277072726876	3335.016041910185	3201.114803670885	3329.3817848642366	3292.1841902652413	3217.5988679260777	3337.0080134286545	3253.825800488081	3346.5697777377445	3283.1024328551875	3339.447346941225	3405.665949786476	3339.0416645996843	3303.5100598869867	3375.8253610300635	3335.577279922576	3381.883500436371	3273.6196506470296	3271.33629560906	3336.098899953937	3336.698645110248	3336.3373830972087	3333.165928613722	3384.7520265142402	3215.467795444072	3344.1592600920667	3291.7720878752943	3285.779443369785
3336.0779231896804	3299.6855959395216	3339.277072726876	3334.9971380839124	3201.105165808027	3329.3811184995657	3292.1793244091714	3217.598687411426	3337.0080134286545	3253.825800488081	3346.5697777377445	3283.1024328551875	3339.447346941225	3405.665949786476	3339.0416645996843	3303.276139191908	3375.8253610300635	3335.543187103305	3381.8336184606387	3273.6196506470296	3271.205658921692	3336.0965824163395	3336.698645110248	3336.329417942012	3333.159062671174	3384.7520265142402	3215.467795444072	3344.1463433744893	3291.771891281306	3285.7790466414017
3336.074927112289	3299.6855959395216	3339.2684343784567	3334.9960545974413	3201.101806884303	3329.3811184995657	3292.1773905719037	3217.598687411426	3336.9988980611242	3253.825800488081	3346.5697777377445	3283.1024328551875	3339.447346941225	3405.647456508134	3339.030107071832	3303.2495125750042	3375.8233721816337	3335.524145547184	3381.800449174994	3273.61538839723	3271.1073034900473	3336.080750482679	3336.698645110248	3336.306065989587	3333.159001235692	3384.7271674268377	3215.467795444072	3344.1463433744893	3291.771891281306	3285.75144952148
3336.0658844173468	3299.6855959395216	3339.2684343784567	3334.9737589395345	3201.0998464052636	3329.3790176900966	3292.159661646784	3217.590044297764	3336.9988980611242	3253.824465730393	3346.5697777377445	3283.1024328551875	3339.4433287682155	3405.647456508134	3339.030107071832	3303.223227446043	3375.8233721816337	3335.5081367198054	3381.7855037948066	3273.611057127355	3271.0771880586135	3336.080750482679	3336.6976733722126	3336.2894453472163	3333.1562063127594	3384.7271674268377	3215.467795444072	3344.1463433744893	3291.767663704769	3285.7513720825245
3336.0570721061927	3299.6855959395216	3339.2684343784567	3334.9737589395345	3201.0954526539153	3329.369563312617	3292.1522889190487	3217.587932466986	3336.9988980611242	3253.8165210427774	3346.5697777377445	3283.1024328551875	3339.4433287682155	3405.647456508134	3339.028061577643	3303.194482088981	3375.8233721816337	3335.500026055578	3381.743136994991	3273.611057127355	3271.05288729896	3336.080750482679	3336.696191148473	3336.269114743548	3333.1507900937327	3384.7271674268377	3215.4667361678917	3344.1463433744893	3291.767663704769	3285.7513720825245
3336.0470691046926	3299.6855959395216	3339.2684343784567	3334.9737589395345	3201.0872957113315	3329.3611137454564	3292.146820711153	3217.5748703179206	3336.9988980611242	3253.808950614228	3346.5697777377445	3283.1024328551875	3339.4433287682155	3405.647456508134	3339.028061577643	3303.109179270322	3375.8233721816337	3335.500026055578	3381.743136994991	3273.60713882212	3271.0364426547494	3336.080750482679	3336.696191148473	3336.257328280951	3333.1437440498366	3384.7271674268377	3215.4667361678917	3344.1463433744893	3291.767663704769	3285.7255792239016
3336.045219988235	3299.6780974579615	3339.2684343784567	3334.9685646632706	3201.0819036880152	3329.3611137454564	3292.1414985422175	3217.5744985568003	3336.9988540020986	3253.805076099626	3346.5601099627274	3283.1024328551875	3339.4390893876325	3405.6332636976967	3339.0204119712585	3303.0364755996115	3375.8060513879973	3335.500026055578	3381.743136994991	3273.60713882212	3271.0194347875085	3336.080750482679	3336.696191148473	3336.235758971895	3333.114068528025	3384.7271674268377	3215.4667361678917	3344.1463433744893	3291.767663704769	3285.7131765976624
3336.0326440580857	3299.66649862152	3339.2684343784567	3334.9564331022575	3201.076440068714	3329.360067748682	3292.1382673575536	3217.5744985568003	3336.9988540020986	3253.805076099626	3346.5601099627274	3283.1024328551875	3339.4390893876325	3405.6332636976967	3339.015492961732	3303.0023468857667	3375.8060513879973	3335.500026055578	3381.7310235380014	3273.60713882212	3270.980257445973	3336.080124202572	3336.6936601329617	3336.2300592483757	3333.1016724309575	3384.7271674268377	3215.4663766893573	3344.1463433744893	3291.767663704769	3285.7131765976624
3336.024932943818	3299.66649862152	3339.2684343784567	3334.9564331022575	3201.073013660946	3329.354640786609	3292.1326287683123	3217.5744985568003	3336.9964204482476	3253.8004486935615	3346.5601099627274	3283.101605955744	3339.4390893876325	3405.6332636976967	3339.012265971939	3302.9707186125074	3375.7961906905193	3335.500026055578	3381.685365667835	3273.60713882212	3270.948199715288	3336.080124202572	3336.6927369396462	3336.2187444947585	3333.0878139357087	3384.7271674268377	3215.4659548814943	3344.1463433744893	3291.7673281771945	3285.7040080913293
3336.0235691028056	3299.66649862152	3339.2684343784567	3334.9564331022575	3201.068977244266	3329.352495896796	3292.130965127868	3217.555792805273	3336.9964204482476	3253.7988289589107	3346.5559123992575	3283.101605955744	3339.435200241102	3405.6332636976967	3339.012265971939	3302.958241000265	3375.794244604642	3335.500026055578	3381.6679428036527	3273.60713882212	3270.79953604844	3336.0786699130963	3336.6903010116985	3336.1987088329397	3333.0878139357087	3384.7271674268377	3215.4659548814943	3344.1463433744893	3291.7673281771945	3285.701801659155
3336.0182454248034	3299.66649862152	3339.2684343784567	3334.9466751904915	3201.068977244266	3329.3486218577573	3292.1260143087275	3217.5522447989833	3336.9964204482476	3253.7983710380636	3346.5559123992575	3283.101143933095	3339.435200241102	3405.6332636976967	3339.012265971939	3302.9443277804953	3375.794244604642	3335.4934019380717	3381.6351423695387	3273.60713882212	3270.764819077368	3336.0786699130963	3336.6903010116985	3336.192703678149	3333.084312829976	3384.7271674268377	3215.4653201347246	3344.1460000745974	3291.7670726554443	3285.690443190418
3336.0182454248034	3299.66649862152	3339.2684343784567	3334.9466751904915	3201.065384752307	3329.347939890761	3292.1260143087275	3217.5491220461263	3336.996042300964	3253.7983710380636	3346.5530221377335	3283.101143933095	3339.433076977067	3405.6332636976967	3339.012265971939	3302.8542777957427	3375.794244604642	3335.4622267860946	3381.6077322176725	3273.60713882212	3270.7361838902407	3336.0786699130963	3336.6903010116985	3336.18685862808	3333.084312829976	3384.7271674268377	3215.4653201347246	3344.1460000745974	3291.7670726554443	3285.6811646649767
3336.0152135981502	3299.66649862152	3339.2684343784567	3334.9466751904915	3201.0604290953706	3329.3464874470765	3292.123134062534	3217.540167668811	3336.996042300964	3253.7965389430674	3346.5530221377335	3283.101143933095	3339.433076977067	3405.6332636976967	3339.0115349609587	3302.8027348045725	3375.794244604642	3335.455091667291	3381.586934102651	3273.60713882212	3270.7250377575238	3336.0786699130963	3336.689746270588	3336.1743250085447	3333.0842341865687	3384.72065459204	3215.4653201347246	3344.1460000745974	3291.766154451174	3285.6793472911036
3336.0144295596383	3299.66649862152	3339.2684343784567	3334.9466751904915	3201.0604290953706	3329.340988226588	3292.1204664234097	3217.517068141314	3336.9940014046624	3253.7965389430674	3346.5530221377335	3283.1005207132735	3339.433076977067	3405.624912008787	3339.0115349609587	3302.7989467039147	3375.794244604642	3335.455091667291	3381.5650365129654	3273.60713882212	3270.70765370842	3336.0786699130963	3336.686169597859	3336.1589458380213	3333.0842341865687	3384.719013523159	3215.4653201347246	3344.143474443958	3291.7606417321613	3285.6793472911036
3336.0144295596383	3299.66649862152	3339.26548040943	3334.9466751904915	3201.0594658308464	3329.340988226588	3292.11232569391	3217.503958967931	3336.9940014046624	3253.7965389430674	3346.548945212953	3283.098154410952	3339.433076977067	3405.624912008787	3339.0115349609587	3302.655212910044	3375.794244604642	3335.455091667291	3381.523569977072	3273.60713882212	3270.678223245798	3336.0786699130963	3336.686169597859	3336.1431170656833	3333.0841769891476	3384.719013523159	3215.4651529041394	3344.143474443958	3291.7606417321613	3285.678388927281
3336.0144295596383	3299.66649862152	3339.261221733083	3334.9445119005704	3201.05695068833	3329.340988226588	3292.100460192067	3217.483036587333	3336.9928360109775	3253.7965389430674	3346.548945212953	3283.097689271798	3339.433076977067	3405.624912008787	3339.0115349609587	3302.636888696259	3375.792850078206	3335.455091667291	3381.4964523150784	3273.606422873011	3270.6497738662097	3336.0786699130963	3336.6861126459307	3336.140330990782	3333.0727867497408	3384.7186619550002	3215.4651529041394	3344.143474443958	3291.7571034512143	3285.6728298490043
3336.013460073848	3299.66649862152	3339.261221733083	3334.935298494603	3201.0535816631254	3329.340988226588	3292.100460192067	3217.4748119657534	3336.9928360109775	3253.7965389430674	3346.548945212953	3283.0940022691466	3339.433076977067	3405.624912008787	3339.0115349609587	3302.62617288298	3375.7888361423693	3335.455091667291	3381.4837222552665	3273.606422873011	3270.605274755616	3336.0786699130963	3336.6861126459307	3336.120000415282	3333.069465174929	3384.7186619550002	3215.4628891547695	3344.143474443958	3291.7535646047654	3285.656828747251
3336.013460073848	3299.66649862152	3339.261221733083	3334.9164465320473	3201.050719462616	3329.340988226588	3292.0944826464274	3217.4748119657534	3336.9928360109775	3253.7965389430674	3346.548945212953	3283.0940022691466	3339.433076977067	3405.624912008787	3339.000981725748	3302.5867943284957	3375.785701276548	3335.4425568824195	3381.465934146027	3273.606422873011	3270.5786891643597	3336.0786699130963	3336.6861126459307	3336.1117191930225	3333.069465174929	3384.7186619550002	3215.4628891547695	3344.1230326735467	3291.744161910311	3285.6468420347906
3336.013460073848	3299.66649862152	3339.260079496459	3334.9164465320473	3201.0501003373392	3329.340988226588	3292.0904495801287	3217.4722186116223	3336.9928360109775	3253.7965389430674	3346.548945212953	3283.093512996408	3339.4231651343316	3405.624912008787	3339.000981725748	3302.575363146223	3375.785701276548	3335.4406605977238	3381.4491842367943	3273.606416455482	3270.5703435977593	3336.0786699130963	3336.685240660895	3336.1058549318855	3333.0693221759375	3384.7096674594577	3215.4622476541717	3344.1230326735467	3291.744161910311	3285.6346241713727
3336.0123520603765	3299.66649862152	3339.2490905690365	3334.911393233713	3201.0501003373392	3329.340988226588	3292.0858658852985	3217.4722186116223	3336.9928360109775	3253.7965389430674	3346.5436406436693	3283.0922884421598	3339.4231651343316	3405.624912008787	3339.0008682373314	3302.557068157342	3375.785701276548	3335.4177368782307	3381.4300970162844	3273.606416455482	3270.4433648770587	3336.0786699130963	3336.684642645711	3336.0923915309936	3333.063262537354	3384.7096674594577	3215.4622476541717	3344.1159424136745	3291.744161910311	3285.620046858018
3336.0123520603765	3299.66649862152	3339.2490905690365	3334.9073207144866	3201.0460374292734	3329.340724154118	3292.0744765944405	3217.4722186116223	3336.9928360109775	3253.793777762249	3346.5402351536072	3283.0922884421598	3339.4199979006426	3405.624912008787	3339.0008682373314	3302.55023536604	3375.785701276548	3335.397975134917	3381.4300970162844	3273.606416455482	3270.424993042398	3336.0757009863237	3336.684642645711	3336.087828537911	3333.063262537354	3384.7096674594577	3215.4622476541717	3344.1159424136745	3291.7424662184726	3285.6075306367225
3336.008520791761	3299.66649862152	3339.2490905690365	3334.753242894661	3201.0450252204632	3329.338896791585	3292.073499156162	3217.4722186116223	3336.9905031002127	3253.7860027576226	3346.5402351536072	3283.0912000052217	3339.4199979006426	3405.609027523271	3338.9983445914736	3302.49472927002	3375.785701276548	3335.3920319806366	3381.4191758807983	3273.606416455482	3270.4092585217213	3336.0757009863237	3336.684642645711	3336.0784159691175	3333.06071894092	3384.7096674594577	3215.4622476541717	3344.1159424136745	3291.7424662184726	3285.603935819552
3336.0013707355206	3299.66649862152	3339.245653560147	3334.7257465877296	3201.0420241738666	3329.338896791585	3292.073499156162	3217.468680022602	3336.9905031002127	3253.7860027576226	3346.5402351536072	3283.0899221808	3339.4199979006426	3405.609027523271	3338.997232325594	3302.4829863176997	3375.7856290095774	3335.3855652225957	3381.407359885841	3273.606416455482	3270.3409333305462	3336.0757009863237	3336.6826001300815	3336.072617161357	3333.06071894092	3384.7096674594577	3215.461578063874	3344.113194469385	3291.7424662184726	3285.5997537881526
3336.0013707355206	3299.66649862152	3339.245653560147	3334.698219903623	3201.041758669099	3329.338896791585	3292.073499156162	3217.4603112454342	3336.9905031002127	3253.7835897636833	3346.5402351536072	3283.0899221808	3339.4199979006426	3405.609027523271	3338.997232325594	3302.4615643908455	3375.7856290095774	3335.3525259528756	3381.3899615147075	3273.605890689338	3270.3076298747865	3336.0757009863237	3336.679285586316	3336.0699038779494	3333.0551801359334	3384.7096674594577	3215.461578063874	3344.108671660154	3291.7424662184726	3285.5996204081403
3335.9860361887986	3299.66649862152	3339.245653560147	3334.698219903623	3201.0410364970508	3329.338896791585	3292.067952797811	3217.4603112454342	3336.9905031002127	3253.7835897636833	3346.5402351536072	3283.0893602284086	3339.412847376734	3405.609027523271	3338.997232325594	3302.4255876840816	3375.7856290095774	3335.347755838312	3381.345881397338	3273.605890689338	3270.29425549383	3336.0754366747874	3336.679285586316	3336.0589789191345	3333.0551801359334	3384.7096674594577	3215.461578063874	3344.105598461272	3291.74054220948	3285.587264153462
3335.96414133949	3299.66649862152	3339.245653560147	3334.6939812399996	3201.039164642022	3329.338896791585	3292.06351820528	3217.4603112454342	3336.9905031002127	3253.7835897636833	3346.5402351536072	3283.0893495826017	3339.412847376734	3405.609027523271	3338.996886879703	3302.415151900302	3375.7856290095774	3335.3472314847777	3381.345881397338	3273.605890689338	3270.229305314802	3336.0736741747596	3336.6785072324274	3336.0547506580056	3333.0551801359334	3384.7096674594577	3215.461578063874	3344.093547549991	3291.7379014376047	3285.587264153462
3335.9490243748846	3299.663403686677	3339.245653560147	3334.6939812399996	3201.039164642022	3329.338896791585	3292.058397770513	3217.4545015049657	3336.9905031002127	3253.7815435764564	3346.538769754232	3283.0893495826017	3339.412847376734	3405.609027523271	3338.994653040326	3302.4086297068516	3375.7786954931353	3335.3412138409985	3381.328417134962	3273.6051430095877	3270.2170996745153	3336.072813677114	3336.6784088477098	3336.0505148046796	3333.0545846702134	3384.709055294372	3215.461578063874	3344.093547549991	3291.7379014376047	3285.587264153462
3335.9490243748846	3299.6535518300993	3339.245653560147	3334.6898205550356	3201.0348369331127	3329.338896791585	3292.058397770513	3217.4545015049657	3336.9905031002127	3253.7815435764564	3346.538769754232	3283.0890349753113	3339.412847376734	3405.609027523271	3338.991859808377	3302.40345446467	3375.77414826266	3335.322343481693	3381.315887904877	3273.6036190513414	3270.210439121125	3336.072813677114	3336.6784088477098	3336.0408393159155	3333.0526265371323	3384.7086221880645	3215.461578063874	3344.093547549991	3291.736079222147	3285.583225483429
3335.9463180273456	3299.6535518300993	3339.245653560147	3334.6898205550356	3201.0348369331127	3329.338896791585	3292.0530724928412	3217.4545015049657	3336.9905031002127	3253.7815435764564	3346.538769754232	3283.0890349753113	3339.4105381532618	3405.609027523271	3338.9901658851077	3302.3711044456973	3375.77414826266	3335.319551433341	3381.296177159302	3273.603187889975	3270.1907460960556	3336.072813677114	3336.677560371152	3336.037996324082	3333.048304931559	3384.7086221880645	3215.4614060897393	3344.093547549991	3291.736079222147	3285.583225483429
3335.9416730773905	3299.652642225018	3339.245653560147	3334.6898205550356	3201.0331533380004	3329.338548519454	3292.0478940220487	3217.4545015049657	3336.9905031002127	3253.7815435764564	3346.538769754232	3283.0890349753113	3339.4105381532618	3405.609027523271	3338.9899505576795	3302.3589346686017	3375.768451361977	3335.3007850967942	3381.286746245751	3273.603150977322	3270.161939177	3336.071069178899	3336.677560371152	3336.0350446529465	3333.033256705949	3384.707164663001	3215.4614060897393	3344.09340057595	3291.736079222147	3285.579913420335
3335.935808752877	3299.652642225018	3339.245653560147	3334.6879850860396	3201.0323451223535	3329.338548519454	3292.0457627084015	3217.4545015049657	3336.990376872995	3253.7815435764564	3346.538769754232	3283.088279723843	3339.4105381532618	3405.609027523271	3338.988679602329	3302.3523317467	3375.768451361977	3335.261514354492	3381.2615451312117	3273.603150977322	3270.048019346289	3336.0691738529677	3336.6768033598323	3336.026847803451	3333.0207175604464	3384.705605431847	3215.460786644663	3344.090433031503	3291.736079222147	3285.5772181994594
3335.9145143505984	3299.652642225018	3339.245653560147	3334.685898631953	3201.0300038988644	3329.338548519454	3292.0403103245335	3217.4511475588733	3336.990376872995	3253.781100399492	3346.538769754232	3283.08824592818	3339.4105381532618	3405.609027523271	3338.983900920529	3302.348240886863	3375.768451361977	3335.2034824688412	3381.255560753836	3273.603150977322	3270.0122505258114	3336.0691738529677	3336.6747025847894	3336.0206771750404	3333.0207175604464	3384.705605431847	3215.4600964251545	3344.090433031503	3291.736079222147	3285.5772181994594
3335.8839296870883	3299.652642225018	3339.245653560147	3334.6806911279773	3201.0300038988644	3329.338548519454	3292.0342831392695	3217.442279405057	3336.990376872995	3253.7771208469303	3346.538769754232	3283.0881798849946	3339.407888199159	3405.609027523271	3338.98052740967	3302.3450752849403	3375.768451361977	3335.187840454974	3381.2454320538086	3273.603150977322	3269.99904266065	3336.0691738529677	3336.67437511238	3336.0145068657303	3333.020260944265	3384.705605431847	3215.4600964251545	3344.090433031503	3291.736079222147	3285.5772181994594
3335.875130326048	3299.651991915456	3339.245653560147	3334.6758164989005	3201.0300038988644	3329.338548519454	3292.0325226467885	3217.4413177449314	3336.990376872995	3253.775370813877	3346.5379148693683	3283.0875667229375	3339.4016209487095	3405.609027523271	3338.9560445687825	3302.29374233145	3375.768451361977	3335.1820975251253	3381.206015224212	3273.603150977322	3269.9863606986623	3336.0691738529677	3336.6736637262356	3336.01099544339	3333.016349022774	3384.705605431847	3215.4600964251545	3344.090433031503	3291.736079222147	3285.5743683854917
3335.8750031326726	3299.650753101561	3339.245653560147	3334.6721718525946	3201.0300038988644	3329.338548519454	3292.0263494239634	3217.4413177449314	3336.990376872995	3253.775370813877	3346.537167043748	3283.0875667229375	3339.3960824639043	3405.609027523271	3338.9461585477893	3302.285310316629	3375.768451361977	3335.1467257298364	3381.1872386673767	3273.603150977322	3269.976040972338	3336.0691738529677	3336.672905261971	3336.008316294149	3333.016349022774	3384.6968869589978	3215.4599021373406	3344.090433031503	3291.7348973529197	3285.5743683854917
3335.871762305919	3299.64068991319	3339.245653560147	3334.6721718525946	3201.0291887091803	3329.338548519454	3292.024807796749	3217.433883666334	3336.990376872995	3253.775370813877	3346.537167043748	3283.0875667229375	3339.3945540807144	3405.609027523271	3338.9461585477893	3302.281140090601	3375.768451361977	3335.132163437442	3381.1831423121484	3273.603150977322	3269.9588262518237	3336.0691738529677	3336.6728772661336	3336.0032699670064	3333.016349022774	3384.6968869589978	3215.4599021373406	3344.090433031503	3291.732366917344	3285.574328157473
3335.871762305919	3299.6396954916304	3339.2427941034275	3334.6721718525946	3201.0277326928785	3329.338548519454	3292.022480665122	3217.432376488544	3336.990376872995	3253.774978841869	3346.5324782180605	3283.0875667229375	3339.3824990011685	3405.609027523271	3338.9440688141394	3302.2737745534296	3375.768451361977	3335.116359614706	3381.1528404587552	3273.6030781751247	3269.9516591527968	3336.0691738529677	3336.6725144713864	3336.001253371438	3333.0133922974023	3384.6968869589978	3215.459505336994	3344.0896205566614	3291.728094858931	3285.56993220562
3335.871762305919	3299.6373713128064	3339.2427941034275	3334.658539917651	3201.0257937083884	3329.338548519454	3292.020601978329	3217.427733294859	3336.990376872995	3253.773644534722	3346.5324782180605	3283.0874337699142	3339.3770424987642	3405.609027523271	3338.9430362736152	3302.233295256856	3375.7679208575523	3335.102037886256	3381.148212512724	3273.6030781751247	3269.94201816275	3336.0691738529677	3336.672461412618	3335.9967279422453	3333.0031848331782	3384.6968869589978	3215.459154058757	3344.0896205566614	3291.7251197110772	3285.5618564984215
3335.867506780028	3299.6373713128064	3339.2427941034275	3334.6577272674576	3201.0257937083884	3329.3378285266017	3292.020601978329	3217.4054095197525	3336.990376872995	3253.773644534722	3346.5311178710936	3283.0874337699142	3339.3770424987642	3405.609027523271	3338.941431275397	3302.226679747847	3375.7473254333577	3335.0948299271336	3381.1393540117547	3273.6028491746492	3269.9239421962434	3336.0691738529677	3336.6715377233404	3335.9945240152038	3332.9868217320827	3384.69146960169	3215.458846021549	3344.0896205566614	3291.7247758179633	3285.5604130142665
3335.8655028496914	3299.6373713128064	3339.2427941034275	3334.6577272674576	3201.0257937083884	3329.3378285266017	3292.0166547666367	3217.40027152478	3336.9890436552314	3253.7687455372816	3346.5311178710936	3283.0874337699142	3339.3770424987642	3405.609027523271	3338.941431275397	3302.0384592657038	3375.7445200270577	3335.09290796298	3381.139337022842	3273.6028491746492	3269.909836289921	3336.0686905469265	3336.6715377233404	3335.9910284408375	3332.983994203175	3384.69146960169	3215.4585156512944	3344.0896205566614	3291.724201195763	3285.5477908371413
3335.858601457247	3299.6373713128064	3339.2427941034275	3334.655413618103	3201.025402461244	3329.3377206139207	3292.0127472042113	3217.40027152478	3336.9890436552314	3253.7687455372816	3346.5308427686323	3283.086723277019	3339.3770424987642	3405.609027523271	3338.941431275397	3302.0217560904907	3375.7344594392985	3335.0824207819633	3381.126033404637	3273.6028491746492	3269.8994964555122	3336.0686905469265	3336.6714231538554	3335.990072377854	3332.9815171803048	3384.69146960169	3215.4574162844774	3344.0896205566614	3291.721156420067	3285.5420924589152
3335.8466916617976	3299.6325537423068	3339.2427941034275	3334.6537444407686	3201.0250062487476	3329.33568569683	3292.0122150375173	3217.392025415926	3336.9890436552314	3253.7687455372816	3346.5308427686323	3283.086723277019	3339.3770424987642	3405.609027523271	3338.939653453304	3302.0065766027337	3375.7262113225306	3335.0799447468644	3381.125087844942	3273.6028491746492	3269.8844582158	3336.068409097837	3336.671171486224	3335.986751657393	3332.976962265887	3384.69146960169	3215.457185195036	3344.0812754387484	3291.721156420067	3285.5420924589152
3335.8408230085606	3299.6233199620483	3339.2427941034275	3334.6511003353535	3201.0249595934747	3329.334573153714	3292.010990141851	3217.3919172280494	3336.9890436552314	3253.766963270364	3346.5298799445327	3283.086723277019	3339.3770424987642	3405.609027523271	3338.9384267424866	3302.0016637282483	3375.721570673508	3335.0774391948557	3381.1164958701966	3273.6028491746492	3269.8741110476894	3336.0677931020027	3336.670723161316	3335.9810136177307	3332.9744828045555	3384.69146960169	3215.457185195036	3344.0812754387484	3291.7197532198597	3285.519320707058
3335.8408230085606	3299.6233199620483	3339.2398645648536	3334.6511003353535	3201.0227999104227	3329.334573153714	3292.0064202811245	3217.386398888445	3336.9890436552314	3253.7646929497305	3346.5298799445327	3283.086723277019	3339.3739481515977	3405.608881303669	3338.9384267424866	3301.9956887568515	3375.721570673508	3335.0704288102515	3381.0989031953723	3273.6028491746492	3269.8700182030493	3336.0677931020027	3336.670689543852	3335.977700529527	3332.970765811487	3384.691080005784	3215.4564523621452	3344.0812754387484	3291.717302012192	3285.5180287952494
3335.83881010172	3299.6233199620483	3339.2398645648536	3334.6488433489662	3201.0227999104227	3329.334573153714	3292.0056749419355	3217.386398888445	3336.9885641131686	3253.7607158903747	3346.528938450493	3283.0865823280947	3339.3705314375748	3405.608881303669	3338.9369383172743	3301.9900650732598	3375.721570673508	3335.0704288102515	3381.093837193591	3273.6026087681603	3269.8555875836055	3336.0677931020027	3336.670689543852	3335.975410956344	3332.970765811487	3384.686977239857	3215.456326407988	3344.0812754387484	3291.7158011264737	3285.513032295437
3335.83881010172	3299.6233199620483	3339.2398645648536	3334.647197916727	3201.022110363265	3329.334573153714	3292.0005327178874	3217.3847558190932	3336.98754375425	3253.7607158903747	3346.5278209036055	3283.0861402069127	3339.3690110159987	3405.608881303669	3338.9259471679015	3301.982673126537	3375.721570673508	3335.0666431306327	3381.08134166152	3273.6020635465507	3269.839718438277	3336.0677931020027	3336.6703888325565	3335.973662731726	3332.9618530196212	3384.686977239857	3215.455833073821	3344.0750432704854	3291.714899984495	3285.50761276674
3335.83881010172	3299.6233199620483	3339.2398645648536	3334.6447608047683	3201.0218752511223	3329.334573153714	3291.9990552653317	3217.3847558190932	3336.98754375425	3253.7601206181826	3346.5278209036055	3283.0861402069127	3339.365604839145	3405.608881303669	3338.914731526518	3301.979140377085	3375.721570673508	3335.064194731643	3381.077954620856	3273.6010739238855	3269.814190842236	3336.0677931020027	3336.6703888325565	3335.970067985787	3332.959294414828	3384.686977239857	3215.4553439162755	3344.0697229750554	3291.711644355397	3285.5045293823323
3335.8182326870437	3299.6233199620483	3339.2398645648536	3334.640784329281	3201.02106037876	3329.334573153714	3291.995977931844	3217.383007491807	3336.98754375425	3253.758169165751	3346.5278209036055	3283.0860680056303	3339.365604839145	3405.597045566863	3338.908339728985	3301.9705631232714	3375.721570673508	3335.0637129419765	3381.0719835616756	3273.6010739238855	3269.8000277306296	3336.0677931020027	3336.669991168726	3335.967995962666	3332.955074578111	3384.686977239857	3215.4548282079877	3344.0697229750554	3291.710133228027	3285.5045293823323
3335.801756567538	3299.6233199620483	3339.2398645648536	3334.6406511675636	3201.0203497509774	3329.334573153714	3291.995977931844	3217.383007491807	3336.98754375425	3253.758169165751	3346.5278209036055	3283.0852040560644	3339.3652976171893	3405.5863742344973	3338.906032283013	3301.962140839392	3375.721570673508	3335.0608909102425	3381.0719835616756	3273.6010739238855	3269.7949029093497	3336.0670832256938	3336.669991168726	3335.965505794056	3332.955074578111	3384.673156777594	3215.4542616115714	3344.0697229750554	3291.710133228027	3285.5021077602996
3335.7863444794866	3299.6233199620483	3339.2398645648536	3334.639335799976	3201.019429421878	3329.3345462912494	3291.9894131740743	3217.381161231149	3336.98754375425	3253.7574285526134	3346.5278209036055	3283.0852040560644	3339.3652976171893	3405.5863742344973	3338.901191587467	3301.9590671817928	3375.721570673508	3335.0601417780954	3381.0719835616756	3273.6010739238855	3269.7415975614076	3336.0670832256938	3336.669953989581	3335.963589302294	3332.9533980605297	3384.6680076484936	3215.4542616115714	3344.0697229750554	3291.709427088609	3285.5021077602996
3335.7488106913065	3299.6207113138316	3339.2398645648536	3334.63718010465	3201.0192552570993	3329.3333304443936	3291.9884827852356	3217.3777643078247	3336.98754375425	3253.7562768496523	3346.5278209036055	3283.084977633768	3339.365248323381	3405.5863742344973	3338.896688211572	3301.950637288162	3375.721570673508	3335.058322781578	3381.058054657383	3273.6010739238855	3269.7312531866883	3336.0670832256938	3336.669762076382	3335.9626798954846	3332.9527135720455	3384.6660820662264	3215.45423808414	3344.068426950271	3291.7080235330086	3285.4997179922357
3335.740473770781	3299.6207113138316	3339.2384917043373	3334.6351569667936	3201.0192552570993	3329.3333304443936	3291.9877541913484	3217.3764637521585	3336.9873593294587	3253.7562662709697	3346.525594473492	3283.084802530588	3339.365248323381	3405.5863742344973	3338.893047863488	3301.946319148929	3375.721570673508	3335.051313203028	3381.05357319666	3273.6010739238855	3269.7290150519284	3336.0658878335785	3336.6695885270506	3335.96002701361	3332.9486455721767	3384.6545181879	3215.454003599196	3344.066115478283	3291.7080235330086	3285.4984323388926
3335.7342740099803	3299.6207113138316	3339.236081709764	3334.631986611002	3201.0186960197934	3329.332439324048	3291.9855713244724	3217.375025490762	3336.9873593294587	3253.755792282734	3346.525594473492	3283.084802530588	3339.3640983492646	3405.5863742344973	3338.8866757428236	3301.9410169449375	3375.721570673508	3335.0426217239024	3381.051210833798	3273.6010739238855	3269.7201585924017	3336.063400178054	3336.6695885270506	3335.956517036332	3332.9486455721767	3384.651241450237	3215.4539424523664	3344.06516658104	3291.707775514492	3285.4927068078505
3335.733279597445	3299.6207113138316	3339.234258054299	3334.630929002848	3201.018462747442	3329.332439324048	3291.983070090485	3217.374156390727	3336.9873593294587	3253.753994351962	3346.525594473492	3283.0844799154484	3339.363566092955	3405.5854659475413	3338.8777557569506	3301.938664197409	3375.721570673508	3335.0421912460197	3381.0484695740993	3273.600948617858	3269.7159589428074	3336.061901666633	3336.66927726057	3335.95364192945	3332.946836222993	3384.6489849496684	3215.453490123211	3344.06516658104	3291.707775514492	3285.4927068078505
3335.7277821127773	3299.6201078341674	3339.2336487423577	3334.623871147432	3201.018354084169	3329.332439324048	3291.9810571336557	3217.3692695867867	3336.9873556763705	3253.753994351962	3346.525594473492	3283.0840585225515	3339.3622290715975	3405.5854659475413	3338.877326121924	3301.9327099138322	3375.7213920439713	3335.035929443973	3381.0464298531842	3273.60070715253	3269.710645603269	3336.061901666633	3336.6691968496807	3335.9514805374843	3332.944881618222	3384.6481665959136	3215.4527933659947	3344.0617977951956	3291.705205834642	3285.4908970076376
3335.7277821127773	3299.6201078341674	3339.232487170456	3334.623871147432	3201.0179137977184	3329.332439324048	3291.9779351377665	3217.3692695867867	3336.9873556763705	3253.753994351962	3346.525594473492	3283.083268289106	3339.359281289081	3405.5854659475413	3338.8740117792436	3301.9203365168023	3375.7213920439713	3335.0344306807365	3381.037325326773	3273.599708134035	3269.705612876701	3336.0609522648406	3336.6691791022467	3335.9498820329563	3332.9410987500382	3384.6481665959136	3215.4524773329167	3344.059282610379	3291.70449640932	3285.4840442766435
3335.723492281361	3299.6201078341674	3339.2308480360334	3334.623871147432	3201.017431837862	3329.332439324048	3291.976967925216	3217.3692695867867	3336.9873556763705	3253.753994351962	3346.5250055936385	3283.082996772201	3339.3592480095044	3405.5854659475413	3338.872647205608	3301.9160722485053	3375.7213920439713	3335.0344306807365	3381.031643270279	3273.5987005231855	3269.694749343329	3336.0604859164614	3336.6690330152574	3335.947335692576	3332.9397305322072	3384.6395526256056	3215.4524773329167	3344.059239560882	3291.7038911527798	3285.4818557340705
3335.717876642131	3299.6201078341674	3339.2287704751293	3334.623871147432	3201.017191723762	3329.332439324048	3291.975109485887	3217.3692695867867	3336.9873556763705	3253.753137752218	3346.5214833077066	3283.082731946144	3339.357478708094	3405.5854659475413	3338.871295917043	3301.914653352247	3375.7193248870108	3335.030906728264	3381.0316392003547	3273.5987005231855	3269.689977768836	3336.0603085982466	3336.6689904630557	3335.946183459412	3332.9397305322072	3384.6395526256056	3215.452349880976	3344.0581301924512	3291.7038911527798	3285.4771048885264
3335.7151604450864	3299.6180913571734	3339.228662740251	3334.623871147432	3201.0167798991533	3329.332072154341	3291.957885854148	3217.3692695867867	3336.9873556763705	3253.7528329493	3346.5214833077066	3283.0826553915663	3339.3571923048016	3405.5854659475413	3338.869309908816	3301.912766694784	3375.715983405069	3335.030906728264	3381.0253758332096	3273.5985756239807	3269.6875067935007	3336.0603085982466	3336.6688864371363	3335.944332764498	3332.9397305322072	3384.6395526256056	3215.4521125698056	3344.0581301924512	3291.70246628364	3285.4726469818606
3335.712719948271	3299.615189391286	3339.228662740251	3334.6221979651446	3201.0167140603394	3329.3320079480836	3291.955940355071	3217.3688351651235	3336.9870457878224	3253.7528329493	3346.521436742945	3283.0821140963412	3339.354933618736	3405.5847581561898	3338.869309908816	3301.911394511333	3375.7150489341966	3335.030906728264	3381.0217605254566	3273.5985756239807	3269.684266659798	3336.0601621862706	3336.668674928749	3335.9431281527395	3332.9378898392115	3384.6395526256056	3215.4517421537694	3344.0581301924512	3291.7020735194797	3285.4698372020025
3335.7091536683365	3299.615189391286	3339.228662740251	3334.618165543189	3201.015914751096	3329.3320079480836	3291.955940355071	3217.3688351651235	3336.9860901101865	3253.7524051623313	3346.5213503379086	3283.081907100238	3339.3547506608184	3405.56830428511	3338.867683788303	3301.9084593107286	3375.7150489341966	3335.030906728264	3381.0210878613498	3273.5985756239807	3269.6785896944375	3336.0601621862706	3336.668674928749	3335.9419015803874	3332.929984590673	3384.6395526256056	3215.4514734525665	3344.0581301924512	3291.701115256342	3285.4671273673803
3335.7089588078616	3299.6133900467566	3339.228662740251	3334.618010686061	3201.0157771695913	3329.3313257332316	3291.9549711159266	3217.36747423577	3336.9860901101865	3253.7516812917706	3346.5206466086593	3283.081907100238	3339.3547506608184	3405.561081474666	3338.867683788303	3301.9039172379307	3375.7123058172438	3335.029487688517	3381.0174882872016	3273.5983120475166	3269.669600229197	3336.0601621862706	3336.6686085967017	3335.939555082153	3332.929530873885	3384.6395526256056	3215.451384265197	3344.0581301924512	3291.700396829982	3285.462547371205
3335.7023742093447	3299.6133900467566	3339.228662740251	3334.6135859345104	3201.0157771695913	3329.3288078631654	3291.9521376761218	3217.366488405172	3336.985964279352	3253.7516812917706	3346.519259721771	3283.0811536849687	3339.3547506608184	3405.5519176468074	3338.867202267843	3301.9004343435863	3375.711023318304	3335.029487688517	3381.0162012252085	3273.5983120475166	3269.663706717815	3336.0591060766137	3336.6686085967017	3335.9390204622923	3332.927908035449	3384.6395526256056	3215.4510257878846	3344.057057413971	3291.6992782747147	3285.4619220986147
3335.699927089683	3299.6133729993717	3339.228662740251	3334.612089339772	3201.01541438341	3329.327316275444	3291.9508017408593	3217.3661021242606	3336.9852938680974	3253.751530189901	3346.518895704462	3283.0808462528803	3339.3547506608184	3405.5477484457424	3338.866553897931	3301.897672313572	3375.7108782852524	3335.0288493031567	3381.0162012252085	3273.597644358072	3269.6585198988964	3336.056055044899	3336.6686085967017	3335.937161813087	3332.927166411692	3384.6395526256056	3215.45097936605	3344.0561375739862	3291.6986014539752	3285.4619220986147
3335.6971511685624	3299.611477119073	3339.228662740251	3334.6114331197787	3201.0152124805627	3329.327316275444	3291.949737466739	3217.36461419613	3336.984248959582	3253.7512780384022	3346.5182451544024	3283.0807867328344	3339.3547506608184	3405.5456276354444	3338.866553897931	3301.8969478011777	3375.7096134184703	3335.0279204203125	3381.0148875400737	3273.597644358072	3269.6552561102076	3336.056055044899	3336.6686085967017	3335.9353619837557	3332.9261653120093	3384.6395526256056	3215.4509522678236	3344.0561375739862	3291.6960366492385	3285.459858889089
3335.6948342122378	3299.6091592619205	3339.228662740251	3334.6109844705843	3201.014973671484	3329.326531439004	3291.9492858605245	3217.3597490737548	3336.984248959582	3253.7502603218923	3346.5182451544024	3283.080781863961	3339.3547506608184	3405.5348377120977	3338.866553897931	3301.8959663974842	3375.7096134184703	3335.0239926000227	3381.012376302194	3273.5976430779097	3269.653361655982	3336.0554688067905	3336.6685809912115	3335.934284704742	3332.925268757206	3384.6395526256056	3215.4506816236685	3344.0561375739862	3291.6956907318454	3285.459858889089
3335.68953000819	3299.6091592619205	3339.2281179502147	3334.6105415322363	3201.0147299570563	3329.3265089571787	3291.949045166664	3217.356590626161	3336.984248959582	3253.749896288641	3346.5182451544024	3283.080609396258	3339.354546796427	3405.529276965178	3338.8658707847612	3301.895047111772	3375.7096134184703	3335.015077656777	3381.010231163299	3273.5974835587217	3269.6506010175926	3336.0554688067905	3336.668433819802	3335.933981581274	3332.925122338612	3384.6395526256056	3215.450443884662	3344.0561375739862	3291.695097088009	3285.4591358150346
3335.6856087332085	3299.608017021333	3339.2280482929295	3334.6090675573378	3201.0145827660313	3329.325574680842	3291.9480486922876	3217.354775011316	3336.984108276537	3253.748754333885	3346.5182451544024	3283.080609396258	3339.354546796427	3405.5246042414456	3338.8658707847612	3301.8930949740484	3375.7086779973743	3335.0123098050417	3381.0073919003644	3273.5974835587217	3269.64901112966	3336.0554688067905	3336.6683620716713	3335.928411029432	3332.924489322656	3384.6395526256056	3215.4501501556965	3344.0561375739862	3291.694640146616	3285.4579198703814
3335.682132624591	3299.6065753448265	3339.227345374291	3334.609020187374	3201.014409965423	3329.325574680842	3291.9403729803716	3217.35468078354	3336.9838918942996	3253.748754333885	3346.517881417134	3283.080370077021	3339.354546796427	3405.518931908373	3338.8658707847612	3301.888455243925	3375.7086779973743	3335.0123098050417	3381.0058622065912	3273.597324442351	3269.646027930835	3336.0554688067905	3336.6683620716713	3335.926753693405	3332.924084587783	3384.63850429812	3215.4499236275274	3344.0561375739862	3291.694640146616	3285.4571114460277
3335.680189450033	3299.6065753448265	3339.227345374291	3334.6083124739716	3201.013986403046	3329.3254615352353	3291.9388759899066	3217.3542411723247	3336.9836238829503	3253.748576412526	3346.517881417134	3283.080370077021	3339.3540323495326	3405.5187153707807	3338.8565371596655	3301.885580113029	3375.7086779973743	3335.0109429206896	3381.00221809813	3273.597324442351	3269.6439847275924	3336.0554688067905	3336.6682771116784	3335.926000456803	3332.924084587783	3384.63850429812	3215.449616649641	3344.0561375739862	3291.6944986957496	3285.4556842623438
3335.6787707566327	3299.604726833165	3339.227345374291	3334.6083124739716	3201.013706877826	3329.3254615352353	3291.9377441743673	3217.3534180832594	3336.9833784853836	3253.748576412526	3346.5172498282955	3283.080370077021	3339.3540323495326	3405.5186633123444	3338.8561407875177	3301.8840669216916	3375.7086779973743	3335.0108024820534	3380.998154009879	3273.597324442351	3269.641528102562	3336.0549914999083	3336.668178698423	3335.925629893668	3332.9240531170917	3384.63850429812	3215.4494021074474	3344.0561375739862	3291.6944986957496	3285.454570034999
3335.6778487523125	3299.604726833165	3339.227345374291	3334.607959231384	3201.013460131778	3329.3252259553738	3291.936517649344	3217.3534180832594	3336.983370926183	3253.748576412526	3346.5169439500887	3283.0802844856257	3339.353644042106	3405.5170483173597	3338.8549481923865	3301.8825622629547	3375.7086779973743	3335.0108024820534	3380.996873782292	3273.597324442351	3269.6392610166286	3336.0549914999083	3336.6681512519795	3335.924907368356	3332.923511673691	3384.606333991641	3215.4492310515407	3344.0558619780477	3291.6944485325444	3285.453000631279
3335.6771941764987	3299.604726833165	3339.226881466685	3334.607959231384	3201.0132668672372	3329.3252259553738	3291.935591620209	3217.3527336920733	3336.983370926183	3253.748576412526	3346.5163552433587	3283.0801581347814	3339.3531133542156	3405.5157344633717	3338.8542270170974	3301.881326765693	3375.7086779973743	3335.0108024820534	3380.9934434285706	3273.597324442351	3269.6366705997707	3336.0549914999083	3336.667997254276	3335.9242255536824	3332.923106697375	3384.6029646908073	3215.4490581409586	3344.055512386897	3291.6938280943577	3285.4526952951355
3335.6771941764987	3299.604726833165	3339.2268572823546	3334.6079297174383	3201.0131489101277	3329.3252259553738	3291.934840065969	3217.3527336920733	3336.983370926183	3253.748218268385	3346.5163552433587	3283.080077551528	3339.3531133542156	3405.5135686260696	3338.8542270170974	3301.879864598697	3375.708089852501	3335.0103425388957	3380.989603194098	3273.5971979256637	3269.6274888058792	3336.054892050734	3336.6679317726907	3335.9234060960307	3332.92242445229	3384.602553143566	3215.448951870109	3344.055512386897	3291.693534372627	3285.4507642503463
3335.6771541752914	3299.6044444275403	3339.2268572823546	3334.6079297174383	3201.0131489101277	3329.3252259553738	3291.929747231258	3217.35269848318	3336.983252554024	3253.7481698869337	3346.5163552433587	3283.0798861911526	3339.3531133542156	3405.513434452232	3338.853315215536	3301.8790615112507	3375.708089852501	3335.008475616709	3380.9862288014156	3273.5971979256637	3269.6240780287744	3336.0548089869567	3336.667865966657	3335.919809631291	3332.92242445229	3384.5974347565016	3215.4487667898607	3344.055512386897	3291.693534372627	3285.446165820732
3335.6771469693385	3299.6044444275403	3339.2268572823546	3334.607600347679	3201.0128812110434	3329.3252259553738	3291.9291468946485	3217.351905132548	3336.98302666009	3253.747510289297	3346.5163552433587	3283.0797480234874	3339.3531133542156	3405.513434452232	3338.853315215536	3301.878319407951	3375.7068472844585	3335.0066508653845	3380.98441747298	3273.596891832852	3269.6223877678035	3336.0548089869567	3336.667805687887	3335.9170899473925	3332.9223998338175	3384.594409942114	3215.44872908892	3344.055512386897	3291.693534372627	3285.4443391473815
3335.676267075052	3299.6044444275403	3339.2268572823546	3334.607600347679	3201.0127953893375	3329.3252259553738	3291.9281013617306	3217.3511912429344	3336.982998059105	3253.747510289297	3346.515999721716	3283.0796311359763	3339.352827629462	3405.5120697583006	3338.853315215536	3301.877649754111	3375.7068472844585	3335.005236769435	3380.9838498163635	3273.596891832852	3269.6216339289176	3336.054780639557	3336.667767121594	3335.916665867137	3332.921779415952	3384.5931422370277	3215.448509590243	3344.0552273191943	3291.693394487226	3285.4433477516336
3335.6759165857375	3299.6044444275403	3339.2260525087045	3334.6073851635774	3201.012707681456	3329.3250258674716	3291.926880254327	3217.3502939761183	3336.9829027361566	3253.7473368270275	3346.515885356531	3283.079560411739	3339.352137058262	3405.5108552595575	3338.853069363421	3301.876787217557	3375.7068472844585	3335.005236769435	3380.9832871009835	3273.5967459470417	3269.6170612962924	3336.054780639557	3336.6677472315014	3335.9163069493534	3332.9216790435153	3384.59169780446	3215.448395403471	3344.0548228082343	3291.6927071642667	3285.443199238761
3335.6758268250187	3299.6040630531897	3339.2257838974047	3334.606936675983	3201.012707681456	3329.3249854291757	3291.9253867140324	3217.34961244033	3336.9824388660004	3253.7473368270275	3346.515885356531	3283.079428152666	3339.352137058262	3405.51072974336	3338.852990678177	3301.8759528947858	3375.7068472844585	3335.005236769435	3380.9715909482834	3273.596723968937	3269.6140217106067	3336.054780639557	3336.667684944726	3335.9159263600177	3332.9216559939196	3384.59169780446	3215.4483575228805	3344.0548228082343	3291.6923857432266	3285.4428884536237
3335.6754968240184	3299.6040630531897	3339.2257838974047	3334.6067097531504	3201.0125373619885	3329.3249854291757	3291.9247879972813	3217.3492482838387	3336.9824388660004	3253.747281970167	3346.515885356531	3283.079401750252	3339.3518572080898	3405.5104806543777	3338.852990678177	3301.8741088894603	3375.7068472844585	3335.004464842808	3380.96662580602	3273.596723968937	3269.613375428505	3336.0546232953225	3336.667640576995	3335.9158392338823	3332.9214521752383	3384.59169780446	3215.4483250493345	3344.0548228082343	3291.69211560844	3285.442045032944
3335.6746993327524	3299.6040630531897	3339.225697927233	3334.606389918543	3201.0124032397407	3329.3249800474086	3291.9244145059074	3217.3492482838387	3336.9824388660004	3253.747061659684	3346.515885356531	3283.0793559928256	3339.351769461732	3405.5104806543777	3338.852990678177	3301.8735201022823	3375.7068472844585	3335.004291696606	3380.960435381875	3273.596723968937	3269.6094809975584	3336.0543410347595	3336.6676016771457	3335.915445502606	3332.9214521752383	3384.591310170498	3215.4482350285534	3344.054381820867	3291.6919340291724	3285.4413969161833
3335.67417554567	3299.6040630531897	3339.225325894382	3334.6063705359734	3201.0122558447465	3329.3249256844215	3291.92415110718	3217.3488584473544	3336.9824388660004	3253.7467662202207	3346.515885356531	3283.079289646716	3339.351404363537	3405.5104806543777	3338.852990678177	3301.8731559800153	3375.7068472844585	3335.0037030665558	3380.956774605909	3273.596723968937	3269.607937796752	3336.0542026024937	3336.6675683445606	3335.915044409704	3332.921349370235	3384.5905491494627	3215.4481944736235	3344.054381820867	3291.691187126925	3285.441160367688
3335.674091525665	3299.6029543050004	3339.225325894382	3334.6030739991975	3201.0122558447465	3329.3246654503055	3291.9237990061492	3217.3488584473544	3336.9824382509164	3253.7467662202207	3346.515885356531	3283.0792194828305	3339.3506620451717	3405.5103791742413	3338.8528085692396	3301.8725353876853	3375.7068472844585	3335.003122535681	3380.952813485692	3273.5967093983945	3269.607380001781	3336.0542026024937	3336.6675538943755	3335.9148830627855	3332.921349370235	3384.5905491494627	3215.4481170189815	3344.054291503693	3291.6908005540117	3285.441160367688
3335.673185368147	3299.601839142235	3339.2251006175075	3334.6028350674987	3201.0122558447465	3329.3236418888773	3291.9236849998088	3217.3485709748584	3336.9824382509164	3253.7467662202207	3346.515885356531	3283.0791681436776	3339.35054107172	3405.5103791742413	3338.852446966962	3301.872048689424	3375.7068472844585	3335.0022780842946	3380.948903866657	3273.5966404223373	3269.604899818385	3336.0541448164454	3336.667527093208	3335.9144928444134	3332.9210273669787	3384.5905491494627	3215.448034867238	3344.054291503693	3291.6903219947117	3285.4410964136987
3335.673109326085	3299.601839142235	3339.2251006175075	3334.602321316741	3201.0122409486808	3329.3236114980673	3291.923354872508	3217.3482608801537	3336.9824382509164	3253.7467393936727	3346.515885356531	3283.0791097055594	3339.3500917443475	3405.510240966547	3338.852446966962	3301.8715316713656	3375.7068472844585	3335.002026324313	3380.9466250986634	3273.5966404223373	3269.604613964665	3336.0541448164454	3336.667527093208	3335.914308305935	3332.9207585717163	3384.5905491494627	3215.447998958521	3344.0541495015786	3291.689984248631	3285.440770903433
3335.673109326085	3299.601839142235	3339.2251006175075	3334.602321316741	3201.012185084476	3329.3234797532778	3291.923035176724	3217.3482608801537	3336.9824382509164	3253.7467393936727	3346.515731634989	3283.079064261835	3339.34979978929	3405.5101214892748	3338.852446966962	3301.8710451681145	3375.7068472844585	3335.0015381655057	3380.9451435652086	3273.596606060261	3269.6041141555947	3336.0541323768894	3336.6675129532014	3335.9142981536766	3332.920344410793	3384.5905491494627	3215.4479417946905	3344.0541495015786	3291.689870416417	3285.440479666627
3335.672765408376	3299.601839142235	3339.2251006175075	3334.602206015939	3201.012162571301	3329.3234797532778	3291.9225768829983	3217.3481593678553	3336.98240797846	3253.7467393936727	3346.515731634989	3283.079054839242	3339.349692649317	3405.5091016114425	3338.852446966962	3301.8707130580624	3375.7068472844585	3335.001150067943	3380.9445631589824	3273.596597174866	3269.6035793654937	3336.054125834477	3336.6674219597444	3335.9142599839515	3332.920344410793	3384.5905288292834	3215.4478962401954	3344.054130910708	3291.6897702725655	3285.440479666627
3335.672765408376	3299.6017659671943	3339.225022567561	3334.6021982559705	3201.01215560545	3329.323349872325	3291.9224917427114	3217.348136613793	3336.98240797846	3253.746725943023	3346.515731634989	3283.079029893819	3339.3495595567756	3405.5089780138137	3338.852446966962	3301.8705514605213	3375.7068472844585	3335.001091099696	3380.9444916001225	3273.596588934855	3269.6033537287685	3336.0536047626115	3336.6674219597444	3335.914205245618	3332.919915191636	3384.5899034087597	3215.447867382619	3344.054130910708	3291.6897100089573	3285.440466944382
3335.672765408376	3299.6017659671943	3339.225022567561	3334.6021982559705	3201.0121333337656	3329.323349872325	3291.9224031023273	3217.348136613793	3336.98240797846	3253.7466224531086	3346.515731634989	3283.0789857671225	3339.3495595567756	3405.5087340060145	3338.8523883422913	3301.870327453659	3375.7068472844585	3335.001056294474	3380.9432396395737	3273.596588934855	3269.602779366289	3336.0536047626115	3336.6674127199312	3335.914149914578	3332.919405536528	3384.5894641692976	3215.447842133898	3344.054096382684	3291.689634083567	3285.440215238687
3335.672708324911	3299.601691322578	3339.225022567561	3334.6021982559705	3201.0121029403012	3329.323349872325	3291.922299710355	3217.3481123232846	3336.982363612983	3253.7466224531086	3346.515719602605	3283.078954845807	3339.3494276593447	3405.508447086254	3338.85233684937	3301.870172139087	3375.7068472844585	3335.0007897220735	3380.9426307540593	3273.5965640454697	3269.6026176839073	3336.0536047626115	3336.667388583026	3335.914149914578	3332.919326972553	3384.5894641692976	3215.4478215734125	3344.054096382684	3291.689634083567	3285.440215238687
3335.6726921627137	3299.6015465271857	3339.225022567561	3334.6021384571454	3201.012083118054	3329.323349872325	3291.9222457884857	3217.347953127708	3336.9823627231044	3253.746600454816	3346.515684258277	3283.0789360286885	3339.3494113169654	3405.508414015426	3338.85233684937	3301.870028873813	3375.706781134705	3335.0006936706877	3380.941830310898	3273.5965293218756	3269.6024398655068	3336.0536031724187	3336.6673809566573	3335.914128312544	3332.919245741421	3384.5893031230107	3215.44779736424	3344.054096382684	3291.6896016590463	3285.440164042213
3335.672607127417	3299.6015462092882	3339.225022567561	3334.602110742474	3201.012073925983	3329.323349872325	3291.9221910305464	3217.3472446067053	3336.9823627231044	3253.746600454816	3346.515684258277	3283.078930439324	3339.34936220947	3405.5080585921874	3338.8522988068707	3301.869944240134	3375.706769915747	3335.0004289514927	3380.941830310898	3273.5965276710385	3269.6024083204916	3336.0535320235485	3336.6673728880623	3335.914092317906	3332.9192197759266	3384.589148692212	3215.4477732342452	3344.054096382684	3291.6895468268494	3285.4401277157385
3335.672607127417	3299.6014328385	3339.225022567561	3334.602110742474	3201.0120673499923	3329.323349872325	3291.9221267711555	3217.34719608219	3336.9823583131156	3253.7465791520217	3346.515673165034	3283.078922829513	3339.3492960293584	3405.5079055562896	3338.8522951334976	3301.8698162430455	3375.706769915747	3335.0003278337367	3380.941830310898	3273.5965276710385	3269.6021641306097	3336.0535320235485	3336.667372116683	3335.9140729199717	3332.9192069681903	3384.5890378136155	3215.4477627060705	3344.0540610059065	3291.689487365614	3285.4400999958516
3335.672607127417	3299.601324742036	3339.225022567561	3334.6021095940873	3201.012061633127	3329.3233244259086	3291.922092463239	3217.34719608219	3336.9823583131156	3253.7465791520217	3346.515673165034	3283.0789227202413	3339.34923870721	3405.5076988974015	3338.8522318514983	3301.8697616046293	3375.706769915747	3335.000196337575	3380.941718505687	3273.596513842932	3269.602101853673	3336.053531019119	3336.667371512879	3335.9140342645333	3332.919142258851	3384.5890378136155	3215.4477569543956	3344.0540610059065	3291.689487365614	3285.4400999958516
3335.672607127417	3299.601324742036	3339.2250128826163	3334.6021028416812	3201.0120581254787	3329.3233244259086	3291.9220489514714	3217.34719608219	3336.9823583131156	3253.746567946259	3346.515673165034	3283.0789186151187	3339.3492180351413	3405.507598036214	3338.8522318514983	3301.869718412008	3375.7067415821757	3335.000123984047	3380.9416770269645	3273.596513842932	3269.6020615140133	3336.0535099839194	3336.667371436793	3335.9140015699445	3332.9191205269044	3384.588962594074	3215.4477511646737	3344.0540591094586	3291.689460431139	3285.4400999411964
3335.672607127417	3299.601324742036	3339.2250128826163	3334.6021028416812	3201.0120581254787	3329.3233163789273	3291.922032821968	3217.347178517907	3336.9823548660816	3253.7465670260694	3346.515673165034	3283.0789150920164	3339.349215484464	3405.5074729524063	3338.8522273343015	3301.8696964418687	3375.7067415821757	3335.000123984047	3380.9416315220715	3273.596513017591	3269.60199678307	3336.053496069562	3336.667368670326	3335.913989110838	3332.9191205269044	3384.588907358512	3215.447747189285	3344.0540213990425	3291.689457655978	3285.4400949603723
3335.6726030742657	3299.6013212758917	3339.2250025132385	3334.6021028416812	3201.0120581254787	3329.3233045533684	3291.922022615763	3217.3471758457176	3336.982350327422	3253.7465550926318	3346.515673165034	3283.078914194829	3339.349185576636	3405.5073693241316	3338.8522273343015	3301.8696737969585	3375.7067415821757	3335.000123984047	3380.9416098258716	3273.5965121385475	3269.6019787333644	3336.053496069562	3336.6673667907216	3335.913983808332	3332.9191205269044	3384.588860805014	3215.447745111336	3344.0540079104467	3291.689453164019	3285.440082557071
3335.672598521879	3299.6013015495064	3339.22499379621	3334.6020983683957	3201.0120581254787	3329.3233035929184	3291.922018675248	3217.347174381156	3336.982349598059	3253.746552035687	3346.5156722115066	3283.078913316752	3339.3491820337686	3405.507344348699	3338.8522229879873	3301.8696572823414	3375.7067415821757	3335.000123984047	3380.9415970851933	3273.5965101454094	3269.601975203948	3336.053496069562	3336.66736676315	3335.913980920942	3332.9191190046986	3384.588844781128	3215.447743897089	3344.0540079104467	3291.6894521721747	3285.440082557071
