# Supplementary material for: An improved FOX optimization algorithm using adaptive exploration and exploitation for global optimization
Source: PLoS One. 2025 Sep 18;20(9):e0331965. doi: 10.1371/journal.pone.0331965 (PMC12445531; doi:10.1371/journal.pone.0331965)
Supplement: S2 File — This compressed file contains all the results of the conducted experiments. Each main directory within the archive includes three subdirectories: Analysis, best_fit, and convergence. The best_fit and convergence folders contain the raw experimental data obtained from 30 independent runs. The Analysis folder includes tables and figures derived from these raw results. These files can be used to reproduce and further analyze the results presented in the manuscript. (ZIP) [file pone.0331965.s002.zip › cec2017/convergence/IFOX/C17F2.csv]

trial_1	trial_2	trial_3	trial_4	trial_5	trial_6	trial_7	trial_8	trial_9	trial_10	trial_11	trial_12	trial_13	trial_14	trial_15	trial_16	trial_17	trial_18	trial_19	trial_20	trial_21	trial_22	trial_23	trial_24	trial_25	trial_26	trial_27	trial_28	trial_29	trial_30
337649.9666016838	143250.93871018838	178502.36692589076	157133.22139496828	157202.1156430499	271677.8640123003	362262.76283828024	156345.4400468824	198115.97631563924	174969.8900292462	382780.8341484515	277216.17857366905	288604.9251007054	230026.7310290566	297506.13892310514	250876.35510890387	168820.29710967717	167303.7930844175	296302.7680624948	138137.33861100322	202931.83566796512	211711.43241563597	195866.1535195851	214948.32488669644	109785.56989341903	204412.5198739082	188333.86294390474	262058.7939746829	231338.8809796856	191936.9234019835
329048.0959783172	139057.64334810406	138113.09898668792	154388.93059740154	152015.31500687008	265361.04227469355	347703.2736188859	148652.53763942173	192798.26230136026	165719.37808894436	269877.1947049148	274192.63358865987	135190.41437979083	158554.7559749313	293492.490870803	246354.06745865653	125225.49942694083	142586.62602024505	153785.67251219053	135590.21208201128	196934.44602592546	205543.36917603918	190899.3991440059	207854.32773201863	106205.44406931184	202122.44217198621	184910.08560572274	251273.0342900491	224496.26103509899	187486.1866653838
322871.95004314394	136672.97113536368	128370.56188077669	149811.98909837776	146194.99506742496	261376.43515214758	173335.01124875518	146327.75345955003	143379.79581478421	159847.21011605038	165946.80058228306	270191.3668663103	133696.21777045948	110485.72704250609	283279.1773422471	131321.78999388957	120739.33220910189	115537.12556692549	105601.42926368686	132726.6833825659	137566.72879273802	196697.67155416458	144650.19068376307	202231.85963200234	90031.4171276912	191054.4547933523	176697.04768190777	244473.5544081723	204701.2041425685	183798.46982813708
317445.17551059154	134737.79629485236	122491.13206017872	143418.08449688574	143950.94734170337	252577.3312810549	170104.3155727891	141937.60275692603	128954.82114308643	134442.4141982277	162897.34133590048	261868.8997581096	115932.7477036229	102613.72110230353	263750.5575908507	127940.78218694114	112657.93633706181	111720.4233953752	102003.27208175483	128802.8411005241	91947.41586163553	189086.83294349132	132800.31583317238	198790.4196725385	86849.62831799047	185354.60236357636	174414.39980594188	241415.2775126607	133056.117519003	179575.06714392942
312987.86454199825	132880.3428210819	114858.77989709994	136691.889080103	142514.72880798831	246904.27361475813	167555.09615037555	138179.61764602864	124320.35063878982	127899.65407698629	156147.91514238832	252193.11659164476	111758.59216585381	95086.26619606362	150971.28060843935	124293.40009105738	108229.01203088017	110271.26164751359	98396.79765604029	126236.56880425331	88882.8860190005	181027.2102814853	118614.10864698963	149377.53656351214	83545.37077078263	182412.67956219093	171203.5325817276	142612.5999619629	118646.55416244404	167599.37620081473
303566.88777106546	130598.5907830178	107708.2829728638	134191.01474147357	127305.6823336781	242903.86025599236	160913.5413832263	115550.44927166338	118482.43532834927	124433.7264794597	154190.5974524942	126613.61609428197	108576.35812106018	91083.44815833693	134055.40881298116	121813.62956234242	107058.95788283784	107991.26128583544	96034.06389405459	122770.44609563942	86798.36336705885	173371.30223998768	110594.9603353391	123857.09242142864	82469.57962477954	179397.308210975	167898.31907887195	139473.25245390568	115482.96019960658	163085.43299199827
300323.8126242274	123868.84096400125	102303.95739124811	127315.01222114229	122722.9925301321	237087.06291092373	142887.49959752115	113441.24303362124	112130.21320190374	120372.57514173033	151131.9773574631	119433.66890133733	104400.0234857273	89830.1142221416	129949.87153764698	117073.07306903058	104712.48821560942	91926.23646337193	93369.031539083	118837.82325607033	84308.93771016345	129328.64116619347	107930.30651247757	119238.40063853287	79914.23142503628	174274.71393768693	165947.14943987675	134992.64423789288	114719.06580131772	150567.30954361486
289699.2254733934	122021.43681967111	96861.72890117101	122735.80832986596	118972.24039161332	231078.95052628525	91428.5498063027	109510.55538063726	104529.97012969111	117694.46394931155	149455.8945587665	117168.54664715931	101523.70565892207	86744.02915601003	126698.1401714416	113640.35325587193	102956.01347932842	86227.98231121662	90070.86197929246	114806.00944456806	78549.0505930286	124953.14570774802	105010.6603443945	112802.18880845417	78399.29594443245	171199.02649652006	159874.8930140948	122111.00794756196	111996.51273702653	144287.0201763382
286244.5642972773	120293.87303061775	94304.51352196239	120439.59131746003	115191.7255487234	225858.18390736432	89023.35374698597	97430.33345857376	100756.99399041322	110559.10204800719	146106.43245638415	113640.41376926882	94409.49623507108	84934.52491951014	122199.5141920643	107455.52878486917	99237.07854049506	81652.4222202744	87675.94244648804	111318.1859653028	76401.71919620446	110602.88622426189	100664.96112471107	109915.64490578462	76875.1321617225	166248.8971304515	154809.8336559112	114286.7575666497	106345.66427004225	138556.462772169
283715.48973357887	114801.48685192039	90854.17410308232	117510.18621083714	113067.52224261517	130571.65823987845	86191.96251543525	93136.12424833674	96786.23446957304	109110.96690589379	140784.122469045	110981.83371013355	91254.66022412069	82472.95544038907	119665.21706350849	104394.13925809768	96440.50665472553	78244.25696259679	86424.84229865162	109407.21096657004	73796.36150481756	108628.20237278052	97178.87450391313	101778.10796315139	73714.28706357421	164789.11474313762	152828.43875542408	109627.95263708409	104052.38023022503	122535.05047830303
268091.4926317873	112981.74835563717	88547.09625028212	115201.11087983783	105845.46463619937	115874.10619767362	83583.73854755926	87398.81599075283	93284.88177218498	106451.3217035626	137935.08047642032	109619.19033686644	89697.04590348015	81109.95080493619	113517.32954531824	97186.34051610729	91758.48571113392	74736.33868308623	83780.80271586723	104436.93785649393	70331.65895391481	104812.5484105998	92760.5524347805	101257.58036100991	71331.96470247525	163285.9980809152	150476.1241881692	105341.63862830444	101708.29741897498	116777.72006557346
267042.69001918373	109414.89900798188	83829.97516156048	112444.08737561472	104722.6457638757	98077.34804449133	81108.31117888883	83516.64552340576	91662.99144561565	103981.47303918254	136875.59158308172	106508.02659232344	88710.81146694216	78808.32728865152	108792.33984394743	94056.39104920239	88511.63208645109	71837.49126650105	82293.17723475517	102580.18914928882	69411.3603156716	102004.8834804855	89767.02050656918	98821.74530911968	69868.65183071737	160781.93216956977	139707.38071018548	103231.25865544734	96707.38537706778	111702.55137229995
224477.94931632152	107386.84974695824	82119.15426006462	109059.1868501469	102771.91718094001	95188.33087239154	77156.37086133662	81501.7290592854	86510.87319776756	100939.28903524278	133325.72595779633	104126.52108010041	84245.09490802624	77901.75584293186	106025.75768793593	90913.08092997273	84779.03313913797	70185.5733860898	79223.35947631631	100980.56747024154	67601.43871165764	99074.86514267743	88795.97896191741	97399.95120491083	66196.23405510186	157906.14531761213	134320.9776737888	94955.60365558843	94192.96659669501	102696.9784175132
157646.9598171725	102804.28653646978	78466.90830689107	100682.8506987184	101365.80937017956	94491.74756229152	73666.8189917189	77877.96156313622	81629.91730824774	99036.92489415893	131528.242828892	100532.41690398662	82558.00512799545	76245.33451603919	104629.21999472509	88498.50111270646	81487.8298420006	68722.2528955133	77158.64824852577	99257.19396766316	66946.52747806284	96092.8499599949	86625.21394347704	95310.79932600496	61717.10431850848	154865.7482329879	132081.2117004743	89999.15019402232	92310.2879732467	97194.39435586074
97884.5724297995	98560.58288511142	75223.48245817292	98454.41435027833	98189.39632134532	90366.4646300082	68479.15717791041	75792.80326331228	76689.56479628457	96810.67315691877	127454.17038851483	98197.20455311504	78623.09150476652	73631.72528121556	100764.95758412578	85860.39313326008	79623.63888038634	66182.0794539384	74059.40964874413	96946.90824578014	64360.027191207184	94371.46735969951	84598.88072733715	93183.61312454271	60592.250534309314	151557.32496775896	130140.01945756527	87476.97386350775	90675.39523989393	96087.03462351701
96467.91236699736	94007.31063666382	73174.83651487132	95895.77944217534	95533.7789850493	87608.8621592978	66585.59291480544	73527.37662219846	75969.07510748878	92069.15139874675	124172.84539869406	94909.8996578083	77035.66198174337	72273.2761453269	98007.89354474857	83966.58127702583	76635.51779938025	64552.52179817926	71524.4017357355	92739.34801086764	62720.82150314974	92641.16532573175	82843.91899257942	91498.10000467785	57702.866166723375	146797.57516425903	126800.0073669112	86130.93460512316	85823.57411954738	92495.2987174818
91467.94137047818	91550.2979322958	69072.85920785178	94099.12304401405	93610.36868811486	86061.51760369007	64177.3987228999	72696.08759128334	72653.86681886096	88854.86420489539	120232.04607038223	93544.70856681743	75797.87326792358	69690.46958739586	94193.88118243303	81769.23248713579	72611.79050175802	61483.05219880066	69679.81696695826	89329.94051494716	60816.328642949746	89591.9189630109	80114.36505422932	89545.106422331	56517.69285791107	145163.12898925855	124534.25366937128	79639.89056247284	82578.70244717572	85801.60832898185
89096.07797142478	89844.0472836511	67095.18439861032	91337.4725176178	88376.43635909584	83967.58247681404	63003.75761802862	66574.01536414858	70426.32223050392	87524.00769851515	112629.80054729711	92653.0426370406	73468.85853268592	65108.07147163998	89550.98388245104	80172.0777571405	70118.87236212367	59510.1245474996	67292.04234556046	88020.37063683958	58819.01001230121	87670.1390161885	77286.905509794	88366.9686703034	53617.01128775143	142683.99210856334	122273.7361771299	78519.19413641328	78039.80866697611	84008.87999986259
87770.50484627897	87655.78252834802	65786.94085395327	89932.7351244823	85954.32136407057	82396.10148800795	59419.88153983564	64783.38482851005	66275.5274422872	81326.95500165656	110974.12779590316	87562.72838471152	71715.46065499274	64256.8480069426	87673.43006601681	78028.58215563797	67673.52041519572	57624.45665025051	65948.18968917454	85118.15525582075	56917.55711874682	83038.41896215503	73953.18433678058	86477.51318340347	51975.79066708778	141055.31296777414	115605.60117314203	76900.40370426758	75109.50938518891	82253.43460866206
80087.51054308792	86486.39242956512	64009.075326932005	88817.13624536853	84719.94166197092	80978.88208445095	56959.40877545876	63547.52287763378	64311.78648935436	77835.50585519605	107938.56050723098	83430.62586429818	70066.80881511023	63279.267722860895	84746.91489603804	73867.38668625063	65844.32831232966	55534.378337274204	64852.81975713914	83452.3769076783	56286.58554759869	76420.27007243913	72234.88197564382	85316.17107703297	46429.49720186213	138174.3800442334	107658.46968556389	74910.05753042306	71149.09049400965	79181.93676242081
78994.75029659299	83542.42721540922	61986.22234731572	84813.35710438155	82379.77778688734	79462.6652794375	56057.140240939014	62097.89500677736	60623.33995300582	75043.55720225141	106726.60228431734	82108.00649035313	68916.64012964157	61326.307103837076	81511.89207027934	71435.7784955045	63969.32630867348	53638.761455372696	62922.20927553435	80398.64529422057	55273.052473039235	74930.8559618963	68348.62995989973	84304.02870972773	45637.303271425946	134047.61137080044	103502.70335423142	72923.06771653034	67121.11506953526	77745.40033239982
76667.48216730845	81902.89841284441	59838.02465686316	81977.90195398685	80893.84151542051	72874.21025440049	54131.33395672736	60852.9552987325	58642.43363845608	72561.12101567355	103118.46401256435	80587.62194940403	66344.6524325511	58171.79432331524	81108.51693707854	69945.8409291929	62977.761487434705	52593.514163009444	61864.34076508488	76019.51838269237	54618.82305956199	73389.7152745494	67274.20298940064	81241.91470832787	43007.1431320613	131247.2826979038	102221.15461794795	68098.85902039288	62971.286147333616	75275.46782994055
74829.36273427072	78687.11402355134	58379.32678100242	80839.2136919529	79422.18164774873	70011.09029518337	50796.93049379028	59269.00786814722	56247.33494754244	70933.44244433628	101404.38987346912	79506.79303409634	65630.9453530236	56870.31775652012	78824.39040737797	68046.23481059456	59816.54946312115	51588.13002376388	60634.331027713575	73011.8920972062	53226.451903670364	69699.15878548623	64846.23282867823	78751.62644516714	40924.87936240285	125430.06808400611	100107.41753551037	66216.30551312107	61194.19611208886	73626.55056231865
70374.73515192396	76421.28245803984	55215.39072375038	78068.44595387008	78262.17361882221	68395.40506086311	49467.107174152305	57255.03688637175	55067.68532559508	69053.50849976912	98602.72525555712	77790.36558686875	64455.171344753144	54507.57409434746	75035.64019661667	66282.33210329694	57638.10053749807	50725.34076173504	59380.8579332725	71143.8424891075	50701.79599799219	67599.2436519417	61971.5956579558	77160.76850769205	40134.722886362	119219.91737250847	95451.52052779488	64412.8098860049	57968.432042597335	72369.7298487017
68154.51562004075	74737.67455553642	54228.25235620578	76182.20532772885	77381.39838149441	67251.6101253066	44463.17179642684	50756.708712062864	54192.728537468516	66206.4489654261	96259.10826228987	75347.94066796529	62683.52041245828	52246.233460654825	72553.25165849816	64802.88909507187	56923.77705534902	49037.00491878138	57417.274371431085	70312.39203918248	47207.81465766078	64831.914645096746	58141.581014906325	68954.49976258501	38506.79999165158	105438.76766992664	92925.15466428323	63231.68081333276	54746.07459815854	71703.76811724532
66219.32205044015	73537.67627008395	52526.724530862826	74748.96144264622	74907.24998791957	65698.4612735648	40281.42422861206	49094.084627014636	53113.1927212357	65215.80628240811	93346.05695207717	73633.1166235907	60907.36144477548	50375.16665982188	68895.37766288135	63097.40221667615	54560.10819557713	47643.45031799014	55476.91727943054	68929.81900557426	46058.96886703213	62402.91942476402	56152.36500596497	67111.94128269854	37142.50909380381	102500.31394691374	90785.87506343563	62476.89590312796	53499.66547996219	68697.1411288043
65023.2606104883	71494.61799266814	50385.07187952034	73284.1874590265	72854.47538240562	64395.71612640261	39470.15947665452	48203.81268688049	51140.03641187441	63889.41698113662	91643.15848442607	72158.6793810635	58804.41614204957	48758.16757385043	67272.73668857465	61743.51623473262	53290.08185185671	46807.49541536569	52327.5963533172	66971.07909418638	44618.63200352952	58335.092568788124	54736.145430181714	62934.08203156357	36711.195875566045	100103.3494139059	89157.23777360536	60942.225281424704	52677.27331479181	67357.03625791272
63221.460628195986	70496.67549917035	48225.759849175825	70831.51392413049	71958.18543165013	63213.94373691481	35783.66862896492	47429.76969137388	49792.08126751932	62084.859824516425	90189.93866484253	69838.63903584743	56673.41084278612	47558.36837403043	64572.01813856303	58628.88316154396	52656.44510971367	43748.15309548031	51649.04004214269	65756.20387289842	43535.57525240225	54954.96106638755	53767.168611624846	61731.665797706904	34943.78927784893	97899.69079745415	88118.01281142155	58976.66856858354	51060.609261358346	65672.36379238855
61856.53181464754	68827.73145564653	47739.942010695486	67721.2607220142	70038.49428349112	62076.57477527416	34620.797279057035	46118.48722470579	48070.95478424085	58406.65366151113	88556.96676626225	68999.5571640137	54857.053500337315	45707.46229872434	62922.32626005589	58242.006424884836	51860.99260540202	42172.083250668446	49559.04350222408	62116.916024964754	42152.04471690864	51875.424352225426	52673.03360450167	58309.46272485277	33071.40372210453	94684.53299527541	85491.09249544842	57672.155789807206	49394.04449022276	63372.49401987739
60799.86562457375	66463.39954387922	46056.89752103745	66310.9931401305	67803.26144753574	61167.82761389359	33768.55552122709	44711.35541424275	46234.41595715437	56507.337567632916	86237.79753146275	67649.03018135326	52597.52847356304	44332.04989659439	61619.78155613946	56311.05734429728	50883.355630753686	41275.497432776065	48949.64496046663	60853.92855559494	41048.09187726786	50886.61170099025	51829.07442377256	57501.40098777638	31916.654658745912	91108.53723460788	83780.4789173381	56566.917607148236	48236.299487025775	59770.7158313944
59722.93480000433	65207.743064009876	45268.17588196811	62780.89424804118	65893.58155335845	58754.431091421604	32518.06432496343	43320.807535797925	45403.57021216728	54982.28128956781	84082.14780810673	66226.82848116016	51731.96897141129	43675.18464897575	60273.855082553244	54633.0485236682	49719.63730047926	39231.21673074802	47163.39171700975	59195.96920238129	39697.68285953508	49031.590562702724	50988.807935896315	54983.63386646779	30379.517969294888	89747.09343501036	81627.97278049449	54792.72745007239	46538.321563061516	58852.87139634358
58695.276033459726	63692.899271821414	43939.14544988223	60966.55024068293	65245.67129024821	57558.676391700465	31832.7331601876	42066.98022017774	44977.98835983294	53608.39015945328	82232.02548493407	65277.88831824153	50386.45782058834	42368.8115281482	58911.48728599294	52072.28314623924	48211.89810342844	38000.63614625349	45371.71465338213	53466.70498097537	38689.288989968496	47788.39539353999	49316.76210895695	53138.135177217744	29308.365731680773	87370.59307100982	80425.28762952394	52360.23946702929	45268.441142362404	55678.490389569335
56390.57162368796	62155.317776391086	42847.65063122848	59632.90401634529	62429.249624855045	55274.94016518405	30807.121636356092	41162.1319083866	42742.66130680802	51892.180015598424	80627.46010076918	63882.02039383324	48903.253641895266	39600.603672135636	56762.08876976801	51027.887843197415	47146.75783660791	36763.994435641354	44193.04860944414	52752.24853131747	37191.29013273751	46299.96147522678	48227.90929035258	52260.86344539423	28713.961850963122	81939.46336159967	78918.83656612902	51131.560370134845	44066.08897022635	54504.231031483156
55157.40751351832	61107.83565037612	39584.99689780629	57747.39122475376	61813.54398276047	54174.11480593672	30194.780232191337	39216.33752424973	41823.87748474759	50162.28859011911	78627.21946312967	61752.46175001273	47624.83554656385	38214.928753109634	55190.01412095406	49673.015339188314	45958.616856919194	35694.939301375256	43275.70364073335	51331.95637892879	36303.393006434075	44681.24468041569	46533.05950219787	51632.14477853014	27529.925790880563	79354.87411296634	76333.77016215696	49637.779196727504	43371.149248242	53251.414325733975
52473.90267631741	60207.83385129337	36199.21847099002	56726.28869032883	60399.25286454038	53554.783223181876	29228.675568806433	38404.75714319311	39833.6736461887	48061.969738694715	77014.37108710893	58478.68059337554	45929.52574313791	37150.224276066736	53748.53702358876	48530.60254150959	43747.86802906242	34742.410094437626	41530.24610163943	49965.439875044634	34852.1862103277	42927.543646433245	44962.26520673898	50837.02770392743	25862.20209074334	77491.09370364563	74696.84750126596	47367.9541410563	42033.62795954729	51724.18134525995
51226.3309398125	58869.69590226632	35423.682862338916	54978.00353400744	59196.02023773127	51823.72868105174	28502.31223390958	36211.765523129514	36838.751624407305	47261.454708357196	75674.62220640687	57216.05928921267	44137.08759763051	35597.085332431096	52492.960587843074	47661.078749514534	43047.12415567902	33628.295864372696	40450.73333612823	48094.33601532515	33053.45735580634	40651.684372666175	42412.31695160163	45744.92157076897	25372.958644273927	75368.1997993366	72650.43384449687	46261.01723207664	41209.418993044266	50853.558987959164
49430.01829344298	56810.52394007007	34827.851291317835	53909.548153980075	56630.820470059625	50498.56266086039	25874.87472558899	35466.1122437369	34960.565863336844	45480.161188100516	74502.9005578741	55779.155615282194	43147.60037207876	34392.69077641892	50813.885131341376	47167.64958163915	41644.09324232941	32242.736541372225	39385.55147623155	47171.24449969859	30694.440396417718	40150.47925138774	40544.33429333872	44242.76302212141	24061.78569832216	73967.6475999574	71780.06587018623	45462.67579721421	40233.03500714273	49022.1583622287
47865.10175928969	55909.903008190435	33669.05396473839	52329.31535226064	54830.17484816763	46175.49108840369	24574.72335372734	34053.76925300023	33543.358847241645	44699.6733725254	73303.90381082744	54548.42699262902	42325.9102188335	33546.78248969435	49403.23740354098	44805.86152217678	38135.17182540883	30452.616567366225	38505.31658227323	45801.2597803248	29470.571155833128	39028.56596130804	39882.73608256591	43733.665212183594	22950.55512758797	71626.87228723713	69829.1005856226	44057.11672856937	38442.01833297381	47646.50791695176
43975.45009518325	52244.79337358085	31545.2880171192	51201.986591210014	52505.98339007275	45026.001693117134	23955.38425937283	33393.114558698835	32760.29366340737	43950.00488034379	71832.14311576397	53063.04431781091	41474.755255199496	32145.282847624618	47649.91887370054	43526.846325663406	37440.19063132653	29767.792730860536	38059.69260446064	44217.92876396004	28571.488438271812	38278.327932973356	38797.16462651167	38686.89923851099	22558.251672266702	69568.33047518501	67185.60244546174	41814.16134699166	36329.82987860268	46864.445726118465
41566.59990401947	51379.41777793263	30744.018711817487	50510.29698599587	50934.025713236486	44111.7560429963	23226.17393428743	32404.182728099695	32072.21236268726	43097.42215310046	69915.30643211734	52483.66700365375	40502.49966405513	30858.62257781641	46302.569621587114	42490.200070177285	35450.71467613716	27708.822760979503	37146.17190045029	42036.28230958407	27581.97195347632	36751.35946829954	37753.673720029416	36499.01855755348	21987.20404244895	67871.50264431194	64436.06931638807	40311.4057880954	35802.191502828915	45254.07962984153
40355.12126786731	48453.31411202792	30353.206412830583	49524.473236646394	50064.36372621776	43436.55288286389	22581.686777397885	31401.338253981987	31268.091457461956	42365.519295347454	67260.70587514593	50995.00782870023	39182.69925087939	28418.078180055654	45265.61319587009	41783.93469597812	33484.31123693391	26985.65885487653	35375.3561715862	41009.40203514408	26359.83468919686	35725.651247319096	36977.48386288905	35620.66601664481	21003.829517359747	64382.33739161255	62948.82023083774	38928.290223890916	34334.275796230024	44133.21950735629
39564.121465238604	47818.79813565582	29691.061856452958	47476.09303773525	49392.20620201645	42111.47910769078	21983.951098687277	30374.906406931623	27576.276467843585	41543.6108612375	65604.00012114055	50322.158153832745	38355.24667598237	27803.082888414818	44289.94851141629	40761.7909546993	32318.253598343563	26321.009266664827	33500.83371248314	39945.215152871475	25535.69906094808	35265.537686241136	36282.47510300212	34703.35029126616	18858.412321172724	61327.78284313739	61197.330842403055	37822.774859561476	33483.2827380763	42846.819002199765
38728.2496818261	44947.923118620936	29026.670341130364	45852.848027443295	47333.941366384504	40935.687338294025	21198.034835196202	27364.755936778754	27034.33755820337	39847.19805493568	64498.376775820994	48768.85369090939	36640.943933050694	26257.286125932813	42953.14419937581	39792.16679550477	31369.261237364757	24603.469268988712	32928.97867965074	39032.62871161967	23967.17444392318	34871.228108221345	34707.1849455513	33284.27324341676	18459.406089866385	60053.872235889634	60080.12962917907	35250.99198043977	32727.346642470384	42136.66126335999
37965.08498216615	44238.8778194202	28068.300309174698	45143.93098555724	45170.483932485935	39897.40722617507	20105.331696254558	26346.98381252629	24659.69508300949	39017.67580879027	61132.581166522556	46458.55731204236	35743.739599701476	25705.89253483416	42148.49065022008	38658.767165670695	30530.849485073413	23386.097243921136	32352.80482874271	36701.15650160383	22809.713556184754	31724.766538726028	34158.86512400125	32517.87322584996	17771.484606990878	58398.79746427	58525.89297880082	34356.65111649699	31878.09284400042	40770.56182983938
36199.22240809275	43689.70243936464	27141.401753866838	44277.9225427499	44485.21691009971	38037.43609667515	19717.050257925413	25371.780942606463	23030.762218289823	37953.680864260954	59377.9403663499	44853.034942338585	34503.89612491499	25443.631604279202	41595.31553907003	37640.586478312114	29338.334409463576	22116.141829485852	31258.39564732045	35513.41401316213	21881.265365268435	29781.41343037207	33247.71244865368	31085.13586824884	17467.434844465246	57118.06834305437	57234.87749979217	33659.41381392049	31233.45252608603	38737.57040852857
35481.559237428446	40519.23613633347	26274.16435448972	43495.851997612896	42449.97606452896	36314.90073417933	18278.144597061044	24909.060652923887	22512.86562591628	37496.78637128541	57840.78828804103	44288.62533300851	34000.480142489105	25051.613941169453	40540.63379572269	36791.09770416247	28423.916910032993	21367.004371355913	30515.394715980194	34848.10071842765	21573.321326171914	29276.639854108937	32308.43580390349	30603.87845900234	16538.69610702638	55091.2506052215	55687.30646912778	32993.11651402957	30222.881109549897	36972.26204740167
34621.45669483485	39166.3203052941	25042.288976778706	41464.59071009722	41708.65201828656	34917.58918013624	17711.73670137975	24427.857878074752	22104.560618789517	36624.88228669771	56263.278174461804	43678.994368286585	33033.134308650355	24441.831997972567	40005.98515961529	36604.74400670405	26602.71129920211	20697.402488678654	29763.456232851273	33908.14083298048	21202.913491891388	28719.625892032876	30984.14239634633	29471.798944081496	15969.04074003133	53016.05120887386	54844.03818858795	31987.985206000605	28840.65423336745	36545.26183470903
34096.06848098415	38168.40596726271	24374.44722143397	40135.5243730433	40598.51376937198	32168.661478499987	16459.356416456918	23710.14876118533	21501.225007273963	34991.496357666736	53685.4797813515	42232.38916790152	32449.051092639842	23312.668746881944	39682.52973448188	36143.71147988323	25165.994786569154	19872.360932747917	28545.621961828838	33271.64404976099	19553.516623160293	26368.47327116079	29528.343763802706	28487.800866169426	14422.230352482356	52068.35282499538	53689.41347345927	31341.42039276454	28090.86287126405	35888.43310026809
33367.692218906865	37601.421807041006	23981.868341881836	38723.710921287246	38907.182988007626	31773.923038202247	15749.366042530832	22696.592282888916	20330.851802524536	34027.787991966936	51531.05896580676	41121.5761995049	31805.1139127508	22599.489803069453	39299.25473516053	35619.401948670486	23264.712612660525	18929.001116556305	27962.184198874995	32029.559017178806	19153.203918228184	23561.357965140538	27711.64692108557	27191.218222607517	14153.293725884785	50784.520107911965	52608.948798485326	30011.672254654797	27614.409678288954	34691.4536203705
32390.652464862873	36606.888071443536	23295.4954105295	37528.79336948726	35075.97957434777	31221.215841545767	15396.692924938836	21554.064878118115	19574.541138017696	33051.99367634881	50394.173346074385	39596.50115208368	31338.843106967357	21583.50155154505	38578.781886587145	35287.828501252014	22371.30664091661	17989.539977609616	26912.110748355575	31330.159843739566	18368.34286847011	22932.11461583409	27049.54929952119	26615.67661611326	13374.555042809516	50076.424239779066	50481.83679876718	29193.406611237635	25694.163445244092	34023.06988714328
31669.613905000046	34866.59880496582	22422.990970312745	35926.177571078515	33584.984115735184	30364.236885086062	15060.341890651891	20420.7637761287	19253.436963822674	32422.618282529256	48820.186599859044	37699.12121223277	30189.361694523817	20751.30275771929	37428.84278072659	34412.768195617864	21679.493983102147	16454.58355650214	25968.25986254443	29448.009972207175	17351.59781050431	20836.466029668267	26339.830474511455	25872.37131081236	12969.595156371564	48578.85598613555	48596.904060164685	28852.400108247126	24481.978097510117	33099.19792187718
30724.317888877496	33790.379830183236	21645.8096328176	34752.75943936433	32600.94238017743	29166.61137832254	14710.253520557973	19846.746015111155	18711.226298551785	30987.45054539081	48256.02544899382	35731.40032852337	29497.252972470895	20348.38116724543	36828.21408331275	34193.85721869328	20775.955917098287	15824.952071319627	25062.1719211563	29090.011533278364	16795.449687004693	19635.314024718824	25154.734537100463	24764.747941636917	12504.509688078964	48047.17294883528	46750.866294429696	28077.08857546863	24002.91919552998	32363.32805178939
29766.99570927307	33065.16108003821	20925.0523566679	33707.45512592845	31614.836196741748	28018.04333606164	14367.101928245522	19510.89390809831	17804.389442686264	30501.98101315221	46996.846207814706	33647.76517632732	28794.315462453516	19988.748868209466	34715.87965794199	33813.8718619511	19512.192106687093	15201.78656753505	24539.602602773222	28395.874230547557	16389.59269924034	19022.184746428306	24719.559907417202	23772.014595951467	11861.504911834523	44279.10259647786	45001.039583230704	27199.478786599913	23110.888320838592	31005.418460014716
27349.314006100016	32564.12480084606	20348.807851737285	32587.3640050189	30633.347993662235	26507.970538077116	13755.637943229103	18818.095233095544	17241.464379566918	29812.365032725298	45641.98634851606	33269.81237238397	27546.287368409314	19355.76532829704	33870.81994477274	33551.6087985697	19009.802298501854	14858.4526331697	24085.204359328065	27615.456425554905	16175.33798412334	18379.115569722144	23777.995389142736	23373.00995633069	11637.713588984403	42323.408510592126	42900.48702070933	26402.481639877613	22312.652235453883	30393.979061137816
26876.83162813318	30123.74740697806	19871.826623761448	31183.81740809627	29593.184040548942	26198.829503936366	13353.823646165101	17859.831658079795	16746.811899008328	29110.029109898827	44480.39133982742	32531.879031258162	27009.102543692545	18464.75776674688	33267.10029034712	28688.406979435913	18584.060827288486	14677.591562288737	23653.09286923842	26804.384067083418	15479.188822110842	17613.69738729493	22867.210971097433	22157.39590213234	11147.68689215584	40706.2123053643	41859.56256497354	25782.962745618563	21558.875581242126	29447.318895992994
26251.03224511096	27595.84257824438	19062.01538539243	30321.532841836168	28608.789683090024	24342.61483015283	12688.919709975402	17567.143864176123	16403.818262098437	28274.73321686544	43223.3736944365	31801.56169040112	26758.021411464073	17892.193108760344	32423.356121802954	27963.040702161074	17873.070034149383	14202.200429733277	22784.908807560234	25984.641399826214	15142.37668621974	17399.076826949524	22205.3776999372	21589.36327857316	10494.599478265456	39537.92483060046	40984.42663791394	25207.298531455926	20851.612589801472	28594.604215197855
25722.05150001542	27189.321634375603	18128.236836012857	29377.827053216024	27630.577331630466	23429.6863124474	12217.551310856947	17089.643392727023	15584.161882001077	27606.69255773108	42570.787734761456	31170.162024219255	26166.898358079765	17537.534005185647	29028.457075525548	26870.389498260454	17435.788544060375	13908.851655061007	22506.609121767127	25623.118063255977	14627.800104323303	17098.60713619474	21298.781674565103	20602.839153382265	10001.209725113855	37812.68479105953	40274.47836709893	24860.709114697518	20777.44535874698	26972.506233748456
25439.847551003168	26262.044974327382	17094.89213437651	28741.520516939763	25506.133704041036	22837.37090150508	11730.56310431184	16447.904231843553	15243.691295204952	26945.022490127572	40830.95993501365	30635.57200747851	25845.853004206194	17205.137135531273	27992.973216656155	25940.63025289507	16693.57877797467	13502.288780328232	21888.45495752032	25587.24913651658	14130.606295156187	16523.809794437933	18885.035649337035	19741.81137237137	9824.966801071729	36835.67425952466	39419.54082788407	24263.85604027624	20278.95884255293	26620.023052218396
24401.003033415775	25382.554406841486	16495.50990971509	27239.87214770648	24772.593040104664	22520.48265965574	11143.449762615717	16165.964949430023	14447.126004069449	26432.732653207247	40150.08331284247	29912.25649739117	25292.13628366841	16628.788465746224	27462.357775126005	24830.778835286066	16147.085965479706	13214.39844307215	21588.910614052733	24742.251999721502	13322.72393721055	15920.167471456956	18327.196306920498	19398.8223910094	9534.19877609998	34787.89225879025	37620.36476746011	23799.644138167514	19469.77901780712	26231.384038172775
23854.70640291263	24972.919769835622	16182.56458814024	26653.172078831027	24079.537062817588	21897.91818941978	10761.686017919175	15810.884244113713	13774.04487485838	26020.56858831103	39369.61837664115	29357.661952202998	24951.443584366443	15975.6266151692	26452.77632099878	24490.579202675708	15427.510841899599	12719.478803463495	20701.4908137955	23697.870547019425	12720.98092662406	15281.801240643399	17942.873869724925	18997.095295760882	8850.886679601033	32943.46230754926	37250.89894959863	23405.684154334052	18908.738864622137	25657.243703213968
23226.38967138297	24180.85423736703	15086.936159176554	25020.598945809365	23310.808275299612	21091.628308453423	10357.165241886736	15568.95932606009	13386.56843856039	24064.526639509848	37353.87430755791	28452.332679701354	24650.12046344206	15183.189233836565	25911.860399290115	23914.311682309584	14901.32073966313	11822.48331272292	20174.00969545663	22583.32379593798	12454.70808005187	14872.281298146543	17389.824828523615	18689.37439454074	8634.190114383144	32550.318732084543	35872.11813633242	23021.034118903197	18431.40539994572	24729.16646000213
21435.43544976119	23251.697563131	14965.021897159975	24496.046498702057	22358.390572349872	20357.421017092573	9950.209792401314	14928.486789143932	13199.98391403262	23780.157273943438	35428.59897693479	27594.784509807272	24178.417218725943	14986.99887002053	24416.315895242424	23079.31432383243	14063.781713335207	11127.813835329125	19177.665947101403	21890.292480315657	11696.850722812076	14413.740716809585	16615.265608720776	18292.475449904683	8135.657999903235	31915.488093183987	33792.159338222606	22419.730135403275	17687.263570418098	24553.386542554937
20747.20747038572	22231.221718308334	14282.679180457608	23706.00122799714	21514.333708299655	19566.026698582125	9586.549836383816	14560.88246513465	12811.43690590009	23243.502977461347	32575.399060948585	26982.087709310083	23149.981932260012	14770.756916044225	23852.198130788587	22386.388224481725	13495.564453415105	10531.183234228067	17942.102831032655	21417.806427623378	11069.988153723412	14147.284749796996	15941.037149405422	17516.529358349107	7929.69936384409	31508.817918206423	29780.668087490325	21460.72122739896	17284.756347386734	24038.259196725976
20076.8531090998	21778.026752652404	13666.335857977065	23087.551526662068	20140.22669256311	19269.721033809536	9156.68461247154	14357.54679042624	12196.497963306008	22182.388074130035	32130.470207275128	26621.13193476716	22593.09436473164	14118.277851139766	23326.17067465874	22085.052135700476	12951.959558962262	10194.371373181484	17190.243117602222	20106.660913671913	10780.193763697502	13785.6347728309	15513.973149488722	17127.96651959339	7521.204434968718	30564.085135783924	28797.682047995677	21044.6094160514	16299.465613832255	22998.4369760909
19257.10269040791	21336.24350587941	13403.528048112403	22590.289620745887	19796.498676898886	17944.336584721583	8897.747661713207	14184.788758126038	11667.668045497536	21809.419979908253	31257.36024792523	25976.23142115127	21677.280833880544	13589.472426984708	22837.4797084855	21342.719552311257	11779.352409329324	9987.304849100748	16950.758182080997	19646.284578433657	10062.334647586804	13413.605905375605	15152.44389370987	16597.00896856621	7345.878525952091	30027.301462587133	27442.14547691236	19652.70560845377	15649.430632702328	22232.71708260657
18792.193745095083	20897.58507176973	12856.403463551893	21885.998519464465	19358.732457188453	17120.76686874236	7989.461570073888	13996.697997172307	11269.274302806087	21154.045402860163	30502.521487040838	25338.943469897415	20921.757740817848	13248.95788683664	22643.037636963607	20912.418378500526	11268.376799611358	9552.025661253218	16501.664101116134	18545.302558116156	9756.081177585607	13087.166316264374	14367.201785689847	16040.847609267139	7154.657452260737	29504.273252264444	27271.01183068163	19266.455330536533	15224.170868358282	21835.191788127526
18145.213292144537	20479.4114315137	12196.294806611419	21223.45884740413	19018.73766988362	16451.81289054138	7742.754841137188	13457.72953288604	11105.456717369072	19788.774646891517	30095.414910697866	24589.465685985502	20401.164203032513	12537.378180029516	21255.134083086796	19765.133536321762	10583.395029775416	9254.787388098213	15897.922981794498	17748.09160736467	9291.773609564656	12548.952074696368	13782.106952119442	15727.386569972326	6704.555122998182	29014.482314639496	26547.54718846381	18977.56080604439	14810.9090854874	21180.820952739217
17633.46938815953	19402.984176330054	11520.494840323301	20745.36945522255	18585.833514241665	16021.811347561583	7404.071391723329	13064.884292483583	10357.12310874258	19584.55801453406	28549.848330187757	24185.686289199253	19745.848453418606	12310.858027010554	20758.57416508862	19324.199214509503	10294.87944211978	8806.451893162499	15489.42673823027	17136.56440796306	8642.592924916482	11725.262490318206	12615.269309348672	15137.16324474465	6476.362978532069	28046.559618898806	26223.13518355842	18667.321938072946	14073.842059378756	20461.073999984266
16893.296317142274	18875.162726082206	11311.949145245831	19026.031432473825	17548.83024447945	14864.121110143533	6839.375688456142	12473.20594132213	9788.981550618899	19163.526911060126	27334.336549039617	23832.78061348912	18062.71901336656	12137.159528451226	19679.429704108126	18539.26072061659	9925.346167611027	8494.845305018103	14724.560821524301	16233.797155666665	7936.847020823508	11343.18417084931	12182.184644448242	14616.08406962242	5805.923536189884	26160.282283743458	25889.28307727865	18321.465324164128	13874.082047041498	19671.10162102505
16611.962014115463	18454.617168501874	10789.495855989422	18324.32982712975	16714.80791742085	14622.46776023737	6634.556457167162	11770.989215482125	9377.820247249858	18309.53148809336	26417.889356464155	23466.820985086924	17486.65207122625	11919.830185905013	19103.945100098073	18187.615301310423	9582.732860594344	7800.176297604032	14299.185030203149	15344.403954635789	7678.356103298394	11022.484462799313	11770.061756352812	13551.86076537369	5599.691241818555	25314.785573963505	25175.318893089418	16846.672967462157	13304.76036779741	19090.05605412906
15993.20079854235	18078.03745139908	10257.973099619212	17896.864734857318	16185.278420671004	14120.74588990149	6316.234506446006	11673.324452246876	9069.594511921758	17747.745666085237	25433.038016390903	22433.471448473603	16801.643966196698	11514.716171690568	18490.13545984782	17928.278007518664	9155.671638147911	6912.182998045741	14093.211821726456	15091.542521607047	7526.0064927867015	10879.55217126578	11467.12482493438	13137.169243133794	5127.7356953506405	24878.704931176682	24458.745593453772	16160.692183850191	12836.528076906772	18956.782024677956
15713.724151396402	17764.13695895103	9512.100732320816	17196.466484720328	16016.482513801748	13089.41957800659	6115.580055017782	11235.85895142418	8807.181518085616	17329.154389046642	24927.360587308503	22182.257029855107	16182.049582427582	10696.650468952388	17958.069672715512	17264.192432654854	8852.53930852499	6625.132297569084	13820.77113209011	14238.59028978472	7374.606929547296	10419.622454730137	11144.514947309788	13002.266788391333	4941.263307398579	23701.4276225903	23641.864594756047	15252.146286675714	12401.181621699721	18563.416736672218
15254.08580140796	16893.978359830482	9122.892294429506	16919.365781425353	15710.252547427002	12022.174557056516	5836.725304273096	10847.046540703474	8396.020908993043	16187.731675212262	24421.418104603305	21560.40141743204	15141.950714956198	10343.072092068374	17383.86267584157	17027.126328684848	8527.112334332058	6493.243053674592	13544.949426930101	13814.489373765258	7199.073342757077	10041.70627657311	10449.244121608142	12660.478458285668	4717.970157092891	23080.018749195642	22393.527901785277	14853.087545488534	11281.620364173838	18059.109785391007
14560.788749500785	16463.346752158337	8992.293321086678	16216.479106455612	15235.161323197814	11786.213054329848	5669.649126416019	10718.868469665607	8226.244757418692	15572.352350798361	23630.30779515316	21098.117642123216	14658.551974062455	9686.02819117902	16949.43536374517	16625.084012454045	8213.777589689715	6185.084925701281	13328.007518792376	13335.113347845274	7021.671313797825	9392.079683588727	10238.16782490263	12426.347257260133	4616.617825056212	22445.41370720749	21600.983186923015	13862.55827489973	10791.526396570858	17586.229086646395
13759.68487314639	16066.615239684981	8798.7919581352	15475.661475077204	15116.618243263589	11142.146284849807	5364.490127400378	10529.509408273207	7990.768569360749	15160.465556844534	22577.01756686249	20444.03577542071	14441.406814417698	9341.868123272829	16750.598393309767	16029.971147061979	7978.831926573737	5832.723527596128	12798.478382904224	13009.502650916555	6672.645464645428	9011.780256171976	9955.756046885674	12013.92294609714	4525.557440046752	21864.316912327675	21239.07531032718	13333.572166676659	10381.449896403494	15758.920963412462
13241.523185508344	14998.779969226054	8582.913792007867	14840.322317727547	14867.601440089173	10559.92964752303	5056.219864187035	10345.287055555724	7792.236663500978	14781.659242859834	22191.492965766218	19553.926487792876	14083.223252184973	8960.934126600358	16380.637819040532	14042.372247871637	7610.978438390038	5434.589252979848	12539.12332991903	12837.99666733422	6481.27673355648	8520.025488070341	9539.616513545141	11667.794719946127	4317.67392437767	21046.872507675947	20255.370589711052	13040.748382499354	10069.604206575937	14980.288295558714
12768.84803879171	12723.712623640089	8254.875538170263	14566.538681053316	14513.344913180468	10273.629875365192	4851.132016966329	9984.14045075625	7618.865882727339	13912.84665366241	21745.04623606006	18560.37679694346	13250.669192236752	8792.20912385839	16042.177646079885	13664.546527873192	7184.860294022989	5298.361711574072	12059.144420115266	12490.501231526214	6208.765182667265	8173.499533499962	9133.843368135753	11513.670263913802	4164.453622972345	20596.369051748945	19624.934621887583	12657.813314269673	9787.77202150401	14254.996394653808
12564.73376212046	12249.647788329043	7151.268501325762	14329.768533345312	13956.412550087007	9497.667665716916	4714.463348941173	9573.407375977444	7464.975514186529	13518.458620281213	21075.67267502249	17879.553027733913	13005.57482622816	8564.804873911691	15211.664255096863	12826.604560382662	6954.156421295007	5005.72245577503	11854.784046095998	11942.49843421544	5955.1196046662335	7865.871629931142	8815.636644615035	11364.02884393024	3950.912765504419	20082.82427946073	18946.726805747156	12089.971131530638	9285.799373613832	12768.36904051097
12028.21723450669	11996.46576973872	6906.560571220936	13957.726779585275	13616.928715063475	9289.958190749052	4287.436383605829	9265.91307352989	7303.708496270192	12991.823208170887	20535.718965894637	17264.018778295213	12613.794596508642	8407.841067935093	14741.585313482512	12522.697881377402	6692.907790306184	4374.264290490532	11572.041351909927	11570.375589330264	5607.377695759549	7489.547255535879	8442.553738014043	10959.775799636978	3823.2772832981946	19626.80106744481	18567.322183821703	11850.184201980164	9120.048304109627	12393.045439344038
11579.498313721062	11707.330523643099	6632.369350807635	13691.320868619465	13038.307740128681	9084.00847376171	4071.940938303967	8644.52860372713	7058.767284050422	12306.751930730537	19741.56115775087	16930.798463402793	12322.596576816912	7830.082992252421	14448.446048039401	12248.94397794713	6092.539097442376	4338.126637206351	11361.45421532818	11296.01259516684	5254.882846896573	7129.147236217044	8010.634381557622	10775.584071592708	3510.472552916676	18830.607953180894	17788.396568563734	11720.830083234174	8550.524771437033	11940.361422190383
10964.308492030683	11096.63458648941	6430.611382955235	13050.092603290073	12550.043950519128	8899.008451606906	3923.440550541761	8106.9343910573625	6043.23723247984	11948.46003772559	19010.8816815741	16538.958383965757	11919.276432514886	7776.6720298444625	14043.169941441762	12107.849423954262	5822.449581392776	4082.2389514277284	11042.621414076762	10423.487522752801	4789.51676949771	6950.038489400648	7711.546919922521	10439.120353068074	3382.722090635583	18316.415310891705	17117.448057529124	11035.620439745582	8227.26510661	11492.236492706743
10716.447515905022	10851.367861135019	6247.192873695434	12481.977532147728	11753.33312997298	8690.645815115226	3808.1398903564063	7772.177773150549	5838.908016996857	11832.459498937096	18179.573245740416	15944.111571864463	11831.089134458622	7069.618690769887	13765.956111741054	11723.209857551838	5643.268447698378	3971.860163040034	10408.046347085941	10062.911457141465	4720.429367959073	6770.768168156887	7269.4982335961595	9844.637024227975	3198.090107382813	18032.377504378604	16864.4015636997	10572.313348793552	7928.986425020504	11183.229049032265
10185.696873897368	10650.641650110641	5982.352429554037	12273.423254716392	11213.036153775634	8141.687602213498	3631.9495955723637	7549.7322077378785	5651.181779285113	11685.14156455392	17842.716021465993	15363.963491087501	11417.348842752173	6818.637393208379	13628.535124101261	11277.210548506931	5534.65411344939	3767.8475078280344	9827.794628384187	9707.89686901754	4547.815949925941	6468.219641982964	6837.428781605774	9430.488147390044	3085.9151204345817	17583.358787867834	16311.391254586038	10157.628096604738	7675.05448822552	10365.042609153219
9711.935749716755	10508.41495215118	5721.370921203531	12076.26604793805	10457.932070293904	7965.027692565976	3372.408676418438	7436.940983502247	5349.027639631825	11482.741756171572	16816.73746027455	15049.489355308804	10835.953006384643	6668.559253636564	13096.92382525424	10639.817172400242	5255.212546301721	3537.9126187230877	9561.679879829862	9357.412010795679	4368.463088489318	6011.784903622384	6360.953980438731	9137.663824668052	3056.7560820019426	16453.459386932474	15880.829623311341	9927.830064176127	7390.3813383423685	9786.210977702585
9402.845353009834	9883.468638361619	5508.511045055652	11481.106565654525	10246.40930017603	7805.815782189861	3136.620378466054	6738.641457436738	5042.837944865626	11247.319387631285	16488.33887569036	14729.51723378234	10407.175549810057	6282.222881152584	12114.575902038287	10397.879073545848	4996.940363525396	3501.9478339802195	8906.684583847742	9011.878723428543	4209.053948746048	5622.617952792966	6155.36565647928	8379.324709051172	2910.578544237002	15749.61635615508	15612.643451722424	9514.852513728285	7147.943427591476	9107.433921717606
8715.523525742901	9414.68289160757	5204.022684159431	10881.64043500791	9928.11671357134	7466.023034154093	3040.440742256034	6120.959961937654	4642.961523381548	10898.699937655807	15963.816257229142	14134.433297914624	10156.529197779015	5994.716945443952	11726.287135937648	9917.898295030898	4722.588764377654	3138.5648279826714	8738.284456663085	8322.450965937087	4088.1202221007356	5455.253625109691	5963.57715145071	8164.350920403195	2725.985810579324	15461.721571264983	15072.322161414937	8944.777802859546	6704.835666542297	8655.049216843607
8435.592241494149	9154.147425768071	4870.392636681677	10030.654966345008	9603.530157355877	7366.514370490709	2928.6136365573343	5773.0676724198665	4417.9262141104155	10326.596570820833	15203.971362960114	13725.04690488344	9517.517296136928	5524.70581858687	11397.223599193449	9365.07585043993	4547.365548194634	2780.846423473322	8517.095655985302	8119.0919727812825	3996.3204508698964	4943.2816781393285	5652.447310403088	8035.158308654047	2559.001253512353	15252.919070816077	14631.038701789525	8595.113827006877	6387.3829413189105	8400.608532848175
8113.7727033660685	8995.360809480733	4533.46149781688	9423.943458102955	9183.352093216736	7127.421928615841	2733.6428469304306	5657.489126326524	4239.0846018875745	9831.951246673285	14839.929202171072	13422.221760788476	9291.137542688324	5307.396887398224	11035.189536389458	8539.757269604637	4346.586951675645	2731.368242598287	8238.104643539555	7690.064242312262	3752.428981549689	4707.804434840404	5503.335023903142	7738.780175669537	2329.9728743659734	14946.415278715323	14327.310183612793	8107.576718512501	6193.583554487034	8079.38637428383
7965.22076617567	8544.595363447732	4379.098580985135	9079.225426271072	8763.67192652252	6878.739927427442	2669.954215251627	5288.682512782699	4014.9448243128036	9627.209257416182	14061.532517992631	13069.219307870615	8972.555361125625	5098.53019858628	10663.984501020748	7913.513680229194	4212.058688300772	2531.8935409440837	7974.27214091835	7412.048781127064	3591.3235621573876	4657.4328574337615	5315.1331383111665	7486.088353672866	2219.1515751383804	14559.314921038469	13925.590003424688	7803.748865194587	6043.111541378555	7575.706857228809
7722.150544451173	8202.000170358766	4302.658600308654	8132.3587373251885	8583.550848339719	6553.452336733423	2581.447003495179	5072.846411743071	3766.7087621618584	9366.477692821856	13564.484567495849	12777.89484405719	8105.4810228371325	4913.292678729699	10482.336205849178	7254.053046553948	3995.3374416719575	2489.050108261347	7798.601940916938	7074.417370502234	3540.8771353198094	4438.018353648222	4981.875732734487	7103.476250965973	2143.6477998562095	14277.537978544706	13370.00410277337	7660.5926964330965	5629.6177001170945	6654.070735327125
7404.494479802884	7855.907816897772	4083.8555446411196	7741.045504782746	8399.82224325895	6443.285555996523	2464.731826003919	4997.754189435791	3725.826947097505	8912.642357117671	13203.864123508405	12637.087984484942	7801.307865038647	4807.313439685147	10193.102178125466	7034.248412597444	3630.5697361560956	2369.2862014086004	7366.479111654694	6928.610004460832	3462.4385878149856	4310.918751873275	4743.707256136291	6868.264460951882	2106.645178350399	13135.686024628967	12377.885917700445	7531.186286438976	5351.174249572039	6383.113191700176
7259.658124615754	7420.3910935229505	3994.7520166626023	7424.247637192959	8246.998579076362	6311.216354842876	2312.4481584519226	4804.102927804365	3573.856851841188	8636.786347100799	12598.346904924634	12310.939353710202	6641.3684785279165	4562.036329944862	9796.57340213132	6885.151387109123	3545.8233465123303	2272.7625483568063	7271.873573761771	6461.3742894777615	3290.23696232264	4195.686364725874	4557.426785278441	6265.44947703578	2008.0606462090998	12928.342223736374	12246.223615300358	7265.725435059345	5132.869923265281	6162.054287031435
6993.458832651187	7182.868311853195	3830.9360830179744	7195.268029158056	7897.515523992602	5783.700799130851	2270.4715774102474	4649.211677335331	3349.0891724762005	8190.563484920712	12285.118090440423	12160.577197945595	6233.648003575537	4195.995416502623	8838.76869282328	6646.999816893012	3433.6370198097447	2240.436084465868	7002.21110221422	6000.122827723288	3131.6120042699217	3990.3390033360847	4353.29061341745	5825.695974673031	1894.091041881465	12429.200448655616	12057.747399225053	7037.940897763695	5004.59896697695	5854.3088848050065
6384.864790237466	7038.2115406217545	3638.3486746820345	7028.343596728584	7708.611231563027	5412.162515274338	2186.9477962702485	4362.5716906946045	3092.6516268969403	7830.253216404375	11943.386779507475	12004.59077286728	5887.236909669161	4000.0246333864675	8419.911773948488	6226.656022263773	3149.8494866931237	2136.4614362161674	6715.7926413988735	5717.919302573196	2922.1563457678467	3706.1299124057205	4136.704730892595	5691.32763065755	1835.263746578597	12001.176671903868	11872.58202664264	6813.114309780571	4673.734144862069	5648.130691073106
5880.3642669602805	6661.837046979988	3188.17893402299	6857.069570277035	7404.717641177418	5137.08918696657	2130.343874921213	4172.242988496433	2896.263549157935	7518.695364050226	11590.949516082734	11555.854789616793	5774.200797112706	3401.069629770325	8312.575087838846	5994.826473909657	2965.218636424063	2065.558055194049	6452.244379788029	5601.105501157224	2851.7642657416422	3575.834132045623	3999.0266190642096	5077.677772023635	1733.213515483875	11450.677040670476	11429.53450065675	6582.243781853824	4590.800934962102	5599.367107712177
5653.648846397245	6378.381661504906	2760.1146689971047	6314.878146603318	7177.08451742146	5043.814065662179	2066.5942544788722	4040.156330592765	2798.4408610002115	7034.895950246666	11013.430851419074	11010.181673650382	5603.357460497039	3285.240974171124	8050.636617763756	5860.318528816457	2836.4275399746166	2001.7432564592739	6019.371442486122	5446.6821695491835	2702.6344432216792	3425.3884561649465	3919.3674620517777	5000.05159010565	1558.079275437544	10846.949412631026	10844.527085648268	6196.014882006424	4104.546578478192	5446.577658994656
5500.742053255357	6036.876990818751	2649.812771916339	6064.746212948524	6807.123617011023	4884.390205306971	1911.8682198318252	3858.202129106367	2736.978851253232	6903.403696761252	10568.660840073322	10772.566161573539	5476.017547912597	3223.302895152915	7800.769564022972	5656.783499864558	2630.5594099462387	1811.3362765768723	5844.848030147945	5280.0099373725	2671.9696723051647	3135.517070033803	3817.5689230196454	4718.42695130106	1525.0997693193979	10626.556330877536	9782.170368892655	5957.664121289301	3989.892316077012	5199.887342090389
5314.946200604927	5909.272692836416	2426.8587052055927	5896.267959410119	6339.63865038432	4739.896056802101	1749.5954027627004	3727.4952972506594	2627.765297017844	6556.17244764063	10284.889635295218	10477.511338604712	5336.237502812733	3104.141074161684	7374.8798755974185	5572.918994035832	2477.507549265341	1747.0907949161742	5562.368006739377	5170.975912438314	2577.3458431405625	3042.0160315776725	3603.216617127677	4474.597866266132	1393.54040681267	10250.60012411655	9513.25793496358	5780.354604086923	3681.1070232646725	4201.379350423689
4793.0175957476185	5647.746692397679	2331.626844366524	5686.859676914562	6214.772163743596	4566.079031519734	1676.0806045124718	3512.1768830058563	2494.629050602773	6385.642161791002	10072.083519136639	9783.321837294005	5132.7612270723985	2942.847795918484	7054.352230889443	5499.527742914535	2378.947141020536	1697.180744228077	5229.251166573792	4997.1090997074625	2488.812744671652	2906.9834771412375	3356.1847126275143	4346.9567146671025	1352.2375819814722	9882.242763030767	9310.612829040645	5691.913281867596	3518.2863127802693	3947.621621040146
4623.112651401561	5572.855259877438	2231.13084796402	5290.126400934115	6120.776650183706	4435.1650566663475	1496.6717028901774	3131.8410484737815	2421.618291182823	6246.104714799649	9740.839962112816	9371.222618282503	4996.088949865453	2745.477749116829	6856.163538409407	5259.928890728334	2294.9390228311854	1590.7459207794543	4891.789342420901	4682.156906728695	2386.2715080273388	2798.83639783769	3221.4684546138456	3931.1798885737717	1311.7918955711411	9302.714002139006	9212.804148400244	5337.8547079055415	3479.2978807681134	3811.602418879168
4081.7372605067007	5413.123591380248	2124.2399162606434	5011.079653154242	6003.453337468205	4171.279209774257	1412.6959299742266	2979.2528208900776	2396.7381801432316	6094.779342396597	9552.258474424098	9063.822160804457	4691.259924184635	2698.9230225313986	6702.590737033186	5081.50883530579	2212.606839456643	1553.7262895958813	4694.574698552283	4463.588940878785	2256.4694744741364	2657.89933528931	3100.420616302727	3778.4046842611897	1217.7366788778734	8958.413339891995	8809.144132881553	5211.900904161189	3251.477739471928	3618.1313345516223
3933.1171072400825	5126.450905594207	2050.0291426367153	4747.686497265412	5763.761968699558	3929.4587170996256	1315.0438696930946	2919.6289000850343	2365.1759486786063	5953.067687789492	9261.61622096732	8893.451210520603	4480.401100039953	2555.3455520196967	6371.284019711293	4769.442385271369	2003.3818144549925	1521.634379986061	4595.3275093031425	4463.588940878785	2105.1263775609577	2547.7416771602316	2913.8536635082883	3690.046386168872	1049.040993730254	8540.006186061046	8563.036931023556	4903.990953924269	2928.1035951935824	3399.885519018892
3697.2652714420183	4994.931026627441	1987.5165195487573	4588.328182724046	5296.695250417165	3647.063489000376	1273.0249171605228	2748.263812713354	2310.033328561093	5550.626766924237	9027.756458826885	8737.815522103021	4385.119790829764	2418.0617902647978	6213.34025405193	4523.549275657176	1844.6633248532687	1354.5573955001448	4409.950212335199	4384.483046387646	2058.77997498485	2410.0415592757954	2820.6755848216126	3419.4244902382775	990.0657400178301	8295.037797987487	8205.810993145795	4735.185481810289	2806.1514126877105	3207.118240455502
3457.528939524382	4924.109997706064	1940.0584776493731	4435.326853812816	5070.473280802624	3508.345396639272	1208.1091866699635	2306.836025182671	2140.83415453394	5420.337083179077	8683.906343015478	8350.225555906418	4186.824767880633	2285.231676379176	6097.46832571592	4372.701971165727	1768.7597956206503	1279.0160372531125	4188.601125998739	4286.716283503808	1888.1627239170898	2272.436027526345	2715.638086570377	3296.5870142319704	971.4650741590787	7935.771742411435	7856.3318951685405	4623.493971654472	2728.981099019793	3020.41595498462
3383.7597205775005	4893.029392392099	1915.1329787225563	3747.59484267507	4729.288274988851	3394.511626056357	1162.0625070726783	2234.139489286229	2093.723310737303	5189.587234252562	8054.0763597221585	7921.283610864226	4060.866611776962	2161.8957628965295	5974.055812560354	4204.343753843691	1691.213102722832	1150.3289203909028	3992.210984822511	4216.862552920191	1850.7490013233664	2237.037860357922	2585.804138282552	3193.522406489282	882.6529452015421	7583.477667862487	7579.390069215819	4533.7930797244335	2608.103407315491	2963.786696212844
3339.819564999488	4652.483433394587	1799.3879202332953	3481.1324435426664	4640.64100568121	3258.3326230090865	1119.02719071913	2023.8409516751947	2020.2137767033705	4964.891532142951	7699.026333132767	7698.820834608825	3974.7338779099764	2007.1328094365922	5786.563779285403	4061.120646426477	1562.9297401607425	1085.6384427493936	3904.140955942861	4172.726323241763	1811.185968232541	2154.71184108282	2506.9885315227248	3041.4039382009705	853.3117311772332	7388.922907298772	7058.242395687958	4305.116536966551	2503.197280651652	2873.5304829205006
3232.7439457542246	4556.866437524278	1734.1634944191887	3163.798224116059	4398.183886671649	3025.704669098274	1072.530669117939	1863.6150500351348	1989.3137743273269	4762.887292017148	7136.594571972515	7343.6810036140005	3815.9298653491337	1854.8148365152367	5589.1137753628955	3777.022547840841	1483.4437772553472	1025.1596431054454	3779.004189304809	3931.700470267929	1666.624092287318	2075.712289133143	2419.8541679240325	2964.180829823427	818.1471995579012	7134.489892910925	6838.60986409308	4221.273926374321	2328.0442376964124	2775.5662520343103
3147.246706044486	4471.8175314915425	1664.455399155496	3053.1937824753595	4207.37478852781	2955.2582138682833	931.7463057720281	1833.3252949834443	1639.2502481015779	4478.397644089278	7004.361651168289	6929.621011496201	3640.9448267632047	1745.2925257114987	5272.971804939501	3516.8890580720563	1375.3475664047673	896.6502417817296	3649.5541931349053	3577.575476271907	1584.6713325932376	1963.5061563820764	2215.488004869806	2786.6813265805854	791.1174806307893	6775.057838247567	6636.769728180886	3967.945144091824	2233.192252389478	2582.0230960465256
3017.315572772834	4346.978593840739	1612.5744116091464	2703.5009738098997	4060.8448874131454	2877.226695410572	819.50679786037	1756.2540826729398	1570.8509089432127	4192.550077635652	6494.3155499276	6577.92911856312	3572.5953379807092	1714.762794910554	5186.187022603429	3432.1938489397908	1246.0881880647128	863.9773373836912	3553.174524017636	3306.767941439598	1535.8019073062444	1836.0611879718087	2081.1363743924203	2673.4400567450784	721.6075616871499	6534.578954655771	6399.374565957669	3863.4116157680883	2099.686265259224	2497.6175396573262
2944.610200356254	3969.2717384257467	1536.9187312033587	2582.7024047175687	3688.4712403139765	2806.8128287829754	789.9008317369401	1619.5939014963956	1552.9359846390034	4112.821430472394	6385.782127876993	6403.093841368787	3470.040894974051	1658.2189249763455	5049.841961170068	3309.7356535159765	1132.420473021284	811.5220098443016	3306.0272463070705	3076.5459470218807	1479.6288478102026	1744.2122485151606	1947.7279254854698	2546.767593851616	677.2541371219764	6341.815464683054	5980.812950074327	3382.552398449668	2055.763773245779	2413.0515971856366
2850.1702422502067	3798.244842517969	1506.3636601207363	2526.2309476321816	3452.0465760749776	2763.9793555304964	745.0419228025938	1587.0290397767476	1488.4991025194618	3957.2939028702713	5591.1950270247935	6028.055968192193	3359.6072906728537	1623.3997444151269	4916.785384248934	3149.2047067152585	1025.9812711408242	715.7435459607624	3050.801140275258	2811.5029323904027	1467.0603016117527	1683.499214382003	1713.3488021965684	2427.837292687552	649.2543615238696	6013.112068098353	5822.160110182721	3132.8920959527427	2010.170837433672	2242.9354583061577
2776.012225671571	3561.0186414303926	1384.5451307158744	2334.3764716826704	3204.947220417806	2679.2172021787687	700.035353109864	1458.9194731428515	1439.8857564054272	3753.6633412447795	5207.553454693382	5708.641744408721	3275.5414092315477	1461.477120089128	4762.209324030488	3065.9040504060326	942.9448847788257	701.0176245452725	2761.9212667162833	2614.239958520208	1312.4714164957484	1622.817364083898	1641.1377823234752	2319.557971057554	633.9637235046237	5716.460603227427	5490.176698405073	2930.4391022381524	1912.7443671854207	2212.4169318685554
2678.615643181179	3442.3749179394376	1265.6461679311158	2171.314236808643	3104.157830541591	2479.423548784735	641.1809277465198	1323.9763081878905	1368.7424359959357	3515.213408805444	5054.683821800451	5385.790963649521	3119.6832165922538	1425.9944157034386	4545.99184229146	2940.5178293196714	891.8403384431118	663.6737318101675	2555.3794608603907	2588.636445785145	1140.7520049170544	1498.0686020340036	1578.6862832240088	2213.452885035839	573.7733048023094	5685.07318432171	5127.8501858933105	2861.380220859219	1774.139024099912	2139.1889654107194
2537.793266355678	3314.5555172837107	1221.5045990598783	2091.5550502268497	2874.8150475870584	2292.6022763095584	621.7987823381279	1238.6091186174372	1103.2054798955505	3352.415540715759	4911.481783292069	5116.562132659915	3048.961509522614	1278.6210082451114	4305.819327440854	2798.1535588926845	864.3440253437385	629.4786947356139	2390.381768629663	2395.380342097952	1107.5171057780567	1443.32023147856	1471.7835524510513	2070.989970833597	557.9983205422214	5607.013975036605	4976.045169553165	2754.196453313749	1753.621906309795	2064.5993971422004
2484.2138635155834	3020.397699681986	1128.2905308654122	1950.762906022918	2750.256223338247	2067.999963024067	610.6739963951916	1182.5906100189245	1066.9057317953343	3265.678156963708	4719.989411128547	4944.352330466299	2906.0612931474357	1235.7551317647105	3897.149853050792	2709.4170502791603	767.1402927948554	611.9082563345594	2329.550254562256	2346.537769708115	1075.3763861669963	1413.0120993932796	1368.4152582789445	1930.3515378228517	530.3938056323155	5400.2586096260575	4723.753827073364	2628.102782664336	1681.6919524285559	1949.816667472893
2342.0149826502707	2802.153675541849	1052.432231341119	1904.2555132701807	2648.4864379390096	1955.453177567743	584.6550720049538	1122.3532013739455	1032.0999093415003	3022.0768467452617	4476.673204245374	4782.747808570025	2761.92374270971	1187.5795362183744	3810.2515247294705	2601.758386309297	712.467010857626	602.9071506618836	2224.897341605662	2268.325282891286	964.1606643045625	1399.974194027027	1342.271612841118	1853.9659355071665	492.8416328436775	5329.348155380576	4431.501084808862	2404.260031886593	1558.7362764083591	1881.0535607444638
2078.832054987602	2721.328712243902	980.4379028372317	1812.2435335446535	2496.1748911999994	1736.3060474168947	560.0323707615273	1045.4549790667584	842.7108880134102	2689.4522940718075	4417.6066139284385	4539.068283021589	2670.198939787326	1141.238815104884	3662.7795903587003	2504.766529255269	684.2210612362919	509.4707850249138	2110.7951759072394	2205.2408596873224	913.1589603202871	1340.6562806873976	1222.3016614342962	1808.5315163830983	466.21276797692286	4956.329811903825	4239.723317694565	2283.175681774225	1537.4203567655736	1840.5683675461435
1934.427321713551	2688.8950573876186	943.4541867449738	1679.2367679827476	2234.1423477470685	1628.3783171187526	530.5464366760768	999.4654304699698	719.9930354598636	2547.4842896068435	3972.7900489689864	4376.90960940144	2581.322932179954	1084.4782761520232	3425.386735583335	2364.478353684196	674.5039663659228	500.8866914979599	2010.258841132658	2113.0140859937683	886.10081778541	1245.3341670480193	1189.696435332094	1729.845306356901	459.4740799152287	4665.411449534711	4076.130186615065	2258.2366954164436	1373.5044592614418	1791.162231693288
1898.9191474490885	2575.232814150544	896.0852091724156	1610.848177262922	2194.289840863132	1589.5630703173717	497.79189917921946	991.6295376489803	660.5178728069797	2379.062447095045	3692.3705202681226	4251.225473559973	2462.5684702513186	1043.860363801979	3266.049585124655	2255.5224806903443	647.0231595573283	461.3482370290029	1938.1229857998255	1991.0478655072059	883.910628251225	1201.0876669942586	1178.1445803296579	1699.4347901793903	446.90984879320695	4404.651207157174	3704.2415972133745	2096.544904232171	1314.8436771805325	1612.1282568998943
1881.9952765686514	2436.272426054834	860.4526555407405	1550.169904317149	1978.4443740888976	1450.7219586636477	472.5649982009869	961.0059126508127	622.3217580136638	2286.602227176081	3570.560554168646	4047.395411379385	2286.2752558312536	949.1103284922834	3097.29995640118	2126.0380664217955	633.2094725144223	449.13172506273895	1849.4826158025485	1950.2898601177217	877.7413963808211	1151.891142226199	984.986801416782	1471.7180855329154	423.8259680266913	4235.9152562461595	3498.632608566758	1933.2726560996525	1122.7437782252246	1561.450440089423
1849.9964868039312	2247.7671156288134	763.1137671688795	1480.6747045246668	1921.0492471916687	1399.297797365233	453.0833498079959	891.7141943510431	592.4131395176446	2156.7245982763534	3352.1540147206774	3957.7690989520215	2127.9088049149314	907.2961300110225	3044.446773103497	2018.6273621753373	614.3614430576781	429.46107161270334	1762.1663854164792	1878.3297899171112	832.7173771674605	1102.517005766093	932.4554686368208	1371.4957730508884	409.3704341443155	3893.9506356080874	3415.4105541932554	1818.7737846481969	1099.8818357423083	1457.9792898541768
1822.3068201536341	2031.597614225909	696.9479871067805	1294.303106344363	1772.7968479487145	1318.2054782650966	417.99192235673297	857.8060590209352	526.6940113595247	2010.9683373853659	3321.9830178551165	3918.2103679609845	2032.4968118918234	883.202169234846	2988.5017042188356	1798.2596347505605	577.7460175429644	407.20161749617364	1722.371645092864	1784.8718288149369	819.8013912098177	1061.8535854699892	897.7226640761713	1243.3791049448585	401.2783125003224	3467.7498427129417	3305.302377660155	1766.048009220213	1025.497996554084	1385.6130811413118
1779.76226132032	1951.5361924305587	657.7865225568441	1251.035259194905	1715.1408270069105	1255.9488711180757	403.20388955387534	841.3877225902601	483.21916319143116	1878.6049028880666	3268.7006431688387	3746.117793972176	1977.652742940118	832.1274035677718	2878.454253032605	1693.8482183133838	549.4144282514969	398.38198522972505	1670.6636539707472	1675.629461197898	768.733472582714	1038.7296545996332	845.5143324092999	1216.6384404855921	389.26153434779167	3317.5962365674322	3138.465208333765	1447.1504110829874	1004.9364345369937	1312.6824100853223
1635.2769779263156	1913.0869602560758	619.0988090298306	1202.747559730449	1687.2392155824818	1139.9943767784748	380.28922870793235	792.5021889118207	449.1063646378665	1787.737887931928	3028.6536416453496	3583.954632801921	1766.8026706550565	789.4446075605996	2570.5051436626413	1600.9594064892174	528.3821473899482	385.61518607939007	1624.1123255403982	1467.9236501686921	742.0793322825897	1011.0390808539333	816.0105803865297	1170.5511330345926	379.1155296256369	3265.012172842594	2996.765297270368	1359.16131919759	973.8172417851221	1272.8906073684518
1517.4314679750516	1876.8379861182627	590.2618058141854	1099.5434488454127	1638.752841125718	1088.0183107561052	362.3090284823458	770.2085408314163	423.05613334749967	1701.7687695413647	2966.057616737672	3451.3157882175433	1633.5418051551778	779.5771331096893	2502.0832491730307	1493.7246244006271	528.3821473899482	367.8528311128755	1537.5267084429947	1363.1993495851868	692.7630365771431	962.9972389062486	751.8476056955687	1136.51557843822	362.10733726732605	3225.5739852933402	2893.3437456901224	1294.2254745203038	945.3188515315994	1235.4832024689572
1457.795435950636	1750.7301950308752	570.0607544597981	1049.0933720142475	1520.0076166148597	1049.3841340310132	341.6859464179025	729.0650592173209	403.7385024242919	1651.9842683801717	2756.8302014819346	3188.462611281987	1575.9581333521774	737.296245644718	2427.257918669337	1426.095479900209	514.3411420532394	359.77253340388063	1466.809210028324	1307.7249921430264	673.0881211589143	912.1053528606417	750.3668540570227	1107.7101930077456	347.4674923008306	3037.9610734817957	2619.3855697260324	1281.0760800378346	914.092745849513	1171.2411528251646
1362.1323565562361	1726.425208419497	560.6216414037694	993.3754132367108	1374.188603691038	1019.4482513148242	331.96489291000097	706.8375908391504	388.06517808122373	1588.4785478798715	2709.6841909190457	2894.8015357101463	1474.8508152519196	715.6763007333475	2368.7392119891124	1328.897936499656	476.6238753969293	336.39907013953007	1394.122633443879	1216.370355654228	649.4836176085398	872.7785786314791	729.903334302571	1088.207454241568	338.96543310754384	2958.2277377992996	2535.2420804725043	1244.7030359581258	856.5235496128905	1094.0417566501187
1328.183217809134	1699.3704928428708	521.4030264476296	878.1295635988148	1300.7842945557231	976.865745619239	320.9873443942062	685.9944981917081	380.1351116695309	1530.97981024855	2458.9197482307763	2695.057336688234	1385.1692709668912	704.9148396942974	2217.9928752586397	1290.210550305588	449.4187787405064	329.38769135850634	1299.3627674996985	1186.2221932188672	638.9046469822289	825.7173338488866	706.889460754933	999.9626424915804	332.04513410938375	2868.068308488418	2450.4765701803785	1215.2502865672323	808.2641980535922	1015.0943164764342
1243.6338895221993	1605.2812948241296	509.8483060560992	827.3393103831103	1227.5834817921545	880.0013807979723	304.2549629293353	611.982816446153	359.3758408926439	1377.7457938216467	2347.071885040229	2609.04498747683	1320.274151636803	654.7459043868713	2137.2159339094856	1253.9658328141852	430.6679055318057	310.8859926336464	1131.3339265389404	1151.4318270015328	595.000846727359	783.2019272777	669.0905110959241	955.4250146526456	310.6945891453651	2793.9427411389574	2416.5606233937638	1148.6406720934792	793.9194250320429	968.2839946640033
1127.5118433841246	1478.4122694789876	503.38913360436794	767.9890529006783	1155.822118230093	871.4699128734642	302.1688150062468	591.469768194788	356.36618652915683	1283.0835837272898	2195.8278563079184	2497.2327814644354	1211.230276016056	608.4052055195629	1925.5488105911859	1209.0781861884425	414.3161206752001	309.1541567259597	1092.746151402669	1069.0103723204566	546.966152287406	763.3699179386622	637.437042171468	860.2290132625357	308.6343002110399	2693.0943474219184	2375.611086647648	1092.7367219152602	761.842135827975	894.2048548415482
1056.8086906009385	1471.7811281108488	473.79013901863544	742.3613917764142	1144.95769106646	849.4227266308012	293.9497067702543	554.8701672783982	340.14010874694077	1220.6591419349393	2117.8893783562353	2337.6808364696526	1161.2466139364647	590.1140446607816	1899.9782895843593	1157.073464139407	408.7321735621316	298.4272428575842	1059.6736927542129	977.4907951310269	516.9801345357	743.5896598381895	612.4991696070945	833.1250028748799	301.6291629703756	2349.337771026519	2161.0330107504506	1034.9092194005316	728.1826366753767	841.4151819296548
1017.7102606440671	1431.4309151975444	454.9124099508953	715.5783923571692	1115.4133113276644	798.1316180873915	284.84088471955715	546.982554591881	320.26978257890437	1119.884522991168	1999.5801082434605	2118.8077545628785	1103.3165682949234	546.9643009428362	1858.8946193641125	1063.223257613028	388.5886428394716	288.9869951143037	993.9620861485258	939.447554303441	491.2888053673615	700.6944024555476	607.4719430902796	787.0084245703202	296.6930100989317	2261.0078735119105	2085.1374110914994	957.3380243069907	660.6006201089651	819.7260684076019
988.0340218750121	1341.1885594048758	439.1730180637552	672.6226138919343	1048.775131778391	769.2742366956061	275.0282575501634	545.5989049711025	314.7234926673283	1065.249041229823	1890.3392877897206	1920.4009992491165	1086.902415683297	529.8921932824658	1770.0206992384778	1038.4351174969936	388.5886428394716	279.3645996039216	968.1012926153006	901.2021422302222	430.64810019070626	653.3532369934917	587.6103133695484	767.6890419843493	295.1990132268471	2155.731304578243	2002.3220262793398	913.8162997283804	644.6731496399109	749.1072977069388
934.4305892496867	1299.2281628682904	430.47735274529884	644.4463586577858	1015.2973955529853	755.2473780952862	275.0282575501634	518.4671576340761	308.18881196491384	1054.4775469566155	1859.1460306298427	1882.3880599031838	1041.3267823252077	497.37763522167546	1714.0069879170835	878.8468570121739	376.1884591197394	270.5812078357498	892.3845626520426	874.3133083217098	414.93766728573723	622.8358041498559	555.7096828882358	738.3258880634205	294.47860479150563	2111.1228821209543	1859.8620532989994	833.0770472216993	599.4231076974036	715.934652241096
909.7722741706635	1277.5042442440288	417.0826675939896	627.4088669442326	939.7347934403612	736.3933640297256	275.0282575501634	507.94054035704676	296.93715338899017	974.1576582678481	1663.318852821384	1688.040487440605	944.6782974275371	477.412091251474	1614.748507221399	825.2659740293368	371.3932460402894	264.2788323786227	802.0313170137083	836.4557723549732	408.9220571085975	613.4564195455025	535.1755551444851	697.1082033248222	286.09126415891876	1848.6431597062058	1808.9326201867261	726.1573846631172	539.5717988591691	705.5585669241732
870.852521040518	1200.9903209927934	416.24532805932944	619.1448624845718	910.9200659215855	715.4984639057425	270.3990394998016	500.092714571797	291.16292486773875	918.3958649572726	1621.112119716404	1624.313118433163	917.8973353194027	465.2735427895575	1542.695179789019	798.4253989932483	371.3932460402894	264.2788323786227	771.6505612597563	810.703386400867	405.5779816888421	582.8734594683472	470.15412507780815	641.5685962799364	285.0372409383948	1770.8917096206005	1768.7285547949225	699.7067844054487	524.7793784038049	663.1890330611329
844.8306171198568	1084.6904650631518	413.24016598228525	542.478748756543	820.3490159488589	618.4769810199915	262.3809783206183	479.1392989678495	282.85500658987587	871.967035338173	1559.664730370205	1554.2408427756363	892.0318815510922	448.56188724086905	1492.9750283939125	733.0955596949914	363.7987267629365	261.3788687274815	744.0187921441452	748.8577595997874	398.18733630442057	582.6838880807895	449.0863569851781	625.2145416351773	279.4650561650826	1637.9779889030008	1699.0634684340494	664.3427271783041	448.5206451981012	634.682909024445
823.6981788921508	1035.1943363347036	376.2371984891431	519.2587705612693	773.7802070240742	601.5684706154286	249.6682829784276	434.03431655948	280.89042283206936	806.6291043452186	1447.550461108694	1505.6189038393811	863.6264975449717	429.74075224762066	1390.40975594109	701.8612500294166	363.7987267629365	254.17690921389746	692.0944682108242	724.492529297903	355.56492263442044	542.8771080675134	436.95091343383285	571.0165424503994	277.37879947058605	1590.2494152893835	1612.7641657497616	626.6318305387263	426.53165827209386	608.1015430498628
790.3423523660438	996.2819874709215	354.5628094223067	482.46973919608206	745.7195376983959	584.8831991880935	248.58087127436198	415.13227748823755	280.89042283206936	785.563733815905	1351.2991116002947	1462.9900037303248	805.3857846294222	414.82366058802904	1290.0254744676035	660.6813481633196	361.89051796597244	254.17690921389746	626.399624702336	663.765169752423	342.1781321853017	498.6860959384804	394.37180210685165	541.6024612242387	277.37879947058605	1455.7283484576426	1578.2837278481707	608.3052750225127	419.128137247626	592.1322086362145
763.3341035588752	957.2774268792023	334.9436746072057	454.2789696990901	723.0542587676806	553.3469041302859	241.9641022607706	395.54940825128654	274.9033715130753	763.0581885578894	1274.3867752002034	1321.612400788308	763.9030187029007	399.7523485406948	1216.0427667295457	628.3427592083319	358.7707996938568	251.10496049921258	597.9466360138512	638.8227652806045	331.4619640380581	486.37695862245795	351.3531032687737	521.3285890655867	270.9099094463819	1379.068542104235	1452.4298896991424	543.4858436285288	403.78494549697746	573.4758703883929
732.981657408731	930.8498317289926	329.71184392661223	438.5360411878771	690.3889936141247	537.1461938165717	240.13157276262086	371.916033669425	250.31412793889098	729.8482285993789	1192.5512957736792	1296.233441517677	695.4142846470706	384.9045909073474	1182.7618501840589	605.3002467931951	348.94504654215183	247.43525077271298	564.9080031683559	596.533115737502	315.4580402477932	467.7276700337276	338.64606508126315	492.0912766943782	268.78945926299934	1291.5470703749681	1365.7590845896	531.9449280650983	392.43745308626217	524.2134593942267
712.9284580409218	892.2690391075573	329.71184392661223	438.5360411878771	676.6032488900258	523.6405731323889	239.2887103588075	350.58871628849	248.99638081556054	644.3169537103072	1101.1338720818353	1234.416573895626	687.755903810674	351.95113094165106	1115.0459825396224	577.9353264125638	336.0586542836537	247.43525077271298	537.208055811067	559.7378297161077	310.34176307529725	457.2816693674841	323.7671580561613	463.4226321536168	262.0121665382953	1248.6338522171172	1309.7085456346704	498.6700985633458	366.3607180984196	511.4473749516783
679.5270062918423	821.235788079545	329.71184392661223	428.01893998190434	652.6251702847844	503.26100247508896	239.2887103588075	347.7275858533021	245.41144029395343	546.3094610174435	1059.9587494548323	1147.0894273409322	666.5018302186288	323.0447573087825	1064.1454458348353	546.40860038962	330.7679697595298	241.19054752070656	526.7145976624028	527.723325696732	300.58326499996616	454.91109492320726	316.5120731686668	461.9402436187317	257.1857380420131	1195.6800707940924	1068.4249594884293	485.26158202588147	356.76682780584395	490.8071901895402
663.4150230743879	810.9454928999679	318.38048237066664	419.8985778811813	618.661704866674	486.8163147883057	232.26611315806636	347.7275858533021	237.51405728298266	525.9137011946431	969.1935168389296	1088.5385784788427	644.6723499993216	318.6016527670858	1010.1151872165491	530.6397843016409	325.89008508279676	239.75069806777145	500.5238203794625	510.52219623393046	300.4211003039967	424.13236827924004	300.8215025969056	445.8361716432985	257.1857380420131	1161.201699531161	1043.2721834999513	468.78787332975725	353.06791519743155	455.87069212057804
650.1819291969362	791.7594582303602	310.06896118678117	411.18860300329834	601.4870617062027	472.0712630056408	232.26611315806636	347.7275858533021	237.51405728298266	504.66898278382627	904.8949930853054	1030.7607069492674	618.6098199705032	312.4923514715109	984.1434131807777	506.5728771768679	310.1833201502183	239.5498106505113	476.62506017745744	490.05647372793646	292.88533146657505	406.8963363254675	296.24775902700907	436.0508202844986	251.6819313549462	1152.3722260745571	995.0032536591431	457.9466690045639	339.7201049121369	447.7171978616272
621.7652205465843	773.1116587561453	300.8862255539224	400.69147422286034	574.1811819091308	433.99857993363526	226.9086773281209	337.8418457767275	234.83059573215075	483.4442130649023	845.9972613350736	965.0405746955478	595.3958974677031	307.00021375206853	914.6213273301527	483.4298717890547	305.4001387743722	235.94475130087443	452.46683611707624	476.91214960029026	289.81818505627155	394.6392848527689	296.24775902700907	427.5781191630502	251.6819313549462	1076.125896864245	921.4651960471277	452.74128413888604	331.3976558826421	439.705548368918
582.7617023072744	743.6377057791881	295.38051461059155	396.0975567716972	549.681190175417	421.1380861336479	223.9510572297547	334.00520957226047	234.83059573215075	461.11697037744244	822.2714569639783	935.528447124586	537.5820324968064	301.6011022851113	861.8897303320134	455.79826482578324	291.5286671095905	233.44625499342595	441.3298676534723	462.9684318288702	289.81818505627155	374.29533748659946	292.113721706384	403.2749983647784	251.19362668289142	997.9118990932199	904.0212087333719	439.16340712881305	320.2157755127865	429.20918479090966
569.8997478986109	721.0898592201838	290.3438948749093	395.17764389114285	519.482258913648	419.14335828801893	220.28988307193015	334.00520957226047	232.46510427843674	447.58681030160255	794.9452516418507	901.1793802372619	470.58881487569215	294.41712727651816	819.8854213367907	408.9060129355834	291.5286671095905	233.44625499342595	424.2772177081066	434.9369646543424	277.50929870602977	355.2157377073703	280.6891023446706	394.8180453657849	247.05705768326465	928.2972159910684	856.9122353033238	416.23241375635774	307.8991859660159	413.2588502310382
551.4176959842382	697.384571464721	285.67119209104834	378.1167066458422	500.41582832808547	419.14335828801893	218.9068792685886	321.0114549247605	230.08898398008603	408.95022136620094	749.1215272018629	877.9187530693282	434.7962075244913	290.8974078598785	810.557071536985	401.0586161809	284.77811511189543	233.44625499342595	401.83227094275844	417.21981371938034	273.19199369025637	336.9701359489163	267.8534723208631	384.74081628865395	243.47788904920856	875.907337864165	825.5348015701747	393.8047630952053	303.6467254601148	409.4856415976079
530.3926730618698	689.8410319851796	281.2960263837243	363.17867937045816	471.7545535011758	401.85713724610576	218.9068792685886	321.0114549247605	230.08898398008603	402.30183544742977	703.530483541283	839.4225838333459	414.239224085786	286.64696581847306	774.855294065413	397.18116030285955	280.07367963355273	233.44625499342595	401.83227094275844	413.4565170600509	269.2428994389146	323.22945116097264	266.86260763132105	378.30920200782987	241.11258512560624	843.9031120986484	788.3647780173144	384.989617523475	293.6637474063177	389.9716577283027
515.139571397579	641.074812898852	276.26644738294505	361.3914128851687	437.71032878453525	358.2710019781282	218.9068792685886	315.8575566227555	229.63489921886594	395.2344388665083	679.3808510860067	815.6030491084549	402.7007692196802	286.64696581847306	739.7690188986921	382.2775055536575	278.0191109687752	233.44625499342595	387.84867361819005	413.4565170600509	262.68176476390704	320.1771395636591	265.6346188120374	371.14564430802295	235.66949052973342	814.8355144477616	767.6263461352265	376.45503421274225	289.9165797981356	363.0353386300001
505.97106738777194	618.8182063631334	274.48580863013717	347.0866671748871	426.2233543286905	351.1600721748829	215.69920235772744	311.73487603575927	228.9981326215095	380.40618909317294	625.2174634915298	795.7278195676213	361.13303568095284	281.17471917376236	732.7347830557379	375.89111993265703	273.15310886061496	230.38988237030273	372.1352644542874	402.4379339686217	255.92022817588844	308.31458855070076	262.20621356018654	358.81435174831716	235.66949052973342	779.1865731772625	735.7865583285295	368.4162136936944	281.5854701082036	355.81316202966684
487.6449523426669	569.0272934859672	266.03412903173455	345.5589504583397	399.21696944834196	334.7822934805545	215.69920235772744	310.2650323745696	228.9981326215095	359.50967476544326	602.8067814258025	750.162370739404	355.6463357570334	274.75522842864655	713.7281347211281	363.3176255087701	268.80114544476646	228.88157964588865	355.5736850574418	384.38309210265913	251.30272112142165	306.54765810363097	260.5224587100336	347.31581086115557	235.66949052973342	751.1218506805168	723.9923596102161	361.25447439920345	271.8161635110494	347.85075996451815
476.5933269769147	556.8114518462273	265.0780997484951	341.0222808721154	379.502633088946	325.40024848426515	215.69920235772744	301.53893200036265	228.9981326215095	355.76581702329077	569.4514118395102	722.1259720317559	331.11191032024317	266.57475514032285	680.7512653881811	351.2466356126266	263.8057322929627	228.1148172520378	348.2523037789302	361.6471521954093	247.06173267190488	302.74073078857856	260.5224587100336	339.4031717828959	235.66949052973342	728.6111060440297	664.7778261622955	354.5548035067527	271.2455743003886	335.68200143118713
440.5151645035729	517.5493665268184	260.0684119174555	319.66908426806515	370.83436444598294	312.64129712589767	215.69920235772744	291.51816860895656	223.1016932849858	347.7132084921153	545.9985742027834	673.9610492806139	329.4764332271003	260.8809178910339	646.5573200839417	346.6469076007727	258.8664100665455	227.7822506064793	334.81629400146085	358.64756257496396	244.54847069239082	302.56946875837014	256.6232217713632	328.2995721136298	235.66949052973342	705.852220951926	606.0928778590037	337.9845603180531	266.20376928942926	321.7455778676442
427.98872378816645	501.340799774281	255.33274329946767	306.09182293851734	369.5061525974083	311.16623115337757	215.69920235772744	265.15509491889685	222.7042355529582	347.7132084921153	532.0585901519155	643.9405467761658	311.2826157806892	250.3855054429315	601.8882979971786	341.0579138728552	253.18155258572685	222.55809732929268	325.6924641568807	340.9603214554961	240.62280227456682	292.91905257688705	256.42684516244043	321.44593761231596	231.02340621183356	684.6665551422825	556.2893260806093	329.16382390376555	264.2177021042987	311.9645854124181
424.5929656866784	476.22232355665557	251.139313476327	303.09856899380696	362.8269966293559	303.8453371682512	215.69920235772744	262.6985641588319	222.7042355529582	344.75769832338153	498.0319475376462	631.237303539318	306.2071639142782	250.3855054429315	585.4542558029414	318.3790910337113	250.16271070886	221.82868617460986	320.7475112036102	329.2904953462231	226.14800958038623	275.2071146687649	251.86480507423022	305.55093673962574	230.35172754652734	661.4328653009952	528.3547576080439	313.8195777929669	253.95099933626597	306.6993549892131
406.0914545173555	462.98596099943865	247.363069239531	299.2937825562623	350.02493092323664	293.62726731866877	214.5359546494509	261.1783170823245	220.21610553743304	340.51164847624784	464.6815088202857	598.5275756876069	297.6074173260886	246.89332880352444	525.6990586301082	308.659869874146	246.12276702238282	218.67155351727575	311.66840103476596	325.54201449520974	223.06481730623847	271.0420397962612	247.29575979967962	297.0524021666242	223.35399917491927	647.6417940992096	509.79821979231986	307.8986122682752	245.25665958859057	303.7371873625815
382.5662019075271	442.37013662018404	240.6728296933542	290.5877711482367	341.485136969858	287.19640681674866	212.82102941934988	257.4521881096924	219.3435243471496	335.9542423595791	456.1199873895516	584.4626356425765	293.18818907331604	240.68511305729274	493.50588953456713	306.83538529429967	243.9890796306351	217.8571130421952	306.3728331160032	310.08190669370606	222.74131001345916	264.5575070726521	242.8363518609095	280.89338349572756	220.88857609794917	618.5818995746315	496.4506921772052	301.45531790290505	238.99271129219488	299.0143466398225
378.20659281144515	416.25559749220344	235.3168514441305	278.38238338533426	328.7221229085792	279.2057780160241	212.82102941934988	253.17824946577784	217.3123433771624	328.10200667872573	436.8757102637463	568.8689523651778	290.8768929425059	235.67530621656329	472.08349391228955	302.3451675908973	243.29224220110092	217.67057820082326	306.3728331160032	301.43025127164765	217.52330417412713	259.2510999676746	238.90637231507588	275.15092132695725	220.28497081086323	609.1642921440205	463.89913892054375	284.9312827280144	238.20033904951003	296.3339809329633
361.26047963351755	407.03907994198767	233.11315338266755	269.88892281915633	317.657127865241	271.4969990764783	212.82102941934988	247.46835811982086	217.3123433771624	323.7824627014943	404.85790852815154	554.0946440145333	282.67915719440174	235.5583445828829	443.68978849797656	289.58362555420746	237.17325383697158	217.67057820082326	298.7562460302121	299.75618548339895	217.18545959723212	253.31976218808617	231.08804952499798	268.66925614752415	219.43148938065178	588.8887596263551	427.94893896199824	277.1088569709986	232.72549633458817	294.27093951832063
349.5726227739847	404.97356401163654	231.8987791630797	264.65478707755756	317.657127865241	268.7659400260436	212.15097158583046	241.41618290217593	216.78229694609672	315.1865783687715	378.15657501998555	539.0398606688971	281.67189530704917	235.1230306848813	425.4472040385987	289.3241917826008	234.3869973723198	216.35235408309603	287.62258686977	286.3600812233475	216.56439914631846	244.6079928191576	230.10600970762306	263.065999809079	219.43148938065178	552.8979702095382	389.29962961413617	272.5958170035269	231.95074752729877	275.185122385207
341.8896247249039	392.6888488367309	231.8987791630797	257.4700652011303	313.5116535191391	268.66613187117093	211.9435188566966	237.4699868904874	216.78229694609672	314.1856521300103	364.31974601604054	517.560579195508	277.858596578523	233.9854473068831	405.9795481433125	285.115942401344	231.65711035333948	214.72277622414504	282.81907241821256	279.8074910981486	216.16465287253786	242.17295385127505	227.22300869098765	258.2161301637758	219.43148938065178	527.514386044383	348.0288177826646	256.90542804016985	230.07509987561724	266.37499090942185
332.39290983483795	360.6108567510581	231.3718181780251	253.1540442571719	306.1890679416663	264.77727982611907	211.9435188566966	234.51290561418404	216.78229694609672	307.7373916824628	349.74296233309946	509.9705925757764	275.520703415595	232.7077741538462	391.9097620265274	285.115942401344	231.65711035333948	213.39039597824555	274.48449010544084	279.8074910981486	216.06317073018838	239.29298703747907	223.48639915806234	257.3479794176151	219.43148938065178	502.0852894894903	336.87526677293135	256.90542804016985	227.56208438096422	262.02936541840273
327.7600685914051	344.05817256501496	229.93443027129777	252.47857224389804	306.1890679416663	261.28374950740147	211.9435188566966	234.51290561418404	216.12232913891393	300.797226993315	344.27534470427906	507.3366045265033	273.58162277789984	229.80314852113705	370.3950253620966	280.25998409013783	228.48589619926423	213.39039597824555	269.00107801604213	272.1202528736037	215.80899424551902	238.66601726823842	221.95941342134424	253.70292687576577	219.43148938065178	485.6842214588774	317.43392023906245	249.00249021042146	227.56208438096422	254.68847148278786
307.6160744410513	335.20502006258585	226.70923739750089	251.2348322452778	298.75456399894426	257.66595762163377	207.3927207007283	229.82431164731577	216.12232913891393	293.35710235215674	335.97635379045335	477.83528262673076	267.5446824095674	229.80314852113705	366.46420114678557	272.76451912574606	224.4436395169737	213.08696049370903	260.3601209225401	269.32509343567426	215.80899424551902	237.54374989873858	221.5658629561395	245.4302142025673	219.43148938065178	471.3347201031022	307.73347314197775	248.90931184431406	222.8611951816634	247.9702759778268
300.3039059896361	329.8954264123249	224.8186794865489	249.34586251700992	291.5469571364879	255.27939078140957	207.3927207007283	228.71418127459748	216.12232913891393	280.5312956199889	328.6756263621658	446.3359198354526	248.4663752371284	229.80314852113705	352.1466759552234	272.1914125272744	222.71284744764517	213.01002113776013	260.3601209225401	258.23380236573934	215.45963904163506	229.71467801060763	219.95251055573743	241.80320916696166	217.5730044837911	449.7453551750065	301.5800725898739	243.80003777101615	222.11707891737572	247.8407470234107
291.6888349235386	319.77725799118764	220.5439156960149	246.63848984301646	284.9796686161451	254.44253431818115	207.3927207007283	225.09700688759457	213.60250868097563	270.01183217290327	319.198635465939	432.26948323305004	245.63488976607098	227.59447690684712	342.7889490919947	262.6866663462828	220.1440897036689	213.01002113776013	254.24817243440634	251.6261184920912	215.45963904163506	226.25694583339327	219.95251055573743	236.3372864294103	217.5730044837911	429.3540204030943	289.33715433957514	239.88939148581966	218.38455496820325	241.97734739239738
290.91941927126675	311.6930726912303	220.5439156960149	239.43519627829934	268.1933168871191	250.82270416846194	207.3927207007283	225.09700688759457	212.27824709405303	265.3751708858816	305.6731826494648	425.8105772444974	238.80611715222017	224.8675702555488	335.00721451160007	257.9209352467314	218.39384931951253	213.01002113776013	250.46757022836292	247.66149172105693	215.45963904163506	224.13163902636214	219.20016309410772	231.03602483932787	213.84485712348595	418.84099561690346	279.8063080471575	233.44521617634825	216.79736868602413	238.52175246903096
281.8894447787899	307.8510051498813	220.5439156960149	234.84242040595956	256.1147243465382	246.72152044809417	206.89991179325952	224.53102019484533	212.27824709405303	258.1120447181084	301.3975515045324	415.3349239089181	234.39895071229316	222.93248577215655	329.65595651058743	250.70118437357047	218.39384931951253	211.7227283183601	247.15557390527954	247.66149172105693	215.45963904163506	222.2487079560017	219.20016309410772	227.38545456090714	213.0380159108917	407.6655049675609	275.61004302445724	230.28211184699342	216.79736868602413	237.9012231990042
274.09998443838816	306.9390820899365	220.1907659894104	231.163673946403	246.52920733612126	241.333609173364	206.89991179325952	224.53102019484533	211.9428674421931	249.69606492798502	293.52904536859353	404.3628057352149	231.99515051530574	222.8486624272914	325.0596631609464	248.739066612781	218.116311730854	211.7227283183601	244.64659961896217	244.14134535008992	213.28319556810203	220.09188147323354	219.20016309410772	226.10355977038068	212.87762305199706	387.2495261370683	271.1394522900452	226.77571067375908	214.8004635088689	234.37200580140373
265.4699033333436	303.29720153567064	220.1907659894104	225.30930694200887	240.8751693725835	238.27785273664443	206.89991179325952	224.53102019484533	211.9428674421931	249.05678825001013	284.6325692254987	396.8871561965965	231.113227053353	220.49715424873634	305.1885413718572	246.21938830219335	217.02851365342894	211.44280291763548	235.70396435954822	239.08164324089458	213.28319556810203	219.97329133494938	217.7854925126298	220.18393662825366	212.87762305199706	381.70093384489326	264.89839625166246	225.39058637972326	214.8004635088689	232.12526075115107
248.57678405966283	297.66741831512445	220.14009964560742	225.06047456240896	236.74845636855184	235.24180720497054	206.89991179325952	219.99355023184827	211.42724829662058	246.28623906398045	284.6325692254987	382.2242550831934	230.30322786986662	219.55461847387573	291.15786733870334	245.17569798062652	213.7473233484213	210.8144046419784	233.76523148131568	238.61566660258575	212.51201642207943	218.94303025856783	217.40013410866467	220.18393662825366	211.5667207011011	369.32707334096915	262.12462366732615	221.54125552915698	213.5150605771287	231.4610659583482
244.00458044538945	294.25896649548514	219.62083294893137	223.41615340643452	235.22589232541023	230.71797489503234	206.89991179325952	217.88209059377135	208.27794010306752	236.47956223117012	271.5349345679179	356.4158143594119	229.59852836955264	216.60317504746644	274.7238246144759	238.97457377886923	212.09132105265985	210.8144046419784	227.38743181270814	232.61750701260524	212.51201642207943	216.51825581986387	217.40013410866467	217.8117675056868	210.7607751608336	337.2916697007478	251.07441153869226	221.54125552915698	213.5150605771287	231.2141649172646
240.31724656749873	281.0411805437678	217.76331069583094	222.3171933810983	230.49153702335408	230.71797489503234	206.89991179325952	216.23394508784472	208.23188999737502	236.1164529721635	267.28041384434147	350.9198618601049	229.59852836955264	211.7570923698683	267.5170207767047	234.87727756525604	212.0794456053355	210.8144046419784	227.38743181270814	232.2127860428254	211.88275157752514	214.5703506018485	217.1358364862068	217.7050532900587	209.0305336908196	331.1111585496216	248.39827953038093	213.78161994681818	213.5150605771287	225.8725252626506
236.29830259169313	279.1212225634908	214.32628915751386	222.02513199907526	228.34768878570668	230.71797489503234	206.5871658060002	215.13103694093004	208.23188999737502	236.1164529721635	261.73186016934017	342.01542405804025	228.11523628114514	211.7570923698683	261.5854691544348	232.33465370568882	212.0794456053355	210.75253977221917	223.68300771103955	229.5977192328398	209.78615325746182	214.5703506018485	214.5887632604859	217.7050532900587	209.0305336908196	313.61757208551427	238.81264124188797	212.41709140851668	213.3879892846354	223.5397097174682
233.93206840921718	272.91978183616163	214.32628915751386	219.30558140123296	224.4203383789904	228.34001440792588	206.5871658060002	214.0664552788138	208.23188999737502	234.72683982077507	258.4569979300834	333.7143156846962	224.11691609707276	211.7258399053735	251.26385851853735	232.33465370568882	212.0794456053355	210.6037086361772	222.9826012902343	229.5977192328398	209.78615325746182	214.5703506018485	212.31656497227868	217.7050532900587	209.00270073645572	307.2224483539001	229.52018612330144	212.41709140851668	213.3879892846354	221.51266591295007
232.9926813954968	269.1590509765348	210.55095381660726	216.876555422058	221.88067676088662	225.78652018735204	206.5871658060002	213.97310885763676	207.46607851018845	234.0031348968101	249.22435515661934	326.29854052632453	222.52456544749873	211.7258399053735	250.69313104968077	232.33465370568882	212.0794456053355	210.17766633758552	221.2955467088439	224.1967820982645	209.71210160504265	214.35762560231896	212.1008913899917	216.30029171361042	208.4266081849559	290.94048785777335	225.1567158420741	210.67567291911323	212.79449067978265	219.3138302372531
227.36585754083168	261.5735139905934	210.55095381660726	216.29105139837048	219.99613590894063	225.78652018735204	206.5871658060002	213.97310885763676	207.46607851018845	233.84871923181052	245.09572829372644	320.7545628202384	222.47011096775617	210.33903372674274	250.16602076824546	232.113577453534	211.72239424629703	209.8481687647406	220.3321785844216	223.72340607629852	209.71210160504265	214.35762560231896	211.71555702553803	215.16905215131533	208.4266081849559	287.79983093173894	221.32133142987038	209.63299092842644	212.79449067978265	217.0573746545866
225.74181337204644	253.15039640755649	210.55095381660726	216.29105139837048	219.70491381835163	222.92275557272953	206.5871658060002	213.26966626492703	206.98190716888925	229.65144006909014	244.99932163119874	316.2012673939396	220.90918736281455	210.33903372674274	249.9561095795442	232.113577453534	211.72239424629703	209.03949203536826	218.60680297865883	221.4142950055702	207.30926683181445	213.57974895323255	211.71555702553803	213.61004011040717	208.4266081849559	283.5500284809665	221.32133142987038	209.63299092842644	209.02504889202194	217.0573746545866
223.4107809114447	249.65852194275544	210.55095381660726	216.2031460591875	219.0501683454509	219.95497314480173	206.5871658060002	212.9661603422109	206.98190716888925	227.3281077054021	239.21906091239913	305.6199283657344	219.16445943306488	210.33903372674274	242.41098931718557	230.32348312318825	209.85672303832754	209.03949203536826	217.3284406038357	219.8195444576282	206.970053697101	212.22351481944688	211.71555702553803	212.23151956249308	208.4266081849559	279.87543963400003	220.08624935165216	209.63299092842644	209.02504889202194	217.0573746545866
222.3602273665259	242.3977989404142	210.55095381660726	216.2031460591875	219.0501683454509	218.01553854479715	206.5871658060002	210.97434046217882	206.98190716888925	222.54258147449298	234.55391544153576	299.3527684934403	219.16445943306488	210.33903372674274	241.4762137831509	226.96590288619737	208.88559788609328	208.89066536876777	216.2806455384863	218.05067503250194	205.52746218361762	211.95162144842712	211.71555702553803	210.30044475713865	208.4266081849559	275.40632129442565	220.08624935165216	209.63299092842644	209.02504889202194	215.5324412874564
222.3602273665259	238.37580749354277	210.55095381660726	215.81829431056423	217.5415809029778	217.27939025717836	206.5871658060002	210.97434046217882	206.98190716888925	222.54258147449298	227.1432436555804	290.1240621343981	218.99258452039007	210.33903372674274	239.57219005969404	226.68432623968445	208.3381393676008	207.90398913152342	214.18383278005675	215.81350395782783	205.52746218361762	211.95162144842712	210.24442752441132	210.30044475713865	208.26144626682776	269.92631618944705	219.70052457600423	209.63299092842644	208.9740946883785	215.5324412874564
222.16612191676484	235.5616815168901	210.55095381660726	214.77565004779555	216.7035413787951	216.68607950268503	205.93310751782727	210.1868694487181	206.98190716888925	220.46950782799297	224.37689734031355	282.6922760612415	215.80119003351433	209.61588126341186	234.20626178510645	225.1003826144649	205.7082163921146	207.90398913152342	214.18383278005675	214.05274554891213	205.52746218361762	210.3548568149952	209.95838560809486	209.94635432187852	208.26144626682776	263.3038128998583	217.71684560439698	209.63299092842644	208.26463350799528	215.2597847178721
222.16612191676484	235.5616815168901	210.55095381660726	214.77565004779555	215.58896471665116	215.7312947156099	205.93310751782727	210.03030918894657	206.98190716888925	219.2197680389681	221.6337517903932	273.7228939462035	214.46709897992315	209.61588126341186	231.26283446967733	225.1003826144649	205.7082163921146	207.90398913152342	214.18383278005675	214.05274554891213	205.52746218361762	208.4497056449779	208.58504870798586	209.94635432187852	208.26144626682776	255.8935405267665	217.25794976046427	209.63299092842644	208.26463350799528	214.07498567844496
219.6406608147998	234.9319565762551	210.55095381660726	212.83947499903658	214.83848038085387	215.43983952806866	205.93310751782727	209.69900477175628	206.98190716888925	217.03694276384974	220.12129448117483	272.3217039479555	214.106173572989	209.47150821323314	230.94083595873136	223.53929336740492	205.60920397353695	207.90398913152342	213.58581850924153	212.28088387958454	205.34943976949216	208.4497056449779	208.43424473118998	209.75851204394422	208.26144626682776	254.69098100712804	214.28253546667298	209.63299092842644	208.26463350799528	214.004688174578
219.6406608147998	229.74213159959768	209.63299582855566	212.83947499903658	213.06812225742036	213.02798369193926	205.93310751782727	209.31780202465217	206.9624589954978	215.1909461220526	219.71394179118423	272.1693333040905	214.106173572989	209.47150821323314	230.94083595873136	220.17572203154677	205.0061742649268	207.90398913152342	213.58581850924153	212.28088387958454	205.34943976949216	208.4497056449779	208.23510905965824	207.44163803309482	208.26144626682776	251.26854167073662	213.72209944192457	209.63299092842644	207.66265577555043	213.71588158259024
216.96813580131231	227.22391821588553	209.63299582855566	211.18955924180858	211.69011689580248	211.08734226168914	205.93310751782727	208.79372017198511	206.9624589954978	215.1909461220526	218.38442285718185	269.5361418902191	208.93817856043125	209.47150821323314	228.91418384994634	220.17572203154677	205.0061742649268	207.31362994730463	213.168988773099	211.8191383819099	205.34943976949216	207.731597092985	208.23510905965824	207.44163803309482	208.26144626682776	251.26854167073662	212.89842492459903	207.8123965049597	207.40543983580872	213.4374351390741
215.1447189705277	227.22391821588553	209.63299582855566	210.86213827922344	211.69011689580248	210.22228230841841	205.93310751782727	208.79372017198511	206.9624589954978	212.71791413674592	218.38442285718185	261.52591158455925	208.93817856043125	208.50653192941837	225.10418710569593	219.38969720371162	205.0061742649268	205.2486035112075	212.475149470195	209.56098312907017	205.34943976949216	207.731597092985	208.23510905965824	207.44163803309482	208.26144626682776	251.0489163984783	212.89842492459903	207.4978347626723	205.7196660004688	213.2273432273243
213.52570957487976	227.07693593086788	209.63299582855566	210.14007811331643	211.16382663759478	209.63859307104525	205.93310751782727	208.79372017198511	206.734927851674	211.44175326270624	215.71416796810138	257.64988443956094	208.1619998321642	208.50653192941837	223.18909333573816	218.09654360689186	205.0061742649268	205.2486035112075	212.475149470195	208.5330292762811	205.34943976949216	206.50722676144443	208.1929245622212	207.3028235546936	208.26144626682776	243.06469388449494	212.65917075471285	206.06934123612632	205.7196660004688	212.6699283224551
213.52570957487976	227.06329289158472	209.1130050678622	209.5990302744054	210.7330216847911	208.22728669432664	205.93310751782727	207.82320465208707	206.734927851674	210.08131245875953	215.11402828894907	253.75517814996516	207.590837951892	207.72610817431573	222.97026091589927	217.32590248078517	205.0061742649268	205.2486035112075	212.475149470195	208.29424812401388	205.34943976949216	206.50722676144443	207.16642273973216	205.66377070055634	207.08877097521733	240.91616021366195	212.65917075471285	206.06934123612632	205.7196660004688	212.5587546560562
212.17510453123052	225.14855677973327	209.1130050678622	208.15955874282253	209.85963925274814	208.22728669432664	205.93310751782727	207.82320465208707	206.734927851674	210.08131245875953	214.36234281936473	251.64547070863028	207.590837951892	206.19269895793445	219.11471747129255	217.2361993920121	205.0061742649268	205.2486035112075	211.91517043920612	208.29424812401388	205.34943976949216	206.50722676144443	206.48101507053468	204.86925464857907	206.5751718843242	237.94374237304498	211.4361940415346	206.06934123612632	205.7196660004688	209.9499020719962
212.17510453123052	221.2309521581247	207.99605000205554	208.15955874282253	209.85963925274814	206.7198726575122	205.12649782993702	207.82320465208707	206.734927851674	209.01182311327392	213.8687815818036	244.19059357236856	207.590837951892	206.19269895793445	217.15042782106966	214.89483595544556	205.0061742649268	205.2271921663327	210.8252004354932	207.1459301120247	205.34943976949216	206.50722676144443	205.98144629490596	204.86925464857907	205.18450345423432	234.39492686056283	211.4361940415346	204.97754600669685	205.7196660004688	208.49744161664097
212.12970810814411	220.97232042775227	207.39979573695067	207.16523332112843	209.3125130447136	206.7198726575122	205.12649782993702	207.82320465208707	206.734927851674	209.01182311327392	213.8687815818036	236.48669637441915	207.590837951892	205.40255588998775	217.15042782106966	214.25748694073815	205.0061742649268	205.2271921663327	208.573926177832	207.1459301120247	205.34943976949216	206.50722676144443	205.15327345617035	204.60157951885122	205.18450345423432	233.85817062149334	211.4361940415346	204.97754600669685	205.7196660004688	208.49744161664097
211.61020588669774	219.30395929527364	206.9600973216507	207.16523332112843	208.42468672816983	206.7198726575122	205.12649782993702	207.19178684834247	205.90548693639042	208.90538281299126	210.4760265127479	233.68259011888222	207.4926875566148	204.93582927516036	217.15042782106966	214.0826037717666	204.67699457806344	205.2271921663327	207.8135896770736	207.1459301120247	205.34943976949216	206.50722676144443	205.15327345617035	204.60157951885122	204.17675282737392	233.62652081139166	211.4361940415346	204.97754600669685	205.512094561428	208.49744161664097
211.4634989513795	219.30395929527364	206.9600973216507	207.16523332112843	207.55194856345915	206.7198726575122	204.91937008625527	207.05772585424108	205.02811782590993	208.90538281299126	210.31709133897866	231.93497750482388	207.4926875566148	204.86881519351408	217.15042782106966	213.4411581961116	204.67699457806344	205.2271921663327	207.8135896770736	207.1459301120247	205.34943976949216	205.2378843703738	204.766702698147	204.60157951885122	204.17675282737392	228.27592263267945	211.4361940415346	204.97754600669685	205.512094561428	208.49744161664097
210.5705534837755	219.30395929527364	206.9600973216507	207.16523332112843	206.59445455671235	206.7198726575122	204.08323671547595	207.05772585424108	205.02811782590993	208.65060770464396	209.59364427758396	231.11353123227522	207.4926875566148	204.86881519351408	217.15042782106966	212.34210442860882	204.67699457806344	205.2271921663327	207.8135896770736	206.49877081229153	205.34943976949216	205.2378843703738	204.766702698147	204.60157951885122	204.17675282737392	228.27592263267945	211.4361940415346	204.97754600669685	205.512094561428	208.49744161664097
210.31817825757065	218.00933442764688	206.0844903502823	206.31345453136288	206.59445455671235	206.7198726575122	204.08323671547595	206.22710217223647	205.02811782590993	208.65060770464396	209.59364427758396	229.04328199356397	206.6911591947297	204.86881519351408	215.18147680955659	211.73539256458096	204.67699457806344	204.84376319892084	207.22013284631117	206.49877081229153	205.34943976949216	204.91013267813557	204.0230768993562	204.60157951885122	203.5173270429241	224.29689063355934	211.4361940415346	204.9476429806943	205.512094561428	207.36524360298978
210.31817825757065	216.58417597636532	206.0844903502823	206.31345453136288	206.59445455671235	205.34787539067028	204.08323671547595	205.31194760711986	205.02811782590993	206.8392683684105	209.59364427758396	228.41871452653004	206.49593090376118	204.86881519351408	213.87298180143512	211.31896217335128	204.67699457806344	204.48938191333409	206.79811134252995	205.04688505444994	205.34943976949216	204.91013267813557	204.0230768993562	204.60157951885122	203.5173270429241	223.5717097733744	209.8112359886992	204.9476429806943	205.512094561428	207.36524360298978
210.20960023024352	216.58417597636532	206.0844903502823	206.31345453136288	206.59445455671235	205.34787539067028	204.08323671547595	205.31194760711986	205.02811782590993	206.75519250160704	209.59364427758396	227.21327142375574	206.49593090376118	204.86881519351408	212.59723954245035	211.31896217335128	204.6756861769618	204.48938191333409	206.79811134252995	204.89761640149752	205.34943976949216	204.76275571907195	204.0230768993562	204.60157951885122	203.28227851608128	219.72838275323605	208.26005484942957	204.9476429806943	205.512094561428	207.34787699255384
207.95943427846592	215.33662671362717	206.0844903502823	206.31345453136288	206.59445455671235	205.34787539067028	204.08323671547595	204.1814757458577	205.02811782590993	206.75519250160704	208.79573500116564	224.79617207774083	206.41528426597972	204.20948460776714	212.59723954245035	211.1873393502306	204.6756861769618	204.48938191333409	206.79811134252995	204.75100958181534	205.34943976949216	204.76275571907195	204.0230768993562	204.60157951885122	203.28227851608128	219.72838275323605	206.0151583451385	204.9476429806943	205.512094561428	207.23510400215275
206.99876667837884	215.24626662151735	206.0844903502823	206.31345453136288	206.59445455671235	205.34787539067028	204.08323671547595	204.1814757458577	204.93193527651823	206.75519250160704	208.03294815240122	224.79617207774083	206.41528426597972	204.20948460776714	212.16050995744084	211.1873393502306	204.6756861769618	204.48938191333409	206.79811134252995	204.75100958181534	205.34943976949216	204.76275571907195	203.86744057162898	203.78042242159918	203.28227851608128	217.280796598487	206.0151583451385	204.9476429806943	205.512094561428	206.22242116382094
206.47519846095662	215.24626662151735	205.06121755005466	206.31345453136288	206.48152576154217	205.197113547855	204.08323671547595	204.1814757458577	204.64198733863014	206.75519250160704	208.03294815240122	224.2571650791679	206.41528426597972	204.20948460776714	211.910559105844	210.5430381478984	204.6756861769618	204.37302706711262	206.79811134252995	204.75100958181534	205.34943976949216	204.76275571907195	203.86744057162898	203.78042242159918	203.28227851608128	216.3285005151667	206.0151583451385	204.9476429806943	205.512094561428	206.1694182057803
206.47519846095662	215.24626662151735	205.06121755005466	206.26261441209525	205.6291346068977	205.197113547855	204.08323671547595	204.1814757458577	204.64198733863014	205.91989753896448	207.57098751581228	223.32427114152472	206.16897002893816	204.20948460776714	211.910559105844	207.8272700935685	203.96144473298935	204.37302706711262	206.79811134252995	204.75100958181534	205.34943976949216	204.76275571907195	203.86744057162898	203.78042242159918	203.28227851608128	216.3285005151667	206.0151583451385	204.7480271863854	205.512094561428	206.1694182057803
206.47519846095662	213.49792198062408	205.06121755005466	206.24369822451968	205.6291346068977	205.197113547855	203.58847638434506	203.63046745202737	204.64198733863014	205.91989753896448	207.57098751581228	222.7323628583964	206.16897002893816	204.20948460776714	211.910559105844	207.3628435764031	203.96144473298935	204.37302706711262	206.79811134252995	204.75100958181534	205.34943976949216	204.76275571907195	203.86744057162898	203.78042242159918	203.28227851608128	216.3285005151667	206.0151583451385	204.7480271863854	205.512094561428	206.1694182057803
206.43890050853886	213.01716227839756	204.56199597337388	206.24369822451968	205.6291346068977	205.197113547855	203.58847638434506	203.63046745202737	204.14802952993668	205.91989753896448	206.81807279417248	222.7323628583964	205.98932762609377	204.20948460776714	211.910559105844	207.3628435764031	203.96144473298935	204.37302706711262	206.79811134252995	204.75100958181534	204.52284042411142	204.76275571907195	203.86744057162898	203.78042242159918	203.28227851608128	216.3285005151667	206.0151583451385	203.937533688282	205.512094561428	206.1694182057803
204.4938133565305	211.92738981213634	204.56199597337388	205.58014896704054	205.53468033167715	205.197113547855	203.58847638434506	203.63046745202737	203.09754800259145	204.89696788565658	206.81807279417248	222.3062832587969	205.24510505932707	204.20948460776714	211.910559105844	206.67813377023566	203.96144473298935	204.37302706711262	206.3251342437303	204.75100958181534	204.35351269713814	204.76275571907195	203.86744057162898	203.78042242159918	203.28227851608128	215.76430364753858	205.96124813749273	203.937533688282	205.512094561428	205.13284511896148
203.88420991513502	211.92738981213634	204.56199597337388	205.0612158134929	205.53468033167715	205.197113547855	203.58847638434506	203.63046745202737	203.09754800259145	204.89696788565658	206.36374601499153	221.55124868264178	205.24510505932707	204.10244670358372	211.8802199554849	206.5895212078413	203.96144473298935	204.37302706711262	206.10251261109485	204.75100958181534	203.97134984142002	204.76275571907195	203.86744057162898	203.6113201454897	203.28227851608128	215.76430364753858	205.96124813749273	203.79835572556266	205.512094561428	204.69659174788856
203.88420991513502	210.7486511462551	204.56199597337388	204.7208360195758	205.53468033167715	205.197113547855	203.58847638434506	203.63046745202737	203.09754800259145	204.89696788565658	206.36374601499153	220.69618227107958	205.24510505932707	204.10244670358372	211.33883245210157	206.18127445415175	203.96144473298935	204.37302706711262	206.10251261109485	203.56201640701113	203.97134984142002	203.946018566617	203.86744057162898	203.6113201454897	203.28227851608128	211.75571283154616	205.4302679709411	203.79835572556266	205.512094561428	204.69659174788856
203.88420991513502	210.7486511462551	204.56199597337388	204.44016264180482	205.53468033167715	205.197113547855	203.58847638434506	203.63046745202737	203.09754800259145	204.89696788565658	205.66309339283052	217.76112222197335	205.21764589939136	204.10244670358372	209.6144738714613	206.18127445415175	203.96144473298935	204.37302706711262	206.10251261109485	203.56201640701113	202.82771657003622	203.946018566617	203.86744057162898	203.6113201454897	203.28227851608128	211.75571283154616	204.96975685938236	203.79835572556266	205.41809516445767	204.69659174788856
203.5194030049357	210.7486511462551	203.4910751339956	204.44016264180482	205.53468033167715	205.197113547855	203.4334453313239	203.63046745202737	203.09754800259145	204.89696788565658	205.66309339283052	213.98065162707854	205.21764589939136	204.10244670358372	209.6144738714613	206.1190584670298	203.96144473298935	204.37302706711262	205.35647388311895	203.56201640701113	202.82771657003622	203.946018566617	203.14202798753522	203.6113201454897	203.28227851608128	211.0736961049732	204.6825690620147	203.79835572556266	205.04325405405046	204.69659174788856
203.5194030049357	210.4394377252858	203.4910751339956	204.44016264180482	205.301783871601	205.197113547855	203.4334453313239	203.05792945578006	203.09754800259145	204.89696788565658	205.66309339283052	213.65234389742957	205.21764589939136	204.10244670358372	209.6144738714613	206.1190584670298	203.3309971769409	204.3061346968712	205.28878998375444	203.56201640701113	202.82771657003622	203.946018566617	203.14202798753522	203.6113201454897	203.16778969503903	210.4871911659114	203.8035203887378	203.79835572556266	205.04325405405046	204.69659174788856
203.5194030049357	209.87183837282805	203.4910751339956	204.44016264180482	205.301783871601	205.197113547855	203.4334453313239	203.05792945578006	203.09754800259145	204.89696788565658	205.0044854686125	213.0016841631388	205.21764589939136	203.2001982315916	207.9689934889877	206.1127578993521	203.3309971769409	204.3061346968712	205.28878998375444	203.56201640701113	202.82771657003622	203.946018566617	203.14202798753522	203.6113201454897	203.16778969503903	210.12625634819284	203.8035203887378	203.32341625349855	205.04325405405046	204.69659174788856
203.5194030049357	208.03033006918875	203.4910751339956	204.44016264180482	205.301783871601	205.197113547855	203.4334453313239	203.05792945578006	203.09754800259145	204.35457935796595	205.0044854686125	212.83009279241986	205.21764589939136	203.2001982315916	207.9689934889877	206.1127578993521	203.3309971769409	204.3061346968712	205.28878998375444	203.56201640701113	202.82771657003622	203.946018566617	203.14202798753522	203.6113201454897	203.16778969503903	210.0406707855903	203.8035203887378	203.32341625349855	205.04325405405046	203.75172274174787
203.48875585497626	206.985528858468	203.4910751339956	204.44016264180482	205.301783871601	205.197113547855	203.4334453313239	203.05792945578006	202.96109004044706	204.2117599478509	204.12796787807153	211.82430422752736	204.69142316348027	203.2001982315916	207.9689934889877	204.6085632361565	203.3309971769409	204.3061346968712	205.28878998375444	203.56201640701113	202.82771657003622	203.946018566617	203.14202798753522	203.6113201454897	203.13000198180941	209.80626246562298	203.8035203887378	203.32341625349855	205.04325405405046	203.75172274174787
203.48875585497626	206.985528858468	203.4910751339956	204.44016264180482	205.301783871601	203.9429245006582	203.4334453313239	203.05792945578006	202.96109004044706	203.5434351090936	203.49470823209873	211.49604091014	204.69142316348027	203.2001982315916	207.43645330903126	204.6085632361565	203.3309971769409	204.3061346968712	205.28878998375444	203.56201640701113	202.82771657003622	203.946018566617	203.14202798753522	203.6113201454897	203.13000198180941	208.384367022073	203.56668347531675	202.88542183189202	204.66340656098615	203.75172274174787
203.48875585497626	205.97242697870018	203.4910751339956	204.44016264180482	205.301783871601	203.9429245006582	203.4334453313239	203.04952915589632	202.89499868843168	203.5434351090936	203.49470823209873	210.22485689513746	204.44725913864525	203.2001982315916	206.3346237223285	204.6085632361565	203.3309971769409	204.3061346968712	205.28878998375444	202.8407370993109	202.82771657003622	203.42552891668635	203.14202798753522	203.6113201454897	203.13000198180941	207.05630176024607	203.56668347531675	202.88542183189202	204.53480633661587	203.75172274174787
203.48875585497626	204.89335464305466	203.4910751339956	204.44016264180482	205.301783871601	203.9429245006582	203.4334453313239	203.04952915589632	202.7583199971545	203.4904949766974	203.49470823209873	209.06905550275084	204.44725913864525	203.2001982315916	205.79117071198863	204.6085632361565	203.3309971769409	204.02062957130974	204.62230914926192	202.8407370993109	202.82771657003622	203.31937930336542	203.14202798753522	203.6113201454897	203.13000198180941	206.30741917284683	202.60813420908022	202.88542183189202	204.53480633661587	203.75172274174787
203.48875585497626	204.89335464305466	203.4910751339956	204.44016264180482	204.8027971124887	203.9429245006582	203.4334453313239	202.77420173731304	202.7583199971545	203.4904949766974	203.49470823209873	207.48270014965135	204.44725913864525	203.2001982315916	204.53438834006258	204.6085632361565	203.07424268718856	204.02062957130974	204.4888526460277	202.8407370993109	202.82771657003622	202.64905235882327	203.14202798753522	203.6113201454897	203.13000198180941	206.30741917284683	202.53903522505948	202.88542183189202	204.53480633661587	203.74170743254368
202.96553983704234	204.89335464305466	203.25454337256625	204.44016264180482	204.2810157403298	203.9429245006582	203.4334453313239	202.77420173731304	202.7583199971545	203.4904949766974	203.49470823209873	207.48270014965135	204.44725913864525	203.18147129192008	204.53438834006258	204.6085632361565	202.7980204998439	204.02062957130974	204.4888526460277	202.8407370993109	202.82771657003622	202.46442333117085	203.14202798753522	203.6113201454897	203.13000198180941	206.30741917284683	202.53903522505948	202.45815754178187	204.53480633661587	203.70163366324167
202.96553983704234	204.89335464305466	203.25454337256625	204.44016264180482	204.2810157403298	203.9429245006582	203.4334453313239	202.77420173731304	202.7583199971545	203.4904949766974	203.49470823209873	207.1287966550406	204.42689325064558	203.18147129192008	204.53438834006258	204.6085632361565	202.7980204998439	204.02062957130974	204.4888526460277	202.6661670506452	202.82771657003622	202.46442333117085	203.14202798753522	203.6113201454897	203.13000198180941	206.0893429230278	202.53903522505948	202.45815754178187	204.53480633661587	203.6985177897977
202.96553983704234	204.89335464305466	203.25454337256625	204.44016264180482	203.94622822825474	203.9429245006582	203.4334453313239	202.77420173731304	202.7583199971545	203.3750438815216	203.49470823209873	206.8962828676663	204.42689325064558	203.18147129192008	204.53438834006258	204.226666327708	202.7980204998439	204.02062957130974	203.88820957351075	202.6661670506452	202.82771657003622	202.46442333117085	203.14202798753522	203.6113201454897	203.13000198180941	206.0893429230278	202.53903522505948	202.26197450485842	204.53480633661587	203.6985177897977
202.96553983704234	204.89335464305466	203.25454337256625	204.44016264180482	203.94622822825474	203.9429245006582	203.4334453313239	202.77420173731304	202.7583199971545	203.3750438815216	203.49470823209873	206.72290489330337	204.42689325064558	203.14848761541379	204.53438834006258	204.226666327708	202.7980204998439	203.1520606960595	203.88820957351075	202.6661670506452	202.82771657003622	202.46442333117085	202.90648076410844	203.6113201454897	203.13000198180941	206.0893429230278	202.3605181240902	202.26197450485842	204.53480633661587	203.6985177897977
202.96553983704234	204.89335464305466	203.25454337256625	204.44016264180482	203.77611438479806	203.9429245006582	203.4334453313239	202.77420173731304	202.45466292746752	202.73671749229217	203.49470823209873	206.2400589666723	204.42689325064558	203.14848761541379	204.53438834006258	203.55284890427617	202.59576044388177	203.1520606960595	203.88820957351075	202.6661670506452	202.80355507348384	202.46442333117085	202.90648076410844	203.6113201454897	203.13000198180941	206.0811715707893	202.3605181240902	202.26197450485842	204.53480633661587	203.6985177897977
202.96553983704234	204.47535910447846	203.25454337256625	204.44016264180482	202.98292971347647	203.93148057735036	203.4334453313239	202.77420173731304	202.45466292746752	202.73671749229217	203.49470823209873	206.21628090551596	204.42689325064558	203.14848761541379	204.31838943890924	203.55284890427617	202.59576044388177	203.12886180566906	203.3750994263526	202.6661670506452	202.7155693715396	202.2485430374422	202.90648076410844	203.6113201454897	203.13000198180941	205.59183242312898	202.3605181240902	202.26197450485842	204.25159649920087	203.6985177897977
202.96553983704234	203.3044637717946	202.8799949550193	204.44016264180482	202.98292971347647	203.7700223435603	203.4334453313239	202.4798843420836	202.37037450303683	202.73671749229217	203.49470823209873	206.21628090551596	204.42689325064558	203.14848761541379	203.39157887675688	203.55284890427617	202.59576044388177	203.12886180566906	203.35621655961563	202.6661670506452	202.7155693715396	202.2485430374422	202.38414731661612	203.6113201454897	203.13000198180941	205.59183242312898	202.3605181240902	202.26197450485842	204.25159649920087	203.63318692855944
202.96553983704234	202.44795186247305	202.8799949550193	204.33437095953957	202.98292971347647	203.7700223435603	202.9229749637884	202.4798843420836	202.37037450303683	202.73671749229217	203.49470823209873	206.21628090551596	204.42689325064558	203.14848761541379	203.25781282984804	203.42699100359349	202.3710184358663	203.12886180566906	203.00922901446387	202.6661670506452	202.54320471019616	202.2485430374422	202.38414731661612	203.6113201454897	203.13000198180941	204.91001714499097	202.3605181240902	202.26197450485842	204.25159649920087	203.11666629005788
202.96553983704234	202.40585488309827	202.8799949550193	204.33437095953957	202.98292971347647	203.2357264491263	202.9229749637884	202.4798843420836	202.37037450303683	202.73671749229217	203.49470823209873	206.01378811670898	204.21255101449555	203.14848761541379	203.25781282984804	203.42699100359349	201.6769401512262	203.12886180566906	202.27117005540353	202.6661670506452	202.13210979680593	202.2485430374422	202.32506864105326	203.01100385971665	203.13000198180941	203.9538922184661	202.3605181240902	202.079907524855	204.25159649920087	203.11666629005788
202.96553983704234	202.40585488309827	202.8799949550193	204.23493992710482	202.98292971347647	203.2357264491263	202.9229749637884	202.4798843420836	202.37037450303683	202.73671749229217	203.49470823209873	206.01378811670898	204.13373829315884	202.99397558867054	202.87351002785664	203.42699100359349	201.6769401512262	203.12886180566906	202.27117005540353	202.6661670506452	202.13210979680593	202.2485430374422	202.32506864105326	203.01100385971665	203.13000198180941	203.9538922184661	202.3605181240902	202.079907524855	204.25159649920087	203.11666629005788
202.96553983704234	202.0156753249957	202.61604013136588	203.45922023417805	202.8342556241647	203.08631086286198	202.9229749637884	202.4798843420836	202.37037450303683	202.57898057319875	203.49470823209873	205.75065744700558	204.13373829315884	202.81419873020366	202.87351002785664	203.42699100359349	201.6769401512262	203.12886180566906	202.27117005540353	202.6661670506452	202.13210979680593	202.2485430374422	202.32506864105326	202.957230367923	203.13000198180941	203.35585410764318	202.3605181240902	202.079907524855	204.25159649920087	203.11666629005788
202.96553983704234	202.0156753249957	202.61604013136588	203.20327569903458	202.50511981090006	203.08631086286198	202.9229749637884	202.4798843420836	202.23453096551316	201.7623336721897	203.49470823209873	205.53748851660208	203.31147842167982	202.48542649457332	202.87351002785664	203.42699100359349	201.6769401512262	203.12886180566906	202.27117005540353	202.6661670506452	202.13210979680593	202.2485430374422	202.32506864105326	202.74637372592179	203.13000198180941	203.35585410764318	202.3605181240902	202.079907524855	203.59237930445016	203.11666629005788
202.96553983704234	201.73523207411847	202.61604013136588	203.1717863481578	202.44064348192393	203.08631086286198	202.9229749637884	202.4798843420836	202.23453096551316	201.7623336721897	203.49470823209873	205.2260884712949	203.31147842167982	202.48542649457332	202.87351002785664	203.42699100359349	201.6769401512262	203.12886180566906	202.27117005540353	202.6661670506452	202.13210979680593	202.2485430374422	202.32506864105326	202.74637372592179	203.0686398032022	202.83470289346573	202.3605181240902	202.079907524855	203.59237930445016	203.11666629005788
202.96553983704234	201.57653982940008	202.61604013136588	203.1717863481578	202.44064348192393	203.08631086286198	202.9229749637884	202.40168263248887	202.23453096551316	201.7623336721897	203.49470823209873	205.2260884712949	203.31147842167982	202.48542649457332	202.87351002785664	203.32485301609802	201.55443256212178	203.12886180566906	202.27117005540353	202.6661670506452	202.13210979680593	202.2485430374422	202.32506864105326	202.0778650706606	203.0686398032022	202.83470289346573	202.3605181240902	202.079907524855	203.59237930445016	203.11666629005788
202.96553983704234	201.57653982940008	202.61604013136588	203.1717863481578	202.44064348192393	203.08631086286198	202.9229749637884	202.40168263248887	202.23453096551316	201.7623336721897	203.49470823209873	205.2260884712949	203.31147842167982	202.48542649457332	202.87351002785664	203.32173316843048	201.55443256212178	203.12886180566906	202.27117005540353	202.6661670506452	202.13210979680593	202.2485430374422	202.32506864105326	202.0778650706606	203.0686398032022	202.83470289346573	202.1524869512021	202.079907524855	203.59237930445016	203.11666629005788
202.89299672633285	201.57653982940008	202.61604013136588	202.99416584021606	202.34615902688768	203.08631086286198	202.8306042075691	202.40168263248887	202.23453096551316	201.7623336721897	203.28972427102667	203.8715522225392	203.05609621409752	202.48542649457332	202.71538515046632	203.32173316843048	201.55443256212178	203.12886180566906	201.64498805410554	202.6661670506452	202.13210979680593	202.2485430374422	202.32506864105326	202.0778650706606	202.8466483948377	202.83470289346573	202.1524869512021	202.079907524855	203.5352277739809	203.11666629005788
202.89299672633285	201.57653982940008	202.61123888927284	202.99416584021606	202.34615902688768	203.08631086286198	202.8306042075691	202.38774719848544	201.8520708150899	201.7623336721897	203.28972427102667	203.39503656114763	203.05609621409752	202.48542649457332	202.71538515046632	203.32173316843048	201.55443256212178	203.12886180566906	201.64498805410554	202.35921350414043	202.13210979680593	202.11495009231726	202.32506864105326	202.0778650706606	202.8466483948377	202.83470289346573	202.1524869512021	202.079907524855	203.5352277739809	203.11666629005788
202.89299672633285	201.57653982940008	202.61123888927284	202.9530079343945	202.34615902688768	202.90497660040157	202.62259409396626	202.38774719848544	201.8520708150899	201.7623336721897	203.28972427102667	203.39503656114763	203.05609621409752	202.27732132953628	202.71538515046632	203.08988667363005	201.55443256212178	203.12886180566906	201.64498805410554	202.35921350414043	202.11499723330775	202.11495009231726	202.32506864105326	202.0778650706606	202.8466483948377	202.70324193020994	202.1524869512021	201.6752917171056	203.51410513106765	203.11666629005788
202.89299672633285	201.57653982940008	202.50496923909893	202.9530079343945	202.34615902688768	202.86446564784842	202.62259409396626	202.38774719848544	201.8520708150899	201.7623336721897	203.28972427102667	203.39503656114763	203.05609621409752	202.27732132953628	202.3897880951768	203.08988667363005	201.55443256212178	203.12886180566906	201.64498805410554	202.35921350414043	202.11499723330775	202.11495009231726	202.32506864105326	202.0778650706606	202.8466483948377	202.14373764279438	202.1524869512021	201.61031631336513	202.80070724060133	203.11666629005788
202.78955754873368	201.57653982940008	202.50496923909893	202.9530079343945	202.34615902688768	202.86446564784842	202.23789286560788	202.1873980343252	201.8520708150899	201.7623336721897	202.91794309757958	203.39503656114763	203.05609621409752	202.09351455220488	202.3897880951768	203.08988667363005	201.55443256212178	202.85747153955683	201.64498805410554	202.35921350414043	201.99458803504342	202.11495009231726	202.32506864105326	202.0778650706606	202.8466483948377	202.14373764279438	202.1524869512021	201.61031631336513	202.80070724060133	202.7560327550801
202.78955754873368	201.57653982940008	202.50496923909893	202.83520907803793	202.34615902688768	202.64809440723397	202.23789286560788	202.1873980343252	201.8520708150899	201.7623336721897	202.91794309757958	202.9758616720716	202.57775832940206	202.09351455220488	202.3897880951768	202.96727341125896	201.55443256212178	202.62338696078405	201.64498805410554	202.35921350414043	201.99458803504342	202.11495009231726	202.32506864105326	202.0778650706606	202.8466483948377	202.14373764279438	202.1524869512021	201.61031631336513	202.2632979802807	202.7560327550801
202.78955754873368	201.57653982940008	202.50496923909893	202.83520907803793	202.34615902688768	202.64809440723397	202.23789286560788	201.97080048790897	201.83904000105915	201.7623336721897	202.53906206018632	202.68470448242195	202.35202137991882	201.84302913901192	202.3897880951768	202.81032809088336	201.55443256212178	202.62338696078405	201.64498805410554	202.35921350414043	201.99458803504342	202.11495009231726	202.14481454084262	201.84943235804832	202.50789796595362	202.14373764279438	202.1524869512021	201.61031631336513	202.2632979802807	202.7560327550801
202.78955754873368	201.57653982940008	202.50496923909893	202.30435684552904	202.34615902688768	202.5174661386878	202.23789286560788	201.97080048790897	201.83904000105915	201.71326500108486	202.38554489922703	202.68470448242195	202.35202137991882	201.84302913901192	202.3897880951768	202.81032809088336	201.55443256212178	202.62338696078405	201.64498805410554	202.35921350414043	201.99458803504342	201.75895531242293	202.14481454084262	201.41342967258302	202.50789796595362	202.14373764279438	201.86073349244586	201.61031631336513	202.2632979802807	202.7560327550801
202.78955754873368	201.57653982940008	202.3690140935673	202.30435684552904	202.34615902688768	202.5174661386878	202.23789286560788	201.97080048790897	201.83904000105915	201.71326500108486	202.17268346664778	202.68470448242195	202.35202137991882	201.84302913901192	202.3897880951768	202.81032809088336	201.55443256212178	202.62338696078405	201.64498805410554	202.35921350414043	201.99458803504342	201.73134418515778	202.14481454084262	201.41342967258302	202.32311257917564	202.14373764279438	201.86073349244586	201.61031631336513	202.2632979802807	202.7560327550801
202.78955754873368	201.57653982940008	202.03349927256102	202.30435684552904	202.34615902688768	202.5174661386878	202.16204109286275	201.97080048790897	201.83904000105915	201.71326500108486	202.17268346664778	202.68470448242195	202.35202137991882	201.70843957417202	202.3897880951768	202.81032809088336	201.55443256212178	202.62338696078405	201.64498805410554	202.15385409823546	201.99458803504342	201.73134418515778	202.14481454084262	201.41342967258302	202.32311257917564	202.14373764279438	201.86073349244586	201.61031631336513	202.2632979802807	202.7560327550801
202.78955754873368	201.57653982940008	202.03349927256102	202.30435684552904	202.34615902688768	202.34724613534462	202.16204109286275	201.97080048790897	201.83904000105915	201.62947449826774	202.17268346664778	201.88941713918712	202.35202137991882	201.70843957417202	202.3897880951768	202.34090619500523	201.55443256212178	202.62338696078405	201.64498805410554	202.15385409823546	201.99458803504342	201.73134418515778	202.14481454084262	201.41342967258302	202.32311257917564	202.14373764279438	201.86073349244586	201.61031631336513	202.2632979802807	202.47972606911722
202.64693941435377	201.57653982940008	202.03349927256102	202.29069679826108	202.34615902688768	202.34724613534462	202.16204109286275	201.97080048790897	201.83904000105915	201.4574923530587	202.17268346664778	201.88941713918712	202.35202137991882	201.70843957417202	202.3897880951768	202.31542447534085	201.55443256212178	202.5562108924774	201.64498805410554	202.13195705003469	201.99458803504342	201.4162811986159	202.14481454084262	201.41342967258302	202.32311257917564	202.14373764279438	201.86073349244586	201.54725722433275	201.74307771438365	202.07967886313273
202.64693941435377	201.54587847343265	202.01727671574753	201.9817229037596	202.34615902688768	202.34724613534462	202.16204109286275	201.97080048790897	201.83904000105915	201.4574923530587	202.17268346664778	201.88941713918712	202.3197024930623	201.70843957417202	201.99862253946924	202.31542447534085	201.55443256212178	202.5562108924774	201.64498805410554	202.13195705003469	201.98974697772968	201.4162811986159	202.14481454084262	201.41342967258302	202.32311257917564	202.14373764279438	201.86073349244586	201.54725722433275	201.74307771438365	202.07967886313273
202.64693941435377	201.54587847343265	202.01727671574753	201.9817229037596	202.34615902688768	202.34724613534462	202.16204109286275	201.97080048790897	201.83904000105915	201.4574923530587	202.17268346664778	201.88941713918712	202.3197024930623	201.70843957417202	201.99862253946924	202.31542447534085	201.55443256212178	202.5562108924774	201.33883037241617	202.13195705003469	201.98974697772968	201.4162811986159	202.14481454084262	201.41342967258302	202.32311257917564	202.14373764279438	201.86073349244586	201.54725722433275	201.74307771438365	202.07967886313273
202.64693941435377	201.54587847343265	201.71647855159364	201.31427591200293	202.34615902688768	202.03584425827006	202.16204109286275	201.65257833213317	201.72916014817713	201.4574923530587	202.17268346664778	201.88941713918712	202.285396260249	201.70843957417202	201.99862253946924	202.31542447534085	201.55443256212178	202.5562108924774	201.33883037241617	202.11120245658745	201.98974697772968	201.4162811986159	202.14481454084262	201.41342967258302	201.85838199357823	202.14373764279438	201.71599433819853	201.49960149654174	201.74307771438365	202.07967886313273
202.64693941435377	201.54587847343265	201.71647855159364	201.31427591200293	202.1664045050388	202.03584425827006	201.74598553606435	201.65257833213317	201.38940997657485	201.4574923530587	202.1209221529571	201.88941713918712	202.19504753104428	201.70843957417202	201.99862253946924	202.16544970395375	201.55443256212178	202.43762699290286	201.33883037241617	201.82786040526335	201.98974697772968	201.4162811986159	202.09373899302145	201.41342967258302	201.85838199357823	202.14373764279438	201.71599433819853	201.49960149654174	201.74307771438365	202.07967886313273
202.64693941435377	201.54587847343265	201.6402102265316	201.31427591200293	202.1664045050388	201.94713322127464	201.643784128579	201.65257833213317	201.38940997657485	201.4574923530587	202.1209221529571	201.64550585576615	202.18946432185967	201.70843957417202	201.99862253946924	202.16544970395375	201.55443256212178	202.43762699290286	201.33883037241617	201.82786040526335	201.98974697772968	201.4162811986159	202.09373899302145	201.41342967258302	201.85838199357823	202.14373764279438	201.71599433819853	201.49960149654174	201.71226039288325	202.07967886313273
202.64693941435377	201.54587847343265	201.6402102265316	201.31427591200293	202.1664045050388	201.94713322127464	201.643784128579	201.65257833213317	201.38940997657485	201.39230214705933	202.1209221529571	201.64550585576615	201.9288243764966	201.70843957417202	201.99862253946924	202.0169877865727	201.55443256212178	202.28525784426125	201.33883037241617	201.82450085877952	201.98974697772968	201.4162811986159	202.0078310805084	201.41342967258302	201.80608805635902	202.14373764279438	201.71599433819853	201.49960149654174	201.71226039288325	202.07967886313273
202.64693941435377	201.54587847343265	201.6402102265316	201.31427591200293	202.1664045050388	201.78249332232116	201.61706083507735	201.65257833213317	201.38940997657485	201.39230214705933	202.1209221529571	201.64550585576615	201.80828837615445	201.47393756775995	201.99862253946924	202.0169877865727	201.55443256212178	202.28525784426125	201.33883037241617	201.57143635133133	201.98974697772968	201.3035734373352	202.0078310805084	201.40923312305014	201.7876469363138	201.9734122136392	201.71599433819853	201.49135744259243	201.71226039288325	202.07967886313273
202.64693941435377	201.54587847343265	201.53603861737577	201.31427591200293	202.1664045050388	201.78249332232116	201.61706083507735	201.65257833213317	201.38940997657485	201.39230214705933	202.1209221529571	201.64550585576615	201.80828837615445	201.1963569741893	201.99862253946924	202.0169877865727	201.55443256212178	202.28525784426125	201.33883037241617	201.57143635133133	201.98974697772968	201.3035734373352	202.0078310805084	201.40923312305014	201.21997819600952	201.93712026542875	201.71599433819853	201.24660654178214	201.67166850108418	202.07967886313273
202.5760038570446	201.54587847343265	201.53603861737577	201.31427591200293	202.1664045050388	201.78249332232116	201.50424092510974	201.65257833213317	201.38940997657485	201.39230214705933	202.1209221529571	201.64550585576615	201.80828837615445	201.1963569741893	201.99862253946924	202.0169877865727	201.55443256212178	202.27605703289817	201.33883037241617	201.57143635133133	201.98974697772968	201.3035734373352	202.0078310805084	201.40923312305014	201.21997819600952	201.64139685315976	201.71599433819853	201.24660654178214	201.67166850108418	202.07967886313273
202.29121781548028	201.54587847343265	201.53603861737577	201.31427591200293	202.1664045050388	201.6036173430395	201.50424092510974	201.65257833213317	201.38940997657485	201.39230214705933	202.1209221529571	201.64550585576615	201.80828837615445	201.1963569741893	201.99862253946924	201.97160591752706	201.55443256212178	202.27605703289817	201.33883037241617	201.57143635133133	201.98974697772968	201.3035734373352	201.88128652672617	201.40923312305014	200.96714766590787	201.64139685315976	201.71599433819853	201.24660654178214	201.4718048833957	202.07967886313273
202.2387864516665	201.54587847343265	201.53603861737577	201.31427591200293	202.1664045050388	201.6036173430395	201.50424092510974	201.65257833213317	201.38940997657485	201.39230214705933	202.1209221529571	201.64550585576615	201.80828837615445	201.1963569741893	201.99862253946924	201.96817944182712	201.55443256212178	202.27605703289817	201.33883037241617	201.57143635133133	201.98974697772968	201.1288551193667	201.88128652672617	201.40923312305014	200.96714766590787	201.64139685315976	201.71599433819853	201.24660654178214	201.4718048833957	202.07967886313273
202.2387864516665	201.54587847343265	201.53603861737577	201.31427591200293	201.90111643517193	201.6036173430395	201.50424092510974	201.65257833213317	201.38940997657485	201.39230214705933	202.1209221529571	201.46020336585124	201.72074951508094	201.1963569741893	201.99862253946924	201.96817944182712	201.55443256212178	202.27605703289817	201.33883037241617	201.57143635133133	201.98974697772968	201.1288551193667	201.8762786879663	201.40923312305014	200.96714766590787	201.54080868732805	201.71599433819853	201.24660654178214	201.46903357854004	201.9466246899478
202.08606397838315	201.54587847343265	201.53603861737577	201.31427591200293	201.90111643517193	201.6036173430395	201.50424092510974	201.65257833213317	201.3346767950831	201.35812070128065	202.1209221529571	201.43484123786612	201.72074951508094	201.1963569741893	201.99839066872272	201.96817944182712	201.55443256212178	202.27605703289817	201.33883037241617	201.57143635133133	201.8207502566606	201.1288551193667	201.60116065396642	201.40923312305014	200.96714766590787	201.25389109441014	201.71599433819853	201.24660654178214	201.34332730350002	201.9466246899478
202.08606397838315	201.54587847343265	201.4945414788056	201.31427591200293	201.90111643517193	201.6036173430395	201.50424092510974	201.65257833213317	201.3346767950831	201.26024097494533	201.9818684264447	201.3216820778062	201.6886321211533	201.1963569741893	201.99839066872272	201.96817944182712	201.55443256212178	202.17953528015363	201.28951498218782	201.57143635133133	201.6526668478347	201.1288551193667	201.54716841040718	201.40923312305014	200.96714766590787	201.25389109441014	201.71599433819853	201.24660654178214	201.34332730350002	201.9466246899478
202.08606397838315	201.54587847343265	201.4945414788056	201.31427591200293	201.90111643517193	201.6036173430395	201.50424092510974	201.65257833213317	201.3346767950831	201.26024097494533	201.9818684264447	201.3216820778062	201.6886321211533	201.1963569741893	201.9270444255204	201.96817944182712	201.55443256212178	202.17953528015363	201.23181655108485	201.57143635133133	201.6526668478347	201.1288551193667	201.54716841040718	201.40923312305014	200.96714766590787	201.25389109441014	201.71599433819853	201.24660654178214	201.34332730350002	201.48083186192375
202.08606397838315	201.54587847343265	201.20568013750156	201.31427591200293	201.68884664480024	201.6036173430395	201.50424092510974	201.65257833213317	201.3346767950831	201.26024097494533	201.82887157949293	201.3216820778062	201.6886321211533	201.1963569741893	201.9270444255204	201.8402505606906	201.55443256212178	202.17953528015363	201.23181655108485	201.57143635133133	201.6526668478347	201.1288551193667	201.54716841040718	201.40923312305014	200.96714766590787	201.25389109441014	201.71599433819853	201.24660654178214	201.34332730350002	201.48083186192375
202.08606397838315	201.54587847343265	201.20568013750156	201.31427591200293	201.68884664480024	201.6036173430395	201.50424092510974	201.65257833213317	201.2661576179473	201.26024097494533	201.7874045378184	201.3216820778062	201.6886321211533	201.1963569741893	201.9270444255204	201.8402505606906	201.55443256212178	202.02410462041505	201.21733449152967	201.57143635133133	201.60256680259428	201.1288551193667	201.54716841040718	201.40923312305014	200.96714766590787	201.25389109441014	201.36638522540295	201.2002013240194	201.34332730350002	201.48083186192375
201.86994429897567	201.54587847343265	201.20568013750156	201.31427591200293	201.68884664480024	201.6036173430395	201.50424092510974	201.56776921244617	201.2661576179473	201.26024097494533	201.7874045378184	201.3216820778062	201.6886321211533	201.1963569741893	201.55556223363985	201.8402505606906	201.43413079973942	202.02410462041505	201.21733449152967	201.57143635133133	201.60256680259428	201.1288551193667	201.54716841040718	201.10639381851243	200.96714766590787	201.25389109441014	201.36638522540295	201.12419304703647	201.34332730350002	201.44496864596312
201.86994429897567	201.54587847343265	201.20568013750156	201.31427591200293	201.68884664480024	201.6036173430395	201.25655692077373	201.56776921244617	201.2661576179473	201.26024097494533	201.7874045378184	201.3216820778062	201.6886321211533	201.1963569741893	201.55556223363985	201.8402505606906	201.43413079973942	201.81345501135874	201.21733449152967	201.57143635133133	201.60256680259428	201.1288551193667	201.54716841040718	201.10639381851243	200.96714766590787	201.25389109441014	201.32289228302025	201.12419304703647	201.34332730350002	201.44496864596312
201.86994429897567	201.13022153640287	201.20568013750156	201.26333278420014	201.52857938550594	201.54381367091023	201.25655692077373	201.56776921244617	201.2661576179473	201.26024097494533	201.7874045378184	201.3216820778062	201.6886321211533	201.1963569741893	201.55556223363985	201.8402505606906	201.43413079973942	201.81345501135874	201.21733449152967	201.34121709958472	201.60256680259428	201.1288551193667	201.50627464375927	201.10639381851243	200.93227787408665	201.25389109441014	201.16599079740837	201.05977473959453	201.34332730350002	201.43162178615776
201.86994429897567	201.13022153640287	201.20568013750156	201.26333278420014	201.3233563208133	201.4230091050394	201.25655692077373	201.56776921244617	201.13917455727443	201.26024097494533	201.59777059996344	201.3216820778062	201.37906149453954	201.1963569741893	201.55556223363985	201.8402505606906	201.3270460787036	201.81345501135874	201.21733449152967	201.34121709958472	201.60256680259428	201.054004213977	201.50627464375927	201.10639381851243	200.6861809475996	201.25389109441014	201.16599079740837	201.05977473959453	201.34332730350002	201.43162178615776
201.7358062157128	201.13022153640287	201.20568013750156	201.26333278420014	201.3233563208133	201.4230091050394	201.25655692077373	201.56776921244617	201.13917455727443	201.26024097494533	201.59777059996344	201.3216820778062	201.37906149453954	201.1963569741893	201.55556223363985	201.8402505606906	201.3270460787036	201.81345501135874	201.21733449152967	201.34121709958472	201.58043478795454	201.054004213977	201.50627464375927	201.10639381851243	200.6861809475996	201.25389109441014	201.16599079740837	201.05977473959453	201.34332730350002	201.43162178615776
201.7358062157128	201.13022153640287	201.20568013750156	201.26333278420014	201.3233563208133	201.4230091050394	201.25655692077373	201.56776921244617	201.13917455727443	201.26024097494533	201.516348366988	201.3216820778062	201.37906149453954	201.1963569741893	201.55556223363985	201.8402505606906	201.3270460787036	201.81345501135874	201.21733449152967	201.34121709958472	201.52653110393112	201.054004213977	201.50627464375927	201.10639381851243	200.6861809475996	201.25389109441014	201.0073632757432	201.05977473959453	201.324200305787	201.43162178615776
201.7358062157128	201.13022153640287	201.20568013750156	201.26333278420014	201.3233563208133	201.4230091050394	201.25655692077373	201.4933422529889	201.13917455727443	201.26024097494533	201.516348366988	201.3216820778062	201.37906149453954	201.1779772181688	201.3540443005862	201.8402505606906	201.30183691848578	201.81345501135874	201.21733449152967	201.34121709958472	201.52653110393112	201.054004213977	201.50627464375927	201.10639381851243	200.6861809475996	201.25389109441014	201.0073632757432	201.05977473959453	201.324200305787	201.43162178615776
201.7358062157128	201.13022153640287	201.20568013750156	201.26333278420014	201.3233563208133	201.4230091050394	201.25655692077373	201.4933422529889	201.13917455727443	201.26024097494533	201.516348366988	201.3216820778062	201.37906149453954	201.1779772181688	201.3540443005862	201.7472348649932	201.14673316164095	201.81345501135874	201.0567856248421	201.34121709958472	201.50583408278186	201.054004213977	201.43604410481066	201.10639381851243	200.6861809475996	201.25389109441014	201.0073632757432	201.05977473959453	201.324200305787	201.22830225109877
201.7358062157128	201.13022153640287	201.20568013750156	201.26333278420014	201.3233563208133	201.4230091050394	201.25655692077373	201.42925972402963	201.13917455727443	201.26024097494533	201.516348366988	201.3216820778062	201.37906149453954	201.1779772181688	201.3540443005862	201.7472348649932	201.14673316164095	201.81345501135874	201.0567856248421	201.34121709958472	201.4069138998204	201.054004213977	201.43604410481066	201.10639381851243	200.6861809475996	201.25389109441014	201.0073632757432	201.05977473959453	201.324200305787	201.22830225109877
201.7324805945006	201.13022153640287	201.20568013750156	201.26333278420014	201.3233563208133	201.4230091050394	201.19333882296021	201.2178083101165	201.13917455727443	201.1727566456226	201.516348366988	201.3216820778062	201.37906149453954	201.1779772181688	201.3540443005862	201.4981301616983	201.14673316164095	201.74770020146312	201.0567856248421	201.34121709958472	201.2579424335634	201.054004213977	201.43430013375692	201.10639381851243	200.6861809475996	201.25389109441014	201.0073632757432	201.05977473959453	201.324200305787	201.22830225109877
201.7324805945006	201.13022153640287	201.1860229792341	201.26333278420014	201.2546576999175	201.4230091050394	201.19333882296021	201.2178083101165	201.13917455727443	201.1727566456226	201.516348366988	201.3216820778062	201.21444379450224	201.1779772181688	201.3540443005862	201.3668181025833	201.14673316164095	201.74770020146312	201.0567856248421	201.34121709958472	201.2579424335634	201.054004213977	201.41958627420672	201.10639381851243	200.6861809475996	201.25389109441014	201.0073632757432	201.05977473959453	201.324200305787	201.0836578802574
201.7324805945006	200.78743157266237	201.1860229792341	201.26333278420014	201.2546576999175	201.2844164513119	201.17010611525868	200.99025773218165	201.13917455727443	201.1727566456226	201.516348366988	201.3216820778062	201.21444379450224	201.1779772181688	200.90251582522956	201.3668181025833	201.14673316164095	201.68513000809486	201.0567856248421	201.34121709958472	201.2579424335634	201.054004213977	201.41958627420672	201.10639381851243	200.6861809475996	201.25389109441014	201.0073632757432	200.8516145066937	201.324200305787	200.99551130894164
201.43037836768184	200.78743157266237	201.1860229792341	201.26333278420014	201.2546576999175	201.2844164513119	201.17010611525868	200.99025773218165	201.13917455727443	201.1727566456226	201.3987623360055	201.3216820778062	201.20712635143977	201.1779772181688	200.90251582522956	201.3668181025833	201.14673316164095	201.68513000809486	201.0567856248421	201.30390161615614	201.2579424335634	201.054004213977	201.41958627420672	201.10639381851243	200.67650470587705	201.25389109441014	201.0073632757432	200.8516145066937	201.324200305787	200.99551130894164
201.43037836768184	200.78743157266237	201.1860229792341	201.26333278420014	201.2546576999175	201.2668110828801	201.1276980674051	200.9610575990244	201.13917455727443	200.9862871799787	201.3987623360055	201.2259850882574	201.20712635143977	201.1779772181688	200.90251582522956	201.3668181025833	201.14673316164095	201.57621259919628	201.0567856248421	201.30390161615614	201.2579424335634	201.054004213977	201.41958627420672	201.10639381851243	200.67650470587705	201.25129039254364	201.0073632757432	200.81669512191738	201.25483916713728	200.99551130894164
201.25416664391363	200.78743157266237	201.1860229792341	201.1983079282442	201.2546576999175	201.15417170033143	201.1276980674051	200.9610575990244	201.13917455727443	200.9862871799787	201.3987623360055	201.2259850882574	201.10430408213352	201.1779772181688	200.7859513701726	201.3668181025833	201.14673316164095	201.488541914309	201.0567856248421	201.30390161615614	201.2579424335634	201.054004213977	201.41958627420672	201.10639381851243	200.67650470587705	201.1041468790733	201.0073632757432	200.81669512191738	201.21611001519918	200.8776508299986
201.0558125005208	200.78743157266237	201.1860229792341	201.11076049897963	201.04711216053252	201.1430053448381	201.1276980674051	200.9610575990244	201.13917455727443	200.9862871799787	201.3987623360055	201.2259850882574	201.0167561756865	201.1779772181688	200.7859513701726	201.3668181025833	201.14673316164095	201.488541914309	201.0567856248421	201.30390161615614	201.1419317357199	201.054004213977	201.41958627420672	201.10639381851243	200.63397515584282	201.1041468790733	201.0073632757432	200.81669512191738	201.1150062171448	200.8776508299986
201.0558125005208	200.78743157266237	201.16288409085203	201.11076049897963	201.04711216053252	201.1430053448381	201.1165128756505	200.8836908104443	201.13917455727443	200.9862871799787	201.3987623360055	201.2259850882574	201.0167561756865	201.1779772181688	200.7859513701726	201.3668181025833	201.14673316164095	201.488541914309	201.0567856248421	201.30390161615614	201.1419317357199	201.02723495792137	201.41958627420672	201.10639381851243	200.63397515584282	201.0241689872645	201.0073632757432	200.81669512191738	201.1150062171448	200.8776508299986
201.042889697403	200.78743157266237	201.16288409085203	201.11076049897963	201.0267741894581	201.06993630418535	201.1165128756505	200.8836908104443	201.13917455727443	200.9862871799787	201.29846332649925	201.2259850882574	201.0167561756865	201.1779772181688	200.7859513701726	201.30496477700459	201.06449562482783	201.35136944989466	201.0567856248421	201.2138277381649	201.1419317357199	201.02723495792137	201.41958627420672	201.10639381851243	200.63397515584282	201.0241689872645	200.95915487574533	200.81669512191738	201.1150062171448	200.8776508299986
200.98005189337357	200.78743157266237	201.16288409085203	201.11076049897963	201.0267741894581	201.06993630418535	201.04463478942074	200.86361626512294	201.13917455727443	200.9862871799787	201.29846332649925	201.2259850882574	201.0167561756865	201.1779772181688	200.7859513701726	201.30496477700459	201.06449562482783	201.35136944989466	201.0567856248421	201.2138277381649	201.1419317357199	201.02723495792137	201.41958627420672	201.10639381851243	200.63397515584282	201.0241689872645	200.95915487574533	200.81669512191738	201.1150062171448	200.8776508299986
200.9449764099845	200.65402575684712	201.16288409085203	201.0980477752077	201.0267741894581	201.06993630418535	201.04463478942074	200.86361626512294	201.059378811082	200.98115097800164	201.29846332649925	201.2001622633796	201.0167561756865	201.1779772181688	200.7859513701726	201.30496477700459	201.06449562482783	201.09013414466793	201.0567856248421	201.2138277381649	201.1419317357199	201.001336009846	201.378387750986	201.08769103751922	200.63397515584282	201.0241689872645	200.95915487574533	200.81546401545035	201.1150062171448	200.8776508299986
200.9449764099845	200.65402575684712	201.16288409085203	200.98329102695755	201.0267741894581	200.71621117674766	201.04463478942074	200.86361626512294	201.00686744671643	200.98115097800164	201.05180034205648	200.76231977672754	201.0167561756865	201.00648032318423	200.7859513701726	201.30496477700459	200.98347157836196	201.09013414466793	201.03896267320732	201.2138277381649	201.1419317357199	201.001336009846	201.378387750986	200.90979018647764	200.63397515584282	201.0241689872645	200.95915487574533	200.81546401545035	201.1150062171448	200.8776508299986
200.9449764099845	200.65402575684712	201.16288409085203	200.98329102695755	200.97998200257686	200.71621117674766	201.04463478942074	200.86361626512294	201.00686744671643	200.98115097800164	201.05180034205648	200.76231977672754	201.0167561756865	201.00648032318423	200.7859513701726	201.2948720031134	200.98347157836196	201.09013414466793	201.03896267320732	201.00083004928197	201.1419317357199	201.001336009846	201.378387750986	200.90979018647764	200.63397515584282	201.0241689872645	200.95915487574533	200.71264156969693	201.1150062171448	200.8776508299986
200.9449764099845	200.65402575684712	201.13656954246082	200.97268340778146	200.97998200257686	200.71621117674766	201.04463478942074	200.86361626512294	200.83744762688937	200.98115097800164	201.04350944192106	200.76231977672754	201.0167561756865	200.8839892637053	200.7859513701726	201.10349610388118	200.98347157836196	201.09013414466793	201.03896267320732	201.00083004928197	201.05448207891828	201.001336009846	201.34204517238595	200.90979018647764	200.63397515584282	201.0241689872645	200.95915487574533	200.71264156969693	201.1150062171448	200.86086642166103
200.9449764099845	200.65402575684712	201.13656954246082	200.97268340778146	200.97998200257686	200.71621117674766	201.04463478942074	200.86361626512294	200.83744762688937	200.98115097800164	201.04350944192106	200.76231977672754	200.96504881265554	200.87084713318998	200.7859513701726	201.10349610388118	200.98347157836196	201.09013414466793	201.03896267320732	201.00083004928197	201.05448207891828	200.9331328410658	201.11290718308624	200.90979018647764	200.52921067877176	201.0241689872645	200.95915487574533	200.71264156969693	200.89812507735581	200.86086642166103
200.72524421415608	200.65402575684712	201.13656954246082	200.97268340778146	200.72001962482813	200.6541333443906	201.04463478942074	200.86361626512294	200.83744762688937	200.98115097800164	201.04350944192106	200.76231977672754	200.96504881265554	200.87084713318998	200.7859513701726	200.86249198513931	200.98347157836196	201.09013414466793	201.03896267320732	201.00083004928197	200.98225407532405	200.9331328410658	201.11290718308624	200.90979018647764	200.52921067877176	201.0241689872645	200.85707402357195	200.71264156969693	200.89812507735581	200.86086642166103
200.72524421415608	200.64191309049082	201.13656954246082	200.97268340778146	200.72001962482813	200.6541333443906	201.04463478942074	200.86361626512294	200.83744762688937	200.98115097800164	201.04350944192106	200.76231977672754	200.96504881265554	200.87084713318998	200.7859513701726	200.82471445347232	200.94392896165525	201.09013414466793	200.99416607881687	201.00083004928197	200.93830348567883	200.9331328410658	201.10371663646788	200.89254987605858	200.52921067877176	201.0241689872645	200.85304868949777	200.71264156969693	200.89812507735581	200.79968290376328
200.72524421415608	200.64191309049082	201.13656954246082	200.86154077642516	200.72001962482813	200.6541333443906	201.04463478942074	200.8477435982863	200.83744762688937	200.98115097800164	201.04350944192106	200.76231977672754	200.96504881265554	200.87084713318998	200.7859513701726	200.8235740314342	200.94392896165525	200.976296984674	200.99416607881687	201.00083004928197	200.74888229079266	200.70211582616832	200.81580086638635	200.89254987605858	200.52921067877176	201.0241689872645	200.85304868949777	200.71264156969693	200.89812507735581	200.79968290376328
200.6559526427615	200.64191309049082	200.96893912102763	200.86154077642516	200.72001962482813	200.6499356349517	201.04463478942074	200.8477435982863	200.83744762688937	200.98115097800164	201.04350944192106	200.76231977672754	200.96504881265554	200.87084713318998	200.7859513701726	200.8235740314342	200.87703010938907	200.976296984674	200.96880549922685	201.00083004928197	200.74888229079266	200.70211582616832	200.81580086638635	200.89254987605858	200.52921067877176	201.0241689872645	200.7540876624844	200.71264156969693	200.73970626581044	200.69627985317626
200.6559526427615	200.64191309049082	200.84513200186518	200.62611719357048	200.72001962482813	200.6499356349517	201.04463478942074	200.8477435982863	200.79022566558788	200.80446344502909	201.04350944192106	200.76231977672754	200.96504881265554	200.87084713318998	200.7859513701726	200.8235740314342	200.87703010938907	200.976296984674	200.96880549922685	201.00083004928197	200.74888229079266	200.70211582616832	200.81580086638635	200.89254987605858	200.52921067877176	200.9098077028583	200.7540876624844	200.71264156969693	200.59932780004368	200.62458078852805
200.6559526427615	200.64191309049082	200.84513200186518	200.62611719357048	200.72001962482813	200.6499356349517	201.04463478942074	200.8477435982863	200.79022566558788	200.80446344502909	200.93972009093702	200.76231977672754	200.83765554763565	200.87084713318998	200.71514786420448	200.8235740314342	200.87703010938907	200.9512270295911	200.93752137019945	200.99081090056544	200.74888229079266	200.70211582616832	200.81580086638635	200.89254987605858	200.52921067877176	200.9098077028583	200.7540876624844	200.71264156969693	200.59932780004368	200.62458078852805
200.6559526427615	200.64191309049082	200.84513200186518	200.62611719357048	200.72001962482813	200.6499356349517	200.9965632357493	200.8477435982863	200.79022566558788	200.80446344502909	200.93972009093702	200.76231977672754	200.83765554763565	200.8119529414872	200.71514786420448	200.8235740314342	200.87703010938907	200.9512270295911	200.89822998631308	200.99081090056544	200.74888229079266	200.70211582616832	200.81580086638635	200.89254987605858	200.52921067877176	200.9098077028583	200.71106838914088	200.71264156969693	200.59932780004368	200.62458078852805
200.6559526427615	200.64191309049082	200.84513200186518	200.57664446094512	200.72001962482813	200.6499356349517	200.9965632357493	200.8477435982863	200.79022566558788	200.80446344502909	200.93972009093702	200.72782315317494	200.82895942661062	200.63186195076133	200.71514786420448	200.8235740314342	200.87703010938907	200.9512270295911	200.89822998631308	200.99081090056544	200.74888229079266	200.70211582616832	200.68937726757213	200.84433218054158	200.52921067877176	200.9098077028583	200.71106838914088	200.67558709308702	200.59932780004368	200.62458078852805
200.6559526427615	200.64191309049082	200.84513200186518	200.57664446094512	200.72001962482813	200.6499356349517	200.9942538872302	200.751479771702	200.79022566558788	200.77231334898548	200.93972009093702	200.72782315317494	200.82895942661062	200.63186195076133	200.71514786420448	200.8235740314342	200.783042833972	200.9512270295911	200.83744227664636	200.97621632804393	200.74888229079266	200.70211582616832	200.56179263137366	200.84433218054158	200.52921067877176	200.81848110557536	200.6386727480635	200.67558709308702	200.59932780004368	200.60516952307097
200.6559526427615	200.64191309049082	200.79331213633978	200.57664446094512	200.72001962482813	200.6499356349517	200.9812043063672	200.6480068797224	200.79022566558788	200.77231334898548	200.93972009093702	200.72782315317494	200.79505123590783	200.63186195076133	200.71514786420448	200.8235740314342	200.783042833972	200.9512270295911	200.83744227664636	200.97621632804393	200.74888229079266	200.58010885255058	200.56179263137366	200.84433218054158	200.52921067877176	200.81848110557536	200.6386727480635	200.67558709308702	200.59932780004368	200.60516952307097
200.6559526427615	200.6203866047808	200.79331213633978	200.57664446094512	200.69324423681124	200.6499356349517	200.9812043063672	200.6389211173028	200.79022566558788	200.77231334898548	200.93972009093702	200.72782315317494	200.79505123590783	200.63186195076133	200.71514786420448	200.76872804855788	200.783042833972	200.9512270295911	200.77267171894565	200.97621632804393	200.71352977915816	200.58010885255058	200.56179263137366	200.84433218054158	200.52921067877176	200.81848110557536	200.6386727480635	200.67558709308702	200.59932780004368	200.60516952307097
200.6559526427615	200.6203866047808	200.79331213633978	200.57664446094512	200.69324423681124	200.5516568610335	200.9812043063672	200.6389211173028	200.79022566558788	200.77231334898548	200.91165331422042	200.71131367075174	200.79505123590783	200.44144714145088	200.71514786420448	200.76872804855788	200.783042833972	200.9512270295911	200.77267171894565	200.97621632804393	200.71352977915816	200.58010885255058	200.56179263137366	200.84433218054158	200.52921067877176	200.81848110557536	200.6386727480635	200.67558709308702	200.59932780004368	200.60516952307097
200.6173792012549	200.6203866047808	200.62326626799907	200.57664446094512	200.69324423681124	200.5516568610335	200.88695478004584	200.6389211173028	200.79022566558788	200.77231334898548	200.91165331422042	200.71131367075174	200.79505123590783	200.44144714145088	200.71514786420448	200.65149414298637	200.783042833972	200.90357721439415	200.77267171894565	200.70575991801	200.71352977915816	200.58010885255058	200.56179263137366	200.84433218054158	200.52921067877176	200.80553612310368	200.6386727480635	200.67558709308702	200.59932780004368	200.59077124050643
200.6173792012549	200.5636047632022	200.62326626799907	200.57664446094512	200.69324423681124	200.544199511524	200.71548455539062	200.6389211173028	200.79022566558788	200.77231334898548	200.91165331422042	200.71131367075174	200.74402952761744	200.44144714145088	200.71514786420448	200.65149414298637	200.783042833972	200.90357721439415	200.77267171894565	200.70575991801	200.71352977915816	200.58010885255058	200.56179263137366	200.84433218054158	200.52921067877176	200.62163354639992	200.6386727480635	200.67558709308702	200.58193020903343	200.59077124050643
200.6173792012549	200.5636047632022	200.62326626799907	200.49918896471797	200.69324423681124	200.544199511524	200.71548455539062	200.5587048687059	200.79022566558788	200.77231334898548	200.8983320818977	200.6030175638408	200.74402952761744	200.44144714145088	200.71514786420448	200.65149414298637	200.783042833972	200.90357721439415	200.77267171894565	200.59945439996383	200.71352977915816	200.58010885255058	200.56179263137366	200.84097181971524	200.52921067877176	200.62163354639992	200.6386727480635	200.67558709308702	200.58193020903343	200.59077124050643
200.6173792012549	200.5636047632022	200.62326626799907	200.49918896471797	200.69324423681124	200.544199511524	200.68908397831214	200.5587048687059	200.78294875141077	200.77231334898548	200.8461517094837	200.6030175638408	200.74402952761744	200.44144714145088	200.6743592608295	200.65149414298637	200.74406062088428	200.86311644315322	200.77267171894565	200.59945439996383	200.71352977915816	200.58010885255058	200.56179263137366	200.84097181971524	200.43205787128343	200.62163354639992	200.6386727480635	200.67558709308702	200.58193020903343	200.5772213175561
200.6173792012549	200.5636047632022	200.62326626799907	200.49918896471797	200.69324423681124	200.544199511524	200.68908397831214	200.5587048687059	200.78294875141077	200.77231334898548	200.8461517094837	200.47628786447308	200.7352826836343	200.41180356819885	200.6743592608295	200.65149414298637	200.74406062088428	200.84473948813786	200.77267171894565	200.59945439996383	200.6936532782575	200.58010885255058	200.56179263137366	200.84097181971524	200.43205787128343	200.62163354639992	200.57887570217042	200.67558709308702	200.58193020903343	200.5772213175561
200.6173792012549	200.5636047632022	200.62326626799907	200.49918896471797	200.69324423681124	200.544199511524	200.68908397831214	200.5587048687059	200.78294875141077	200.77231334898548	200.8461517094837	200.47628786447308	200.7235929661548	200.41180356819885	200.6743592608295	200.65149414298637	200.74406062088428	200.836425930917	200.77267171894565	200.59945439996383	200.6936532782575	200.58010885255058	200.56179263137366	200.84097181971524	200.43205787128343	200.56462313199435	200.57325019558286	200.6530390679198	200.55958462314044	200.5772213175561
200.6173792012549	200.5636047632022	200.62326626799907	200.49918896471797	200.65875863895235	200.544199511524	200.68908397831214	200.5587048687059	200.78294875141077	200.77231334898548	200.8461517094837	200.47628786447308	200.7235929661548	200.41180356819885	200.6743592608295	200.65149414298637	200.74406062088428	200.836425930917	200.77267171894565	200.59945439996383	200.6936532782575	200.58010885255058	200.4783787640001	200.84097181971524	200.43205787128343	200.56462313199435	200.57325019558286	200.6530390679198	200.55958462314044	200.5772213175561
200.6173792012549	200.5636047632022	200.62326626799907	200.49918896471797	200.65875863895235	200.544199511524	200.68908397831214	200.55829932466952	200.78294875141077	200.77231334898548	200.8461517094837	200.47628786447308	200.7235929661548	200.41180356819885	200.6743592608295	200.65149414298637	200.70459508690382	200.836425930917	200.63155963722156	200.59945439996383	200.5355824992648	200.58010885255058	200.4783787640001	200.84097181971524	200.43205787128343	200.56462313199435	200.57325019558286	200.6530390679198	200.55958462314044	200.5772213175561
200.6173792012549	200.5636047632022	200.5185061378991	200.49918896471797	200.65875863895235	200.544199511524	200.68908397831214	200.50809267547086	200.78294875141077	200.77231334898548	200.8461517094837	200.47628786447308	200.60760838645936	200.41180356819885	200.6743592608295	200.64833679198284	200.70459508690382	200.836425930917	200.63155963722156	200.59945439996383	200.5355824992648	200.51815528387598	200.4783787640001	200.70153202748298	200.43205787128343	200.56462313199435	200.57325019558286	200.6530390679198	200.55958462314044	200.523779523854
200.58096096379433	200.5636047632022	200.5185061378991	200.49918896471797	200.65875863895235	200.544199511524	200.68908397831214	200.50809267547086	200.71348618339744	200.72569679421457	200.73065925710787	200.47628786447308	200.5882616375339	200.41180356819885	200.59376650675446	200.64833679198284	200.68121906102954	200.836425930917	200.57205935456508	200.4454617893026	200.5355824992648	200.51815528387598	200.45799666177953	200.69340123941996	200.43205787128343	200.56462313199435	200.57325019558286	200.6530390679198	200.50637166864965	200.523779523854
200.58096096379433	200.549979066285	200.45527079264326	200.49918896471797	200.65328820111918	200.544199511524	200.68908397831214	200.47221077403276	200.6912544118529	200.62021357429614	200.73065925710787	200.47628786447308	200.5882616375339	200.41180356819885	200.59376650675446	200.61729104151422	200.68121906102954	200.836425930917	200.57205935456508	200.4454617893026	200.5355824992648	200.4791519475707	200.45799666177953	200.5354637759139	200.43205787128343	200.56462313199435	200.57325019558286	200.6530390679198	200.50637166864965	200.523779523854
200.58096096379433	200.549979066285	200.3758479395025	200.49918896471797	200.575868619925	200.544199511524	200.68908397831214	200.47221077403276	200.63326871772185	200.62021357429614	200.68504562304204	200.47628786447308	200.5882616375339	200.41180356819885	200.59376650675446	200.61572281200634	200.68121906102954	200.836425930917	200.4700065843981	200.3060378618939	200.5355824992648	200.47820331874317	200.45799666177953	200.5354637759139	200.43205787128343	200.56462313199435	200.57325019558286	200.6530390679198	200.50637166864965	200.523779523854
200.58096096379433	200.549979066285	200.3758479395025	200.49918896471797	200.56985923206003	200.544199511524	200.68908397831214	200.47221077403276	200.63326871772185	200.62021357429614	200.68504562304204	200.47628786447308	200.5882616375339	200.41180356819885	200.59376650675446	200.61572281200634	200.55098349616168	200.79156050409466	200.44194607241786	200.3060378618939	200.5355824992648	200.47820331874317	200.45799666177953	200.53052400906577	200.43205787128343	200.56462313199435	200.57325019558286	200.6530390679198	200.50637166864965	200.523779523854
200.58096096379433	200.549979066285	200.3758479395025	200.49918896471797	200.55790275479544	200.45249010145702	200.68908397831214	200.47221077403276	200.45086597727834	200.54401433683572	200.68504562304204	200.47628786447308	200.5882616375339	200.41180356819885	200.59376650675446	200.56102103694099	200.55098349616168	200.76213277513887	200.44194607241786	200.3060378618939	200.5355824992648	200.47820331874317	200.3511017207462	200.53052400906577	200.43205787128343	200.56462313199435	200.57325019558286	200.6530390679198	200.50637166864965	200.523779523854
200.58096096379433	200.549979066285	200.3758479395025	200.49918896471797	200.55790275479544	200.43140866620988	200.68908397831214	200.47221077403276	200.45086597727834	200.54401433683572	200.68504562304204	200.47628786447308	200.58642443541194	200.41180356819885	200.59376650675446	200.56102103694099	200.55098349616168	200.72315824395452	200.41821208920453	200.3060378618939	200.5355824992648	200.4372586804985	200.3511017207462	200.53052400906577	200.43205787128343	200.56462313199435	200.44738522977082	200.6530390679198	200.50637166864965	200.523779523854
200.5608948273599	200.549979066285	200.3758479395025	200.49918896471797	200.55790275479544	200.3704882717402	200.55364359034115	200.47221077403276	200.45086597727834	200.54401433683572	200.6183791948505	200.47628786447308	200.58642443541194	200.41180356819885	200.59376650675446	200.48449869594498	200.55098349616168	200.55655644226923	200.41821208920453	200.3060378618939	200.53153653361883	200.4372586804985	200.3511017207462	200.53052400906577	200.43205787128343	200.56462313199435	200.44738522977082	200.6519185022799	200.50637166864965	200.523779523854
200.5608948273599	200.549979066285	200.3758479395025	200.49918896471797	200.55790275479544	200.3704882717402	200.55364359034115	200.47221077403276	200.45086597727834	200.46855241172412	200.6183791948505	200.47628786447308	200.58642443541194	200.41180356819885	200.59376650675446	200.48449869594498	200.55098349616168	200.52785321132038	200.41821208920453	200.3060378618939	200.53153653361883	200.4372586804985	200.3511017207462	200.53052400906577	200.43205787128343	200.56462313199435	200.44738522977082	200.61567203566082	200.50637166864965	200.523779523854
200.55957673138084	200.48622385170745	200.37518056387955	200.49918896471797	200.55790275479544	200.3704882717402	200.55364359034115	200.47221077403276	200.45086597727834	200.46855241172412	200.53744547964652	200.39491936985965	200.58642443541194	200.41180356819885	200.59376650675446	200.48449869594498	200.52635804314303	200.52785321132038	200.41821208920453	200.3060378618939	200.53153653361883	200.4372586804985	200.3511017207462	200.53052400906577	200.43205787128343	200.56462313199435	200.44738522977082	200.61567203566082	200.5044728702814	200.523779523854
200.55957673138084	200.48622385170745	200.37518056387955	200.49918896471797	200.42289532274177	200.3704882717402	200.55364359034115	200.47221077403276	200.45086597727834	200.46855241172412	200.53744547964652	200.34170261913752	200.58642443541194	200.41180356819885	200.59376650675446	200.48449869594498	200.52635804314303	200.52785321132038	200.41821208920453	200.3060378618939	200.53153653361883	200.41779263336977	200.3511017207462	200.53052400906577	200.40996025854275	200.56462313199435	200.3410199148166	200.61567203566082	200.5044728702814	200.523779523854
200.55957673138084	200.45730629563624	200.37518056387955	200.49918896471797	200.42289532274177	200.3704882717402	200.4415756065285	200.47221077403276	200.45086597727834	200.46855241172412	200.53744547964652	200.34170261913752	200.56618339947312	200.41180356819885	200.59376650675446	200.48449869594498	200.52635804314303	200.52785321132038	200.41821208920453	200.3060378618939	200.53153653361883	200.41779263336977	200.3511017207462	200.53052400906577	200.40996025854275	200.56462313199435	200.25919863410445	200.60013915090585	200.50237657513404	200.523779523854
200.55957673138084	200.45730629563624	200.37518056387955	200.49918896471797	200.39057363487058	200.3704882717402	200.4415756065285	200.47221077403276	200.45086597727834	200.46855241172412	200.53744547964652	200.34170261913752	200.56618339947312	200.41180356819885	200.5689996728974	200.48449869594498	200.52635804314303	200.52785321132038	200.41821208920453	200.3060378618939	200.51585137485955	200.38084133946106	200.3511017207462	200.53052400906577	200.40996025854275	200.56462313199435	200.25919863410445	200.60013915090585	200.50237657513404	200.523779523854
200.55957673138084	200.45730629563624	200.37518056387955	200.49918896471797	200.34739557310468	200.3704882717402	200.43108051066986	200.45891258523966	200.42814473646544	200.349430505645	200.53744547964652	200.34170261913752	200.56618339947312	200.41180356819885	200.5689996728974	200.48449869594498	200.4952118265613	200.5221154637877	200.41821208920453	200.3060378618939	200.51585137485955	200.38084133946106	200.3511017207462	200.53052400906577	200.40996025854275	200.56462313199435	200.25919863410445	200.54275463541018	200.50237657513404	200.523779523854
200.55957673138084	200.45730629563624	200.37518056387955	200.49918896471797	200.34739557310468	200.3704882717402	200.43108051066986	200.45891258523966	200.42814473646544	200.349430505645	200.53744547964652	200.34170261913752	200.51575962722094	200.41180356819885	200.5689996728974	200.48449869594498	200.4797402634585	200.5221154637877	200.41821208920453	200.3060378618939	200.51585137485955	200.38084133946106	200.3448106678893	200.46787122267753	200.40996025854275	200.53005408052263	200.25919863410445	200.54275463541018	200.50237657513404	200.49225990111816
200.55957673138084	200.45730629563624	200.37518056387955	200.49918896471797	200.34739557310468	200.3704882717402	200.43108051066986	200.45891258523966	200.4279345890039	200.349430505645	200.50544148460708	200.34170261913752	200.51575962722094	200.41180356819885	200.50674945464064	200.48449869594498	200.4797402634585	200.5221154637877	200.41821208920453	200.3060378618939	200.51585137485955	200.38084133946106	200.3448106678893	200.46787122267753	200.36968939161588	200.51617184101192	200.25919863410445	200.53424435046546	200.50237657513404	200.49225990111816
200.55957673138084	200.45730629563624	200.37518056387955	200.47720494860178	200.34739557310468	200.3704882717402	200.43108051066986	200.45891258523966	200.4279345890039	200.26225454775303	200.50544148460708	200.34170261913752	200.51575962722094	200.41180356819885	200.50674945464064	200.41436751888168	200.4797402634585	200.5221154637877	200.41821208920453	200.3060378618939	200.51585137485955	200.38084133946106	200.3448106678893	200.46787122267753	200.36968939161588	200.51617184101192	200.25919863410445	200.53424435046546	200.50237657513404	200.43990235625117
200.55957673138084	200.45730629563624	200.37518056387955	200.47720494860178	200.34739557310468	200.3704882717402	200.43108051066986	200.45891258523966	200.4279345890039	200.26225454775303	200.45689898067337	200.34170261913752	200.51575962722094	200.3599930257215	200.50674945464064	200.41436751888168	200.46512790143063	200.51329868203342	200.31493406116965	200.3060378618939	200.41903215918978	200.38084133946106	200.33530005498454	200.46787122267753	200.36968939161588	200.51617184101192	200.25702854562894	200.53424435046546	200.45944246939294	200.43990235625117
200.55957673138084	200.45248633708175	200.37518056387955	200.47720494860178	200.34739557310468	200.3704882717402	200.43108051066986	200.45891258523966	200.4279345890039	200.26225454775303	200.40392433760744	200.34170261913752	200.51575962722094	200.3599930257215	200.50674945464064	200.41436751888168	200.46512790143063	200.51329868203342	200.31493406116965	200.3060378618939	200.41903215918978	200.38084133946106	200.33530005498454	200.33211230915919	200.36968939161588	200.51617184101192	200.25702854562894	200.53424435046546	200.45944246939294	200.43990235625117
200.55957673138084	200.45248633708175	200.37518056387955	200.47720494860178	200.34739557310468	200.3704882717402	200.43108051066986	200.45891258523966	200.4279345890039	200.26225454775303	200.40392433760744	200.34170261913752	200.51575962722094	200.3599930257215	200.50674945464064	200.41436751888168	200.4191652761976	200.51329868203342	200.31493406116965	200.24225287251153	200.41903215918978	200.38084133946106	200.33530005498454	200.33211230915919	200.3305117415745	200.46633446872562	200.25702854562894	200.53424435046546	200.45944246939294	200.43990235625117
200.55957673138084	200.45248633708175	200.37518056387955	200.34248164409644	200.34739557310468	200.3704882717402	200.43108051066986	200.39289862911937	200.38700577977437	200.26225454775303	200.40392433760744	200.34170261913752	200.4642923692519	200.24119709987963	200.50674945464064	200.41436751888168	200.4191652761976	200.51329868203342	200.31493406116965	200.24225287251153	200.3936921083015	200.38084133946106	200.33530005498454	200.33211230915919	200.3305117415745	200.46633446872562	200.25702854562894	200.46519532381234	200.42986080192125	200.43990235625117
200.55957673138084	200.45248633708175	200.37518056387955	200.34248164409644	200.34739557310468	200.3704882717402	200.43108051066986	200.39289862911937	200.38700577977437	200.26225454775303	200.40392433760744	200.34170261913752	200.4642923692519	200.24119709987963	200.50674945464064	200.41436751888168	200.4191652761976	200.51329868203342	200.31493406116965	200.24225287251153	200.3936921083015	200.38084133946106	200.33530005498454	200.33211230915919	200.3305117415745	200.46633446872562	200.25702854562894	200.4486099329777	200.42986080192125	200.43990235625117
200.55957673138084	200.44463349044773	200.37518056387955	200.32081486444756	200.34739557310468	200.3704882717402	200.43108051066986	200.32220444009803	200.36211767432252	200.26225454775303	200.40392433760744	200.34170261913752	200.4642923692519	200.24119709987963	200.50674945464064	200.41436751888168	200.324388885078	200.51329868203342	200.31493406116965	200.24225287251153	200.3936921083015	200.3700613118326	200.33530005498454	200.33211230915919	200.3305117415745	200.38650626000552	200.25702854562894	200.4486099329777	200.42986080192125	200.39668579165414
200.523336164891	200.44463349044773	200.37518056387955	200.32081486444756	200.34739557310468	200.3648466431211	200.43108051066986	200.32220444009803	200.36211767432252	200.26225454775303	200.35686094886555	200.34170261913752	200.4642923692519	200.24119709987963	200.31035871057063	200.40362171043085	200.324388885078	200.51329868203342	200.31493406116965	200.24225287251153	200.3936921083015	200.3700613118326	200.33530005498454	200.33211230915919	200.29494811713826	200.37525470351895	200.24274097522036	200.3581458527421	200.2391936386117	200.39668579165414
200.523336164891	200.3791701970685	200.37518056387955	200.32081486444756	200.34739557310468	200.3648466431211	200.43108051066986	200.32220444009803	200.36211767432252	200.26225454775303	200.35686094886555	200.34170261913752	200.4642923692519	200.24119709987963	200.31035871057063	200.32286696803098	200.324388885078	200.51329868203342	200.31493406116965	200.24225287251153	200.3936921083015	200.3700613118326	200.33530005498454	200.3037698850985	200.29494811713826	200.37525470351895	200.24274097522036	200.3581458527421	200.2391936386117	200.39668579165414
200.523336164891	200.36878793819005	200.32289700076626	200.32081486444756	200.34739557310468	200.3648466431211	200.43108051066986	200.32220444009803	200.36211767432252	200.26225454775303	200.28332964580932	200.34170261913752	200.4642923692519	200.24119709987963	200.31035871057063	200.32286696803098	200.324388885078	200.51329868203342	200.31493406116965	200.21610932546486	200.36421756779757	200.3700613118326	200.33530005498454	200.3037698850985	200.29008459382	200.3464758157331	200.24274097522036	200.3581458527421	200.2391936386117	200.39668579165414
200.51833551517348	200.34688547668105	200.32289700076626	200.2535410583806	200.34739557310468	200.3648466431211	200.43108051066986	200.32220444009803	200.36211767432252	200.26225454775303	200.28332964580932	200.34170261913752	200.4642923692519	200.24119709987963	200.24684818094144	200.32286696803098	200.324388885078	200.51329868203342	200.31493406116965	200.21610932546486	200.36421756779757	200.3165877672115	200.33530005498454	200.3037698850985	200.29008459382	200.3464758157331	200.24274097522036	200.3581458527421	200.2391936386117	200.39668579165414
200.42900759390156	200.34688547668105	200.27126050886702	200.2535410583806	200.34739557310468	200.3192594844207	200.43108051066986	200.32220444009803	200.3419281569299	200.2614991220389	200.28332964580932	200.34170261913752	200.4642923692519	200.24119709987963	200.24684818094144	200.28296368703468	200.324388885078	200.51329868203342	200.31493406116965	200.21610932546486	200.36421756779757	200.31164841094483	200.33530005498454	200.3037698850985	200.20325649494183	200.3464758157331	200.24274097522036	200.3581458527421	200.2391936386117	200.39668579165414
200.39181994256515	200.33218586339657	200.27126050886702	200.2535410583806	200.34739557310468	200.31628394189073	200.43108051066986	200.32220444009803	200.31009643986138	200.2614991220389	200.28332964580932	200.33453568076737	200.4642923692519	200.23476785946454	200.24684818094144	200.28296368703468	200.324388885078	200.51329868203342	200.31493406116965	200.21610932546486	200.36421756779757	200.31164841094483	200.33530005498454	200.3037698850985	200.20325649494183	200.3464758157331	200.24274097522036	200.3581458527421	200.2391936386117	200.39668579165414
200.39181994256515	200.2767569887173	200.27126050886702	200.2535410583806	200.34739557310468	200.31628394189073	200.43108051066986	200.32220444009803	200.31009643986138	200.2614991220389	200.20993990375158	200.33453568076737	200.4642923692519	200.23476785946454	200.24006976032732	200.28296368703468	200.324388885078	200.45062540368386	200.31493406116965	200.21610932546486	200.36421756779757	200.31164841094483	200.32621944743556	200.3037698850985	200.20325649494183	200.3464758157331	200.24274097522036	200.3581458527421	200.2276443355227	200.39668579165414
200.39181994256515	200.2767569887173	200.27126050886702	200.2535410583806	200.32832053723126	200.31628394189073	200.38426035097805	200.2578963381569	200.31009643986138	200.2614991220389	200.20166430215917	200.33453568076737	200.4642923692519	200.23476785946454	200.24006976032732	200.28296368703468	200.324388885078	200.4113425802277	200.31493406116965	200.21610932546486	200.29429585934474	200.31164841094483	200.32621944743556	200.3037698850985	200.20325649494183	200.3464758157331	200.24274097522036	200.3581458527421	200.2276443355227	200.388050401185
200.39181994256515	200.27525794939135	200.27126050886702	200.2535410583806	200.29026796538975	200.31628394189073	200.36491839252244	200.2578963381569	200.31009643986138	200.2614991220389	200.20166430215917	200.33453568076737	200.4642923692519	200.23476785946454	200.2138859456954	200.28296368703468	200.324388885078	200.4113425802277	200.31493406116965	200.21610932546486	200.29429585934474	200.31164841094483	200.32621944743556	200.3037698850985	200.20325649494183	200.3464758157331	200.24274097522036	200.3581458527421	200.2276443355227	200.32850064319257
200.39181994256515	200.27525794939135	200.27126050886702	200.2535410583806	200.29026796538975	200.31628394189073	200.36491839252244	200.2578963381569	200.31009643986138	200.23347248910528	200.20166430215917	200.33216546320452	200.4642923692519	200.23476785946454	200.2138859456954	200.28296368703468	200.2658378281756	200.4113425802277	200.3139887666609	200.21610932546486	200.29429585934474	200.2996659831696	200.3220718426666	200.3037698850985	200.20325649494183	200.3464758157331	200.24274097522036	200.30622068389982	200.2276443355227	200.32850064319257
200.38622016805687	200.27525794939135	200.27126050886702	200.2535410583806	200.2507540033138	200.31628394189073	200.34873728997707	200.2578963381569	200.31009643986138	200.23347248910528	200.20166430215917	200.33216546320452	200.4642923692519	200.23476785946454	200.2138859456954	200.28296368703468	200.2658378281756	200.4113425802277	200.3139887666609	200.21610932546486	200.29429585934474	200.2996659831696	200.28556117572117	200.3037698850985	200.1961671720269	200.3464758157331	200.24274097522036	200.30622068389982	200.2276443355227	200.32850064319257
200.38622016805687	200.24595150201128	200.24048636451576	200.2535410583806	200.2507540033138	200.31628394189073	200.32449369220922	200.2578963381569	200.31009643986138	200.23347248910528	200.20166430215917	200.33163031592798	200.4642923692519	200.23476785946454	200.2138859456954	200.28296368703468	200.2658378281756	200.4113425802277	200.3139887666609	200.21610932546486	200.29429585934474	200.2996659831696	200.28556117572117	200.3037698850985	200.18317064944864	200.3464758157331	200.24274097522036	200.29729522215982	200.2276443355227	200.32850064319257
200.30570825164887	200.24595150201128	200.24048636451576	200.2535410583806	200.2507540033138	200.31628394189073	200.32449369220922	200.2578963381569	200.31009643986138	200.23347248910528	200.20166430215917	200.33163031592798	200.4642923692519	200.23476785946454	200.2138859456954	200.28296368703468	200.2658378281756	200.4113425802277	200.3139887666609	200.21610932546486	200.29429585934474	200.2952757456267	200.28556117572117	200.3037698850985	200.18317064944864	200.3464758157331	200.24274097522036	200.29729522215982	200.2005004827621	200.32850064319257
200.30570825164887	200.24526108163025	200.24048636451576	200.2535410583806	200.2507540033138	200.31628394189073	200.32449369220922	200.2578963381569	200.29432542663565	200.23347248910528	200.20166430215917	200.33163031592798	200.3822440411073	200.23476785946454	200.2138859456954	200.28296368703468	200.20967473425245	200.4113425802277	200.3139887666609	200.21610932546486	200.29429585934474	200.2952757456267	200.28556117572117	200.3037698850985	200.18317064944864	200.3464758157331	200.2101781641177	200.29729522215982	200.2005004827621	200.32850064319257
200.30570825164887	200.24526108163025	200.22682305265903	200.19532520127126	200.2507540033138	200.31628394189073	200.32449369220922	200.2578963381569	200.29432542663565	200.23347248910528	200.20166430215917	200.2896009054815	200.37179899253226	200.23476785946454	200.2138859456954	200.28296368703468	200.19138932427472	200.37604584084025	200.31179760277212	200.21610932546486	200.29429585934474	200.25487330307462	200.28556117572117	200.3037698850985	200.18317064944864	200.3464758157331	200.2101781641177	200.29729522215982	200.2005004827621	200.32850064319257
200.30570825164887	200.24526108163025	200.22682305265903	200.19532520127126	200.23583132420734	200.31628394189073	200.32449369220922	200.2578963381569	200.29432542663565	200.23347248910528	200.1983688547962	200.2896009054815	200.3422191162276	200.2110706896089	200.19824823596113	200.26798684760666	200.19138932427472	200.37604584084025	200.29917489765165	200.21610932546486	200.29429585934474	200.25487330307462	200.28556117572117	200.26802533585098	200.18317064944864	200.3464758157331	200.2101781641177	200.2764567085284	200.2005004827621	200.29402246170628
200.30001773271215	200.24526108163025	200.20002055124436	200.19532520127126	200.23583132420734	200.31628394189073	200.32449369220922	200.2578963381569	200.29432542663565	200.1715977707942	200.1983688547962	200.2752349543668	200.30425756516908	200.2110706896089	200.19824823596113	200.26798684760666	200.19138932427472	200.37604584084025	200.29917489765165	200.21610932546486	200.28182134564898	200.25487330307462	200.28556117572117	200.26802533585098	200.18317064944864	200.3464758157331	200.2101781641177	200.2764567085284	200.2005004827621	200.29402246170628
200.30001773271215	200.24210885910304	200.20002055124436	200.19532520127126	200.20499524315412	200.31628394189073	200.28836194664242	200.2578963381569	200.29432542663565	200.1715977707942	200.18616498336422	200.2752349543668	200.27188352101723	200.2110706896089	200.17639940501607	200.26516882179988	200.19138932427472	200.36242721730352	200.26612576211147	200.21610932546486	200.26703621786982	200.25487330307462	200.28556117572117	200.24510094477978	200.18317064944864	200.28949474962104	200.19931889168564	200.2764567085284	200.2005004827621	200.28984075413177
200.29483098820145	200.24210885910304	200.20002055124436	200.19532520127126	200.18354226635103	200.31628394189073	200.28836194664242	200.2578963381569	200.29432542663565	200.1715977707942	200.18616498336422	200.25625986169908	200.27188352101723	200.2110706896089	200.17639940501607	200.2528670086453	200.19138932427472	200.36242721730352	200.2317518087899	200.21610932546486	200.26703621786982	200.25487330307462	200.28556117572117	200.19264207922097	200.18317064944864	200.28949474962104	200.19931889168564	200.2764567085284	200.2005004827621	200.28984075413177
200.29483098820145	200.15210763455607	200.20002055124436	200.19532520127126	200.18354226635103	200.31628394189073	200.28836194664242	200.2508673137667	200.29432542663565	200.1715977707942	200.18616498336422	200.25625986169908	200.27188352101723	200.2110706896089	200.17639940501607	200.2528670086453	200.19138932427472	200.3167379084969	200.2317518087899	200.21610932546486	200.26703621786982	200.25487330307462	200.28556117572117	200.17678263981512	200.18317064944864	200.28629586400928	200.19931889168564	200.2764567085284	200.2005004827621	200.21517436913058
200.2584764861279	200.15210763455607	200.20002055124436	200.1939403415361	200.18354226635103	200.31628394189073	200.2574778567593	200.2508673137667	200.29069620101544	200.1715977707942	200.18616498336422	200.25625986169908	200.25562091437476	200.2110706896089	200.17639940501607	200.2334304873476	200.19138932427472	200.31405192420308	200.2317518087899	200.21610932546486	200.26703621786982	200.192772611862	200.28556117572117	200.17678263981512	200.18317064944864	200.28629586400928	200.19931889168564	200.2764567085284	200.2005004827621	200.21517436913058
200.23733018679127	200.15210763455607	200.20002055124436	200.19386788668461	200.18354226635103	200.31628394189073	200.2574778567593	200.22930966242086	200.29069620101544	200.1715977707942	200.18616498336422	200.25625986169908	200.22225400109713	200.2110706896089	200.17639940501607	200.2334304873476	200.19138932427472	200.31405192420308	200.2317518087899	200.21610932546486	200.26703621786982	200.192772611862	200.2797720476721	200.17678263981512	200.18317064944864	200.28383607420182	200.19931889168564	200.25378124564358	200.2005004827621	200.21517436913058
200.23470667346493	200.15210763455607	200.20002055124436	200.19386788668461	200.1428165055415	200.3087493556298	200.2574778567593	200.22930966242086	200.28409814413075	200.1715977707942	200.18616498336422	200.24370868553308	200.22225400109713	200.2110706896089	200.17639940501607	200.2334304873476	200.19138932427472	200.31405192420308	200.2317518087899	200.21610932546486	200.2626754774933	200.192772611862	200.2797720476721	200.17678263981512	200.11944577363485	200.28383607420182	200.19931889168564	200.25378124564358	200.2005004827621	200.21517436913058
200.2168874719023	200.15210763455607	200.19476814800828	200.19386788668461	200.1428165055415	200.3087493556298	200.2412566199416	200.22930966242086	200.28409814413075	200.1715977707942	200.18616498336422	200.24370868553308	200.22225400109713	200.2110706896089	200.17639940501607	200.23261065133642	200.1840386545827	200.31405192420308	200.2317518087899	200.20339148718412	200.2406267216886	200.192772611862	200.2797720476721	200.17678263981512	200.11944577363485	200.28383607420182	200.19931889168564	200.25378124564358	200.16081018374163	200.20341120600187
200.19227595314794	200.15210763455607	200.19476814800828	200.18926983156607	200.1428165055415	200.27392263385372	200.2412566199416	200.22930966242086	200.28409814413075	200.17103516306224	200.18616498336422	200.2230893940411	200.21822286902648	200.2110706896089	200.17639940501607	200.23261065133642	200.1840386545827	200.27908656097688	200.2317518087899	200.20339148718412	200.2406267216886	200.192772611862	200.2646005303655	200.17678263981512	200.11944577363485	200.28383607420182	200.17799661500354	200.25378124564358	200.16081018374163	200.20341120600187
200.17210619909258	200.15210763455607	200.19476814800828	200.1866124919287	200.10561120799574	200.2030784447759	200.2412566199416	200.2252435542882	200.2672800533571	200.17103516306224	200.18616498336422	200.2230893940411	200.21822286902648	200.2110706896089	200.17639940501607	200.23261065133642	200.1840386545827	200.27908656097688	200.2317518087899	200.18538489276804	200.197730655387	200.192772611862	200.23952978361982	200.16273468180688	200.11944577363485	200.239075699982	200.17799661500354	200.25378124564358	200.14874401068388	200.18351910415603
200.17210619909258	200.15210763455607	200.1924764161246	200.1866124919287	200.10561120799574	200.1954576211549	200.21490029444843	200.2252435542882	200.2672800533571	200.17103516306224	200.18200336086664	200.2230893940411	200.21822286902648	200.2110706896089	200.16824463909856	200.23261065133642	200.18267362912212	200.27908656097688	200.2317518087899	200.18538489276804	200.197730655387	200.192772611862	200.22050428015083	200.16273468180688	200.11944577363485	200.17924299843656	200.16626234953844	200.25378124564358	200.14874401068388	200.18351910415603
200.17210619909258	200.15210763455607	200.1924764161246	200.1866124919287	200.10561120799574	200.1954576211549	200.21490029444843	200.20205573674582	200.2672800533571	200.17103516306224	200.18200336086664	200.19188630174972	200.19838699478709	200.2110706896089	200.16824463909856	200.23261065133642	200.18267362912212	200.27908656097688	200.2317518087899	200.18538489276804	200.17157874947992	200.192772611862	200.22050428015083	200.16273468180688	200.11944577363485	200.17924299843656	200.12582634986234	200.25378124564358	200.14874401068388	200.18351910415603
200.17210619909258	200.15210763455607	200.18969930080928	200.1866124919287	200.10561120799574	200.1954576211549	200.21490029444843	200.1885356132471	200.2672800533571	200.17103516306224	200.18200336086664	200.19188630174972	200.19838699478709	200.2110706896089	200.1450844478206	200.23261065133642	200.18267362912212	200.27908656097688	200.2317518087899	200.16735007209857	200.17157874947992	200.192772611862	200.19641038343536	200.16273468180688	200.11944577363485	200.16233677415084	200.1057641840285	200.17591301919362	200.14721844984692	200.18351910415603
200.17210619909258	200.15210763455607	200.18969930080928	200.1866124919287	200.10561120799574	200.1870400735958	200.21490029444843	200.1885356132471	200.2341421804177	200.17103516306224	200.14015199856982	200.19188630174972	200.19838699478709	200.2110706896089	200.1450844478206	200.20285142226018	200.18267362912212	200.27908656097688	200.2244044249503	200.16735007209857	200.17157874947992	200.192772611862	200.19641038343536	200.16273468180688	200.11944577363485	200.16233677415084	200.1057641840285	200.17591301919362	200.14721844984692	200.18351910415603
200.17210619909258	200.15210763455607	200.16288051369068	200.18560695477717	200.10561120799574	200.1870400735958	200.19636013543015	200.13076442430955	200.2341421804177	200.17103516306224	200.14015199856982	200.1873730023454	200.18270273571036	200.2110706896089	200.1450844478206	200.2013916820773	200.17573379943087	200.27908656097688	200.2244044249503	200.16735007209857	200.17157874947992	200.192772611862	200.19641038343536	200.16273468180688	200.11944577363485	200.16233677415084	200.1057641840285	200.17591301919362	200.14721844984692	200.18351910415603
200.17210619909258	200.15210763455607	200.16288051369068	200.18560695477717	200.07919350069497	200.1870400735958	200.18641556183977	200.13076442430955	200.2341421804177	200.17103516306224	200.14015199856982	200.1873730023454	200.18270273571036	200.2110706896089	200.1450844478206	200.1941778408735	200.17573379943087	200.27908656097688	200.20173108860212	200.16735007209857	200.17157874947992	200.192772611862	200.19641038343536	200.16273468180688	200.11944577363485	200.14893587538603	200.1057641840285	200.17591301919362	200.13325151752775	200.18351910415603
200.17210619909258	200.14899282470495	200.16288051369068	200.18560695477717	200.07919350069497	200.1870400735958	200.18558903670228	200.13076442430955	200.21064568733567	200.1518720203425	200.14015199856982	200.16682534589398	200.18270273571036	200.2110706896089	200.13237136863415	200.1941778408735	200.1584543089673	200.2671860395783	200.2011421471083	200.16735007209857	200.17157874947992	200.192772611862	200.1684806805702	200.16273468180688	200.11944577363485	200.14766130829017	200.1057641840285	200.17591301919362	200.13325151752775	200.1677195634813
200.17210619909258	200.14104012427225	200.16288051369068	200.18560695477717	200.07919350069497	200.1870400735958	200.18558903670228	200.12815804409618	200.21064568733567	200.13225839686902	200.12641725715042	200.16682534589398	200.18270273571036	200.2110706896089	200.13237136863415	200.1941778408735	200.1584543089673	200.21755883335067	200.2011421471083	200.13587028787745	200.17157874947992	200.183547891738	200.1684806805702	200.16273468180688	200.11944577363485	200.14766130829017	200.10149690590066	200.17591301919362	200.13325151752775	200.1677195634813
200.14603091974524	200.14104012427225	200.13416307118723	200.18041457935064	200.07919350069497	200.1870400735958	200.14579053630328	200.12815804409618	200.21064568733567	200.13225839686902	200.12641725715042	200.14555283052186	200.15557507814972	200.2110706896089	200.13236824337847	200.1897620406845	200.15762049558754	200.21213974150174	200.2011421471083	200.13587028787745	200.17157874947992	200.183547891738	200.1684806805702	200.14883937194563	200.110782201389	200.14766130829017	200.10149690590066	200.17591301919362	200.13325151752775	200.1677195634813
200.14603091974524	200.14104012427225	200.13416307118723	200.18041457935064	200.07919350069497	200.1870400735958	200.14579053630328	200.12815804409618	200.21064568733567	200.13225839686902	200.12641725715042	200.14555283052186	200.15365383302387	200.2110706896089	200.13236824337847	200.1897620406845	200.15762049558754	200.21213974150174	200.2011421471083	200.13587028787745	200.17125178429242	200.183547891738	200.1684806805702	200.1416237956433	200.107890834504	200.14766130829017	200.10149690590066	200.1731842273874	200.1332172341355	200.1677195634813
200.14603091974524	200.14104012427225	200.13416307118723	200.1662617472308	200.07919350069497	200.1870400735958	200.14579053630328	200.12815804409618	200.21064568733567	200.13225839686902	200.12641725715042	200.14555283052186	200.15365383302387	200.2110706896089	200.12631849401328	200.1897620406845	200.15762049558754	200.21213974150174	200.2011421471083	200.13587028787745	200.17125178429242	200.17612211291492	200.1684806805702	200.1416237956433	200.107890834504	200.14766130829017	200.10149690590066	200.16037623113297	200.1332172341355	200.1677195634813
200.14603091974524	200.14104012427225	200.13416307118723	200.1576625372333	200.07919350069497	200.1870400735958	200.14579053630328	200.12815804409618	200.21064568733567	200.11939534308988	200.12641725715042	200.13381140644924	200.15050411036395	200.18080365422426	200.1216307292814	200.1897620406845	200.15762049558754	200.21213974150174	200.2011421471083	200.13587028787745	200.17125178429242	200.175077630741	200.1684806805702	200.1416237956433	200.107890834504	200.14766130829017	200.10149690590066	200.14751885163815	200.10513242209922	200.1677195634813
200.13549563036602	200.14104012427225	200.13416307118723	200.1576625372333	200.07919350069497	200.12475634771008	200.14579053630328	200.12815804409618	200.21064568733567	200.11939534308988	200.10854040629093	200.13381140644924	200.14932621863858	200.15671250505648	200.11526198488957	200.1897620406845	200.14551646618114	200.21213974150174	200.2011421471083	200.13587028787745	200.17125178429242	200.175077630741	200.1684806805702	200.1416237956433	200.1011486830573	200.14766130829017	200.098479366075	200.14751885163815	200.0855350443034	200.15872815328748
200.134880319436	200.11350312472175	200.13416307118723	200.1576625372333	200.07919350069497	200.12475634771008	200.14579053630328	200.12815804409618	200.1996557980231	200.11939534308988	200.10854040629093	200.13381140644924	200.11590779034125	200.15671250505648	200.11526198488957	200.1897620406845	200.13873972846145	200.2090225069986	200.2011421471083	200.13587028787745	200.1643433093926	200.16101190789948	200.1684806805702	200.1416237956433	200.07863845042021	200.14003898393278	200.098479366075	200.12260333085908	200.07946228518813	200.15872815328748
200.134880319436	200.10485929177807	200.1128635346241	200.15700828291625	200.07919350069497	200.12475634771008	200.14579053630328	200.12815804409618	200.19057164087593	200.11939534308988	200.09640132227457	200.13256011762246	200.11215154662324	200.15671250505648	200.10188173841598	200.17360468116124	200.13873972846145	200.18134901914527	200.2011421471083	200.12852909203121	200.161985835957	200.13178266741804	200.1684806805702	200.14008518709758	200.07863845042021	200.13836939258607	200.098479366075	200.11796568702925	200.07946228518813	200.15872815328748
200.13359720709173	200.10485929177807	200.1128635346241	200.15700828291625	200.07919350069497	200.11972110078966	200.14579053630328	200.12815804409618	200.16646932695915	200.11939534308988	200.09640132227457	200.12957403295096	200.11215154662324	200.15671250505648	200.10188173841598	200.17360468116124	200.13873972846145	200.16456211126913	200.2011421471083	200.1081159169626	200.161985835957	200.1306013165735	200.1383255472797	200.14008518709758	200.07863845042021	200.13836939258607	200.09300538576667	200.11796568702925	200.07726402570222	200.15872815328748
200.1299100081799	200.10485929177807	200.1128635346241	200.15700828291625	200.07919350069497	200.11972110078966	200.14579053630328	200.12815804409618	200.1385220090771	200.11939534308988	200.09640132227457	200.12957403295096	200.1083477755579	200.15671250505648	200.10188173841598	200.17360468116124	200.13873972846145	200.1216947431631	200.2011421471083	200.1005242572553	200.1589854198014	200.1306013165735	200.1383255472797	200.09582400995666	200.07863845042021	200.13836939258607	200.09300538576667	200.11796568702925	200.07726402570222	200.15872815328748
200.1299100081799	200.10485929177807	200.1128635346241	200.13400617092134	200.07919350069497	200.11936720458786	200.14579053630328	200.1189049422935	200.1385220090771	200.11939534308988	200.09640132227457	200.12957403295096	200.1083477755579	200.15671250505648	200.09824774386897	200.17360468116124	200.12955223847936	200.1216947431631	200.17205657830533	200.1005242572553	200.1589854198014	200.1306013165735	200.13665107014722	200.09241921678105	200.07863845042021	200.13836939258607	200.09300538576667	200.11796568702925	200.07726402570222	200.14137354604992
200.12558494120714	200.10485929177807	200.1128635346241	200.1200599445896	200.0559051607664	200.11936720458786	200.14579053630328	200.1071242536941	200.1385220090771	200.11939534308988	200.09640132227457	200.12957403295096	200.1083477755579	200.15671250505648	200.0827764068323	200.17360468116124	200.1166786537676	200.1216947431631	200.17205657830533	200.1005242572553	200.15599883834741	200.1230616424364	200.13665107014722	200.09241921678105	200.07863845042021	200.13831054083136	200.09300538576667	200.11796568702925	200.07726402570222	200.13493281731297
200.12340219389262	200.0966001345159	200.09654219594503	200.1200599445896	200.0559051607664	200.11936720458786	200.14579053630328	200.08542638793975	200.1385220090771	200.11939534308988	200.08914338979218	200.12002797252967	200.1083477755579	200.15671250505648	200.0827764068323	200.17360468116124	200.1130367114576	200.1216947431631	200.17205657830533	200.1005242572553	200.15599883834741	200.1230616424364	200.13665107014722	200.09241921678105	200.07863845042021	200.1231937440932	200.09300538576667	200.11796568702925	200.0609619483078	200.11691250482778
200.12340219389262	200.07587124681524	200.09654219594503	200.1200599445896	200.0559051607664	200.11936720458786	200.14101445525895	200.06932945497903	200.1385220090771	200.11939534308988	200.08914338979218	200.1166450068218	200.1083477755579	200.1233272182052	200.07942157136978	200.17360468116124	200.1130367114576	200.1216947431631	200.17205657830533	200.1005242572553	200.15599883834741	200.1230616424364	200.13347223552614	200.09140817258694	200.07590657142646	200.11852262319118	200.09300538576667	200.10857776121432	200.0609619483078	200.11691250482778
200.12340219389262	200.07587124681524	200.0928529744422	200.1200599445896	200.05183211232654	200.11936720458786	200.13182172624647	200.06932945497903	200.1385220090771	200.11939534308988	200.08914338979218	200.1166450068218	200.1083477755579	200.1233272182052	200.07942157136978	200.17360468116124	200.1130367114576	200.1216947431631	200.14820832818597	200.1005242572553	200.15599883834741	200.1230616424364	200.1123608495457	200.09140817258694	200.07590657142646	200.1169673896103	200.09300538576667	200.10857776121432	200.0609619483078	200.11691250482778
200.12340219389262	200.07558615326877	200.0928529744422	200.1200599445896	200.05183211232654	200.11936720458786	200.13182172624647	200.06932945497903	200.12859384280603	200.1049556039797	200.0782734395615	200.1166450068218	200.1083477755579	200.12188150577805	200.07942157136978	200.17215332834266	200.1081007025051	200.1216947431631	200.14820832818597	200.1005242572553	200.11783174796335	200.1153553683069	200.11176212405002	200.09140817258694	200.07590657142646	200.10956251204263	200.09300538576667	200.10857776121432	200.0609619483078	200.11691250482778
200.12340219389262	200.07558615326877	200.0928529744422	200.1200599445896	200.05183211232654	200.11936720458786	200.13182172624647	200.06932945497903	200.12859384280603	200.1049556039797	200.0782734395615	200.10343825537345	200.1044075917483	200.12188150577805	200.07942157136978	200.16702264010888	200.1081007025051	200.1216947431631	200.14820832818597	200.1005242572553	200.10730666707326	200.1153553683069	200.11176212405002	200.09140817258694	200.07590657142646	200.10956251204263	200.08013142312257	200.10857776121432	200.0609619483078	200.10211686871534
200.12340219389262	200.05773164781235	200.0928529744422	200.1139126272274	200.05183211232654	200.11936720458786	200.13182172624647	200.06932945497903	200.12859384280603	200.09407727378232	200.0782734395615	200.10343825537345	200.09794643394298	200.12188150577805	200.07942157136978	200.16278615874702	200.1081007025051	200.1216947431631	200.14820832818597	200.09550625695033	200.0903478219834	200.1002264832277	200.11176212405002	200.09140817258694	200.07590657142646	200.10956251204263	200.08013142312257	200.10857776121432	200.0609619483078	200.10211686871534
200.12340219389262	200.05773164781235	200.0928529744422	200.1139126272274	200.05183211232654	200.11936720458786	200.13182172624647	200.06932945497903	200.12859384280603	200.09407727378232	200.0782734395615	200.10343825537345	200.09794643394298	200.11118453519504	200.07942157136978	200.1529322011582	200.10037206706383	200.1216947431631	200.14820832818597	200.09550625695033	200.0903478219834	200.09829795706435	200.1048887105796	200.09140817258694	200.07590657142646	200.10128857843173	200.08013142312257	200.10857776121432	200.0609619483078	200.10211686871534
200.10383995084382	200.05773164781235	200.07030684283146	200.1139126272274	200.05183211232654	200.11936720458786	200.13022497268764	200.06932945497903	200.12859384280603	200.09407727378232	200.0782734395615	200.10343825537345	200.09794643394298	200.11118453519504	200.07942157136978	200.14561443520378	200.10037206706383	200.1216947431631	200.14820832818597	200.09550625695033	200.0903478219834	200.09829795706435	200.09780618975805	200.09140817258694	200.07590657142646	200.10128857843173	200.08013142312257	200.10857776121432	200.0609619483078	200.08555136108473
200.10383995084382	200.05773164781235	200.0696545764565	200.1139126272274	200.05183211232654	200.11936720458786	200.13022497268764	200.064900805428	200.08020823574952	200.09407727378232	200.0782734395615	200.08993905854885	200.09537711175514	200.098481029116	200.07942157136978	200.14527913100295	200.10037206706383	200.1216947431631	200.14820832818597	200.07798773470483	200.0903478219834	200.09829795706435	200.09780618975805	200.07385444756676	200.07590657142646	200.10128857843173	200.08013142312257	200.10857776121432	200.0609619483078	200.08555136108473
200.10383995084382	200.05773164781235	200.0696545764565	200.1139126272274	200.05183211232654	200.11936720458786	200.13022497268764	200.064900805428	200.08020823574952	200.09407727378232	200.0782734395615	200.08993905854885	200.09537711175514	200.08697827212222	200.07942157136978	200.11460507057922	200.10037206706383	200.11002362971755	200.14820832818597	200.07158578785496	200.0903478219834	200.09829795706435	200.09780618975805	200.07385444756676	200.07590657142646	200.10128857843173	200.08013142312257	200.10857776121432	200.0609619483078	200.08555136108473
200.0983149940878	200.05773164781235	200.0696545764565	200.1139126272274	200.05183211232654	200.11936720458786	200.13022497268764	200.064900805428	200.08020823574952	200.09407727378232	200.0782734395615	200.07146111140236	200.09537711175514	200.08398717505335	200.07942157136978	200.10502636074202	200.0872899719449	200.11002362971755	200.13523311174552	200.07041783153682	200.0903478219834	200.09315667215907	200.09780618975805	200.07385444756676	200.07590657142646	200.10128857843173	200.08013142312257	200.10857776121432	200.05382149732037	200.08555136108473
200.0983149940878	200.05773164781235	200.0696545764565	200.10647160038133	200.05183211232654	200.0985151387164	200.13022497268764	200.064900805428	200.08020823574952	200.0889747860867	200.0782734395615	200.07146111140236	200.09145866648487	200.08134149157735	200.07942157136978	200.08755840101085	200.07125366462185	200.10618775950684	200.13523311174552	200.07041783153682	200.0903478219834	200.09315667215907	200.09780618975805	200.07385444756676	200.07590657142646	200.09395784887658	200.08013142312257	200.10857776121432	200.05382149732037	200.08555136108473
200.0983149940878	200.05773164781235	200.0696545764565	200.10647160038133	200.05183211232654	200.09667428124013	200.1149315744724	200.064900805428	200.08020823574952	200.0889747860867	200.0782734395615	200.07146111140236	200.09145866648487	200.08134149157735	200.07942157136978	200.08755840101085	200.07125366462185	200.10169610559691	200.1135819763038	200.07041783153682	200.08839422062445	200.09188200064895	200.09780618975805	200.07385444756676	200.07590657142646	200.0928930865852	200.07097157052272	200.1044419244364	200.05382149732037	200.08555136108473
200.0983149940878	200.05773164781235	200.05924670320417	200.10647160038133	200.05183211232654	200.09667428124013	200.1149315744724	200.064900805428	200.08020823574952	200.0889747860867	200.06952758058682	200.06170920925763	200.09145866648487	200.0774821895916	200.07942157136978	200.08755840101085	200.07125366462185	200.10169610559691	200.1135819763038	200.07041783153682	200.08839422062445	200.09188200064895	200.09586722590288	200.07385444756676	200.06222261905307	200.09133410302056	200.07097157052272	200.09233209875563	200.05382149732037	200.08555136108473
200.0983149940878	200.0570410401705	200.05924670320417	200.096660577841	200.05183211232654	200.0935579428229	200.10630376393672	200.064900805428	200.08020823574952	200.0889747860867	200.06952758058682	200.05989789361124	200.09145866648487	200.0774821895916	200.07942157136978	200.07601390041177	200.07125366462185	200.10169610559691	200.1035110945203	200.06915895996613	200.08839422062445	200.07907037344583	200.08383706458665	200.07385444756676	200.06222261905307	200.0882295521062	200.07097157052272	200.09233209875563	200.05382149732037	200.08555136108473
200.0983149940878	200.04958799448548	200.05924670320417	200.08465417208598	200.05183211232654	200.0935579428229	200.1032815255432	200.064900805428	200.08020823574952	200.08778380012117	200.06952758058682	200.05989789361124	200.09145866648487	200.0774821895916	200.07827483378688	200.07601390041177	200.05925989050175	200.10169610559691	200.1035110945203	200.06915895996613	200.0841848003762	200.06209174990775	200.07961361076067	200.07385444756676	200.05463943928714	200.0882295521062	200.06655879675043	200.08902601456396	200.05382149732037	200.08208040287926
200.0983149940878	200.04958799448548	200.05924670320417	200.08465417208598	200.05183211232654	200.0935579428229	200.09933297053834	200.064900805428	200.08020823574952	200.06988468128262	200.06952758058682	200.05989789361124	200.09145866648487	200.0774821895916	200.07827483378688	200.07601390041177	200.0525789425531	200.0992917081824	200.0983059686226	200.06406938441992	200.0841848003762	200.06209174990775	200.07961361076067	200.07385444756676	200.05463943928714	200.0882295521062	200.05721260962815	200.08110340180136	200.05382149732037	200.067662770104
200.0820228025313	200.03536759082772	200.05924670320417	200.0655798360046	200.05183211232654	200.0935579428229	200.094148524128	200.064900805428	200.08020823574952	200.06988468128262	200.06952758058682	200.05989789361124	200.09123899877778	200.07242076456586	200.07453132264862	200.07601390041177	200.0525789425531	200.0992917081824	200.09163322577075	200.06406938441992	200.0841848003762	200.06209174990775	200.07961361076067	200.07385444756676	200.05463943928714	200.07738871295615	200.05721260962815	200.08110340180136	200.0529564015801	200.06210760483302
200.07494594990663	200.03536759082772	200.05924670320417	200.0655798360046	200.042901707708	200.0935579428229	200.094148524128	200.064900805428	200.08020823574952	200.06988468128262	200.06952758058682	200.05989789361124	200.09123899877778	200.07242076456586	200.06836643735065	200.07601390041177	200.0525789425531	200.09690009428056	200.08296286226437	200.06406938441992	200.07582953855325	200.06209174990775	200.0774973712702	200.07385444756676	200.05463943928714	200.07738871295615	200.05721260962815	200.07663164931242	200.0529564015801	200.0610375320735
200.07494594990663	200.03536759082772	200.05487242949863	200.0655798360046	200.042901707708	200.09070982773312	200.094148524128	200.064900805428	200.08020823574952	200.06988468128262	200.06045416901227	200.05989789361124	200.08374990586452	200.07242076456586	200.06836643735065	200.07601390041177	200.0525789425531	200.09690009428056	200.07405752807128	200.05140271679156	200.07582953855325	200.05997923859292	200.0774973712702	200.07385444756676	200.05463943928714	200.07564119006636	200.05721260962815	200.04762155624456	200.0529564015801	200.0610375320735
200.07494594990663	200.03536759082772	200.05487242949863	200.0655798360046	200.042901707708	200.08841137389572	200.094148524128	200.064900805428	200.0801336003957	200.06988468128262	200.06045416901227	200.05989789361124	200.06438814701426	200.07109434517756	200.06836643735065	200.06253649066915	200.0525789425531	200.09511030203768	200.0709658981198	200.05140271679156	200.07582953855325	200.04678999457167	200.0774973712702	200.06881556547344	200.05463943928714	200.07397658996103	200.0560743660652	200.04762155624456	200.0426946541866	200.05400988178812
200.07494594990663	200.03536759082772	200.05127057935073	200.0655798360046	200.042901707708	200.07277992732915	200.0916710354157	200.064900805428	200.07621009402504	200.06988468128262	200.05446205455522	200.05989789361124	200.06438814701426	200.07109434517756	200.06836643735065	200.06253649066915	200.04494880427896	200.09511030203768	200.0709658981198	200.04255540537903	200.07317179297965	200.04678999457167	200.0774973712702	200.06881556547344	200.05463943928714	200.07397658996103	200.0560743660652	200.04762155624456	200.0426946541866	200.04820529215158
200.07494594990663	200.03054407813488	200.04253329557548	200.0655798360046	200.042901707708	200.07277992732915	200.067171885918	200.064900805428	200.07621009402504	200.06988468128262	200.04897574250305	200.05341731979485	200.04799862068933	200.06835469984838	200.05498590942042	200.05403471234945	200.04494880427896	200.09511030203768	200.0709658981198	200.04255540537903	200.07317179297965	200.03269340406058	200.0774973712702	200.06881556547344	200.05463943928714	200.07397658996103	200.0560743660652	200.04762155624456	200.0426946541866	200.04225330552262
200.0601405528451	200.03054407813488	200.04253329557548	200.0655798360046	200.042901707708	200.07277992732915	200.067171885918	200.064900805428	200.07621009402504	200.06988468128262	200.0397159694298	200.05269304422717	200.04799862068933	200.06835469984838	200.04070123253229	200.04699193541356	200.04494880427896	200.09030444769851	200.0709658981198	200.04255540537903	200.07111989033925	200.03269340406058	200.0774973712702	200.06274113724072	200.05463943928714	200.0734457615276	200.0560743660652	200.04762155624456	200.0426946541866	200.04225330552262
200.0601405528451	200.03054407813488	200.0402273852512	200.0655798360046	200.042901707708	200.04728612778666	200.067171885918	200.064900805428	200.07113552007482	200.06988468128262	200.0301314406549	200.05269304422717	200.04799862068933	200.06835469984838	200.04070123253229	200.04699193541356	200.04494880427896	200.08290414685115	200.0709658981198	200.04255540537903	200.06022182875054	200.03269340406058	200.07269355567286	200.06242385744812	200.05463943928714	200.06977723413948	200.0560743660652	200.04762155624456	200.0409864295233	200.03833196160275
200.0601405528451	200.03054407813488	200.0402273852512	200.0655798360046	200.042901707708	200.04065721332304	200.06335888933793	200.064900805428	200.06886643040212	200.05703306167476	200.0301314406549	200.05269304422717	200.04799862068933	200.06375945740686	200.04070123253229	200.04699193541356	200.04494880427896	200.06725225394098	200.0709658981198	200.04255540537903	200.06022182875054	200.03269340406058	200.07269355567286	200.06242385744812	200.04833030347743	200.04893549062024	200.0560743660652	200.04762155624456	200.03593077426814	200.03833196160275
200.05995140436679	200.03054407813488	200.0402273852512	200.06208402456218	200.042901707708	200.04065721332304	200.06335888933793	200.064900805428	200.05967401605184	200.05015302127188	200.0301314406549	200.05269304422717	200.04799862068933	200.06375945740686	200.04070123253229	200.0456568816765	200.04494880427896	200.06725225394098	200.0709658981198	200.04255540537903	200.06022182875054	200.03269340406058	200.0698193980311	200.06004108545184	200.04745345339512	200.04893549062024	200.05496538635023	200.04762155624456	200.03593077426814	200.03833196160275
200.05995140436679	200.03039507816686	200.0402273852512	200.05934552812465	200.042901707708	200.03596713792817	200.05215864302477	200.05877670789928	200.0592528156524	200.05015302127188	200.0301314406549	200.05269304422717	200.04799862068933	200.05781943466246	200.04070123253229	200.04488663057396	200.04494880427896	200.06725225394098	200.0688103401604	200.04255540537903	200.04911150172134	200.03269340406058	200.06132208975197	200.05351012187282	200.04745345339512	200.04893549062024	200.05496538635023	200.04762155624456	200.03593077426814	200.03833196160275
200.05733930011	200.03039507816686	200.03423259839528	200.05871469480311	200.042901707708	200.03596713792817	200.05215864302477	200.05196378922386	200.0592528156524	200.05015302127188	200.0301314406549	200.05269304422717	200.04799862068933	200.05781943466246	200.04070123253229	200.04488663057396	200.04494880427896	200.06725225394098	200.0688103401604	200.04255540537903	200.0441074381215	200.03269340406058	200.05528201357583	200.04173021245268	200.04745345339512	200.04514030550052	200.05150474851317	200.04762155624456	200.03108782896282	200.03833196160275
200.05733930011	200.03039507816686	200.03423259839528	200.05871469480311	200.042901707708	200.03108347116228	200.05215864302477	200.05196378922386	200.05204690308486	200.04654046624057	200.02967400610373	200.0472071041753	200.04730259215032	200.05104538949777	200.04070123253229	200.04488663057396	200.04494880427896	200.06725225394098	200.06515333616377	200.04255540537903	200.0290256086144	200.0279393968125	200.05528201357583	200.0360207342652	200.04745345339512	200.04514030550052	200.05150474851317	200.0415865723424	200.03108782896282	200.03833196160275
200.05243339847507	200.03039507816686	200.03423259839528	200.05307652933715	200.042901707708	200.03108347116228	200.04100237235954	200.04977325786234	200.04681687464407	200.04434049231529	200.02967400610373	200.0472071041753	200.04507484243982	200.05104538949777	200.04070123253229	200.03852926623458	200.04494880427896	200.06725225394098	200.06082231942992	200.04255540537903	200.0290256086144	200.0279393968125	200.05264719446	200.0360207342652	200.04723792119898	200.04316271052343	200.04581863368657	200.0415865723424	200.03108782896282	200.03691682069416
200.04414140273238	200.03039507816686	200.03423259839528	200.05307652933715	200.03794603465573	200.03108347116228	200.0391987283864	200.0483059594413	200.04663182619103	200.04434049231529	200.02967400610373	200.0472071041753	200.04379107228172	200.05104538949777	200.04070123253229	200.03181992604868	200.04494880427896	200.05798910476204	200.0505439317595	200.04255540537903	200.0290256086144	200.0279393968125	200.05264719446	200.03359189317788	200.02998113231067	200.04316271052343	200.04581863368657	200.0415865723424	200.03108782896282	200.03691682069416
200.0371823395478	200.02906294667014	200.03423259839528	200.05159992683076	200.03794603465573	200.03108347116228	200.0391987283864	200.0483059594413	200.03530948573228	200.04434049231529	200.02967400610373	200.0472071041753	200.04379107228172	200.05104538949777	200.04070123253229	200.03181992604868	200.0385776194444	200.05208197610483	200.04649431430062	200.04255540537903	200.0290256086144	200.0279393968125	200.04210352424562	200.03359189317788	200.02998113231067	200.04316271052343	200.04522175109588	200.0415865723424	200.0310427850459	200.03691682069416
200.03408114753177	200.02906294667014	200.03423259839528	200.05105043149692	200.03794603465573	200.03108347116228	200.0391987283864	200.0483059594413	200.03530948573228	200.04434049231529	200.0253950248837	200.04145939071336	200.03732044917857	200.04226996176473	200.04070123253229	200.03181992604868	200.0385776194444	200.04779708371765	200.0401620973086	200.04255540537903	200.0290256086144	200.0279393968125	200.03831131704098	200.03359189317788	200.02998113231067	200.04316271052343	200.04209055087117	200.0415865723424	200.0310427850459	200.03691682069416
200.03072320001777	200.0262598904458	200.03393322242832	200.0430682541096	200.03794603465573	200.03108347116228	200.0368297966171	200.04609534985096	200.03530948573228	200.04207700548082	200.02210899302617	200.03912743047147	200.03460513348844	200.03633045238774	200.04070123253229	200.03181992604868	200.03641613509294	200.04779708371765	200.0392495156346	200.03786311084738	200.0269480949777	200.02705095865286	200.0336359783676	200.02881747171097	200.028545990514	200.04233414075588	200.0333527307172	200.0415865723424	200.0310427850459	200.03691682069416
200.0300289878534	200.0262598904458	200.0258738940889	200.03224092322571	200.03794603465573	200.02883181536362	200.0368297966171	200.04609534985096	200.03530948573228	200.04207700548082	200.02210899302617	200.03516389788882	200.03046312096262	200.0318577318782	200.03637524526715	200.03181992604868	200.0313660982068	200.04687109935537	200.0338701870389	200.03786311084738	200.0269480949777	200.02705095865286	200.03018378738466	200.0276528588265	200.028545990514	200.04233414075588	200.0254266487683	200.0415865723424	200.0310427850459	200.03691682069416
200.0300289878534	200.0262598904458	200.0258738940889	200.02170533009087	200.03794603465573	200.02883181536362	200.0368297966171	200.04609534985096	200.03530948573228	200.03632820147322	200.02210899302617	200.03174022277378	200.02817506024076	200.0318577318782	200.0322369909921	200.03181992604868	200.0313660982068	200.04233771170067	200.0338701870389	200.03107513244046	200.02581263239847	200.02654789507807	200.02861704257506	200.02646343676236	200.02431696177317	200.041639026389	200.0254266487683	200.04156918172364	200.0310427850459	200.03691682069416
200.0300289878534	200.01898364009486	200.02446442549325	200.02170533009087	200.03631570396163	200.02883181536362	200.03158472873992	200.04070666068682	200.03530948573228	200.03632820147322	200.02210899302617	200.03174022277378	200.022116747453	200.0253961481809	200.0322369909921	200.02780579246686	200.02845820794838	200.04233771170067	200.0338701870389	200.0251004822478	200.02550525780586	200.02654789507807	200.02861704257506	200.02646343676236	200.02431696177317	200.03776206057532	200.02336352684299	200.03774961501597	200.0310427850459	200.03691682069416
200.02669672097988	200.0171986077743	200.02324353402952	200.0171557098727	200.0323490095159	200.02883181536362	200.0288816430597	200.03903459799838	200.03503292850047	200.03632820147322	200.02210899302617	200.03174022277378	200.022116747453	200.0253961481809	200.0303890363439	200.02780579246686	200.0239434523117	200.0409668930464	200.0338701870389	200.0251004822478	200.0240360885086	200.02654789507807	200.02861704257506	200.02331770651796	200.01853505424899	200.03201871612112	200.02296899891942	200.03774961501597	200.0310427850459	200.03004036561956
200.02669672097988	200.0171986077743	200.02324353402952	200.0171557098727	200.0323490095159	200.02883181536362	200.0288816430597	200.03662635198563	200.03362303996317	200.03632820147322	200.02210899302617	200.03174022277378	200.022116747453	200.0253961481809	200.02956913044616	200.02780579246686	200.0239434523117	200.04011275288127	200.03236510231292	200.0251004822478	200.0240360885086	200.02654789507807	200.02861704257506	200.02331770651796	200.01853505424899	200.02467228235955	200.02247596222168	200.03774961501597	200.0310427850459	200.03004036561956
200.02669672097988	200.0171986077743	200.02176890363623	200.0171557098727	200.0323490095159	200.02883181536362	200.0263847788473	200.0345267493328	200.03362303996317	200.03632820147322	200.02188937362462	200.03174022277378	200.022116747453	200.0253961481809	200.02956913044616	200.02780579246686	200.0239434523117	200.04011275288127	200.0250826299268	200.02366799100798	200.0240360885086	200.01949876107696	200.02861704257506	200.02331770651796	200.01853505424899	200.02467228235955	200.02247596222168	200.03774961501597	200.0310427850459	200.03004036561956
200.02669672097988	200.0171986077743	200.02176890363623	200.0171557098727	200.0323490095159	200.02883181536362	200.02185839700988	200.0345267493328	200.0292430963936	200.03632820147322	200.02188937362462	200.03174022277378	200.022116747453	200.0253961481809	200.02785161882173	200.02780579246686	200.0239434523117	200.03518053668276	200.0167883734191	200.01984342637445	200.0240360885086	200.017415756537	200.02861704257506	200.02331770651796	200.01853505424899	200.02467228235955	200.0208584168531	200.0316748229448	200.0310427850459	200.02367813002033
200.02506622210805	200.0171986077743	200.02176890363623	200.0171557098727	200.03200928608422	200.028240448648	200.02136364648058	200.0318436941341	200.0292430963936	200.03201441988313	200.02188937362462	200.03174022277378	200.02181822788228	200.02443679523753	200.0251680507953	200.02653751572277	200.02279665132195	200.02958522774617	200.0167883734191	200.01984342637445	200.0240360885086	200.017415756537	200.02697503141542	200.02331770651796	200.01853505424899	200.02395172409376	200.0208584168531	200.0316748229448	200.03037771743237	200.02367813002033
200.02506622210805	200.0171986077743	200.02176890363623	200.0171557098727	200.02765969202713	200.028240448648	200.01788499241238	200.0318436941341	200.0292430963936	200.03201441988313	200.02188937362462	200.02806075803494	200.02181822788228	200.02250811272302	200.02170471124757	200.02653751572277	200.01977301332323	200.02883393419813	200.0167883734191	200.01910160202124	200.02043422303538	200.017415756537	200.02697503141542	200.02331770651796	200.01853505424899	200.02395172409376	200.01708614018125	200.02787103779656	200.03037771743237	200.02367813002033
200.02506622210805	200.0171986077743	200.0213301080041	200.01642259925484	200.02765969202713	200.0247625008334	200.01788499241238	200.0272392690739	200.0292430963936	200.0262539753064	200.02188937362462	200.02559890733622	200.02123867942433	200.0210631934315	200.02106308047004	200.02375144071112	200.01506131832193	200.02098195889985	200.0167883734191	200.01792845606946	200.02043422303538	200.017415756537	200.02545932869185	200.02070815072284	200.01853505424899	200.02093516402644	200.01601406040874	200.02787103779656	200.03037771743237	200.0219916600895
200.0217081079859	200.0171986077743	200.0205885306532	200.01642259925484	200.02765969202713	200.0247625008334	200.01788499241238	200.0267703767394	200.02832768982125	200.0262539753064	200.01971573454458	200.02559890733622	200.02123867942433	200.0210631934315	200.0170446548636	200.02270524002333	200.01506131832193	200.02098195889985	200.0167883734191	200.01365099094537	200.02043422303538	200.0170137429346	200.02545932869185	200.02070815072284	200.01853505424899	200.01986112293298	200.01601406040874	200.0267452989208	200.02912616038284	200.0219916600895
200.0205015799141	200.0171986077743	200.01591596895128	200.0151131354006	200.02765969202713	200.0247625008334	200.01788499241238	200.0254534625511	200.02581382947054	200.0262539753064	200.01971573454458	200.0230492539714	200.02011674830837	200.0210631934315	200.0170446548636	200.02270524002333	200.01506131832193	200.02098195889985	200.01672277320378	200.01365099094537	200.02043422303538	200.0170137429346	200.02545932869185	200.02070815072284	200.01853505424899	200.01986112293298	200.01601406040874	200.0267452989208	200.02788463183595	200.0219647009461
200.0173215918787	200.01257556243854	200.01591596895128	200.0151131354006	200.02593279440572	200.02176423538359	200.01788499241238	200.0241308006853	200.02350518141054	200.0262539753064	200.01971573454458	200.02298616511044	200.01871521351427	200.0210631934315	200.0170446548636	200.02089985712934	200.01374151343333	200.02098195889985	200.01672277320378	200.01365099094537	200.02043422303538	200.0170137429346	200.02545932869185	200.02070815072284	200.01645550569822	200.01986112293298	200.01601406040874	200.0267452989208	200.02681884637155	200.01660833937305
200.0173215918787	200.01257556243854	200.0133974645337	200.0151131354006	200.0228818056172	200.02176423538359	200.01788499241238	200.0241308006853	200.02350518141054	200.0262539753064	200.01971573454458	200.01892325083216	200.01613424678155	200.0210631934315	200.0159267644844	200.02089985712934	200.01374151343333	200.0207830196282	200.01672277320378	200.01365099094537	200.02043422303538	200.0170137429346	200.0243811446456	200.02070815072284	200.01645550569822	200.01986112293298	200.01601406040874	200.0267452989208	200.02537665015225	200.01660833937305
200.0173215918787	200.01128093961876	200.0133974645337	200.0151131354006	200.0228818056172	200.0208112261745	200.01788499241238	200.0241308006853	200.02282649089653	200.0262539753064	200.01971573454458	200.01892325083216	200.0158480622891	200.01820316797622	200.0159267644844	200.02086847635513	200.011535997154	200.02073015145794	200.01672277320378	200.01365099094537	200.01763302420946	200.0170137429346	200.02072030368757	200.01859027379908	200.01645550569822	200.01647449420201	200.01601406040874	200.0267452989208	200.02335172362027	200.01118945681034
200.0172641253981	200.01122613142425	200.01129062230893	200.0151131354006	200.01971951174298	200.0208112261745	200.01788499241238	200.0241308006853	200.0206571079966	200.0262539753064	200.01971573454458	200.01785436309325	200.0158480622891	200.01649100151928	200.0147668718031	200.0174180989068	200.01093413161638	200.01898464381546	200.01672277320378	200.0124761258768	200.01763302420946	200.01531790689455	200.02072030368757	200.01726886797942	200.01645550569822	200.01647449420201	200.01477869083786	200.0245084279498	200.02214229884453	200.01118945681034
200.0172641253981	200.01122613142425	200.01129062230893	200.01197113663102	200.01917078067578	200.02039814037846	200.01788499241238	200.02338884553953	200.01945336981294	200.02426528271687	200.01971573454458	200.01740336967097	200.0158480622891	200.0146631880487	200.0147668718031	200.01503174702714	200.01093413161638	200.01724603596782	200.01457942260419	200.01146171259063	200.0136919562947	200.0100353188918	200.01885427115388	200.01686218694772	200.01645550569822	200.01280733244027	200.01477869083786	200.01974167501058	200.01924486249325	200.01118945681034
200.01463577270007	200.01122613142425	200.01129062230893	200.01197113663102	200.01917078067578	200.02039814037846	200.01788499241238	200.02131669876312	200.01945336981294	200.02426528271687	200.01971573454458	200.01740336967097	200.0158480622891	200.0146631880487	200.01439325480544	200.0110318656152	200.01093413161638	200.0140865111102	200.01457942260419	200.01105999945133	200.0136919562947	200.0100353188918	200.01739014195832	200.0168378806251	200.01645550569822	200.01205539710693	200.01477869083786	200.0191457137829	200.01919075358188	200.0107643859303
200.01463577270007	200.01122613142425	200.01129062230893	200.01106557616058	200.01917078067578	200.02002124839055	200.01788499241238	200.0179626923504	200.01835085304288	200.02323849619282	200.01625084837886	200.01740336967097	200.0158480622891	200.0141192400517	200.01439325480544	200.0110318656152	200.01093413161638	200.01321499699847	200.01457942260419	200.01105999945133	200.01326077763133	200.0100353188918	200.01644176399964	200.0168378806251	200.01645550569822	200.01186051813687	200.01200723583403	200.0191457137829	200.01856710642352	200.00844282175447
200.01463577270007	200.01122613142425	200.01129062230893	200.01106557616058	200.01917078067578	200.01712971146478	200.01460882746065	200.0164842679322	200.01835085304288	200.02323849619282	200.01601652573285	200.01586250855766	200.01519467923725	200.01312976939744	200.01407990792424	200.0110318656152	200.01093413161638	200.01225441026892	200.01457942260419	200.01105999945133	200.01068449579225	200.0100353188918	200.01508846454786	200.0168378806251	200.01645550569822	200.01186051813687	200.01200723583403	200.01844372056956	200.01649218574204	200.00811412894518
200.01463577270007	200.01001220224552	200.0102022542593	200.01106557616058	200.01917078067578	200.01712971146478	200.01460882746065	200.0164842679322	200.01473978261453	200.02146970784608	200.01601652573285	200.01266256252708	200.01442447339164	200.01312976939744	200.01407990792424	200.0110318656152	200.01093413161638	200.01225441026892	200.01457942260419	200.01012351898683	200.01068449579225	200.0100353188918	200.01487568058866	200.0153504399356	200.01645550569822	200.01186051813687	200.01200723583403	200.0160582509976	200.01579602942448	200.00811412894518
200.01463577270007	200.01001220224552	200.0102022542593	200.01106557616058	200.01917078067578	200.01712971146478	200.01165280515747	200.0164842679322	200.01320948968424	200.01615737856764	200.0142332328354	200.01266256252708	200.0143643802412	200.01312976939744	200.0120540376307	200.0110318656152	200.00582575186752	200.01225441026892	200.01239273195785	200.00909641922547	200.00866035437875	200.0100353188918	200.014698837793	200.0153504399356	200.01645550569822	200.01186051813687	200.01200723583403	200.0160582509976	200.01514520465156	200.00811412894518
200.01336822632618	200.01001220224552	200.01005586234731	200.01106557616058	200.01581935218059	200.01712971146478	200.01112824806452	200.01597614291924	200.01020802700836	200.01550182818147	200.0142332328354	200.01186707612044	200.0143643802412	200.0126175143765	200.01052023848627	200.01048601462034	200.00582575186752	200.01225441026892	200.01239273195785	200.00909641922547	200.00866035437875	200.0100353188918	200.012883543035	200.0153504399356	200.016439648928	200.01072407111738	200.01200723583403	200.013710573809	200.0147890979489	200.00811412894518
200.01254172998645	200.01001220224552	200.01005586234731	200.00917173206824	200.0135776913613	200.01454950149213	200.01112824806452	200.01597614291924	200.01020802700836	200.01460627809098	200.01363571496972	200.01093319497733	200.0143643802412	200.01062731332036	200.00813143412495	200.01048601462034	200.00582575186752	200.01225441026892	200.0090102212334	200.00909641922547	200.00866035437875	200.0100353188918	200.012883543035	200.0153504399356	200.01556923008513	200.01046852920032	200.01193181191638	200.013710573809	200.0147890979489	200.00785134449467
200.01254172998645	200.00805242912674	200.01005586234731	200.00917173206824	200.01242632761299	200.0120737762976	200.01112824806452	200.01597614291924	200.01020802700836	200.01460627809098	200.01255556669696	200.0108444614751	200.0143643802412	200.0091630031032	200.00813143412495	200.00766369869237	200.00582575186752	200.01080576315124	200.0090102212334	200.0084382706888	200.00692249666096	200.0100353188918	200.01279248424237	200.01274663207988	200.01556923008513	200.01046852920032	200.01193181191638	200.013710573809	200.0147890979489	200.00785134449467
200.01254172998645	200.00650596881292	200.01005586234731	200.00912379135258	200.01203508971	200.0120737762976	200.01112824806452	200.01597614291924	200.0101508205035	200.01303229027837	200.01255556669696	200.0108444614751	200.01185494846953	200.0091630031032	200.00813143412495	200.00766369869237	200.00582575186752	200.01080576315124	200.00814412509436	200.0084382706888	200.00692249666096	200.0100353188918	200.01057727729878	200.01274663207988	200.01556923008513	200.01046852920032	200.01193181191638	200.01259771610373	200.01364168188928	200.00785134449467
200.0095381518313	200.00650596881292	200.01005586234731	200.00912379135258	200.01203508971	200.0120737762976	200.0097152658472	200.01573550206862	200.0101508205035	200.01276729274704	200.0123922198705	200.0090012639203	200.01185494846953	200.00820353982283	200.00680135852653	200.0068468726133	200.00528073489045	200.00922864622734	200.00814412509436	200.0084382706888	200.00692249666096	200.0093346896317	200.00869877028506	200.0112187049363	200.01272162465122	200.00879727662425	200.01193181191638	200.01259771610373	200.01209533687262	200.00785134449467
200.00952202560498	200.00650596881292	200.01005586234731	200.0090468131439	200.00922091151	200.0120737762976	200.0080400580621	200.01486351656249	200.0101508205035	200.0111668725281	200.0120652394917	200.0090012639203	200.01081075722936	200.00820353982283	200.00680135852653	200.00674501848317	200.00518886497125	200.00922864622734	200.00814412509436	200.0084382706888	200.00641646231918	200.00702476206018	200.00798615657652	200.01110809562675	200.01272162465122	200.00879727662425	200.01193181191638	200.01259771610373	200.01209533687262	200.00763616316488
200.0075937584676	200.00650596881292	200.01005586234731	200.0090468131439	200.00922091151	200.00911267092593	200.0067810318676	200.01378177037887	200.00955690471997	200.0111668725281	200.01102338058718	200.00768499024866	200.01081075722936	200.00586759426167	200.00680135852653	200.00674501848317	200.00518886497125	200.00738059084588	200.00814412509436	200.00637835652785	200.00641646231918	200.00702476206018	200.00798615657652	200.01110809562675	200.0120134284833	200.00837132914268	200.01193181191638	200.01259771610373	200.0108064076274	200.00763616316488
200.00657060381573	200.00650596881292	200.01005586234731	200.00819940559273	200.00922091151	200.00834130162235	200.0067810318676	200.0135009939449	200.00955690471997	200.0098936518857	200.00894533497777	200.00672035863073	200.00937344916517	200.00586759426167	200.00680135852653	200.0064836042951	200.00518886497125	200.00738059084588	200.00814412509436	200.00637835652785	200.00641646231918	200.00702476206018	200.00645646610604	200.01110809562675	200.01169538101078	200.00643169944948	200.01182110360082	200.01129052017777	200.00818582625635	200.00763616316488
200.00657060381573	200.00650596881292	200.00977080845493	200.00739237379997	200.0088776333781	200.0076629707689	200.0067810318676	200.01234230125598	200.00837230247328	200.0098936518857	200.00743703464082	200.00672035863073	200.00876525132776	200.00566718237204	200.00680135852653	200.00599398670596	200.00518886497125	200.00738059084588	200.00814412509436	200.00637835652785	200.00641646231918	200.00702476206018	200.00645646610604	200.0100770261185	200.01039597784333	200.00643169944948	200.01023592946424	200.01079269841895	200.00795884421674	200.00763616316488
200.00657060381573	200.00620719914224	200.0093631294374	200.00731413481682	200.00824511567504	200.0076629707689	200.0067810318676	200.0123204396462	200.0068591117934	200.00876845521094	200.00743703464082	200.00568666603291	200.00876525132776	200.00514982655343	200.00680135852653	200.00599398670596	200.0050209315926	200.00738059084588	200.00715407575538	200.00637835652785	200.00576435607442	200.0066256322986	200.00645646610604	200.008788276343	200.01039597784333	200.00643169944948	200.00908803716945	200.01046057163404	200.00795884421674	200.00756388417543
200.00657060381573	200.00620719914224	200.00682541834848	200.00731413481682	200.00807807318785	200.0076629707689	200.0067810318676	200.01185221800995	200.0068591117934	200.00876845521094	200.00712484661835	200.00568666603291	200.00868878934568	200.00514982655343	200.00680135852653	200.0040708586004	200.0049819264216	200.00665286124524	200.00510972710762	200.00574734556312	200.00562086918842	200.00531479084862	200.00580311510362	200.006953317023	200.00907727216855	200.00643169944948	200.00856156450598	200.00994398609166	200.00743287720013	200.0053115196452
200.00657060381573	200.00620719914224	200.00640623682102	200.00731413481682	200.00807807318785	200.00637877378608	200.00589023093318	200.0101292589882	200.00574723528285	200.00696993968367	200.00710683546077	200.00568666603291	200.0075369998804	200.00437864982973	200.00662000659975	200.0040708586004	200.0049819264216	200.00665286124524	200.00510972710762	200.0055610439708	200.00537534206535	200.00531479084862	200.00532672754605	200.006953317023	200.00907727216855	200.00643169944948	200.00846648339183	200.00831705084804	200.00743287720013	200.0053115196452
200.00567649636773	200.00620719914224	200.00519314608346	200.00650233274	200.00787960978877	200.00601684781734	200.00570362318953	200.00982367133787	200.00574723528285	200.00696993968367	200.00656588731482	200.00559345332937	200.00746402838595	200.00437864982973	200.00538759745768	200.0040708586004	200.0049819264216	200.00638572104648	200.00482068774653	200.0055610439708	200.00537534206535	200.00531479084862	200.00532672754605	200.006953317023	200.00853579623487	200.00643169944948	200.00841410599475	200.00808972497924	200.00631030696164	200.0050970038867
200.00567649636773	200.00597387863593	200.00519314608346	200.00650233274	200.00787960978877	200.00601684781734	200.00570362318953	200.0085386446644	200.00574723528285	200.00654636956565	200.0063338371946	200.00493392374784	200.00698772709208	200.00437864982973	200.00385432765722	200.0040708586004	200.00492482053977	200.0042641687357	200.00389473388435	200.0055610439708	200.0042083077722	200.0043761576469	200.00532672754605	200.006953317023	200.00825495116996	200.00643169944948	200.00841410599475	200.00796286072287	200.00631030696164	200.00472674058443
200.00567649636773	200.00573759003368	200.00519314608346	200.00650233274	200.00773248528665	200.00572497507233	200.00570362318953	200.00765773646037	200.00574723528285	200.00647442021554	200.0060031533345	200.00468751319215	200.00680773821313	200.00437864982973	200.00385432765722	200.0040708586004	200.00492482053977	200.00412197587917	200.00389473388435	200.00445944002888	200.0042083077722	200.0043761576469	200.00452818491934	200.00578949050282	200.0080354980581	200.0061103297009	200.00784551982667	200.00648762047865	200.00548510056285	200.00452024752852
200.00567649636773	200.00539749103154	200.00519314608346	200.00643310914418	200.0074569802119	200.00562707434673	200.00570362318953	200.00765773646037	200.00570002019643	200.00647442021554	200.00581834044823	200.00423787834407	200.00675322166373	200.00437864982973	200.00385432765722	200.0040708586004	200.00492482053977	200.00351130054693	200.00389473388435	200.00369846900782	200.00381869214917	200.00423930070065	200.00452818491934	200.00578949050282	200.00674754914115	200.0061103297009	200.00784551982667	200.00648762047865	200.0049533392339	200.00452024752852
200.00567649636773	200.004685776545	200.00519314608346	200.00643310914418	200.0066537757138	200.00549377481295	200.00570362318953	200.00765773646037	200.00570002019643	200.00602637026057	200.00469269645143	200.00347583293345	200.00675322166373	200.0035042642197	200.00385432765722	200.0040708586004	200.00471962390515	200.00351130054693	200.00359922664373	200.00369846900782	200.00381869214917	200.00378435074745	200.00432881653492	200.00537132602872	200.00603138495637	200.00557578262732	200.00694280031541	200.0059321244773	200.0046354219062	200.0038185404779
200.00534709913407	200.00384650224274	200.00505593266448	200.00510681348686	200.00547009414154	200.00549377481295	200.00493404657664	200.00765773646037	200.00570002019643	200.00535304963586	200.00469269645143	200.003177941573	200.00675322166373	200.0035042642197	200.00385432765722	200.0040708586004	200.00395242725494	200.00351130054693	200.00359922664373	200.00369846900782	200.00381869214917	200.00346469416738	200.00412683854768	200.00537132602872	200.00581577257765	200.00547703707966	200.0064127355977	200.0059321244773	200.0044453154162	200.0038185404779
200.00534709913407	200.00311673811368	200.00505593266448	200.00486360395814	200.00503508250608	200.00549377481295	200.0045685491507	200.0073969291451	200.00561268025768	200.00451275218472	200.00463295366035	200.003177941573	200.00604462565695	200.0030830545322	200.00302662473567	200.0031699319727	200.0031021997033	200.00351130054693	200.00359922664373	200.0033082094711	200.00365507425343	200.0034133860381	200.0039488141075	200.00525152232856	200.00525293406136	200.00547703707966	200.00637634260107	200.0051307156027	200.00371851969948	200.0038185404779
200.00460960468297	200.00266943477175	200.00387137549555	200.00486360395814	200.00465319886104	200.0044288110117	200.00414114970778	200.00670863516393	200.00416127303237	200.00451275218472	200.00384349334985	200.003177941573	200.00559240352678	200.0030830545322	200.00302662473567	200.0031699319727	200.0031021997033	200.00351130054693	200.00359922664373	200.0033082094711	200.00365507425343	200.00333564992278	200.0039488141075	200.00427735898782	200.00508946024274	200.00517108492937	200.00637634260107	200.00451000292105	200.00349211601656	200.00275796496672
200.00409142878468	200.0022053715367	200.00364114616394	200.00405863741733	200.00429562881638	200.0044288110117	200.0038676663022	200.00670863516393	200.00416127303237	200.00403437885674	200.00374341851054	200.003177941573	200.0050167226523	200.0029567010405	200.0025567115093	200.00298918362301	200.00298672715294	200.00350599587412	200.00320096089607	200.00320777093822	200.00365507425343	200.00299796954403	200.0037443854589	200.0040081386982	200.00479309668603	200.00504276319586	200.00569461850804	200.0040267037859	200.00349211601656	200.00267865787754
200.0028158615855	200.0022053715367	200.00364114616394	200.00404118006543	200.00404085014122	200.00353709979987	200.00331294414528	200.00577697512566	200.00371631862706	200.0036597234664	200.00332266471827	200.00236860909527	200.0042038619083	200.0029567010405	200.0025567115093	200.00298918362301	200.00298672715294	200.00350599587412	200.00256716920774	200.00319831126032	200.00365507425343	200.0026113103452	200.00345152282114	200.0040081386982	200.00370317800466	200.0048246844252	200.003910812407	200.00387543163973	200.00349211601656	200.00267865787754
200.00214096757372	200.0022053715367	200.00364114616394	200.0028545673773	200.00353813010497	200.0034139074097	200.00331294414528	200.00525556496294	200.00324207808455	200.00340882186333	200.00332266471827	200.00236860909527	200.0030126608964	200.0027571065465	200.0025567115093	200.0026046203382	200.00298672715294	200.00289904496702	200.0025057329806	200.00273102712728	200.00347013896058	200.001615893672	200.00336288889426	200.0040081386982	200.00352419463806	200.00431159018217	200.00365510419294	200.0037642014486	200.00349211601656	200.00253149640568
200.00214096757372	200.0022053715367	200.002708596212	200.0028545673773	200.00277566815427	200.00296876120834	200.00280734922737	200.00525556496294	200.00285256402992	200.00340882186333	200.00332266471827	200.00236860909527	200.0030126608964	200.00272129191472	200.0025567115093	200.0018725936162	200.00291168907142	200.00289904496702	200.0025057329806	200.0026380385047	200.0031869523132	200.001615893672	200.00313437284956	200.00302112588264	200.00314665194608	200.0042381370545	200.0035781824059	200.0032489058667	200.0031635194489	200.00253149640568
200.0019456964332	200.0022053715367	200.002708596212	200.0022076529023	200.0025758403324	200.002720627452	200.00280734922737	200.0043591624482	200.00285256402992	200.00323718795698	200.00332266471827	200.00236860909527	200.00268759636788	200.00272129191472	200.0025567115093	200.0018725936162	200.0028484845259	200.00289904496702	200.00238348209382	200.00185898745104	200.00297587020827	200.001615893672	200.00306738494862	200.00302112588264	200.0022145765399	200.0040625282392	200.00307366073415	200.00288279337389	200.00311452807958	200.00253149640568
200.0019456964332	200.0022053715367	200.0020030920143	200.00213037948532	200.00240088147967	200.002720627452	200.002758127403	200.0039859216001	200.0025872918099	200.00272653038164	200.0026257062539	200.00236860909527	200.00239104973983	200.0024120657911	200.0023080677971	200.0018210609276	200.00283923413855	200.00288081499514	200.00238348209382	200.00185898745104	200.00297587020827	200.000939181292	200.00245922380137	200.0028827583195	200.0021682647549	200.0037569710517	200.00270501071603	200.00257091483604	200.00311353535727	200.00227793204698
200.00167088938076	200.0022053715367	200.00148701659433	200.00213037948532	200.00207532309284	200.00231942363249	200.0027511815748	200.00366809858468	200.0024556386144	200.00219418680314	200.00237948436342	200.00190862227123	200.00175273802313	200.00206404319928	200.00198115767438	200.00168409554718	200.00210564622995	200.00288081499514	200.0021018504305	200.00185898745104	200.00256415598707	200.00083271658178	200.002249129912	200.0027265454924	200.0021682647549	200.0032391601133	200.00257272779967	200.00254213382536	200.00284057581177	200.00191123318325
200.00167088938076	200.00213690840278	200.00128452476082	200.00211176837513	200.0017724709357	200.00231942363249	200.0027511815748	200.00322936549514	200.00191698865714	200.00193506198005	200.00181138825835	200.0018401714695	200.00157105991028	200.00181726908352	200.0018507175924	200.00168409554718	200.00210564622995	200.00288081499514	200.00200084027392	200.00147439807566	200.00235210453533	200.00083271658178	200.00197872142138	200.0027265454924	200.00183824149673	200.00311859497347	200.00246243256245	200.00254213382536	200.00256365189648	200.00163753075284
200.00141443708972	200.00213690840278	200.00128452476082	200.00199539950128	200.0016871314299	200.00226469622277	200.0025753452973	200.0029489997664	200.00185801726724	200.00156767610613	200.00181138825835	200.0018401714695	200.0015096236499	200.00181726908352	200.001541411754	200.00168409554718	200.00210564622995	200.00230810160866	200.00169184110482	200.00136491483678	200.00205446375446	200.00083271658178	200.00197872142138	200.00237308877306	200.00183824149673	200.00295450342364	200.00235792639933	200.0022146162444	200.00200287694744	200.00163753075284
200.00141443708972	200.002009513142	200.00128452476082	200.0017668034061	200.0016871314299	200.00191753975284	200.00227288320673	200.0027591902211	200.00185801726724	200.00153355801336	200.00170018398353	200.0018401714695	200.00139968940078	200.00176392226174	200.00148033033517	200.00138783800202	200.00182022368446	200.00203718113536	200.00155186926034	200.00101626990295	200.00205446375446	200.00081351424663	200.00158175724223	200.00237308877306	200.00170229680992	200.002829236359	200.00197592846274	200.0022146162444	200.001797966873	200.00163753075284
200.00139492615133	200.00187727498923	200.0012225868541	200.00167961023325	200.0016871314299	200.00191753975284	200.0020945973164	200.0027591902211	200.00185801726724	200.00152512636035	200.00146968758304	200.00182209101607	200.00137532234	200.001357984198	200.00137141641957	200.00138783800202	200.00155298902024	200.00179931193034	200.00135104137323	200.00099466672236	200.00205446375446	200.00080439922465	200.00152740071573	200.00211534438768	200.00170229680992	200.002829236359	200.00178087356542	200.0022146162444	200.00165358358336	200.0014753734623
200.0010627567065	200.00187727498923	200.0012225868541	200.0016499142791	200.0016871314299	200.00187895935568	200.0020945973164	200.00243989781836	200.00177234453517	200.0009109686134	200.0012287751698	200.00170521238132	200.00137532234	200.001357984198	200.0011406020371	200.00138783800202	200.0014903072844	200.0016932684565	200.00122601128555	200.00099466672236	200.0018940715568	200.00080439922465	200.00152740071573	200.00211534438768	200.00164458956465	200.00253797529794	200.00172860696856	200.00195694627143	200.00122470167486	200.00099861679934
200.00094798719343	200.00181428572327	200.0012225868541	200.00131891816358	200.0016871314299	200.00184625878222	200.00177867415775	200.0021906388781	200.00159993334475	200.0009109686134	200.00119206597745	200.00170521238132	200.00137532234	200.001357984198	200.0011406020371	200.00104410619602	200.00144097097802	200.00111302203013	200.001206905201	200.00099466672236	200.00149870548898	200.00080439922465	200.00152740071573	200.0018460274414	200.00164458956465	200.00242268476302	200.00156401531586	200.00176245993862	200.00122470167486	200.00095801849642
200.00084872603787	200.00160854229398	200.0012225868541	200.0011895726236	200.00142157303213	200.00183324142023	200.001723291815	200.00204879857088	200.0014575300052	200.0009109686134	200.0011892917739	200.00155560698948	200.00137532234	200.00115383826522	200.0011406020371	200.00089002537987	200.00121527234833	200.00111302203013	200.00112608164434	200.00090069867005	200.0012876750838	200.0003504992642	200.00152740071573	200.0018460274414	200.00163656947734	200.00236438050558	200.0014330039901	200.00134066220699	200.001129571954	200.00095801849642
200.00079116482513	200.00143037529705	200.00119150560326	200.00117520838236	200.00142157303213	200.00168025880194	200.001723291815	200.001782520364	200.00128001592293	200.00079554479478	200.00074110617956	200.00139091199978	200.00120371597507	200.00115383826522	200.00086977162897	200.00069176942017	200.0011143478243	200.00111302203013	200.00112608164434	200.00089259161624	200.001194261678	200.0003504992642	200.00151299442442	200.00168587522515	200.00119577501007	200.0021231491428	200.0014330039901	200.001322894769	200.00112705465665	200.00095801849642
200.0007440240578	200.00140674424011	200.00107659775674	200.00072650943594	200.00119317659346	200.00148912569463	200.001723291815	200.001782520364	200.00110073266018	200.00079554479478	200.00074110617956	200.00137140766944	200.00114032972928	200.00107887102112	200.0008497357894	200.00069176942017	200.00101406719756	200.00100102059062	200.00099753592974	200.0007999864348	200.001090246141	200.0003504992642	200.00096939959488	200.00146440814885	200.00119577501007	200.0017524912262	200.00134659024866	200.00105286626476	200.00085842114956	200.00080597280666
200.0007440240578	200.00132693999905	200.00107659775674	200.00072650943594	200.00103129711394	200.00133335757528	200.0015050703532	200.0017415575049	200.0009218989378	200.000781086559	200.0007208036048	200.0011096396142	200.00114032972928	200.0009566271499	200.00084189326128	200.00056879757176	200.00094097422956	200.00096235727187	200.0009918017766	200.0007999864348	200.00094270495222	200.0003504992642	200.00096939959488	200.00139335705364	200.00109526390904	200.00145531059593	200.0012718943861	200.00105286626476	200.00082147485577	200.00072244527942
200.00066023823516	200.00129855332312	200.0008631638144	200.00070524146545	200.0009085610718	200.00099963474304	200.0015050703532	200.00153046755221	200.00078427573328	200.00068084128904	200.0007170449322	200.00093915940928	200.00100696163	200.00092461207416	200.00084189326128	200.0005185557504	200.00088005883998	200.00081617987664	200.00094703747988	200.00075952359876	200.00073120863715	200.0003504992642	200.00096939959488	200.00123078880995	200.00093661409338	200.00130814696092	200.0012718943861	200.00085634626723	200.00081951834176	200.00072244527942
200.00066023823516	200.00129855332312	200.00071126649374	200.00066413229717	200.00079459400425	200.0008822840331	200.00148272858456	200.00146735521938	200.00078427573328	200.00063914559138	200.00059201816467	200.00093015824996	200.00089461550425	200.00092461207416	200.0007703458321	200.00050258113686	200.0008344041425	200.00081617987664	200.00071425457017	200.00071916673707	200.00069419884284	200.0003504992642	200.00096939959488	200.00107370383404	200.00087929438578	200.00130814696092	200.00111302865383	200.00072737655765	200.00071344487716	200.00070884232002
200.00066023823516	200.00106187059376	200.00071126649374	200.00055063611742	200.00078696640404	200.00079879675155	200.00148272858456	200.00146735521938	200.0007478537905	200.00063914559138	200.00059201816467	200.0008386756592	200.00089461550425	200.00092461207416	200.0007253839605	200.00049791058845	200.0008344041425	200.00081617987664	200.00070572091377	200.00060907399086	200.00066233487794	200.0003504992642	200.00089010985283	200.0009353419652	200.00082872218357	200.00097086743585	200.00100097179038	200.00067757093393	200.00064728123294	200.00061616697596
200.0005478937608	200.00088522475312	200.0006903408168	200.00055063611742	200.00067274042487	200.0006120920112	200.0013947777441	200.00139190247512	200.00064032799705	200.0005804047428	200.00040345758666	200.00075786780434	200.00071503703228	200.00092461207416	200.0006536645928	200.0003847417817	200.00081033991617	200.00070995017967	200.00068572447924	200.00060339610354	200.00061533693918	200.0003504992642	200.00084268236557	200.0008527779409	200.0007414148299	200.00088791231295	200.00096896885609	200.00054026051967	200.0006395655344	200.00052379674386
200.00047502509312	200.0007948868666	200.00054432027608	200.00049467562093	200.00061043583906	200.00053705443725	200.00128466906955	200.00116563890023	200.0005818081655	200.0005188096222	200.00036276607167	200.0006974831907	200.00065785596135	200.00081685704748	200.00063988316154	200.0003847417817	200.00069654875142	200.00060537488622	200.00055687102207	200.00056428136563	200.0006067332978	200.0003504992642	200.00075136287697	200.000789946382	200.0005860175347	200.00087758645165	200.00092893432947	200.00046490030434	200.00058692581865	200.00052379674386
200.00047502509312	200.00074476900622	200.00045454864053	200.0004082597357	200.0005753271755	200.0005164773335	200.0011446468968	200.0010426974108	200.00050453201152	200.00047767133353	200.00026827723286	200.00060624720933	200.00058517991965	200.00076062735886	200.00056912878694	200.00035276525975	200.0005715061703	200.0005696413608	200.00046562796996	200.00038307945718	200.00055408515323	200.00031982770204	200.00068039345328	200.00067860263576	200.00056060157954	200.00077860625683	200.00072182669166	200.00046490030434	200.0004465543766	200.00048940945112
200.0003064758586	200.00062921646423	200.00039852018978	200.00035056866582	200.000504425231	200.0005113284517	200.00104658249376	200.0009463247829	200.00040134604635	200.00046229660174	200.00019985976988	200.00058293315718	200.0005365114899	200.00066694134435	200.00052096205135	200.0002453186979	200.0005222481309	200.00047409586824	200.00045779995287	200.00038307945718	200.00050121787186	200.00027719856388	200.000663457846	200.00067069427786	200.00049694614668	200.00067451837228	200.00070167449343	200.0003944025194	200.00034290083667	200.0004114723319
200.00024303852308	200.00059595811845	200.00036267381736	200.00034159166282	200.0004885249987	200.00048169349506	200.00097759838755	200.00085208414117	200.0003547333187	200.00046229660174	200.000169642759	200.00058293315718	200.0005123447336	200.000620779175	200.00052096205135	200.00020574842327	200.00042739569028	200.0004475542302	200.00040355272122	200.0003461459954	200.00045907160364	200.00019310082857	200.00063430628092	200.00061551621425	200.0004587712521	200.0006279779188	200.00066832736843	200.0003832537317	200.00034290083667	200.0003676886532
200.00024303852308	200.0004791985626	200.00027710670554	200.00025553899545	200.00039852173157	200.00045845480986	200.00088105329937	200.0007790095206	200.0003547333187	200.00040526080403	200.000169642759	200.00053635890097	200.00035527374206	200.00055661464975	200.00043662728368	200.00020266993567	200.00040945731516	200.00035841903596	200.00036553758002	200.0003117212097	200.000457798117	200.00016274220883	200.00056930376823	200.00055848783927	200.00039697206736	200.00053855199187	200.00065041951916	200.0003632221136	200.00028820449944	200.0003514721878
200.00024303852308	200.0004287632809	200.00022964895376	200.00025553899545	200.000383757964	200.00040193215466	200.0007980034103	200.00067143216302	200.00033215421874	200.00038026319027	200.00012110971534	200.0004598212457	200.00027733546366	200.00050456618658	200.00041050276857	200.00019689037518	200.0004030306477	200.00035370154336	200.00032896019147	200.00030145027557	200.00033496047737	200.00015986147298	200.0005092016712	200.0005168264304	200.00034937990972	200.00047252507557	200.000582547056	200.00032032984964	200.0002333291419	200.00029169548594
200.00024303852308	200.00039268594676	200.00020536921528	200.00025553899545	200.00030926825426	200.0003749745081	200.00071060184771	200.00066737364432	200.00032654446227	200.00033121749576	200.00010774579263	200.00039335795876	200.0002488501691	200.0004987013241	200.00037919440214	200.00017929044887	200.0003584366888	200.0002918617628	200.00032896019147	200.00026529950924	200.00031186953137	200.00015462639874	200.0004779082475	200.00048012180667	200.0003200517773	200.00041023584993	200.00054630109526	200.00031815946463	200.000210831913	200.00021466179425
200.00023201933143	200.0003520222427	200.00020319504375	200.00025553899545	200.00029265937775	200.00032410210932	200.00063621525337	200.00059587946674	200.00031263902466	200.00032700702818	200.00010300388996	200.00037704622872	200.00023573117952	200.00045056058906	200.0003711276287	200.00014698478518	200.0002668754073	200.0002918617628	200.0002612969432	200.00020805904938	200.00020539366218	200.0001247177633	200.00043020730678	200.00042937911073	200.00029201331088	200.00036939333322	200.00050374379586	200.00028995160955	200.00020411164076	200.00020488635803
200.00023201933143	200.00030487949235	200.00019986689745	200.00022875304379	200.0002422819346	200.00028351860254	200.00056748724973	200.00054432157881	200.00025305559944	200.00030012984675	200.00007892111427	200.0003322631087	200.00023126534052	200.0004011272462	200.0003009945748	200.00011903513237	200.00025495456504	200.00026653571132	200.0002612969432	200.00016460882154	200.00019622478283	200.00011523234497	200.00035865159583	200.0004076930729	200.00026875688673	200.0002978610615	200.00046853308055	200.00026140593863	200.00017729607896	200.00014841005745
200.00021886385645	200.000258375711	200.00014775131467	200.00019022242674	200.00024115137407	200.00026456300475	200.0005598156068	200.00050165908021	200.0002223891805	200.00025317533712	200.00007892111427	200.00030139456896	200.00020433805685	200.00037099289122	200.00027558239225	200.00010871666623	200.0002405034839	200.00024901989772	200.0002305793816	200.0001442778883	200.00015537479774	200.00009776941766	200.00032773229614	200.00036493760928	200.00024001210795	200.00025184898274	200.0004085590319	200.00023800381774	200.0001230623992	200.00012227611924
200.00018769170563	200.00022115230064	200.00012047183432	200.0001377303358	200.0002007288364	200.00024617838483	200.00051319659204	200.00044485131951	200.00019635249376	200.00021917907213	200.00007892111427	200.00026913928696	200.00018147894892	200.00030568443896	200.0002463761278	200.00009923767868	200.00021437283996	200.00022627979538	200.00021330703674	200.00014312888786	200.0001283408885	200.00008152681542	200.00028705975245	200.00030640833734	200.00019546822446	200.00020840220853	200.00036581769638	200.0001995293675	200.0001230623992	200.00012227611924
200.0001637168332	200.00018159465247	200.0001104051525	200.00012897623387	200.00018235675088	200.00021413537092	200.0004664199564	200.00041269676527	200.000160081854	200.00018862014485	200.00006521281375	200.0002567542494	200.00015305481105	200.00028775954766	200.00021986852732	200.00008522355438	200.00020525130313	200.00019352029028	200.00019491738382	200.00011332651815	200.00012036351433	200.00006798878653	200.00028087927225	200.0002563822598	200.00016699380842	200.0001932424261	200.00031219925987	200.00018322131024	200.00010733703235	200.0001016476809
200.00013042690676	200.0001515060248	200.0000919198479	200.00011300746596	200.00016243797205	200.0001988474504	200.00042979283907	200.00038795689363	200.00013522513532	200.00016759447723	200.00005916435146	200.00021865584895	200.00013537872513	200.0002504639623	200.00019692642152	200.0000809600568	200.00018992948165	200.0001673803845	200.00017531203304	200.00010763271356	200.00010764573523	200.00005469650344	200.00026004022016	200.00023228634757	200.00016044105854	200.00018233278342	200.00029193434293	200.00016145016775	200.0000870668725	200.00009223689491
200.00012102636958	200.00014067172495	200.00008455249124	200.00011300746596	200.00015264904516	200.00017389873273	200.00039352033156	200.00035409676065	200.00011943494795	200.00012428019957	200.00005588952416	200.0002063333595	200.0001033630272	200.00020297403358	200.00018337920636	200.00007262779738	200.00016292641084	200.00014783808763	200.0001620311252	200.0001036295438	200.00009548028285	200.00005393522125	200.00022995899315	200.0002016817059	200.00014723968422	200.00016626233264	200.00025287250594	200.000145247493	200.00007424324104	200.00008235339425
200.0000998969288	200.0001244115623	200.00007354368265	200.00010078349086	200.0001473930267	200.00015958986282	200.00036579646968	200.00032655319876	200.00010232153744	200.00012079728268	200.00005138322578	200.0001895213988	200.0000974089679	200.00018683511553	200.00016809881043	200.00006489787887	200.00013611071887	200.00013673977787	200.000147816359	200.00009640246228	200.0000894711195	200.000048658039	200.0002037656067	200.00016140361078	200.00013335661987	200.00014393891553	200.00022928287896	200.0001366462486	200.00006719158335	200.00007426910295
200.00009157440246	200.00011080479567	200.00006623860762	200.00009539204683	200.00013963695966	200.0001367962875	200.0003452003366	200.00029607496668	200.00008314142968	200.00010603135604	200.0000473797868	200.000176161837	200.0000872582353	200.00018468929838	200.00014110233633	200.0000603919326	200.0001203123153	200.00011852385973	200.00013503862036	200.00008936775552	200.00007836559908	200.00004403527927	200.0001905271004	200.00015000404764	200.00011478470287	200.0001281116445	200.000206456043	200.00012005682294	200.00005974602533	200.00007325407705
200.00007993643118	200.00010269293944	200.00006212488208	200.00008387461085	200.00012874237734	200.00012615752215	200.0003206017701	200.0002677469532	200.00007292045368	200.00009848608752	200.00004114108353	200.0001693509066	200.00007582558177	200.0001768994196	200.0001284575653	200.00005772977198	200.00010855470248	200.00010628479322	200.00012744617794	200.00008130195238	200.0000681410622	200.0000410654825	200.0001776311901	200.000127569777	200.00009759623384	200.00010590259214	200.00018392073804	200.00010196320483	200.00005354021224	200.00006730201693
200.00007155905377	200.00009662405316	200.00005607171394	200.00007496148712	200.00011798401798	200.00011546746003	200.0002914338134	200.00025378081128	200.00006521039998	200.000088840836	200.00003672327108	200.00015157949898	200.00007148946275	200.00016349023662	200.00011833985738	200.0000552574111	200.00009832317983	200.00009306178617	200.00011026585452	200.0000745385923	200.00006176193233	200.00003632493065	200.00016567136757	200.0001177577116	200.00008795629847	200.00009365313937	200.000174050572	200.00009519013622	200.00004940409463	200.00006074382952
200.00006373124754	200.00008979313316	200.00005114027104	200.00007058931456	200.00011022843162	200.00010673500688	200.00027091877413	200.00023891344333	200.00005902569717	200.0000826777914	200.00003242972772	200.00014278271988	200.0000596279639	200.0001565943389	200.000110384073	200.00004951842394	200.00009295493416	200.00008266795152	200.00010465294295	200.0000657767894	200.00005569235597	200.0000346411614	200.00015401052474	200.0001051663614	200.00007856139	200.00008740538377	200.00016473449142	200.0000896937798	200.00004740529653	200.00005432253442
200.00005949714526	200.0000856512586	200.0000481576047	200.00006633050012	200.00010232112982	200.00010231069965	200.00026062598954	200.0002273599106	200.00005524997331	200.00007462794247	200.00002657911742	200.00013557074934	200.00005371905777	200.00014066015737	200.00010245650853	200.00004515969155	200.00008434717932	200.00007583557218	200.00009820229573	200.00005833183428	200.00005189398195	200.0000318489475	200.00014604532578	200.00010162307774	200.00007275844737	200.00007836971162	200.00015725305124	200.00008565514764	200.00004399223766	200.0000508215093
200.00005485727235	200.00008026735622	200.00004615932505	200.00006079748047	200.00009595175243	200.00009442986476	200.00024809463906	200.0002157379376	200.00005071789025	200.00006698100262	200.00002358200186	200.0001272091781	200.00004919809606	200.00013479759747	200.00009837003978	200.0000415439129	200.0000782622162	200.0000708976816	200.00009309176204	200.00005475803272	200.00004685966786	200.00002984144234	200.00013981000077	200.0000947288651	200.00006811613818	200.0000733131887	200.00014782512676	200.0000800708632	200.000039421515	200.00004788426693
200.00005206712652	200.00007493730013	200.00004433842457	200.000057606845	200.00009124305174	200.00008959551664	200.0002391548843	200.00020618291174	200.00004822483186	200.00006286808627	200.00002196541197	200.00012003413065	200.0000469141228	200.00013124818403	200.0000938305114	200.0000390674048	200.00007593567727	200.00006661281992	200.0000891277911	200.0000509877745	200.0000455744933	200.00002828372394	200.00013557964652	200.00009146656316	200.00006376445836	200.00007075899256	200.0001421706753	200.00007691036447	200.00003603420677	200.00004490340157
200.00005000615795	200.0000725225869	200.0000420316909	200.0000552467136	200.00008834981153	200.0000859210366	200.00023425118	200.00020206507392	200.00004387738417	200.000060476206	200.00002032056545	200.0001170981603	200.00004439058785	200.00012685132026	200.000089874723	200.0000364211116	200.0000725869875	200.0000639647505	200.00008552915656	200.00004781432534	200.0000433204167	200.0000260708299	200.00013246356187	200.0000879955775	200.00006082416567	200.00006828428002	200.0001379018976	200.00007370179563	200.00003440628302	200.00004320320227
200.00004796371314	200.00007013483702	200.00004045578092	200.00005372576155	200.00008559872543	200.00008417853522	200.00022997706137	200.00019628069367	200.00004183493473	200.00005930454196	200.00001923305766	200.0001121560107	200.00004333739645	200.00012497989857	200.0000886401091	200.00003583330061	200.0000708989305	200.00006186959848	200.00008304703675	200.00004557564623	200.00004213076946	200.00002465532242	200.00012910221577	200.00008484843286	200.00005680673357	200.00006628236025	200.00013417019906	200.00007174145108	200.00003228483018	200.00004227591361
200.0000475627789	200.0000691181067	200.0000393907127	200.00005231740292	200.00008408810353	200.0000825483192	200.0002277377276	200.00019405886786	200.00004060182962	200.0000579417903	200.00001874722943	200.0001105482733	200.00004267362783	200.0001236396378	200.0000871714213	200.00003472047322	200.00006973632082	200.00006068965698	200.00008129643086	200.00004424998968	200.00004130801707	200.0000241182808	200.00012782960442	200.0000824987792	200.00005600592283	200.00006518886775	200.0001333085231	200.00007073154472	200.00003132513135	200.00004119707484
200.0000470851596	200.00006859996336	200.0000390188603	200.0000514623148	200.00008334455853	200.00008154205162	200.00022661948407	200.0001929927803	200.00004016920795	200.00005752837137	200.0000184285855	200.00010894219074	200.00004178732394	200.00012213636975	200.00008616609878	200.00003411245743	200.00006921792055	200.00005636450314	200.0000805099274	200.0000435906871	200.00004069380097	200.00002374048904	200.00012666672768	200.00008162996457	200.00005509231028	200.00006460493043	200.0001318637134	200.0000702724473	200.0000308457043	200.0000406985825
200.00004679603674	200.00006825465604	200.00003874338648	200.00005119960375	200.000082962698	200.00008132038676	200.00022604214024	200.00019250907266	200.0000398589643	200.00005716076217	200.00001828168337	200.0001084373988	200.00004145948782	200.00012178227027	200.0000857852078	200.0000338264695	200.00006903552892	200.00005611119187	200.00008007831516	200.0000432371879	200.00004047525857	200.000023573743	200.00012619932244	200.00008136926627	200.0000548100129	200.00006423658283	200.00013138761886	200.00007003084212	200.00003067781807	200.00004056524614
