# Supplementary material for: An improved FOX optimization algorithm using adaptive exploration and exploitation for global optimization
Source: PLoS One. 2025 Sep 18;20(9):e0331965. doi: 10.1371/journal.pone.0331965 (PMC12445531; doi:10.1371/journal.pone.0331965)
Supplement: S2 File — This compressed file contains all the results of the conducted experiments. Each main directory within the archive includes three subdirectories: Analysis, best_fit, and convergence. The best_fit and convergence folders contain the raw experimental data obtained from 30 independent runs. The Analysis folder includes tables and figures derived from these raw results. These files can be used to reproduce and further analyze the results presented in the manuscript. (ZIP) [file pone.0331965.s002.zip › cec2017/convergence/IFOX/C17F12.csv]

trial_1	trial_2	trial_3	trial_4	trial_5	trial_6	trial_7	trial_8	trial_9	trial_10	trial_11	trial_12	trial_13	trial_14	trial_15	trial_16	trial_17	trial_18	trial_19	trial_20	trial_21	trial_22	trial_23	trial_24	trial_25	trial_26	trial_27	trial_28	trial_29	trial_30
28816028601.523735	20217591731.85103	25999610539.58454	25406819549.98979	34092053354.38963	15585350774.08465	20874445664.800663	23960623114.75615	24597351614.420013	26358482964.41265	19470107619.750134	34920311380.2136	24603214924.38932	21226360473.46071	28933679877.80852	16732757538.477009	28212846393.885113	34450967620.15504	25248307699.62249	31766345176.755684	21625390305.92067	22389595077.314804	24795843664.024525	35922500496.917816	32135796390.96084	35333165608.57404	39244352245.066765	25419287211.278477	18045268850.33918	25504410507.865147
27695833211.194683	18955150986.99712	24254399528.002087	23042051022.083126	22326075868.558136	12828939316.693497	19420514599.569923	22468408922.549156	23609521597.458344	24891459122.269787	17707311031.270996	23574777602.785305	22379559786.705536	17677270638.175526	24620395971.793743	14354860851.29109	26783995900.3459	29513152780.630257	24218691384.434612	20747742614.070858	19236492768.529808	19655829570.84985	21643328498.796253	31718172213.735596	22384300931.20889	21549213435.73911	26242629879.10315	23392378749.407745	17188346341.002003	21062107592.81137
26575892241.26851	17022652536.675915	20004263778.212536	18859130528.284626	20656447932.901146	11914412531.157635	17722499342.622463	20556731397.49955	21150200009.247017	23003175325.802547	15958869278.58355	20862009143.9136	20939602221.288815	15532154867.502539	23946587417.548252	13786652608.06558	14488193128.061934	22010591625.92833	19377030992.28155	18090737270.53022	18594163094.627743	17542675483.11139	18978773641.158607	24952560392.647175	21336839508.91578	21095678183.629448	18812349099.806786	21455142171.34561	15970790720.274694	19662628118.566803
25942749670.75239	15418511246.384804	18918539016.859196	17379714061.97246	18827837524.8387	11120652761.82757	16497506238.40191	19630015845.68044	20462017596.3867	21871313284.44922	14789582792.07603	20353433773.989513	17885107020.269844	12930536851.9693	20179307293.14114	12601783267.021166	11324573062.042461	20202829028.837887	18517718594.903027	15393749467.253122	17591826162.01935	16439226505.780788	16191350736.592104	23800938259.46533	20542365477.628376	20195724937.271595	17623682955.550877	17710963826.476463	15348387947.915548	18614212239.696636
25065619158.638485	14282272744.325312	17332181593.476295	16247726212.59236	14808643771.344913	10128476331.843754	15172610099.723286	18664815891.824623	15977802058.138227	19839467458.491848	13409210989.241686	19191983587.4269	16998141198.17655	11466789938.313662	15969006929.217375	11822307385.38253	9902814434.007881	19069346345.046993	16719221571.546993	13181828327.091137	17097533216.905615	15419898506.077232	15134474473.286255	22201969031.346878	18982470087.808357	17523127000.743427	16541027904.57642	16811006076.170357	13883331844.005604	14297098520.950298
23801885157.57204	13605316767.312504	16001456342.441132	14626414164.654028	13002243304.409706	9220171799.983978	12788075863.910404	17981773727.496544	14685484051.231525	18208616225.610657	12634953315.050592	17047174577.757368	15879906424.654875	10349089357.454594	14929416404.195663	10452421575.547935	9144449050.783838	16238487112.40634	15679520363.927414	11873840729.083662	15919474411.731644	14220119160.617203	13527714718.204626	19790041337.79682	18206928080.99993	15054523146.276674	15891905683.11766	16143363399.852528	12784594564.090303	13018629270.61774
19819637486.1695	12012540675.438805	14572227640.330755	13743583865.963116	12083186131.898104	8115369869.167549	11124693055.853369	16981232604.362434	13795105729.930758	17397297238.906353	11732718126.272131	15790003956.501362	15350072701.41988	9781567594.873716	13157612991.473736	10191135950.622257	8556506764.801253	15185793069.550947	14885510226.62524	10045258891.422556	15039084077.0748	12802400299.315445	11086182818.939379	19047785671.11195	16369878446.26514	9697229367.509876	15380687582.341082	14532207833.023071	12188285163.307062	12478823029.045761
18858375165.98459	10802972753.436893	13417109416.864038	13173661170.934189	11635895773.458096	7239686487.093303	10481022305.530739	16408428733.186071	12543716468.291462	16396428953.419392	9074643418.930218	14076885627.22458	14447556951.672052	9225050487.70065	9889791719.337082	9356866127.775442	6767277074.84521	13237716499.787449	14223056212.27743	9703154990.354654	14270501821.705502	11686805408.301401	9743209398.039038	18125295817.815964	15565645556.8637	9127074030.706097	14084308696.64414	14114825969.036905	11772152844.723602	11323518345.873262
18186962966.09371	10430726462.458624	12740820890.876186	12575666761.993826	11043866682.770308	6828662237.29364	8984793018.878178	13894200528.758387	11671193940.434032	14796298343.796549	8427391214.60831	13222923257.695913	13452088465.037413	8402633552.968441	9286898693.945053	8658776842.44738	6257338910.041547	10107077277.463253	13634310007.195229	9166602190.36222	13325005410.650187	10527176062.465563	9303553728.91508	17626484079.45349	15093549386.652542	8287438612.54568	12397768696.413313	12892865879.485989	10338144436.073845	9588850344.544436
17384594911.16946	9737766634.001787	11934161337.725428	11475988292.769194	9695986881.017502	6181783623.3865	8226233931.714012	13111926883.89301	10318648439.717737	14088947839.23359	7632718253.62653	12220419593.047472	12869747559.89943	7812889006.01096	8576583957.910346	7539860590.396696	5663727110.896338	9357523858.978947	12591096787.30641	8604156946.785118	12479790621.569874	9526565890.20178	8878904383.796507	16780090510.922953	14376339991.382137	7815194280.372798	11670832574.75946	12086717152.294245	9824647070.069395	8525603135.819216
9968782895.798994	9299191006.485977	11085109802.621885	10169391161.580894	7817312382.880837	5236885135.755684	7659951085.173569	11976898532.92651	9152867427.526386	13165427996.442522	7068660232.132102	11205128695.599375	12387602524.57258	7414582821.825641	7917166070.601683	6828852810.431376	5005438751.396828	8076415515.542593	11655375394.72952	8132711297.816777	11786234225.895256	8731969945.850218	8436471572.000784	16197808710.965652	13758921748.32109	7387085298.701565	10762937436.702003	11621375038.241514	9069251028.72191	7270204781.528008
9412393484.671776	8537854319.731311	10418417480.948524	9549044575.393177	7216251478.500286	4946787454.9508915	6887759522.101469	11228987799.299635	8099819824.524782	12133331316.463207	6725468097.676947	9703238225.836172	10948030151.324785	7053147407.558387	6650274885.067068	6305128695.714647	3950017750.85198	7470046554.039837	10273846381.534763	7570686092.458645	11180729850.228333	7733262487.190588	7638078703.401036	12371365756.360325	12532127849.577393	6370590953.593361	9635084849.945248	8195906528.071905	7127747632.581383	6402750281.7003
8928391851.143753	7164276176.06756	9364970780.65552	8329571121.846176	6091801934.623262	4301752056.877426	6037580951.074402	10256819178.513418	5990862257.816705	11809209442.040775	5196473307.588037	8588079909.927636	10179104984.268755	6463148971.354758	5995511614.193997	3922862710.9540687	3596846356.7229667	7325530431.318263	8326002545.414285	7072029373.146286	10615023127.018862	7017434143.845982	7173155983.680413	11668658691.305504	10889206670.905422	5960758523.19754	8774447265.093794	7954033080.6404085	6179905878.927373	6015751726.015627
8217144022.612002	6852868667.747035	7373858831.18837	5698496218.210103	5707963066.8080635	3492580836.8835034	5441855466.194619	9538591923.03088	5741446874.150613	9587630339.177593	4656930429.633679	8225867210.027179	9141904136.205883	6191161261.780625	5591724639.321198	3472801412.375951	3224207475.43888	6988244011.670988	7475198345.288777	5711388148.322625	8620590441.218336	6315601107.483233	6520162447.045068	11068145464.589804	10414436785.901308	5632435133.426787	7802587301.749156	6401524484.506863	5521466701.399315	5509660675.496495
7897082561.258444	6044980172.984794	6598388188.491907	4760633810.874141	4792839686.922567	3110076200.4151144	4758090090.757601	8622321940.624136	5271641058.832392	8698940092.29987	3847880872.6336026	7205101550.11137	8606221159.495691	5002339465.307974	5139938004.036658	2848125725.08986	2831958289.8069572	6549258856.1339855	6055371196.867792	5097740224.174602	8124896087.632923	5545206579.832051	5959694977.299797	10007631895.768967	9746858085.676105	5042852282.9163	6096100960.029436	5880586772.432681	5051048022.959281	5031456540.198231
7309371927.504834	5396176288.531608	4842722194.114319	3266491519.5352707	3901234089.6093845	2854560281.0826325	4362848626.55005	7019585211.710011	4563750749.336115	8207965065.009559	3401727438.783221	6683724446.659162	7492480688.683339	4555356256.232811	4681112819.77727	2299261239.3424087	2612298131.4924974	6075982667.388813	5259234570.378622	4459043243.296321	7548968138.041657	5130284554.747995	4913644679.800455	8853876754.27196	9346414216.161575	4698198147.200909	5325528837.361323	5434686882.787742	4723887278.732947	4370290723.099906
6929422862.227883	4688530008.201717	4583849615.881992	2960680255.189143	3650935676.6272955	2298861001.4567432	4011960706.2384543	5999181535.010935	3785268877.5671616	7230258538.4014225	3130835344.7749534	6034638332.442764	6933381077.52557	4187295918.6632295	4363868507.285301	2119562890.74108	1837186016.899911	5500516105.905513	4816861275.05207	3158557628.4597654	6131875218.387861	4844407610.867163	4316990525.120514	6430979392.8694105	8778668583.112984	2863523793.395658	4933945909.069487	5190393924.170071	3897580692.6429954	3985851333.62739
6442812552.877628	4111698891.1787734	4253435030.55834	2434672083.310492	2971365255.406537	2201547270.4716496	3553592308.458963	5423788682.443117	3664175438.7582693	5988830434.581358	2849693170.692558	5413182058.041246	6534386451.578788	3533953224.7101774	3907803838.777764	1954291882.0196881	1640267928.0957532	5099605387.296535	4467365323.878587	2692372692.7380686	5252298176.805741	4186888427.5795403	3595349952.5606046	5858924681.49568	7498279262.105037	2320119418.676427	4340984600.81799	4765237209.135331	3545004575.771225	3598174524.5755725
6049961267.735408	3777872091.881879	3955800124.1328917	2285175721.27851	2792797782.23534	1901311140.9984052	3270161214.4261684	4305797587.620531	2958115416.6828747	5507393293.086769	2679151818.290306	4484537791.094412	5831686347.159459	3145056635.5895762	3296825814.2461977	1689507376.978573	1544329267.736864	4730789209.583879	3313192287.293391	2456031318.0095167	4687878912.407796	3703326759.0351243	3117497554.8931265	5573004039.0553465	6608091508.766035	2084863699.359686	4178947744.313874	4184950330.2536173	3337570641.7756557	2826278817.702026
5750446936.511889	3007117010.3661427	3653102229.012571	1852524817.2120097	2207044154.7040763	1629289982.8506231	2908800309.6944146	3905343361.5744233	2675121944.280899	4865326298.442278	2393783435.4137897	3948312644.508133	5381780376.795692	2721921295.3993406	2993077479.3378053	1164743386.3214116	1272788756.6140058	3376886956.9510965	3079399918.766573	2260478649.540757	4071971004.519796	3377824512.487016	2731562035.865641	4511708372.283432	5957904541.161413	1908385861.9822729	3538554314.7901964	3815440533.5218024	3008479230.342811	2479413319.92131
5584123835.163322	2762615862.8967776	3425014245.8693333	1716900721.54654	1977034798.1958792	963603570.4434708	2295755882.9594846	3480281482.109201	2192293302.1373987	4525627100.795882	2168207717.314466	3769749445.164905	5072150508.543222	2509902420.264304	2506052428.279568	1012842126.6490941	1140339360.9324448	3090505373.9790063	2436222578.799299	1959147512.5080624	3300253670.635051	3033580304.2460713	2478834012.059526	3662200323.8047137	5456427604.320778	1797468156.6255865	3020550747.316173	3383645426.573727	2639945849.008399	2152111844.7186465
5310219001.79231	2523662103.770204	2972587461.3472114	1466471258.971167	1668452202.4514434	731680699.75131	1783684292.023725	3277059373.247095	1888863044.246536	3449943668.054333	1968449317.5920534	3412224794.8217278	4752649371.015799	2121010349.9631743	2338471896.7168207	900930324.4075576	987569784.0860817	2621052109.69283	2237418554.499321	1770202497.4692001	2867284408.4893293	2476294686.4872246	2125258260.1812623	3383592902.3832026	4658010324.700356	1486220561.7680502	2204173275.8176646	3071792831.359531	2485293474.5697174	1991014549.841044
4813183403.71319	2026101390.1227412	2773386405.6987014	1252375233.3838613	1490821897.6580744	617713082.5800936	1537625409.2053833	2958367173.796563	1638394879.2174253	2970851955.347243	1771116272.2141001	3077511577.0025268	4332094628.199594	1870167731.3870835	1924101697.666121	804618441.0167811	816037906.027161	2196687771.2575893	2082730584.67566	1513277861.0451791	2604943927.8619533	2171896821.486425	1825572295.052181	1943944248.0277388	4375378341.054243	1248698161.5617113	1778711489.4072604	2768653037.097239	2227888953.8782215	1707323016.5573375
4536599728.006646	1735365976.2174473	2506769542.3995028	953426172.2666882	1355978128.733356	460457495.8348124	1322218007.4572206	2723911218.368155	1123616292.2266145	2605068719.5863886	1582548812.8314135	2236362891.892345	3826928180.6379404	1603079955.0690157	1695239636.0926797	671839969.6501074	649890294.6983262	1994280396.2924275	1811038875.3118253	1364864778.413431	2316689389.137374	1652385366.4106302	1615915112.999842	1766569389.8858702	4022030302.6231146	1159952304.8121657	1585242225.986751	2289115875.4256372	2112619464.7995262	1433651745.3769932
4263198967.6059713	1493281942.154072	2362700505.375494	848769794.2764794	1217207387.6547062	390864440.4241915	1194557077.2548993	2514252186.109502	950645228.4980628	2337849909.300493	1460173409.7937393	2000313590.4612513	3203956880.7848153	1266252977.030115	1294317829.8756578	629654459.9345886	567856899.9628055	1755997797.5107727	1726387059.6296582	1111905108.8043227	1956927969.0138671	1515508243.7824614	1384562969.516326	1558404950.622572	3686574241.095754	999562541.4014367	1431364350.6891532	2051883340.0761392	1818017871.6866019	1259212409.3138134
4036171927.245498	1306408602.1664777	2143627034.7717674	680566138.2197567	1093335899.7961278	328482801.5891543	1111649376.303314	2109159389.7902427	867349234.3247005	1969047362.0970092	1289442899.6430464	1889292743.4664388	2722153903.1029315	1039924037.8894264	1021072390.8383383	533337678.4468805	438073816.7460371	1338975935.3718035	1502016458.5534184	993647635.5006348	1819767196.4960592	1102113044.6520185	1203892901.5894432	1205558022.8760843	3316730971.810716	929429618.589333	1297296856.9033556	1867171402.625408	1649990230.124841	1088431975.4740942
3872316467.962479	1191887841.3969476	2045833162.0334733	548249255.6904683	886099335.3372283	283948046.9878789	972298488.699677	1674968632.1756408	741509743.7434467	1653715860.252929	1110374810.611398	1535290726.158267	2365250124.553184	869664440.3997145	784298508.2093495	472849123.3945331	371011310.24417144	1066998891.190522	1399935678.4283056	839769212.2273265	1590025123.4062483	863822832.2602515	1066361009.9177221	822084125.825035	3000856690.8371053	895082772.5101478	1184315711.3175466	1508819927.0485656	1438149714.3660438	755377260.7492378
3310426468.9399076	1079704428.0979009	1919797321.7463262	292163522.82670027	776069272.794278	248499451.96836865	890463529.0827421	1540739474.4255347	641512390.8610106	1526320270.3914347	981459313.6674365	1390991017.041256	1989257499.2112637	797536684.321087	721373148.043275	373937370.45894253	267438595.42969897	916191672.8353696	1196323376.7708952	736174845.8838346	1374069584.117566	736656216.5083553	898195855.8009878	747452916.0915262	2906422948.3233275	816723359.7367069	999055809.1511532	1407871063.5352302	1317577304.4644728	528352094.57856154
2994529947.8755884	936778609.7162211	1620287332.3334599	214773691.51191807	661853534.9286706	153542756.06503403	770236716.3728831	1180169325.1661375	566178066.3651005	1326897335.286211	771356110.9721454	1157256235.0692172	1763685336.9933646	668110580.7058709	616147817.3482947	323826506.69779605	238249565.2380313	878034762.4642292	1079209254.5008523	662802076.5193422	1106456930.87003	608621487.0143958	742283797.7093123	701530097.945101	2654261236.405009	715113142.5704713	808908143.3822592	1138877049.6326487	1163830673.7891638	458919966.33020407
2800656480.992018	839910193.18895	1375005511.8586128	135566375.54706565	588932283.9815242	110638809.3885235	578110246.2855651	1002411071.4611876	501504575.0139519	1068771037.0839571	632727997.6952413	946656406.8891847	1592709878.1901174	557782856.9364614	504820657.15908056	277299188.9772743	207386724.9135852	807369865.7425475	878287929.310565	605666401.7831101	693740976.4639333	484559965.79719484	579840463.896725	655215436.9594599	2417140161.5769153	589112983.4118389	629426823.8776685	946148636.7254794	1087720758.9133317	384336642.9136623
2554021542.047277	647323055.9093206	1246198686.9414833	96240266.44801533	511062630.52005124	98845893.05781561	441153334.524309	807692330.4878024	443761309.6427733	874940511.6530644	542432655.7516419	799412631.4594445	1450035948.953834	509436746.40276754	417955777.61211133	263983141.11031678	181507510.69859433	697262493.7629546	575631840.2302251	455685773.07190955	487194112.26036036	383643910.416224	513344631.85087276	527244017.48600906	2252104576.0683	490274422.86971307	536570768.89046746	804708954.7582304	960645911.0013291	337063461.35878724
2150946473.4291897	400593494.94798565	1073403642.440509	82682581.56104966	395979304.70944905	81219829.21888386	291768901.2487886	681905755.6367834	376770702.8700542	752384060.0195662	412212389.4988611	692667711.3411075	862359137.2468244	442777959.57945704	366207949.4334331	249728747.94788736	155129659.3008758	585672118.0267463	479606697.4285345	410381587.11805516	369785488.16620475	352757928.0963672	374358183.1087998	433318462.8662493	2098160324.1765807	438522443.4996737	471745819.20637274	676532440.7106006	834538776.7124292	311252849.11905766
1834331134.732549	342562508.2799106	1008251932.6918886	58526771.16711794	327055348.7581184	73383322.58255427	250633321.21381268	515788071.3881487	308538929.78966504	656814642.1645324	369901605.9932782	619388216.0176268	660947491.4128342	398489392.2930068	303401048.6989613	234553412.28306666	135438863.2749787	475288935.67350054	410397189.40338075	249482274.12681925	329326139.64088947	268286404.35303736	301890971.29855376	359504260.44610584	1789250380.4775	416689715.5269864	392538492.1303632	520990625.47980237	760422012.2963029	220208197.1077459
1290007944.1658535	312543402.06330585	902818489.1577177	40082231.25393981	287462039.7767037	62562590.44130585	196858070.61446285	443519540.4025593	233169017.38240814	553104292.1272665	337195479.7478646	466960217.72929686	525166073.48542494	365444884.15370184	250889682.08509502	201622075.77740422	118356323.06819709	438972404.6952017	355032269.5794707	216166602.4568345	253671748.48727968	226661467.29184416	220478633.47326842	268266226.57592213	1640172359.549227	350568409.6196132	314791354.6456274	469158539.823252	661746738.7464831	150714666.66412544
893035033.8450763	262556428.58713	615098335.6452968	33078313.234757658	256341610.18232277	54785279.08968068	144216842.91729784	366726451.76989836	178898533.6272408	450615527.60864323	272825197.6414658	420992546.9587159	454696703.7325412	283234110.11711323	169690704.37757355	162125077.75284573	96144163.37814656	375174632.3938084	268422879.36850643	174575089.1086619	209066041.67543417	151206610.94214135	157037189.90896884	185227948.03840098	1523017231.795124	315734397.9828028	266928310.70303217	400252092.07727265	523934019.4616822	124681865.10056524
743619684.5184093	201793363.0015084	509296386.8651585	23985357.074551646	218498026.61574945	35348102.032112405	124234704.40059021	296230429.735461	154349990.60700995	345018503.67531395	213917910.53236887	342090983.9798702	385301214.13870066	220130126.85801178	159566971.5063314	127242408.0870314	92049104.40019499	339746840.3173981	197466514.4139322	119623842.68973422	180976494.62295893	118329071.57286806	128409977.0663327	133051291.3526116	1071122693.8803812	247714476.00634125	213418423.8937886	359232788.2546933	469302382.58277684	118611421.18856086
547145704.0913885	165040758.67982557	448836782.8747633	23985357.074551646	188122653.77497557	27978865.565604992	108650239.73133622	232771777.94374692	139646533.94866148	275781763.6724762	132700518.04250297	285957503.18521893	346641541.17236495	178153976.0665406	120221948.72264108	114299962.67977011	82372310.1837389	294134348.67070436	157963171.32733318	90394203.0993551	152907287.42056802	96509544.50491534	115646354.53232679	99941819.9249325	904563379.0901128	195359529.42106563	157473045.40542558	306851446.6808883	358979831.52764475	96143060.72663708
470647987.4686902	122500413.82431594	373887077.23654586	23630226.64435882	147590797.98496032	24956136.304561984	80636300.48065971	188159018.17978045	131609039.97801457	231950677.91038597	94959576.6241056	248677678.09975255	264332973.10151565	155936188.780512	94652949.80529314	88787758.70048505	58762714.35371578	272102090.42548376	126115509.56463996	70751849.3877346	114211446.36980538	75080217.39742051	88862356.27617005	85774828.10743694	799457963.4884524	178174823.93265164	111267356.047658	277668734.5882677	269760911.75799304	82713641.05113383
384976660.26207423	76711157.51858358	255167588.82592663	19114033.994421657	92285164.06590588	20216954.852712598	63662983.72681698	155971345.69132653	121162050.87077226	214358458.93438557	82576185.39284003	214630610.46395686	233127152.52793932	138420931.99010012	74089463.81949063	69643451.44047575	55372075.186911695	235780420.33422488	87572822.45744331	60322347.931643136	104949329.78132652	56031311.970591106	79097668.42116176	54760467.9699634	712650244.7743102	124547794.38428827	84493392.35136408	228655724.93159547	215544729.91769263	63949837.665554576
327432867.5799395	59474689.77769442	245569380.14890754	14085118.312652744	71399070.0612695	17414040.21978401	40803537.28138589	130073435.13013183	104964321.48354821	189076521.94640815	59520359.43815003	183783293.4218822	213592455.1438136	115729885.37830506	63290901.18480699	58737787.13332808	37701682.33900234	189155413.97261217	63021816.828844	50495057.19204546	97741676.32126465	39781570.13985146	60127339.078628674	44050917.27564138	503064358.2833857	99246009.38166544	75944632.48807713	157901097.08066562	194116356.23839137	45756069.36553663
286252038.18162197	43456456.95905645	200327409.50087845	12128290.615705475	63282527.2051445	14508767.87702479	28947137.94533459	115491977.24338414	93385737.48531008	155089816.527379	36661219.312291615	170220886.59619904	171876154.47300687	109053769.27192569	53724883.9645818	53184380.182442985	36348802.31291822	144222858.57944852	51273396.9807719	43906415.811551526	89297166.78200656	34982986.83958435	55744988.83402676	36553883.58810192	472433142.79321575	80548580.62653673	66114208.491698384	136257657.1711103	173946294.30218798	29262833.6529149
205624039.4052464	38960730.44434169	179602513.6654298	12128290.615705475	39357380.817313425	9326282.351628257	23509045.55174313	96766015.40597115	88536365.84773584	136120006.5337335	25580348.933665875	148999781.74198273	145077925.5112468	96900972.55767441	47363539.16659224	38073948.83927092	30137685.284051202	111454106.91637081	32987123.50199716	39338038.80809945	87379769.45563118	30165302.84024068	47163594.681274235	29412277.15466093	408899991.643958	74213065.14035708	55420698.43032943	115108408.30154616	128668359.82125692	21068804.491826423
168615056.50720158	33717612.68238275	162126650.91626078	11487694.275998298	30997413.371993672	9326282.351628257	23509045.55174313	84760802.94576	81776012.88641402	123580794.98907454	23925270.07214967	93055682.92859262	116924288.34331432	81320220.81193261	35584853.460519224	37218523.316419125	27005126.471064266	99213396.2775967	30018342.315859597	34251385.6484346	84180787.2934013	19407536.243301228	34828511.22353267	21411778.45044157	323145869.053425	46025014.071102865	45805442.33042237	96436821.30955139	102889949.80743591	12890381.442233143
143036368.5970878	26478510.113309268	134810561.71625847	10827538.333000224	26765072.30793866	6553439.569895224	16646970.578517275	58651055.08144077	68922476.18636031	105068143.00595482	20672610.969383076	64439209.383635096	109517361.40616927	79160215.96314311	29011137.07242354	25041885.869618148	23606784.392956316	76043620.7369488	27753705.546310198	31471880.67992334	55158827.67745563	16240019.64755832	30878037.185902044	18005217.534716297	229132232.3980397	43120535.00481735	41470929.89150761	74117095.01851997	90481204.06353676	11707813.95376245
112148431.72303835	23190680.80708667	112485046.91041249	10427335.607780093	21457729.907280385	6553439.569895224	13848808.829533545	38081059.37647741	61776686.69965236	100533188.01795955	20672610.969383076	53154412.14722198	88924777.4706662	71819770.11926384	22728909.419911258	21214480.096322417	18945826.89816108	53448766.28390573	24787958.185446545	26097117.89440079	48970942.81470363	11976018.301703133	26440828.95634347	17170811.00673775	200406412.62845078	34256779.30824988	36680873.95141041	73661505.7390224	65960917.76202799	11707813.95376245
91957082.47906303	23190680.80708667	95568583.6869341	6409656.731331242	20394138.259246033	5685145.675586364	13678043.423443645	28109054.46872257	56541410.61598603	90866080.31153993	17788030.41212498	44580243.21240043	76361099.47818923	69801781.2310297	20665911.56883907	14535450.038427923	15529510.649254693	46229425.92524508	17720430.200591736	24719690.898329	37379840.80758134	10816338.13171953	25076701.243617136	16406151.658624155	168970398.22096545	29114157.579528518	31964838.02062089	62091040.76569681	56672817.33298651	8010406.228407381
52264280.85523392	22206057.027321685	72546598.04309905	6315902.966386085	19244284.094442327	5685145.675586364	13678043.423443645	21710486.78819746	48791098.90159333	65178646.48748249	14556859.702485476	34914461.40764675	74229544.02624136	63245234.51603205	20665911.56883907	13410343.485186787	14308513.544835128	36684416.975740686	14902079.869675169	21336418.63469003	31673930.09813789	10420513.416214952	22117716.215163175	15807201.167820176	128132587.4365325	25839109.127985373	29180730.31477528	53976490.36454827	50448212.74002519	5025119.269059405
39588194.06079887	18361722.7225564	64664044.50497913	5598590.364440331	18774557.078341	5685145.675586364	12580194.48269741	13762046.499230403	41100805.99721814	48418897.91718409	12453341.006796006	33262608.143727988	65317456.9729577	57124221.504174985	18094327.96270701	11403993.887912506	14177024.405645913	31791555.445332058	12656502.590966092	18762624.151348975	27587907.048156995	6041740.617010137	18132428.902735744	15665960.346426152	82534173.60390723	22515284.70734237	18353899.054614358	47032519.65354933	44669288.39273697	4815309.2455559755
25996858.302265026	15933917.613933256	59413587.91515551	4290801.075107623	16574079.728525368	4793235.579929411	11539749.526996482	12938647.667411601	32914061.293286003	41772630.57086142	12453341.006796006	29936954.501175843	60797295.21075391	54446607.09140662	13082902.995919004	10068143.397715593	12805440.209892914	23436083.999775693	10697414.191151664	17301685.951100856	25810640.512558382	4454706.260766059	17261085.18889037	14815251.309044085	63903740.40929255	22215872.415241405	13567455.472348446	43231649.46741977	20953621.971492898	3876011.393747168
24033428.772123717	14965216.385966266	48818475.25472821	4290801.075107623	16574079.728525368	4643940.038525965	9210764.627738858	9580497.827585205	29611822.871014655	26984009.890401877	7730190.933982691	25528721.16337992	48368469.06599186	44604165.666665934	9423591.801098336	7586775.852747257	12805440.209892914	20671641.065825853	10697414.191151664	17148484.680123903	22292592.549226582	3157520.615103911	17261085.18889037	8357813.571163894	44180281.68600794	18532954.175762743	12132045.698693668	37983837.06155675	18532075.44841499	3876011.393747168
20781372.919607017	14965216.385966266	35115970.6084642	4290801.075107623	16574079.728525368	3297665.751433708	8499514.79598211	7960574.01998639	28455444.856478818	24727491.42326581	6707630.835309909	23442704.48235041	46145250.58093014	43060712.47679291	9067054.085081005	5409704.341044126	10451273.653013878	16654199.83843523	8649164.552420283	14767623.299298411	20513461.793935306	3157520.615103911	13537638.338264918	7480488.346720315	38327439.66424959	17873428.259584427	8173167.421569419	36323901.83126263	18091598.556461327	3876011.393747168
17816945.78075027	12730264.187421843	31730743.904174186	4268608.657548615	16574079.728525368	3297665.751433708	6694478.962749851	6126106.345129101	24447110.301675227	20475792.90028288	4374234.4544108985	20265829.68934519	42411888.74538325	36359690.00020598	9067054.085081005	4588298.217848938	9918037.842627907	16190672.669135684	8649164.552420283	13854253.977685321	17306494.171158176	2384017.034946084	12570085.471462043	6648186.016555606	30629445.091545176	13340066.080615075	6271530.811288063	34460069.87051092	16611335.03500457	3876011.393747168
15045573.689988133	12329089.2192292	24651790.687552784	4072196.4974386343	16574079.728525368	3297665.751433708	4869772.444418004	5530141.916140808	17817910.917667106	18683128.419035964	4374234.4544108985	20265829.68934519	38610556.501802	31020894.736196097	9067054.085081005	4588298.217848938	9918037.842627907	12922192.506226271	8183677.20012065	10691099.498516763	17306494.171158176	2148627.0039735213	12570085.471462043	6648186.016555606	27862947.655051935	13052060.03783703	4796990.534180132	30819365.375616606	12752025.984354168	3876011.393747168
11392884.64004087	12329089.2192292	22912308.444778554	3080707.4409066797	16574079.728525368	3297665.751433708	4054870.5652130125	5362712.507786646	14490586.468057469	17329459.152815815	4374234.4544108985	20265829.68934519	34555901.705692604	27277511.861373503	7236245.253847715	4588298.217848938	7841360.302873165	12370334.042404747	6793857.992643324	10570430.430902062	15535420.2308472	2148627.0039735213	8963747.681748817	5342174.412718761	22842392.80743347	11538256.382379526	4796990.534180132	30719578.932747707	11673826.142746119	3876011.393747168
8877358.605931085	11159133.774221914	19244556.16736012	3080707.4409066797	16574079.728525368	3297665.751433708	3575165.513312727	4504558.739546351	13437678.845472977	15110393.65207959	4280053.065761973	18835511.074957088	34227987.04970363	20321323.513564546	6868738.623052143	3836237.5474177203	7822456.522439693	10996929.165416257	6793857.992643324	10570430.430902062	15535420.2308472	2148627.0039735213	8865202.712469848	4950104.558063879	19627162.812554147	10323896.759029396	3648565.863974768	28009398.862920515	9936968.223202016	3876011.393747168
7465117.324513408	10121948.002513338	17565495.45090717	3080707.4409066797	16570830.58779147	3297665.751433708	3575165.513312727	4504558.739546351	9868176.372295652	14513911.883066472	4280053.065761973	14095296.505201373	28601779.969601594	14441158.43058565	5696873.024367242	2939372.384681553	6580422.387512201	6869272.682359264	6786836.892407954	10567226.044340666	11896172.848860575	2148627.0039735213	8865202.712469848	3932388.3656450254	18109748.27263723	9528453.299246717	3303612.3486416014	24323443.51544564	9326534.6585423	3876011.393747168
7465117.324513408	9104759.868911363	11014046.726189768	3080707.4409066797	15356668.324047955	3297665.751433708	3575165.513312727	4504558.739546351	9073893.602254752	12434625.812491234	4280053.065761973	12513687.162445635	26862264.936051276	13828508.167626593	5696873.024367242	2939372.384681553	6242204.904230727	6869272.682359264	5799475.788062161	10330600.087132823	10222814.807962473	2148627.0039735213	8865202.712469848	2715432.8037444884	15668792.633064486	8736518.345714264	3303612.3486416014	23669060.94939368	9326534.6585423	3218738.5163207166
6063166.3334370125	8320074.669908955	9237253.116242591	2465396.5382516477	11935654.531954011	3297665.751433708	3036086.3082624967	4504558.739546351	6564876.7480766475	10359126.303479144	4280053.065761973	10070222.413692797	22427093.873322316	11511961.960001856	5696873.024367242	2939372.384681553	5872411.357602501	6562181.046053113	5799475.788062161	9235501.335897584	9427289.604076758	1856443.6067714458	7759532.9678775575	2715432.8037444884	13976816.814329123	8736518.345714264	3303612.3486416014	21193028.918734454	6641091.314696271	2507018.1499994486
6005988.167859386	8128841.564830826	8527906.592289938	2355110.4853654066	11864781.627123497	3297665.751433708	3036086.3082624967	4504558.739546351	6468535.929317333	10359126.303479144	4280053.065761973	8215502.516419775	20546188.27152105	8985723.070795061	5222696.007922056	2939372.384681553	5872411.357602501	6562181.046053113	5406150.120115691	8098981.690012164	9372472.22608699	1856443.6067714458	7759532.9678775575	2715432.8037444884	13976816.814329123	8736518.345714264	2815650.779832263	17535715.147520047	6641091.314696271	2477893.327409376
5954744.989582422	7653691.905427905	7630664.460978949	2355110.4853654066	9779491.181896476	3297665.751433708	3000640.328097595	3769316.6802300345	5744212.06607043	10359126.303479144	4280053.065761973	7788900.304769483	19925399.53849822	6987828.396351216	5222696.007922056	2939372.384681553	5872411.357602501	6562181.046053113	4966842.717986511	8098981.690012164	8864330.722134171	1856443.6067714458	6648744.408746663	2715432.8037444884	12985501.907198438	8736518.345714264	1680287.0374082804	15000758.62030556	6641091.314696271	2476018.5451586065
5954744.989582422	7653691.905427905	7621102.523331232	2192107.932345494	9779491.181896476	3297665.751433708	3000640.328097595	3538848.3970815847	5578875.821403191	10120188.281603208	2433995.858044611	7654751.565743884	19114839.91438305	6809814.354357834	4609760.652386468	2939372.384681553	5872411.357602501	4366073.153072297	4966842.717986511	8098981.690012164	8397633.574588194	1856443.6067714458	5735852.588253765	2715432.8037444884	12176866.000877896	8736518.345714264	1483598.031907794	14399998.854531422	6550225.648715961	2476018.5451586065
4913476.659918001	5445253.82491294	6535509.806940836	2027132.2573570507	9779491.181896476	3297665.751433708	3000640.328097595	3052703.7999261227	5578875.821403191	8677946.702895662	2433995.858044611	7602190.716098138	18409754.238416635	6147503.008653522	4188904.2649112092	2939372.384681553	5872411.357602501	4366073.153072297	4966842.717986511	5923566.33074726	8397633.574588194	1856443.6067714458	5392038.540649941	2715432.8037444884	9844448.167098189	7780279.868475894	630293.72617897	10850900.463565517	5779035.088837253	2476018.5451586065
3637507.5122016864	4435537.800743096	6123476.949589447	2027132.2573570507	9779491.181896476	3297665.751433708	3000640.328097595	3052703.7999261227	4829637.175805276	8409641.482561793	2433995.858044611	6206485.345659607	11481934.69321706	5788096.119688482	4046199.3367868196	2939372.384681553	5872411.357602501	4366073.153072297	4966842.717986511	5923566.33074726	7835479.433803957	1856443.6067714458	5392038.540649941	2601519.547333414	9792356.709860856	7780279.868475894	630293.72617897	10378606.9691879	5548762.878245363	2476018.5451586065
2497049.5381098054	3376704.0980936666	5639514.487419702	2027132.2573570507	9779491.181896476	3261186.7144632624	3000640.328097595	3052703.7999261227	4481708.483310403	7921208.766323375	2369794.641012801	5011797.935246331	8739198.591340477	5788096.119688482	3851767.331486007	2538183.207706759	5872411.357602501	4366073.153072297	4966842.717986511	5475529.1395305665	7398272.777357159	1856443.6067714458	5392038.540649941	1692625.9933388291	9762816.040310105	7145743.528158677	630293.72617897	10378606.9691879	4860191.062832589	2476018.5451586065
2497049.5381098054	2737815.2312631593	5614385.604341893	2027132.2573570507	9779491.181896476	3261186.7144632624	3000640.328097595	2992992.2438533017	4481708.483310403	7682155.114454206	2023211.4443156756	5011797.935246331	8739198.591340477	5788096.119688482	2344510.6804309376	2538183.207706759	5872411.357602501	4366073.153072297	4966842.717986511	5475529.1395305665	5779996.190812194	1856443.6067714458	5365894.195670845	1692625.9933388291	8416246.406402826	7145743.528158677	630293.72617897	8829007.06596015	4263454.713310546	2476018.5451586065
2497049.5381098054	2737815.2312631593	5614385.604341893	1968414.6658139613	9779491.181896476	3261186.7144632624	3000640.328097595	2675001.0759857143	3326528.887965421	7222670.75735399	2023211.4443156756	4403821.858547641	8739198.591340477	5788096.119688482	2344510.6804309376	2538183.207706759	5532144.161222786	4366073.153072297	4966842.717986511	4814317.873733075	5132092.990063731	1856443.6067714458	4407830.768374833	1692625.9933388291	7887996.574607814	7038981.066717623	630293.72617897	7747775.043766469	4263454.713310546	2342223.489336077
2497049.5381098054	2737815.2312631593	5614385.604341893	1968414.6658139613	9779491.181896476	3261186.7144632624	3000640.328097595	2675001.0759857143	3210163.4242387204	7222670.75735399	2023211.4443156756	4241724.784941696	8522466.379744746	5664117.060870281	2344510.6804309376	2298068.795373326	5532144.161222786	4322393.765015396	4966842.717986511	4814317.873733075	5132092.990063731	1856443.6067714458	3480895.1069210456	1692625.9933388291	7887996.574607814	7038981.066717623	630293.72617897	6713615.655747555	3656427.716503752	2342223.489336077
2497049.5381098054	2737815.2312631593	5614385.604341893	1968414.6658139613	9309881.970311748	3134674.4519147435	2707215.7185663036	2675001.0759857143	2999622.8235722287	6971659.939792776	2023211.4443156756	4241724.784941696	8266975.543214514	3405023.5430060923	2344510.6804309376	2212410.6849828097	5521683.645767181	4285782.195791521	4966842.717986511	4814317.873733075	5132092.990063731	1856443.6067714458	2959161.697706891	1692625.9933388291	6754334.777223656	7038981.066717623	630293.72617897	6321442.138004275	3656427.716503752	2342223.489336077
2240906.1803896986	2737815.2312631593	4308827.446228003	1968414.6658139613	8727789.218693448	3134674.4519147435	2707215.7185663036	2474359.3967024805	2999622.8235722287	5778216.82342258	2023211.4443156756	4241724.784941696	8266975.543214514	3405023.5430060923	2022616.9011771185	2212410.6849828097	5521683.645767181	3571764.9028274165	4445361.191892728	4814317.873733075	5132092.990063731	1856443.6067714458	2959161.697706891	1692625.9933388291	5736579.189850671	4524987.803487806	630293.72617897	4550751.131000969	3581816.750909565	2163706.4414541703
1943790.8405441244	2737815.2312631593	4188600.2008017777	1968414.6658139613	7606816.647029048	3134674.4519147435	2132302.0278429333	2474359.3967024805	2060705.3358695875	5445793.073727674	2023211.4443156756	3965864.0219907123	8266975.543214514	3405023.5430060923	2022616.9011771185	2212410.6849828097	5521683.645767181	2860293.2919597537	4445361.191892728	4814317.873733075	4171237.38531662	1856443.6067714458	2959161.697706891	1692625.9933388291	5616704.391829918	4191573.295550153	630293.72617897	4034559.474368028	3500566.62546545	2163706.4414541703
1943790.8405441244	2737815.2312631593	4128133.9378532125	1731457.9048420577	7606816.647029048	3134674.4519147435	2132302.0278429333	2474359.3967024805	2060705.3358695875	5445793.073727674	2023211.4443156756	3361878.5317310025	7087488.797564795	3405023.5430060923	2022616.9011771185	2212410.6849828097	5521683.645767181	2860293.2919597537	4076146.746687043	4814317.873733075	4171237.38531662	1856443.6067714458	2657304.697202893	1692625.9933388291	5086181.705022466	3192930.5609268323	630293.72617897	4034559.474368028	3227031.8255394413	1721008.7104476464
1943790.8405441244	2737815.2312631593	3748761.5892782435	1731457.9048420577	7530160.484196768	3134674.4519147435	2132302.0278429333	2474359.3967024805	2060705.3358695875	5225172.797349942	2023211.4443156756	3003093.0455514314	7087488.797564795	3320767.7911639703	2022616.9011771185	2212410.6849828097	5521683.645767181	2860293.2919597537	3924421.614087773	4814317.873733075	4171237.38531662	1856443.6067714458	2657304.697202893	1692625.9933388291	4705825.58350753	3192930.5609268323	630293.72617897	4034559.474368028	3227031.8255394413	1721008.7104476464
1943790.8405441244	2719568.8698487324	3619795.1699041007	1653895.7897873682	7092540.5097793415	3134674.4519147435	2132302.0278429333	2100225.227565978	2060705.3358695875	4954855.946395332	2023211.4443156756	2501634.7955388804	7087488.797564795	3111082.9344585193	2022616.9011771185	2212410.6849828097	5521683.645767181	2860293.2919597537	3886018.0152983638	4814317.873733075	4171237.38531662	1856443.6067714458	2657304.697202893	1692625.9933388291	4503653.512974408	2814792.404759103	630293.72617897	4034559.474368028	3227031.8255394413	1576494.720861239
1822902.880969517	2719568.8698487324	3208488.9717534455	1334785.7412765026	6744348.9665492885	3134674.4519147435	2132302.0278429333	1337334.6782156827	2060705.3358695875	4251699.906929779	2023211.4443156756	1867438.3930401383	6453898.324878514	3111082.9344585193	2022616.9011771185	2212410.6849828097	5521683.645767181	2526805.005021675	3852468.540484098	4814317.873733075	3712332.7879214664	1856443.6067714458	2657304.697202893	1692625.9933388291	4279753.091669285	2814792.404759103	630293.72617897	4034559.474368028	3203102.639162342	1576494.720861239
1822902.880969517	2719568.8698487324	3208488.9717534455	1334785.7412765026	6744348.9665492885	3134674.4519147435	2132302.0278429333	1337334.6782156827	2060705.3358695875	4009817.1124871247	1834761.9234601115	1838474.0905381606	6333789.450166045	3111082.9344585193	2022616.9011771185	2212410.6849828097	5521683.645767181	2526805.005021675	3852468.540484098	4814317.873733075	3712332.7879214664	1856443.6067714458	2657304.697202893	1692625.9933388291	4279753.091669285	2149984.810788751	630293.72617897	4034559.474368028	2981775.600649788	1576494.720861239
1822902.880969517	2719568.8698487324	3208488.9717534455	1125042.4452471302	6168266.055096594	3134674.4519147435	2132302.0278429333	1337334.6782156827	2060705.3358695875	4009817.1124871247	1697638.375679757	1838474.0905381606	5639680.158297286	3111082.9344585193	2022616.9011771185	2212410.6849828097	5521683.645767181	2344876.6081434363	3852468.540484098	4391748.377427884	3679527.7518050605	1856443.6067714458	2657304.697202893	1692625.9933388291	4279753.091669285	2149984.810788751	630293.72617897	4034559.474368028	2608027.5977995684	1576494.720861239
1822902.880969517	2719568.8698487324	2374002.0463124914	1125042.4452471302	4770685.979198537	3000303.690822497	2132302.0278429333	1337334.6782156827	2060705.3358695875	4009817.1124871247	1357468.7912769408	1838474.0905381606	5639680.158297286	3111082.9344585193	1916150.1344881025	2212410.6849828097	5489784.696519736	2344876.6081434363	3852468.540484098	3760096.450175731	3058607.1680188626	1856443.6067714458	2651671.9570420813	1692625.9933388291	4279753.091669285	2105473.6876545018	630293.72617897	4034559.474368028	2351647.9608250023	1576494.720861239
1777230.3784308857	2517717.594496705	2374002.0463124914	1125042.4452471302	4694938.745471467	3000303.690822497	2132302.0278429333	1019718.8466136185	2060705.3358695875	3869475.2949336423	1357468.7912769408	1743200.5390681815	5388746.796531797	3111082.9344585193	1916150.1344881025	2212410.6849828097	5489784.696519736	2344876.6081434363	3605656.809883017	3760096.450175731	3058607.1680188626	1856443.6067714458	2651671.9570420813	1692625.9933388291	4279753.091669285	2052090.8956355848	630293.72617897	4034559.474368028	1923563.6071972782	1576494.720861239
1730495.311930541	2517717.594496705	2304714.34633758	1125042.4452471302	4564785.593722341	3000303.690822497	2132302.0278429333	1019718.8466136185	2060705.3358695875	3869475.2949336423	1357468.7912769408	1743200.5390681815	5388746.796531797	3001866.1924523776	1916150.1344881025	2212410.6849828097	4390808.945231884	1220559.574221156	2713569.6990641756	3760096.450175731	3058607.1680188626	1856443.6067714458	2651671.9570420813	1548456.0429589748	3688084.766022378	2052090.8956355848	630293.72617897	3419763.515019398	1923563.6071972782	1576494.720861239
1730495.311930541	2517717.594496705	2304714.34633758	1125042.4452471302	3427146.7045461317	3000303.690822497	2132302.0278429333	1019718.8466136185	2060705.3358695875	3289338.5122111877	1357468.7912769408	1743200.5390681815	5388746.796531797	2558195.8772745426	1398811.2334105363	2212410.6849828097	4390808.945231884	1220559.574221156	2713569.6990641756	3760096.450175731	3058607.1680188626	1856443.6067714458	2651671.9570420813	1548456.0429589748	3048612.2406563666	2052090.8956355848	630293.72617897	3419763.515019398	1923563.6071972782	1576494.720861239
1730495.311930541	2517717.594496705	2304714.34633758	1125042.4452471302	2954816.8158527603	3000303.690822497	2132302.0278429333	1019718.8466136185	2060705.3358695875	2685108.671444624	1341444.6450026587	1743200.5390681815	5185787.602766675	2173836.2151392456	1398811.2334105363	2212410.6849828097	4390808.945231884	1220559.574221156	2713569.6990641756	3760096.450175731	3058607.1680188626	1856443.6067714458	2651671.9570420813	1548456.0429589748	3048612.2406563666	2052090.8956355848	630293.72617897	3419763.515019398	1923563.6071972782	1576494.720861239
1328644.329929863	2517717.594496705	1735124.589084951	1125042.4452471302	2954816.8158527603	2881579.6715923673	2132302.0278429333	1019718.8466136185	1911088.44542534	2404855.921137406	1341444.6450026587	1743200.5390681815	4970232.5507428255	2173836.2151392456	1398811.2334105363	2212410.6849828097	4390808.945231884	1220559.574221156	2713569.6990641756	3760096.450175731	3058607.1680188626	1844446.2247529516	2651671.9570420813	1390331.3887367658	3048612.2406563666	2052090.8956355848	630293.72617897	3419763.515019398	1923563.6071972782	1576494.720861239
1328644.329929863	2517717.594496705	1735124.589084951	1125042.4452471302	2954816.8158527603	2881579.6715923673	2132302.0278429333	1019718.8466136185	1911088.44542534	2404855.921137406	1341444.6450026587	1743200.5390681815	4048426.9493767843	2173836.2151392456	1318506.9029654919	2212410.6849828097	4390808.945231884	1220559.574221156	2504783.2797871334	2858523.135785971	3058607.1680188626	1844446.2247529516	2604199.492197113	1382912.1371232162	3048612.2406563666	1598863.3371631722	630293.72617897	2693191.6793717016	1902503.7924583107	1576494.720861239
1328644.329929863	2517717.594496705	1735124.589084951	1125042.4452471302	2954816.8158527603	2729953.3211489934	2132302.0278429333	1019718.8466136185	1911088.44542534	2404855.921137406	1341444.6450026587	1743200.5390681815	3967713.031002111	1902718.383312943	1318506.9029654919	2212410.6849828097	4390808.945231884	1220559.574221156	2504783.2797871334	2858523.135785971	3058607.1680188626	1844446.2247529516	2604199.492197113	1382912.1371232162	2893965.6994588533	1598863.3371631722	630293.72617897	2633657.905657506	1902503.7924583107	1576494.720861239
1328644.329929863	2517717.594496705	1664799.762675762	1125042.4452471302	2954816.8158527603	2729953.3211489934	2132302.0278429333	1019718.8466136185	1911088.44542534	2404855.921137406	1341444.6450026587	1743200.5390681815	3967713.031002111	1676330.7190862952	1318506.9029654919	2212410.6849828097	4390808.945231884	1220559.574221156	2362889.37515902	2858523.135785971	3058607.1680188626	1844446.2247529516	2604199.492197113	1382912.1371232162	2872014.2737701125	1598863.3371631722	630293.72617897	1618088.3755320313	1902503.7924583107	1576494.720861239
1328644.329929863	2517717.594496705	1664799.762675762	1125042.4452471302	2954816.8158527603	2729953.3211489934	2132302.0278429333	1019718.8466136185	1911088.44542534	2404855.921137406	1341444.6450026587	1743200.5390681815	3967713.031002111	1676330.7190862952	1318506.9029654919	2212410.6849828097	4390808.945231884	1220559.574221156	2362889.37515902	2613367.7500920114	3058607.1680188626	1844446.2247529516	2604199.492197113	1276518.2244710517	2575348.65528409	1598863.3371631722	630293.72617897	1618088.3755320313	1902503.7924583107	1576494.720861239
1328644.329929863	2369782.4855068913	1664799.762675762	1125042.4452471302	2954816.8158527603	2589640.4055930073	2132302.0278429333	1019718.8466136185	1840605.5624654323	2404855.921137406	1341444.6450026587	1743200.5390681815	3967713.031002111	1676330.7190862952	1318506.9029654919	2212410.6849828097	4390808.945231884	1220559.574221156	2362889.37515902	2613367.7500920114	3058607.1680188626	1844446.2247529516	2398634.078245267	1276518.2244710517	2095676.8484931602	1598863.3371631722	630293.72617897	1618088.3755320313	1902503.7924583107	1576494.720861239
1328644.329929863	2085894.9656714487	1664799.762675762	1125042.4452471302	2804950.185172205	2589640.4055930073	2132302.0278429333	1019718.8466136185	1840605.5624654323	2404855.921137406	1221118.463239232	1675350.1835181504	3967713.031002111	1676330.7190862952	1318506.9029654919	2212410.6849828097	4186310.565369133	1220559.574221156	1685266.9313007612	2423279.846248819	3058607.1680188626	1844446.2247529516	2398634.078245267	1276518.2244710517	1858737.5651552381	1583341.5466860232	630293.72617897	1618088.3755320313	1902503.7924583107	1576494.720861239
1328644.329929863	2085894.9656714487	1664799.762675762	1125042.4452471302	2804950.185172205	2440665.3746775244	2132302.0278429333	1019718.8466136185	1840605.5624654323	2404855.921137406	1221118.463239232	1142972.9813705094	3967713.031002111	1676330.7190862952	1266153.1899455595	2212410.6849828097	4186310.565369133	1220559.574221156	1685266.9313007612	2423279.846248819	3058607.1680188626	1844446.2247529516	2146618.178368765	1276518.2244710517	1858737.5651552381	1583341.5466860232	630293.72617897	1618088.3755320313	1902503.7924583107	1576494.720861239
1328644.329929863	1830044.1201221421	1595511.8829049226	1125042.4452471302	2804950.185172205	2440665.3746775244	2132302.0278429333	1019718.8466136185	1840605.5624654323	2404855.921137406	1221118.463239232	1142972.9813705094	3559520.592537806	1676330.7190862952	1266153.1899455595	2212410.6849828097	4186310.565369133	1220559.574221156	1685266.9313007612	2423279.846248819	3058607.1680188626	1844446.2247529516	1826321.9432455138	1276518.2244710517	1573398.7788757875	1471393.9911701276	630293.72617897	1618088.3755320313	1902503.7924583107	1576494.720861239
1328644.329929863	1830044.1201221421	1570534.154524992	1125042.4452471302	2804950.185172205	2127300.6064377306	1886449.7018933897	1019718.8466136185	1793629.6443687768	2404855.921137406	1221118.463239232	1142972.9813705094	3559520.592537806	1676330.7190862952	1266153.1899455595	2212410.6849828097	4186310.565369133	1220559.574221156	1685266.9313007612	2423279.846248819	2849110.5701183467	1844446.2247529516	1826321.9432455138	1276518.2244710517	1573398.7788757875	1235275.5462732916	630293.72617897	1618088.3755320313	1815777.6985940877	1576494.720861239
1327886.7932744008	1830044.1201221421	1270630.5478035884	1125042.4452471302	2804950.185172205	2127300.6064377306	1886449.7018933897	1019718.8466136185	1793629.6443687768	1720918.0526284764	1221118.463239232	1142972.9813705094	3559520.592537806	1504258.464428266	1266153.1899455595	2212410.6849828097	4186310.565369133	1220559.574221156	1685266.9313007612	2355790.0842130375	2849110.5701183467	1844446.2247529516	1678042.4735082218	1276518.2244710517	1573398.7788757875	1235275.5462732916	630293.72617897	1618088.3755320313	1815777.6985940877	1576494.720861239
1327886.7932744008	1830044.1201221421	1270630.5478035884	1125042.4452471302	2804950.185172205	2127300.6064377306	1886449.7018933897	1019718.8466136185	1793629.6443687768	1720918.0526284764	1221118.463239232	1142972.9813705094	3559520.592537806	1329184.2095062556	1266153.1899455595	2212410.6849828097	4186310.565369133	1220559.574221156	1685266.9313007612	2355790.0842130375	2758612.1948836	1844446.2247529516	1678042.4735082218	1276518.2244710517	1573398.7788757875	1235275.5462732916	630293.72617897	1618088.3755320313	1472431.6827947986	1576494.720861239
1327886.7932744008	1780577.6713782195	1270630.5478035884	1125042.4452471302	2804950.185172205	2127300.6064377306	1886449.7018933897	1019718.8466136185	1793629.6443687768	1720918.0526284764	1221118.463239232	1142972.9813705094	3376762.5862220144	1329184.2095062556	1266153.1899455595	2212410.6849828097	4186310.565369133	1220559.574221156	1685266.9313007612	2355790.0842130375	2758612.1948836	1844446.2247529516	1678042.4735082218	1211913.0724500306	1573398.7788757875	1235275.5462732916	630293.72617897	1618088.3755320313	1442923.4959719297	1521650.4582812875
1315617.8974506692	1780577.6713782195	1270630.5478035884	1125042.4452471302	2804950.185172205	2127300.6064377306	1886449.7018933897	1019718.8466136185	1793629.6443687768	1575979.85702499	1221118.463239232	1142972.9813705094	3376762.5862220144	1329184.2095062556	1266153.1899455595	2212410.6849828097	4186310.565369133	1220559.574221156	1685266.9313007612	2355790.0842130375	2758612.1948836	1844446.2247529516	1678042.4735082218	1211913.0724500306	1560092.6520185894	1235275.5462732916	630293.72617897	1618088.3755320313	1295112.4013968671	1521650.4582812875
1315617.8974506692	1780577.6713782195	1270630.5478035884	1125042.4452471302	2804950.185172205	2127300.6064377306	1857468.794847892	1019718.8466136185	1793629.6443687768	1575979.85702499	1221118.463239232	1142972.9813705094	3376762.5862220144	1243857.0595039208	1266153.1899455595	2212410.6849828097	3795891.490871783	1220559.574221156	1685266.9313007612	2355790.0842130375	2758612.1948836	1844446.2247529516	1372751.9609868682	1211913.0724500306	1560092.6520185894	1235275.5462732916	630293.72617897	1618088.3755320313	1295112.4013968671	1521650.4582812875
1315617.8974506692	1333549.2736636116	1270630.5478035884	899452.278781703	2778880.814571555	2127300.6064377306	1411377.3009509754	1019718.8466136185	1793629.6443687768	1407776.6190673735	1221118.463239232	1142972.9813705094	3376762.5862220144	1243857.0595039208	1266153.1899455595	2212410.6849828097	3795891.490871783	1220559.574221156	1685266.9313007612	2330022.0381554263	2758612.1948836	1844446.2247529516	1372751.9609868682	1211913.0724500306	1560092.6520185894	1235275.5462732916	630293.72617897	1618088.3755320313	1295112.4013968671	1521650.4582812875
1315617.8974506692	1196273.3135386659	1059213.188013452	899452.278781703	2778880.814571555	1762362.816644324	1316312.102224332	1019718.8466136185	1793629.6443687768	1407776.6190673735	862662.0221191959	1142972.9813705094	3376762.5862220144	1243857.0595039208	1266153.1899455595	2212410.6849828097	3795207.411099219	1220559.574221156	1685266.9313007612	2330022.0381554263	2758612.1948836	1844446.2247529516	1218269.7363479403	1211913.0724500306	1560092.6520185894	1235275.5462732916	630293.72617897	1618088.3755320313	1265015.4918069215	1521650.4582812875
1315617.8974506692	1196273.3135386659	1059213.188013452	899452.278781703	2621821.939747238	1733475.7285535976	1316312.102224332	1019718.8466136185	1793629.6443687768	1407776.6190673735	862662.0221191959	1142972.9813705094	3376762.5862220144	1243857.0595039208	1266153.1899455595	2212410.6849828097	3795207.411099219	1052770.4125691743	1685266.9313007612	2330022.0381554263	2614297.8026621114	1844446.2247529516	1218269.7363479403	1211913.0724500306	1560092.6520185894	1193326.5480790462	630293.72617897	1618088.3755320313	1265015.4918069215	1521650.4582812875
1315617.8974506692	1196273.3135386659	1059213.188013452	850456.8952860103	1880031.6811345527	1733475.7285535976	1316312.102224332	908808.9929911438	1793629.6443687768	1407776.6190673735	862662.0221191959	1142972.9813705094	3376762.5862220144	1243857.0595039208	1266153.1899455595	2212410.6849828097	3795207.411099219	1052770.4125691743	1685266.9313007612	2330022.0381554263	2614297.8026621114	1844446.2247529516	1218269.7363479403	1211913.0724500306	1560092.6520185894	1183318.3711350642	630293.72617897	1618088.3755320313	1265015.4918069215	1472038.5351749312
1315617.8974506692	1196273.3135386659	1059213.188013452	850456.8952860103	1880031.6811345527	1733475.7285535976	1316312.102224332	908808.9929911438	1793629.6443687768	1407776.6190673735	862662.0221191959	1142972.9813705094	3376762.5862220144	1243857.0595039208	1266153.1899455595	2212410.6849828097	3795207.411099219	1052770.4125691743	1685266.9313007612	2330022.0381554263	2562617.686501153	1844446.2247529516	1218269.7363479403	1211913.0724500306	1537560.7311370103	1183318.3711350642	630293.72617897	1618088.3755320313	1265015.4918069215	1472038.5351749312
1315617.8974506692	1196273.3135386659	1059213.188013452	850456.8952860103	1781236.253904062	1711071.3692535576	1316312.102224332	908808.9929911438	1707177.5047531077	1407776.6190673735	862662.0221191959	1142972.9813705094	3376762.5862220144	1243857.0595039208	1266153.1899455595	2212410.6849828097	3795207.411099219	1052770.4125691743	1685266.9313007612	2330022.0381554263	2562617.686501153	1844446.2247529516	1019283.0284765988	1211913.0724500306	1537560.7311370103	1183318.3711350642	630293.72617897	1577769.4210175006	1265015.4918069215	1183774.2876268567
1315617.8974506692	820362.016150292	1059213.188013452	775854.6818420172	1615076.6324860812	1711071.3692535576	999158.7948009252	746248.2980424515	1707177.5047531077	1407776.6190673735	862662.0221191959	1142972.9813705094	3376762.5862220144	1243857.0595039208	1266153.1899455595	2212410.6849828097	3659938.3055397067	1052770.4125691743	1685266.9313007612	2330022.0381554263	2562617.686501153	1844446.2247529516	1019283.0284765988	1211913.0724500306	1426782.9081647762	1183318.3711350642	630293.72617897	1577769.4210175006	1265015.4918069215	1183774.2876268567
1315617.8974506692	820362.016150292	1059213.188013452	775854.6818420172	1615076.6324860812	1711071.3692535576	999158.7948009252	746248.2980424515	1707177.5047531077	1407776.6190673735	862662.0221191959	1142972.9813705094	3376762.5862220144	1243857.0595039208	1266153.1899455595	2212410.6849828097	3299566.153511295	1052770.4125691743	1685266.9313007612	2330022.0381554263	2562617.686501153	1844446.2247529516	1019283.0284765988	1211913.0724500306	1426782.9081647762	1183318.3711350642	630293.72617897	1577769.4210175006	1265015.4918069215	1183774.2876268567
1315617.8974506692	820362.016150292	1059213.188013452	775854.6818420172	1615076.6324860812	1711071.3692535576	907502.6700542388	746248.2980424515	1707177.5047531077	1407776.6190673735	667315.4210792425	1142972.9813705094	3376762.5862220144	1243857.0595039208	1266153.1899455595	2212410.6849828097	3002253.980934904	911643.2145368487	1685266.9313007612	2330022.0381554263	2562617.686501153	1844446.2247529516	1019283.0284765988	1211913.0724500306	1426782.9081647762	1183318.3711350642	630293.72617897	1577769.4210175006	1265015.4918069215	1080046.2871317898
1137101.2425007513	820362.016150292	1059213.188013452	775854.6818420172	1590830.117924766	1711071.3692535576	907502.6700542388	746248.2980424515	1668979.344265997	1407776.6190673735	667315.4210792425	1142972.9813705094	3376762.5862220144	1243857.0595039208	1266153.1899455595	2212410.6849828097	3002253.980934904	830760.3715096097	1685266.9313007612	2273885.6122115543	2562617.686501153	1761627.1349047485	1019283.0284765988	1211913.0724500306	1426782.9081647762	1183318.3711350642	630293.72617897	1577769.4210175006	1265015.4918069215	1080046.2871317898
1137101.2425007513	820362.016150292	1059213.188013452	775854.6818420172	1590830.117924766	1423188.4117200563	907502.6700542388	746248.2980424515	1565314.5386651373	1336329.9064615744	667315.4210792425	1142972.9813705094	3234512.3738590097	1243857.0595039208	1266153.1899455595	2212410.6849828097	3002253.980934904	830760.3715096097	1685266.9313007612	2162848.063642559	2562617.686501153	1720492.655167204	1019283.0284765988	1211913.0724500306	1426782.9081647762	1183318.3711350642	630293.72617897	1577769.4210175006	1265015.4918069215	1080046.2871317898
1137101.2425007513	820362.016150292	1059213.188013452	775854.6818420172	1590830.117924766	1423188.4117200563	907502.6700542388	746248.2980424515	1565314.5386651373	1177702.0261907128	667315.4210792425	1142972.9813705094	3234512.3738590097	1243857.0595039208	1266153.1899455595	2212410.6849828097	2602260.000375716	830760.3715096097	1685266.9313007612	2162848.063642559	2562617.686501153	1720492.655167204	1019283.0284765988	1211913.0724500306	1426782.9081647762	1183318.3711350642	630293.72617897	1251706.658391183	1265015.4918069215	1080046.2871317898
1124882.7927547055	820362.016150292	1059213.188013452	775854.6818420172	1590830.117924766	1423188.4117200563	907502.6700542388	746248.2980424515	1565314.5386651373	926139.618511253	667315.4210792425	1142972.9813705094	3234512.3738590097	1243857.0595039208	1266153.1899455595	2212410.6849828097	2602260.000375716	830760.3715096097	1685266.9313007612	2162848.063642559	2562617.686501153	1720492.655167204	1019283.0284765988	1211913.0724500306	1426782.9081647762	1183318.3711350642	630293.72617897	1251706.658391183	1265015.4918069215	1080046.2871317898
1124882.7927547055	820362.016150292	1059213.188013452	775854.6818420172	1590830.117924766	1423188.4117200563	907502.6700542388	746248.2980424515	1565314.5386651373	926139.618511253	667315.4210792425	1142972.9813705094	3234512.3738590097	1243857.0595039208	1266153.1899455595	2113028.9011925184	2602260.000375716	830760.3715096097	1552654.8027362362	2162848.063642559	2562617.686501153	1720492.655167204	1019283.0284765988	1211913.0724500306	1426782.9081647762	1183318.3711350642	630293.72617897	1251706.658391183	1265015.4918069215	1080046.2871317898
1116412.016166982	820362.016150292	1059213.188013452	775854.6818420172	1590830.117924766	1423188.4117200563	907502.6700542388	746248.2980424515	1565314.5386651373	926139.618511253	667315.4210792425	1142972.9813705094	3234512.3738590097	1243857.0595039208	1249107.740576039	2113028.9011925184	2602260.000375716	773360.4848683605	1552654.8027362362	2060115.167676584	2562617.686501153	1720492.655167204	1019283.0284765988	1211913.0724500306	1426782.9081647762	1183318.3711350642	630293.72617897	1251706.658391183	1265015.4918069215	1080046.2871317898
1116412.016166982	820362.016150292	1059213.188013452	775854.6818420172	1590830.117924766	1423188.4117200563	907502.6700542388	746248.2980424515	1565314.5386651373	926139.618511253	667315.4210792425	1142972.9813705094	3234512.3738590097	1226706.093841904	1249107.740576039	2113028.9011925184	2480418.2698894828	773360.4848683605	1552654.8027362362	2060115.167676584	2562617.686501153	1720492.655167204	1019283.0284765988	1211913.0724500306	1426782.9081647762	1183318.3711350642	630293.72617897	1251706.658391183	1265015.4918069215	1080046.2871317898
1013717.5636991103	820362.016150292	1059213.188013452	775854.6818420172	1590830.117924766	1423188.4117200563	907502.6700542388	746248.2980424515	1565314.5386651373	926139.618511253	667315.4210792425	1142972.9813705094	3234512.3738590097	1226706.093841904	1249107.740576039	2113028.9011925184	2480418.2698894828	773360.4848683605	1552654.8027362362	2060115.167676584	2411276.6011339785	1720492.655167204	1019283.0284765988	1211913.0724500306	1426782.9081647762	1183318.3711350642	630293.72617897	1251706.658391183	1265015.4918069215	1080046.2871317898
1013717.5636991103	779881.0057786504	1059213.188013452	775854.6818420172	1590830.117924766	1423188.4117200563	907502.6700542388	746248.2980424515	1565314.5386651373	926139.618511253	667315.4210792425	1142972.9813705094	3234512.3738590097	1226706.093841904	1249107.740576039	2113028.9011925184	2480418.2698894828	773360.4848683605	1552654.8027362362	1472143.8857499424	2411276.6011339785	1698163.4937727975	1019283.0284765988	1211913.0724500306	1426782.9081647762	1183318.3711350642	630293.72617897	1251706.658391183	1265015.4918069215	1080046.2871317898
1013717.5636991103	779881.0057786504	1059213.188013452	775854.6818420172	1590830.117924766	1423188.4117200563	907502.6700542388	746248.2980424515	1565314.5386651373	926139.618511253	667315.4210792425	1142972.9813705094	3201236.8123483243	1226706.093841904	1249107.740576039	2067288.578579163	2480418.2698894828	773360.4848683605	1552654.8027362362	1472143.8857499424	2411276.6011339785	1698163.4937727975	971873.6319056822	1211913.0724500306	1387202.579098603	1183318.3711350642	630293.72617897	1251706.658391183	1265015.4918069215	1080046.2871317898
1013717.5636991103	779881.0057786504	1059213.188013452	775854.6818420172	1590830.117924766	1423188.4117200563	907502.6700542388	746248.2980424515	1565314.5386651373	926139.618511253	667315.4210792425	1142972.9813705094	3201236.8123483243	1226706.093841904	1249107.740576039	2067288.578579163	2480418.2698894828	773360.4848683605	1552654.8027362362	1472143.8857499424	2411276.6011339785	1698163.4937727975	971873.6319056822	1211913.0724500306	1387202.579098603	1183318.3711350642	630293.72617897	1251706.658391183	1265015.4918069215	1080046.2871317898
757118.7277782732	779881.0057786504	1059213.188013452	775854.6818420172	1590830.117924766	1423188.4117200563	907502.6700542388	746248.2980424515	1420335.0937299042	926139.618511253	667315.4210792425	1142972.9813705094	3201236.8123483243	1226706.093841904	1203349.44892926	1838233.9307620763	2480418.2698894828	773360.4848683605	1552654.8027362362	1472143.8857499424	2297821.973780647	1698163.4937727975	971873.6319056822	1015950.5212094978	1387202.579098603	1183318.3711350642	630293.72617897	1251706.658391183	1265015.4918069215	1080046.2871317898
711469.9979927248	779881.0057786504	1059213.188013452	775854.6818420172	1542826.7621341322	1423188.4117200563	907502.6700542388	746248.2980424515	1420335.0937299042	926139.618511253	667315.4210792425	1142972.9813705094	3066294.1969072246	1226706.093841904	1203349.44892926	1802882.5055146453	2480418.2698894828	773360.4848683605	1552654.8027362362	1472143.8857499424	2297821.973780647	1594959.9669370872	971873.6319056822	1015950.5212094978	1387202.579098603	1183318.3711350642	559498.2280385977	1251706.658391183	1265015.4918069215	1080046.2871317898
711469.9979927248	556158.0745534995	1059213.188013452	775854.6818420172	1542826.7621341322	1423188.4117200563	907502.6700542388	746248.2980424515	1407146.3458270256	926139.618511253	667315.4210792425	1142972.9813705094	3066294.1969072246	1226706.093841904	1145809.51999779	1758107.9031849096	2480418.2698894828	773360.4848683605	1552654.8027362362	1472143.8857499424	2296341.7911319896	1505325.6410490468	971873.6319056822	1015950.5212094978	1387202.579098603	1183318.3711350642	559498.2280385977	1251706.658391183	1265015.4918069215	1080046.2871317898
656556.5008121085	556158.0745534995	1059213.188013452	775854.6818420172	1517714.1853888705	1309464.8925178829	907502.6700542388	746248.2980424515	1407146.3458270256	926139.618511253	667315.4210792425	1142972.9813705094	3066294.1969072246	1226706.093841904	1145809.51999779	1758107.9031849096	2177550.462535972	773360.4848683605	1552654.8027362362	1472143.8857499424	2296341.7911319896	1505325.6410490468	907983.9646132357	942296.0854358689	1387202.579098603	1183318.3711350642	559498.2280385977	1251706.658391183	1265015.4918069215	1080046.2871317898
656556.5008121085	556158.0745534995	1059213.188013452	775854.6818420172	1517714.1853888705	1309464.8925178829	907502.6700542388	746248.2980424515	1204031.983797609	926139.618511253	667315.4210792425	1050675.697548478	3066294.1969072246	1202617.4827094728	1145809.51999779	1758107.9031849096	2177550.462535972	773360.4848683605	1552654.8027362362	1472143.8857499424	1745687.7741773087	1505325.6410490468	907983.9646132357	942296.0854358689	1387202.579098603	1183318.3711350642	559498.2280385977	1251706.658391183	1265015.4918069215	1080046.2871317898
656556.5008121085	556158.0745534995	1059213.188013452	775854.6818420172	1403763.8809571909	1309464.8925178829	907502.6700542388	746248.2980424515	1204031.983797609	926139.618511253	667315.4210792425	725365.5582232722	3066294.1969072246	1202617.4827094728	769511.2678187179	1758107.9031849096	2036447.7649353696	773360.4848683605	1360866.5819434752	1472143.8857499424	1745687.7741773087	1449716.0520813332	907983.9646132357	942296.0854358689	1387202.579098603	1183318.3711350642	559498.2280385977	1251706.658391183	1265015.4918069215	1080046.2871317898
539103.5382658549	556158.0745534995	1059213.188013452	775854.6818420172	1124582.6691879474	1309464.8925178829	907502.6700542388	746248.2980424515	1204031.983797609	926139.618511253	667315.4210792425	725365.5582232722	2707554.2697054544	1202617.4827094728	769511.2678187179	1758107.9031849096	2036447.7649353696	773360.4848683605	1360866.5819434752	1472143.8857499424	1730779.1755134594	1449716.0520813332	907983.9646132357	867557.4163810522	1387202.579098603	1183318.3711350642	559498.2280385977	1251706.658391183	1265015.4918069215	1080046.2871317898
539103.5382658549	556158.0745534995	1059213.188013452	775854.6818420172	1124582.6691879474	1309464.8925178829	907502.6700542388	746248.2980424515	1204031.983797609	926139.618511253	667315.4210792425	725365.5582232722	2707554.2697054544	1202617.4827094728	769511.2678187179	1758107.9031849096	2036447.7649353696	773360.4848683605	1360866.5819434752	1435963.278689403	1730779.1755134594	1449716.0520813332	907983.9646132357	867557.4163810522	1387202.579098603	1183318.3711350642	559498.2280385977	1251706.658391183	1265015.4918069215	992887.2038881338
539103.5382658549	556158.0745534995	1059213.188013452	775854.6818420172	1124582.6691879474	1309464.8925178829	907502.6700542388	746248.2980424515	960709.2745879008	926139.618511253	667315.4210792425	681611.8507182695	2707554.2697054544	1202617.4827094728	769511.2678187179	1379056.6250004205	2036447.7649353696	773360.4848683605	1360866.5819434752	1435963.278689403	1683692.3719004092	1449716.0520813332	907983.9646132357	867557.4163810522	1190445.8474356676	1183318.3711350642	559498.2280385977	1247988.6652265207	972127.6720617169	992887.2038881338
539103.5382658549	556158.0745534995	1059213.188013452	775854.6818420172	1124582.6691879474	1309464.8925178829	753029.9272775844	663434.547285238	960709.2745879008	926139.618511253	667315.4210792425	681611.8507182695	2707554.2697054544	1202617.4827094728	769511.2678187179	1379056.6250004205	2036447.7649353696	773360.4848683605	1360866.5819434752	1435963.278689403	1683692.3719004092	1355754.2381028323	907983.9646132357	867557.4163810522	1190445.8474356676	1183318.3711350642	559498.2280385977	1247988.6652265207	851142.0645030895	992887.2038881338
539103.5382658549	556158.0745534995	1059213.188013452	775854.6818420172	1124582.6691879474	1309464.8925178829	753029.9272775844	663434.547285238	960709.2745879008	926139.618511253	667315.4210792425	681611.8507182695	2707554.2697054544	1202617.4827094728	769511.2678187179	1379056.6250004205	2036447.7649353696	734072.6158219284	1360866.5819434752	1435963.278689403	1683692.3719004092	1355754.2381028323	907983.9646132357	867557.4163810522	1190445.8474356676	1183318.3711350642	559498.2280385977	1247988.6652265207	851142.0645030895	992887.2038881338
539103.5382658549	556158.0745534995	1059213.188013452	775854.6818420172	1124582.6691879474	1264856.6954678916	753029.9272775844	663434.547285238	960709.2745879008	926139.618511253	667315.4210792425	681611.8507182695	2690582.4700020165	1202617.4827094728	769511.2678187179	1379056.6250004205	2036447.7649353696	734072.6158219284	1360866.5819434752	1435963.278689403	1683692.3719004092	1163675.1083268558	907983.9646132357	792616.1617846079	1190445.8474356676	1183318.3711350642	559498.2280385977	1247988.6652265207	851142.0645030895	992887.2038881338
539103.5382658549	556158.0745534995	1059213.188013452	775854.6818420172	1124582.6691879474	1264856.6954678916	753029.9272775844	663434.547285238	894537.9891874269	926139.618511253	667315.4210792425	681611.8507182695	2690582.4700020165	1202617.4827094728	769511.2678187179	1372518.1526762613	2036447.7649353696	734072.6158219284	1360866.5819434752	1435963.278689403	1683692.3719004092	1163675.1083268558	907983.9646132357	792616.1617846079	1190445.8474356676	1183318.3711350642	559498.2280385977	1222242.6588313936	851142.0645030895	992887.2038881338
539103.5382658549	556158.0745534995	1059213.188013452	775854.6818420172	1020023.2684335764	1231061.109142507	753029.9272775844	663434.547285238	894537.9891874269	926139.618511253	667315.4210792425	681611.8507182695	2380607.006387348	1202617.4827094728	769511.2678187179	1372518.1526762613	2036447.7649353696	519527.6053014777	1360866.5819434752	1435963.278689403	1553086.278941541	1052254.0466677935	838036.1173657982	792616.1617846079	1190445.8474356676	1183318.3711350642	559498.2280385977	1222242.6588313936	851142.0645030895	992887.2038881338
539103.5382658549	556158.0745534995	1059213.188013452	775854.6818420172	1020023.2684335764	1231061.109142507	753029.9272775844	663434.547285238	894537.9891874269	926139.618511253	667315.4210792425	681611.8507182695	2380607.006387348	1202617.4827094728	769511.2678187179	1372518.1526762613	2036447.7649353696	519527.6053014777	1360866.5819434752	1435963.278689403	1553086.278941541	1052254.0466677935	838036.1173657982	792616.1617846079	1190445.8474356676	1183318.3711350642	559498.2280385977	1222242.6588313936	851142.0645030895	992887.2038881338
539103.5382658549	556158.0745534995	1059213.188013452	775854.6818420172	1020023.2684335764	1190362.8374904247	753029.9272775844	663434.547285238	894537.9891874269	880919.2805291441	667315.4210792425	681611.8507182695	2380607.006387348	1202617.4827094728	769511.2678187179	1372518.1526762613	2036447.7649353696	519527.6053014777	1360866.5819434752	1435963.278689403	1553086.278941541	1052254.0466677935	838036.1173657982	792616.1617846079	1190445.8474356676	1183318.3711350642	559498.2280385977	1222242.6588313936	851142.0645030895	992887.2038881338
539103.5382658549	556158.0745534995	1059213.188013452	775854.6818420172	1020023.2684335764	1190362.8374904247	753029.9272775844	663434.547285238	894537.9891874269	880919.2805291441	667315.4210792425	681611.8507182695	2380607.006387348	1163852.9264961474	769511.2678187179	1353723.9851722063	2036447.7649353696	519527.6053014777	1360866.5819434752	1435963.278689403	1553086.278941541	889668.92319365	838036.1173657982	792616.1617846079	1190445.8474356676	1183318.3711350642	559498.2280385977	1185363.7478985058	851142.0645030895	992887.2038881338
539103.5382658549	556158.0745534995	1052004.8199342946	775854.6818420172	1020023.2684335764	1190362.8374904247	681996.1412181598	663434.547285238	894537.9891874269	880919.2805291441	667315.4210792425	619467.7028606744	2380607.006387348	1163852.9264961474	769511.2678187179	1104482.2170871352	2036447.7649353696	519527.6053014777	1360866.5819434752	1435963.278689403	1553086.278941541	889668.92319365	752721.5709130289	792616.1617846079	1190445.8474356676	1183318.3711350642	559498.2280385977	1185363.7478985058	851142.0645030895	992887.2038881338
539103.5382658549	556158.0745534995	1052004.8199342946	775854.6818420172	1005371.0840480439	1190362.8374904247	681996.1412181598	663434.547285238	894537.9891874269	880919.2805291441	667315.4210792425	619467.7028606744	2380607.006387348	1163852.9264961474	769511.2678187179	1104482.2170871352	1974996.0844978257	519527.6053014777	1340319.3037224286	1435963.278689403	1553086.278941541	889668.92319365	484739.37286008534	792616.1617846079	1190445.8474356676	1183318.3711350642	559498.2280385977	1185363.7478985058	851142.0645030895	992887.2038881338
539103.5382658549	556158.0745534995	1052004.8199342946	775854.6818420172	1005371.0840480439	1190362.8374904247	681996.1412181598	663434.547285238	894537.9891874269	880919.2805291441	667315.4210792425	619467.7028606744	2380607.006387348	1163852.9264961474	769511.2678187179	1104482.2170871352	1873791.402600805	519527.6053014777	1265264.6214290273	1435963.278689403	1553086.278941541	889668.92319365	484739.37286008534	792616.1617846079	1190445.8474356676	1183318.3711350642	559498.2280385977	1185363.7478985058	851142.0645030895	992887.2038881338
539103.5382658549	556158.0745534995	1052004.8199342946	775854.6818420172	912797.7239445108	1190362.8374904247	681996.1412181598	663434.547285238	894537.9891874269	880919.2805291441	667315.4210792425	619467.7028606744	2380607.006387348	1163852.9264961474	769511.2678187179	1031728.4475466546	1873791.402600805	519527.6053014777	1211646.8005402663	1374922.356013561	1553086.278941541	814584.524032129	484739.37286008534	792616.1617846079	1190445.8474356676	1183318.3711350642	559498.2280385977	1069746.6219816739	851142.0645030895	992887.2038881338
539103.5382658549	556158.0745534995	1052004.8199342946	775854.6818420172	912797.7239445108	1073514.6094212362	681996.1412181598	663434.547285238	838126.5202326849	880919.2805291441	667315.4210792425	619467.7028606744	2380607.006387348	1163852.9264961474	769511.2678187179	934245.3346646003	1873791.402600805	519527.6053014777	1211646.8005402663	1374922.356013561	1553086.278941541	814584.524032129	484739.37286008534	792616.1617846079	1190445.8474356676	1183318.3711350642	559498.2280385977	1069746.6219816739	772911.7958040261	992887.2038881338
539103.5382658549	556158.0745534995	1052004.8199342946	775854.6818420172	912797.7239445108	1073514.6094212362	681996.1412181598	663434.547285238	838126.5202326849	880919.2805291441	667315.4210792425	619467.7028606744	2380607.006387348	1163852.9264961474	769511.2678187179	934245.3346646003	1873791.402600805	519527.6053014777	1211646.8005402663	1374922.356013561	1553086.278941541	814584.524032129	484739.37286008534	792616.1617846079	1190445.8474356676	1183318.3711350642	559498.2280385977	1069746.6219816739	772911.7958040261	992887.2038881338
539103.5382658549	556158.0745534995	1052004.8199342946	775854.6818420172	912797.7239445108	1073514.6094212362	681996.1412181598	663434.547285238	838126.5202326849	880919.2805291441	667315.4210792425	619467.7028606744	2380607.006387348	1033328.9056708935	769511.2678187179	934245.3346646003	1828771.1065226328	519527.6053014777	1211646.8005402663	1374922.356013561	1553086.278941541	814584.524032129	484739.37286008534	792616.1617846079	1190445.8474356676	1183318.3711350642	559498.2280385977	878701.3824358726	677251.2641441314	992887.2038881338
539103.5382658549	556158.0745534995	1052004.8199342946	775854.6818420172	912797.7239445108	1073514.6094212362	681996.1412181598	663434.547285238	838126.5202326849	880919.2805291441	667315.4210792425	619467.7028606744	2380607.006387348	1033328.9056708935	769511.2678187179	934245.3346646003	1828771.1065226328	519527.6053014777	1211646.8005402663	1374922.356013561	1553086.278941541	814584.524032129	484739.37286008534	792616.1617846079	1190445.8474356676	1183318.3711350642	559498.2280385977	878701.3824358726	677251.2641441314	847164.4045155889
539103.5382658549	556158.0745534995	1052004.8199342946	775854.6818420172	912797.7239445108	1073514.6094212362	681996.1412181598	663434.547285238	838126.5202326849	880919.2805291441	667315.4210792425	619467.7028606744	2380607.006387348	1012858.7334460239	769511.2678187179	934245.3346646003	1828771.1065226328	519527.6053014777	1211646.8005402663	1374922.356013561	1553086.278941541	814584.524032129	484739.37286008534	792616.1617846079	1177494.2720442682	1183318.3711350642	559498.2280385977	878701.3824358726	677251.2641441314	847164.4045155889
539103.5382658549	556158.0745534995	1052004.8199342946	775854.6818420172	912797.7239445108	1073514.6094212362	675399.669611321	663434.547285238	838126.5202326849	880919.2805291441	667315.4210792425	619467.7028606744	2160850.986812887	1012858.7334460239	769511.2678187179	934245.3346646003	1828771.1065226328	519527.6053014777	1211646.8005402663	1374922.356013561	1553086.278941541	814584.524032129	484739.37286008534	792616.1617846079	1177494.2720442682	1183318.3711350642	559498.2280385977	878701.3824358726	677251.2641441314	847164.4045155889
539103.5382658549	556158.0745534995	1052004.8199342946	775854.6818420172	912797.7239445108	1048786.9397728522	675399.669611321	663434.547285238	838126.5202326849	880919.2805291441	667315.4210792425	619467.7028606744	1952279.1957769883	1012858.7334460239	769511.2678187179	934245.3346646003	1741977.680509497	519527.6053014777	1211646.8005402663	1374922.356013561	1513291.9369762996	814584.524032129	484739.37286008534	792616.1617846079	1177494.2720442682	1183318.3711350642	559498.2280385977	878701.3824358726	677251.2641441314	847164.4045155889
539103.5382658549	556158.0745534995	1052004.8199342946	775854.6818420172	912797.7239445108	814615.5873198193	675399.669611321	663434.547285238	838126.5202326849	880919.2805291441	667315.4210792425	619467.7028606744	1952279.1957769883	944962.8326275948	769511.2678187179	934245.3346646003	1190248.105190271	519527.6053014777	1211646.8005402663	1374922.356013561	1513291.9369762996	814584.524032129	484739.37286008534	792616.1617846079	1177494.2720442682	1183318.3711350642	559498.2280385977	878701.3824358726	677251.2641441314	847164.4045155889
539103.5382658549	556158.0745534995	1052004.8199342946	775854.6818420172	912797.7239445108	814615.5873198193	675399.669611321	663434.547285238	838126.5202326849	880919.2805291441	667315.4210792425	619467.7028606744	1952279.1957769883	944962.8326275948	769511.2678187179	934245.3346646003	1190248.105190271	519527.6053014777	1211646.8005402663	1374922.356013561	1513291.9369762996	665391.0954794901	484739.37286008534	792616.1617846079	1177494.2720442682	1183318.3711350642	559498.2280385977	878701.3824358726	677251.2641441314	847164.4045155889
539103.5382658549	556158.0745534995	1052004.8199342946	775854.6818420172	912797.7239445108	814615.5873198193	675399.669611321	663434.547285238	838126.5202326849	880919.2805291441	667315.4210792425	619467.7028606744	1484594.9643036858	944962.8326275948	769511.2678187179	934245.3346646003	1080871.8157663862	453955.928559014	1211646.8005402663	1374922.356013561	1513291.9369762996	665391.0954794901	484739.37286008534	792616.1617846079	1118480.7428610432	1183318.3711350642	559498.2280385977	878701.3824358726	677251.2641441314	796025.3639331143
539103.5382658549	556158.0745534995	1052004.8199342946	775854.6818420172	912797.7239445108	814615.5873198193	675399.669611321	663434.547285238	838126.5202326849	880919.2805291441	667315.4210792425	619467.7028606744	1484594.9643036858	944962.8326275948	769511.2678187179	934245.3346646003	1080871.8157663862	453955.928559014	1211646.8005402663	1351265.3487446252	1513291.9369762996	665391.0954794901	484739.37286008534	792616.1617846079	1118480.7428610432	1183318.3711350642	559498.2280385977	878701.3824358726	677251.2641441314	796025.3639331143
539103.5382658549	556158.0745534995	1052004.8199342946	775854.6818420172	912797.7239445108	682482.6610825963	675399.669611321	663434.547285238	838126.5202326849	880919.2805291441	667315.4210792425	619467.7028606744	1484594.9643036858	944962.8326275948	769511.2678187179	934245.3346646003	1080871.8157663862	453955.928559014	1146087.9213027488	1351265.3487446252	1513291.9369762996	665391.0954794901	484739.37286008534	792616.1617846079	1118480.7428610432	1183318.3711350642	559498.2280385977	878701.3824358726	677251.2641441314	796025.3639331143
539103.5382658549	556158.0745534995	1052004.8199342946	775854.6818420172	912797.7239445108	682482.6610825963	657725.7643762967	663434.547285238	838126.5202326849	712769.7456996429	667315.4210792425	619467.7028606744	1484594.9643036858	944962.8326275948	769511.2678187179	934245.3346646003	1074709.8500481884	453955.928559014	1146087.9213027488	1351265.3487446252	1464592.0008537474	665391.0954794901	484739.37286008534	792616.1617846079	1118480.7428610432	1071576.2316946937	559498.2280385977	878701.3824358726	677251.2641441314	796025.3639331143
539103.5382658549	556158.0745534995	1052004.8199342946	775854.6818420172	912797.7239445108	682482.6610825963	509308.0640136322	663434.547285238	838126.5202326849	712769.7456996429	667315.4210792425	619467.7028606744	1484594.9643036858	944962.8326275948	769511.2678187179	934245.3346646003	1074709.8500481884	453955.928559014	1146087.9213027488	1351265.3487446252	1464592.0008537474	665391.0954794901	420206.88970186625	792616.1617846079	1118480.7428610432	1071576.2316946937	559498.2280385977	878701.3824358726	677251.2641441314	796025.3639331143
539103.5382658549	556158.0745534995	1023374.3083172061	775854.6818420172	820329.5198655501	682482.6610825963	509308.0640136322	663434.547285238	838126.5202326849	712769.7456996429	667315.4210792425	619467.7028606744	1484594.9643036858	944962.8326275948	769511.2678187179	934245.3346646003	1063829.366439672	453955.928559014	1146087.9213027488	1351265.3487446252	1362022.1269262123	665391.0954794901	420206.88970186625	792616.1617846079	1118480.7428610432	1071576.2316946937	559498.2280385977	878701.3824358726	677251.2641441314	796025.3639331143
539103.5382658549	556158.0745534995	1023374.3083172061	708841.4522572798	820329.5198655501	682482.6610825963	509308.0640136322	663434.547285238	788999.2190149672	712769.7456996429	667315.4210792425	619467.7028606744	1484594.9643036858	944962.8326275948	769511.2678187179	934245.3346646003	1063829.366439672	453955.928559014	1146087.9213027488	1351265.3487446252	1327674.1163028926	665391.0954794901	420206.88970186625	777426.9993292642	1041866.6745787824	1071576.2316946937	559498.2280385977	878701.3824358726	677251.2641441314	792683.6689548091
539103.5382658549	556158.0745534995	1023374.3083172061	708841.4522572798	820329.5198655501	682482.6610825963	509308.0640136322	663434.547285238	788999.2190149672	712769.7456996429	667315.4210792425	619467.7028606744	1484594.9643036858	944962.8326275948	769511.2678187179	934245.3346646003	1063829.366439672	453955.928559014	1146087.9213027488	1351265.3487446252	1327674.1163028926	665391.0954794901	420206.88970186625	777426.9993292642	1041866.6745787824	1071576.2316946937	559498.2280385977	878701.3824358726	677251.2641441314	792683.6689548091
539103.5382658549	556158.0745534995	1023374.3083172061	668775.9666674992	820329.5198655501	682482.6610825963	509308.0640136322	663434.547285238	788999.2190149672	712769.7456996429	578979.6515060912	619467.7028606744	1484594.9643036858	944962.8326275948	769511.2678187179	925474.144282942	1063829.366439672	453955.928559014	1146087.9213027488	1242961.4941822614	1325109.4007883528	665391.0954794901	420206.88970186625	777426.9993292642	999488.2343643068	1071576.2316946937	559498.2280385977	878701.3824358726	677251.2641441314	792683.6689548091
539103.5382658549	556158.0745534995	1023374.3083172061	668775.9666674992	820329.5198655501	682482.6610825963	509308.0640136322	663434.547285238	788999.2190149672	712769.7456996429	578979.6515060912	619467.7028606744	1484594.9643036858	896099.2447547889	769511.2678187179	864381.3806793838	1063829.366439672	453955.928559014	1146087.9213027488	1242961.4941822614	1325109.4007883528	665391.0954794901	420206.88970186625	777426.9993292642	999488.2343643068	1071576.2316946937	559498.2280385977	878701.3824358726	677251.2641441314	792683.6689548091
539103.5382658549	556158.0745534995	1023374.3083172061	668775.9666674992	820329.5198655501	670976.5685816258	509308.0640136322	663434.547285238	788999.2190149672	712769.7456996429	578979.6515060912	619467.7028606744	1484594.9643036858	879598.66280909	769511.2678187179	809689.9533664362	1063829.366439672	453955.928559014	1146087.9213027488	1242961.4941822614	1325109.4007883528	665391.0954794901	420206.88970186625	711194.13754981	999488.2343643068	1071576.2316946937	559498.2280385977	878701.3824358726	677251.2641441314	792683.6689548091
539103.5382658549	556158.0745534995	1023374.3083172061	668775.9666674992	820329.5198655501	670976.5685816258	509308.0640136322	663434.547285238	788999.2190149672	712769.7456996429	518060.67259912106	619467.7028606744	1484594.9643036858	879598.66280909	769511.2678187179	809689.9533664362	1063829.366439672	453955.928559014	1146087.9213027488	1242961.4941822614	1325109.4007883528	665391.0954794901	420206.88970186625	644373.6855593035	999488.2343643068	1071576.2316946937	559498.2280385977	878701.3824358726	677251.2641441314	731338.0498673848
539103.5382658549	556158.0745534995	1023374.3083172061	617847.5774958349	820329.5198655501	670976.5685816258	509308.0640136322	663434.547285238	788999.2190149672	712769.7456996429	518060.67259912106	619467.7028606744	1459266.4517626867	879598.66280909	552725.1389177367	809689.9533664362	1063829.366439672	453955.928559014	1146087.9213027488	1242961.4941822614	1325109.4007883528	665391.0954794901	420206.88970186625	644373.6855593035	954151.5552747765	939082.5115106123	559498.2280385977	618566.8061884318	677251.2641441314	731338.0498673848
494978.80058132985	556158.0745534995	1023374.3083172061	617847.5774958349	820329.5198655501	477918.2707048688	509308.0640136322	663434.547285238	788999.2190149672	712769.7456996429	486431.9746500802	619467.7028606744	1459266.4517626867	879598.66280909	552725.1389177367	809689.9533664362	1063829.366439672	453955.928559014	1146087.9213027488	1242961.4941822614	1325109.4007883528	665391.0954794901	367803.4865105883	644373.6855593035	954151.5552747765	939082.5115106123	559498.2280385977	618566.8061884318	677251.2641441314	731338.0498673848
494978.80058132985	556158.0745534995	1023374.3083172061	617847.5774958349	820329.5198655501	477918.2707048688	509308.0640136322	663434.547285238	788999.2190149672	712769.7456996429	486431.9746500802	619467.7028606744	1459266.4517626867	879598.66280909	552725.1389177367	809689.9533664362	1063829.366439672	453955.928559014	1146087.9213027488	1242961.4941822614	1325109.4007883528	665391.0954794901	367803.4865105883	644373.6855593035	954151.5552747765	939082.5115106123	559498.2280385977	618566.8061884318	677251.2641441314	731338.0498673848
494978.80058132985	515873.7863155148	1023374.3083172061	617847.5774958349	820329.5198655501	477918.2707048688	509308.0640136322	663434.547285238	788999.2190149672	712769.7456996429	486431.9746500802	611514.947269856	1435448.2632904197	879598.66280909	552725.1389177367	789001.9604797714	1020912.1228125276	453955.928559014	1146087.9213027488	1242961.4941822614	1325109.4007883528	665391.0954794901	367803.4865105883	644373.6855593035	954151.5552747765	939082.5115106123	559498.2280385977	575136.2915007238	677251.2641441314	731338.0498673848
494978.80058132985	515873.7863155148	1023374.3083172061	616427.8405733983	820329.5198655501	477918.2707048688	509308.0640136322	663434.547285238	788999.2190149672	712769.7456996429	486431.9746500802	611514.947269856	1375988.7084477851	879598.66280909	552725.1389177367	789001.9604797714	1020912.1228125276	453955.928559014	1146087.9213027488	1202388.0214673725	1325109.4007883528	665391.0954794901	367803.4865105883	644373.6855593035	954151.5552747765	939082.5115106123	559498.2280385977	575136.2915007238	677251.2641441314	731338.0498673848
494978.80058132985	515873.7863155148	1023374.3083172061	574088.7498034167	820329.5198655501	477918.2707048688	509308.0640136322	663434.547285238	788999.2190149672	712769.7456996429	486431.9746500802	611514.947269856	1290344.3482134016	819101.278303754	552725.1389177367	789001.9604797714	852682.3263032464	453955.928559014	1146087.9213027488	1111301.0252577912	1325109.4007883528	665391.0954794901	367803.4865105883	644373.6855593035	746307.5944918992	886011.890954332	559498.2280385977	575136.2915007238	677251.2641441314	668834.9101416926
494978.80058132985	515873.7863155148	979309.3974708924	574088.7498034167	820329.5198655501	477918.2707048688	509308.0640136322	663434.547285238	647596.4550736853	712769.7456996429	486431.9746500802	611514.947269856	1259894.9106105394	681999.012222256	552725.1389177367	672283.8184554557	852682.3263032464	453955.928559014	1146087.9213027488	1111301.0252577912	1279131.5208639961	665391.0954794901	367803.4865105883	644373.6855593035	664280.7128458982	886011.890954332	559498.2280385977	575136.2915007238	677251.2641441314	668834.9101416926
494978.80058132985	515873.7863155148	938916.4951183987	574088.7498034167	787732.2147804261	477918.2707048688	509308.0640136322	663434.547285238	647596.4550736853	712769.7456996429	486431.9746500802	611514.947269856	1259894.9106105394	681999.012222256	552725.1389177367	672283.8184554557	852682.3263032464	453955.928559014	1091732.8676948051	1111301.0252577912	1021323.0735915416	665391.0954794901	367803.4865105883	644373.6855593035	664280.7128458982	886011.890954332	559498.2280385977	543171.7344262659	677251.2641441314	668834.9101416926
494978.80058132985	515873.7863155148	938916.4951183987	574088.7498034167	719275.8318471541	442051.38368588756	509308.0640136322	654924.2794703394	446575.7057606681	712769.7456996429	486431.9746500802	611514.947269856	1259894.9106105394	681999.012222256	552725.1389177367	672283.8184554557	852682.3263032464	453955.928559014	1091732.8676948051	1111301.0252577912	1021323.0735915416	665391.0954794901	367094.3048462147	644373.6855593035	664280.7128458982	877032.5155712134	559498.2280385977	543171.7344262659	677251.2641441314	579445.0874574035
494978.80058132985	515873.7863155148	927848.7416803085	574088.7498034167	719275.8318471541	442051.38368588756	509308.0640136322	654924.2794703394	446575.7057606681	712769.7456996429	486431.9746500802	529758.0967619678	1259894.9106105394	681999.012222256	552725.1389177367	672283.8184554557	852101.1651303517	453955.928559014	1091732.8676948051	1111301.0252577912	1021323.0735915416	665391.0954794901	367094.3048462147	644373.6855593035	664280.7128458982	726035.4868892683	559498.2280385977	543171.7344262659	677251.2641441314	579445.0874574035
494978.80058132985	515873.7863155148	927848.7416803085	574088.7498034167	719275.8318471541	442051.38368588756	509308.0640136322	654924.2794703394	446575.7057606681	712769.7456996429	486431.9746500802	529758.0967619678	1259894.9106105394	681999.012222256	552725.1389177367	642525.5088778789	640524.2281273231	453955.928559014	1034921.7536456712	1111301.0252577912	1021323.0735915416	665391.0954794901	367094.3048462147	644373.6855593035	664280.7128458982	726035.4868892683	559498.2280385977	543171.7344262659	677251.2641441314	579445.0874574035
494978.80058132985	509270.79098461557	927848.7416803085	574088.7498034167	719275.8318471541	442051.38368588756	509308.0640136322	621166.0558492556	446575.7057606681	712769.7456996429	486431.9746500802	529758.0967619678	1259894.9106105394	681999.012222256	552725.1389177367	642525.5088778789	640524.2281273231	453955.928559014	970123.7368668161	1111301.0252577912	1021323.0735915416	665391.0954794901	367094.3048462147	644373.6855593035	664280.7128458982	695700.2323988148	559498.2280385977	543171.7344262659	677251.2641441314	579445.0874574035
494978.80058132985	509270.79098461557	867075.3099469072	574088.7498034167	719275.8318471541	442051.38368588756	476842.7161348549	560204.3695274336	446575.7057606681	712769.7456996429	486431.9746500802	529758.0967619678	1232535.7285099837	681999.012222256	552725.1389177367	642525.5088778789	640524.2281273231	453955.928559014	913159.4181380841	1111301.0252577912	1021323.0735915416	665391.0954794901	367094.3048462147	644373.6855593035	664280.7128458982	695700.2323988148	559498.2280385977	543171.7344262659	628230.4155101622	579445.0874574035
494978.80058132985	509270.79098461557	867075.3099469072	574088.7498034167	699465.2353807858	442051.38368588756	476842.7161348549	560204.3695274336	357209.42673954455	698562.2990075195	486431.9746500802	529758.0967619678	1232535.7285099837	681999.012222256	552725.1389177367	624262.8639933241	640524.2281273231	453955.928559014	913159.4181380841	1111301.0252577912	1021323.0735915416	665391.0954794901	329241.8848358233	482443.87430785946	664280.7128458982	622749.6230182678	559498.2280385977	543171.7344262659	628230.4155101622	579445.0874574035
494978.80058132985	509270.79098461557	867075.3099469072	491604.8971390077	699465.2353807858	415098.4897218646	476842.7161348549	560204.3695274336	357209.42673954455	698562.2990075195	486431.9746500802	529758.0967619678	1232535.7285099837	681999.012222256	552725.1389177367	608705.4967360207	640524.2281273231	453955.928559014	913159.4181380841	986594.1853392794	966426.9847118163	665391.0954794901	304627.45431528805	482443.87430785946	664280.7128458982	622749.6230182678	559498.2280385977	434387.9533065074	628230.4155101622	579445.0874574035
494978.80058132985	509270.79098461557	867075.3099469072	491604.8971390077	699465.2353807858	415098.4897218646	426258.4232538689	560204.3695274336	357209.42673954455	567547.7647236149	455567.6968001212	529758.0967619678	1232535.7285099837	681999.012222256	552725.1389177367	608705.4967360207	640524.2281273231	453955.928559014	913159.4181380841	986594.1853392794	966426.9847118163	665391.0954794901	304627.45431528805	482443.87430785946	664280.7128458982	531601.7619711364	559498.2280385977	434387.9533065074	568609.155408606	579445.0874574035
494978.80058132985	504905.2221507038	867075.3099469072	491604.8971390077	625849.5390567904	404494.9317383173	426258.4232538689	560204.3695274336	357209.42673954455	567547.7647236149	455567.6968001212	529758.0967619678	1134902.3920428702	681999.012222256	552725.1389177367	608705.4967360207	640524.2281273231	453955.928559014	883735.3628696991	986594.1853392794	938745.957232711	665391.0954794901	304627.45431528805	363285.92057256534	664280.7128458982	531601.7619711364	559498.2280385977	434387.9533065074	568609.155408606	579445.0874574035
494978.80058132985	504905.2221507038	867075.3099469072	441619.50260783645	625849.5390567904	347188.22522227356	426258.4232538689	560204.3695274336	357209.42673954455	567547.7647236149	455567.6968001212	529758.0967619678	1134902.3920428702	681999.012222256	552725.1389177367	608705.4967360207	640524.2281273231	453955.928559014	883735.3628696991	986594.1853392794	938242.1683462483	665391.0954794901	304627.45431528805	363285.92057256534	664280.7128458982	531601.7619711364	559498.2280385977	434387.9533065074	568609.155408606	579445.0874574035
494978.80058132985	504905.2221507038	867075.3099469072	441619.50260783645	609498.0013006178	347188.22522227356	426258.4232538689	560204.3695274336	357209.42673954455	567547.7647236149	455567.6968001212	529758.0967619678	1134902.3920428702	681999.012222256	552725.1389177367	608705.4967360207	640524.2281273231	453955.928559014	883735.3628696991	986594.1853392794	872015.6710489694	665391.0954794901	304627.45431528805	363285.92057256534	664280.7128458982	489632.06214356044	559498.2280385977	434387.9533065074	568609.155408606	579445.0874574035
494978.80058132985	504905.2221507038	867075.3099469072	441619.50260783645	609498.0013006178	347188.22522227356	426258.4232538689	560204.3695274336	357209.42673954455	567547.7647236149	455567.6968001212	529758.0967619678	970191.1405648303	681999.012222256	552725.1389177367	486319.2670758248	640524.2281273231	453955.928559014	832403.0930668536	986594.1853392794	872015.6710489694	649782.3404478203	304627.45431528805	363285.92057256534	664280.7128458982	489632.06214356044	559498.2280385977	434387.9533065074	568609.155408606	579445.0874574035
494978.80058132985	478327.39258583164	867075.3099469072	441619.50260783645	554212.9525046645	347188.22522227356	426258.4232538689	560204.3695274336	357209.42673954455	466502.5250151364	455567.6968001212	529758.0967619678	970191.1405648303	681999.012222256	552725.1389177367	486319.2670758248	640524.2281273231	453955.928559014	832403.0930668536	986594.1853392794	666974.0459485864	649782.3404478203	304627.45431528805	363285.92057256534	664280.7128458982	489632.06214356044	559498.2280385977	434387.9533065074	568609.155408606	579445.0874574035
460812.3494785384	452048.1357030273	867075.3099469072	441619.50260783645	461689.140193454	347188.22522227356	426258.4232538689	560204.3695274336	357209.42673954455	466502.5250151364	455567.6968001212	529758.0967619678	970191.1405648303	681999.012222256	552725.1389177367	486319.2670758248	640524.2281273231	453955.928559014	832403.0930668536	986594.1853392794	666974.0459485864	649782.3404478203	304627.45431528805	363285.92057256534	664280.7128458982	489632.06214356044	559498.2280385977	434387.9533065074	472970.4454952076	579445.0874574035
460812.3494785384	452048.1357030273	867075.3099469072	397112.60164379684	461689.140193454	347188.22522227356	426258.4232538689	560204.3695274336	357209.42673954455	466502.5250151364	455567.6968001212	529758.0967619678	970191.1405648303	674220.9840322554	552725.1389177367	486319.2670758248	640524.2281273231	453955.928559014	832403.0930668536	986594.1853392794	666974.0459485864	649782.3404478203	304627.45431528805	363285.92057256534	595049.4152174987	489632.06214356044	559498.2280385977	434387.9533065074	472970.4454952076	579445.0874574035
460812.3494785384	452048.1357030273	867075.3099469072	397112.60164379684	461689.140193454	347188.22522227356	426258.4232538689	560204.3695274336	357209.42673954455	466502.5250151364	455567.6968001212	519199.4019202183	970191.1405648303	674220.9840322554	552725.1389177367	486319.2670758248	640524.2281273231	453955.928559014	832403.0930668536	986594.1853392794	666974.0459485864	649782.3404478203	304627.45431528805	363285.92057256534	595049.4152174987	489632.06214356044	559498.2280385977	434387.9533065074	472970.4454952076	547907.2243506212
460812.3494785384	452048.1357030273	867075.3099469072	397112.60164379684	461689.140193454	347188.22522227356	426258.4232538689	560204.3695274336	357209.42673954455	466502.5250151364	455567.6968001212	519199.4019202183	970191.1405648303	674220.9840322554	552725.1389177367	486319.2670758248	572107.0399814104	453955.928559014	832403.0930668536	986594.1853392794	666974.0459485864	649782.3404478203	304627.45431528805	363285.92057256534	595049.4152174987	489632.06214356044	559498.2280385977	434387.9533065074	472970.4454952076	547907.2243506212
460812.3494785384	452048.1357030273	867075.3099469072	397112.60164379684	461689.140193454	347188.22522227356	426258.4232538689	560204.3695274336	357209.42673954455	466502.5250151364	455567.6968001212	519199.4019202183	970191.1405648303	674220.9840322554	552725.1389177367	486319.2670758248	572107.0399814104	453955.928559014	832403.0930668536	986594.1853392794	666974.0459485864	649782.3404478203	304627.45431528805	363285.92057256534	595049.4152174987	489632.06214356044	559498.2280385977	434387.9533065074	472376.36946781405	547907.2243506212
460812.3494785384	452048.1357030273	853424.1033608348	397112.60164379684	461689.140193454	347188.22522227356	426258.4232538689	560204.3695274336	357209.42673954455	466502.5250151364	455567.6968001212	507247.40402817185	970191.1405648303	674220.9840322554	552725.1389177367	486319.2670758248	572107.0399814104	453955.928559014	832403.0930668536	986594.1853392794	666974.0459485864	649782.3404478203	304627.45431528805	363285.92057256534	595049.4152174987	489632.06214356044	509773.62228891376	434387.9533065074	472376.36946781405	547907.2243506212
460812.3494785384	452048.1357030273	853424.1033608348	397112.60164379684	461689.140193454	347188.22522227356	426258.4232538689	539978.9598031982	357209.42673954455	466502.5250151364	455567.6968001212	507247.40402817185	970191.1405648303	674220.9840322554	552725.1389177367	486319.2670758248	572107.0399814104	453955.928559014	832403.0930668536	986594.1853392794	666974.0459485864	649782.3404478203	304627.45431528805	354308.0126213753	595049.4152174987	489632.06214356044	509773.62228891376	434387.9533065074	472376.36946781405	547907.2243506212
460812.3494785384	452048.1357030273	694871.0258209603	397112.60164379684	461689.140193454	347188.22522227356	426258.4232538689	539978.9598031982	357209.42673954455	466502.5250151364	455567.6968001212	507247.40402817185	940983.7420141568	674220.9840322554	552725.1389177367	486319.2670758248	572107.0399814104	453955.928559014	832403.0930668536	986594.1853392794	666974.0459485864	649782.3404478203	304627.45431528805	354308.0126213753	595049.4152174987	489632.06214356044	509773.62228891376	434387.9533065074	472376.36946781405	547907.2243506212
460812.3494785384	452048.1357030273	694871.0258209603	397112.60164379684	461689.140193454	347188.22522227356	426258.4232538689	539978.9598031982	357209.42673954455	466502.5250151364	455567.6968001212	507247.40402817185	940983.7420141568	674220.9840322554	552725.1389177367	486319.2670758248	572107.0399814104	453955.928559014	832403.0930668536	812499.0301196325	666974.0459485864	649782.3404478203	304627.45431528805	354308.0126213753	595049.4152174987	489632.06214356044	509773.62228891376	434387.9533065074	444823.5692562304	547907.2243506212
460812.3494785384	452048.1357030273	694871.0258209603	397112.60164379684	461689.140193454	347188.22522227356	426258.4232538689	351900.16828050045	357209.42673954455	466502.5250151364	455567.6968001212	507247.40402817185	940983.7420141568	674220.9840322554	552725.1389177367	486319.2670758248	572107.0399814104	453955.928559014	832403.0930668536	812499.0301196325	666974.0459485864	649782.3404478203	304627.45431528805	354308.0126213753	595049.4152174987	489632.06214356044	509773.62228891376	434387.9533065074	444823.5692562304	547907.2243506212
460812.3494785384	452048.1357030273	694871.0258209603	397112.60164379684	461689.140193454	347188.22522227356	426258.4232538689	316001.06783171586	357209.42673954455	466502.5250151364	455567.6968001212	467543.6921837715	917304.2684984031	674220.9840322554	552725.1389177367	486319.2670758248	572107.0399814104	453955.928559014	832403.0930668536	812499.0301196325	628655.0329676069	602266.6221913361	304627.45431528805	354308.0126213753	553253.6909490527	489632.06214356044	509773.62228891376	434387.9533065074	444823.5692562304	520220.1283697293
460812.3494785384	452048.1357030273	694871.0258209603	397112.60164379684	443228.62341670506	347188.22522227356	426258.4232538689	316001.06783171586	357209.42673954455	466502.5250151364	455567.6968001212	465826.0085945957	774123.1588382852	674220.9840322554	552725.1389177367	486319.2670758248	572107.0399814104	453955.928559014	832403.0930668536	812499.0301196325	628655.0329676069	602266.6221913361	304627.45431528805	354308.0126213753	553253.6909490527	489632.06214356044	509773.62228891376	434387.9533065074	444823.5692562304	520220.1283697293
460812.3494785384	452048.1357030273	694871.0258209603	397112.60164379684	420016.55761040415	347188.22522227356	420134.3165080224	316001.06783171586	357209.42673954455	466502.5250151364	455567.6968001212	465826.0085945957	712800.6692543908	674220.9840322554	552725.1389177367	486319.2670758248	572107.0399814104	453955.928559014	832403.0930668536	812499.0301196325	628655.0329676069	602266.6221913361	304627.45431528805	353865.60512548656	550766.9843164143	489632.06214356044	509773.62228891376	434387.9533065074	444823.5692562304	520220.1283697293
460812.3494785384	452048.1357030273	694871.0258209603	397112.60164379684	405314.73620548594	347188.22522227356	420134.3165080224	316001.06783171586	357209.42673954455	466502.5250151364	455567.6968001212	465826.0085945957	680721.2427709557	674220.9840322554	552725.1389177367	486319.2670758248	572107.0399814104	453955.928559014	832403.0930668536	812499.0301196325	628655.0329676069	602266.6221913361	294474.762332586	353865.60512548656	517820.3548710261	489632.06214356044	509773.62228891376	434387.9533065074	444823.5692562304	520220.1283697293
460812.3494785384	452048.1357030273	694871.0258209603	397112.60164379684	405314.73620548594	347188.22522227356	420134.3165080224	316001.06783171586	357209.42673954455	466502.5250151364	450073.3052691102	465826.0085945957	680721.2427709557	674220.9840322554	552725.1389177367	486319.2670758248	572107.0399814104	453955.928559014	832403.0930668536	812499.0301196325	628655.0329676069	602266.6221913361	294474.762332586	353865.60512548656	486013.7764407586	489632.06214356044	509773.62228891376	434387.9533065074	444823.5692562304	520220.1283697293
403510.3283050528	452048.1357030273	694871.0258209603	397112.60164379684	405314.73620548594	347188.22522227356	353001.51025588677	316001.06783171586	357209.42673954455	466502.5250151364	450073.3052691102	465826.0085945957	568436.4629194319	674220.9840322554	552725.1389177367	486319.2670758248	572107.0399814104	453955.928559014	832403.0930668536	812499.0301196325	628655.0329676069	602266.6221913361	294474.762332586	353865.60512548656	486013.7764407586	398192.2365299926	509773.62228891376	434387.9533065074	444823.5692562304	520220.1283697293
403510.3283050528	452048.1357030273	694871.0258209603	397112.60164379684	405314.73620548594	347188.22522227356	353001.51025588677	316001.06783171586	357209.42673954455	466502.5250151364	450073.3052691102	465826.0085945957	568436.4629194319	674220.9840322554	552725.1389177367	486319.2670758248	572107.0399814104	395749.66915023845	832403.0930668536	812499.0301196325	628655.0329676069	602266.6221913361	294474.762332586	353865.60512548656	486013.7764407586	398192.2365299926	509773.62228891376	434387.9533065074	444823.5692562304	520220.1283697293
403510.3283050528	452048.1357030273	694871.0258209603	397112.60164379684	405314.73620548594	347188.22522227356	353001.51025588677	316001.06783171586	357209.42673954455	466502.5250151364	450073.3052691102	465826.0085945957	568436.4629194319	674220.9840322554	552725.1389177367	486319.2670758248	572107.0399814104	395749.66915023845	832403.0930668536	812499.0301196325	628655.0329676069	602266.6221913361	294474.762332586	353865.60512548656	486013.7764407586	398192.2365299926	509773.62228891376	434387.9533065074	444823.5692562304	429664.3864272819
403510.3283050528	452048.1357030273	694871.0258209603	397112.60164379684	405314.73620548594	347188.22522227356	353001.51025588677	316001.06783171586	357209.42673954455	466502.5250151364	450073.3052691102	405873.36381865747	568436.4629194319	674220.9840322554	552725.1389177367	486319.2670758248	572107.0399814104	395749.66915023845	832403.0930668536	812499.0301196325	628655.0329676069	602266.6221913361	294474.762332586	353865.60512548656	486013.7764407586	398192.2365299926	509773.62228891376	434387.9533065074	444823.5692562304	429664.3864272819
403510.3283050528	452048.1357030273	694871.0258209603	351052.2224012937	405314.73620548594	347188.22522227356	353001.51025588677	316001.06783171586	357209.42673954455	466502.5250151364	418118.9856376522	405873.36381865747	568436.4629194319	674220.9840322554	552725.1389177367	486319.2670758248	572107.0399814104	395749.66915023845	832403.0930668536	812499.0301196325	628655.0329676069	602266.6221913361	294474.762332586	353865.60512548656	486013.7764407586	398192.2365299926	509773.62228891376	434387.9533065074	444823.5692562304	429664.3864272819
403510.3283050528	452048.1357030273	694871.0258209603	349977.47558362555	405314.73620548594	346126.43355652265	353001.51025588677	316001.06783171586	357209.42673954455	466502.5250151364	418118.9856376522	405873.36381865747	568436.4629194319	674220.9840322554	552725.1389177367	486319.2670758248	572107.0399814104	395749.66915023845	832403.0930668536	812499.0301196325	586230.5428757711	527101.4635669282	294474.762332586	353865.60512548656	486013.7764407586	398192.2365299926	509773.62228891376	434387.9533065074	444823.5692562304	429664.3864272819
403510.3283050528	452048.1357030273	694871.0258209603	349977.47558362555	405314.73620548594	346126.43355652265	353001.51025588677	316001.06783171586	357209.42673954455	466502.5250151364	418118.9856376522	405873.36381865747	568436.4629194319	674220.9840322554	552725.1389177367	485610.86606386246	572107.0399814104	395749.66915023845	832403.0930668536	682280.061282336	586230.5428757711	527101.4635669282	294474.762332586	353865.60512548656	486013.7764407586	398192.2365299926	509773.62228891376	434387.9533065074	444823.5692562304	429664.3864272819
403510.3283050528	452048.1357030273	694871.0258209603	343678.5817312939	405314.73620548594	346126.43355652265	353001.51025588677	316001.06783171586	357209.42673954455	466502.5250151364	418118.9856376522	405873.36381865747	568436.4629194319	674220.9840322554	552725.1389177367	485610.86606386246	572107.0399814104	395749.66915023845	781677.409421852	682280.061282336	586230.5428757711	527101.4635669282	294474.762332586	353865.60512548656	486013.7764407586	398192.2365299926	509773.62228891376	434387.9533065074	444823.5692562304	429664.3864272819
403510.3283050528	451732.3603577045	694871.0258209603	343678.5817312939	405314.73620548594	346126.43355652265	353001.51025588677	316001.06783171586	357209.42673954455	466502.5250151364	418118.9856376522	405873.36381865747	568436.4629194319	674220.9840322554	552725.1389177367	485610.86606386246	572107.0399814104	395749.66915023845	781677.409421852	682280.061282336	586230.5428757711	527101.4635669282	294474.762332586	353865.60512548656	486013.7764407586	398192.2365299926	509773.62228891376	434387.9533065074	444823.5692562304	429664.3864272819
403510.3283050528	451732.3603577045	694871.0258209603	343678.5817312939	405314.73620548594	346126.43355652265	353001.51025588677	316001.06783171586	357209.42673954455	466502.5250151364	418118.9856376522	405873.36381865747	564689.157014546	674220.9840322554	552725.1389177367	485610.86606386246	572107.0399814104	395749.66915023845	781677.409421852	682280.061282336	528664.1456692149	527101.4635669282	294474.762332586	353865.60512548656	486013.7764407586	398192.2365299926	509773.62228891376	434387.9533065074	444823.5692562304	429664.3864272819
403510.3283050528	451732.3603577045	694871.0258209603	343678.5817312939	283138.8512318551	346126.43355652265	353001.51025588677	316001.06783171586	357209.42673954455	466502.5250151364	412524.2092917533	405873.36381865747	564689.157014546	674220.9840322554	552725.1389177367	485610.86606386246	572107.0399814104	395749.66915023845	781677.409421852	682280.061282336	502641.38782462914	527101.4635669282	294474.762332586	353865.60512548656	467887.89187976235	398192.2365299926	509773.62228891376	434387.9533065074	444823.5692562304	429664.3864272819
403510.3283050528	451732.3603577045	694871.0258209603	343678.5817312939	283138.8512318551	346126.43355652265	353001.51025588677	316001.06783171586	357209.42673954455	466502.5250151364	412524.2092917533	405873.36381865747	563878.5892601075	674220.9840322554	552725.1389177367	485610.86606386246	572107.0399814104	395749.66915023845	781677.409421852	674990.6493655436	451906.3554220344	527101.4635669282	294474.762332586	353865.60512548656	467887.89187976235	398192.2365299926	509773.62228891376	434387.9533065074	444823.5692562304	429664.3864272819
403510.3283050528	423821.498753652	694871.0258209603	343678.5817312939	283138.8512318551	346126.43355652265	353001.51025588677	316001.06783171586	357209.42673954455	466502.5250151364	412524.2092917533	405873.36381865747	563878.5892601075	674220.9840322554	552725.1389177367	432171.5865064666	572107.0399814104	395749.66915023845	781677.409421852	667003.4789391746	451906.3554220344	527101.4635669282	294474.762332586	353865.60512548656	467887.89187976235	398192.2365299926	509773.62228891376	434387.9533065074	444823.5692562304	429664.3864272819
403510.3283050528	415258.3621436574	694871.0258209603	343678.5817312939	283138.8512318551	346126.43355652265	353001.51025588677	316001.06783171586	357209.42673954455	466502.5250151364	391411.2563714776	405873.36381865747	563567.7404921394	674220.9840322554	552115.7966129023	432171.5865064666	572107.0399814104	395749.66915023845	781677.409421852	667003.4789391746	451906.3554220344	527101.4635669282	294474.762332586	353865.60512548656	467887.89187976235	398192.2365299926	509773.62228891376	434387.9533065074	444823.5692562304	429664.3864272819
403510.3283050528	415258.3621436574	694871.0258209603	343678.5817312939	283138.8512318551	346126.43355652265	353001.51025588677	254219.3075310476	357209.42673954455	466502.5250151364	391411.2563714776	405873.36381865747	512612.2004856159	674220.9840322554	552115.7966129023	432171.5865064666	572107.0399814104	395749.66915023845	781677.409421852	667003.4789391746	451906.3554220344	527101.4635669282	294474.762332586	353865.60512548656	467887.89187976235	398192.2365299926	509773.62228891376	434387.9533065074	444823.5692562304	429664.3864272819
403510.3283050528	366558.71165934164	694871.0258209603	343678.5817312939	283138.8512318551	346126.43355652265	331502.2738269878	254219.3075310476	357209.42673954455	466502.5250151364	391411.2563714776	405873.36381865747	512612.2004856159	674220.9840322554	505667.5576130326	432171.5865064666	572107.0399814104	395749.66915023845	781677.409421852	667003.4789391746	446841.54878850543	527101.4635669282	294474.762332586	353865.60512548656	467887.89187976235	398192.2365299926	509773.62228891376	434387.9533065074	444823.5692562304	429664.3864272819
403510.3283050528	366558.71165934164	694871.0258209603	342529.649921047	283138.8512318551	346126.43355652265	331502.2738269878	254219.3075310476	357209.42673954455	466502.5250151364	391411.2563714776	405873.36381865747	512612.2004856159	674220.9840322554	505667.5576130326	432171.5865064666	572107.0399814104	395749.66915023845	781677.409421852	667003.4789391746	446841.54878850543	527101.4635669282	294474.762332586	353865.60512548656	437441.90360024234	398192.2365299926	509773.62228891376	434387.9533065074	444823.5692562304	429664.3864272819
403510.3283050528	366558.71165934164	694871.0258209603	342529.649921047	283138.8512318551	346126.43355652265	331502.2738269878	254219.3075310476	357209.42673954455	466502.5250151364	391411.2563714776	405873.36381865747	512612.2004856159	674220.9840322554	500988.4510374531	432171.5865064666	572107.0399814104	395749.66915023845	781677.409421852	667003.4789391746	446841.54878850543	527101.4635669282	294474.762332586	353865.60512548656	437441.90360024234	398192.2365299926	509773.62228891376	434387.9533065074	444823.5692562304	429664.3864272819
403510.3283050528	354118.95580729446	694871.0258209603	342529.649921047	283138.8512318551	346126.43355652265	331502.2738269878	254219.3075310476	357209.42673954455	466502.5250151364	391411.2563714776	405873.36381865747	392806.2841766074	674220.9840322554	500988.4510374531	432171.5865064666	572107.0399814104	353561.14224750287	781677.409421852	652042.9717715606	446841.54878850543	427101.7408863537	294474.762332586	353865.60512548656	437441.90360024234	394439.2087977374	509773.62228891376	434387.9533065074	440776.56391092297	377971.09792957077
403510.3283050528	354118.95580729446	694871.0258209603	298198.9944923879	283138.8512318551	346126.43355652265	331502.2738269878	254219.3075310476	357209.42673954455	466502.5250151364	362436.77780508646	405873.36381865747	392806.2841766074	674220.9840322554	500988.4510374531	432171.5865064666	572107.0399814104	353561.14224750287	771890.7630164163	624900.5262788826	446841.54878850543	427101.7408863537	294474.762332586	353865.60512548656	437441.90360024234	394439.2087977374	509773.62228891376	434387.9533065074	440776.56391092297	377971.09792957077
403510.3283050528	354118.95580729446	694871.0258209603	298198.9944923879	283138.8512318551	346126.43355652265	331502.2738269878	254219.3075310476	357209.42673954455	466502.5250151364	362436.77780508646	405873.36381865747	392806.2841766074	674220.9840322554	500988.4510374531	432171.5865064666	572107.0399814104	353561.14224750287	771890.7630164163	624900.5262788826	444002.0078207123	427101.7408863537	294474.762332586	353865.60512548656	437441.90360024234	394439.2087977374	509773.62228891376	434387.9533065074	440776.56391092297	377971.09792957077
403510.3283050528	354118.95580729446	694871.0258209603	298198.9944923879	283138.8512318551	346126.43355652265	331502.2738269878	254219.3075310476	357209.42673954455	466502.5250151364	362436.77780508646	405873.36381865747	392806.2841766074	674220.9840322554	500988.4510374531	432171.5865064666	572107.0399814104	353561.14224750287	771890.7630164163	598869.9383860156	444002.0078207123	427101.7408863537	294474.762332586	353865.60512548656	437441.90360024234	394439.2087977374	509773.62228891376	434387.9533065074	440776.56391092297	377971.09792957077
403510.3283050528	354118.95580729446	694871.0258209603	298198.9944923879	283138.8512318551	346126.43355652265	331502.2738269878	254219.3075310476	357209.42673954455	466502.5250151364	362436.77780508646	405873.36381865747	392806.2841766074	674220.9840322554	500988.4510374531	412028.0170311984	572107.0399814104	353561.14224750287	657262.4015346023	598869.9383860156	442271.93622853677	427101.7408863537	294474.762332586	353865.60512548656	437441.90360024234	394439.2087977374	509773.62228891376	404776.1673183373	440776.56391092297	377971.09792957077
403510.3283050528	354118.95580729446	694871.0258209603	298198.9944923879	283138.8512318551	346126.43355652265	331502.2738269878	254219.3075310476	357209.42673954455	430666.38527850935	362436.77780508646	405873.36381865747	392806.2841766074	674220.9840322554	500988.4510374531	412028.0170311984	572107.0399814104	353561.14224750287	657262.4015346023	598869.9383860156	442271.93622853677	427101.7408863537	294474.762332586	353865.60512548656	437441.90360024234	394439.2087977374	509773.62228891376	404776.1673183373	440776.56391092297	377971.09792957077
403510.3283050528	354118.95580729446	694871.0258209603	298198.9944923879	283138.8512318551	346126.43355652265	325704.0656151924	254219.3075310476	357209.42673954455	430666.38527850935	362436.77780508646	405873.36381865747	392806.2841766074	674220.9840322554	500988.4510374531	412028.0170311984	572107.0399814104	353561.14224750287	657262.4015346023	598869.9383860156	440687.89589780726	427101.7408863537	294474.762332586	353865.60512548656	437441.90360024234	394439.2087977374	509773.62228891376	404776.1673183373	410664.9895421701	377971.09792957077
403510.3283050528	354118.95580729446	694871.0258209603	298198.9944923879	283138.8512318551	346126.43355652265	325704.0656151924	254219.3075310476	357209.42673954455	430666.38527850935	306257.1492208241	405873.36381865747	392806.2841766074	674220.9840322554	500988.4510374531	412028.0170311984	572107.0399814104	353561.14224750287	657262.4015346023	598869.9383860156	439486.96769122884	427101.7408863537	294474.762332586	353865.60512548656	437441.90360024234	394439.2087977374	509773.62228891376	404776.1673183373	410664.9895421701	377971.09792957077
403510.3283050528	354118.95580729446	694871.0258209603	298198.9944923879	283138.8512318551	346126.43355652265	325704.0656151924	254219.3075310476	357209.42673954455	430666.38527850935	306257.1492208241	405873.36381865747	392806.2841766074	674220.9840322554	500988.4510374531	412028.0170311984	572107.0399814104	353561.14224750287	657262.4015346023	598869.9383860156	429124.18540555245	427101.7408863537	294474.762332586	353865.60512548656	437441.90360024234	394439.2087977374	509773.62228891376	404776.1673183373	410664.9895421701	377971.09792957077
403510.3283050528	354118.95580729446	670371.6892375242	298198.9944923879	283138.8512318551	346126.43355652265	325704.0656151924	254219.3075310476	357209.42673954455	430666.38527850935	306257.1492208241	377605.5021656745	392806.2841766074	674220.9840322554	500988.4510374531	412028.0170311984	572107.0399814104	353561.14224750287	657262.4015346023	592832.2592920212	429124.18540555245	427101.7408863537	294474.762332586	353865.60512548656	437441.90360024234	394439.2087977374	509773.62228891376	404776.1673183373	410664.9895421701	377971.09792957077
403510.3283050528	354118.95580729446	639955.3063002783	298198.9944923879	283138.8512318551	346126.43355652265	325704.0656151924	254219.3075310476	357209.42673954455	430666.38527850935	306257.1492208241	377605.5021656745	392806.2841766074	674220.9840322554	500988.4510374531	412028.0170311984	572107.0399814104	353561.14224750287	657262.4015346023	506581.925123176	407793.97130232654	427101.7408863537	294474.762332586	353865.60512548656	437441.90360024234	394439.2087977374	509773.62228891376	404776.1673183373	410664.9895421701	377971.09792957077
403510.3283050528	354118.95580729446	639955.3063002783	298198.9944923879	283138.8512318551	346126.43355652265	325704.0656151924	227637.0833153345	357209.42673954455	430666.38527850935	306257.1492208241	377605.5021656745	392806.2841766074	674220.9840322554	500988.4510374531	412028.0170311984	572107.0399814104	353561.14224750287	657262.4015346023	492719.01363370364	407793.97130232654	427101.7408863537	294474.762332586	353865.60512548656	432153.37181455287	394439.2087977374	509773.62228891376	396695.7572306778	410664.9895421701	377971.09792957077
403510.3283050528	354118.95580729446	639955.3063002783	298198.9944923879	283138.8512318551	346126.43355652265	325704.0656151924	227637.0833153345	357209.42673954455	430666.38527850935	306257.1492208241	377605.5021656745	392806.2841766074	670187.7373601836	460774.97952815983	345104.52205066715	572107.0399814104	353561.14224750287	657262.4015346023	492719.01363370364	407793.97130232654	412932.8034791634	294474.762332586	353865.60512548656	432153.37181455287	394439.2087977374	509773.62228891376	396695.7572306778	410664.9895421701	377971.09792957077
403510.3283050528	354118.95580729446	639955.3063002783	298198.9944923879	283138.8512318551	346126.43355652265	325704.0656151924	227637.0833153345	357209.42673954455	430666.38527850935	306257.1492208241	377605.5021656745	392806.2841766074	657380.4598801646	460774.97952815983	345104.52205066715	572107.0399814104	353561.14224750287	657262.4015346023	492719.01363370364	331900.1631723889	412932.8034791634	294474.762332586	353865.60512548656	432153.37181455287	394439.2087977374	509773.62228891376	396695.7572306778	410664.9895421701	377971.09792957077
403510.3283050528	354118.95580729446	639955.3063002783	298198.9944923879	283138.8512318551	346126.43355652265	325704.0656151924	227637.0833153345	357209.42673954455	430666.38527850935	306257.1492208241	377605.5021656745	391879.31134888687	657380.4598801646	460774.97952815983	322902.36338684155	572107.0399814104	353561.14224750287	657262.4015346023	492719.01363370364	331900.1631723889	412932.8034791634	294474.762332586	353865.60512548656	390099.9432041445	394439.2087977374	509773.62228891376	380226.9740018506	410664.9895421701	377971.09792957077
403510.3283050528	354118.95580729446	639955.3063002783	271647.16759838565	283138.8512318551	346126.43355652265	325704.0656151924	227637.0833153345	357209.42673954455	430666.38527850935	306257.1492208241	377605.5021656745	391879.31134888687	657380.4598801646	460774.97952815983	322902.36338684155	572107.0399814104	353561.14224750287	657262.4015346023	492719.01363370364	331900.1631723889	412932.8034791634	294474.762332586	353865.60512548656	390099.9432041445	394439.2087977374	509773.62228891376	365531.74087730853	409477.6743043132	377971.09792957077
403510.3283050528	354118.95580729446	639955.3063002783	271647.16759838565	283138.8512318551	346126.43355652265	325704.0656151924	227637.0833153345	357209.42673954455	430666.38527850935	306257.1492208241	372805.12014739955	391879.31134888687	657380.4598801646	460774.97952815983	322902.36338684155	572107.0399814104	353561.14224750287	657262.4015346023	492719.01363370364	301522.3075971652	412932.8034791634	294474.762332586	353865.60512548656	390099.9432041445	394439.2087977374	509773.62228891376	365531.74087730853	409477.6743043132	377971.09792957077
403510.3283050528	354118.95580729446	639955.3063002783	271647.16759838565	283138.8512318551	345422.3234228494	325704.0656151924	227637.0833153345	357209.42673954455	417580.6591533627	306257.1492208241	372805.12014739955	391879.31134888687	657380.4598801646	460774.97952815983	322902.36338684155	572107.0399814104	353561.14224750287	555580.9044665411	492719.01363370364	301522.3075971652	412932.8034791634	247269.854405509	353865.60512548656	390099.9432041445	394439.2087977374	509773.62228891376	357934.02088945196	409477.6743043132	377971.09792957077
403510.3283050528	314221.6006359397	639955.3063002783	271647.16759838565	283138.8512318551	345422.3234228494	313440.59991284704	227637.0833153345	357209.42673954455	417580.6591533627	306257.1492208241	318707.55254650186	332831.1010295156	657380.4598801646	460774.97952815983	322902.36338684155	572107.0399814104	353561.14224750287	518296.05847955775	492719.01363370364	301522.3075971652	412932.8034791634	247269.854405509	353865.60512548656	390099.9432041445	394439.2087977374	509773.62228891376	357934.02088945196	409477.6743043132	377971.09792957077
403510.3283050528	314221.6006359397	639955.3063002783	271647.16759838565	283138.8512318551	345422.3234228494	313440.59991284704	227255.30211069455	357209.42673954455	417580.6591533627	306257.1492208241	318707.55254650186	332831.1010295156	657380.4598801646	460774.97952815983	322902.36338684155	572107.0399814104	353561.14224750287	518296.05847955775	435229.1672815013	301522.3075971652	412932.8034791634	247269.854405509	353865.60512548656	390099.9432041445	394439.2087977374	509773.62228891376	357934.02088945196	409477.6743043132	377971.09792957077
403510.3283050528	314221.6006359397	639955.3063002783	271647.16759838565	283138.8512318551	345422.3234228494	291668.87604149553	227255.30211069455	357209.42673954455	417580.6591533627	306257.1492208241	318707.55254650186	332831.1010295156	657380.4598801646	460774.97952815983	322902.36338684155	572107.0399814104	353561.14224750287	518296.05847955775	435229.1672815013	301522.3075971652	412932.8034791634	247269.854405509	344521.7136709243	390099.9432041445	394439.2087977374	509773.62228891376	357934.02088945196	409477.6743043132	377971.09792957077
403510.3283050528	314221.6006359397	639955.3063002783	271647.16759838565	283138.8512318551	345422.3234228494	291668.87604149553	227255.30211069455	357209.42673954455	417580.6591533627	306257.1492208241	316823.284443809	332831.1010295156	657380.4598801646	460774.97952815983	322902.36338684155	572107.0399814104	353561.14224750287	518296.05847955775	435229.1672815013	294188.81187215145	412932.8034791634	247269.854405509	337338.09140059236	390099.9432041445	394439.2087977374	509773.62228891376	357934.02088945196	409477.6743043132	377971.09792957077
403510.3283050528	314221.6006359397	639955.3063002783	271647.16759838565	283138.8512318551	345422.3234228494	291668.87604149553	227255.30211069455	332155.63383187476	369268.6337975651	306257.1492208241	316823.284443809	332831.1010295156	657380.4598801646	460774.97952815983	322902.36338684155	572107.0399814104	353561.14224750287	518296.05847955775	435229.1672815013	294188.81187215145	412932.8034791634	247269.854405509	306147.70287558617	390099.9432041445	394439.2087977374	509773.62228891376	357934.02088945196	409477.6743043132	377971.09792957077
403510.3283050528	314221.6006359397	639955.3063002783	271647.16759838565	283138.8512318551	345422.3234228494	291668.87604149553	227255.30211069455	332155.63383187476	347979.61255865963	306257.1492208241	316823.284443809	330867.936701479	657380.4598801646	460774.97952815983	322902.36338684155	572107.0399814104	353561.14224750287	518296.05847955775	435229.1672815013	294188.81187215145	389351.3663455075	247269.854405509	306147.70287558617	390099.9432041445	394439.2087977374	509773.62228891376	357934.02088945196	409477.6743043132	377971.09792957077
403510.3283050528	314221.6006359397	639955.3063002783	271647.16759838565	283138.8512318551	345422.3234228494	291668.87604149553	227255.30211069455	332155.63383187476	347979.61255865963	306257.1492208241	316823.284443809	330867.936701479	657380.4598801646	460774.97952815983	322902.36338684155	572107.0399814104	353561.14224750287	518296.05847955775	435229.1672815013	294188.81187215145	389351.3663455075	247269.854405509	306147.70287558617	390099.9432041445	394439.2087977374	509773.62228891376	353178.72942474403	409477.6743043132	377971.09792957077
403510.3283050528	314221.6006359397	639955.3063002783	271647.16759838565	283138.8512318551	345422.3234228494	291668.87604149553	227255.30211069455	332155.63383187476	347979.61255865963	306257.1492208241	316823.284443809	330867.936701479	657380.4598801646	460774.97952815983	322902.36338684155	572107.0399814104	353561.14224750287	518296.05847955775	435229.1672815013	294188.81187215145	389351.3663455075	247269.854405509	306147.70287558617	390099.9432041445	379742.9869684098	509773.62228891376	353178.72942474403	409477.6743043132	377971.09792957077
403510.3283050528	314221.6006359397	639955.3063002783	271647.16759838565	283138.8512318551	345422.3234228494	291668.87604149553	227255.30211069455	332155.63383187476	347979.61255865963	306257.1492208241	316823.284443809	330867.936701479	657380.4598801646	460774.97952815983	322902.36338684155	572107.0399814104	353561.14224750287	518296.05847955775	435229.1672815013	294188.81187215145	389188.1459030475	247269.854405509	306147.70287558617	390099.9432041445	290950.4708041803	509773.62228891376	353178.72942474403	409477.6743043132	377971.09792957077
403510.3283050528	314221.6006359397	639955.3063002783	271647.16759838565	283138.8512318551	345422.3234228494	291668.87604149553	227255.30211069455	332155.63383187476	347979.61255865963	306257.1492208241	316823.284443809	330867.936701479	657380.4598801646	460774.97952815983	322902.36338684155	572107.0399814104	353561.14224750287	518296.05847955775	435229.1672815013	294188.81187215145	378423.58800985164	247269.854405509	306147.70287558617	390099.9432041445	290950.4708041803	509773.62228891376	353178.72942474403	403420.3270932866	377971.09792957077
403510.3283050528	314221.6006359397	639955.3063002783	271647.16759838565	283138.8512318551	345422.3234228494	291668.87604149553	227255.30211069455	332155.63383187476	347979.61255865963	306257.1492208241	316823.284443809	330867.936701479	657380.4598801646	460774.97952815983	322902.36338684155	572107.0399814104	353561.14224750287	518296.05847955775	430067.35390699597	294188.81187215145	303089.52098637697	247269.854405509	306147.70287558617	390099.9432041445	290950.4708041803	509773.62228891376	353178.72942474403	403420.3270932866	377971.09792957077
403510.3283050528	314221.6006359397	639955.3063002783	271647.16759838565	283138.8512318551	345422.3234228494	291668.87604149553	227255.30211069455	332155.63383187476	347979.61255865963	306257.1492208241	316823.284443809	263160.7156612363	657380.4598801646	460774.97952815983	322902.36338684155	572107.0399814104	353561.14224750287	518296.05847955775	387316.58906896325	276538.96469028713	303089.52098637697	247269.854405509	306147.70287558617	390099.9432041445	290950.4708041803	509773.62228891376	353178.72942474403	403420.3270932866	377971.09792957077
403510.3283050528	314221.6006359397	619066.2676751065	271647.16759838565	283138.8512318551	345422.3234228494	291668.87604149553	227255.30211069455	332155.63383187476	347979.61255865963	306257.1492208241	316823.284443809	263160.7156612363	657380.4598801646	460774.97952815983	322902.36338684155	572107.0399814104	353561.14224750287	518296.05847955775	371107.8162266073	276538.96469028713	303089.52098637697	245295.06321077552	306147.70287558617	390099.9432041445	290950.4708041803	509773.62228891376	353178.72942474403	403420.3270932866	377971.09792957077
403510.3283050528	314221.6006359397	619066.2676751065	271647.16759838565	283138.8512318551	345422.3234228494	291668.87604149553	227255.30211069455	332155.63383187476	347979.61255865963	306257.1492208241	316823.284443809	263160.7156612363	657380.4598801646	460774.97952815983	322902.36338684155	572107.0399814104	353561.14224750287	482384.7119735244	371107.8162266073	276538.96469028713	303089.52098637697	243063.75580976324	300187.48286518786	390099.9432041445	290342.57493603067	509773.62228891376	353178.72942474403	403420.3270932866	377971.09792957077
403510.3283050528	314221.6006359397	619066.2676751065	271647.16759838565	283138.8512318551	345422.3234228494	291668.87604149553	227255.30211069455	332155.63383187476	347979.61255865963	306257.1492208241	316823.284443809	263160.7156612363	657380.4598801646	460774.97952815983	322902.36338684155	572107.0399814104	353561.14224750287	482384.7119735244	353464.35514864424	276538.96469028713	303089.52098637697	208287.1933591958	272129.9618802508	390099.9432041445	290342.57493603067	509773.62228891376	311726.260653542	403420.3270932866	377971.09792957077
403510.3283050528	304995.80451390124	609124.8043334476	271647.16759838565	260455.45509414742	345422.3234228494	291668.87604149553	227255.30211069455	332155.63383187476	347979.61255865963	306257.1492208241	316823.284443809	263160.7156612363	627336.5029045754	460774.97952815983	322902.36338684155	572107.0399814104	353561.14224750287	482384.7119735244	353464.35514864424	276538.96469028713	303089.52098637697	208287.1933591958	272129.9618802508	390099.9432041445	290342.57493603067	509773.62228891376	311726.260653542	403420.3270932866	377971.09792957077
403510.3283050528	282461.3777359703	609124.8043334476	271647.16759838565	260455.45509414742	345422.3234228494	291668.87604149553	227255.30211069455	332155.63383187476	347979.61255865963	306257.1492208241	316823.284443809	263160.7156612363	627336.5029045754	460774.97952815983	322902.36338684155	545786.952040326	353561.14224750287	477307.95639225893	353464.35514864424	276538.96469028713	303089.52098637697	208287.1933591958	267229.82071761024	390099.9432041445	290342.57493603067	509773.62228891376	311726.260653542	403420.3270932866	377971.09792957077
403510.3283050528	282461.3777359703	579617.4809978419	271647.16759838565	260455.45509414742	345422.3234228494	291668.87604149553	227255.30211069455	332155.63383187476	347979.61255865963	306257.1492208241	316823.284443809	263160.7156612363	627336.5029045754	460774.97952815983	322902.36338684155	545786.952040326	353561.14224750287	477307.95639225893	353464.35514864424	276538.96469028713	264556.15043642913	190450.93346344362	255462.89503881033	390099.9432041445	290342.57493603067	509773.62228891376	311726.260653542	403420.3270932866	377971.09792957077
403510.3283050528	282461.3777359703	572527.2216389219	271647.16759838565	260455.45509414742	345422.3234228494	291668.87604149553	227255.30211069455	332155.63383187476	347979.61255865963	306257.1492208241	316823.284443809	263160.7156612363	627336.5029045754	460774.97952815983	322902.36338684155	545786.952040326	353561.14224750287	477307.95639225893	353464.35514864424	276538.96469028713	264556.15043642913	190450.93346344362	255462.89503881033	390099.9432041445	290342.57493603067	509773.62228891376	311726.260653542	403420.3270932866	377971.09792957077
403510.3283050528	262002.10584850863	572527.2216389219	271647.16759838565	260455.45509414742	345422.3234228494	291668.87604149553	227255.30211069455	332155.63383187476	347979.61255865963	290395.4621856862	316823.284443809	263160.7156612363	627336.5029045754	460774.97952815983	322902.36338684155	538589.6956555373	353561.14224750287	477307.95639225893	353464.35514864424	276538.96469028713	264556.15043642913	190450.93346344362	255462.89503881033	390099.9432041445	290342.57493603067	509773.62228891376	311726.260653542	403420.3270932866	377971.09792957077
403510.3283050528	247773.60615521375	572527.2216389219	271647.16759838565	253652.51094915357	345422.3234228494	291668.87604149553	227255.30211069455	332155.63383187476	347979.61255865963	290395.4621856862	316823.284443809	263160.7156612363	627336.5029045754	430046.89524551807	322902.36338684155	530930.0055808001	353561.14224750287	477307.95639225893	353464.35514864424	276538.96469028713	264556.15043642913	190450.93346344362	221015.81042548153	390099.9432041445	290342.57493603067	509773.62228891376	311726.260653542	403420.3270932866	377971.09792957077
395009.5673521064	247773.60615521375	572527.2216389219	271647.16759838565	253652.51094915357	345422.3234228494	291668.87604149553	227255.30211069455	313368.9272745919	347979.61255865963	290395.4621856862	316823.284443809	260579.47061452255	627336.5029045754	415511.3653690659	322902.36338684155	530930.0055808001	353561.14224750287	463575.4474333888	353464.35514864424	276538.96469028713	264556.15043642913	190450.93346344362	221015.81042548153	390099.9432041445	290342.57493603067	509773.62228891376	311726.260653542	403420.3270932866	377971.09792957077
395009.5673521064	247773.60615521375	570686.8756726823	261878.7020877042	253652.51094915357	327993.13782308606	291668.87604149553	227255.30211069455	313368.9272745919	347979.61255865963	290395.4621856862	316823.284443809	260579.47061452255	627336.5029045754	396666.65398597374	322902.36338684155	530930.0055808001	353561.14224750287	463575.4474333888	353464.35514864424	276538.96469028713	264556.15043642913	190450.93346344362	221015.81042548153	390099.9432041445	290342.57493603067	509773.62228891376	311726.260653542	403420.3270932866	377971.09792957077
395009.5673521064	247773.60615521375	570686.8756726823	261878.7020877042	253652.51094915357	327993.13782308606	291668.87604149553	227255.30211069455	313368.9272745919	347979.61255865963	290395.4621856862	316823.284443809	260579.47061452255	627336.5029045754	396666.65398597374	322902.36338684155	528347.8315239538	326048.548223848	463575.4474333888	353464.35514864424	276538.96469028713	264556.15043642913	190450.93346344362	221015.81042548153	390099.9432041445	290342.57493603067	509773.62228891376	292326.2559894652	372005.2693563719	377971.09792957077
395009.5673521064	246335.0650003151	554044.548316609	261878.7020877042	231815.92259261533	327993.13782308606	269392.64295279875	227255.30211069455	311676.5694495348	347979.61255865963	290395.4621856862	316823.284443809	260579.47061452255	627336.5029045754	396666.65398597374	316419.5868370165	457860.08470002154	326048.548223848	463575.4474333888	353464.35514864424	276538.96469028713	249428.31366551027	190450.93346344362	221015.81042548153	390099.9432041445	290342.57493603067	509773.62228891376	292326.2559894652	372005.2693563719	377971.09792957077
395009.5673521064	246335.0650003151	554044.548316609	261878.7020877042	231815.92259261533	327993.13782308606	230697.0771893668	227255.30211069455	296780.33569462	347979.61255865963	290395.4621856862	307737.34252438566	260579.47061452255	627336.5029045754	396666.65398597374	316419.5868370165	457860.08470002154	326048.548223848	463575.4474333888	353464.35514864424	276538.96469028713	249428.31366551027	190450.93346344362	221015.81042548153	390099.9432041445	271674.9139026589	509773.62228891376	280204.8371178353	372005.2693563719	377971.09792957077
395009.5673521064	246335.0650003151	554044.548316609	261878.7020877042	231815.92259261533	327993.13782308606	230697.0771893668	227193.70468294903	292945.3496967899	347979.61255865963	290395.4621856862	307737.34252438566	260579.47061452255	627336.5029045754	396666.65398597374	316419.5868370165	457860.08470002154	326048.548223848	463575.4474333888	353464.35514864424	276538.96469028713	249428.31366551027	190450.93346344362	221015.81042548153	390099.9432041445	271674.9139026589	509773.62228891376	280204.8371178353	372005.2693563719	377971.09792957077
395009.5673521064	246335.0650003151	554044.548316609	261878.7020877042	231815.92259261533	327993.13782308606	230697.0771893668	227193.70468294903	292945.3496967899	347979.61255865963	290395.4621856862	261965.5823831645	260579.47061452255	627336.5029045754	396666.65398597374	316419.5868370165	457860.08470002154	326048.548223848	463575.4474333888	353464.35514864424	276538.96469028713	216854.04145592768	190450.93346344362	221015.81042548153	390099.9432041445	271674.9139026589	509773.62228891376	280204.8371178353	372005.2693563719	377971.09792957077
395009.5673521064	246335.0650003151	551543.0009103053	261878.7020877042	231815.92259261533	327993.13782308606	230697.0771893668	227193.70468294903	292945.3496967899	335306.7610577036	290395.4621856862	261965.5823831645	260579.47061452255	627336.5029045754	396666.65398597374	316419.5868370165	457860.08470002154	326048.548223848	463575.4474333888	353464.35514864424	276538.96469028713	216854.04145592768	190450.93346344362	221015.81042548153	390099.9432041445	271674.9139026589	509773.62228891376	280204.8371178353	372005.2693563719	377971.09792957077
364407.2937188108	246335.0650003151	551543.0009103053	261878.7020877042	231815.92259261533	327993.13782308606	230697.0771893668	217081.24991172945	292945.3496967899	335306.7610577036	290395.4621856862	244314.7760691094	260579.47061452255	627336.5029045754	396666.65398597374	316419.5868370165	457860.08470002154	326048.548223848	463575.4474333888	330977.53317938314	257813.19685540517	216854.04145592768	190450.93346344362	221015.81042548153	390099.9432041445	271674.9139026589	509773.62228891376	280204.8371178353	372005.2693563719	377971.09792957077
364407.2937188108	246335.0650003151	551543.0009103053	261028.32664782874	231815.92259261533	327993.13782308606	230697.0771893668	194132.1947071006	292945.3496967899	335306.7610577036	290395.4621856862	244314.7760691094	260579.47061452255	627336.5029045754	389104.90302702936	316419.5868370165	453815.1135265891	326048.548223848	463575.4474333888	330977.53317938314	257813.19685540517	216854.04145592768	190450.93346344362	221015.81042548153	390099.9432041445	271674.9139026589	499411.9649684799	275537.62956002774	372005.2693563719	377971.09792957077
364407.2937188108	246335.0650003151	551543.0009103053	261028.32664782874	231815.92259261533	327993.13782308606	209326.04745180046	194132.1947071006	292945.3496967899	335306.7610577036	290395.4621856862	244314.7760691094	258686.4190620819	609843.8401011116	389104.90302702936	316419.5868370165	453815.1135265891	326048.548223848	463575.4474333888	330977.53317938314	256788.67800076932	216854.04145592768	185877.43675463492	221015.81042548153	390099.9432041445	271674.9139026589	499411.9649684799	275537.62956002774	372005.2693563719	377971.09792957077
364407.2937188108	246335.0650003151	549701.8688945832	261028.32664782874	231815.92259261533	327993.13782308606	209326.04745180046	194132.1947071006	292945.3496967899	335306.7610577036	290395.4621856862	244314.7760691094	258686.4190620819	609843.8401011116	389104.90302702936	316419.5868370165	453815.1135265891	326048.548223848	463575.4474333888	330977.53317938314	256788.67800076932	216854.04145592768	185877.43675463492	221015.81042548153	390099.9432041445	271674.9139026589	474837.05571744515	275537.62956002774	372005.2693563719	377971.09792957077
364407.2937188108	246335.0650003151	549701.8688945832	261028.32664782874	231815.92259261533	327993.13782308606	209326.04745180046	194132.1947071006	287706.86932206474	335306.7610577036	290395.4621856862	244314.7760691094	258686.4190620819	609843.8401011116	389104.90302702936	316419.5868370165	453815.1135265891	326048.548223848	463575.4474333888	330977.53317938314	256788.67800076932	216854.04145592768	185877.43675463492	221015.81042548153	390099.9432041445	271674.9139026589	422544.72693798755	275537.62956002774	372005.2693563719	377971.09792957077
364407.2937188108	246335.0650003151	549701.8688945832	261028.32664782874	231815.92259261533	327993.13782308606	209326.04745180046	194132.1947071006	286750.94455426093	335306.7610577036	290395.4621856862	223581.05079112775	254687.9167009764	609843.8401011116	389104.90302702936	316419.5868370165	453815.1135265891	317214.50100728736	463575.4474333888	330977.53317938314	256788.67800076932	216854.04145592768	171460.9836522276	221015.81042548153	390099.9432041445	271674.9139026589	422544.72693798755	248769.6965121732	372005.2693563719	377971.09792957077
364407.2937188108	246335.0650003151	549701.8688945832	259104.31599796395	231815.92259261533	297578.6246228113	209326.04745180046	194132.1947071006	263696.53734814614	335306.7610577036	290395.4621856862	223581.05079112775	254687.9167009764	609843.8401011116	389104.90302702936	316419.5868370165	453815.1135265891	317214.50100728736	463575.4474333888	330977.53317938314	256788.67800076932	216854.04145592768	171460.9836522276	221015.81042548153	390099.9432041445	253261.53350188356	422544.72693798755	248769.6965121732	372005.2693563719	377971.09792957077
364407.2937188108	246335.0650003151	549701.8688945832	259104.31599796395	221350.44596452004	297578.6246228113	209326.04745180046	194132.1947071006	263696.53734814614	294523.2393790437	290395.4621856862	223581.05079112775	241264.96528702363	609843.8401011116	389104.90302702936	316419.5868370165	453815.1135265891	317214.50100728736	463575.4474333888	330977.53317938314	256788.67800076932	210475.11598277997	171460.9836522276	185787.25505483555	374222.2110905414	253261.53350188356	413276.2646749346	248769.6965121732	369734.53088084713	377971.09792957077
364407.2937188108	246335.0650003151	549701.8688945832	243226.9669605218	221350.44596452004	297578.6246228113	209326.04745180046	194132.1947071006	263696.53734814614	294523.2393790437	290395.4621856862	223581.05079112775	241264.96528702363	609843.8401011116	388358.11666038935	316419.5868370165	453815.1135265891	317214.50100728736	463575.4474333888	330977.53317938314	256788.67800076932	210475.11598277997	171460.9836522276	185787.25505483555	374222.2110905414	253261.53350188356	403473.8112270186	248769.6965121732	368882.27252335567	377971.09792957077
364407.2937188108	246335.0650003151	549701.8688945832	243226.9669605218	221350.44596452004	297578.6246228113	209326.04745180046	194132.1947071006	255536.21194699308	294523.2393790437	290395.4621856862	223581.05079112775	241264.96528702363	609843.8401011116	382168.15810241725	316419.5868370165	453815.1135265891	287440.2257255102	454511.46405807725	330977.53317938314	256788.67800076932	210475.11598277997	149285.12427501424	185787.25505483555	374222.2110905414	253261.53350188356	403473.8112270186	248769.6965121732	368882.27252335567	377971.09792957077
364407.2937188108	246335.0650003151	549701.8688945832	243226.9669605218	220356.92774986423	297578.6246228113	209326.04745180046	194132.1947071006	236516.61219198818	294523.2393790437	290395.4621856862	223581.05079112775	241264.96528702363	609843.8401011116	382168.15810241725	316419.5868370165	453815.1135265891	287440.2257255102	454511.46405807725	330977.53317938314	256788.67800076932	210475.11598277997	149285.12427501424	185787.25505483555	374222.2110905414	240439.6805613885	379646.62739896594	238018.59474367727	368882.27252335567	377971.09792957077
364407.2937188108	246335.0650003151	547649.396644884	243226.9669605218	220356.92774986423	297578.6246228113	209326.04745180046	194132.1947071006	236516.61219198818	294523.2393790437	290395.4621856862	223581.05079112775	241264.96528702363	609843.8401011116	382168.15810241725	296038.91432993655	453815.1135265891	287440.2257255102	454511.46405807725	329421.235532718	256788.67800076932	210475.11598277997	140527.94528214348	185787.25505483555	374222.2110905414	240439.6805613885	379646.62739896594	238018.59474367727	332110.3789453767	377971.09792957077
364407.2937188108	246335.0650003151	547649.396644884	243226.9669605218	220356.92774986423	297578.6246228113	209326.04745180046	194132.1947071006	236516.61219198818	294523.2393790437	290395.4621856862	223581.05079112775	241264.96528702363	609843.8401011116	382168.15810241725	296038.91432993655	450389.271225465	287440.2257255102	454511.46405807725	329000.12424399814	256788.67800076932	210475.11598277997	140527.94528214348	185787.25505483555	374222.2110905414	240439.6805613885	379646.62739896594	238018.59474367727	311197.86032278	377971.09792957077
364407.2937188108	239578.98338087217	547649.396644884	243226.9669605218	220356.92774986423	297578.6246228113	209326.04745180046	194132.1947071006	236516.61219198818	294523.2393790437	290395.4621856862	223581.05079112775	241264.96528702363	609843.8401011116	372579.072382042	296038.91432993655	450389.271225465	287440.2257255102	454511.46405807725	329000.12424399814	256788.67800076932	210475.11598277997	140527.94528214348	185787.25505483555	374222.2110905414	240439.6805613885	379646.62739896594	225232.60128670844	311197.86032278	377971.09792957077
364407.2937188108	239578.98338087217	547649.396644884	232877.2348666467	220356.92774986423	297578.6246228113	209326.04745180046	185348.92880107387	236516.61219198818	294523.2393790437	290395.4621856862	223581.05079112775	241264.96528702363	609843.8401011116	361404.45003124705	296038.91432993655	450389.271225465	287440.2257255102	429161.57001524616	329000.12424399814	256788.67800076932	210475.11598277997	140527.94528214348	185787.25505483555	374222.2110905414	240439.6805613885	377579.19533903693	225232.60128670844	285930.7274789512	377971.09792957077
364407.2937188108	239578.98338087217	547649.396644884	232877.2348666467	220356.92774986423	297578.6246228113	209326.04745180046	185348.92880107387	225253.43988137276	294523.2393790437	290395.4621856862	223581.05079112775	241264.96528702363	609843.8401011116	361404.45003124705	296038.91432993655	413490.5408228564	287440.2257255102	429161.57001524616	318441.94730061234	256788.67800076932	210475.11598277997	140527.94528214348	185787.25505483555	373961.66602712165	240439.6805613885	377579.19533903693	225232.60128670844	285930.7274789512	377971.09792957077
364407.2937188108	239578.98338087217	547649.396644884	212570.01598172163	220356.92774986423	297578.6246228113	209326.04745180046	161226.05055060904	201063.6587054331	294523.2393790437	290395.4621856862	223581.05079112775	227331.3345744612	609843.8401011116	361404.45003124705	296038.91432993655	413490.5408228564	287440.2257255102	429161.57001524616	318441.94730061234	256788.67800076932	210475.11598277997	140527.94528214348	185787.25505483555	371568.49677488545	240439.6805613885	377155.0829557329	225232.60128670844	250190.52584007362	377971.09792957077
364407.2937188108	236778.82128838898	547649.396644884	212570.01598172163	220356.92774986423	297578.6246228113	209326.04745180046	146753.38921703957	201063.6587054331	294523.2393790437	290395.4621856862	223581.05079112775	227331.3345744612	609843.8401011116	361404.45003124705	296038.91432993655	413490.5408228564	287440.2257255102	429161.57001524616	295242.04443361325	252622.93042056792	210475.11598277997	140527.94528214348	185787.25505483555	371568.49677488545	214214.707268001	331631.7035366158	225232.60128670844	250190.52584007362	377971.09792957077
350496.73273163004	210215.6441539243	539823.8374337074	212570.01598172163	214054.46324691278	290634.46256214235	209326.04745180046	146753.38921703957	166415.21216558543	294523.2393790437	290395.4621856862	223581.05079112775	218132.1308840811	609843.8401011116	361404.45003124705	296038.91432993655	413490.5408228564	287440.2257255102	429161.57001524616	295242.04443361325	252622.93042056792	210475.11598277997	130712.9940335162	185787.25505483555	363116.5686403221	214214.707268001	331631.7035366158	225232.60128670844	229333.91606710208	377971.09792957077
350496.73273163004	210215.6441539243	537505.9485282799	212570.01598172163	214054.46324691278	290634.46256214235	209326.04745180046	146753.38921703957	108542.53842115619	294523.2393790437	290395.4621856862	223581.05079112775	218132.1308840811	609843.8401011116	352395.74232016737	296038.91432993655	406182.46241795516	287440.2257255102	429161.57001524616	295242.04443361325	252622.93042056792	210475.11598277997	130712.9940335162	185787.25505483555	329204.7317018478	214214.707268001	331631.7035366158	225232.60128670844	217207.63576704366	377971.09792957077
350496.73273163004	210215.6441539243	537505.9485282799	212570.01598172163	207590.0384705399	290634.46256214235	209326.04745180046	146753.38921703957	108542.53842115619	294523.2393790437	290395.4621856862	222753.4765901668	218132.1308840811	609843.8401011116	352395.74232016737	296038.91432993655	406182.46241795516	287440.2257255102	429161.57001524616	289189.39413083234	252622.93042056792	210475.11598277997	130712.9940335162	185787.25505483555	329204.7317018478	214214.707268001	331631.7035366158	225232.60128670844	213482.21910095727	377971.09792957077
350496.73273163004	210215.6441539243	537505.9485282799	212570.01598172163	207590.0384705399	290634.46256214235	209326.04745180046	146753.38921703957	108542.53842115619	294523.2393790437	290395.4621856862	222753.4765901668	218132.1308840811	609843.8401011116	352395.74232016737	296038.91432993655	406182.46241795516	287440.2257255102	429161.57001524616	289189.39413083234	252622.93042056792	210475.11598277997	130712.9940335162	185787.25505483555	329204.7317018478	214214.707268001	331631.7035366158	225232.60128670844	199415.56880805566	377971.09792957077
350496.73273163004	210215.6441539243	537505.9485282799	212570.01598172163	207590.0384705399	290634.46256214235	209326.04745180046	146753.38921703957	108542.53842115619	294523.2393790437	290395.4621856862	222753.4765901668	218132.1308840811	609843.8401011116	352395.74232016737	296038.91432993655	406182.46241795516	287440.2257255102	422795.9695689678	289189.39413083234	252622.93042056792	210475.11598277997	130712.9940335162	185787.25505483555	329204.7317018478	214214.707268001	331631.7035366158	224819.32645169608	194673.09657750913	377971.09792957077
350496.73273163004	210215.6441539243	537505.9485282799	212570.01598172163	199886.90736691852	290634.46256214235	208779.7941239248	146753.38921703957	108542.53842115619	294523.2393790437	290395.4621856862	222753.4765901668	202753.47277689946	609843.8401011116	352395.74232016737	296038.91432993655	406182.46241795516	287440.2257255102	414964.19666655874	285356.3069676309	252622.93042056792	210475.11598277997	130712.9940335162	185787.25505483555	329204.7317018478	214214.707268001	331631.7035366158	221425.9672470978	194673.09657750913	377971.09792957077
350496.73273163004	210215.6441539243	537505.9485282799	212570.01598172163	199886.90736691852	290634.46256214235	208779.7941239248	146753.38921703957	108542.53842115619	291072.8883910329	290395.4621856862	222753.4765901668	202753.47277689946	609843.8401011116	352395.74232016737	296038.91432993655	406182.46241795516	287440.2257255102	414964.19666655874	275601.43333651545	252622.93042056792	210475.11598277997	130712.9940335162	185787.25505483555	329204.7317018478	214214.707268001	331631.7035366158	221425.9672470978	194673.09657750913	377971.09792957077
350496.73273163004	210215.6441539243	528762.4817368969	212570.01598172163	191623.6083997868	290634.46256214235	208779.7941239248	146753.38921703957	108542.53842115619	291072.8883910329	290395.4621856862	222753.4765901668	202753.47277689946	590547.5328977803	349042.67108577193	296038.91432993655	395634.21059412387	287440.2257255102	397044.5028045246	275601.43333651545	239340.8220005267	210475.11598277997	130712.9940335162	185787.25505483555	329204.7317018478	214214.707268001	331631.7035366158	221425.9672470978	194673.09657750913	377971.09792957077
349504.420449937	210215.6441539243	528762.4817368969	212570.01598172163	191623.6083997868	290634.46256214235	208779.7941239248	146753.38921703957	108542.53842115619	291072.8883910329	290395.4621856862	222753.4765901668	202753.47277689946	590547.5328977803	349042.67108577193	296038.91432993655	395634.21059412387	287440.2257255102	391027.7417500913	275601.43333651545	239340.8220005267	210475.11598277997	130712.9940335162	185787.25505483555	329204.7317018478	214214.707268001	331631.7035366158	221425.9672470978	187593.75394977652	377971.09792957077
349504.420449937	210215.6441539243	528762.4817368969	212570.01598172163	191623.6083997868	290634.46256214235	202421.7443984821	146753.38921703957	108542.53842115619	291072.8883910329	290395.4621856862	212244.30384267817	202753.47277689946	590547.5328977803	349042.67108577193	296038.91432993655	395634.21059412387	287440.2257255102	390795.74058846565	275601.43333651545	239340.8220005267	210475.11598277997	130712.9940335162	185787.25505483555	329204.7317018478	202470.54577800207	331631.7035366158	221425.9672470978	187593.75394977652	377971.09792957077
343440.0314133162	210215.6441539243	528762.4817368969	212570.01598172163	176438.76209675125	290634.46256214235	200102.88308172429	146753.38921703957	108542.53842115619	291072.8883910329	273430.95745640906	211754.65854872408	202753.47277689946	590547.5328977803	344304.122945306	296038.91432993655	395634.21059412387	287440.2257255102	390795.74058846565	275601.43333651545	239340.8220005267	210475.11598277997	130712.9940335162	185787.25505483555	329204.7317018478	202470.54577800207	331631.7035366158	214408.92202912914	187593.75394977652	377971.09792957077
343440.0314133162	210215.6441539243	528762.4817368969	212570.01598172163	176438.76209675125	290634.46256214235	200102.88308172429	143438.5936775818	108542.53842115619	291072.8883910329	273430.95745640906	211754.65854872408	202753.47277689946	590547.5328977803	344304.122945306	293645.9804326197	393399.95142509957	279694.99334923434	383959.2102012786	275601.43333651545	239340.8220005267	210475.11598277997	117683.78985186273	185787.25505483555	329204.7317018478	202470.54577800207	331631.7035366158	214408.92202912914	187593.75394977652	376169.39409858204
336954.8485581586	210215.6441539243	528762.4817368969	212570.01598172163	176438.76209675125	290634.46256214235	200102.88308172429	143438.5936775818	108542.53842115619	291072.8883910329	273430.95745640906	211754.65854872408	194116.46121477342	590547.5328977803	344304.122945306	293645.9804326197	393399.95142509957	279694.99334923434	383959.2102012786	275601.43333651545	239340.8220005267	210475.11598277997	117683.78985186273	185787.25505483555	329204.7317018478	202470.54577800207	331631.7035366158	214408.92202912914	187593.75394977652	376169.39409858204
336954.8485581586	210215.6441539243	528762.4817368969	212570.01598172163	176438.76209675125	290634.46256214235	200102.88308172429	143438.5936775818	108542.53842115619	291072.8883910329	273430.95745640906	211754.65854872408	194116.46121477342	590547.5328977803	344304.122945306	293645.9804326197	393399.95142509957	263254.26839296025	383959.2102012786	275601.43333651545	239340.8220005267	210475.11598277997	117683.78985186273	185787.25505483555	329204.7317018478	202470.54577800207	331631.7035366158	214408.92202912914	187593.75394977652	376169.39409858204
327278.6241979269	210215.6441539243	528762.4817368969	212570.01598172163	176438.76209675125	290634.46256214235	200102.88308172429	143438.5936775818	108542.53842115619	290579.01388889615	273430.95745640906	211754.65854872408	194116.46121477342	590547.5328977803	344304.122945306	293645.9804326197	393399.95142509957	263254.26839296025	383959.2102012786	275601.43333651545	239340.8220005267	210475.11598277997	117683.78985186273	185787.25505483555	329204.7317018478	202470.54577800207	331631.7035366158	214408.92202912914	187593.75394977652	376169.39409858204
327278.6241979269	210215.6441539243	528762.4817368969	212570.01598172163	176438.76209675125	290634.46256214235	200102.88308172429	143438.5936775818	108542.53842115619	290579.01388889615	273430.95745640906	211754.65854872408	194116.46121477342	590547.5328977803	334241.969397019	293645.9804326197	393399.95142509957	263254.26839296025	383959.2102012786	272259.94929917017	239340.8220005267	210475.11598277997	117683.78985186273	185787.25505483555	329204.7317018478	190294.36499159492	331631.7035366158	214408.92202912914	181818.67708290572	376169.39409858204
327278.6241979269	210215.6441539243	528762.4817368969	212570.01598172163	176438.76209675125	284675.949794951	200102.88308172429	143438.5936775818	108542.53842115619	261091.02207653667	273430.95745640906	204020.02061206082	194116.46121477342	590547.5328977803	328762.22016972565	292330.89312303526	393399.95142509957	263254.26839296025	383959.2102012786	272259.94929917017	239340.8220005267	210475.11598277997	117683.78985186273	185787.25505483555	329204.7317018478	190294.36499159492	323752.46186305856	214408.92202912914	145258.15413561626	359663.3993757385
327278.6241979269	210215.6441539243	528762.4817368969	212570.01598172163	176438.76209675125	284675.949794951	195994.52926946626	143438.5936775818	108542.53842115619	261091.02207653667	273430.95745640906	204020.02061206082	194116.46121477342	590547.5328977803	328762.22016972565	292330.89312303526	393399.95142509957	263254.26839296025	383959.2102012786	228181.17778247086	239340.8220005267	210475.11598277997	117683.78985186273	185787.25505483555	329204.7317018478	190294.36499159492	311737.6267136996	214408.92202912914	145258.15413561626	359663.3993757385
327278.6241979269	210215.6441539243	528762.4817368969	212570.01598172163	176438.76209675125	284675.949794951	189977.32843741224	143438.5936775818	108542.53842115619	248866.73725852906	273430.95745640906	204020.02061206082	192757.29296609096	587604.8879817191	296986.3864699693	280167.54306607594	393399.95142509957	263254.26839296025	359450.607750971	228181.17778247086	239340.8220005267	210475.11598277997	117288.36197035253	179805.13312511207	329204.7317018478	190294.36499159492	311737.6267136996	214408.92202912914	145258.15413561626	359663.3993757385
327278.6241979269	209210.88995092805	528762.4817368969	212570.01598172163	176438.76209675125	278203.73672032316	184656.5509080253	125501.83872947234	108542.53842115619	248866.73725852906	273430.95745640906	204020.02061206082	192757.29296609096	587604.8879817191	296986.3864699693	280167.54306607594	393399.95142509957	245175.31825175142	359450.607750971	228181.17778247086	239340.8220005267	210475.11598277997	117288.36197035253	179805.13312511207	329204.7317018478	190294.36499159492	309815.5524491615	214408.92202912914	145258.15413561626	359663.3993757385
327278.6241979269	209210.88995092805	514609.4588886393	212570.01598172163	176438.76209675125	271417.9120365424	184656.5509080253	125501.83872947234	108542.53842115619	247626.6889773719	273430.95745640906	204020.02061206082	183262.65679313886	587604.8879817191	296986.3864699693	280167.54306607594	391123.9731064756	245175.31825175142	352795.74650834943	228181.17778247086	239340.8220005267	210475.11598277997	117288.36197035253	179805.13312511207	329204.7317018478	190294.36499159492	309815.5524491615	214408.92202912914	145258.15413561626	359663.3993757385
327278.6241979269	202226.6192269307	511220.34699307906	212570.01598172163	176438.76209675125	249209.75375277334	184656.5509080253	125501.83872947234	108542.53842115619	247626.6889773719	273430.95745640906	204020.02061206082	167958.07938287745	587604.8879817191	296986.3864699693	280167.54306607594	391105.59898306435	245175.31825175142	352795.74650834943	228181.17778247086	239340.8220005267	210475.11598277997	117288.36197035253	179805.13312511207	329204.7317018478	190294.36499159492	309815.5524491615	214408.92202912914	145258.15413561626	359663.3993757385
319714.57876833226	199607.80979006243	511220.34699307906	212570.01598172163	176438.76209675125	249209.75375277334	184656.5509080253	125501.83872947234	108542.53842115619	245492.9416850714	273430.95745640906	204020.02061206082	166560.89776246838	587604.8879817191	296986.3864699693	280167.54306607594	379352.5459502485	227045.63514416997	352795.74650834943	228181.17778247086	239340.8220005267	210475.11598277997	117288.36197035253	179805.13312511207	329204.7317018478	190294.36499159492	309815.5524491615	214408.92202912914	145258.15413561626	359663.3993757385
319714.57876833226	199607.80979006243	511220.34699307906	201637.45621488933	167871.5323096689	246100.08336443716	184656.5509080253	125501.83872947234	108542.53842115619	245492.9416850714	273430.95745640906	204020.02061206082	132447.21189699002	587604.8879817191	296986.3864699693	277835.14847152994	357578.16018098226	226340.49485949287	352795.74650834943	228181.17778247086	239340.8220005267	210475.11598277997	117288.36197035253	179805.13312511207	329204.7317018478	190294.36499159492	309815.5524491615	214408.92202912914	145258.15413561626	359663.3993757385
319714.57876833226	191878.39283413228	511220.34699307906	197417.74736698714	167871.5323096689	235027.85279699854	184656.5509080253	123511.50123670386	102632.92741051342	245492.9416850714	264001.2262282487	204020.02061206082	132447.21189699002	587604.8879817191	296986.3864699693	277835.14847152994	325823.5048525226	216361.63499619416	352795.74650834943	228181.17778247086	239340.8220005267	209243.08409741643	117288.36197035253	179805.13312511207	329204.7317018478	190294.36499159492	301155.0594790036	198410.41259654224	145258.15413561626	359663.3993757385
319714.57876833226	191878.39283413228	510113.769844879	188054.573068008	167871.5323096689	228231.90337924095	184656.5509080253	123511.50123670386	102632.92741051342	242731.5443896946	251624.60750135107	204020.02061206082	132447.21189699002	587604.8879817191	296986.3864699693	277835.14847152994	325823.5048525226	208925.27823507026	352795.74650834943	228181.17778247086	239340.8220005267	209243.08409741643	117288.36197035253	179805.13312511207	329204.7317018478	190294.36499159492	292760.4945653128	172700.08576019586	145258.15413561626	359663.3993757385
305615.6873968708	190702.67280865207	510113.769844879	188054.573068008	167871.5323096689	228231.90337924095	184656.5509080253	123511.50123670386	102632.92741051342	242731.5443896946	247414.14464893672	204020.02061206082	132447.21189699002	586408.2412917828	296986.3864699693	277835.14847152994	325823.5048525226	201912.9648596875	352795.74650834943	228181.17778247086	239340.8220005267	209243.08409741643	117288.36197035253	179805.13312511207	329204.7317018478	190294.36499159492	292760.4945653128	169339.7849005583	145258.15413561626	359663.3993757385
305615.6873968708	190702.67280865207	507813.8020466008	188054.573068008	167871.5323096689	228231.90337924095	182904.90247623032	117107.32414027824	102632.92741051342	242731.5443896946	247414.14464893672	204020.02061206082	132447.21189699002	583642.7611183369	296986.3864699693	277835.14847152994	325823.5048525226	198865.090903638	341560.6255146946	228181.17778247086	239340.8220005267	209243.08409741643	117288.36197035253	179805.13312511207	329204.7317018478	190294.36499159492	292760.4945653128	169339.7849005583	145258.15413561626	328119.4273690707
305615.6873968708	190702.67280865207	507813.8020466008	188054.573068008	167871.5323096689	224121.56968371803	182904.90247623032	117107.32414027824	97950.74080183369	242731.5443896946	247414.14464893672	204020.02061206082	130370.96612514048	568070.8920389357	296986.3864699693	277835.14847152994	325823.5048525226	176613.95277250133	341560.6255146946	228181.17778247086	239340.8220005267	209243.08409741643	117288.36197035253	179805.13312511207	329204.7317018478	190294.36499159492	291099.1813526941	169339.7849005583	145258.15413561626	328119.4273690707
305615.6873968708	190702.67280865207	493542.5719135535	188054.573068008	167871.5323096689	224121.56968371803	178682.75196907792	117107.32414027824	97950.74080183369	234822.25574182734	243911.97451487603	200286.22705638077	130370.96612514048	568070.8920389357	296986.3864699693	265401.27996873634	325823.5048525226	163346.43220220378	335230.4525352776	228181.17778247086	239340.8220005267	209243.08409741643	117288.36197035253	179805.13312511207	329204.7317018478	190294.36499159492	291099.1813526941	166523.58633335406	145258.15413561626	327841.83766767394
305615.6873968708	190702.67280865207	493542.5719135535	188054.573068008	167871.5323096689	224121.56968371803	178682.75196907792	117107.32414027824	97950.74080183369	234822.25574182734	243220.34526388053	200286.22705638077	130370.96612514048	568070.8920389357	296986.3864699693	205144.7328413418	325823.5048525226	136815.55482141124	323517.21393382584	228181.17778247086	239340.8220005267	209243.08409741643	114626.40450027051	178423.492007381	329204.7317018478	190294.36499159492	281944.72202568303	166523.58633335406	137886.99546178107	327841.83766767394
305615.6873968708	183317.84716955858	493542.5719135535	168903.10913823766	167871.5323096689	219775.49716155318	178682.75196907792	116864.181099176	97950.74080183369	234822.25574182734	231172.0433154527	200286.22705638077	130370.96612514048	568070.8920389357	296986.3864699693	198809.7581397417	325823.5048525226	136815.55482141124	323517.21393382584	228181.17778247086	239340.8220005267	209243.08409741643	107963.1405472179	174771.50858286172	329204.7317018478	190294.36499159492	278014.6787109825	166523.58633335406	137886.99546178107	327841.83766767394
305615.6873968708	183317.84716955858	493542.5719135535	168903.10913823766	167871.5323096689	217428.11162591042	178372.98438878322	116864.181099176	97950.74080183369	234822.25574182734	231172.0433154527	200286.22705638077	130370.96612514048	558557.6501395983	296986.3864699693	198809.7581397417	325823.5048525226	118884.00266500088	292472.7503273791	228181.17778247086	239340.8220005267	209243.08409741643	107963.1405472179	174771.50858286172	329204.7317018478	189929.04882301114	273347.8114973286	158217.3904719287	137886.99546178107	325235.53879546985
305615.6873968708	183317.84716955858	491341.74170352204	168903.10913823766	167871.5323096689	193781.08262404372	168910.77956702927	116864.181099176	97950.74080183369	234822.25574182734	231172.0433154527	181194.90423286607	130370.96612514048	558557.6501395983	294441.337960045	198512.97618106764	325823.5048525226	118884.00266500088	292472.7503273791	228181.17778247086	239340.8220005267	209243.08409741643	107963.1405472179	173328.9629747163	329204.7317018478	189929.04882301114	273347.8114973286	158217.3904719287	137886.99546178107	325235.53879546985
305615.6873968708	183317.84716955858	491341.74170352204	168903.10913823766	167871.5323096689	193781.08262404372	168910.77956702927	116864.181099176	97950.74080183369	234822.25574182734	231172.0433154527	181194.90423286607	130370.96612514048	558557.6501395983	278897.52160748217	192479.52725059816	325823.5048525226	118884.00266500088	292472.7503273791	228181.17778247086	239340.8220005267	209243.08409741643	107963.1405472179	173328.9629747163	329204.7317018478	189929.04882301114	273347.8114973286	158217.3904719287	137886.99546178107	323292.1082644765
305615.6873968708	179284.57560160666	477616.8353630616	168903.10913823766	167530.3562544602	185381.85236615693	168316.54474484705	116864.181099176	97950.74080183369	234822.25574182734	222044.79950456283	181194.90423286607	130370.96612514048	558557.6501395983	278897.52160748217	192479.52725059816	325823.5048525226	118884.00266500088	292472.7503273791	228181.17778247086	239340.8220005267	209243.08409741643	107963.1405472179	160949.39799571113	329204.7317018478	189929.04882301114	273347.8114973286	158217.3904719287	137886.99546178107	323292.1082644765
305615.6873968708	179284.57560160666	471221.27747186343	168903.10913823766	167530.3562544602	181468.5859552451	162948.56707829368	116864.181099176	97950.74080183369	234822.25574182734	222044.79950456283	181194.90423286607	130370.96612514048	558557.6501395983	267563.5940979543	192479.52725059816	325823.5048525226	118884.00266500088	282194.24623635574	228181.17778247086	239340.8220005267	206766.87937777498	105270.52337292538	159726.9816377525	329204.7317018478	189929.04882301114	273347.8114973286	151308.7010426387	137886.99546178107	323292.1082644765
305615.6873968708	171939.91130065458	471221.27747186343	168903.10913823766	163891.87386884465	180016.65252667328	162948.56707829368	116864.181099176	97950.74080183369	234822.25574182734	222044.79950456283	181194.90423286607	130370.96612514048	558557.6501395983	267563.5940979543	192479.52725059816	314248.476278477	118884.00266500088	282194.24623635574	228181.17778247086	239340.8220005267	206766.87937777498	105270.52337292538	159726.9816377525	329204.7317018478	189929.04882301114	273347.8114973286	151308.7010426387	137886.99546178107	323292.1082644765
305615.6873968708	143036.26242008698	471221.27747186343	168903.10913823766	163891.87386884465	180016.65252667328	162948.56707829368	116864.181099176	97950.74080183369	234822.25574182734	222044.79950456283	179354.57417889993	126718.06158367067	558557.6501395983	267563.5940979543	192479.52725059816	311663.3609531884	118884.00266500088	276621.91403737816	228181.17778247086	239340.8220005267	206766.87937777498	105270.52337292538	151945.99181295774	329204.7317018478	189929.04882301114	272319.6918400948	151308.7010426387	137886.99546178107	316091.89195333794
305615.6873968708	141907.35559905734	471221.27747186343	168903.10913823766	163861.19167562228	173708.7553259813	162948.56707829368	116864.181099176	97950.74080183369	234822.25574182734	222044.79950456283	179354.57417889993	126718.06158367067	558557.6501395983	263347.10834926413	185800.4488699613	306513.588721136	118884.00266500088	271266.3409573476	228181.17778247086	239340.8220005267	206766.87937777498	105270.52337292538	147495.93874958166	329204.7317018478	189929.04882301114	269586.0408859147	150876.91075221746	137886.99546178107	316091.89195333794
305615.6873968708	141907.35559905734	471221.27747186343	168903.10913823766	163861.19167562228	173708.7553259813	162948.56707829368	116864.181099176	97950.74080183369	234822.25574182734	222044.79950456283	179354.57417889993	126718.06158367067	558557.6501395983	263347.10834926413	185800.4488699613	304957.94024926506	118884.00266500088	271266.3409573476	228181.17778247086	239340.8220005267	203259.35351007275	103160.88759190877	147495.93874958166	329204.7317018478	189929.04882301114	269586.0408859147	150876.91075221746	137886.99546178107	316091.89195333794
305615.6873968708	141907.35559905734	471221.27747186343	168903.10913823766	163861.19167562228	173708.7553259813	162948.56707829368	108136.74613382673	97950.74080183369	234822.25574182734	222044.79950456283	179354.57417889993	126718.06158367067	555223.9016421938	254966.1763183465	185800.4488699613	262869.89040129876	118884.00266500088	258876.40412780523	228181.17778247086	239340.8220005267	198122.74911240456	101993.56433090683	147495.93874958166	329204.7317018478	189929.04882301114	267644.29606855806	150876.91075221746	137886.99546178107	316091.89195333794
254947.55070663037	141907.35559905734	471221.27747186343	168903.10913823766	163861.19167562228	173708.7553259813	162948.56707829368	108136.74613382673	97950.74080183369	234822.25574182734	222044.79950456283	179354.57417889993	114572.79704324434	551690.0809753495	250484.3241326416	178840.07505396573	262869.89040129876	118884.00266500088	241595.0860330083	228181.17778247086	239340.8220005267	198122.74911240456	101993.56433090683	147495.93874958166	329204.7317018478	189929.04882301114	267644.29606855806	150876.91075221746	137886.99546178107	316091.89195333794
240353.83801092743	141907.35559905734	471221.27747186343	167852.07031270175	163861.19167562228	173708.7553259813	162948.56707829368	108136.74613382673	97950.74080183369	234822.25574182734	222044.79950456283	179354.57417889993	114572.79704324434	551690.0809753495	250484.3241326416	178840.07505396573	262869.89040129876	118884.00266500088	241231.92860056856	228181.17778247086	239340.8220005267	183573.0409296812	101993.56433090683	140179.6905677769	329204.7317018478	184453.40686532928	265023.43210863764	141980.0178391693	137886.99546178107	316091.89195333794
232750.1240892705	141907.35559905734	471221.27747186343	167852.07031270175	163861.19167562228	173708.7553259813	162948.56707829368	108136.74613382673	97950.74080183369	234822.25574182734	222044.79950456283	179354.57417889993	114572.79704324434	551690.0809753495	250484.3241326416	178840.07505396573	262869.89040129876	118884.00266500088	241231.92860056856	228181.17778247086	239340.8220005267	178855.57074730075	101993.56433090683	140179.6905677769	329204.7317018478	184453.40686532928	262936.66704261507	132224.3790863534	137886.99546178107	316091.89195333794
228630.02262336723	137304.3597591691	471221.27747186343	167852.07031270175	152953.49994179336	173708.7553259813	155994.1836692432	108136.74613382673	97950.74080183369	234822.25574182734	222044.79950456283	179354.57417889993	114572.79704324434	551690.0809753495	239925.34480117395	172392.7237347748	262869.89040129876	118884.00266500088	241231.92860056856	228181.17778247086	238061.36614758446	178855.57074730075	101993.56433090683	137801.76880915408	329204.7317018478	184453.40686532928	262936.66704261507	132224.3790863534	137886.99546178107	316091.89195333794
213860.90161566873	137304.3597591691	471221.27747186343	167852.07031270175	152953.49994179336	173708.7553259813	155994.1836692432	108136.74613382673	97950.74080183369	234822.25574182734	222044.79950456283	179354.57417889993	114572.79704324434	547287.1401668091	239925.34480117395	172392.7237347748	261082.95816328106	118884.00266500088	232313.94911701552	228181.17778247086	238061.36614758446	178855.57074730075	101993.56433090683	137801.76880915408	325512.8267585357	183707.91665876927	262936.66704261507	132224.3790863534	137886.99546178107	316091.89195333794
211761.84751019353	137304.3597591691	471221.27747186343	167852.07031270175	152953.49994179336	173708.7553259813	155672.71208493583	108136.74613382673	97950.74080183369	234822.25574182734	222044.79950456283	179354.57417889993	114572.79704324434	547287.1401668091	239925.34480117395	172392.7237347748	255344.9887811858	118884.00266500088	232313.94911701552	228181.17778247086	236322.56049203937	178855.57074730075	101993.56433090683	137801.76880915408	325512.8267585357	183707.91665876927	242116.98569823444	132224.3790863534	137886.99546178107	316091.89195333794
200761.05529518772	137304.3597591691	457576.45384092914	167852.07031270175	152953.49994179336	173708.7553259813	155672.71208493583	108136.74613382673	97950.74080183369	234822.25574182734	222044.79950456283	179354.57417889993	114572.79704324434	535423.4901603905	239925.34480117395	172392.7237347748	255344.9887811858	118884.00266500088	232313.94911701552	228181.17778247086	236322.56049203937	178855.57074730075	101993.56433090683	137801.76880915408	325512.8267585357	183707.91665876927	242116.98569823444	132224.3790863534	137886.99546178107	316091.89195333794
195140.37830678961	136831.90520981856	452292.9341738809	167852.07031270175	145545.3598704753	173708.7553259813	151172.6367576938	108136.74613382673	97950.74080183369	234822.25574182734	222044.79950456283	179354.57417889993	114572.79704324434	532434.9008442626	239925.34480117395	164626.83690096342	249142.7339552599	118884.00266500088	227335.45018599668	228181.17778247086	236322.56049203937	178855.57074730075	101993.56433090683	137801.76880915408	325512.8267585357	183707.91665876927	229186.7607035395	132224.3790863534	137886.99546178107	316091.89195333794
195140.37830678961	136831.90520981856	441452.7100337305	167852.07031270175	145545.3598704753	173708.7553259813	144420.11280044704	108136.74613382673	97950.74080183369	234822.25574182734	222044.79950456283	179354.57417889993	114572.79704324434	529271.6823841119	234166.82715570665	164626.83690096342	249142.7339552599	118884.00266500088	227335.45018599668	227489.68811608595	236322.56049203937	178855.57074730075	101993.56433090683	137801.76880915408	325512.8267585357	183707.91665876927	223946.84898824437	120605.86661833743	137886.99546178107	316091.89195333794
195140.37830678961	136831.90520981856	441452.7100337305	167852.07031270175	142319.9187087896	173708.7553259813	144420.11280044704	100867.1251532098	97950.74080183369	234822.25574182734	222044.79950456283	179354.57417889993	114572.79704324434	523814.77789952146	225851.00777123874	164626.83690096342	248330.7013684602	118884.00266500088	227335.45018599668	227489.68811608595	236322.56049203937	173662.2230691172	101993.56433090683	137801.76880915408	325512.8267585357	183707.91665876927	217143.23324451118	111494.56435973641	137886.99546178107	316091.89195333794
195140.37830678961	130083.72709495845	441452.7100337305	167852.07031270175	137201.56795254367	173708.7553259813	131725.85970138066	100867.1251532098	97950.74080183369	234822.25574182734	222044.79950456283	169624.55238855435	111875.33659769222	523814.77789952146	225851.00777123874	164626.83690096342	240599.81468744605	118884.00266500088	227335.45018599668	227489.68811608595	226368.89611012398	173662.2230691172	101993.56433090683	137801.76880915408	324217.804786876	180771.56490930804	208992.84481088523	86462.37686044596	137886.99546178107	316091.89195333794
195140.37830678961	130083.72709495845	434662.11295156076	167852.07031270175	137201.56795254367	173708.7553259813	131725.85970138066	100867.1251532098	97950.74080183369	234822.25574182734	218638.3582394195	169624.55238855435	101919.15589046488	523814.77789952146	225851.00777123874	164626.83690096342	240599.81468744605	118884.00266500088	227335.45018599668	227489.68811608595	226368.89611012398	165318.42880912757	101993.56433090683	137801.76880915408	319986.5775579	180771.56490930804	208992.84481088523	86462.37686044596	137886.99546178107	310647.97337056044
195140.37830678961	130083.72709495845	434662.11295156076	167852.07031270175	135426.82991461584	173708.7553259813	131725.85970138066	100867.1251532098	97950.74080183369	234822.25574182734	210912.2472051603	163908.43616975486	101919.15589046488	523814.77789952146	225851.00777123874	164626.83690096342	203919.66943930564	118884.00266500088	227335.45018599668	224967.85741023358	226368.89611012398	165318.42880912757	101993.56433090683	137801.76880915408	319986.5775579	180771.56490930804	208992.84481088523	86462.37686044596	137886.99546178107	252053.65419886974
195140.37830678961	130083.72709495845	434662.11295156076	167852.07031270175	135426.82991461584	173708.7553259813	131725.85970138066	100867.1251532098	97950.74080183369	234822.25574182734	206619.976729292	163908.43616975486	101919.15589046488	523814.77789952146	225851.00777123874	164626.83690096342	203919.66943930564	118884.00266500088	227335.45018599668	224967.85741023358	226368.89611012398	164385.9183681597	101993.56433090683	137801.76880915408	319986.5775579	180771.56490930804	208992.84481088523	86462.37686044596	137252.5877766232	214756.0320633255
195140.37830678961	130083.72709495845	434662.11295156076	167852.07031270175	135426.82991461584	173708.7553259813	124095.39378400843	100867.1251532098	97950.74080183369	234822.25574182734	206619.976729292	149378.32232711196	101722.49907707497	523814.77789952146	225851.00777123874	164626.83690096342	203919.66943930564	118884.00266500088	227335.45018599668	224967.85741023358	225362.33811589668	164385.9183681597	101993.56433090683	137801.76880915408	319986.5775579	174520.95225464742	208992.84481088523	86462.37686044596	129236.38234827397	204154.4833636577
195140.37830678961	130083.72709495845	434662.11295156076	167852.07031270175	135426.82991461584	173708.7553259813	124095.39378400843	100867.1251532098	97950.74080183369	234822.25574182734	206619.976729292	149378.32232711196	100252.850566275	522892.0228369257	225851.00777123874	164626.83690096342	203919.66943930564	118884.00266500088	227335.45018599668	224967.85741023358	225362.33811589668	159367.63339508075	101993.56433090683	137801.76880915408	319986.5775579	174520.95225464742	208992.84481088523	82991.20659292447	129236.38234827397	198046.40840228694
195140.37830678961	128746.44500510316	434662.11295156076	166640.87531231687	135426.82991461584	173708.7553259813	124095.39378400843	100867.1251532098	97950.74080183369	234822.25574182734	206619.976729292	149378.32232711196	97347.93500562638	522892.0228369257	225851.00777123874	164626.83690096342	196797.59970558845	118884.00266500088	227112.32836057118	215289.12174879765	225362.33811589668	152892.5506860434	99575.10092393911	129097.84013991902	319986.5775579	174520.95225464742	192604.9159436244	77886.08194729226	129236.38234827397	152174.94555417082
190236.99978063564	127232.5403975423	434662.11295156076	165188.4239680479	130069.78934400022	173708.7553259813	124095.39378400843	100867.1251532098	97950.74080183369	230883.11730302838	206619.976729292	149378.32232711196	97347.93500562638	522892.0228369257	223277.79788141366	160371.9686974235	196797.59970558845	118884.00266500088	223764.13224381575	213804.97266269044	225362.33811589668	152892.5506860434	98966.22718563641	129097.84013991902	319986.5775579	174520.95225464742	192047.07036623	77886.08194729226	127777.96507765517	145370.1346855465
185035.20578420145	127232.5403975423	434662.11295156076	165188.4239680479	130069.78934400022	173708.7553259813	124095.39378400843	100867.1251532098	97950.74080183369	230883.11730302838	206619.976729292	149378.32232711196	97347.93500562638	522892.0228369257	223277.79788141366	153625.03443064506	196797.59970558845	118884.00266500088	212412.38371839334	213804.97266269044	225362.33811589668	152892.5506860434	98746.8305940726	129097.84013991902	310613.614829644	174520.95225464742	186750.07992144453	77886.08194729226	127777.96507765517	145370.1346855465
185035.20578420145	126655.77068806984	434662.11295156076	165188.4239680479	130069.78934400022	172234.76726652874	124095.39378400843	100867.1251532098	97950.74080183369	230883.11730302838	206619.976729292	149378.32232711196	97347.93500562638	522892.0228369257	223277.79788141366	153625.03443064506	196303.77530789064	118884.00266500088	212412.38371839334	213804.97266269044	225362.33811589668	146267.73428638696	98746.8305940726	129097.84013991902	310613.614829644	173644.92284484158	184064.30969926994	77886.08194729226	125450.4425275755	138153.27675563603
185035.20578420145	126655.77068806984	434662.11295156076	165188.4239680479	130069.78934400022	172234.76726652874	124095.39378400843	100867.1251532098	97950.74080183369	230883.11730302838	206619.976729292	149378.32232711196	97347.93500562638	520301.319490136	223277.79788141366	153433.85493476738	196303.77530789064	118884.00266500088	206790.95672578432	213804.97266269044	225047.8013717009	146267.73428638696	98746.8305940726	129097.84013991902	310613.614829644	173644.92284484158	182924.9767523766	77886.08194729226	125450.4425275755	138153.27675563603
185035.20578420145	126655.77068806984	434662.11295156076	165188.4239680479	130069.78934400022	172234.76726652874	124095.39378400843	100867.1251532098	97950.74080183369	230883.11730302838	203889.7546680852	144457.94752249864	97347.93500562638	520301.319490136	223277.79788141366	137594.37496496548	190133.86502096025	118884.00266500088	202860.85799527023	213804.97266269044	225047.8013717009	146267.73428638696	98746.8305940726	114253.01374293148	307317.5721758688	173644.92284484158	182924.9767523766	77886.08194729226	125450.4425275755	135041.2244684978
185035.20578420145	126061.6006460188	434662.11295156076	165188.4239680479	128656.54260597329	172234.76726652874	124095.39378400843	99794.61210337456	97950.74080183369	227111.66942699323	203889.7546680852	144457.94752249864	95570.12280254756	516724.6272223734	223277.79788141366	137594.37496496548	190133.86502096025	118884.00266500088	196985.73363681376	213121.38762754947	225047.8013717009	146267.73428638696	95679.5516908192	97971.13039689627	303918.6737071313	170420.52407782493	182600.82398835378	77886.08194729226	125450.4425275755	135041.2244684978
185035.20578420145	125502.02192788126	434662.11295156076	165188.4239680479	128129.75279690004	172234.76726652874	124095.39378400843	99794.61210337456	97950.74080183369	227111.66942699323	203889.7546680852	144457.94752249864	95570.12280254756	516724.6272223734	223277.79788141366	137594.37496496548	190133.86502096025	118884.00266500088	196985.73363681376	210822.74531465478	225047.8013717009	144079.85482814934	95679.5516908192	96922.23375481996	303918.6737071313	170420.52407782493	182600.82398835378	77886.08194729226	125450.4425275755	135041.2244684978
185035.20578420145	125502.02192788126	434662.11295156076	165188.4239680479	124988.48732077955	172234.76726652874	124095.39378400843	99794.61210337456	97950.74080183369	227111.66942699323	203889.7546680852	144457.94752249864	95570.12280254756	512956.43684509967	217498.9734877715	131598.5596668619	190133.86502096025	118884.00266500088	196985.73363681376	209755.44539385205	225047.8013717009	144079.85482814934	95679.5516908192	85927.98604421507	301775.6434030256	165241.05815495763	182600.82398835378	76979.25983298937	125450.4425275755	125870.4398546842
185035.20578420145	125502.02192788126	434662.11295156076	165188.4239680479	124988.48732077955	169687.21901067323	124095.39378400843	99794.61210337456	97950.74080183369	227111.66942699323	202877.0946849354	143126.8463989844	95570.12280254756	512956.43684509967	214011.12567178672	131598.5596668619	190133.86502096025	118884.00266500088	196985.73363681376	208337.71267330405	225047.8013717009	144079.85482814934	95679.5516908192	84104.65523454541	301775.6434030256	146661.7564863928	182600.82398835378	76979.25983298937	125450.4425275755	125870.4398546842
185035.20578420145	117766.50878718562	434662.11295156076	165188.4239680479	124988.48732077955	169687.21901067323	124095.39378400843	99794.61210337456	97950.74080183369	227111.66942699323	198533.2753803217	143126.8463989844	95570.12280254756	505967.52640383213	207363.05661797305	131230.65540122447	190133.86502096025	118481.58761465547	183058.67646747094	199044.81394897235	225047.8013717009	144079.85482814934	93624.15498338168	84104.65523454541	298691.0661953136	145975.1840021564	182600.82398835378	73407.49558471005	125450.4425275755	125870.4398546842
185035.20578420145	117766.50878718562	434662.11295156076	163094.21397541693	124988.48732077955	169687.21901067323	124095.39378400843	99794.61210337456	97950.74080183369	224815.31640498256	198533.2753803217	135073.80108772923	95570.12280254756	505967.52640383213	207363.05661797305	131230.65540122447	190133.86502096025	118481.58761465547	171996.3678004755	188679.23523060034	225047.8013717009	144079.85482814934	93624.15498338168	84104.65523454541	298691.0661953136	145975.1840021564	182600.82398835378	73407.49558471005	125450.4425275755	123800.4772188786
183694.03199232946	117766.50878718562	434662.11295156076	163094.21397541693	124988.48732077955	169687.21901067323	124095.39378400843	99794.61210337456	97286.30411071605	220578.90588310023	198533.2753803217	135073.80108772923	88480.90578741851	505967.52640383213	206287.21645302273	131230.65540122447	190133.86502096025	118481.58761465547	169797.62027217704	188679.23523060034	225047.8013717009	144079.85482814934	93624.15498338168	84104.65523454541	296919.73146943474	143975.2731875378	182077.20226055704	73407.49558471005	125450.4425275755	123800.4772188786
183694.03199232946	117766.50878718562	434662.11295156076	163094.21397541693	123727.00726108513	166289.61730230908	124095.39378400843	99794.61210337456	97286.30411071605	220578.90588310023	198533.2753803217	135073.80108772923	87966.1151002378	505967.52640383213	206287.21645302273	125022.46409953051	190133.86502096025	114751.78630384844	165498.1658858114	184373.3105305267	225047.8013717009	144079.85482814934	93624.15498338168	84104.65523454541	296919.73146943474	138094.57617964962	182077.20226055704	73407.49558471005	125450.4425275755	123800.4772188786
183105.96514917508	117766.50878718562	434662.11295156076	163094.21397541693	123727.00726108513	166289.61730230908	124095.39378400843	99794.61210337456	97286.30411071605	220578.90588310023	198533.2753803217	134143.3205719806	86244.97759301426	503168.216213585	206287.21645302273	125022.46409953051	190133.86502096025	114751.78630384844	164263.9622191412	184373.3105305267	225047.8013717009	144079.85482814934	93624.15498338168	81919.6953740285	296919.73146943474	135543.6387895164	182077.20226055704	73407.49558471005	125450.4425275755	123800.4772188786
178896.855330755	117766.50878718562	434662.11295156076	163094.21397541693	123727.00726108513	166289.61730230908	124095.39378400843	99794.61210337456	97286.30411071605	220578.90588310023	193592.04869808338	132961.6944444337	86244.97759301426	498448.3771470033	194396.49509451885	125022.46409953051	189820.1607741362	114751.78630384844	164263.9622191412	184373.3105305267	225047.8013717009	142663.75873257045	93624.15498338168	81919.6953740285	296919.73146943474	135543.6387895164	178797.2849543622	73407.49558471005	125450.4425275755	123800.4772188786
178896.855330755	117766.50878718562	434662.11295156076	163094.21397541693	123727.00726108513	164104.63661856123	124095.39378400843	99794.61210337456	97286.30411071605	219763.67237661913	193592.04869808338	126510.4301412708	86244.97759301426	496150.41892925976	194396.49509451885	122994.93736499359	189820.1607741362	114751.78630384844	164263.9622191412	181458.80583401065	222979.20155678186	142663.75873257045	93624.15498338168	78912.69540556117	296919.73146943474	135543.6387895164	178797.2849543622	73407.49558471005	125450.4425275755	123800.4772188786
178896.855330755	117766.50878718562	430549.4726419187	163094.21397541693	121203.10094438089	164104.63661856123	124095.39378400843	99794.61210337456	97286.30411071605	213651.02707364102	190176.824286607	124491.78982201534	86244.97759301426	496150.41892925976	190921.22765952506	119489.0011862362	183648.34454552623	114751.78630384844	160407.90299591317	179880.58612457427	222979.20155678186	142663.75873257045	93624.15498338168	78912.69540556117	296919.73146943474	135543.6387895164	178797.2849543622	73407.49558471005	125450.4425275755	120627.67792328131
178473.17132327106	115155.22337515364	428675.80276231666	163094.21397541693	121203.10094438089	164104.63661856123	120424.23090287915	98122.12963621202	97286.30411071605	213651.02707364102	179301.75881080044	118900.42155958511	84572.16540832908	494522.31843067333	180456.8279943277	119489.0011862362	183648.34454552623	114751.78630384844	160407.90299591317	179880.58612457427	222979.20155678186	120230.35858488816	93624.15498338168	74673.29479311811	296919.73146943474	132789.10118785818	178489.86791549387	73407.49558471005	123048.1491883492	120627.67792328131
171378.3756769828	111619.22239310564	428675.80276231666	163094.21397541693	120010.88238363083	158431.1969598643	112545.27787547163	98122.12963621202	97286.30411071605	191328.09125987263	178962.27502912027	118900.42155958511	84572.16540832908	494522.31843067333	171617.7832887887	119489.0011862362	182903.08721540833	114751.78630384844	160407.90299591317	176401.91030697295	222043.46665946877	115247.44041944336	93624.15498338168	74673.29479311811	296919.73146943474	132789.10118785818	175759.34807471576	73407.49558471005	123048.1491883492	118519.87454894133
171378.3756769828	93444.94844000303	424002.336327924	162995.4719419748	120010.88238363083	158431.1969598643	104693.41967214883	98122.12963621202	97286.30411071605	189381.3770615806	178213.4542104488	118900.42155958511	84572.16540832908	483355.184821819	166158.9309917276	119489.0011862362	176618.03839040344	110593.66760342983	160407.90299591317	171946.273598579	222043.46665946877	104924.17285687289	93624.15498338168	74673.29479311811	296919.73146943474	132789.10118785818	174662.66716491387	73407.49558471005	123033.43749600442	118519.87454894133
171378.3756769828	93444.94844000303	415251.54479339893	162995.4719419748	120010.88238363083	158431.1969598643	101991.50077964114	97894.67919642158	97286.30411071605	183616.77840304165	178213.4542104488	116074.21065103899	84572.16540832908	483355.184821819	163472.35459057253	119489.0011862362	170602.04572129357	110593.66760342983	160407.90299591317	168092.4098222743	222043.46665946877	98568.79774377422	93624.15498338168	74673.29479311811	296841.3825784045	132789.10118785818	174662.66716491387	73407.49558471005	123033.43749600442	118519.87454894133
171378.3756769828	93444.94844000303	415251.54479339893	162995.4719419748	120010.88238363083	158431.1969598643	101807.2241350776	97894.67919642158	97286.30411071605	183616.77840304165	178213.4542104488	82512.95510630231	84572.16540832908	483355.184821819	155986.59018968802	119489.0011862362	170602.04572129357	109688.9932481008	160407.90299591317	160759.44248434898	222043.46665946877	98568.79774377422	93624.15498338168	74673.29479311811	296841.3825784045	132789.10118785818	174378.5221442488	73407.49558471005	123033.43749600442	118519.87454894133
171378.3756769828	93444.94844000303	415251.54479339893	162995.4719419748	120010.88238363083	158431.1969598643	101807.2241350776	97894.67919642158	97286.30411071605	179873.1922365871	175275.97028517813	74674.72621804985	84572.16540832908	483355.184821819	151359.79551788702	119489.0011862362	170602.04572129357	109688.9932481008	160407.90299591317	160759.44248434898	220342.41869250947	98568.79774377422	93624.15498338168	74263.12454943506	296841.3825784045	132789.10118785818	174378.5221442488	73407.49558471005	123033.43749600442	118519.87454894133
170769.19658168138	93444.94844000303	415194.6220151331	159651.24434438345	118760.67023707453	158431.1969598643	94937.83326254209	97894.67919642158	97286.30411071605	179821.77333372153	175275.97028517813	65251.191289282855	82377.47210271005	482868.50094124716	151359.79551788702	119489.0011862362	169999.45570694408	109688.9932481008	160407.90299591317	160759.44248434898	220342.41869250947	98568.79774377422	93624.15498338168	74263.12454943506	296841.3825784045	132789.10118785818	170951.97437492583	73407.49558471005	123033.43749600442	117621.93260612879
170769.19658168138	93444.94844000303	414704.95604398125	156839.2871177073	118760.67023707453	158431.1969598643	94937.83326254209	97894.67919642158	97286.30411071605	179344.9763000446	175275.97028517813	65027.807897576255	82067.40344301637	482014.8534570078	151359.79551788702	119489.0011862362	167904.47144819275	109688.9932481008	160407.90299591317	160759.44248434898	220342.41869250947	97319.74762688587	93624.15498338168	74263.12454943506	296818.57165385573	132789.10118785818	170951.97437492583	73407.49558471005	123033.43749600442	114730.58339578667
170769.19658168138	93444.94844000303	410494.39566258906	156579.56055891566	118760.67023707453	158431.1969598643	94937.83326254209	97894.67919642158	97286.30411071605	179344.9763000446	175275.97028517813	62471.11068270729	82067.40344301637	479483.351680451	146331.95981104297	119489.0011862362	159444.58296224015	108183.3717356235	160407.90299591317	160759.44248434898	220342.41869250947	97319.74762688587	93624.15498338168	74263.12454943506	296818.57165385573	131239.5225555494	170951.97437492583	73407.49558471005	123033.43749600442	110337.56809913329
169580.06980795425	93444.94844000303	407467.49902247766	153040.00857567717	118760.67023707453	155513.60465285688	94937.83326254209	97894.67919642158	97286.30411071605	179344.9763000446	173125.27588708297	57880.58326046918	82067.40344301637	476111.0899852735	146331.95981104297	119489.0011862362	158230.69210686383	108183.3717356235	160407.90299591317	160759.44248434898	220342.41869250947	97319.74762688587	91705.76574787433	74263.12454943506	295951.3951251006	122854.81851460985	168424.82529938102	73407.49558471005	121800.24073529085	110337.56809913329
167159.883093478	93444.94844000303	402186.7705846911	148224.09436034097	118760.67023707453	154939.22652343567	94937.83326254209	97894.67919642158	97286.30411071605	177553.4518759823	172463.9758952738	55195.37584769189	82067.40344301637	476111.0899852735	140490.25042762142	118496.16851906906	158230.69210686383	108183.3717356235	160296.8082033162	160759.44248434898	220342.41869250947	97319.74762688587	91705.76574787433	74263.12454943506	295951.3951251006	122854.81851460985	166615.7592668072	73407.49558471005	118794.91865567153	106676.15445565173
167159.883093478	93444.94844000303	402186.7705846911	148224.09436034097	118760.67023707453	150742.74340621853	94937.83326254209	97894.67919642158	97286.30411071605	176035.93684382286	170605.41284625707	55195.37584769189	81506.97675390987	476111.0899852735	131703.3469995259	118496.16851906906	158230.69210686383	108183.3717356235	160296.8082033162	160759.44248434898	220342.41869250947	97319.74762688587	91705.76574787433	74263.12454943506	292391.4061817856	121447.21546538209	166615.7592668072	73407.49558471005	118794.91865567153	104122.98999838324
167159.883093478	93444.94844000303	398986.36068025837	147135.48501372107	118760.67023707453	150742.74340621853	94937.83326254209	97894.67919642158	97286.30411071605	176035.93684382286	168044.5474974164	55195.37584769189	81506.97675390987	476111.0899852735	121991.61240394927	118496.16851906906	158230.69210686383	108183.3717356235	160222.91216254598	160759.44248434898	218760.06443562085	94794.41759203302	91705.76574787433	74263.12454943506	292391.4061817856	121447.21546538209	163860.58388404618	73407.49558471005	118794.91865567153	104122.98999838324
166157.8544399478	93175.68283811153	394509.4207514803	147135.48501372107	118760.67023707453	150742.74340621853	94937.83326254209	97894.67919642158	96672.93810704506	173937.9894890423	167670.96629580646	52076.43769655152	81506.97675390987	476111.0899852735	121991.61240394927	118496.16851906906	158230.69210686383	108183.3717356235	159551.08772994985	160759.44248434898	218760.06443562085	94794.41759203302	91705.76574787433	74263.12454943506	292391.4061817856	119816.01104693708	157827.92782456952	73407.49558471005	117928.5912752756	104122.98999838324
166157.8544399478	93175.68283811153	392098.8453763724	147135.48501372107	118760.67023707453	148815.89973598882	94937.83326254209	97894.67919642158	92339.98081700748	164269.05956944355	167062.42863910002	51604.60478077208	80464.3203910814	476111.0899852735	118906.4070903636	118496.16851906906	158230.69210686383	108183.3717356235	159551.08772994985	160759.44248434898	218760.06443562085	94794.41759203302	91705.76574787433	74263.12454943506	292391.4061817856	119816.01104693708	157827.92782456952	73407.49558471005	117928.5912752756	103219.47062653097
162970.69738905836	93175.68283811153	392098.8453763724	144735.71290450078	118760.67023707453	148056.84365206552	94937.83326254209	97894.67919642158	92339.98081700748	164269.05956944355	162173.73203046364	51604.60478077208	80464.3203910814	474120.12326280284	118906.4070903636	118154.99973213392	158230.69210686383	108183.3717356235	158046.52388698657	160145.51331855165	218498.91824030827	94794.41759203302	91705.76574787433	74263.12454943506	292391.4061817856	119816.01104693708	154700.59415561252	73407.49558471005	117928.5912752756	100547.28584096108
162970.69738905836	93175.68283811153	392098.8453763724	144735.71290450078	117785.93979335717	144120.09941974282	94425.91709530384	97894.67919642158	92339.98081700748	164269.05956944355	159250.4440925117	51604.60478077208	80464.3203910814	474120.12326280284	116308.56680101255	117943.05801829806	158230.69210686383	96420.18447624994	151289.20328292935	144832.4671974075	218498.91824030827	93748.18393687932	91705.76574787433	74263.12454943506	292391.4061817856	119816.01104693708	149981.2218163008	73407.49558471005	117928.5912752756	100547.28584096108
162970.69738905836	92383.96838936897	392098.8453763724	144056.4400490035	117785.93979335717	142604.24849249964	93556.07650508085	97894.67919642158	84557.410154341	162981.76186163773	159250.4440925117	51604.60478077208	78039.9391115596	474120.12326280284	116308.56680101255	117943.05801829806	155496.50149489992	96420.18447624994	150981.317374971	140702.1571267114	218498.91824030827	91850.62043483046	91705.76574787433	74263.12454943506	292391.4061817856	119816.01104693708	149981.2218163008	73407.49558471005	117928.5912752756	100547.28584096108
162338.16550960537	90846.44551098064	392098.8453763724	143528.56862319406	116917.7661524335	138250.76148334477	92849.85167181227	97894.67919642158	84557.410154341	162981.76186163773	159250.4440925117	49440.208545480185	78039.9391115596	474120.12326280284	116308.56680101255	114871.04826280696	155496.50149489992	96420.18447624994	147965.11262905746	137428.40755900773	218498.91824030827	90369.4440265733	91705.76574787433	74263.12454943506	292391.4061817856	119681.47109867916	149183.7947853339	73407.49558471005	117928.5912752756	88569.12474977103
162338.16550960537	90429.18448893147	392098.8453763724	143528.56862319406	112111.62065369372	137091.52378151755	92849.85167181227	97894.67919642158	84557.410154341	162981.76186163773	159250.4440925117	49326.4231238522	78039.9391115596	474016.18528275075	116308.56680101255	113259.97229974295	155496.50149489992	96420.18447624994	140150.97044121573	137428.40755900773	216763.7490704141	88466.56303307481	91705.76574787433	74263.12454943506	292391.4061817856	116743.96630831134	149183.7947853339	73407.49558471005	117928.5912752756	80191.60774713391
162338.16550960537	90429.18448893147	392098.8453763724	143528.56862319406	110604.58544179308	134633.7782343652	92849.85167181227	97894.67919642158	83125.89848308556	162981.76186163773	159250.4440925117	49326.4231238522	78039.9391115596	474016.18528275075	116308.56680101255	111085.5274630244	155496.50149489992	94389.59333211828	127025.00635169295	134207.46872067565	216763.7490704141	88466.56303307481	91705.76574787433	74263.12454943506	292391.4061817856	112840.47504950764	149183.7947853339	73407.49558471005	117928.5912752756	80191.60774713391
162338.16550960537	88499.51207889958	392098.8453763724	142459.57088014612	110604.58544179308	133017.23963891366	92849.85167181227	97894.67919642158	83125.89848308556	162981.76186163773	159250.4440925117	49326.4231238522	75973.8931330256	474016.18528275075	116308.56680101255	111065.06812763415	155496.50149489992	94389.59333211828	125033.82190552705	129975.74807884995	216763.7490704141	88466.56303307481	91705.76574787433	74263.12454943506	292391.4061817856	112840.47504950764	142697.08817345704	73407.49558471005	117928.5912752756	78604.94937135486
162338.16550960537	88499.51207889958	392098.8453763724	142459.57088014612	110604.58544179308	128325.43616537409	92849.85167181227	97894.67919642158	83125.89848308556	162981.76186163773	155491.51043226337	49326.4231238522	75973.8931330256	474016.18528275075	116308.56680101255	111065.06812763415	155496.50149489992	94389.59333211828	120905.55774248522	122063.3873630219	216763.7490704141	85836.63619921003	91705.76574787433	74263.12454943506	291660.3538712094	112840.47504950764	136175.10033585763	73407.49558471005	117928.5912752756	75551.03689728587
162338.16550960537	88499.51207889958	390658.42129805184	137651.14215772835	110187.6805698767	128325.43616537409	92849.85167181227	97894.67919642158	82022.88314054646	162981.76186163773	155491.51043226337	49326.4231238522	75973.8931330256	474016.18528275075	116196.61435107651	111065.06812763415	155496.50149489992	94389.59333211828	116376.49414262935	122063.3873630219	216763.7490704141	83024.51400555507	91705.76574787433	74263.12454943506	291660.3538712094	112840.47504950764	135830.22763690533	73407.49558471005	117928.5912752756	75551.03689728587
160397.5392762049	88499.51207889958	390658.42129805184	137303.77993993982	109130.23251534534	128325.43616537409	92849.85167181227	97894.67919642158	82022.88314054646	162981.76186163773	155491.51043226337	49326.4231238522	71597.67303178307	474016.18528275075	116196.61435107651	109695.77432129381	155496.50149489992	94389.59333211828	111674.91119519164	122063.3873630219	216763.7490704141	83024.51400555507	91705.76574787433	74263.12454943506	291660.3538712094	112840.47504950764	124881.3138178174	73407.49558471005	117442.52485303972	71464.07833751672
160397.5392762049	88499.51207889958	389854.3130197027	137303.77993993982	108708.64428788483	128117.101012834	92849.85167181227	97894.67919642158	80560.53950348128	162981.76186163773	154681.55727003806	49326.4231238522	71597.67303178307	474016.18528275075	116196.61435107651	109695.77432129381	155496.50149489992	93174.23394803556	111674.91119519164	122063.3873630219	216763.7490704141	83024.51400555507	91394.11042224757	74263.12454943506	291074.1592338226	112840.47504950764	124881.3138178174	73407.49558471005	117442.52485303972	71464.07833751672
160397.5392762049	88499.51207889958	389854.3130197027	137303.77993993982	107953.68476940408	127629.03958144759	92849.85167181227	97894.67919642158	76642.70909960286	162981.76186163773	154681.55727003806	49326.4231238522	70955.15304596479	473913.56011797	116196.61435107651	109695.77432129381	155496.50149489992	93174.23394803556	111367.16172738324	122063.3873630219	216763.7490704141	77172.43943372644	91394.11042224757	74263.12454943506	290114.46911480057	112840.47504950764	124881.3138178174	73407.49558471005	117442.52485303972	71464.07833751672
158542.36543795897	86648.64473059328	389854.3130197027	135387.8586838631	102691.88727798963	126656.99644961837	91632.98553560651	97894.67919642158	76467.96449398826	162981.76186163773	154681.55727003806	49326.4231238522	68665.02230461373	473913.56011797	116196.61435107651	107212.20844612841	155496.50149489992	93174.23394803556	110567.50488432939	122063.3873630219	216763.7490704141	77172.43943372644	89203.48935062661	74263.12454943506	290114.46911480057	112840.47504950764	124881.3138178174	73407.49558471005	117442.52485303972	69908.3245129678
158542.36543795897	86648.64473059328	389854.3130197027	134587.7160455703	102691.88727798963	123891.08750219212	91632.98553560651	97894.67919642158	75406.67920148565	162981.76186163773	154681.55727003806	49326.4231238522	68665.02230461373	473105.2533895901	116196.61435107651	107212.20844612841	155496.50149489992	93174.23394803556	110567.50488432939	122063.3873630219	216763.7490704141	76799.24230657723	87381.48467920025	74263.12454943506	290114.46911480057	112840.47504950764	122511.68446808163	73407.49558471005	117442.52485303972	69167.65082483388
158513.15552268672	86648.64473059328	388461.52886423364	134587.7160455703	102474.18010316034	123891.08750219212	91632.98553560651	97894.67919642158	74443.45631505421	162981.76186163773	154681.55727003806	49326.4231238522	68665.02230461373	468358.05470237334	116196.61435107651	107212.20844612841	155496.50149489992	93174.23394803556	107854.92978856788	122063.3873630219	216763.7490704141	76799.24230657723	87381.48467920025	72876.65037049432	290114.46911480057	112840.47504950764	119165.11474725834	73407.49558471005	117442.52485303972	66583.09401403557
157145.48796722642	86648.64473059328	387842.66620607226	134587.7160455703	100694.98773167166	120592.06605965212	91224.16960471767	97894.67919642158	74443.45631505421	162981.76186163773	154681.55727003806	49326.4231238522	68665.02230461373	468358.05470237334	115732.35187837912	107212.20844612841	155496.50149489992	93174.23394803556	107854.92978856788	122063.3873630219	216672.21020015114	76799.24230657723	86951.916833434	72876.65037049432	290114.46911480057	112840.47504950764	119165.11474725834	72668.97304652803	117442.52485303972	66583.09401403557
157145.48796722642	86648.64473059328	387705.9823120292	134587.7160455703	100218.49409223921	120592.06605965212	91224.16960471767	97894.67919642158	73842.62137104389	162981.76186163773	154681.55727003806	49326.4231238522	68665.02230461373	464324.1849101894	115732.35187837912	107212.20844612841	155496.50149489992	93174.23394803556	105518.40617250459	122063.3873630219	216672.21020015114	76799.24230657723	86951.916833434	72407.74720061004	290114.46911480057	112819.9665574031	118800.18336722661	72668.97304652803	117442.52485303972	65154.81641418241
157145.48796722642	86648.64473059328	385218.6269370654	134029.94513709232	100218.49409223921	120283.04156957455	91224.16960471767	97894.67919642158	73842.62137104389	162981.76186163773	154681.55727003806	49326.4231238522	68665.02230461373	458681.15641451074	115616.45479001143	107212.20844612841	155496.50149489992	93174.23394803556	105518.40617250459	122063.3873630219	216672.21020015114	76799.24230657723	84516.51622978951	70954.238320598	290114.46911480057	111807.51465878217	117963.06410284499	72668.97304652803	117442.52485303972	64273.99174638036
157145.48796722642	86648.64473059328	383006.80466294836	134008.90868719105	98794.30207014864	120283.04156957455	91224.16960471767	97894.67919642158	73842.62137104389	162981.76186163773	154681.55727003806	49224.50279599261	68665.02230461373	457367.3410379821	115058.95891618199	107212.20844612841	155496.50149489992	93174.23394803556	104700.66110358984	122063.3873630219	216672.21020015114	76799.24230657723	84516.51622978951	70954.238320598	290114.46911480057	111807.51465878217	116852.32234109577	72668.97304652803	116430.59256354652	64273.99174638036
156250.63934589358	86648.64473059328	383006.80466294836	129456.51513563204	98648.08009908709	120283.04156957455	90129.40666857472	97894.67919642158	71264.7797724697	162848.49855599916	150922.1098097528	49224.50279599261	68231.0631127536	454096.9377498751	112398.78070867088	105778.57602671535	155496.50149489992	93174.23394803556	104700.66110358984	121018.18827471518	216672.21020015114	76799.24230657723	84516.51622978951	70954.238320598	290114.46911480057	111083.12858044107	116174.5255056513	72668.97304652803	115987.71999080351	64273.99174638036
153248.57393178236	86648.64473059328	383006.80466294836	129456.51513563204	98648.08009908709	119676.56624891955	89502.66277486923	97894.67919642158	70334.34395817894	162067.85578567337	143583.5232779016	49224.50279599261	68088.7876253678	452221.19346070033	111504.2760416867	105778.57602671535	155496.50149489992	93005.56574460758	104700.66110358984	121018.18827471518	215534.82343712222	76799.24230657723	84516.51622978951	70954.238320598	290114.46911480057	111083.12858044107	115903.50037140111	71154.0510287683	115987.71999080351	64273.99174638036
152240.21298604476	86648.64473059328	383006.80466294836	129456.51513563204	98648.08009908709	117513.6318500003	89502.66277486923	96869.16861736286	70334.34395817894	162067.85578567337	143278.47960880437	49224.50279599261	67757.39405435721	452168.5966931861	108131.05970512779	105778.57602671535	155496.50149489992	93005.56574460758	104700.66110358984	121018.18827471518	215534.82343712222	76799.24230657723	83915.55643743215	70898.46440235552	289614.9120504122	111083.12858044107	115903.50037140111	70587.70637033993	115987.71999080351	64273.99174638036
152240.21298604476	86648.64473059328	382326.1077753946	129456.51513563204	98648.08009908709	116684.73074767715	89502.66277486923	96869.16861736286	70334.34395817894	159637.46546404867	141007.65288766695	49224.50279599261	67496.30409538384	452168.5966931861	106392.12513509957	105464.89644464871	155496.50149489992	93005.56574460758	104175.59908232321	121018.18827471518	214627.7264398646	76799.24230657723	83915.55643743215	70898.46440235552	289025.3627420193	111083.12858044107	115903.50037140111	70587.70637033993	115987.71999080351	64273.99174638036
152112.23280653846	86648.64473059328	380739.07447533193	129456.51513563204	98114.34361893989	115258.23501614606	89502.66277486923	96869.16861736286	69432.05064967749	158300.31918496225	138496.87399543056	49224.50279599261	67341.42504228128	452168.5966931861	102563.31730713331	98597.68364527199	155083.8576583482	91363.49682691335	101560.02829253074	121018.18827471518	214627.7264398646	76799.24230657723	83915.55643743215	70466.91656723307	287869.3973287733	111083.12858044107	115903.50037140111	70587.70637033993	115987.71999080351	64273.99174638036
150986.40162776446	86648.64473059328	380739.07447533193	128925.745437843	97739.07534229755	115258.23501614606	88796.25395405639	96869.16861736286	69432.05064967749	156271.83191747934	138171.12978933763	49224.50279599261	66081.51517678813	452168.5966931861	102298.42348130315	98538.1620216506	155083.8576583482	91363.49682691335	101560.02829253074	120177.17503488457	214627.7264398646	76799.24230657723	81623.90515142135	69413.41876122766	287869.3973287733	111083.12858044107	115903.50037140111	70587.70637033993	115201.24993290522	64094.10645745954
150876.99696022487	86648.64473059328	379403.65853908414	128731.10803862894	97739.07534229755	114313.36601516209	87753.73327594972	95583.56256985705	69432.05064967749	153895.51726353436	131629.83000018573	49224.50279599261	66081.51517678813	452141.0555090635	102298.42348130315	97865.11362477433	140339.03167532405	91363.49682691335	100069.77710822856	120177.17503488457	214627.7264398646	71440.91884728322	80921.31544177842	69413.41876122766	287869.3973287733	110965.28834502061	115903.50037140111	70587.70637033993	115201.24993290522	61753.99944785293
149293.42078620874	86022.26311393254	378636.16396314977	125663.29931490487	95364.01181353311	114143.76534573064	87753.73327594972	95583.56256985705	69432.05064967749	153895.51726353436	127184.23458258879	49224.50279599261	66081.51517678813	452141.0555090635	102298.42348130315	97865.11362477433	140339.03167532405	85164.0515163091	98675.01482429143	119042.46335959202	214627.7264398646	71210.51244949974	78676.49789729138	69413.41876122766	287869.3973287733	110459.16045158703	115903.50037140111	70587.70637033993	113737.5621390339	61753.99944785293
149293.42078620874	86022.26311393254	376250.0206516975	124032.06284256052	94543.97553452823	114143.76534573064	87753.73327594972	95583.56256985705	69432.05064967749	152209.19721557235	123693.3103217874	49224.50279599261	66081.51517678813	452141.0555090635	102298.42348130315	97865.11362477433	140077.2828644859	81971.38234627183	98675.01482429143	119042.46335959202	214627.7264398646	69146.6631044667	78676.49789729138	69210.09209341698	287869.3973287733	108850.8607995091	115070.56181068867	70457.85897320477	113700.14080874748	61753.99944785293
149293.42078620874	85296.43271333442	375478.7340209794	124022.92846406049	92836.0658426338	113209.2639563385	87160.65736539244	95583.56256985705	68807.65405600933	148863.20773077634	121347.73317293538	49023.16757187032	66081.51517678813	452141.0555090635	102259.0404062203	97865.11362477433	140077.2828644859	78077.47822477802	98675.01482429143	119042.46335959202	214627.7264398646	68696.49212057656	78439.21264902187	69210.09209341698	287869.1577527396	108850.8607995091	112250.80454987225	70457.85897320477	113700.14080874748	61753.99944785293
149293.42078620874	82272.0059779574	375478.7340209794	121482.34703508893	92836.0658426338	113209.2639563385	87160.65736539244	95308.13472690331	68807.65405600933	148863.20773077634	121347.73317293538	47782.32680230602	65677.49883145116	451737.49589872535	99854.37827791774	97865.11362477433	140077.2828644859	74590.59757283743	98675.01482429143	119042.46335959202	214627.7264398646	66391.42271757669	78439.21264902187	68101.05866331854	287869.1577527396	108850.8607995091	112250.80454987225	70457.85897320477	112808.73064584189	61550.913264805655
149293.42078620874	80376.23871089393	375478.7340209794	121482.34703508893	92836.0658426338	111969.617365121	86730.93663676697	94174.50261376277	68807.65405600933	146907.97781813893	121347.73317293538	47782.32680230602	64007.21287620533	450872.70766042423	99240.29995774697	97579.64539880445	140077.2828644859	73345.83636383555	98675.01482429143	119042.46335959202	213212.31621959063	66391.42271757669	77750.83421027125	68101.05866331854	287869.1577527396	107636.44848824752	110966.3864476272	70457.85897320477	112808.73064584189	61550.913264805655
149084.9804084387	80376.23871089393	374481.9231790999	121482.34703508893	92836.0658426338	111969.617365121	85192.03876679523	94142.41850864938	68807.65405600933	146907.97781813893	111657.84078571509	47782.32680230602	64007.21287620533	450779.1022237674	97119.70402634726	97382.96420409795	140077.2828644859	69148.01488977222	98675.01482429143	118725.55432836615	213152.13130273833	66391.42271757669	75626.23830394726	68101.05866331854	287869.1577527396	107636.44848824752	110966.3864476272	70143.18412209362	112808.73064584189	61550.913264805655
146641.02603273722	80376.23871089393	374481.9231790999	121482.34703508893	92836.0658426338	111811.91369076137	85192.03876679523	92990.22090773052	67583.50307130192	146907.97781813893	107679.24362584538	47782.32680230602	64007.21287620533	449457.542160277	97119.70402634726	96946.3534334692	140077.2828644859	69148.01488977222	98675.01482429143	118725.55432836615	213152.13130273833	66391.42271757669	75626.23830394726	66332.54781846754	287869.1577527396	107636.44848824752	108307.12524740907	70143.18412209362	110510.3514476291	61093.839650287686
146641.02603273722	80033.92748084529	371831.59508939844	121309.33066906431	92836.0658426338	111811.91369076137	84678.2593602716	91165.89969697264	67583.50307130192	145621.92881695167	105787.98364844252	47782.32680230602	64007.21287620533	449457.542160277	97119.70402634726	96552.48106739443	140077.2828644859	69148.01488977222	98675.01482429143	114854.33276113987	213152.13130273833	65217.2209751137	75626.23830394726	66332.54781846754	287509.1637194467	107341.39271879372	108307.12524740907	70143.18412209362	110510.3514476291	59100.098596338874
145822.40591070504	79364.73290526208	371831.59508939844	120314.47193324634	92836.0658426338	110924.52918568107	84678.2593602716	90258.48611014962	67583.50307130192	144685.4896256418	105787.98364844252	47782.32680230602	64007.21287620533	449311.9136259558	97119.70402634726	95120.9918130165	140077.2828644859	69148.01488977222	98675.01482429143	114591.28924954671	213059.97445056116	65217.2209751137	75626.23830394726	66332.54781846754	287509.1637194467	106757.89427886783	108307.12524740907	70143.18412209362	110350.80972093777	56756.376705489325
145439.74307484904	79363.83317416406	364894.0340851014	119603.49734616245	92836.0658426338	109382.90653071484	84255.23930892565	87677.57722932805	67583.50307130192	143980.20932081752	105787.98364844252	47782.32680230602	64007.21287620533	449311.9136259558	97119.70402634726	93978.32134932443	139439.03408061588	69148.01488977222	93230.13961493698	114591.28924954671	213059.97445056116	65217.2209751137	75626.23830394726	66004.62274520662	287509.1637194467	104136.7122333458	108307.12524740907	70143.18412209362	110350.80972093777	56324.44277141409
145085.49628501103	79363.83317416406	362784.8277407805	118559.49894821533	92836.0658426338	109382.90653071484	84143.50639365028	79523.36896694123	67583.50307130192	120380.24325193226	105418.08940308147	47618.86629064363	64007.21287620533	449311.9136259558	97119.70402634726	92929.5194484306	139439.03408061588	69148.01488977222	92056.53410025613	113832.29809539458	211757.86257352956	64757.24447537195	75626.23830394726	66004.62274520662	287509.1637194467	104136.7122333458	108307.12524740907	70087.40200336263	110350.80972093777	54111.10639145751
144511.11858345033	79102.06048024882	360333.03782172146	118559.49894821533	92836.0658426338	109382.90653071484	83485.42899735959	76513.70054673465	67583.50307130192	119107.33220052606	104690.02799484885	47618.86629064363	63966.59936692755	448960.44915095833	97119.70402634726	92929.5194484306	138757.39381236635	69148.01488977222	90359.48342072107	113622.93539410498	211656.47592682636	64757.24447537195	75344.17006227332	66004.62274520662	287509.1637194467	103900.9210862511	108307.12524740907	70000.4670539248	110350.80972093777	54111.10639145751
143888.39036430925	78500.89685366694	355348.4712872813	117230.92865825965	92836.0658426338	109382.90653071484	83485.42899735959	74464.68604821435	67574.04211090885	119096.14974567891	104495.3956608241	47618.86629064363	63645.38932913285	447950.7145633332	97119.70402634726	92222.22202095197	138757.39381236635	68751.35620164673	90359.48342072107	112693.49800230356	211656.47592682636	64757.24447537195	73682.13852167076	66004.62274520662	287433.69853429403	103900.9210862511	107956.86615522625	70000.4670539248	110350.80972093777	53364.533768763926
141718.3079524848	78500.89685366694	355270.58666503	117230.92865825965	92632.79753759687	109382.90653071484	83099.0326975185	72437.6002395245	67455.23656336778	118122.7849278148	104495.3956608241	47618.86629064363	63645.38932913285	447591.47004622995	97119.70402634726	91768.14693109247	138757.39381236635	68694.17804680728	89369.58679386423	112205.27672842967	211656.47592682636	62094.61209463984	73682.13852167076	66004.62274520662	287433.69853429403	103872.96298272771	107472.04868905523	70000.4670539248	110350.80972093777	52871.67696216698
140229.14483534504	70695.34471824102	355270.58666503	117032.36962374387	92632.79753759687	109149.70688823063	82686.09969469014	72437.6002395245	67455.23656336778	116013.46814583532	104072.25353761291	47618.86629064363	62352.93819154339	447591.47004622995	97119.70402634726	89927.3868909798	138757.39381236635	66726.91654682826	88668.3083554096	111889.63728184917	211656.47592682636	60421.96524486759	72984.72910410793	66004.62274520662	287433.69853429403	103329.7153354439	106535.71417210672	69664.69206547242	110350.80972093777	52832.28289166501
137286.38156440732	66682.43418563102	353629.7934813368	115879.87217210303	92632.79753759687	109149.70688823063	82686.09969469014	72437.6002395245	66444.35699595354	115093.38408986475	104072.25353761291	47618.86629064363	62222.96446002522	447408.2066631018	97119.70402634726	89489.73500212576	138757.39381236635	66726.91654682826	88482.8510274018	111722.01515789342	211382.16312916751	59173.7957509375	72984.72910410793	65301.823305857266	286743.86332417914	102456.5493667027	106456.67304990519	69664.69206547242	108795.1963292552	52832.28289166501
135316.58945707913	66656.38189029187	353629.7934813368	115877.14164804004	92632.79753759687	109095.18002470632	82686.09969469014	72437.6002395245	66343.76774172042	114575.74425881756	103301.32096991724	47618.86629064363	60757.543026286294	445929.4872588958	97119.70402634726	87788.7833987384	138757.39381236635	66303.88588256139	88117.07530602577	111386.30829586089	211382.16312916751	58691.97727076442	71637.68440521313	65281.55328885623	286459.21659910434	101618.65753909823	106456.67304990519	69664.69206547242	108239.20658701475	52832.28289166501
135316.58945707913	64996.293343307385	353312.11039667565	114675.5160132669	92183.58827094476	108262.95913496806	82686.09969469014	72437.6002395245	65940.41391642865	112398.72984838445	103301.32096991724	47618.86629064363	60757.543026286294	445277.8995576808	96512.8871723342	87179.08661020579	137967.8754943998	66303.88588256139	87438.49086935421	110728.22710455462	211382.16312916751	57313.56427242386	71637.68440521313	65281.55328885623	284091.17771251977	101463.8111948291	106456.67304990519	69664.69206547242	107419.77702053686	51304.36072813255
135316.58945707913	64129.317785663814	352547.39655845193	114042.62119219232	92183.58827094476	107802.18177303424	82250.94048425139	72437.6002395245	65940.41391642865	111732.46440324347	102545.63204854255	46850.11145930712	60757.543026286294	444323.8379507884	94796.01917482557	86209.90972481223	137734.70753991883	65644.54889964449	87126.29720330564	110728.22710455462	211382.16312916751	56136.869747259974	71637.68440521313	65281.55328885623	284091.17771251977	100454.56908168294	105586.38394504195	69664.69206547242	107279.88115869448	51042.65886498203
135274.79314852395	64086.60525392716	352547.39655845193	113308.89528065876	92183.58827094476	107488.71771438755	82250.94048425139	71638.0464044768	65940.41391642865	111699.67619757344	102545.63204854255	46230.128065707686	60382.92511928324	443778.53982569056	94420.10750689256	85923.99920686978	137734.70753991883	65644.54889964449	85901.2112305993	110728.22710455462	211382.16312916751	56136.869747259974	71637.68440521313	65281.55328885623	283995.6349950087	100454.56908168294	105033.20774963367	69664.69206547242	106356.06497909105	51042.65886498203
134672.4326269097	63858.211826963205	352379.6753171575	112784.76446186099	92183.58827094476	106813.52776741811	82250.94048425139	71638.0464044768	65373.509936856164	111699.67619757344	102140.83323729862	46230.128065707686	59741.86596517256	443597.9948690704	93304.63325255981	85668.66199587693	137734.70753991883	65644.54889964449	85901.2112305993	110405.99919992319	211382.16312916751	56136.869747259974	71637.68440521313	65281.55328885623	283195.6188062992	100200.4862454649	104692.15001807352	69664.69206547242	106356.06497909105	51042.65886498203
133760.00828987057	63858.211826963205	351601.3008114928	112784.76446186099	92183.58827094476	106414.50786226205	82197.75781676167	71638.0464044768	65373.509936856164	110608.62737617339	102140.83323729862	46230.128065707686	58790.28144465711	443388.96796380164	92227.02737424933	85668.66199587693	137734.70753991883	65620.96154290307	85892.56012419649	110380.2834927052	211382.16312916751	56136.869747259974	71358.78149107959	64754.38136744354	281835.5069222113	99672.32852169717	104317.56772198081	69664.69206547242	106140.77082606191	51042.65886498203
133313.56226330454	63435.06929285159	351132.1167534386	112648.66257536475	92147.61357729905	106414.50786226205	81689.91116426201	71638.0464044768	65373.509936856164	110520.12246378497	101791.83420222861	46230.128065707686	58563.13838542129	442528.51865739643	91509.53715234899	84663.83489880868	137273.7450371373	65620.96154290307	85452.4872416835	110345.54713532855	211297.3490517721	56132.619297256184	70662.46506483282	64479.84153722222	281835.5069222113	99672.32852169717	103915.58788082562	69664.69206547242	106124.84618365236	51042.65886498203
132344.3978758612	63435.06929285159	351132.1167534386	112648.66257536475	92135.78557159533	106089.70045448898	81421.5683342655	71638.0464044768	65373.509936856164	109717.82199479602	101652.99787954839	46230.128065707686	58251.31221161211	441692.70341615105	91291.59622056803	83943.99684081547	136582.29184359888	65620.96154290307	85452.4872416835	110319.08443552497	211244.68832701346	55316.37846954869	70662.46506483282	64479.84153722222	281835.5069222113	99672.32852169717	102763.05716171605	69664.69206547242	105330.20732955154	51042.65886498203
131637.08270183098	62911.21222617824	351132.1167534386	112536.99016559814	90792.58094151155	101944.2287916747	80657.8465631596	71638.0464044768	64294.541484804824	108035.79698848157	101310.77432060633	46230.128065707686	57956.58448290362	441137.21554948296	90666.14534986288	83679.80033448953	135193.46583254889	61615.42902967652	85452.4872416835	109886.11569609685	210973.32561466104	55316.37846954869	70064.94968685902	64479.84153722222	281835.5069222113	99502.77284864805	101766.7283347329	69664.69206547242	105226.69636181122	51005.390634162046
129801.6126585938	62911.21222617824	351132.1167534386	112461.48459104734	89930.82518791324	101944.2287916747	79794.16266592639	71638.0464044768	61738.2471916464	107142.75388673472	101042.89556662433	46230.128065707686	57703.57300055414	439962.013928114	90666.14534986288	82912.34316183813	135193.46583254889	56854.495845923426	84687.52398121268	109016.41441982187	210582.97349056185	55316.37846954869	70024.66574905635	64479.84153722222	281575.9260906791	99502.77284864805	101766.7283347329	69403.7884567666	104315.15529842803	51005.390634162046
129256.89660245719	62406.18157458602	351132.1167534386	111452.86301660458	89772.17601817624	101765.4042117316	79744.68297462324	71638.0464044768	60439.18148457513	106338.547578412	100144.98614311786	46230.128065707686	57520.71635236364	439439.21671023365	90121.54632785975	82912.34316183813	134365.01066040766	53976.19135469345	84636.38513357658	107459.87079544	209602.60359563032	55316.37846954869	69248.88797578457	64387.37381881941	281575.9260906791	99502.77284864805	101766.7283347329	69403.7884567666	104299.85472775198	51005.390634162046
129256.89660245719	62139.96072273156	350492.4953119885	110878.93375910335	89622.880054617	101558.3927360878	79628.13135854069	71384.43401001877	60439.18148457513	105915.69969322666	100144.98614311786	46230.128065707686	56953.55485235054	439123.0357205506	89443.5061871796	82912.34316183813	134013.86274343493	52999.86711224349	83923.17322134449	107314.44465840921	208606.578955229	53769.43950631346	68892.43648727327	64286.720507859165	281385.3516520832	96028.99629464399	101766.7283347329	69403.7884567666	103566.27220833534	50743.5473982182
129256.89660245719	62139.96072273156	349865.950144189	110767.5704303573	88875.45842225509	100537.38721092453	78458.53203034896	71384.43401001877	60275.164487786875	104051.76650246576	99554.56129078606	46230.128065707686	56532.85931587522	436277.15613601194	89239.3408071824	79921.93484670583	134013.86274343493	51394.89501859569	83535.16482814068	106720.80056807664	208606.578955229	53521.2155509409	68892.43648727327	64160.24540498954	281016.59916340705	92060.36438258033	101224.80209061285	69092.9231799153	103566.27220833534	50743.5473982182
129256.89660245719	62139.96072273156	349346.44704581815	110074.3594650278	88076.4059477663	100293.3733993362	78250.75376026882	71384.43401001877	59860.11033004788	103710.8795323176	99257.37327593582	46230.128065707686	55295.29884982342	432885.6484309349	89239.3408071824	76933.05160774448	133524.54249367205	50212.35830224602	83535.16482814068	106081.5831437613	208398.13808500272	53517.209982003755	68083.8171899104	63836.529228707295	280586.3426727949	91197.46611940043	101224.80209061285	69092.9231799153	103464.55442236451	50743.5473982182
129256.89660245719	60887.17708420697	348972.25346326374	109608.12843907985	87675.98128368032	100293.3733993362	77883.11895396141	71318.40865205	59423.5371006128	103110.61506522188	98419.88843166319	46230.128065707686	55075.602422082055	431111.7190814053	89239.3408071824	76458.33889503378	133391.46380543974	49689.58426010277	83265.71198424482	105767.0760535032	207935.67338061178	53517.209982003755	67893.9588199705	63402.20318904452	280297.67964996013	90428.95192987946	100214.92058046922	68871.39462281804	103464.55442236451	50735.34203194964
129123.83221723346	58261.99677124271	347955.5458411918	108806.17317362713	86979.4490783192	99939.70762583172	77342.0792929703	70849.31626360663	58965.171241352386	102627.85057094684	98419.88843166319	46230.128065707686	54764.25573754641	429742.6586457115	89183.29509513767	75580.27556484286	129947.84917333965	49444.77679440872	83265.71198424482	105526.78775442946	207045.23548951495	53360.88071374466	67893.9588199705	63402.20318904452	280210.0166745603	89801.98480347212	100214.92058046922	68695.39304214164	103012.38522515021	50735.34203194964
128171.58327898348	57768.880045879174	347681.38479791203	108806.17317362713	86210.0867145358	99643.84349262057	76599.96162358733	70704.58155347727	58965.171241352386	101952.51315766311	97795.03843412675	46108.5264126703	54444.79970962812	428652.51672083745	88915.44806416487	75580.27556484286	129517.11095859093	49150.716273799466	83265.71198424482	105248.60554561693	207045.23548951495	53305.047985895755	67484.72561610081	63318.138722584365	280210.0166745603	89007.87314242532	99452.46459950379	68695.39304214164	102800.18479549227	50735.34203194964
127925.51956184076	57768.880045879174	347368.4309122797	108504.57701410164	85760.60747682306	98870.88271624348	76599.96162358733	70317.28321340092	58790.150875977364	101606.49070907137	87998.44121625065	46048.48868676303	54444.79970962812	427665.4209849018	88915.44806416487	75281.39975071042	129268.23580147407	48967.20450814481	83265.71198424482	104922.5545119397	206776.66802750545	53091.66753987313	66772.64115860627	63272.97493312371	280140.04627502634	88927.28344150344	99049.30848669836	68695.39304214164	102381.83138155536	50681.97166092405
127780.84364954723	57363.243596594795	346502.8911244633	108237.19819836528	85649.6198410551	98587.51009933288	76599.96162358733	69929.51143041867	58790.150875977364	100243.22292496049	86003.69061499804	46048.48868676303	54340.17287375232	427665.4209849018	88915.44806416487	75234.66519521762	129268.23580147407	48799.7975970052	82925.69503349604	104504.48104255041	206776.66802750545	51838.15792483347	66772.64115860627	63164.18531581785	279991.0558745866	88927.28344150344	99049.30848669836	68695.39304214164	102381.83138155536	50681.97166092405
127359.27064380285	57082.75838982488	345726.3379328228	107591.58938322288	85646.20068971426	78693.16273428372	76443.8931292127	69929.51143041867	58347.32899688463	100243.22292496049	83330.68708291661	46048.48868676303	54340.17287375232	427511.1827001618	88915.44806416487	74912.5458217632	129268.23580147407	48799.7975970052	82914.8996569933	104420.15693081915	206672.6934278197	51314.669812612156	66772.64115860627	62783.373507814045	279123.91939825506	88194.62837816594	99049.30848669836	68328.71718424215	102381.83138155536	50681.97166092405
127033.2225238616	57016.06270940694	345723.32737957186	106486.59839811406	85390.4860188884	78043.12157987588	76437.25522195059	69929.51143041867	57956.972796717775	100076.87471495054	82067.58398020641	45771.5874348472	54152.785451666816	427037.38060623006	88807.01554958314	74377.05739899952	129268.23580147407	48762.834665335016	82197.44107613596	104420.15693081915	205963.2944929928	51314.669812612156	66657.97536925404	62505.80953670007	278962.5495471361	88173.56200762736	98881.59955235977	68328.71718424215	102229.28075084911	50678.85241336452
127033.03562348019	56750.81533060339	344630.94623970776	106486.59839811406	84713.50897589781	77426.83171331404	76282.40096856805	69500.1827437196	57583.11440324785	99959.70116680936	82067.58398020641	45226.372071123	53791.437440742615	426799.2210569737	88279.29695066782	74351.7466648469	128826.21112913985	48762.834665335016	81544.14006802962	104420.15693081915	205669.3032289623	51314.669812612156	66442.87022144772	61880.04145356955	278962.5495471361	87799.90141715019	98881.59955235977	68328.71718424215	101838.00323604904	50678.06629458048
126834.75808872379	56735.827224156106	344444.43249034724	106486.59839811406	83952.40814731829	77426.83171331404	75975.42321258328	69114.99165257119	57287.4426016685	99338.67106603738	82067.58398020641	44814.31078076775	53386.76114510622	426530.37387787004	88055.85294039323	74001.33758213982	128826.21112913985	48384.673176632365	81544.14006802962	103964.91577409694	204654.5206435111	51184.57334384853	66360.33794156769	61880.04145356955	278726.96830764064	87189.27573524238	96093.49900679165	68085.06552648934	101838.00323604904	50629.20633527193
126796.00146144378	56585.94743034013	344026.5934523635	106322.48585634763	83184.81740482603	77426.83171331404	75389.51964786768	69114.99165257119	57287.4426016685	98910.85261726324	82045.10859059908	44735.98624827451	53032.07015216227	426329.25087118463	87612.79881670451	73950.16887379906	128769.47915876619	48030.78028359562	81438.49117175554	103564.23648730517	204632.237919259	50979.95688111035	65546.77701591558	61569.135264773286	278726.96830764064	87060.48623424556	94729.90799523282	68085.06552648934	101594.55510834609	50522.59548737704
126768.55651861988	55983.8186646032	343888.55161418667	106322.48585634763	82941.87844243634	77426.83171331404	74782.85562515826	69076.9633830692	57287.4426016685	98777.72791300088	81739.21460368411	44712.174100716526	52717.42944319845	425686.0292121116	87612.79881670451	73742.02062848804	127694.58747367149	46556.637332851154	81338.77589411485	103051.03065253112	204632.237919259	50979.95688111035	65170.82217063676	61569.135264773286	278632.67726739106	86649.69185479317	94027.5387618674	68071.77813480259	101237.79251451854	50522.59548737704
126262.86019563008	55975.19202430092	343368.26449502213	105927.3920095092	82246.70669041092	77021.05212493408	74580.67850577214	69074.68007703713	57035.71631145393	98303.47428960448	81739.21460368411	44461.94784632232	52493.97595045749	425466.12302609766	86971.80187923391	73433.65953265742	127694.58747367149	45577.89686617853	80950.62451512692	102938.30881216888	204361.07317123562	50979.95688111035	64764.31177029366	61461.235560530535	278632.67726739106	86397.37266642874	93692.98318394358	67704.23471845075	101237.79251451854	50522.59548737704
125638.19966053613	55927.03078267207	342891.5171454802	105388.02588422014	81576.55240456451	77021.05212493408	74580.67850577214	68016.20608596705	56373.97528317361	97935.13176407572	81728.55196135247	43077.17781314691	51807.38948113844	424354.1257421819	86663.42558520596	73433.65953265742	127485.05756006479	43758.438453042225	80822.69125274422	102745.89919554867	204063.69179598024	50979.95688111035	64553.393931389175	61461.235560530535	278613.3739640164	85924.09878675302	93005.68723355759	67448.86361547699	101237.79251451854	50463.240369000516
125363.9218717269	55567.2400068209	342473.26981288975	105254.55080360356	81399.88624847216	76695.25063001529	74075.75611309754	67306.31242153983	56366.807910025505	97500.02650860552	81642.38605627586	40178.20649813891	51325.01616968066	423937.61824645515	86572.28948035404	72820.69207951485	127093.28214994483	43374.84719261498	80822.69125274422	102635.7090274618	203613.03770659407	50979.95688111035	64135.16388620716	61290.165641422616	278264.52746280737	85705.18028541133	92749.34813597785	67448.86361547699	101237.79251451854	50463.240369000516
125363.9218717269	55518.75794193444	341905.7100057052	104912.69560035071	81186.06044492853	76695.25063001529	73609.20123865557	67178.20873856757	56142.73627805109	97094.9646825892	81228.29066626474	38050.3357886626	51325.01616968066	423824.4701461509	85875.30132667115	72820.69207951485	126827.19779535028	43313.86663236991	80614.12914341927	102118.51311324717	203257.90685453548	50979.95688111035	63687.69332210385	60977.20428393993	277977.79853681213	85257.88180227311	92678.73683855825	67448.86361547699	101207.9986655139	50463.240369000516
125363.9218717269	55505.61956478105	341693.2678644829	104532.58326417531	80734.28526555804	76581.90054914166	73112.95963394572	66654.5930588553	55695.92680875627	96258.98589249082	79941.15778497295	37263.21415869356	51275.886194089224	423824.4701461509	85541.0576701562	72558.13372882621	126135.44804815215	42762.36087490492	80614.12914341927	101897.479136234	203084.4451619167	50793.19087258715	63520.89463460694	60844.31594910278	277775.6760380845	82886.94310503593	92590.60005691217	67448.86361547699	101207.9986655139	50347.54259417069
125363.9218717269	55247.49652542277	341507.7755332287	104302.46287935479	80580.49947998952	76505.73275675844	72767.1688662208	66348.21277647364	55488.004447151485	96058.53477723405	78744.30556710114	36860.034004825226	51130.01185268872	423824.4701461509	85040.68404659178	72323.14541626118	125978.27963159527	42616.50599103244	80557.31039472333	101897.479136234	203082.8075373617	50793.19087258715	63154.3691256749	60844.31594910278	275397.45634755597	79787.79283541089	92265.49638302243	67412.93375566982	101087.08258952963	50228.52394562478
125245.27601244731	55126.11459997985	341420.98736444773	104236.23696070469	80236.95058702113	76302.26977168451	72648.50551954632	66205.21977865158	55274.039890055814	95987.9919012702	77733.81418631882	36637.69445965763	50876.28071250387	423630.9563565557	84586.74537246017	72041.79359341096	125650.15088595441	42495.63616206175	80312.22636231809	101648.98234590873	202955.66369615606	50793.19087258715	62900.028791658486	60750.000075933	273951.07215419004	75898.62532563964	91854.76125229587	67352.52713314055	100748.90734579277	50092.19467255501
124832.87762169665	54914.748685745326	340962.4091551597	104236.23696070469	80049.07775223182	76240.23728977088	72443.26478285814	65960.41073326678	55215.94872651253	95571.76475598033	76755.87559603779	36637.69445965763	50700.52846889228	423474.40485976543	84067.37004213914	71813.48017026146	125417.59554337265	42247.81489746898	79948.40061654829	101648.98234590873	202369.76881767405	50793.19087258715	62652.10225516101	60698.32033064026	272946.5185001303	73927.2279665361	91596.65068741079	67229.91788526566	100554.37642194511	50092.19467255501
124661.02510545448	54387.36776931354	340962.4091551597	104133.68711448708	79296.7086516239	75973.22108043986	72107.85535963048	65614.55593664272	55215.94872651253	93933.8030693958	76205.49910581291	36440.94722894256	50540.207010097	423474.40485976543	83835.17137884194	71156.2234740784	125046.88427789584	42247.81489746898	79704.4412080564	101552.49159922097	202179.95633604447	50793.19087258715	62311.84656777556	60608.021207355334	272642.9806023446	72609.16238554896	91157.29502128743	66997.29001817678	100316.10886467132	49896.46319096453
124175.42894812686	54387.36776931354	340289.5084255629	103951.84871398639	79156.02270522431	75680.85797011442	72026.34890302025	65462.23009991937	54929.16747315874	93609.84802246667	75684.11674904598	36188.67863143408	50540.207010097	423474.40485976543	83139.2267484777	70742.38372239981	125028.98711864461	42247.81489746898	79245.8741161715	101308.07461497208	201916.11854320214	50793.19087258715	61961.81160906568	60541.48877906961	271790.58560474514	71232.49578213991	90508.97756060431	66747.32948503298	100230.07276137208	49711.15068202381
124117.49446066297	54035.48925806956	339876.75517282006	97397.97595646075	78633.7144647937	75670.51109352807	71586.42221493364	65175.62477778473	54531.39116334788	93106.67249262452	75490.93456842996	36130.68108453181	50300.13386873903	423083.21490113926	82949.74757886461	70553.24129280658	124948.27008010267	42192.62817218923	78259.66154846526	100953.78106953546	201916.11854320214	50744.410370666454	61879.734640995055	60440.61065176052	271486.9215647665	70871.30990989732	90467.32678079033	66747.32948503298	99956.4603372586	49641.684299516644
123473.36146225428	54025.87417347735	339362.685926732	96416.08355282746	77977.56157651012	75670.51109352807	71329.89651963781	64979.81057491908	54465.83610793426	92774.4588542163	75296.21411145403	35794.81343380534	50154.91245773828	423019.39130286244	82940.4882746887	70465.86218213316	124658.11323438716	41877.93017915101	78060.15296115534	100636.2540863693	201835.1329757177	50551.39659305842	61879.734640995055	60246.21320783105	271049.733962321	70277.23328932506	90230.30294378987	66721.06617246306	99724.29853008506	49639.58522771936
123127.42514246947	53972.3835832725	338908.727265341	95710.06457664484	77572.08979438475	75528.55284638789	70487.46775887023	64883.40271327946	54236.37490921923	92733.10677780953	75210.86377676853	35520.22226877691	50110.17531507406	422837.6325232179	82607.01956006637	70361.312617864	124507.19776835525	41741.7666949344	77572.09070243812	99679.8262075771	201812.26217925487	50321.31895268297	61669.56015928468	60234.16880742404	271049.1662471333	70277.23328932506	90110.24444181251	66557.18932245026	99453.3806947257	49571.33889898857
122881.95239784452	53916.644631125644	338850.10208132106	95573.69693379063	76977.6697469629	75426.38090697271	70422.99399632093	64679.893494100164	54139.01299882054	92412.64794531299	74989.74567254797	35520.22226877691	49859.05150710916	422609.97901089804	82309.53635079885	70080.88399184082	124398.15019890085	41576.070613239084	77149.62867945356	99023.7021393834	201554.1355811544	50185.47954766471	61424.081412524916	60053.837653477894	271009.80199432425	70092.02622155624	89948.60194496805	66505.20466705287	99143.1155442265	49571.33889898857
121352.42534230783	53916.644631125644	338743.0309220726	94737.20000504365	76944.92412617593	75265.06962433347	70074.2645868732	64562.35462409166	54129.458690243715	92084.12960622803	74871.86323977652	35520.22226877691	49784.203650457624	422439.1040576187	82222.65830800725	69612.62058866085	124277.0649960064	41572.93663604893	76594.63787404518	98726.029630821	201215.32125280614	50185.47954766471	61123.72601997464	59900.30369516958	270895.11244784144	69877.62233234428	89652.96133689463	66483.90497775654	99023.28966251147	49532.70107647698
121207.82559685945	53898.04612673931	338135.0775959845	92083.83889169572	76633.74904382382	75264.14025998571	69746.27998503295	64426.94124760373	53798.623242592825	91579.46409117093	74755.73964883763	35430.52431418677	49482.88968415292	422309.38355806086	81987.47622769061	69391.29783606602	124090.51389067306	41523.75974746712	75964.17260313788	98726.029630821	201108.69039542694	50032.34196642978	60978.5349988915	59814.48800297994	270879.44164299563	69738.0123316791	89447.37289434511	66208.0325155963	98860.91963325648	49532.70107647698
120953.26448776099	53898.04612673931	337856.8241539674	91618.94267447395	76517.8609125736	75192.31345893783	69573.47769851456	64312.674187090306	53718.04220085616	91172.330278712	74755.73964883763	35401.03384331969	49293.448501028375	422176.0564681221	81711.33515607906	68923.67752290585	123885.07816191165	41415.35966474186	75868.89378217049	98654.1185759049	201084.5303182242	50027.55013025479	60716.23734008771	59814.48800297994	270868.0410931122	69629.61526984056	89304.69340888917	66136.58640338188	98594.1691705884	49435.898927194066
120876.13190179883	52730.44470245213	337745.52606531256	91062.34751869898	76480.8952605268	74833.08694316719	69573.47769851456	64210.3125127191	53642.42165926547	90866.8418421587	74699.7776606601	35285.19314399018	49280.92987371926	421932.720360096	81348.12248095544	68804.05377076112	123697.80943102369	41415.35966474186	75630.7304356232	98328.21525238952	201021.4352244021	49918.23557418762	60467.66540783396	59814.48800297994	270653.6053410727	69629.61526984056	89105.29905021586	66039.55182609159	98488.37672337922	49376.579864640735
120628.89633637294	52552.19170303662	337465.69653003686	90924.20630896883	76218.05339666002	74833.08694316719	69496.99376508145	63906.619637375945	53494.38659506487	90589.79110646342	74660.56339727134	35269.39497342432	49223.55256067702	421810.81918032526	81037.31016557559	68502.59401087	123594.26339027435	41368.3056402607	75421.38286813612	98003.43798729799	200839.07844817545	49800.37141095806	60354.70352983687	59730.56775372976	270513.12092202326	69629.61526984056	88901.03998868002	65965.90766278312	98334.80569908542	49376.579864640735
120517.00758354258	52339.43144262106	337395.5637628041	90852.87115659725	76073.64094985009	74807.55165087312	69293.80857035499	63797.89193693116	53296.28774923872	90462.61415846429	74633.9595929015	35152.19940722882	49022.803002867506	421623.30506872735	80858.35482982252	68442.48395260601	123144.29656780895	41224.302861944794	75068.13961697597	97822.56836811992	200839.07844817545	49800.37141095806	60263.0258067696	59569.84784464414	270141.6276791254	69543.76936491161	88683.91297030711	65871.21274084746	97972.95879557857	49306.97623640891
120312.38234015004	52171.17035692798	337130.3911712868	90743.82026871336	75674.70034988565	74714.58907019874	69175.23929473606	63640.47147376723	53235.370494246425	90037.93241423706	74536.77763274605	35007.660476332916	48948.0401121779	421493.2105602782	80718.92314262348	68321.77418214607	122940.14100680122	41224.302861944794	74994.22052857105	97654.24356664666	200839.07844817545	49780.17421907939	59971.61186297929	59452.28894692553	269893.9660336695	69423.23483738402	88683.91297030711	65842.83566918592	97773.674672294	49184.83189043963
120172.00669770894	52090.6852178259	337099.1429159074	90743.82026871336	75538.03722626637	74376.78585748677	67623.51649335027	63486.534453898916	53116.3272328417	89754.40543727783	74454.65859408921	34889.654894671694	47076.97297802039	421403.5296929602	80361.68174704551	68186.6688954244	122679.49731368452	41218.671788432825	74919.59154143799	97384.77936852159	200769.09494258367	49683.76650254954	59686.7836785714	59420.239357963204	269744.24374742544	69345.01825913246	88592.50886435318	65842.83566918592	97654.47434349029	49184.83189043963
119977.18067475525	52076.62885209631	336947.4663145061	90506.28360356542	75326.39807184848	74227.08845271853	66855.33850636943	63232.57391723463	52967.84414127143	89616.75550085801	74277.96949011071	34862.653697792295	46516.381416877135	421292.5449097805	80109.33751379611	67941.64577655087	122600.04698507478	41107.140956532065	74867.43021242163	97275.93485776595	200638.26588452607	49670.02711281026	59556.64701583996	59262.2372296456	269563.35947013187	69082.27292927666	88523.04125589988	64780.719529852104	97518.45190043547	49184.83189043963
119800.76589045014	52064.565478428456	336765.7067182871	90376.50824733656	75012.04791665888	74136.47299625428	65980.92840605049	63152.93758050409	52895.10235354013	89495.92771002004	74192.13765165917	34804.178373120354	45817.860743793775	421086.51241967274	79940.39075571304	67772.18590546722	122471.25835227282	41094.84898755372	74605.91322300301	97135.90614691979	200554.36164685318	49666.11014667906	59403.69637197134	59164.786469168015	269469.5035556886	68714.36861786919	88431.94311873356	64478.08646405065	97455.90564629983	49132.16042427279
119542.4417121259	51927.508923729496	336024.6640022346	90340.77594066472	74810.13893229835	74087.83749340374	65247.651907641775	62601.31572253487	52746.203864073395	89265.55347614177	74129.2201777412	34780.138889644964	45633.10401945674	420979.042675487	79632.99940368257	67745.70892545872	122150.47560666676	41046.80363555323	74424.19232949051	97031.61802896566	200465.56174631295	49629.93950870524	59154.392956004056	59154.14962449281	269369.0309850494	68479.93049080457	88198.57746326565	64274.72346024925	97341.09506971776	49081.474916176805
119409.59611189166	51902.04000848631	335586.09601256164	90163.28383572666	74643.93838816394	73941.3695991983	64184.18612009294	62038.98290929217	52614.80822737247	89132.6766036136	73613.17146372987	34690.84971368385	45487.94444257933	420941.3985013917	79428.58476820006	67435.47007144586	122051.93412748838	41001.78249503549	73908.278913883	96909.04247352954	200435.066477981	49513.58483576511	59093.09470581997	59061.03763422687	269281.27766759106	68168.93053279156	88097.89670949112	64216.58226468928	97216.53315635794	49035.6213013231
119348.57395714644	51883.512121433625	335417.21574557695	89996.32253740095	74379.65980627874	73799.80401855151	63594.03024969437	61599.35376829932	52278.4380816375	88919.93266339588	73527.23827666022	34538.95802328747	45306.08040339593	420733.28009080066	79240.17997315328	67261.29803930638	121996.799763052	40945.24671940917	73339.07985895372	96558.62877585078	200408.80949653822	49466.015050472124	58914.01075874509	58919.24707615508	269095.1370200966	68061.3133999227	88000.80633386207	64079.25228983471	97097.23907910616	48958.93603053778
118475.34460477774	51781.57261473389	335275.86685292993	89891.24780005435	74276.57120994094	73747.22991240575	63219.13507929425	61352.09884748808	51878.18454171872	88742.75734323461	73448.1293812539	34466.22565917384	45197.13637125843	420616.0816031705	79098.79133448013	67179.87435703647	121960.5837179982	40924.45771397508	72877.11059301684	96343.2232526845	200300.6444529618	49410.78836539123	58030.389695737016	58895.84204153193	269047.9625814655	67808.17390708266	87850.64199353711	63914.91196436969	96666.97797963776	48945.046120864725
118313.38547072523	51773.45808769758	335131.54635538405	89841.14713487905	74151.17598721631	73718.55483172895	62849.49000178733	61113.08367188925	51428.154356158804	88576.98495722977	73331.19998548378	34369.29936596896	45160.51858259771	420237.4669496798	78883.30906950853	67130.93525041151	121860.76244664984	40878.73320965256	72499.3258082598	96299.53684489775	200226.00304602727	49368.181282534	57637.42332012039	58801.880938296774	269004.5115454958	67456.52074813098	87722.01915928037	63773.31365582539	96609.11226800541	48869.59053529064
118190.43533719968	50940.43214490936	334960.9002014861	89746.94815995739	74013.72289624382	73669.67967539383	62559.50444091699	60856.81694200107	51276.67190319332	88464.11280679319	73318.0844638077	34082.1803647078	45085.979447117454	419784.1329143281	78797.2439196216	67035.24138244196	121708.3245801198	40836.711610006736	72334.00441059905	96160.13257205303	200156.55889801864	49322.843913258694	57428.45810648651	58670.03465374722	268886.9964728642	67294.8145071391	87637.98664388327	63705.04768113871	96546.26079068525	48841.650092543045
118151.40938592132	50532.90649504701	334363.77372340887	89623.09304999911	73881.95764650204	73601.56977757928	62428.55909940652	60686.1217786125	51073.182703372804	88296.57588072013	73145.99774285353	33965.14428817911	45006.795335018236	419340.3901985407	78696.988240996	66945.22957295267	121627.64979781555	40765.819967340154	72103.18456747978	95979.98551327948	200056.67246221565	49204.628834983974	57234.320558359424	58541.49671122413	268848.82672762003	67184.28853756943	87264.4848095696	63603.100798069274	96536.73176716999	48736.70729300602
117968.7272917692	50353.66814014607	334128.41641021945	89538.62913135951	73708.4690342473	73543.99305650202	62314.272551345784	60549.5679231411	50967.67620373067	88149.5018179339	73024.91703046468	33702.35287074755	44932.69946115191	419117.36052477744	78563.71060522238	66825.96820691621	121569.69652994894	40742.68204178059	71820.76660998704	95864.48079622099	199942.3415398166	49155.080580771726	56220.63019619943	58428.7472763665	268741.58680792793	66985.48212991263	87022.17666819166	63549.51314043792	96473.84110487535	48733.46561003375
117884.21183041553	50205.95171597572	333962.8488017537	89480.13572638218	73608.41679836689	73501.27391740514	62186.484295824084	60485.32786502159	50824.23521363252	88039.48477562965	72946.38362645853	33528.25596656931	44853.572453986504	418861.82831369	78441.4444729272	66769.81695402911	121469.55642336194	40721.19992297046	71685.93183391131	95799.21857674248	199597.16747594724	49098.372398423875	55929.19164485782	58249.82213546992	268672.17393910926	66899.84666961108	86743.85517086422	63482.558641578704	96408.30103671184	48733.46561003375
117785.35160334274	50123.353531559194	333786.78332822426	89428.30624337788	73545.8467412416	73399.06213667482	62043.39089625755	60321.665806574725	50658.2053110346	87957.30105602456	72905.03768569349	33441.4166709828	44818.3451002561	418620.75264735514	78251.89055212756	66645.48003612395	121373.41551110908	40694.13408271209	71592.33072684924	95305.4900638313	199486.42785482827	49068.362496296715	55166.33772421161	58210.893594219844	268577.8970936788	66799.08769195245	86603.47200265841	63471.50324112846	96290.83069875345	48718.2451376758
117731.70607834827	50042.154919381224	333688.3872212629	89364.67502331058	73432.43601007073	73100.45250366241	61996.88264868829	60259.674204946044	50542.70959317412	87904.95786440492	72848.79603417654	32825.96013714401	44786.87395114089	418514.1527610671	78166.69437637427	66560.75898711963	121325.95738978355	40670.17767112819	71543.8641805306	95173.52885387474	199367.19677509772	49035.755350132174	55051.39539419304	58051.29837760524	268494.14772312343	66718.94388990899	86424.67258953839	63376.889869305945	96263.56119213218	48702.17993890931
117603.53518357468	49987.97099783002	333607.5867407983	89281.95964954386	73307.81832158535	72986.91267301819	61915.69584578453	60140.010027798504	50411.948795419914	87765.00751908039	72798.41970962458	32800.51832683494	44751.273851767015	418366.5275333884	77934.43449510855	66502.17369283082	121175.54268411323	40607.420619872166	71448.48259224332	95039.74367031435	199179.56184580672	49000.28973030971	54657.563605858915	58007.94436071758	268427.33789500844	66697.38573736722	86364.0532681017	63343.771553128136	96184.99952151756	48664.84537791458
117585.52470257394	49952.02267726835	333520.53810739506	89212.45240143104	73164.81344882442	72875.47971872712	61703.95998493122	60047.65199433877	50336.754110590846	87665.79740894822	72693.38393218759	32730.417259592217	44555.122114343176	418270.6364765353	77825.87343301863	66409.39994344072	121057.4126750571	40576.664427084295	71381.87506926889	94940.69047137671	199005.19964871407	48980.919637577565	54538.63612553687	57968.03388102808	268352.63910069887	66672.14604027689	86255.5242541957	63248.57640716892	96157.03361520903	48664.84537791458
117523.79388437685	49908.126236143915	333422.13985182834	89151.89218950197	73105.41275139463	72811.33363425042	61664.8650581402	60001.35657106831	50267.749515405725	87588.75457017627	72094.48950398332	32644.933238987593	44478.99754401413	418209.84057364374	77757.56121589945	66322.13677065272	120927.35052068855	40541.468420045894	71311.82310049405	94051.62347655639	198913.06319227436	48961.859386713535	54457.146024879476	57916.46548687586	268309.32427262515	66616.72198303713	85953.08063054673	63188.956719715774	96099.5386579344	48664.84537791458
117410.18726831081	49857.01552733441	333352.30767952354	88811.06461823115	72977.42457737146	72765.05821958662	61597.27958071331	59914.20517408739	50221.769167941864	87510.83167590768	72038.56803152122	32594.84487611331	44442.91789356178	418097.7941849503	77670.97144757463	66231.85535399133	120866.14494019502	40517.11258106941	71223.9477219666	93889.3307564327	198820.94474425752	48943.965985359275	54041.56512232809	57857.59856313131	268257.73176432424	66605.51834719488	85848.54129264074	63154.14912991124	96037.49440142566	48657.20801847628
117344.17937055303	49809.747907194185	333302.0425706586	88744.48068970244	72898.77825800247	72730.68097319944	61565.28685834182	59856.06579248814	50143.283008113634	87452.94027134971	71996.06980214399	32571.546157395125	44404.815980263484	418035.2355241229	77609.1030757939	66197.07290864763	120773.11390609226	40491.765594907396	71161.73438515072	93816.30007752596	198753.88638600137	48905.60231917043	53803.1126756031	57782.10263021454	268200.0437314784	66591.22650604036	85778.46054770394	63088.220540169525	95965.17731598884	48639.845439686556
117277.00707301853	49790.35490719137	333228.6757286409	88715.72432129428	72836.53615934981	72683.1831769101	61522.57774755571	59831.81648944992	50100.602308395144	87325.40912023495	71952.45040456663	32506.33817485265	44369.05385315444	417972.2974452677	77551.41494035436	66117.61631630485	120649.18041413829	40469.47044504886	71110.1544424814	93709.99245972655	198699.76426367793	48894.58365298677	53656.82344689817	57746.9300782023	268164.41822175734	66566.26119223158	85711.44718333881	63051.59017746826	95889.6904541873	48622.16890705228
117230.10362832042	49749.85354897815	333097.67187808326	88676.09953964269	72770.81704550865	72649.33962758273	61493.07564736108	58724.128530603615	50081.881114343996	87253.24398629059	71916.272004798	32460.765322708106	44344.800454999306	417887.1117105136	77504.85749007446	66069.91336864534	120502.35239290606	40424.50622050628	71053.46974017688	93639.67430155288	198638.09011503676	48868.25691263606	53502.40540036111	57648.781673097954	268094.96903525095	66545.28862176588	85619.50218163399	63019.93843840984	95831.9548903338	48613.58269893549
117185.16755268295	49704.30273186683	333049.08816400694	88648.52800044353	72724.10273627852	72623.83313042263	61466.47068733362	58683.677801000085	50030.936761485544	87193.25952337138	71872.89718901293	32348.997638647346	44308.87082193606	417720.41167107265	77426.22004725927	66000.45435031486	120441.56238824004	40396.06669699385	71019.34192834122	93600.0292342348	198612.34264860596	48856.32594867908	53351.39353250098	57610.269357909514	267427.2650441885	66515.24901788594	85545.65267742099	62976.961963684116	95784.57757838754	48579.8021324459
117118.13222263867	49659.66880612794	332996.49647325074	88589.0874835854	72673.86901652876	72587.95131898782	61426.860316867904	58639.835132643006	49997.321614894834	87062.60716045348	71849.07973963719	32319.411702993435	44264.00286741353	417687.2503651148	77377.35214024442	65959.06478292805	120359.1198166633	40383.48136438616	70977.23101663616	93531.65030313432	198505.4151860269	48830.73870031584	53273.060560691185	57569.388596538716	267367.75716312777	66486.46921718371	85502.1174766604	62956.97529403171	95758.44487843385	48571.81362208655
117100.33409454956	49650.75987380128	332932.70471099106	88562.40314156137	72629.20246302529	72550.35105636307	61406.16009489115	58615.952585472725	49959.97427330468	87017.7864119969	71791.35848871214	32284.248938085777	44233.22788607427	417629.5270700113	77223.19387099046	65927.64913519927	120302.41986149174	40366.32457320266	70947.65759508524	93479.92067723128	198470.52773930368	48794.349318058215	53198.36761619842	57527.16125446964	267334.4617541855	66467.36292617166	85459.13120286143	62933.0302870676	95698.52366076951	48553.108678021206
115426.56819490528	49628.828645416055	332880.8777706885	88458.44477936949	72580.12799116274	72468.13697972533	61371.79653284113	58591.28973983452	49927.88817578537	86984.94669243188	71763.94600383054	32258.968743707686	44144.61998455452	417575.76238770015	77148.79058200821	65888.15159627143	120274.73546502374	40354.55808235468	70921.28347432171	93258.68689796989	198430.89439891226	48776.925023239724	53115.1648381604	57486.26438732827	267292.6605751695	66444.82653113388	85403.88201386954	62916.31765412607	95667.67939022109	48537.774835451
115389.0709464867	49612.560316807634	332832.1650756445	88422.21764078052	72518.32784313447	72454.02144730181	61339.597065870614	58560.81716196959	49891.11682693154	86960.15439029099	71727.2938544046	32237.814031509486	44106.60527947938	417558.9692414444	76987.14098553504	65842.05546563969	120207.51356312106	40309.70759443485	70877.31128170622	93218.44276381386	198401.40071751538	48768.182524277785	53044.10678415322	57412.25102408281	267268.7316987172	66434.6767860632	85353.29953327464	62872.77800753717	95635.25248481336	48516.7679192024
115347.26130777672	49110.55370738036	332779.5739315147	88380.87883919888	72469.08492732052	72432.18479428363	61319.74940699432	58530.80217701568	49872.215179566556	86935.56819546677	71705.46056612345	32215.655677220024	44066.80345453104	417522.6360349281	76924.00952204244	65822.12326668484	120165.58503765389	40293.939397067035	70858.78550560653	93180.12199182404	198382.12190912853	48753.63474719542	52984.67659533729	57393.451413249684	267249.4812423957	66422.37301117931	85310.53717227644	62815.36596908617	95605.38199824508	48502.35469262675
115324.24817604694	49097.39347345211	332735.23894396453	88347.7631943636	72409.80035314024	72419.6957342126	61298.81270950972	58510.31987053924	49850.84410016579	86900.84657412152	71686.33651599474	32199.644908080743	44040.70052732449	417492.18600427906	76847.43318806175	65798.13903245793	120138.8355472776	40281.74669452128	70815.9595167017	93139.40027827499	198360.48949261618	48682.00671178382	52941.04232369155	57344.68877911683	267221.6020276339	66410.97786621444	85278.59197573681	62800.83267843548	95585.93113101945	48491.62281547234
115272.82832131759	49086.24595650403	332697.71308926155	88291.21645931376	72378.79722312736	72401.97011460162	61281.003036142574	58469.73523059082	49831.79605042269	86859.55371897107	71668.77079642296	32171.650733582075	44015.38900699157	417476.6737090912	76805.29331494031	65772.44541407614	120107.24033590395	40272.16332539441	70783.11906919965	93119.63677713738	198340.07889007172	48676.1395811995	52900.91339826824	57318.49845449066	267209.0865144164	66405.34791229878	85257.1383113171	62777.22777433874	95568.65534033833	48480.172843537744
115250.6169133976	49073.19395724565	332672.7002247032	88270.57676859532	72351.0462530103	72395.39587156853	61267.51843452468	58447.83457257939	49812.636752835606	86811.28515834172	71648.74986307754	32153.877404122104	43994.365886685555	417458.90204128297	76772.19268025827	65756.46707577945	120070.4461863726	40263.39090432138	70766.56737076417	93098.91374861522	198324.33070166846	48666.41060601613	52867.987001183166	57306.73470986888	267188.60313312756	66359.92680074576	85218.78641562104	62727.41306011069	95557.66956598229	48457.5863096466
115221.33969372527	49061.01771922533	332641.5357900392	88245.58363082203	72327.81469246169	72380.90405753131	61249.32464198674	58430.86959314541	49790.8391928721	86779.17364622411	71637.82025768606	32144.649835503144	43978.76406928453	417441.96639707126	76727.93414826147	65731.10520079809	120044.17637555933	40249.18142296086	70743.13791143411	93075.96622691285	198300.89679788196	48657.6899794303	52844.48058622352	57280.62082303061	267177.0429313094	66344.83045621903	85196.04327713305	62714.0942452327	95537.1847691304	48446.25271173859
115188.33331740319	49054.24241475902	332624.0443294016	88226.45694809059	72309.93314124491	72366.96941199817	61237.009510624644	58422.10442082084	49775.90132915662	86740.28030938952	71626.26043983318	32132.689265758047	43963.56094847928	417424.2935815403	76689.64043841485	65717.47625040395	120022.48161282853	40240.91150386884	70727.27068700719	93052.44953248165	198284.43064883334	48651.73890001909	52820.48079485771	57262.22759427906	267158.41814060643	66307.95676009254	85179.20908406244	62704.47826468418	95523.39279909359	48433.06670722339
115168.69618213543	49047.06377653415	332608.5982799381	88209.46869513803	72290.98212785595	72360.1119862857	61219.78246681363	58409.913411801754	49766.09863440939	86717.90266954583	71613.33544836563	32115.4104835622	43954.0083286915	417410.9574439735	76671.1813227997	65703.40968492563	120005.77793937105	40231.2385256526	70717.62735099616	93031.79647907894	198267.73448147264	48645.587270988726	52807.804688307384	57250.64467745974	267142.379361907	66302.88988858453	85147.92422623646	62694.67607720288	95468.2296720724	48423.64228127575
115111.45605798729	49036.05373572021	332597.1355964108	88196.1316106095	72099.01786387581	72349.80749562511	61211.66827722279	58399.713021937314	49751.780731404804	86707.90755383532	71604.24437742154	32106.501174920202	43948.818325364075	417395.96136216284	76653.1242473992	65683.36141387842	119991.01789485264	40225.353804926584	70706.77242008934	93018.08820424261	198257.9184338679	48638.847538116606	52792.49152907105	57234.88187972047	267132.4315153519	66296.1856287649	85133.64906319762	62688.597594749954	95454.7154486008	48414.229622725026
115097.27309939096	49029.169766821804	332587.0086878815	88179.57797269885	72086.29839227698	72340.17284198417	61203.491822765434	58389.12058051629	49729.26921748575	86691.55212304593	71600.31313015103	32101.84660224214	43941.57709149485	417383.92268860224	76635.22096737061	65672.80603366884	119977.97718694236	40218.68586484756	70693.29657888912	93006.20701250332	198246.1048612101	48633.266500305814	52778.76462566682	57165.998017269005	267121.08404493297	66286.55764022915	85125.21563723055	62679.05497156073	95448.18744651205	48406.76050192299
115089.23965587874	49022.790671473886	332574.61876433215	88169.92771952576	72074.10173793699	72337.15939420786	61192.74292333323	58382.52240776046	49721.3585033576	86680.94570186778	71592.37758455153	32092.709603984084	43935.84771179364	417374.00643552665	76620.23184403732	65664.42335781014	119970.8032497408	40214.74349746701	70683.37658014624	92994.63125345332	198239.2699089583	48629.318690058644	52766.43343672017	57156.77984419832	267095.3344925807	66263.97939763864	85116.85369498114	62672.92595114969	95440.87904430556	48401.61111746784
115082.70901883626	49017.098966261845	332568.2437180249	88162.48428683839	72065.63081839206	72331.07839510482	61187.81058841031	58377.234669236626	49715.8381497073	86665.78107754578	71586.00446437608	32088.76503409539	43930.90810722539	417367.32263346214	76604.70115632657	65657.75456598325	119962.21367184057	40211.627473956716	70675.38402614255	92987.1981892798	198232.50206671038	48626.08044341054	52753.98912930225	57150.83814728761	267087.58246733854	66259.65933961324	85110.98108585904	62668.95968602896	95434.70103964556	48396.755425152776
115077.03285860943	49014.14624016148	332562.8554357549	88157.09094230097	72057.25495920205	72325.97821709841	61183.500556230894	58372.25732686306	49712.374840771445	86659.20485809896	71582.3488797573	32083.42610808358	43925.85731929502	417362.4386510186	76592.85034691011	65650.93840005223	119955.66261992816	40210.18102470838	70671.11889245447	92982.24713378966	198227.62696529267	48623.68047579773	52746.78472692134	57144.95681987786	267083.1422268486	66249.29340580804	85106.33475403159	62663.22670925215	95416.71576610178	48393.89635026738
115073.42439706644	49011.3715873296	332556.34463652223	88151.40902939104	72049.24300854314	72322.87711381672	61180.80433775466	58368.18357131972	49709.07004272944	86656.95917998189	71579.15598400461	32081.020144117163	43921.52905169081	417357.8852177289	76585.14411648664	65646.53294697424	119948.24309973467	40208.14879497404	70666.91131656815	92978.88487800871	198224.8804400854	48621.82581395208	52741.519314940815	57141.54247048854	267078.55422304553	66244.41591756266	85101.52939380129	62659.77589973487	95413.85394518638	48391.85242085759
115067.82799261762	49009.549192877836	332553.06273744896	88148.03794981356	72045.62525419777	72320.57828875346	61177.99848864501	58364.96213353131	49704.96264772583	86653.55870613757	71577.49377567651	32078.97457899823	43918.002583428344	417355.8943944086	76579.848130859	65643.32229456323	119945.24309724332	40206.46496793738	70663.89884680226	92976.6436116453	198222.91481236494	48619.848185058734	52736.86954875219	57138.19563222613	267075.82603285264	66242.20554263347	85096.65720852808	62658.187758916465	95411.85199215259	48390.57063274218
115065.93057464337	49008.22666595991	332550.3575481938	88146.23267140656	72041.37815254199	72317.38900115294	61176.513393022724	58363.23620788117	49703.28331612362	86651.47498282054	71575.68511933036	32077.444297499092	43916.68410966784	417354.31929025054	76577.20733910907	65641.11925783378	119941.69998470106	40205.29881769704	70662.03489235207	92974.05137863957	198220.8430160863	48618.42292038601	52734.46994127271	57135.771252819424	267073.4462479274	66239.77922899066	85093.9379450974	62656.29160714138	95409.63921490905	48388.50616062552
115064.79552533277	49007.16162692969	332548.5630213443	88144.98061986064	72039.95129134554	72316.40431178681	61175.630435673025	58359.41566712966	49701.58241767294	86649.43010229417	71574.5209388733	32076.259608981232	43915.295111691434	417352.851477708	76574.93273530315	65639.4973287946	119939.07817721569	40204.550554244306	70660.58525828908	92972.08707598742	198220.13263429672	48617.72842525426	52732.68346162861	57134.205148033914	267072.21935994853	66238.97868865737	85092.89956994072	62655.76784276572	95408.47566073408	48387.71975069458
115064.1666611068	49006.661970989226	332547.6160572716	88144.41396709335	72038.53808516932	72315.93541507641	61174.793236890706	58358.731365902524	49700.11459168288	86648.12783311165	71574.10481076203	32075.56515030215	43914.79095566554	417351.8444323336	76574.01127223884	65638.86955075004	119938.11248705379	40204.12361763348	70659.51314002046	92971.19463642398	198219.24039078396	48617.236460910346	52731.429121045585	57133.363514936354	267071.51481734705	66238.20600711199	85092.50672987981	62655.221571437665	95407.67481694222	48387.368880763875
115063.88160488768	49006.42553313586	332547.23976337066	88144.10342678866	72038.2051773858	72315.59163820324	61174.49237212242	58358.452790175084	49699.67430941229	86647.69938866422	71573.89216622956	32075.365377070048	43914.44815912827	417351.59825165104	76573.3909706307	65638.59049847697	119936.96237957572	40203.88195431905	70659.26621947283	92970.85666879421	198218.889195596	48616.99575706052	52731.04727253817	57133.041276188815	267071.1910232902	66238.03848790319	85091.9958266774	62655.002285942464	95407.29354525199	48387.09964804948
