# Supplementary material for: An improved FOX optimization algorithm using adaptive exploration and exploitation for global optimization
Source: PLoS One. 2025 Sep 18;20(9):e0331965. doi: 10.1371/journal.pone.0331965 (PMC12445531; doi:10.1371/journal.pone.0331965)
Supplement: S2 File — This compressed file contains all the results of the conducted experiments. Each main directory within the archive includes three subdirectories: Analysis, best_fit, and convergence. The best_fit and convergence folders contain the raw experimental data obtained from 30 independent runs. The Analysis folder includes tables and figures derived from these raw results. These files can be used to reproduce and further analyze the results presented in the manuscript. (ZIP) [file pone.0331965.s002.zip › cec2017/convergence/IFOX/C17F5.csv]

trial_1	trial_2	trial_3	trial_4	trial_5	trial_6	trial_7	trial_8	trial_9	trial_10	trial_11	trial_12	trial_13	trial_14	trial_15	trial_16	trial_17	trial_18	trial_19	trial_20	trial_21	trial_22	trial_23	trial_24	trial_25	trial_26	trial_27	trial_28	trial_29	trial_30
500.1205449927464	500.0728503151592	500.054303887518	500.0557156691598	500.12820588646696	500.11171978821295	500.1454650927547	500.0942251562265	500.0806908022121	500.0894337927039	500.10840290311836	500.1193851662667	500.1224715537001	500.11713961655045	500.08821588155405	500.09504295161537	500.123995062789	500.1002939486181	500.10752300247265	500.07900096057807	500.1097047686461	500.070346491053	500.1117975498006	500.09953439135387	500.12220788737363	500.07885509555183	500.1177309169445	500.12037638936346	500.1162299638909	500.1469444592028
500.1025444250722	500.05456067320307	500.0388218866664	500.04850007934414	500.10037279531633	500.0431814363948	500.1007459643362	500.05708171855093	500.0679092275208	500.0759606967662	500.07176748564655	500.08049128332397	500.0900556331495	500.0721626076971	500.05992757732696	500.0768232748555	500.06711578377264	500.08101152187095	500.0687709963385	500.05793291328337	500.0920949307089	500.05870457949607	500.0870820569899	500.060695457978	500.10146846551464	500.0531428763643	500.0965286483356	500.0777527457125	500.08978879040615	500.1285013442201
500.09294528365785	500.043374811627	500.0251499433654	500.0376273345053	500.08556239628786	500.0291499496404	500.0913396961295	500.0509629445477	500.05546488997993	500.0612907398123	500.0501721098328	500.06399474419214	500.06985030667585	500.0624768873702	500.0449281997411	500.0559216419839	500.0383982930116	500.0589648923755	500.0344799917328	500.04895437875655	500.0716790065307	500.046856274139	500.07255650486155	500.05655109398657	500.0781558152206	500.0388077417756	500.07519286747237	500.06018799238456	500.0612732946381	500.07778192122373
500.07906439632734	500.0340256082723	500.02265159870444	500.0335103586945	500.07007472909567	500.02748800796587	500.07903661766994	500.0468965531394	500.0367849735585	500.0551316795682	500.03508554883143	500.06071343776887	500.048863267368	500.05207068817725	500.0285826156615	500.04430444894433	500.0243360083249	500.0507290883547	500.02895080976737	500.04370526914306	500.056059209527	500.0309507158396	500.0403614183973	500.05106022975576	500.06321072806026	500.03010259135465	500.04854154155754	500.02837906510274	500.0435648930378	500.06761179592786
500.0695151923068	500.02115149036126	500.01842204581544	500.0304814068085	500.061200395635	500.0227245453439	500.06531515108964	500.043069715122	500.0328758863557	500.04574793849156	500.02887074216767	500.0453430206923	500.03154765960153	500.045275759725	500.019741779526	500.0332534669195	500.0198088610609	500.0455248910435	500.0226312098956	500.0346054321707	500.04789855597875	500.0228846848631	500.03411113379957	500.03050456743154	500.055351966051	500.0259341308008	500.03492400420663	500.0226300276253	500.03906317688626	500.05349913110985
500.06136341685385	500.0169104436464	500.0172640277403	500.0286950756075	500.0420903645773	500.0207639727088	500.0628767079281	500.0392295042007	500.0266191971504	500.0395243028858	500.0254738379914	500.043674517048	500.02617667119364	500.04310503611475	500.01619780823785	500.0287306670581	500.0166721839287	500.0411815361506	500.01790639803414	500.03076894965415	500.03984947535275	500.02090022559	500.0297240511312	500.02269285107	500.0457556680057	500.02295240981914	500.02596151580525	500.0185154920155	500.0303752915747	500.03856822809803
500.0406840518571	500.01117087223446	500.0163397980427	500.02650850094415	500.0281681795644	500.01803489999025	500.04737618498865	500.034972624109	500.02188257449575	500.03577093556794	500.0193614798701	500.03595299795944	500.02247265138806	500.03970916709557	500.01619780823785	500.02343579107554	500.0131830164559	500.0344414733007	500.01576318521217	500.0285348906723	500.0332598682332	500.01979038931216	500.02726019517036	500.0134340630984	500.0367519828819	500.0191188260446	500.021114588292	500.0157194929494	500.0258050040096	500.03712625678526
500.0373654211819	500.00728411131666	500.0136708944957	500.0250402039651	500.02640832487276	500.0160832876707	500.03258182731105	500.03476273768405	500.01465519949596	500.0296057681574	500.0170127690038	500.0320309267411	500.0157183104636	500.0332075447981	500.01443042842055	500.01678490330613	500.0117742219417	500.03188414096036	500.0123859210113	500.0272220054662	500.0293520924151	500.01749251404067	500.02424597181863	500.0127046496113	500.0283114645322	500.01625962274204	500.0165960828268	500.00891724333087	500.01974337623614	500.03137322740963
500.03160053273047	500.00555255135515	500.01262362280784	500.01996311966974	500.0222226284542	500.0144339164475	500.02303671930366	500.03442600187435	500.01465519949596	500.02656116635495	500.0135516832917	500.0288596614256	500.01340838738804	500.02970120473776	500.01310754593777	500.01582985674105	500.01007626597305	500.02589487890253	500.0098520769723	500.02582958617893	500.0260394091555	500.017389132177	500.0175121552768	500.01015626267525	500.02360389536364	500.01421141703423	500.01362823554484	500.0088484507485	500.0161391466952	500.0279800732626
500.02664196547244	500.0045648820849	500.01173776769366	500.0197677279975	500.0188801883091	500.01440274920685	500.01895572836673	500.03060653745473	500.01408858464777	500.0219272782443	500.01130261544995	500.0248782290327	500.01089141656075	500.0283972948829	500.0125594748433	500.0138693913305	500.00928478363176	500.02427177705994	500.0086243372652	500.0245508003365	500.02408798438387	500.01706185092945	500.0175121552768	500.0085700235583	500.0198236728344	500.01196842883996	500.0094075544627	500.0080717679233	500.0146389964158	500.02797379272926
500.02552619363075	500.0040949382798	500.01173776769366	500.018978570728	500.01754494686446	500.0136423178162	500.0156970554777	500.0285361656785	500.0117635190886	500.0161526148168	500.01036105349715	500.0245684058667	500.00996515843605	500.0210969726999	500.0108901951105	500.0119502773696	500.0079313972459	500.0227086674118	500.0073327540469	500.02398228903655	500.02225420969137	500.0160261776128	500.0148262195409	500.00706632575964	500.0197055259056	500.0114456847517	500.00901595468696	500.0071632750849	500.0128997712494	500.0270952884795
500.0236817869061	500.0039240449809	500.0108755985587	500.01863613816465	500.0159650524623	500.0134209122036	500.01292470299313	500.0285361656785	500.00965920320124	500.012920714191	500.00915182898314	500.0229249041817	500.0091070776424	500.01999976091855	500.010340975742	500.0101494101213	500.00754506994406	500.0191046132156	500.0073327540469	500.0228445909441	500.0194441739805	500.0155142567615	500.0147851246114	500.00669591556334	500.0177001105832	500.00981006379675	500.00883535074485	500.0070164227637	500.0113110195405	500.02479337918686
500.0227280520143	500.0039240449809	500.0108311910023	500.0172417936074	500.0142963685527	500.0127348197001	500.0098045953458	500.0277758063691	500.0071568738089	500.0111434679217	500.0088522458388	500.02274589425787	500.00783181901977	500.01699046700065	500.01015648673905	500.007617100418	500.0066238296204	500.01647510630175	500.00640947871517	500.0214301988645	500.01737154852503	500.0153767545565	500.0133016708986	500.0063591813922	500.01738011835823	500.0087353771699	500.00855092822167	500.0064944483237	500.01018097691485	500.02479337918686
500.02259308027874	500.00321661411175	500.0101654139002	500.0161124531543	500.01359123354024	500.01145271376663	500.00940577459437	500.0245520432027	500.0067433975281	500.0093197281587	500.0077028117066	500.02193691338	500.0071237429786	500.01358333980687	500.0099222613204	500.0074908088115	500.0053820359045	500.01460450512263	500.0058603667514	500.02098018249035	500.01710927498624	500.0148454670648	500.01255329456023	500.0063591813922	500.01629141613023	500.0078929168542	500.0071603316305	500.005324594326	500.00904597159337	500.0245411625418
500.0215473435896	500.0020186468024	500.0098595440722	500.01415631260033	500.0123288450019	500.01049177436477	500.008750368145	500.02434154505363	500.00604745249564	500.0059289708571	500.0077028117066	500.01584258722477	500.00695695208304	500.0117667884673	500.00937589024085	500.0065773854152	500.00527764265127	500.0143411945827	500.0057869051167	500.0187856562947	500.01684452526354	500.0145147133891	500.0074315684304	500.00608140365574	500.0160878874682	500.00639773643275	500.00570913180695	500.00488950732506	500.0078697618394	500.0245411625418
500.01993945986055	500.0020186468024	500.0098595440722	500.01402831359286	500.01139206860324	500.01049177436477	500.00822938944043	500.02375557713555	500.005628733088	500.0048023351545	500.0077028117066	500.0144339273589	500.0069483254547	500.0109634869007	500.0090770376263	500.00654418908726	500.0050719378697	500.0140727078757	500.0056329308941	500.0168661139734	500.01612565689254	500.013771928432	500.0056566987612	500.00608140365574	500.01590247047443	500.00600887685033	500.0056806086733	500.00476199348645	500.0065960760667	500.0245411625418
500.01993945986055	500.0020186468024	500.0098595440722	500.0136171680366	500.0105804071126	500.00920519631643	500.00780837396917	500.0234336833354	500.005628733088	500.00386357162733	500.0065766415464	500.0117378426011	500.0066054119909	500.010565668469	500.0090770376263	500.00630684369503	500.0046843794412	500.0128439390324	500.00547533220805	500.01618326902684	500.0144184108539	500.0132506860672	500.00394660667075	500.00604971025865	500.0140751572283	500.0053968793294	500.0056150212458	500.00476199348645	500.0065731114164	500.0216880151053
500.01993945986055	500.0019695366583	500.0094491807801	500.0130454785634	500.0105804071126	500.00920519631643	500.00776795798765	500.02189896341577	500.0052217831357	500.0033132144566	500.00551769101054	500.00862943010753	500.0059448141761	500.00881716272477	500.0085145515743	500.0051421671937	500.0046843794412	500.0128439390324	500.00534706840045	500.01516348940424	500.0118005224015	500.0132506860672	500.00390391543294	500.00568373297625	500.0132500127759	500.00514155770196	500.0050197872852	500.00476199348645	500.00621154810574	500.02117891273247
500.0196690754734	500.00183977253135	500.00865380223684	500.01033245172573	500.0105804071126	500.00920519631643	500.0074990750301	500.0218763283385	500.0051694105135	500.0033132144566	500.00529125165264	500.0074877348093	500.005549689213	500.0064625667826	500.0073755177152	500.00464818940424	500.0023895260599	500.010221156191	500.00457095653934	500.0143376226723	500.0118005224015	500.0132506860672	500.00341975483695	500.00528537725864	500.0117326185004	500.00493168010297	500.0039259767972	500.00450336423586	500.00621154810574	500.01943411070937
500.0196690754734	500.0017368282806	500.00865380223684	500.0091187401558	500.01000307672996	500.00920519631643	500.00746493798886	500.0217570031512	500.0051694105135	500.0033132144566	500.00524317983604	500.0066612809191	500.0052351986151	500.00645550187005	500.006827018323	500.0044332518829	500.00233652869906	500.0084974096698	500.00457095653934	500.0140804320629	500.0113882974984	500.0132506860672	500.0031938021272	500.00528537725864	500.0107768628962	500.00493168010297	500.0037103793259	500.0042611353176	500.00621154810574	500.01875083929986
500.0195381331981	500.00170737231036	500.0081713307017	500.0084491302045	500.00884877171416	500.00920519631643	500.0073711126869	500.0217570031512	500.00499868200984	500.0032305432534	500.0048336779115	500.00621162519496	500.0052351986151	500.00645550187005	500.00556345927095	500.0044332518829	500.0022008543499	500.0065241946843	500.00457095653934	500.0140804320629	500.01083876797287	500.01250212483166	500.0029301537966	500.0051039655031	500.00992598381663	500.0047820105648	500.0036511061047	500.00358864623144	500.00608428155084	500.01875083929986
500.0193138574088	500.00150529671316	500.0080987313124	500.00784122437983	500.00862186910945	500.00920519631643	500.00687587914365	500.0204570736558	500.0038229324206	500.00298203844426	500.00467125018423	500.0050156155214	500.0052011511847	500.00616742867464	500.0053629293397	500.0040101512257	500.0022008543499	500.00595204097965	500.00457095653934	500.0138595041634	500.0102747647218	500.01230347376924	500.0028066030898	500.0051039655031	500.0089894553325	500.0046654334925	500.0036052900226	500.00358864623144	500.0053945183692	500.0177769566514
500.0193138574088	500.00150529671316	500.00739912804244	500.00700886905304	500.0079170092174	500.00894344287775	500.006673501937	500.01939925090403	500.0034945398452	500.00298203844426	500.0039936108736	500.0043842140073	500.0052011511847	500.0056983186127	500.00501803201246	500.00375290902093	500.0018988465945	500.0049656991268	500.0045399063682	500.0118377945129	500.0092158859502	500.0119243175564	500.0028066030898	500.0051039655031	500.0082190522369	500.0046654334925	500.0033698629002	500.00347604405675	500.0052242617913	500.01727519430585
500.0184349844454	500.00150529671316	500.00739912804244	500.00670817909423	500.0079170092174	500.00894344287775	500.0057672627373	500.01939925090403	500.0028547706109	500.00298203844426	500.0039936108736	500.0040801739119	500.0051319528848	500.0056953370404	500.00501803201246	500.00257101774105	500.0018988465945	500.00456536658004	500.0044459722839	500.01113437278684	500.0087251295554	500.0114358063512	500.00257416292953	500.0051039655031	500.00764361125897	500.00436001395633	500.0029472562641	500.00347604405675	500.0051523032819	500.01617977650335
500.018237903681	500.0014465989302	500.0068463654921	500.00637319893923	500.00787421460564	500.0089083167147	500.00560473822287	500.01882263879776	500.00230876026865	500.00298203844426	500.0039936108736	500.0040801739119	500.0051319528848	500.0046937328524	500.00501803201246	500.0022619182953	500.00172083787555	500.0038645994018	500.0043094323456	500.0103215998377	500.00850069542594	500.01036188914946	500.0024536574158	500.00508402170806	500.00679805226014	500.004008968297	500.00270290297124	500.0034556449928	500.0051523032819	500.01493198014214
500.018237903681	500.0014465989302	500.0068463654921	500.0057903486034	500.0076029275416	500.0084943959748	500.00558003849966	500.01811041308116	500.00191876348237	500.00298203844426	500.0039936108736	500.00353983208345	500.0051319528848	500.0041738260887	500.0048202093149	500.0019283892299	500.00167752252855	500.0035180771816	500.0043094323456	500.0098628328883	500.00819603551827	500.00956235420955	500.0024536574158	500.00498755642104	500.0063456663692	500.0033180496715	500.00262217876576	500.0029225536415	500.0049863879132	500.0125563513468
500.01789624643	500.0014465989302	500.0068463654921	500.00534494903786	500.00697983267656	500.0084188578588	500.00550945854854	500.01811041308116	500.00191876348237	500.0028468528398	500.0039936108736	500.00353983208345	500.0051319528848	500.0041738260887	500.0048202093149	500.0019283892299	500.00153154757714	500.0031574359675	500.00407329043253	500.0097927377615	500.00819603551827	500.0093879422876	500.00238609302914	500.00498755642104	500.00625786514263	500.0032607334176	500.0020856194224	500.0029225536415	500.0049863879132	500.01176220824317
500.0177190431864	500.0014465989302	500.0067673211525	500.0051761089277	500.006500083799	500.00820486091226	500.0054404727606	500.01793510167687	500.00120836524536	500.0027732867399	500.0038220800232	500.00353983208345	500.0051319528848	500.0041738260887	500.0045689734971	500.0019283892299	500.00133828419763	500.0026436814098	500.00407329043253	500.0097927377615	500.00819603551827	500.00844193434483	500.0020453642343	500.00484615794954	500.00625786514263	500.00283393343665	500.0020856194224	500.00281756818714	500.0047032923524	500.01102733006735
500.01765834384065	500.0014465989302	500.0067673211525	500.00487529098746	500.0061243214332	500.00673289685153	500.0054102955521	500.01793510167687	500.0011996920921	500.0027732867399	500.0036847831031	500.00353983208345	500.0051319528848	500.0041738260887	500.0044399592679	500.00168795165797	500.00133828419763	500.00239814152184	500.00404304768415	500.0094116854911	500.0080231853541	500.0075252014477	500.0020453642343	500.00484615794954	500.0061352069581	500.0025935056292	500.0020856194224	500.00271495321397	500.0040698410356	500.0108006242383
500.01765834384065	500.0014465989302	500.0067673211525	500.0044796097104	500.00581001496204	500.006617094263	500.0051883499325	500.0167413385687	500.001143638366	500.0027732867399	500.00365561532476	500.00353983208345	500.0051319528848	500.0041738260887	500.0037996233114	500.00168795165797	500.001285674641	500.0023758861095	500.00404304768415	500.0093838013445	500.00747636063744	500.0070770387861	500.0020453642343	500.00484615794954	500.0061352069581	500.00259271720887	500.00204680127905	500.0026729943956	500.0038616476149	500.0108006242383
500.0173181075631	500.00135390608233	500.006504880681	500.0040487506287	500.00566415236153	500.006617094263	500.0051883499325	500.0163567919459	500.001075761418	500.0027732867399	500.0036426886778	500.00352603327974	500.0051319528848	500.0041738260887	500.00338503303334	500.00168795165797	500.001285674641	500.0023758861095	500.00387643447044	500.0093838013445	500.00733077626	500.0065847909316	500.0020453642343	500.00484615794954	500.00581032343007	500.00209617133896	500.00196460639677	500.00245277191215	500.00340550181403	500.0091985764296
500.0173181075631	500.00135390608233	500.006504880681	500.0040435397902	500.00566415236153	500.00637727988163	500.0051883499325	500.01553390927495	500.001075761418	500.0027732867399	500.00362798948953	500.00346744575427	500.00512450370115	500.00396134958856	500.003333289801	500.00149049065857	500.0012783316415	500.0023758861095	500.00366472578446	500.0093838013445	500.00733077626	500.0063707545253	500.0020453642343	500.00484615794954	500.0053361548443	500.00179179329075	500.00196093610793	500.00245277191215	500.00340550181403	500.0090329047416
500.01705779887635	500.00135390608233	500.006504880681	500.00398549123656	500.0048631576301	500.00637727988163	500.00507361435336	500.0154776151646	500.0009742813982	500.0027732867399	500.00336563921314	500.00346744575427	500.0049012896461	500.0039503833449	500.003333289801	500.0012672444902	500.0011702772947	500.0023758861095	500.00366472578446	500.0093838013445	500.00733077626	500.0063137007525	500.0020453642343	500.00484615794954	500.0051927713313	500.0017551772911	500.00196093610793	500.0024286895734	500.0033648161309	500.00893766020624
500.01701009055984	500.00135390608233	500.006504880681	500.0037612516013	500.00414657993207	500.00637727988163	500.00499840441915	500.0154776151646	500.0009742813982	500.00256178499154	500.00336563921314	500.00346744575427	500.00477693139595	500.0039503833449	500.003333289801	500.00114804027305	500.0011246959244	500.0023716844389	500.0034973301816	500.00889310835134	500.0069705206376	500.0061244191196	500.0020112692169	500.00473169970854	500.0051927713313	500.0016719064355	500.00196093610793	500.0024286895734	500.0032205235547	500.00832344669897
500.01701009055984	500.00135390608233	500.006504880681	500.00353130522376	500.00411340593007	500.00637727988163	500.00447687895496	500.0154776151646	500.0009019801175	500.00256178499154	500.00336563921314	500.00346744575427	500.0045520458106	500.0039129118089	500.0030085125044	500.00111321465414	500.0009921689879	500.0023716844389	500.0034973301816	500.0085464604593	500.00648452063217	500.0061244191196	500.00196215039284	500.00473169970854	500.00507370303416	500.0012919812884	500.0019195740038	500.0024286895734	500.0032205235547	500.0071557363155
500.01701009055984	500.00135390608233	500.0064644531074	500.00342552211526	500.0039175351455	500.00637727988163	500.00447687895496	500.0154776151646	500.0009019801175	500.00256178499154	500.00336563921314	500.0028257038389	500.0045520458106	500.0038763321793	500.0030085125044	500.00099301597044	500.0007810054626	500.0022135879693	500.0034973301816	500.0081466840563	500.0063681359103	500.00610001160584	500.00196215039284	500.00473169970854	500.0047856453348	500.0012919812884	500.0019195740038	500.0024286895734	500.0032205235547	500.0070394461225
500.01701009055984	500.00135390608233	500.0064644531074	500.0033840496288	500.00388913047817	500.0060354529071	500.00447687895496	500.0146224803317	500.0007655294222	500.00256178499154	500.0033430187991	500.0026339887059	500.00441796586375	500.0035751175645	500.0030085125044	500.0008599194594	500.0007810054626	500.0022135879693	500.0034973301816	500.0081466840563	500.0063681359103	500.00610001160584	500.0018141305141	500.00473169970854	500.0046579064821	500.0011743115336	500.0019195740038	500.00236310959014	500.0032205235547	500.006740291198
500.01691850696125	500.00135390608233	500.00626686706335	500.0033840496288	500.00318635874595	500.0060354529071	500.00447687895496	500.01048761546065	500.000761041833	500.00256178499154	500.0033430187991	500.0026339887059	500.00441796586375	500.0035751175645	500.0030085125044	500.00059790544907	500.000761903293	500.0022135879693	500.0034973301816	500.0081466840563	500.0063681359103	500.00610001160584	500.00180133441273	500.00471022537806	500.0044957163975	500.0011309204084	500.0019195740038	500.00236310959014	500.00284610365776	500.00667442770464
500.0166970375569	500.00135390608233	500.0062016459776	500.0033840496288	500.00318635874595	500.0060354529071	500.00447687895496	500.0080894110678	500.000761041833	500.00256178499154	500.0033430187991	500.00260350782946	500.00441796586375	500.0035751175645	500.0029432316837	500.00059790544907	500.000761903293	500.0022135879693	500.0034973301816	500.0081056364994	500.0063489778031	500.0055709865933	500.0014780988927	500.00471022537806	500.0044957163975	500.0011309204084	500.0019195740038	500.00215456835485	500.0027648610041	500.00667442770464
500.01639908004074	500.00135390608233	500.0062016459776	500.0033840496288	500.00318635874595	500.0060354529071	500.00447687895496	500.0067190931964	500.0007541067373	500.00256178499154	500.00314526243096	500.0024099202448	500.0043062226077	500.0035751175645	500.00285495371946	500.0005368281736	500.0006273110133	500.00199455652677	500.0034973301816	500.0081056364994	500.00598484359693	500.0055709865933	500.0014780988927	500.00471022537806	500.0044957163975	500.0011309204084	500.0019195740038	500.00215456835485	500.00253978798264	500.00653182007915
500.01639908004074	500.00135390608233	500.0062016459776	500.0033840496288	500.0030870839826	500.005925564137	500.00447687895496	500.0067190931964	500.0007541067373	500.00256178499154	500.00310587817444	500.0022724361687	500.00402777519037	500.0033639734813	500.00285495371946	500.0004229195339	500.0006273110133	500.00199455652677	500.0034973301816	500.00801238030755	500.0056859598762	500.0052656765468	500.0014780988927	500.00471022537806	500.0044957163975	500.0011309204084	500.0019195740038	500.00204429230365	500.0021777692131	500.00653182007915
500.016020856516	500.0013190466261	500.0062016459776	500.0033840496288	500.0029489988572	500.00583670186825	500.00447687895496	500.0061898041182	500.0007541067373	500.00256178499154	500.00310587817444	500.00225784811215	500.00402777519037	500.0033345282947	500.00285495371946	500.0004229195339	500.0005547919741	500.0019833279045	500.0034054497663	500.00801238030755	500.0054399425417	500.00485820471584	500.0014780988927	500.00471022537806	500.0044957163975	500.0010274248832	500.0019195740038	500.00188487611166	500.00213334427036	500.00536804801766
500.01560206513284	500.0012923462167	500.0062016459776	500.0033439618066	500.0029489988572	500.00583670186825	500.00447687895496	500.0058032324671	500.00066454327674	500.00255032279927	500.00310587817444	500.0021958872319	500.00402777519037	500.0031707284109	500.00285495371946	500.00040351414293	500.0005547919741	500.0019833279045	500.0034054497663	500.00773993300413	500.00521377867307	500.00485820471584	500.0014780988927	500.00471022537806	500.0044957163975	500.0010274248832	500.0019195740038	500.00188487611166	500.00213334427036	500.0050973773633
500.0155342281875	500.0012912113508	500.0059798248432	500.0033439618066	500.0029489988572	500.00583670186825	500.00447687895496	500.0058032324671	500.00066454327674	500.00255032279927	500.00310587817444	500.0021958872319	500.00402777519037	500.0031707284109	500.00285495371946	500.00036107502837	500.0005547919741	500.00197199783656	500.0034054497663	500.00755578928715	500.0051921014732	500.0047887791101	500.0013746713966	500.00471022537806	500.0044957163975	500.0009499478323	500.0017782809564	500.0017858451585	500.002089160179	500.00501485457994
500.0154222765127	500.0012912113508	500.0059798248432	500.0033439618066	500.0029489988572	500.00583670186825	500.00447687895496	500.0058032324671	500.0006195727413	500.0023705312157	500.0029684657823	500.00218439721385	500.00398372036784	500.0031707284109	500.00285495371946	500.0003579499998	500.000517825685	500.00188724798204	500.0034054497663	500.00755578928715	500.005136286993	500.0047887791101	500.0013328336676	500.0046702961723	500.0044957163975	500.0009499478323	500.0017782809564	500.0016404735875	500.002089160179	500.00500737621604
500.0154222765127	500.0012912113508	500.0059798248432	500.0031586085807	500.0028754695651	500.00583670186825	500.0043954054114	500.0058032324671	500.00058718517147	500.00236950521656	500.0029684657823	500.00218439721385	500.00398372036784	500.00304534830326	500.00285495371946	500.0003579499998	500.0004853645084	500.00188724798204	500.0033000670928	500.00755578928715	500.005136286993	500.0047887791101	500.0013328336676	500.0046702961723	500.0043757730393	500.0009499478323	500.00177438696113	500.0016404735875	500.0020275727261	500.00500737621604
500.0154222765127	500.0012912113508	500.0059798248432	500.0031586085807	500.0026931575207	500.00583670186825	500.0043954054114	500.0058032324671	500.00058718517147	500.00215569823325	500.00285922917476	500.00205980673854	500.00398372036784	500.00304534830326	500.00285495371946	500.0003533815872	500.0004853645084	500.00188724798204	500.0032469988523	500.00732083729116	500.005136286993	500.0047887791101	500.0013328336676	500.0046702961723	500.0042273532508	500.0009499478323	500.00177438696113	500.0013807693974	500.0020275727261	500.00500737621604
500.0154222765127	500.0012912113508	500.00568449434286	500.0031267475318	500.0026931575207	500.0056212973984	500.0042451843474	500.0058032324671	500.00058718517147	500.00211673420114	500.00285922917476	500.00194399880985	500.00398372036784	500.00304534830326	500.00285495371946	500.00033621220416	500.0004853645084	500.00168038661104	500.0031176707569	500.0072844376218	500.00492547760933	500.00468987899006	500.0012040762723	500.0043262212658	500.0042122145371	500.0009499478323	500.00177438696113	500.0012799290032	500.0020275727261	500.00485634915583
500.01542155107325	500.0012912113508	500.00568449434286	500.0031267475318	500.00256403255565	500.0056212973984	500.0042451843474	500.00567982715955	500.00058718517147	500.00211673420114	500.00254017040015	500.00194399880985	500.00391671998744	500.00304534830326	500.00285495371946	500.00033621220416	500.0004853645084	500.00168038661104	500.0031176707569	500.00701235927994	500.00491168805485	500.00463700437234	500.0012040762723	500.0043262212658	500.0042122145371	500.0009499478323	500.0016858896349	500.0012673800107	500.00198845185093	500.00485634915583
500.0152088677482	500.00120540687254	500.00568449434286	500.003037568282	500.00256403255565	500.0056212973984	500.0041469811533	500.0054381991839	500.00058718517147	500.0020283777423	500.00254017040015	500.00194399880985	500.00391671998744	500.00304534830326	500.00285495371946	500.00033621220416	500.0004853645084	500.0016703752215	500.0030895247586	500.00701235927994	500.00467060580445	500.00458687579123	500.0012040762723	500.0043262212658	500.0042122145371	500.0009146106355	500.0016858896349	500.00116039749014	500.00198845185093	500.00485634915583
500.0151086020741	500.0010580902261	500.00559597542696	500.003037568282	500.00256403255565	500.0056212973984	500.0041469811533	500.00529586558906	500.00058718517147	500.00196386877286	500.00254017040015	500.00194399880985	500.00391671998744	500.0029735555399	500.00284903987824	500.0003280361078	500.0004853645084	500.0016703752215	500.00308547793276	500.00701235927994	500.00450851752146	500.0043436058848	500.0012040762723	500.00420778406584	500.00417996908084	500.00082025258087	500.00163542625495	500.00116039749014	500.0019828683768	500.00485634915583
500.0151086020741	500.0010580902261	500.00559597542696	500.003037568282	500.00256403255565	500.0056212973984	500.0041469811533	500.0051508148605	500.00058718517147	500.00196386877286	500.00254017040015	500.00194399880985	500.00389662753133	500.0029735555399	500.00284903987824	500.0003280361078	500.0004853645084	500.0016703752215	500.00308547793276	500.0066933885485	500.0043776139063	500.0043436058848	500.0012040762723	500.0041831593474	500.0039957841439	500.00072089681106	500.00137933738404	500.00116039749014	500.0019486691223	500.00485634915583
500.0150993721038	500.0010580902261	500.00543776078604	500.003037568282	500.00254490867604	500.0056212973984	500.0041469811533	500.00485361661066	500.00058718517147	500.0019495021173	500.00254017040015	500.00194399880985	500.00389662753133	500.0029735555399	500.00275795953036	500.0003280361078	500.0004853645084	500.0016703752215	500.0029459791526	500.0066933885485	500.0043776139063	500.0042212110174	500.0012040762723	500.0041831593474	500.0039957841439	500.00072089681106	500.00137933738404	500.00116039749014	500.0016125910411	500.00475736868634
500.0148234933088	500.0010430707842	500.00543776078604	500.003037568282	500.00254490867604	500.00548374295636	500.0041469811533	500.00452465695463	500.00050643178537	500.00191734709216	500.0024901459039	500.00194399880985	500.00389662753133	500.0029735555399	500.00268816633775	500.0003280361078	500.0004853645084	500.0016703752215	500.0029459791526	500.0062627700527	500.0041419573123	500.0040175813981	500.0012040762723	500.0040694218388	500.00397527184214	500.00072089681106	500.0012681109532	500.00116039749014	500.0015151011921	500.00475736868634
500.0148234933088	500.0010430707842	500.00543776078604	500.00291833878504	500.00254490867604	500.00502608135764	500.00413212020857	500.00408604043884	500.00046296591796	500.0018968088833	500.0024901459039	500.00182132516494	500.0038725985877	500.0029735555399	500.00260230763763	500.0003280361078	500.0004853645084	500.0016703752215	500.00270025041317	500.0062627700527	500.0038336646213	500.004014611837	500.0012040762723	500.0040694218388	500.00397527184214	500.00072089681106	500.0012681109532	500.00116039749014	500.0015151011921	500.00475736868634
500.0148234933088	500.0010282227628	500.00543776078604	500.00291833878504	500.00254490867604	500.00502608135764	500.00413212020857	500.0040526556975	500.00046296591796	500.0018968088833	500.0023927025384	500.0017692404151	500.0038725985877	500.0028467475433	500.00260230763763	500.0003106063236	500.0004853645084	500.0016703752215	500.00270025041317	500.0062627700527	500.0038336646213	500.004014611837	500.0012040762723	500.0040132178248	500.00397527184214	500.00072089681106	500.0012681109532	500.00116039749014	500.0015151011921	500.00475736868634
500.0148234933088	500.00100139126744	500.00533308861094	500.00291833878504	500.0025315352467	500.00497156969766	500.00413212020857	500.00384593982204	500.00046296591796	500.0018833772363	500.0022813856229	500.0017692404151	500.0038725985877	500.00274313788805	500.0024960470217	500.0003106063236	500.0004853645084	500.0016703752215	500.0025910886185	500.0062627700527	500.0038336646213	500.004014611837	500.001201718253	500.0040132178248	500.0036746812825	500.00072089681106	500.0012681109532	500.00116039749014	500.0015151011921	500.0044868869055
500.0148234933088	500.00093263969205	500.00533308861094	500.0028925194077	500.00251007582676	500.00497156969766	500.00410228297136	500.00382908381084	500.00046296591796	500.0018833772363	500.0022813856229	500.0017692404151	500.0038725985877	500.00274313788805	500.0023888320055	500.0003106063236	500.0004853645084	500.0016169051108	500.0025910886185	500.00617354573126	500.0038336646213	500.004014611837	500.001201718253	500.0040132178248	500.0036746812825	500.0007174186216	500.0012681109532	500.0011439686887	500.0015151011921	500.0044868869055
500.0147039183559	500.00093263969205	500.00533308861094	500.0027997079659	500.00251007582676	500.00497156969766	500.0040074825632	500.0037185538718	500.00046296591796	500.0018182180667	500.0021610481097	500.00159534038187	500.0037846603996	500.0026734113132	500.0023888320055	500.00027532046056	500.00047434595047	500.0016169051108	500.00256265283394	500.00617354573126	500.0038336646213	500.004014611837	500.001201718253	500.0040132178248	500.00364536353004	500.0007174186216	500.0012681109532	500.0010616991662	500.0014814653543	500.0044868869055
500.0147039183559	500.000914324483	500.0053309812895	500.00265059049804	500.00251007582676	500.00497156969766	500.0040074825632	500.0037185538718	500.00046296591796	500.0017627845989	500.0021610481097	500.00159534038187	500.0036166338451	500.0026734113132	500.0023888320055	500.00027532046056	500.00047434595047	500.0016169051108	500.00256265283394	500.00617354573126	500.0038336646213	500.004014611837	500.001201718253	500.0040132178248	500.0035799931514	500.0006807454311	500.0012681109532	500.00101038714246	500.0014814653543	500.0044868869055
500.0147039183559	500.000914324483	500.00523634706605	500.0023997547169	500.00251007582676	500.00497156969766	500.00393413282865	500.0035170567987	500.00045505760835	500.0017627845989	500.0020512895675	500.00159534038187	500.0036166338451	500.0026734113132	500.00235265917865	500.00022947025235	500.0004310710048	500.0015201312385	500.00256265283394	500.00584084676314	500.0038336646213	500.004014611837	500.001201718253	500.0040132178248	500.0035799931514	500.0006807454311	500.0012681109532	500.00101038714246	500.0014814653543	500.00442631394543
500.0147039183559	500.000914324483	500.00523634706605	500.0022763020488	500.00251007582676	500.0048800122289	500.0038342518561	500.0030705523863	500.00045505760835	500.0016913293729	500.0020067672862	500.00156826756006	500.0036166338451	500.0026734113132	500.00235265917865	500.00022947025235	500.00039958018954	500.00151974753766	500.00256265283394	500.00584084676314	500.0038336646213	500.0039804771283	500.00119102804956	500.0040132178248	500.003528420364	500.0006807454311	500.00125956121366	500.000999849018	500.0014814653543	500.00442631394543
500.0147039183559	500.000914324483	500.0051229265593	500.0022266490527	500.00247683357657	500.0048800122289	500.0038342518561	500.00289905491826	500.00042828345926	500.00169098688974	500.0019329231897	500.00156134685307	500.00345134085484	500.0026734113132	500.0023481426362	500.00022947025235	500.0003649721997	500.00151974753766	500.00256265283394	500.00556594282943	500.0038336646213	500.0038962740292	500.00117274192047	500.0040132178248	500.003528420364	500.00061652490496	500.00125956121366	500.00094917582095	500.00144255367854	500.00442631394543
500.0147039183559	500.00086174596896	500.0051229265593	500.0022266490527	500.0023139123918	500.0048800122289	500.00374209713027	500.00251553218317	500.00042828345926	500.00169098688974	500.0019329231897	500.00156134685307	500.00345134085484	500.0026734113132	500.0023481426362	500.00022947025235	500.0003649721997	500.00151974753766	500.00256265283394	500.00556594282943	500.003728028358	500.00386307562513	500.00117274192047	500.0040132178248	500.003528420364	500.0006082455789	500.00125956121366	500.00094917582095	500.00144255367854	500.00442631394543
500.0145509155179	500.00086174596896	500.0051229265593	500.0022266490527	500.0023071745333	500.0048800122289	500.003692809846	500.0024427835228	500.00042828345926	500.00169098688974	500.0019329231897	500.00156134685307	500.00345134085484	500.0026734113132	500.0023481426362	500.00021810370924	500.0003649721997	500.0014678236799	500.00256265283394	500.0052906380763	500.003728028358	500.00386307562513	500.00117274192047	500.0040132178248	500.003528420364	500.0006082455789	500.00125956121366	500.0009364313357	500.00144255367854	500.00442631394543
500.0145509155179	500.0008526603906	500.0051229265593	500.0022266490527	500.00224952543545	500.0048800122289	500.003692809846	500.0024427835228	500.00034527059125	500.00169098688974	500.00181195819897	500.00156134685307	500.00345134085484	500.0026734113132	500.0023481426362	500.000202991945	500.0003649721997	500.0014538956131	500.00256265283394	500.0052906380763	500.003728028358	500.0037515171929	500.00117274192047	500.0039729107092	500.003528420364	500.0006082455789	500.00125956121366	500.0009242150435	500.00144255367854	500.00442631394543
500.0145509155179	500.0008518312407	500.00509981024595	500.00222458214876	500.00224952543545	500.0048800122289	500.003692809846	500.0023301895512	500.00034527059125	500.00166485719944	500.00181195819897	500.00154506035295	500.00345134085484	500.0026734113132	500.0023481426362	500.000202991945	500.0003649721997	500.0014538956131	500.00256265283394	500.0052906380763	500.003728028358	500.0037515171929	500.00117274192047	500.0039729107092	500.00349747286157	500.0006082455789	500.00125956121366	500.0008815483175	500.00144255367854	500.00442631394543
500.0145509155179	500.0008518312407	500.00509398033506	500.00222458214876	500.00224952543545	500.0048800122289	500.003692809846	500.0023068825974	500.00034527059125	500.00166485719944	500.00181195819897	500.0015410961136	500.0033942739683	500.0026734113132	500.0023481426362	500.00016784398946	500.0003649721997	500.00145211712487	500.0025520210404	500.0052906380763	500.0036716612331	500.0037030726753	500.0011583915042	500.0039729107092	500.003298152737	500.0006082455789	500.00125956121366	500.0008815483175	500.00144255367854	500.00442631394543
500.0145509155179	500.0008518312407	500.00509398033506	500.00222458214876	500.00224952543545	500.00473510144246	500.003692809846	500.0023068825974	500.00034527059125	500.00166485719944	500.00179504537823	500.0015410961136	500.0033322711705	500.0026734113132	500.0023481426362	500.0001381324939	500.0003649721997	500.00145211712487	500.0025520210404	500.0052906380763	500.0036716612331	500.0037030726753	500.0011583915042	500.00384326068723	500.003298152737	500.00059859088026	500.00125956121366	500.0008815483175	500.00144255367854	500.0043146518676
500.0145509155179	500.0008340100003	500.0049603144464	500.00222458214876	500.0021824705756	500.00459754168696	500.003692809846	500.0020753750112	500.00034527059125	500.0016502403178	500.00179504537823	500.00146295999116	500.0033322711705	500.00253846120467	500.0023481426362	500.00011475840626	500.0003365727826	500.00145211712487	500.0025520210404	500.00514082344466	500.00354026584506	500.0036802619113	500.0011583915042	500.00384326068723	500.003298152737	500.00059859088026	500.0012435381448	500.0008815483175	500.00143820782256	500.0043146518676
500.0145509155179	500.0008340100003	500.0049603144464	500.00210489816675	500.0021824705756	500.00459754168696	500.003692809846	500.0020587282723	500.00034527059125	500.0016502403178	500.00179504537823	500.00145169009033	500.0033322711705	500.0025158142631	500.00233881215433	500.00011475840626	500.0003357687634	500.001386716658	500.00244196650965	500.00514082344466	500.00339240761934	500.0036802619113	500.0011583915042	500.00384326068723	500.003298152737	500.00059859088026	500.0012435381448	500.0008780768517	500.0014299132926	500.0042789876727
500.0145509155179	500.0008050800989	500.0049603144464	500.00210489816675	500.0021824705756	500.00459754168696	500.003692809846	500.00189571087674	500.00032813823634	500.0016475359329	500.00179504537823	500.00145169009033	500.0033322711705	500.0025158142631	500.00230748896405	500.00011475840626	500.0003357687634	500.001386716658	500.00244196650965	500.00514082344466	500.00339240761934	500.0036802619113	500.0011583915042	500.003814590346	500.003298152737	500.0005954338533	500.0012435381448	500.0008780768517	500.0014299132926	500.0042789876727
500.0145509155179	500.0007827229515	500.0049603144464	500.002100898414	500.0021824705756	500.00459754168696	500.003692809846	500.00181523379587	500.00032813823634	500.0016475359329	500.00179504537823	500.00145169009033	500.0033245100498	500.00230832272064	500.0022646962001	500.00011475840626	500.0003357687634	500.0012615303234	500.0023440730833	500.00514082344466	500.0033622813877	500.0036802619113	500.0011583915042	500.003814590346	500.003298152737	500.000581206373	500.0012435381448	500.0008780768517	500.0014299132926	500.0042789876727
500.0145509155179	500.0007827229515	500.0049603144464	500.002100898414	500.0021483579423	500.0044619793198	500.003692809846	500.001751356375	500.00032276165075	500.0016263684389	500.00175440812484	500.00138432819074	500.0033245100498	500.00230832272064	500.0022408475557	500.0001031528021	500.0003357687634	500.0012615303234	500.0023440730833	500.00504042253004	500.0033622813877	500.0036802619113	500.0011583915042	500.003814590346	500.00317257311065	500.000581206373	500.0012435381448	500.0008780768517	500.00136051041	500.0042789876727
500.0145509155179	500.0007827229515	500.00484073186374	500.00201422881344	500.00199876725094	500.0044619793198	500.003692809846	500.0015460574493	500.000322235071	500.0016172660125	500.00175440812484	500.0013652511416	500.00326878940115	500.00230832272064	500.0022408475557	500.0000996322696	500.0003357687634	500.0012615303234	500.0023440730833	500.005032764612	500.0033433231263	500.0036802619113	500.0011583915042	500.003814590346	500.00317257311065	500.000581206373	500.0012435381448	500.00078141441674	500.00134560731203	500.0042789876727
500.0145509155179	500.00072267928067	500.00484073186374	500.00191399855277	500.00199876725094	500.0044619793198	500.0036869842766	500.0015460574493	500.00031750333204	500.0016172660125	500.0017200011151	500.0012751077562	500.00326878940115	500.00230832272064	500.0022408475557	500.0000992909299	500.0003357687634	500.0012298415359	500.0023440730833	500.00496883782023	500.0033433231263	500.00365217104786	500.00109060995766	500.003814590346	500.0029778770577	500.000581206373	500.0012435381448	500.00078141441674	500.00134560731203	500.0040553728321
500.0143481238895	500.00072267928067	500.0047894581437	500.0018052395333	500.0019095454442	500.0044619793198	500.0036869842766	500.0015220221863	500.0002840080367	500.0016172660125	500.0017200011151	500.0012751077562	500.00326878940115	500.0022993945605	500.0022408475557	500.0000992909299	500.0003357687634	500.00117546447484	500.00229944377514	500.00496883782023	500.0033433231263	500.00365217104786	500.0010607129027	500.00376064528814	500.0027819635584	500.000581206373	500.0012435381448	500.00078141441674	500.00134560731203	500.0040553728321
500.0143481238895	500.0007107310161	500.0047894581437	500.0018052395333	500.0019095454442	500.0044619793198	500.0036325206245	500.00150537125967	500.00028083838424	500.00154226057435	500.0017200011151	500.0012751077562	500.00326878940115	500.0022665032818	500.0022408475557	500.0000992909299	500.0003357687634	500.00117546447484	500.0022943285897	500.00483607452946	500.0033433231263	500.00365217104786	500.00103161733097	500.00376064528814	500.0027819635584	500.000581206373	500.0012435381448	500.00078141441674	500.00134560731203	500.00388886182986
500.0143481238895	500.0007107310161	500.0047894581437	500.0018052395333	500.0018724617407	500.0044619793198	500.0035383666501	500.0014967458967	500.00028083838424	500.00154226057435	500.0017200011151	500.0012751077562	500.00326878940115	500.0022665032818	500.0022408475557	500.0000992909299	500.0003357687634	500.0011354656934	500.0021654436761	500.00483607452946	500.0033433231263	500.0036016301062	500.00103161733097	500.00376064528814	500.0027819635584	500.000581206373	500.0012435381448	500.00078141441674	500.00134560731203	500.00388886182986
500.014054379437	500.00065317398156	500.00475855148466	500.0018052395333	500.0018724617407	500.0044619793198	500.0035253720663	500.0014967458967	500.00028083838424	500.00154226057435	500.0017200011151	500.0012751077562	500.00326878940115	500.00219444140055	500.0022408475557	500.0000827225713	500.0003357687634	500.0011354656934	500.0021654436761	500.00483607452946	500.0033433231263	500.0036016301062	500.00103161733097	500.00376064528814	500.0027464083938	500.000571042701	500.0012152449877	500.00078141441674	500.00134560731203	500.00388886182986
500.014054379437	500.00065317398156	500.00475855148466	500.0017932655244	500.0018724617407	500.0044619793198	500.0035135356872	500.0014967458967	500.00028083838424	500.0015247289359	500.0017200011151	500.00125847188826	500.00326878940115	500.00219444140055	500.0021441094169	500.0000827225713	500.0003197155679	500.00113046880534	500.0021654436761	500.00483607452946	500.0033433231263	500.0036016301062	500.00098827188384	500.00376064528814	500.0027227980889	500.000571042701	500.0012152449877	500.00078141441674	500.00128504669794	500.00319358348065
500.013809570973	500.00065317398156	500.00475855148466	500.0017932655244	500.0018724617407	500.00441072251976	500.00351203920803	500.0014967458967	500.00028083838424	500.0015247289359	500.00170596200206	500.00119358405954	500.00326878940115	500.00219444140055	500.0021044950491	500.0000753896082	500.0003197155679	500.00113046880534	500.0021654436761	500.00483607452946	500.0033433231263	500.0036016301062	500.00098827188384	500.00376064528814	500.0027227980889	500.000571042701	500.0012152449877	500.00078141441674	500.00128504669794	500.00319358348065
500.013809570973	500.00065317398156	500.00463149573716	500.0017932655244	500.00186970444685	500.00441072251976	500.0033922348312	500.00149411504594	500.00027324937093	500.0015247289359	500.0017007819666	500.00114512662657	500.00326340598923	500.00219444140055	500.00209911471524	500.0000753896082	500.0003116268156	500.00113046880534	500.0021654436761	500.0048244670403	500.0033433231263	500.0036016301062	500.0009778238608	500.00376064528814	500.0027227980889	500.000571042701	500.0012152449877	500.00078141441674	500.00128504669794	500.00319358348065
500.013809570973	500.00065317398156	500.00459245875976	500.0017932655244	500.00186970444685	500.00427073615793	500.0033773885354	500.00149411504594	500.0002584413262	500.00149620935605	500.0017007819666	500.0011303689622	500.00324048090033	500.00219444140055	500.00209911471524	500.0000753896082	500.0003116268156	500.00113046880534	500.0021654436761	500.0048244670403	500.00331398826927	500.0035880434231	500.0009778238608	500.00376064528814	500.00266037762276	500.000571042701	500.0012152449877	500.00078141441674	500.00128504669794	500.0030671086176
500.0137653538881	500.000641370642	500.00459245875976	500.0017932655244	500.00182552600836	500.0041719017648	500.0033773885354	500.00149411504594	500.0002584413262	500.00142386240634	500.0017007819666	500.00111795945446	500.00324048090033	500.0021667738237	500.00209911471524	500.0000753896082	500.0003116268156	500.00113046880534	500.00209850854935	500.0048244670403	500.00331398826927	500.0035880434231	500.0009778238608	500.00376064528814	500.00252583684414	500.000571042701	500.0012152449877	500.00078141441674	500.00128504669794	500.0030542421113
500.0136513968142	500.00062867907957	500.00459245875976	500.0017873923485	500.00182552600836	500.0041719017648	500.00299602578895	500.00149411504594	500.0002584413262	500.0012355943604	500.0017007819666	500.00111795945446	500.00322929042784	500.0021667738237	500.00209911471524	500.0000753896082	500.0003116268156	500.00113046880534	500.00209850854935	500.0047972721953	500.00331398826927	500.0035880434231	500.0009778238608	500.00376064528814	500.00252583684414	500.000571042701	500.0012152449877	500.00074906697336	500.00128504669794	500.0030542421113
500.0136339472863	500.000622426602	500.004534346236	500.0017873923485	500.00182552600836	500.00415844996974	500.0028221454229	500.00147704291226	500.0002584413262	500.001224162898	500.0017007819666	500.00110407895176	500.00320603775884	500.0021271660345	500.0020888487542	500.0000753896082	500.0003116268156	500.00107793835076	500.00209850854935	500.0047972721953	500.00331398826927	500.0035880434231	500.0009778238608	500.00376064528814	500.00252583684414	500.000571042701	500.0012152449877	500.00074906697336	500.00128504669794	500.0030542421113
500.0136339472863	500.000622426602	500.004534346236	500.0017873923485	500.00182552600836	500.00415844996974	500.00281439580783	500.00147704291226	500.0002584413262	500.0010651657912	500.00166246791264	500.00110407895176	500.00320603775884	500.0021271660345	500.00200325961913	500.0000753896082	500.0003116268156	500.0010366413198	500.00209850854935	500.0046967253275	500.00331398826927	500.0035880434231	500.0009616474738	500.0037057938118	500.00252583684414	500.000555292939	500.0012152449877	500.00074906697336	500.00128504669794	500.0029126356379
500.0132635605991	500.000622426602	500.0045082100895	500.0017358528332	500.00182552600836	500.0040124593236	500.00280602164554	500.00147704291226	500.0002584413262	500.0010025807266	500.00166246791264	500.0010854482281	500.0031686738763	500.0021271660345	500.00200325961913	500.0000753896082	500.0003116268156	500.0010366413198	500.0020557233795	500.0046967253275	500.00313308144496	500.0035880434231	500.0009616474738	500.0037057938118	500.00244819323296	500.000555292939	500.00117606524157	500.00074906697336	500.00128504669794	500.0029126356379
500.01318882403234	500.000622426602	500.0045082100895	500.0017358528332	500.00178140555977	500.0040036362337	500.0027108103951	500.00142379059463	500.0002584413262	500.0008481267347	500.00166246791264	500.0010302136169	500.00303535482766	500.0021271660345	500.00200325961913	500.0000591208324	500.0003116268156	500.0010366413198	500.0020557233795	500.0046967253275	500.00299963504494	500.0035880434231	500.0009616474738	500.0037057938118	500.00241590794644	500.000555292939	500.00113404712846	500.0007299840972	500.00128504669794	500.0029100216457
500.01318882403234	500.000622426602	500.0045082100895	500.0017239786732	500.00178140555977	500.0040036362337	500.0026241378055	500.00142379059463	500.0002551169478	500.00083646708407	500.0016424371451	500.0010302136169	500.00303535482766	500.0020953471764	500.001991521454	500.0000591208324	500.0003116268156	500.0010362049898	500.0019717790171	500.00465578757	500.00295605339414	500.0034927676439	500.0009504061065	500.00370577347024	500.0023250994739	500.000555292939	500.00111924047195	500.0007299840972	500.0012687372092	500.0029100216457
500.0130406464399	500.0005835729007	500.00449594554954	500.0017239786732	500.001770011851	500.00391056394983	500.00241913242155	500.00139681651456	500.0002551169478	500.00083646708407	500.0016424371451	500.0010302136169	500.00303535482766	500.0020953471764	500.001991521454	500.0000591208324	500.0003116268156	500.0009754440679	500.0019637584448	500.00465578757	500.00295605339414	500.0034927676439	500.0009504061065	500.00370577347024	500.0023250994739	500.00055102435454	500.00111924047195	500.0007299840972	500.0012687372092	500.00284165871835
500.0130406464399	500.0005835729007	500.00449594554954	500.0017035878384	500.0017597422262	500.00391056394983	500.00236317861635	500.0012823247286	500.0002551169478	500.00078153901705	500.0016424371451	500.0010302136169	500.00303535482766	500.0020758567593	500.0019446158619	500.0000591208324	500.0002924788778	500.000929653662	500.0019637584448	500.00462089476554	500.0029291798583	500.0034927676439	500.00094420689527	500.00370577347024	500.00228509240856	500.00050739565455	500.00111924047195	500.0007299840972	500.0012687372092	500.00284165871835
500.0130371409878	500.0005835729007	500.00449594554954	500.0017035878384	500.00173555040186	500.0038852781314	500.00229656997186	500.0012823247286	500.0002551169478	500.00071282031524	500.0016424371451	500.00098313379556	500.00303535482766	500.00196893551123	500.0019446158619	500.00005849684123	500.0002924788778	500.000929653662	500.0018820828765	500.0045756710141	500.00286888717915	500.0034927676439	500.00094420689527	500.00370577347024	500.00228509240856	500.00044282869897	500.0010710759157	500.0007093243814	500.0012687372092	500.00275254413975
500.0130371409878	500.0005835729007	500.00449594554954	500.0017035878384	500.00166523576115	500.0038852781314	500.00229656997186	500.0011911762466	500.0002551169478	500.00063806995723	500.0016424371451	500.0009794476007	500.00303535482766	500.00196893551123	500.0019446158619	500.00005849684123	500.0002924788778	500.0008985513883	500.0018820828765	500.0045727731801	500.00286888717915	500.0034927676439	500.00094420689527	500.00370577347024	500.00228509240856	500.00044282869897	500.0010710759157	500.0007093243814	500.0012687372092	500.00275254413975
500.0130371409878	500.000574510256	500.00449594554954	500.0017035878384	500.00166523576115	500.0038852781314	500.0022004007303	500.0011618731235	500.00024448895755	500.00063806995723	500.0016424371451	500.0009794476007	500.0029607829192	500.00196893551123	500.0019184730668	500.00005849684123	500.0002924788778	500.0008985513883	500.0018820828765	500.0045727731801	500.00279535714776	500.0034927676439	500.00094420689527	500.00370577347024	500.00228509240856	500.00042408169554	500.0010710759157	500.00070113751525	500.0012687372092	500.00275254413975
500.0129811801087	500.000574510256	500.0044882779311	500.0017035878384	500.00166523576115	500.0038852781314	500.0021860146331	500.0011618731235	500.00024448895755	500.00063806995723	500.00163026777165	500.0009678112973	500.0029405108654	500.00196893551123	500.0019184730668	500.00005849684123	500.0002924788778	500.0008985513883	500.0018820828765	500.0045502544767	500.00274962192117	500.0034927676439	500.00094420689527	500.00370577347024	500.00228509240856	500.00042408169554	500.0010710759157	500.00070113751525	500.0012687372092	500.00275254413975
500.0129811801087	500.0005631179159	500.0044882779311	500.0017035878384	500.00162031419524	500.0038852781314	500.00212797134657	500.0011618731235	500.0002345631195	500.0005334499849	500.00157655380497	500.0009678112973	500.0029405108654	500.00196893551123	500.0019184730668	500.00005849684123	500.0002924788778	500.0008985513883	500.0018820828765	500.00434558493396	500.0026220315404	500.0034927676439	500.00094420689527	500.00370577347024	500.00227342247587	500.00041184826136	500.0010710759157	500.00070113751525	500.0012687372092	500.0027110497025
500.0128505552479	500.0005631179159	500.0044882779311	500.0016839017652	500.0016008694891	500.0038852781314	500.0021020455133	500.00115226971326	500.0002269532069	500.00050406805894	500.00157655380497	500.0009678112973	500.00291354404584	500.00196893551123	500.0019184730668	500.0000577701072	500.0002924788778	500.00089211398074	500.0018820828765	500.0043216098331	500.0026220315404	500.0034927676439	500.00094420689527	500.00370577347024	500.0021681180313	500.0003797713059	500.0010710759157	500.00070113751525	500.0012687372092	500.0027110497025
500.012642959867	500.0005631179159	500.0044882779311	500.0016839017652	500.0015473219478	500.0038852781314	500.0021020455133	500.00114974021886	500.0002269532069	500.00048883209485	500.00157655380497	500.0009678112973	500.00291036894015	500.00196893551123	500.0019184730668	500.0000577701072	500.0002924788778	500.00089211398074	500.0018820828765	500.0042058821905	500.0026220315404	500.0034927676439	500.00094420689527	500.00370577347024	500.0021681180313	500.0003797713059	500.0010710759157	500.00070113751525	500.0012687372092	500.0027110497025
500.012642959867	500.0005631179159	500.0044882779311	500.00162562516994	500.0015473219478	500.00374954851117	500.0021020455133	500.001122275969	500.0002269532069	500.00048883209485	500.0015516595916	500.0009678112973	500.00284572039095	500.00196893551123	500.0019184730668	500.0000577701072	500.0002924788778	500.00089211398074	500.0018820828765	500.00418527166113	500.0026220315404	500.0034927676439	500.00092672596685	500.00370577347024	500.00206361630444	500.0003538126887	500.001020046516	500.00070113751525	500.0012687372092	500.00268518330176
500.012642959867	500.0005631179159	500.0044829293005	500.00157591746427	500.00149021494485	500.0036960332701	500.0021020455133	500.00110779605046	500.0002269532069	500.0004227333647	500.0014677437994	500.0009678112973	500.00284572039095	500.0019461574398	500.0018811935683	500.0000577701072	500.0002924788778	500.00088667632497	500.0018820828765	500.00418527166113	500.0026220315404	500.0034927676439	500.00092672596685	500.0036048799723	500.00206361630444	500.00034098769515	500.00100851824783	500.00070113751525	500.0012687372092	500.00268325698016
500.0124915586849	500.0005631179159	500.0044829293005	500.00150820085406	500.00137986227173	500.0036960332701	500.00210001740334	500.00110779605046	500.0002269532069	500.000396825357	500.0014677437994	500.0009678112973	500.0027934879121	500.0019461574398	500.0018811935683	500.0000577701072	500.0002924788778	500.00088667632497	500.0018820828765	500.0040885937893	500.0025978144682	500.0034927676439	500.00092226827604	500.0036048799723	500.00206361630444	500.00031775794156	500.00099979142584	500.00070113751525	500.0012687372092	500.00268325698016
500.0124386769282	500.0005631179159	500.0044829293005	500.0014929168243	500.00137986227173	500.0036698011291	500.00210001740334	500.00110779605046	500.0002185070709	500.000396825357	500.00144458016416	500.0009678112973	500.00278190030974	500.00189713122643	500.0018811935683	500.00005499002856	500.0002924788778	500.00088667632497	500.0018820828765	500.00408180594826	500.0025978144682	500.0034927676439	500.00092226827604	500.0036048799723	500.00206361630444	500.00031775794156	500.00099979142584	500.00070113751525	500.0012575926943	500.00268325698016
500.0124386769282	500.0005631179159	500.0044829293005	500.0014581006145	500.00137986227173	500.0036698011291	500.00201298098574	500.00110779605046	500.0002185070709	500.000396825357	500.00144458016416	500.0009678112973	500.00276616216786	500.00189713122643	500.0018811935683	500.00005499002856	500.0002924788778	500.0008579061494	500.0018820828765	500.00408180594826	500.0025978144682	500.0034927676439	500.0009210848144	500.0036048799723	500.00206361630444	500.00029442739066	500.00097419653963	500.00070113751525	500.0012575926943	500.00266612603224
500.0124386769282	500.0005631179159	500.00445462783665	500.0014309477564	500.00136257782503	500.0036482810914	500.00198441261483	500.00110779605046	500.0002185070709	500.0003565674613	500.00139393442595	500.0009678112973	500.002693645146	500.00189713122643	500.0018811935683	500.00005499002856	500.0002924788778	500.0008579061494	500.0018820828765	500.00408180594826	500.0025896885199	500.0034927676439	500.0009210848144	500.0036048799723	500.00206361630444	500.000277858192	500.00097419653963	500.00070113751525	500.0012090847003	500.0025147029303
500.0124386769282	500.0005631179159	500.0044245680367	500.0014309477564	500.0012996616793	500.00358275804444	500.0019510033604	500.00110779605046	500.00021007591647	500.00030046809985	500.00137558571953	500.0009678112973	500.002693645146	500.00189713122643	500.0018811935683	500.00005499002856	500.0002924788778	500.0008579061494	500.0018820828765	500.00408180594826	500.0025896885199	500.00347933804954	500.00090695340714	500.0036048799723	500.00206361630444	500.000277858192	500.0009495965878	500.00070113751525	500.0012090847003	500.0023535850264
500.01215208558267	500.0005545428629	500.0044245680367	500.0014126132505	500.0012996616793	500.0034327663029	500.0019510033604	500.00110779605046	500.00021007591647	500.00030046809985	500.00137558571953	500.0009678112973	500.002693645146	500.00189713122643	500.0018811935683	500.00005499002856	500.0002924788778	500.0008270057693	500.0018820828765	500.0038940796433	500.0025896885199	500.00344574123625	500.00090695340714	500.0036048799723	500.00206361630444	500.000277858192	500.0009495965878	500.00070113751525	500.0012090847003	500.0023385961526
500.01209188101325	500.0005545428629	500.0044245680367	500.0013956850411	500.0012996616793	500.0034327663029	500.0019227198095	500.00110779605046	500.00021007591647	500.00030046809985	500.00137558571953	500.0009678112973	500.002693645146	500.00189713122643	500.0018811935683	500.00005384184414	500.0002924788778	500.0008270057693	500.0018820828765	500.0038690317388	500.0025896885199	500.00344574123625	500.00090695340714	500.0036048799723	500.00201570400554	500.00026526678175	500.0009495965878	500.00070113751525	500.0012090847003	500.0022213881957
500.01203607887555	500.0005545428629	500.0044245680367	500.0013956850411	500.0012996616793	500.0034327663029	500.0018982806038	500.00110779605046	500.00021007591647	500.00030046809985	500.00137558571953	500.0009678112973	500.002693645146	500.00189713122643	500.00187829205646	500.00005384184414	500.0002897249198	500.0008270057693	500.0018820828765	500.0038690317388	500.0025896885199	500.0034405473535	500.00090695340714	500.0036031103838	500.00201570400554	500.00026526678175	500.0009477854106	500.00070113751525	500.0012090847003	500.0022213881957
500.01203607887555	500.0005545428629	500.0044245680367	500.00137535921635	500.0012996616793	500.0034327663029	500.0018982806038	500.00110779605046	500.00021007591647	500.00030046809985	500.0013730859262	500.0009678112973	500.002693645146	500.00189713122643	500.001868002034	500.00005384184414	500.0002897249198	500.0007760017813	500.0018820828765	500.0038313144131	500.0025896885199	500.0034405473535	500.00090695340714	500.0036031103838	500.00201570400554	500.00026526678175	500.00093913520493	500.00070113751525	500.0012090847003	500.00220368787745
500.01203607887555	500.0005545428629	500.004383881365	500.00137535921635	500.0012996616793	500.00337171470005	500.0018982806038	500.0010967551614	500.00021007591647	500.00030046809985	500.00136288921243	500.0009410859291	500.002693645146	500.00189713122643	500.001868002034	500.00005384184414	500.0002897249198	500.0007760017813	500.0018820828765	500.0038313144131	500.0025896885199	500.0034256787243	500.00090695340714	500.003588210222	500.00201570400554	500.00026526678175	500.00093913520493	500.00070113751525	500.0012090847003	500.00210872951465
500.01203607887555	500.0005242128109	500.0043717166822	500.00137535921635	500.0012996616793	500.00337171470005	500.0018982806038	500.0010967551614	500.00021007591647	500.00028582021656	500.00136288921243	500.0009410859291	500.0026735656329	500.00189713122643	500.001868002034	500.00005384184414	500.0002897249198	500.0007742047908	500.0018820828765	500.00382111682256	500.0025896885199	500.0034256787243	500.0008939412241	500.003588210222	500.0019808662976	500.00026526678175	500.00091505677375	500.00070113751525	500.0012058977967	500.00210872951465
500.012031531276	500.0005242128109	500.0043717166822	500.00137535921635	500.0012996616793	500.003277169947	500.0018982806038	500.0010967551614	500.00021007591647	500.00027715307107	500.00136288921243	500.00091825255976	500.0026735656329	500.00189209987707	500.001868002034	500.00005384184414	500.0002897249198	500.0007742047908	500.0018820828765	500.00382111682256	500.0025896885199	500.0034187733355	500.0008939412241	500.003588210222	500.0019808662976	500.0002611674317	500.00087352496985	500.00070113751525	500.0012058977967	500.00210872951465
500.011958966975	500.0005170076893	500.0043717166822	500.00137535921635	500.0012859605776	500.0032736112105	500.00189815774274	500.0010967551614	500.0002012253425	500.00025368165933	500.00136288921243	500.0008843468056	500.0026735656329	500.00189209987707	500.001868002034	500.00005384184414	500.0002897249198	500.00076996186107	500.0018618636331	500.00382111682256	500.0025896885199	500.0034187733355	500.0008918381025	500.003588210222	500.0019808662976	500.0002482318156	500.00087352496985	500.00070113751525	500.0012058977967	500.0020886179049
500.011958966975	500.0005170076893	500.0043717166822	500.00137535921635	500.00119757829697	500.00327199282856	500.00188888922287	500.0010905694234	500.0002012253425	500.00025368165933	500.0013353181245	500.0008843468056	500.0026735656329	500.0017948045099	500.001868002034	500.00005384184414	500.0002897249198	500.00076996186107	500.0018618636331	500.00369728146825	500.0025540964366	500.0034187733355	500.0008918381025	500.003588210222	500.0019808662976	500.00023116307216	500.00087352496985	500.00069595881075	500.0012058977967	500.0020161593832
500.011958966975	500.00051299624806	500.00432316980033	500.00137535921635	500.0011849129872	500.00327199282856	500.00188888922287	500.0010905694234	500.0002012253425	500.00025368165933	500.00132233408533	500.0008843468056	500.0026735656329	500.00179018136225	500.001868002034	500.00005384184414	500.0002897249198	500.00074712809095	500.0018618636331	500.00369728146825	500.0025540964366	500.00339154250014	500.0008918381025	500.003588210222	500.0019808662976	500.00023116307216	500.00087352496985	500.00069595881075	500.0012058977967	500.0020161593832
500.011958966975	500.00051299624806	500.00432316980033	500.00137535921635	500.0011849129872	500.00301527427644	500.00186980969244	500.0010905694234	500.0001855281151	500.00025368165933	500.0012382587398	500.0008843468056	500.0026735656329	500.00179018136225	500.001868002034	500.00005384184414	500.0002897249198	500.00074712809095	500.00184906191953	500.00369728146825	500.00251123624844	500.00339154250014	500.0008918381025	500.003588210222	500.0019009970219	500.0002213953486	500.00083426928444	500.00069595881075	500.00118364830007	500.0019427277216
500.011958966975	500.00051299624806	500.00422091042844	500.00137535921635	500.00117493970544	500.00288763777957	500.0018298251961	500.0010905694234	500.0001855281151	500.00025368165933	500.0012054695399	500.0008843468056	500.0026735656329	500.00179018136225	500.001868002034	500.00005384184414	500.00028730610063	500.00074712809095	500.00184906191953	500.00369728146825	500.0024902202904	500.00334377293245	500.0008918381025	500.003588210222	500.0019009970219	500.00021975991734	500.0008198002638	500.00069595881075	500.00118364830007	500.0018327264365
500.011958966975	500.00051299624806	500.00417247266296	500.0013750132447	500.00117493970544	500.00288763777957	500.0017796873038	500.00107952001105	500.0001855281151	500.00025368165933	500.0012054695399	500.0008843468056	500.0026735656329	500.00178436633587	500.00186438731555	500.00005384184414	500.00028730610063	500.00074712809095	500.00184906191953	500.00369728146825	500.0024902202904	500.00334377293245	500.0008918381025	500.00356070668494	500.0019009970219	500.0002104774383	500.0008198002638	500.00069595881075	500.00118364830007	500.0018327264365
500.011958966975	500.00051299624806	500.00417247266296	500.0013750132447	500.00117493970544	500.00282897956964	500.0017796873038	500.0010656171758	500.0001855281151	500.00025368165933	500.0012054695399	500.0008843468056	500.0026735656329	500.00174052173554	500.00186438731555	500.00005384184414	500.00028730610063	500.0007455460937	500.00184906191953	500.00369728146825	500.0024437661267	500.00334377293245	500.0008918381025	500.00356070668494	500.0018683711876	500.0002104774383	500.0008118252706	500.00069595881075	500.00118364830007	500.0016273123028
500.011958966975	500.00051299624806	500.00416950806	500.0013750132447	500.0011532827051	500.0026991276348	500.00177789419297	500.0010656171758	500.0001855281151	500.00025368165933	500.0011703182665	500.0008843468056	500.002662700916	500.00174052173554	500.00186438731555	500.00005384184414	500.00028388873363	500.000728748929	500.00184906191953	500.00369728146825	500.0024437661267	500.0033394332018	500.0008918381025	500.00356070668494	500.0018305732965	500.0002104774383	500.0008118252706	500.00068524546725	500.00118364830007	500.0015100025694
500.011958966975	500.00051299624806	500.00416950806	500.0013678486319	500.0011042416201	500.0026072097242	500.00176591810776	500.0010572427347	500.0001855281151	500.00025368165933	500.0011703182665	500.0008843468056	500.002662700916	500.00174052173554	500.00186438731555	500.00005384184414	500.00028388873363	500.000728748929	500.00184906191953	500.00369728146825	500.00243806755503	500.00332189767886	500.0008918381025	500.00356070668494	500.0017820292557	500.0002104774383	500.0008118252706	500.00068524546725	500.00118364830007	500.00144862481534
500.011958966975	500.00051299624806	500.00416950806	500.0013629277851	500.0011042416201	500.0026072097242	500.00176591810776	500.0010572427347	500.0001855281151	500.00025368165933	500.00109821273105	500.00085360381814	500.002662700916	500.0017142481309	500.00180275231025	500.00004586298724	500.00028388873363	500.000728748929	500.00184906191953	500.00369728146825	500.0023950782458	500.00332189767886	500.0008827041293	500.00356070668494	500.00168438707266	500.0002104774383	500.0008118252706	500.00068524546725	500.00117328113305	500.001383249782
500.011958966975	500.00051299624806	500.00416768435	500.0013629277851	500.0011042416201	500.0026072097242	500.0017243527657	500.00104503191596	500.000184932734	500.00025368165933	500.0010799835013	500.0008223418769	500.0026491798918	500.00170041442897	500.00180275231025	500.00004586298724	500.0002695886912	500.000728748929	500.0018471666405	500.00354524632627	500.00235353752333	500.00332189767886	500.0008827041293	500.00356070668494	500.00162811888913	500.0002093232782	500.0008083173353	500.00068524546725	500.00117328113305	500.0013583301497
500.011958966975	500.00051299624806	500.00412132977044	500.0013496581344	500.0011042416201	500.0026072097242	500.0017243527657	500.00104503191596	500.000184932734	500.0002530927811	500.0010429705234	500.0008223418769	500.00257166848365	500.00170041442897	500.001761470727	500.00004586298724	500.0002695886912	500.0006849017237	500.0018471666405	500.00354524632627	500.0023427864688	500.0033204161388	500.0008827041293	500.00356070668494	500.0016175337986	500.0002093232782	500.0008083173353	500.00068524546725	500.00117328113305	500.0013583301497
500.011958966975	500.00049558992174	500.00412132977044	500.0013243973024	500.00105873067287	500.00257631740527	500.0017243527657	500.00104503191596	500.0001833654103	500.0002530927811	500.0010395887113	500.0008046242399	500.00255452123383	500.00170041442897	500.001761470727	500.00004586298724	500.0002695886912	500.0006849017237	500.0018471666405	500.0035184117979	500.0023427864688	500.0033204161388	500.000873106909	500.00356070668494	500.00158218506914	500.00017782087843	500.0007812936543	500.00068524546725	500.0011587343287	500.0013371702659
500.0118998996198	500.00049558992174	500.0041106707882	500.00127748876355	500.00105873067287	500.00257631740527	500.0017243527657	500.00104503191596	500.000173805069	500.0002530927811	500.0010395887113	500.0008046242399	500.0025287466792	500.0016950758499	500.001761470727	500.00004586298724	500.0002695886912	500.0006849017237	500.00183130532423	500.0035184117979	500.00227883037917	500.0033204161388	500.000873106909	500.003557871138	500.00158218506914	500.00017782087843	500.0007812936543	500.00068524546725	500.0011587343287	500.0013234285009
500.0118998996198	500.00049558992174	500.0041069275409	500.00127748876355	500.00105873067287	500.00257631740527	500.0017118497022	500.00104503191596	500.000173805069	500.0002530927811	500.0010395887113	500.0008046242399	500.00250139839085	500.00169279429184	500.001761470727	500.00004586298724	500.0002695886912	500.0006701528329	500.00183130532423	500.0035184117979	500.00227883037917	500.0033052338122	500.000864018765	500.003557871138	500.0015770033119	500.00017782087843	500.0007812936543	500.00068524546725	500.00115630937717	500.0012944911727
500.0118998996198	500.000492517125	500.0041069275409	500.00127748876355	500.00105873067287	500.0024915439585	500.0017118497022	500.00103931516884	500.0001716217641	500.0002530927811	500.0010395887113	500.0008039762842	500.00250139839085	500.00165435480466	500.001761470727	500.00004586298724	500.0002695886912	500.0006662497193	500.00183130532423	500.0035184117979	500.00224847626316	500.0033052338122	500.000864018765	500.003557871138	500.0015522899478	500.00017782087843	500.0007812936543	500.00068524546725	500.001121692616	500.0012944911727
500.0118998996198	500.000492517125	500.0041069275409	500.00124587600493	500.00105873067287	500.0024915439585	500.0017118497022	500.00099527118704	500.0001716217641	500.0002530927811	500.0010395887113	500.0007806593311	500.00249592004457	500.00165435480466	500.001761470727	500.00004564801566	500.0002674145942	500.0006586849828	500.00183130532423	500.00345296894585	500.00224847626316	500.0033052338122	500.0008585857687	500.003557871138	500.00152256078445	500.00016633996006	500.0007812936543	500.00068524546725	500.001121692616	500.00126195561484
500.0118998996198	500.0004830739785	500.0041069275409	500.00124587600493	500.00099891869627	500.00243823223843	500.0016986633842	500.00099527118704	500.0001615761503	500.0002530927811	500.0010395887113	500.0007806593311	500.0024267430294	500.00165435480466	500.001761470727	500.00004564801566	500.0002674145942	500.0006586849828	500.00183130532423	500.0034443143227	500.00224847626316	500.0033052338122	500.0008585857687	500.003557871138	500.00152256078445	500.00016633996006	500.0007812936543	500.00068524546725	500.001121692616	500.00124671203844
500.0118998996198	500.0004830739785	500.0041069275409	500.00124587600493	500.0009614482881	500.00243823223843	500.0016889572192	500.0009927534692	500.0001573641784	500.0002530927811	500.00101060864387	500.00077575670684	500.0024267430294	500.00165435480466	500.001744827888	500.00004564801566	500.0002674145942	500.0006586849828	500.00183130532423	500.00342775922644	500.00224847626316	500.0033052338122	500.0008585857687	500.0035482483358	500.00152256078445	500.00016633996006	500.0007812936543	500.0006611460239	500.001121692616	500.00122662669486
500.0118998996198	500.0004830739785	500.0041019679374	500.00124587600493	500.0009470873666	500.00243823223843	500.0016889572192	500.0009927534692	500.0001573641784	500.0002504320047	500.00101060864387	500.0007750397948	500.0024267430294	500.00165435480466	500.001744827888	500.00004564801566	500.0002563289862	500.00065253912913	500.00183130532423	500.0033439257604	500.0022338588289	500.0033052338122	500.00084595326155	500.0035482483358	500.0014572765516	500.00016363344037	500.0007812936543	500.0006611460239	500.001121692616	500.00121927881827
500.0118998996198	500.0004830739785	500.00408830437914	500.00124587600493	500.00087571952344	500.0024341743376	500.0016889572192	500.0009927534692	500.0001573641784	500.00023909754566	500.0009974121217	500.0007750397948	500.00242283504144	500.00159290575994	500.00174124809644	500.00004564801566	500.0002563289862	500.00065253912913	500.00183130532423	500.0033439257604	500.00215741075556	500.0033052338122	500.00084595326155	500.0035482483358	500.00139722822877	500.00016363344037	500.0007812936543	500.0006611460239	500.001121692616	500.00121927881827
500.0118998996198	500.0004830739785	500.00408830437914	500.00124587600493	500.0008596979843	500.0024341743376	500.0016771415133	500.0009927534692	500.0001573641784	500.00023909754566	500.0009802196419	500.0007750397948	500.00242283504144	500.0015466991704	500.0017132652613	500.00004564801566	500.0002563289862	500.00065253912913	500.0018298020717	500.0032640331072	500.00210897348165	500.0033052338122	500.00084595326155	500.0035482483358	500.0013799814262	500.0001620485166	500.0007812936543	500.0006611460239	500.001121692616	500.0012076060818
500.0118249592568	500.0004830739785	500.00408830437914	500.00124587600493	500.0008596979843	500.0024250337243	500.0016771415133	500.0009897470384	500.0001573641784	500.00023909754566	500.0009457664879	500.0007611640532	500.0024180744084	500.0015241869077	500.0017132652613	500.00004564801566	500.00025389813857	500.000629319105	500.00180983758855	500.0032640331072	500.002102424451	500.0033052338122	500.00084595326155	500.0035482483358	500.0013799814262	500.0001596964738	500.0007812936543	500.0006611460239	500.001121692616	500.0012076060818
500.0118078943617	500.0004830739785	500.0040405525178	500.00124587600493	500.0008568937488	500.0024250337243	500.00162316025495	500.0009897470384	500.0001573641784	500.00023909754566	500.0009457664879	500.00072968156553	500.0024180744084	500.0015241869077	500.0017050398428	500.00004564801566	500.00025389813857	500.000629319105	500.00180983758855	500.0032640331072	500.0020315669795	500.0033052338122	500.00084595326155	500.0035482483358	500.00136274044763	500.0001596964738	500.0007677679043	500.0006611460239	500.001121692616	500.00118206321764
500.0117858883957	500.0004830739785	500.0040405525178	500.00121518918274	500.0008483877276	500.0024250337243	500.00162316025495	500.0009897470384	500.0001573641784	500.00023909754566	500.00090968154495	500.00072968156553	500.0024101342467	500.00148265830995	500.0017050398428	500.00004564801566	500.00025389813857	500.000629319105	500.00180983758855	500.0032640331072	500.0020315669795	500.0033011895558	500.00084595326155	500.00353425329524	500.00136274044763	500.00015594773356	500.00073700622016	500.0006611460239	500.001121692616	500.00118206321764
500.0117858883957	500.00047157765204	500.0040405525178	500.00121518918274	500.0008483877276	500.0024250337243	500.00162316025495	500.0009897470384	500.0001573641784	500.00023909754566	500.00086522410965	500.00070712911804	500.0024101342467	500.00148265830995	500.0017050398428	500.00004564801566	500.00025389813857	500.000608868433	500.00180983758855	500.00323714145657	500.0020294919673	500.0033011895558	500.0008406225267	500.00353425329524	500.001350499053	500.00015594773356	500.00073700622016	500.0006611460239	500.001121692616	500.00118206321764
500.0117858883957	500.00047157765204	500.0040405525178	500.00121518918274	500.0008483877276	500.00241565723286	500.00162316025495	500.0009897470384	500.0001560948524	500.00023909754566	500.0008459286195	500.00070712911804	500.00238361632285	500.00148265830995	500.0017050398428	500.00004564801566	500.00025153229694	500.000608868433	500.00180983758855	500.00323714145657	500.0020294919673	500.00327260920125	500.0008406225267	500.00353425329524	500.001350499053	500.00015594773356	500.00073700622016	500.0006611460239	500.001121692616	500.0011738980602
500.0117824660671	500.00047157765204	500.00400351767007	500.00121518918274	500.00084424298893	500.00237001346466	500.00162316025495	500.0009856951222	500.0001560948524	500.00023909754566	500.0008459286195	500.00070712911804	500.00238361632285	500.0014683779412	500.0017050398428	500.00004564801566	500.00025153229694	500.00059723534713	500.00180983758855	500.00323714145657	500.00201845450437	500.00327260920125	500.0008406225267	500.00353425329524	500.001350499053	500.0001511787953	500.0007297461786	500.000659841094	500.0011051932803	500.0011547628758
500.01171820314863	500.00047157765204	500.00400351767007	500.00121518918274	500.00083776685636	500.00234905852955	500.00158410534556	500.0009592854183	500.0001560948524	500.00023909754566	500.0008187290207	500.00070712911804	500.00238361632285	500.00143679003344	500.0016937266638	500.00004564801566	500.00025153229694	500.0005783776371	500.0017874679992	500.00323714145657	500.00201571419	500.00327260920125	500.0008406225267	500.00353425329524	500.0013155934058	500.0001511787953	500.0007297461786	500.000659841094	500.0011051932803	500.0011547628758
500.01170815292596	500.00047157765204	500.00321692718995	500.00121518918274	500.00083640428306	500.002295448081	500.00158410534556	500.0009592854183	500.0001560948524	500.00023909754566	500.0008187290207	500.00070712911804	500.0023588634331	500.00143679003344	500.0016937266638	500.00004564801566	500.00025153229694	500.0005783776371	500.00178591009984	500.00323714145657	500.00199853074065	500.00326489638167	500.0008406225267	500.00350439556064	500.00127980562297	500.0001495878956	500.0007297461786	500.000659841094	500.0011051932803	500.0011547628758
500.0116847749864	500.00047157765204	500.0031190306468	500.00121518918274	500.00083640428306	500.0022740002958	500.00158410534556	500.00094823780825	500.0001560948524	500.00023909754566	500.0008187290207	500.0006989576062	500.0023588634331	500.00143679003344	500.0016937266638	500.00004564801566	500.00025153229694	500.00054976093037	500.00178591009984	500.00323714145657	500.00199853074065	500.00326489638167	500.0008406225267	500.00350439556064	500.0012481548661	500.0001495878956	500.0007297461786	500.000659841094	500.0011051932803	500.0011324067036
500.0116847749864	500.00047157765204	500.00295539293506	500.00121518918274	500.00083640428306	500.0022668984337	500.00156487007854	500.00094244103923	500.0001560948524	500.00023909754566	500.0008187290207	500.0006989576062	500.00235268877776	500.00143679003344	500.0016937266638	500.00004564801566	500.00024644665035	500.00054976093037	500.00178308080257	500.00323714145657	500.00199853074065	500.00325776261366	500.0008406225267	500.00350439556064	500.0012481548661	500.0001495878956	500.0007297461786	500.000659841094	500.0011051932803	500.0010942219725
500.0115955412416	500.00047157765204	500.00289746096183	500.0012140700293	500.00080729758486	500.0022244083198	500.00156487007854	500.00094244103923	500.0001560948524	500.00023909754566	500.00080520059976	500.0006989576062	500.00235268877776	500.00143679003344	500.0016937266638	500.00004564801566	500.0002462987533	500.00054976093037	500.00178308080257	500.00323714145657	500.00198772255413	500.0032204515301	500.0008406225267	500.00350439556064	500.0012481548661	500.0001495878956	500.0007297461786	500.00064179817593	500.00107301655777	500.0010942219725
500.0115955412416	500.00047049241994	500.00279304477755	500.00119829865724	500.0007945765645	500.00220882420643	500.00156487007854	500.00094244103923	500.0001560948524	500.00023909754566	500.00080520059976	500.0006989576062	500.00235268877776	500.00143679003344	500.0016937266638	500.00004564801566	500.0002440471495	500.00054976093037	500.0017429488511	500.00321800822155	500.0019392681866	500.0032204515301	500.0008406225267	500.00350439556064	500.0012481548661	500.0001495878956	500.0007297461786	500.00064179817593	500.00106033649274	500.0010942219725
500.0115955412416	500.00047049241994	500.0027483702788	500.00119829865724	500.00077968239356	500.00220882420643	500.0015530162199	500.00094244103923	500.0001557477479	500.00023909754566	500.0008008634825	500.0006989576062	500.00235268877776	500.00143679003344	500.0016937266638	500.00004564801566	500.00024133903395	500.0005479878691	500.0017429488511	500.00319989469335	500.0019392681866	500.0032204515301	500.0008367913664	500.00350439556064	500.0012146024001	500.0001495878956	500.0007297461786	500.00064179817593	500.00106033649274	500.00106978969256
500.011557999123	500.00047049241994	500.0027483702788	500.00117629530627	500.00077968239356	500.00220649295596	500.0015530162199	500.00094244103923	500.0001557477479	500.00023909754566	500.00079710019776	500.00069724653736	500.0023060398496	500.00143679003344	500.001687732231	500.00004564801566	500.00024133903395	500.0005479878691	500.0017429488511	500.0031679060758	500.0019392681866	500.0032204515301	500.0008367913664	500.00350439556064	500.0012146024001	500.0001495878956	500.0007297461786	500.00064179817593	500.00106033649274	500.00106978969256
500.011557999123	500.0004700673675	500.0027043155757	500.0011745469304	500.00076831542486	500.00216529617046	500.00153663591004	500.00094244103923	500.0001557477479	500.00023909754566	500.00077387574424	500.00069724653736	500.00227927851927	500.00143679003344	500.0016707355652	500.00004564801566	500.00024133903395	500.00054259989815	500.00170420530327	500.0031679060758	500.00193126410625	500.00321528557873	500.0008325824384	500.00350439556064	500.0012146024001	500.0001402024735	500.0007297461786	500.00063988095854	500.00106033649274	500.00105340911006
500.011557999123	500.0004700673675	500.002627992834	500.0011745469304	500.0007681497385	500.00215848583093	500.0015307466596	500.00094244103923	500.0001557477479	500.00023909754566	500.00077387574424	500.00069724653736	500.0022646938185	500.00143679003344	500.0016626155161	500.00004564801566	500.00023970287214	500.00054259989815	500.00170125255806	500.0031679060758	500.00193126410625	500.0032066920856	500.0008325824384	500.00350439556064	500.0012146024001	500.0001402024735	500.0007297461786	500.00063988095854	500.00106033649274	500.00105340911006
500.011557999123	500.0004700673675	500.00262090771486	500.0011745469304	500.0007681497385	500.00208923009467	500.0015307466596	500.00092966228914	500.0001557477479	500.00023909754566	500.00077387574424	500.00069724653736	500.00226351541585	500.00143557418806	500.0016626155161	500.00004564801566	500.00023970287214	500.00053517243725	500.00166457854016	500.0031371302536	500.0019246365426	500.0032066920856	500.0008325824384	500.00350439556064	500.00120127307696	500.0001402024735	500.0007297461786	500.00063988095854	500.00106033649274	500.00105340911006
500.01153053879267	500.0004700673675	500.0025714775456	500.0011745469304	500.0007681497385	500.00208923009467	500.0015190735536	500.0009055673736	500.00015520473124	500.00023909754566	500.0007559701949	500.0006938639298	500.00226351541585	500.00143557418806	500.0016626155161	500.00004564801566	500.00023970287214	500.00053517243725	500.00165103765096	500.00306734199495	500.0019246365426	500.00312597603954	500.0008325824384	500.00350439556064	500.00115378762064	500.0001402024735	500.0007297461786	500.00063988095854	500.00106033649274	500.0010254090418
500.0114595168863	500.00046739518234	500.0025714775456	500.00115446317346	500.0007263601307	500.00208923009467	500.0014945401401	500.0009055673736	500.00015520473124	500.0002352394193	500.0007559701949	500.0006817162654	500.00226351541585	500.0014109367557	500.0016626155161	500.00004564801566	500.00023970287214	500.00053517243725	500.00159328976696	500.00306734199495	500.0019213908168	500.0031235787916	500.0008325824384	500.00350439556064	500.00115378762064	500.0001402024735	500.0007297461786	500.0006317012216	500.00106033649274	500.0010254090418
500.0113042812703	500.00046739518234	500.00255196128484	500.00115446317346	500.0007170611566	500.00208923009467	500.0014818171341	500.0009055673736	500.00015520473124	500.00022630088614	500.00074379822814	500.0006817162654	500.0022142105049	500.0014109367557	500.0016175012281	500.0000454560126	500.00023970287214	500.00051767817047	500.00159328976696	500.00306734199495	500.0019213908168	500.0031235787916	500.00081735498173	500.00348796107784	500.00115378762064	500.0001402024735	500.0007297461786	500.0006247560049	500.00106033649274	500.00099209217973
500.0113042812703	500.00046739518234	500.00255193347436	500.0011287466112	500.00070019728	500.00207109243325	500.0014703409365	500.0009055673736	500.00015520473124	500.00022630088614	500.00073814127273	500.0006817162654	500.0022142105049	500.0013875172488	500.0016175012281	500.0000432239208	500.00023752670467	500.00050159934386	500.00159328976696	500.00306734199495	500.00191399985806	500.0031121006899	500.00081735498173	500.00348151931223	500.0011532416864	500.0001402024735	500.0007297461786	500.0006187861243	500.00106033649274	500.00099209217973
500.0112642287914	500.00046739518234	500.0025339491805	500.0011287466112	500.00070019728	500.00207109243325	500.0014703409365	500.0009055673736	500.0001462014726	500.00022630088614	500.00072128445646	500.0006817162654	500.00220289928154	500.0013875172488	500.00161395252917	500.00004016333156	500.00023752670467	500.0004977735128	500.00159328976696	500.00306734199495	500.00188480736125	500.0031121006899	500.0008158439475	500.00348151931223	500.00111003282444	500.0001402024735	500.0007297461786	500.0006116457625	500.00106033649274	500.00099209217973
500.0112642287914	500.00046225472073	500.0025197508242	500.0011287466112	500.00069048148765	500.00207109243325	500.0014703409365	500.0009055673736	500.00014477178985	500.00022630088614	500.0007205376531	500.0006775048556	500.0021762384876	500.0013875172488	500.0016136767776	500.00004016333156	500.0002353545664	500.0004891769165	500.00159328976696	500.00306734199495	500.00188480736125	500.0031121006899	500.0008158439475	500.00348151931223	500.0011053255161	500.0001402024735	500.0007297461786	500.000607520831	500.00106033649274	500.00099209217973
500.0112418781707	500.00046225472073	500.0024969088279	500.00112470652	500.0006904110527	500.00206078106294	500.00146898401067	500.0009055673736	500.00014013151883	500.00022630088614	500.00070606410503	500.0006775048556	500.0021762384876	500.0013875172488	500.0016136767776	500.0000372144778	500.0002353545664	500.00048845592346	500.0015524994957	500.00306734199495	500.0018808887114	500.0030880948372	500.0008158439475	500.00348151931223	500.0010778800472	500.0001388881019	500.0007297461786	500.000607520831	500.00106033649274	500.00099209217973
500.0112418781707	500.00046225472073	500.0024960968992	500.00112470652	500.000672821917	500.00206078106294	500.0014674430799	500.0009055673736	500.00014013151883	500.00022630088614	500.00070606410503	500.0006775048556	500.0021762384876	500.0013790045653	500.0016136767776	500.0000367938912	500.0002353545664	500.0004793705059	500.00153581618713	500.0030479159174	500.00185652749536	500.0030880948372	500.0008158439475	500.00348151931223	500.00106636734495	500.0001388881019	500.0007297461786	500.000607520831	500.00106033649274	500.00099209217973
500.0112418781707	500.0004527817654	500.00248014110025	500.00112470652	500.00066009759234	500.00206078106294	500.00142825859183	500.0009055673736	500.00014013151883	500.0002162344697	500.00070606410503	500.0006767530146	500.0021762384876	500.0013790045653	500.0016136767776	500.00003663424724	500.00023351644774	500.0004793705059	500.0015323435841	500.0030479159174	500.0018126638025	500.0030880948372	500.0008158439475	500.00348151931223	500.0010568000545	500.0001388881019	500.0007297461786	500.000607520831	500.0010441273982	500.0009806308019
500.0112418781707	500.0004467322495	500.00248014110025	500.00111957222555	500.00066009759234	500.00206078106294	500.0014231061067	500.0009055673736	500.00014013151883	500.0002162344697	500.00070606410503	500.00066721384593	500.0021762384876	500.0013790045653	500.0015954819271	500.00003544401653	500.0002200372702	500.0004793705059	500.00150213408654	500.0030479159174	500.0018126638025	500.0030880948372	500.0008158439475	500.0034623546037	500.00105094983746	500.0001388881019	500.0007297461786	500.000607520831	500.0010441273982	500.0009806308019
500.0112418781707	500.0004467322495	500.00248014110025	500.0010859259177	500.00066009759234	500.002022077712	500.0014231061067	500.0009055673736	500.00014013151883	500.0002162344697	500.00067441744784	500.0006401310976	500.0021762384876	500.00133545209536	500.00158517354083	500.00003430225274	500.0002200372702	500.00047884120914	500.00150213408654	500.0030479159174	500.0018126638025	500.0030880948372	500.0008158439475	500.0034623546037	500.0010228882793	500.00013793269363	500.0007297461786	500.000607520831	500.0010441273982	500.0009806308019
500.01120617190793	500.0004467322495	500.00244724098883	500.00107982674314	500.00066009759234	500.0020160306115	500.0014231061067	500.000903140629	500.00014013151883	500.0002162344697	500.00067441744784	500.0006401310976	500.0021762384876	500.001325750063	500.0015765618243	500.00003430225274	500.0002200372702	500.00047370847665	500.001459035653	500.00304449810585	500.00181111476473	500.0030880948372	500.0008158439475	500.0034623546037	500.0010228882793	500.00013793269363	500.0007297461786	500.00060644645566	500.0010441273982	500.0009806308019
500.01112750305396	500.0004467322495	500.00244724098883	500.0010462499787	500.0006585548836	500.0020160306115	500.0014195504905	500.0008800965553	500.00014013151883	500.0002162344697	500.00067441744784	500.00062393766393	500.0021762384876	500.0013223384751	500.0015765618243	500.00003430225274	500.0002200372702	500.00047370847665	500.0014448088241	500.00296019870945	500.00181111476473	500.0030532993347	500.0008158439475	500.0034623546037	500.00101834229577	500.00013121931096	500.00072929978796	500.00060239445685	500.0010441273982	500.0009784848551
500.01112750305396	500.0004467322495	500.00244460386966	500.0010462499787	500.000650578071	500.0020160306115	500.0014195504905	500.000870587835	500.00014013151883	500.0002162344697	500.000652822942	500.00062393766393	500.0021762384876	500.0013105835643	500.00156220138814	500.0000317851717	500.0002200372702	500.0004729041182	500.0014448088241	500.0029164429312	500.00177970059536	500.0030532993347	500.0008158439475	500.0034623546037	500.0009953118029	500.00013121931096	500.00072929978796	500.00059249333447	500.0010441273982	500.0009784848551
500.01112750305396	500.0004467322495	500.00243225238233	500.0010462499787	500.00063384993547	500.0020160306115	500.0014049666679	500.000870587835	500.00014013151883	500.0002162344697	500.000652822942	500.0006036841449	500.0021762384876	500.0013082214744	500.0015538933882	500.0000317851717	500.0002200372702	500.0004702853393	500.0014448088241	500.00288284011316	500.0017472561438	500.0030532993347	500.0008158439475	500.0034623546037	500.0009953118029	500.00013121931096	500.00071710607625	500.0005807963891	500.0010441273982	500.0009774072828
500.01112750305396	500.0004467322495	500.00241668647766	500.0010462499787	500.00063384993547	500.0020160306115	500.0014049666679	500.000870587835	500.00014013151883	500.0002162344697	500.000652822942	500.0006036841449	500.0021762384876	500.0013082214744	500.0015538933882	500.0000315861188	500.0002168433091	500.00045653521715	500.0014448088241	500.0028559613063	500.0017472561438	500.0030532993347	500.0008059704026	500.0034623546037	500.0009839258151	500.00013121931096	500.00071710607625	500.0005807963891	500.0010441273982	500.0009774072828
500.01112750305396	500.00044538526834	500.00241668647766	500.00103820004404	500.00063384993547	500.0020160306115	500.0013553821351	500.000870587835	500.00014013151883	500.0002162344697	500.000652822942	500.0006036841449	500.0021762384876	500.0013082214744	500.00152008060144	500.0000315861188	500.0002168433091	500.00045653521715	500.0014448088241	500.0028559613063	500.00174612444476	500.0030532993347	500.0008059704026	500.0034623546037	500.0009771501278	500.00013121931096	500.00071710607625	500.0005738860855	500.0010441273982	500.0009517788461
500.01112750305396	500.0004355435907	500.00241668647766	500.001033843474	500.0006269929575	500.0020134621228	500.0013428885271	500.0008668392905	500.00014013151883	500.0002162344697	500.000652822942	500.0006036841449	500.0021762384876	500.00128582558534	500.0015139234189	500.0000315861188	500.0002168433091	500.00045653521715	500.0014448088241	500.0028559613063	500.00174612444476	500.0030431450932	500.0008059704026	500.00344253734636	500.00095189321524	500.00013121931096	500.00071710607625	500.0005738860855	500.0010441273982	500.0009517788461
500.01112750305396	500.0004331460573	500.00241668647766	500.001033843474	500.0006269929575	500.0020134621228	500.0013330002402	500.0008668392905	500.00014013151883	500.0002162344697	500.000652822942	500.0006036841449	500.0021762384876	500.00126689956136	500.0015139234189	500.0000315861188	500.0002168433091	500.00045367199795	500.0014448088241	500.0028559613063	500.0017303667845	500.0030431450932	500.00080290925166	500.00344253734636	500.00095189321524	500.00013121931096	500.00071710607625	500.0005738860855	500.0010441273982	500.0009517788461
500.01110260871025	500.0004331460573	500.00241668647766	500.00102903679806	500.0006169042723	500.0020134621228	500.00131834492004	500.0008668392905	500.00014013151883	500.00021591689557	500.00064870999574	500.000599927551	500.0021762384876	500.00123590976233	500.0015139234189	500.0000315861188	500.0002168433091	500.00043494937086	500.0014448088241	500.0028559613063	500.0017303667845	500.0030335172664	500.00080290925166	500.00344253734636	500.00095189321524	500.00013121931096	500.00071710607625	500.0005738860855	500.0010441273982	500.0009445058804
500.01110260871025	500.0004262302749	500.00241668647766	500.00102903679806	500.0006169042723	500.0020134621228	500.00131834492004	500.0008618090163	500.00014013151883	500.00021591689557	500.0006324529182	500.000599927551	500.0021762384876	500.00123590976233	500.0015130161336	500.0000315861188	500.0002168433091	500.00043438277686	500.0014372715218	500.0028559613063	500.0017303667845	500.0030335172664	500.00080290925166	500.00344253734636	500.00095189321524	500.00013121931096	500.00071710607625	500.0005738860855	500.0010441273982	500.00093398000104
500.01110260871025	500.0004262302749	500.00238021669253	500.00102428147466	500.0006169042723	500.00199312373064	500.00131372328514	500.00086027203247	500.00014013151883	500.00021591689557	500.00061912722157	500.000599927551	500.0021762384876	500.00123590976233	500.0015130161336	500.0000315861188	500.0002129979644	500.00042770059684	500.0014372715218	500.0028550725094	500.0017193295398	500.0030335172664	500.0007973089409	500.00344253734636	500.00094145893314	500.00013121931096	500.00071710607625	500.0005738860855	500.0010441273982	500.0009095869885
500.01110260871025	500.0004262302749	500.00238021669253	500.00101942456797	500.0006169042723	500.00199312373064	500.00131372328514	500.00085565572783	500.00014013151883	500.00021591689557	500.00061912722157	500.000599927551	500.0021762384876	500.00123590976233	500.0015026800884	500.0000315861188	500.0002129979644	500.00042770059684	500.0014372715218	500.0028550725094	500.00169743575793	500.0030335172664	500.0007973089409	500.00344253734636	500.00092291587316	500.00013121931096	500.00071710607625	500.0005738860855	500.0010441273982	500.0009095869885
500.01110260871025	500.0004234913324	500.00238021669253	500.00101942456797	500.0006169042723	500.00198682258105	500.00129456197647	500.00085565572783	500.0001364125148	500.00021591689557	500.0005993108674	500.00059686433264	500.0021762384876	500.00123590976233	500.0015026800884	500.0000302507473	500.0002129979644	500.00042770059684	500.0014372715218	500.0028550725094	500.00169743575793	500.0030291725368	500.0007745468193	500.00344253734636	500.0009137258869	500.00013121931096	500.0007162745315	500.0005738860855	500.00102522376454	500.0008926905291
500.01099857579845	500.0004234913324	500.00238021669253	500.0009975246587	500.0006169042723	500.00195275934914	500.00129456197647	500.0008543889107	500.0001364125148	500.00021591689557	500.0005993108674	500.00059510057736	500.00217536008626	500.00123590976233	500.0015026800884	500.0000302507473	500.0002129979644	500.00042770059684	500.00143302056483	500.00284194227623	500.0016934693339	500.00301301330995	500.0007745468193	500.00344253734636	500.0009007138679	500.00012885471193	500.0007162745315	500.00056869987907	500.00102522376454	500.00088307389314
500.01099857579845	500.0004234913324	500.00238021669253	500.0009927782001	500.0006169042723	500.00195275934914	500.00129456197647	500.0008543889107	500.0001364125148	500.00021591689557	500.00059379203225	500.0005940818874	500.0021376534188	500.00121951138016	500.00149011304745	500.0000302507473	500.0002129979644	500.00042770059684	500.00143302056483	500.00284194227623	500.0016934693339	500.00298746799467	500.0007745468193	500.00344253734636	500.00089465444444	500.00012490425183	500.0007162745315	500.00056869987907	500.00102522376454	500.00088307389314
500.01099857579845	500.0004224728048	500.00238021669253	500.0009927782001	500.0006169042723	500.00195275934914	500.00129456197647	500.0008543889107	500.0001364125148	500.00021591689557	500.0005926529732	500.0005738678118	500.0021357508737	500.00121951138016	500.00149011304745	500.0000302507473	500.0002091950292	500.00042244078116	500.00143302056483	500.00284194227623	500.0016796099287	500.00298746799467	500.0007745468193	500.00344253734636	500.0008780663565	500.00012490425183	500.0007162745315	500.0005595540644	500.0010247365365	500.00088307389314
500.01099857579845	500.0004224728048	500.00238021669253	500.0009722844343	500.0006169042723	500.0019284261478	500.00129456197647	500.0008505468824	500.0001364125148	500.00021591689557	500.0005834804895	500.00057368948336	500.0021357508737	500.00121951138016	500.00149011304745	500.0000302507473	500.0002091950292	500.00041774569104	500.00143302056483	500.0028418177434	500.0016796099287	500.0029689287145	500.0007745468193	500.00344253734636	500.0008780663565	500.00012490425183	500.0007162745315	500.0005595540644	500.0010247365365	500.00088307389314
500.010998565128	500.0004168692788	500.0023770546938	500.00096188455035	500.0006169042723	500.00192188594303	500.00129456197647	500.00082615181714	500.0001364125148	500.00021591689557	500.00057617081194	500.00056689908604	500.00210197339027	500.00121951138016	500.00146621151174	500.0000302507473	500.0002091950292	500.00041774569104	500.00143302056483	500.00283650072595	500.0016796099287	500.0029689287145	500.0007745468193	500.00344253734636	500.00086621519716	500.00012490425183	500.0007162745315	500.0005595540644	500.00100806864583	500.0008768021729
500.01098233363194	500.00041513038724	500.0023770546938	500.0009572420431	500.00061436800775	500.0019108922216	500.00129456197647	500.0008232061285	500.0001364125148	500.00021591689557	500.00057617081194	500.0005645553798	500.00210051605177	500.00118812215635	500.00146621151174	500.0000302507473	500.0002091950292	500.00041774569104	500.00143302056483	500.0028148295272	500.0016796099287	500.00294328052064	500.0007745468193	500.00344253734636	500.0008552856703	500.00012490425183	500.0007093310741	500.0005595540644	500.00100806864583	500.00086568544936
500.01098233363194	500.00041291816797	500.0023757778532	500.0009572420431	500.0006134406105	500.0019108922216	500.00129456197647	500.0008232061285	500.0001364125148	500.0002154610394	500.00057617081194	500.0005469427092	500.00209724262777	500.00118812215635	500.00146621151174	500.00002867049005	500.0002091950292	500.00040306880555	500.0014186068188	500.0027576380524	500.0016680729243	500.00292165834844	500.0007745468193	500.00344253734636	500.0008552856703	500.00012490425183	500.0007093310741	500.0005595540644	500.00100806864583	500.0008525242573
500.01098233363194	500.00041291816797	500.0023757778532	500.0009572420431	500.0006134406105	500.00189621769516	500.00129456197647	500.00080235612336	500.0001364125148	500.0002154610394	500.00057391859417	500.0005120908287	500.0020774743801	500.0011721973457	500.00146621151174	500.00002867049005	500.0002091950292	500.00039838100935	500.0014186068188	500.0027576380524	500.0016680729243	500.0029092523318	500.0007745468193	500.0034073971807	500.0008393780463	500.00012490425183	500.0007003354524	500.0005595540644	500.000996765582	500.0008497371531
500.01098233363194	500.00041291816797	500.00236811364067	500.0009403769753	500.00060678922483	500.00189621769516	500.001283335457	500.0007934773668	500.0001364125148	500.0002154610394	500.00057391859417	500.0005120908287	500.0020774743801	500.0011648390737	500.00146621151174	500.00002867049005	500.0002091950292	500.00039838100935	500.0014186068188	500.0027576380524	500.0016510269229	500.0029092523318	500.0007745468193	500.0034073971807	500.0008393780463	500.00012490425183	500.0007003354524	500.0005595540644	500.000996765582	500.00084768165266
500.01098233363194	500.00041291816797	500.00236811364067	500.0009373852797	500.00060678922483	500.00189621769516	500.001283335457	500.0007934773668	500.0001364125148	500.0002154610394	500.00057391859417	500.0005120908287	500.0020774304683	500.0011628841034	500.00146621151174	500.00002867049005	500.0002091950292	500.0003964757702	500.0014186068188	500.0027576380524	500.0016510269229	500.0028889029554	500.0007745468193	500.0034073971807	500.0008393570816	500.00012490425183	500.0007003354524	500.00055562655507	500.000996765582	500.0008452090962
500.01098233363194	500.0004123388476	500.00236811364067	500.000930505258	500.00059702498334	500.00188672931006	500.001283335457	500.0007934773668	500.0001364125148	500.0002154610394	500.00057391859417	500.00050694731124	500.002073160936	500.001156989594	500.0014547099069	500.00002867049005	500.0002091950292	500.0003828201204	500.00141462643654	500.0027576380524	500.0016510269229	500.0028889029554	500.0007745468193	500.0034073971807	500.0008292912125	500.00012490425183	500.0007003354524	500.00055562655507	500.000996765582	500.0008452090962
500.01098233363194	500.0004123388476	500.00236811364067	500.000930505258	500.0005941629447	500.0018774470066	500.001283335457	500.00079239420756	500.0001364125148	500.0002154610394	500.00057391859417	500.00050694731124	500.0020634551571	500.00114474279803	500.0014547099069	500.00002867049005	500.0002091950292	500.0003798053119	500.001388370009	500.0027576380524	500.00165022417673	500.0028889029554	500.0007745468193	500.0034073971807	500.0008292912125	500.00012490425183	500.0007003354524	500.00055562655507	500.0009931430653	500.0008282239909
500.01098233363194	500.0004048710728	500.00236811364067	500.0009197520111	500.0005941629447	500.0018774470066	500.001283335457	500.00079239420756	500.0001364125148	500.0002154610394	500.00057391859417	500.00048759259516	500.0020634551571	500.00114474279803	500.0014497930993	500.00002867049005	500.0002091950292	500.0003787918106	500.0013710342152	500.0027576380524	500.00165022417673	500.00288838863185	500.0007745468193	500.0034073971807	500.0008176945308	500.00012490425183	500.0006844083936	500.0005473016056	500.0009913975129	500.00082299796946
500.01098233363194	500.0004048710728	500.0023533819814	500.00089047481504	500.0005904008125	500.00185299264484	500.001283335457	500.00079239420756	500.0001364125148	500.0002154610394	500.00056377259955	500.00048759259516	500.0020634551571	500.0011259061712	500.0014497930993	500.00002867049005	500.0002091950292	500.0003787918106	500.0013710342152	500.0027576380524	500.00165022417673	500.00288838863185	500.0007745468193	500.0034073971807	500.0008176945308	500.00012490425183	500.0006844083936	500.0005473016056	500.0009913975129	500.0008217327747
500.01098233363194	500.0004048710728	500.00234761736345	500.0008770116099	500.0005904008125	500.00185299264484	500.001283335457	500.0007789833026	500.0001364125148	500.0002154610394	500.0005565563583	500.00048759259516	500.0020634551571	500.00111356956876	500.00144544373273	500.00002867049005	500.0002091950292	500.0003787918106	500.0013710342152	500.0027576380524	500.00165022417673	500.00288838863185	500.0007745468193	500.0034073971807	500.0008119566773	500.00012490425183	500.0006844083936	500.0005468745462	500.0009913975129	500.00081980387336
500.01098233363194	500.0004048710728	500.0023412637931	500.0008600842405	500.0005904008125	500.00185299264484	500.001283335457	500.0007789833026	500.0001364125148	500.0002154610394	500.0005565563583	500.00048759259516	500.0020634551571	500.0011128725443	500.00143516926187	500.00002867049005	500.0002091950292	500.0003787918106	500.0013644609688	500.0027576380524	500.00165022417673	500.00288838863185	500.0007745468193	500.0034073971807	500.00079327990437	500.00012490425183	500.0006844083936	500.0005468745462	500.0009913975129	500.0008181141768
500.0109751733213	500.0004048710728	500.0023213730535	500.000842984979	500.0005904008125	500.00185299264484	500.00128218206635	500.0007760313981	500.00013588499587	500.0002154610394	500.0005565563583	500.00048751183994	500.00205433927516	500.0011019239102	500.00143516926187	500.00002867049005	500.0002091950292	500.0003775870395	500.0013644609688	500.0027576380524	500.00165022417673	500.00288838863185	500.0007745468193	500.0034073971807	500.00079327990437	500.00012490425183	500.0006844083936	500.0005468745462	500.0009913975129	500.0008079873753
500.0109751733213	500.0004048710728	500.00231222124853	500.00083433663053	500.000590049102	500.00185299264484	500.00127809297703	500.00077191087325	500.00013588499587	500.0002154610394	500.0005565563583	500.00046477143894	500.00204081386687	500.0011019239102	500.00143516926187	500.00002867049005	500.00020751410875	500.0003743511878	500.0013644609688	500.0027471195051	500.00165022417673	500.0028792660333	500.0007745468193	500.0034073971807	500.00079327990437	500.000120889273	500.0006844083936	500.0005468745462	500.0009913975129	500.0008079873753
500.01095446263605	500.0004048710728	500.00231222124853	500.00083433663053	500.00058780354976	500.001845813627	500.0012612863789	500.00077191087325	500.00013588499587	500.0002154610394	500.00055269737555	500.00046477143894	500.0020325383275	500.0011019239102	500.00143516926187	500.00002867049005	500.0001993818012	500.00037091137625	500.0013644609688	500.0027209098884	500.00165022417673	500.0028585706448	500.0007745468193	500.0034073971807	500.00079327990437	500.000120889273	500.00067249894084	500.0005468745462	500.0009913975129	500.0008079873753
500.01095446263605	500.0004048710728	500.00230528488595	500.0008338249095	500.00058780354976	500.0018417971838	500.0012612863789	500.00077191087325	500.00013588499587	500.0002154610394	500.00055269737555	500.0004640413068	500.0020325383275	500.0011019239102	500.00143516926187	500.00002867049005	500.00019605879044	500.00036651218153	500.0013644609688	500.0027094218579	500.00165022417673	500.0028585706448	500.0007736802864	500.0034073971807	500.00079327990437	500.0001202256706	500.00067237005965	500.0005468745462	500.0009913975129	500.00079518620834
500.01095446263605	500.0004048710728	500.00230528488595	500.0008338249095	500.0005837907866	500.0018417971838	500.0012450295565	500.00077191087325	500.0001353632732	500.0002154610394	500.00055269737555	500.0004640413068	500.0020325383275	500.0011019239102	500.00143516926187	500.0000281267138	500.00019605879044	500.00036325385275	500.0013644609688	500.00269694040543	500.00165022417673	500.0028585706448	500.00077176516214	500.0034073971807	500.00079178157387	500.00011937947875	500.0006714663368	500.00054429461517	500.0009913975129	500.00079518620834
500.0109344875688	500.0004048710728	500.00230528488595	500.000832455139	500.00057555027735	500.0018417971838	500.0012450295565	500.00077191087325	500.0001353632732	500.000212594928	500.0005463192971	500.0004623747234	500.0020325383275	500.0011019239102	500.00143516926187	500.000028041332	500.00019605879044	500.00035642685424	500.00136174268096	500.00268530822666	500.00165022417673	500.0028585706448	500.00077176516214	500.0034073971807	500.00079178157387	500.00011937947875	500.0006714663368	500.00054151661584	500.0009894135582	500.0007909197001
500.0109344875688	500.0004048710728	500.00230528488595	500.00081057277595	500.00057161387514	500.0018417971838	500.0012432113102	500.0007700346682	500.0001353632732	500.000212594928	500.0005463192971	500.0004499539451	500.0020325383275	500.00110125258294	500.00143516926187	500.00002724193934	500.00019605879044	500.0003555138322	500.00136174268096	500.00266046020306	500.00165022417673	500.0028585706448	500.00077176516214	500.0034073971807	500.00079178157387	500.00011937947875	500.0006664029424	500.000540037346	500.0009861876248	500.00078231897675
500.0109344875688	500.0004048710728	500.00230528488595	500.00080376382175	500.00056334697	500.0018417971838	500.00123984354366	500.0007700346682	500.000129813574	500.000212594928	500.0005463192971	500.0004499539451	500.00201332285724	500.0010850408834	500.00143516926187	500.00002724193934	500.0001957872745	500.0003541307406	500.0013488277163	500.0026536250022	500.00165022417673	500.00283701207314	500.0007716454438	500.0034073971807	500.00079178157387	500.00011937947875	500.0006583381199	500.000540037346	500.0009861876248	500.00077497144076
500.010895309623	500.0004048710728	500.00230528488595	500.00080376382175	500.00056334697	500.0018417971838	500.00123984354366	500.0007700346682	500.0001284540671	500.00021056097904	500.000539133536	500.0004499539451	500.00201332285724	500.0010850408834	500.00143516926187	500.00002724193934	500.0001928287555	500.0003541307406	500.0013449615859	500.0026536250022	500.00165022417673	500.00283138172625	500.0007716454438	500.0034073971807	500.00078510337937	500.0001187435266	500.0006540947013	500.000540037346	500.0009782941385	500.00077497144076
500.010895309623	500.0004048710728	500.00230528488595	500.0007957828077	500.00056334697	500.0018417971838	500.00123984354366	500.0007700346682	500.0001284540671	500.00021056097904	500.000539133536	500.0004499539451	500.00201332285724	500.00108394257813	500.00143516926187	500.00002724193934	500.0001928287555	500.0003498552971	500.0013449615859	500.00265361824313	500.00165022417673	500.00283138172625	500.0007716454438	500.0034073971807	500.00078510337937	500.0001187435266	500.0006540947013	500.000540037346	500.0009782941385	500.00077497144076
500.010895309623	500.0004048710728	500.00230528488595	500.0007950101521	500.00056334697	500.0018408490839	500.00123984354366	500.0007700346682	500.0001284540671	500.00021056097904	500.0005357100913	500.0004499539451	500.0020054059435	500.001080380123	500.0014203718674	500.00002724193934	500.0001928287555	500.0003498552971	500.0013449615859	500.0026456940731	500.00165022417673	500.00283138172625	500.0007656412461	500.0034073971807	500.00078510337937	500.0001187435266	500.000647303019	500.000540037346	500.0009782941385	500.0007719360604
500.010895309623	500.0004048710728	500.00230528488595	500.0007950101521	500.00056334697	500.00183442382166	500.00123984354366	500.00076077561573	500.0001284540671	500.00021056097904	500.00053197117694	500.0004499539451	500.0020054059435	500.0010743160932	500.0014203718674	500.00002724193934	500.00019080677754	500.0003498552971	500.0013449615859	500.0026332366771	500.00165022417673	500.0028313777512	500.00075625590074	500.0034073971807	500.00078510337937	500.0001187435266	500.0006462018214	500.00053794858746	500.0009782941385	500.0007636457003
500.010895309623	500.0004048710728	500.00230528488595	500.00077954423773	500.00056334697	500.0018295700133	500.00123984354366	500.00076077561573	500.00012736658636	500.00021056097904	500.00053197117694	500.0004499539451	500.0020054059435	500.00106906831525	500.0014203718674	500.00002724193934	500.00019080677754	500.0003498552971	500.00132608012876	500.00261420112065	500.00165022417673	500.0028313777512	500.0007500434589	500.0034073971807	500.00077734288095	500.0001168720259	500.0006392900116	500.00053794858746	500.00096997563674	500.00075919615483
500.010895309623	500.0004048710728	500.00230528488595	500.00076847860186	500.00055905170336	500.00181418813764	500.00123341447073	500.00076077561573	500.00012736658636	500.00021056097904	500.00052363152906	500.0004495959923	500.0020054059435	500.0010582216369	500.0014203718674	500.00002724193934	500.0001895378376	500.0003498552971	500.0013176464439	500.0026134156893	500.00165022417673	500.0028313777512	500.0007500434589	500.0034073971807	500.00077734288095	500.0001168720259	500.0006392900116	500.00053794858746	500.00096997563674	500.00075919615483
500.010895309623	500.0004004855115	500.00230528488595	500.0007679324192	500.00055905170336	500.0018041288062	500.0012234484209	500.00076077561573	500.00012736658636	500.0002103060884	500.00052363152906	500.0004495959923	500.0020054059435	500.0010582216369	500.0014203718674	500.00002724193934	500.0001895378376	500.0003498552971	500.0013176464439	500.00261194119486	500.00165022417673	500.002831290219	500.00073844500616	500.0034073971807	500.0007753336963	500.0001168720259	500.0006337603701	500.00053794858746	500.00096997563674	500.00075919615483
500.010895309623	500.0003984091232	500.0022952841348	500.0007679324192	500.0005408699176	500.00180160291404	500.0012234484209	500.00076028495505	500.00012736658636	500.0002103060884	500.00052363152906	500.0004495959923	500.0019939837261	500.0010582216369	500.0014203718674	500.000026805745	500.0001895378376	500.00034796276975	500.00130827215946	500.0025859931191	500.00164637839345	500.002831290219	500.00073844500616	500.00340239120123	500.0007753336963	500.0001168720259	500.0006337603701	500.00053704634746	500.00096997563674	500.00075054737755
500.010895309623	500.0003984091232	500.0022952841348	500.00076497944957	500.0005282262483	500.0017804889948	500.0012234484209	500.00076028495505	500.00012736658636	500.0002103060884	500.00052363152906	500.0004495959923	500.0019939837261	500.001054982058	500.0014203718674	500.000026805745	500.0001895378376	500.0003456183749	500.00130827215946	500.0025859931191	500.00164637839345	500.00283029350794	500.00073844500616	500.00340239120123	500.0007724013084	500.0001168720259	500.0006337603701	500.00053704634746	500.00096997563674	500.00075054737755
500.010895309623	500.0003984091232	500.00228437061503	500.00074710797605	500.0005282262483	500.0017804889948	500.00122256032085	500.00076028495505	500.0001257431101	500.0002103060884	500.0005221828046	500.0004495959923	500.0019939837261	500.001054982058	500.0014203718674	500.000026805745	500.0001895378376	500.00034160730115	500.00129680441563	500.00258204168233	500.00164637839345	500.0028002472958	500.00073844500616	500.00340239120123	500.0007724013084	500.0001168720259	500.0006337603701	500.0005342832434	500.00096997563674	500.0007414420467
500.010895309623	500.0003984091232	500.00228437061503	500.00072704722135	500.00052024690774	500.0017801302203	500.00121580742945	500.0007504341186	500.0001244474415	500.0002103060884	500.00051456335217	500.00043612648227	500.0019841081915	500.00102540747844	500.0014203718674	500.000026805745	500.0001895378376	500.00034160730115	500.00128899468103	500.0025799284519	500.00164536060015	500.0028002472958	500.00073844500616	500.00340239120123	500.0007724013084	500.0001168720259	500.0006337603701	500.0005273897405	500.00096997563674	500.0007333455989
500.010895309623	500.0003915270182	500.00228437061503	500.00072704722135	500.00051658926355	500.0017662447284	500.00121580742945	500.0007504341186	500.00012302502796	500.00020906665895	500.00051456335217	500.00043302953	500.00196802858125	500.00102377312584	500.0014203718674	500.0000265687727	500.0001895378376	500.00034160730115	500.00128899468103	500.00256336751517	500.00164536060015	500.0028002472958	500.00073844500616	500.00340239120123	500.0007599713973	500.0001143937218	500.0006337603701	500.0005273318999	500.00096997563674	500.0007242045971
500.01089113407494	500.0003915270182	500.00228437061503	500.00072704722135	500.00051658926355	500.0017662447284	500.00121580742945	500.0007456154317	500.00012298736397	500.00020906665895	500.00051330291586	500.00043302953	500.00196802858125	500.0010228564944	500.0014203718674	500.0000265687727	500.0001895378376	500.0003384509147	500.00126994778293	500.00256336751517	500.00163385903386	500.0028002472958	500.00073844500616	500.00340239120123	500.0007599713973	500.0001143937218	500.0006337603701	500.0005273318999	500.00096997563674	500.0007242045971
500.01089113407494	500.0003915270182	500.00228437061503	500.00072704722135	500.0005058061853	500.0017662447284	500.0012054417573	500.0007456154317	500.00012298736397	500.00020906665895	500.00051330291586	500.00043212626287	500.00196802858125	500.0010226492866	500.0014203718674	500.0000265687727	500.0001895378376	500.0003384509147	500.00126994778293	500.00256336751517	500.00163385903386	500.0028002472958	500.00073844500616	500.00340239120123	500.0007599713973	500.0001143937218	500.0006337603701	500.0005259471998	500.00096997563674	500.00072150702584
500.01089113407494	500.0003915270182	500.00228437061503	500.00072704722135	500.0005053297074	500.0017662447284	500.00119443857284	500.0007456154317	500.00012298736397	500.00020906665895	500.00051330291586	500.00042856947425	500.00196802858125	500.0010224799775	500.0014203718674	500.0000265687727	500.00018932808325	500.000326590207	500.00126994778293	500.00256336751517	500.00162464885335	500.0027886748778	500.00073844500616	500.0034006863925	500.00075684084436	500.0001143937218	500.0006331141837	500.0005259471998	500.00096997563674	500.00071633562794
500.01089113407494	500.0003890163597	500.00228437061503	500.00072704722135	500.00050037049664	500.0017662447284	500.00118457903216	500.0007456154317	500.000122208293	500.00020906665895	500.00050761141375	500.00042082513465	500.00196802858125	500.0010203232347	500.0014203718674	500.0000265687727	500.00018932808325	500.000326590207	500.00126994778293	500.00256336751517	500.00162464885335	500.0027886748778	500.00073844500616	500.0034006863925	500.00075684084436	500.0001143937218	500.0006331141837	500.0005259471998	500.00096997563674	500.0007117122858
500.01089113407494	500.0003890163597	500.00228086571275	500.00072704722135	500.0004892840792	500.0017537446014	500.001184051119	500.0007456154317	500.000122208293	500.00020906665895	500.00049981489934	500.00041913953345	500.0019467774184	500.00100483621793	500.0014203718674	500.0000265687727	500.0001857775983	500.000326590207	500.0012637522931	500.00256336751517	500.0016238453801	500.00277014950336	500.00073844500616	500.0034006863925	500.00075684084436	500.0001143937218	500.0006291538162	500.0005259471998	500.00096997563674	500.0007087136564
500.01089113407494	500.0003879791221	500.00228086571275	500.00072020007275	500.0004892840792	500.0017537446014	500.00117752671156	500.0007382599323	500.000122208293	500.00020817889134	500.00049981489934	500.00040471664107	500.0019467774184	500.00100275951775	500.0014203718674	500.0000265687727	500.0001857775983	500.00032369522137	500.0012637522931	500.00256336751517	500.0016238453801	500.00277014950336	500.0007350536603	500.00339125403895	500.0007549193426	500.0001102241426	500.0006279676602	500.0005259471998	500.0009697118917	500.0007079493307
500.01089113407494	500.0003879791221	500.00228086571275	500.00071052947084	500.0004892840792	500.0017416257082	500.0011756106008	500.00073656809974	500.000122208293	500.00020817889134	500.0004991602326	500.0004003133001	500.0019467774184	500.00099630085543	500.0014203718674	500.0000265687727	500.0001857775983	500.00032369522137	500.0012621300211	500.00256093752364	500.0016217802968	500.00275738557	500.00073380668556	500.00339125403895	500.00075137911944	500.0001102241426	500.0006272358904	500.0005259471998	500.0009697118917	500.0007079493307
500.0108770065975	500.0003879791221	500.00228086571275	500.00070521790747	500.0004845510672	500.00172958199533	500.001163694427	500.00073656809974	500.000122208293	500.0002078222443	500.00049657140244	500.0004003133001	500.0019467774184	500.00099395879744	500.001414062351	500.0000265687727	500.0001857775983	500.00032369522137	500.00124917821154	500.00255269574365	500.0016127752492	500.00275086184	500.000733479411	500.00339125403895	500.00074618843246	500.0001102241426	500.0006220240804	500.0005259471998	500.0009697118917	500.0007079493307
500.0108770065975	500.0003879791221	500.00228086571275	500.0006996509117	500.0004800301946	500.00172958199533	500.001163694427	500.00073656809974	500.000122208293	500.0002071607979	500.000493553871	500.00039822713416	500.0019467774184	500.0009873559156	500.001414062351	500.0000265687727	500.0001821652502	500.0003224556639	500.00124342200473	500.00254679055894	500.0016120680764	500.0027474769632	500.000733479411	500.00339125403895	500.00074618843246	500.0001102241426	500.00061977239085	500.00052591961395	500.0009697118917	500.0007079493307
500.0108570877921	500.0003812265138	500.00228086571275	500.00069643174936	500.0004800301946	500.0017226433748	500.001163694427	500.00073656809974	500.000122208293	500.0002071607979	500.00049288108414	500.00039822713416	500.0019467774184	500.0009850240195	500.001414062351	500.0000265687727	500.0001821652502	500.0003224556639	500.00123357444795	500.00254679055894	500.00159585148197	500.0027474769632	500.00073311465127	500.00339125403895	500.00073931593573	500.0001102241426	500.00061977239085	500.00052591961395	500.00096293914396	500.0007079493307
500.0108570877921	500.0003812265138	500.0022757793975	500.00068627057004	500.0004794062583	500.0017226433748	500.001163694427	500.00073656809974	500.000122208293	500.000202451976	500.0004888148697	500.00039822713416	500.0019467774184	500.00097435901597	500.001414062351	500.0000265687727	500.0001821652502	500.00031738087256	500.00122156981706	500.00253641164	500.00157922236764	500.00274672570487	500.00073311465127	500.00339125403895	500.0007229262019	500.0001102241426	500.00061977239085	500.00052591961395	500.0009622695252	500.0007079493307
500.0108570877921	500.0003812265138	500.0022757793975	500.00068075660295	500.0004794062583	500.00172243396196	500.0011594834384	500.00073656809974	500.000120714421	500.00020141590306	500.0004888148697	500.0003938274061	500.0019399687711	500.00097073250043	500.001414062351	500.0000265687727	500.0001821652502	500.00031738087256	500.00122156981706	500.00253641164	500.00157922236764	500.0027379063839	500.00073311465127	500.00339125403895	500.0007166022626	500.00010955443616	500.00061977239085	500.00052551540927	500.0009622695252	500.0007079493307
500.01085353962804	500.0003812265138	500.0022757793975	500.00068075660295	500.0004794062583	500.00172243396196	500.0011594834384	500.00073656809974	500.00012031101255	500.00020141590306	500.0004833900545	500.00039226850316	500.0019399687711	500.00096538743963	500.00141005491383	500.0000265687727	500.0001801551134	500.00031526467075	500.00122156981706	500.00253641164	500.00157922236764	500.00273633854636	500.00073311465127	500.00339125403895	500.00070966341434	500.00010955443616	500.0006195190051	500.00052551540927	500.0009622695252	500.0007079493307
500.01085173055355	500.0003812265138	500.0022757793975	500.0006734109507	500.0004787797683	500.00172243396196	500.0011528345851	500.00073656809974	500.0001192090739	500.00020141590306	500.0004833900545	500.00039226850316	500.0019222139012	500.0009624510702	500.00141005491383	500.0000265687727	500.0001801551134	500.0003058024165	500.00120939414404	500.0025337208396	500.00157922236764	500.00271986644145	500.00073268689584	500.00339125403895	500.00070966341434	500.00010920297586	500.0006195190051	500.00052551540927	500.0009622695252	500.00070725440105
500.01084899495925	500.0003812265138	500.0022757793975	500.0006726643899	500.00046814983216	500.0017158333858	500.0011528345851	500.00073656809974	500.0001192090739	500.00020141590306	500.0004780088835	500.00038901180943	500.0019222139012	500.0009624510702	500.00141005491383	500.00002620222995	500.0001801551134	500.00030475575045	500.00120939414404	500.0024941085945	500.00157922236764	500.00270254228377	500.0007263274036	500.00339125403895	500.00070808746915	500.00010920297586	500.0006195190051	500.00052551540927	500.0009504954237	500.00070509310376
500.01084899495925	500.0003804155805	500.0022757793975	500.0006703624388	500.00045849727513	500.0017158333858	500.0011528345851	500.00073656809974	500.0001174529251	500.00020141590306	500.0004780088835	500.00038556120415	500.0019156238442	500.0009624510702	500.00141005491383	500.00002620222995	500.0001791527105	500.00030475575045	500.0011982258825	500.00248827073983	500.00157922236764	500.00270254228377	500.0007231471208	500.00339125403895	500.00070808746915	500.00010920297586	500.00061444247945	500.00052177837813	500.0009504954237	500.0007031259429
500.01084507277824	500.0003804155805	500.0022757793975	500.00066912479497	500.0004562117088	500.0017158333858	500.0011528345851	500.00073618110645	500.0001174529251	500.00020141590306	500.00047618302597	500.00038429951786	500.0018967912589	500.0009624510702	500.00140776296104	500.00002620222995	500.0001791527105	500.00030386527595	500.00118257820355	500.00248827073983	500.00157922236764	500.00270254228377	500.0007231471208	500.00339125403895	500.00070808746915	500.00010920297586	500.00061444247945	500.000520149214	500.00094814259245	500.0006874209978
500.01078696325976	500.0003804155805	500.0022757793975	500.00066345102897	500.0004562117088	500.001707247478	500.0011528345851	500.00072341231015	500.0001174529251	500.00019966064394	500.00047618302597	500.00038429951786	500.0018967912589	500.0009624510702	500.00140776296104	500.00002620222995	500.0001791527105	500.0003024325835	500.0011804208471	500.00248827073983	500.00156861282125	500.00270213351405	500.0007231471208	500.00339125403895	500.00070270199427	500.00010920297586	500.0006114030288	500.000520149214	500.00094636715465	500.0006841523713
500.01078696325976	500.00038010008285	500.0022757793975	500.0006609755094	500.000450978665	500.00169346952316	500.00115167513206	500.00072341231015	500.0001174529251	500.00019966064394	500.00047618302597	500.00038429951786	500.00188788968217	500.0009624510702	500.00140776296104	500.00002620222995	500.0001791527105	500.00029478674224	500.001166333371	500.00247392201544	500.00156861282125	500.0026911843216	500.0007176930451	500.00339125403895	500.0007014259966	500.00010920297586	500.0006114030288	500.000520149214	500.00094636715465	500.000679252761
500.01078696325976	500.00037823374913	500.0022757793975	500.0006446506194	500.0004470595344	500.00169346952316	500.0011495082835	500.00072027180823	500.0001173399783	500.000198953329	500.00047618302597	500.00038366702273	500.0018801699182	500.0009624510702	500.0014035060494	500.0000261687967	500.0001791527105	500.00029101220497	500.0011500910588	500.0024652629638	500.0015626475102	500.002675602835	500.0007176930451	500.00339125403895	500.0006869078639	500.00010920297586	500.0006022059952	500.000520149214	500.00094636715465	500.000679252761
500.010782347895	500.00037823374913	500.0022665428302	500.0006446506194	500.0004470595344	500.00169346952316	500.00114776624633	500.00070512546495	500.0001173399783	500.0001984635391	500.00047618302597	500.0003823027661	500.0018801699182	500.0009624510702	500.0014025954152	500.00002583843997	500.0001791527105	500.0002898757646	500.0011426726771	500.00246320593345	500.00155623369636	500.00267282826104	500.0007176930451	500.00339125403895	500.00066800540037	500.00010920297586	500.0006022059952	500.000520149214	500.00094636715465	500.0006775990127
500.0107798690003	500.00037823374913	500.0022665428302	500.0006243938174	500.00043615611185	500.001689759931	500.0011443446381	500.00070512546495	500.00011488792967	500.0001984635391	500.00047179460773	500.0003823027661	500.0018801699182	500.0009624510702	500.0013929664191	500.00002583843997	500.0001791527105	500.0002897784229	500.00113052119366	500.00246320593345	500.00155623369636	500.0026503997814	500.00071532690083	500.00339125403895	500.00066800540037	500.00010814718	500.0006022059952	500.00051739090543	500.00094195197397	500.00066680961385
500.01074170405695	500.0003761533731	500.0022665428302	500.0006243938174	500.0004351527699	500.001689759931	500.00113885361236	500.00070512546495	500.00011488792967	500.0001984635391	500.00047179460773	500.0003801835422	500.00186901503105	500.0009623210323	500.0013927273169	500.00002583843997	500.0001791527105	500.00028263953726	500.00113052119366	500.00246166698355	500.00155454826387	500.0026422495921	500.000711588626	500.00337658765983	500.00066284256127	500.00010814718	500.0006022059952	500.0005124187411	500.00093006013554	500.0006654268566
500.01070389494055	500.0003761533731	500.0022665428302	500.00061638837144	500.00042836742426	500.00168874935804	500.0011316154882	500.00070512546495	500.0001148047108	500.0001966729922	500.00046940532377	500.0003691781233	500.00186901503105	500.0009593574755	500.0013927273169	500.00002583843997	500.0001791527105	500.00028263953726	500.0011287741927	500.0024447882643	500.0015430905159	500.00263248571736	500.000711588626	500.00337658765983	500.00066284256127	500.00010814718	500.0005974181908	500.0005124187411	500.0009169612276	500.00065393777817
500.0106950822926	500.0003761533731	500.0022665428302	500.00061638837144	500.00042836742426	500.00168874935804	500.00112853188944	500.00070512546495	500.0001148047108	500.0001966729922	500.0004665008901	500.0003691781233	500.00185975229726	500.0009478095526	500.0013927273169	500.00002583843997	500.0001788022205	500.0002811449067	500.0011287741927	500.0024435468127	500.0015430905159	500.00263248571736	500.00070910927843	500.00337658765983	500.0006578070753	500.00010814718	500.00058928439563	500.0005124187411	500.0009169612276	500.0006490084742
500.0106940669105	500.0003761533731	500.0022661728085	500.00060980454674	500.00042373300613	500.00168874935804	500.0011271715582	500.00070512546495	500.0001140572874	500.0001966729922	500.0004644232698	500.0003691781233	500.00185975229726	500.00094148160736	500.0013927273169	500.00002583843997	500.0001750556369	500.00028015673496	500.00112608143024	500.00243538423695	500.0015430905159	500.00261880812167	500.00070910927843	500.00337658765983	500.0006578070753	500.00010814718	500.00058674494556	500.00050717195586	500.0009169612276	500.00064006977465
500.0106659127113	500.0003733082675	500.0022661728085	500.00060521378714	500.0004184296735	500.0016780591372	500.0011271715582	500.00070086549647	500.0001140572874	500.0001966729922	500.0004606936766	500.0003678408073	500.0018437896095	500.00094148160736	500.0013927273169	500.00002583843997	500.00017245970224	500.0002750902174	500.0011204820488	500.00243538423695	500.0015430905159	500.0026040310232	500.00070910927843	500.00337658765983	500.0006445527161	500.00010814718	500.00058674494556	500.0005067592783	500.0009148615784	500.0006363259399
500.0106614278381	500.0003733082675	500.0022661728085	500.0006026087779	500.0004184296735	500.0016657575125	500.0011271715582	500.00069893283336	500.0001140572874	500.00019551262517	500.0004606936766	500.00036692785557	500.0018437896095	500.00093078042335	500.0013927273169	500.00002583843997	500.00017245970224	500.00027448354103	500.00110379567934	500.0024322828982	500.0015423043166	500.0026018401588	500.00070910927843	500.00337658765983	500.00064289579063	500.00010814718	500.00058674494556	500.0005067592783	500.0009148615784	500.0006307439279
500.01064624748386	500.00037248724186	500.0022535304243	500.0006000714436	500.0004184296735	500.00166524851875	500.0011227542507	500.0006982672207	500.00011263036475	500.00019551262517	500.0004606936766	500.00036692785557	500.00146009624444	500.00093078042335	500.0013927273169	500.00002583843997	500.00017245970224	500.00027336927747	500.00110086536455	500.0024291651297	500.0015401567754	500.0026018401588	500.00070910927843	500.00336989158495	500.00064289579063	500.0001074939305	500.00058674494556	500.0005067592783	500.00091126721475	500.0006285713559
500.01064624748386	500.00037248724186	500.0022535304243	500.0006000714436	500.0004184296735	500.00166524851875	500.00112111165	500.00068766301956	500.00011263036475	500.00019551262517	500.00045681489826	500.0003652744454	500.001345292316	500.0009261212653	500.0013927273169	500.00002583843997	500.00017245970224	500.00027336927747	500.0010833007463	500.0024082866546	500.00153340847646	500.0025818862168	500.00070910927843	500.0033658524739	500.00064289579063	500.0001074939305	500.0005849325822	500.0005067592783	500.00091126721475	500.00062546832726
500.01064604450255	500.00037248724186	500.00225028465735	500.00058746536763	500.0004184296735	500.00166524851875	500.00111628682856	500.00068766301956	500.00011263036475	500.00019405763254	500.00045681489826	500.0003652744454	500.00104208566444	500.0009240693075	500.0013927273169	500.00002583843997	500.00017245970224	500.00027336927747	500.0010715475648	500.00240617243486	500.0015331041777	500.0025741430645	500.0007086505148	500.0033657076797	500.0006336442799	500.0001074939305	500.00057716416933	500.0005067592783	500.00091126721475	500.00062546832726
500.01064604450255	500.0003717288789	500.00225028465735	500.000570536155	500.0004184296735	500.001656697255	500.00111628682856	500.0006864440146	500.0001112236533	500.00019405763254	500.00045072291715	500.0003629807013	500.00095497810946	500.00091657535233	500.0013927273169	500.00002583843997	500.00017245970224	500.00027336927747	500.0010715475648	500.00240617243486	500.0015310376937	500.0025741430645	500.0007086505148	500.003363307803	500.00062647049714	500.0001059090295	500.0005757684437	500.0005067592783	500.00091126721475	500.00062546832726
500.01064273867615	500.0003717288789	500.0022463750658	500.00056036584243	500.000417519456	500.0016513508467	500.00111628682856	500.0006784848843	500.00011061105613	500.00019405763254	500.00045072291715	500.0003629807013	500.0009343356893	500.0009160808942	500.0013927273169	500.00002583843997	500.000171945729	500.00027336927747	500.0010615913892	500.00237028657097	500.0015310376937	500.0025741430645	500.0007086505148	500.003363307803	500.0006211887898	500.0001059090295	500.0005757684437	500.0005067592783	500.00091126721475	500.0006229773699
500.0106403039551	500.00037115688207	500.0022463750658	500.00056036584243	500.0004127369016	500.0016513508467	500.00111230139436	500.00067093780444	500.00011061105613	500.0001938088639	500.0004506632155	500.0003606676699	500.00091431544615	500.0009160808942	500.0013927273169	500.00002583843997	500.000171945729	500.0002722129596	500.0010592878859	500.00237028657097	500.0015310376937	500.0025741430645	500.0007086505148	500.00335609150534	500.0006167193936	500.0001059090295	500.0005739401027	500.0005067592783	500.00091126721475	500.00062086638894
500.0106121470394	500.0003694692671	500.00224597107604	500.0005579688702	500.0004127369016	500.0016513508467	500.00111230139436	500.0006633270715	500.0001105292156	500.0001903594213	500.00044633709246	500.0003558329321	500.00089569351286	500.0009108768874	500.0013927273169	500.00002583843997	500.000171945729	500.0002679879595	500.0010567562473	500.00237028657097	500.0015217341759	500.0025717633406	500.0007086505148	500.00334882921	500.0006122963801	500.0001059090295	500.0005739401027	500.0005067592783	500.00091126721475	500.00062086638894
500.0106121470394	500.0003694692671	500.00224597107604	500.0005555058922	500.0004127369016	500.0016513508467	500.00111230139436	500.00065710973956	500.0001104973257	500.0001903594213	500.00044606765596	500.0003519679192	500.0008798795687	500.00090593582973	500.0013927273169	500.0000258381034	500.000171945729	500.0002651593482	500.0010527456953	500.00237028657097	500.0015105628437	500.0025600411231	500.0007086505148	500.00334882921	500.00059469284963	500.0001059090295	500.0005726579396	500.0005067592783	500.00091126721475	500.0006145730467
500.0106121470394	500.0003694692671	500.00224597107604	500.0005555058922	500.0004109461917	500.0016513508467	500.00111230139436	500.00065710973956	500.0001096452243	500.0001903594213	500.00044606765596	500.0003519679192	500.00085698186376	500.00090093658537	500.0013927273169	500.0000258381034	500.0001708596289	500.0002651593482	500.0010302083483	500.00237005153315	500.0015014298977	500.002544174067	500.0007086505148	500.00334882921	500.0005936048976	500.0001059090295	500.0005684438054	500.0005053873417	500.00091126721475	500.0006043828876
500.0106121470394	500.0003694692671	500.00224597107604	500.0005555058922	500.0004088880936	500.0016513508467	500.0011052733354	500.00065710973956	500.0001096452243	500.000189973687	500.00044426118177	500.0003514318564	500.0008516932262	500.00090093658537	500.0013891947513	500.0000258381034	500.0001708596289	500.0002636997416	500.0010261445295	500.002368098113	500.0015014298977	500.0025383473487	500.0007086505148	500.00334882921	500.0005936048976	500.0001059090295	500.0005672790001	500.0005053873417	500.00091126721475	500.0006040758087
500.01060237302835	500.0003694692671	500.00224597107604	500.0005555058922	500.000406505508	500.00164275983417	500.0011052733354	500.0006569141376	500.00010943322644	500.000189973687	500.00044304113095	500.000347828317	500.00084371698216	500.00090093658537	500.00138573505274	500.0000258381034	500.0001708596289	500.0002636997416	500.00101899814683	500.00235714582027	500.001501263572	500.00253503321755	500.00070712924963	500.00334882921	500.0005936048976	500.0001059090295	500.0005672790001	500.0005042294166	500.00091126721475	500.0005946092362
500.0106006383731	500.0003694692671	500.00224516788336	500.0005526467222	500.000406505508	500.00163460393463	500.0011021652609	500.0006561600745	500.00010778188545	500.000189973687	500.00044304113095	500.0003445656186	500.0008369214356	500.0008948285604	500.0013830492022	500.00002551248707	500.0001708596289	500.0002621370483	500.00101220273933	500.00235714582027	500.001501263572	500.002526042212	500.00070712924963	500.00334882921	500.0005934300305	500.0001041353454	500.0005672790001	500.0005040573062	500.00090710546476	500.0005910623354
500.010583792151	500.00036377460134	500.00224516788336	500.0005515742076	500.00040270217465	500.00162908569683	500.0010962417299	500.0006549226861	500.0001054249472	500.000189973687	500.0004413406738	500.00033979856073	500.00082821573955	500.0008927070024	500.00137498256623	500.0000254997788	500.0001708596289	500.0002621370483	500.00100360833153	500.00235714582027	500.0014856857313	500.002514934816	500.00070406886397	500.00334882921	500.00059331072254	500.0001041353454	500.0005667514745	500.0005040573062	500.00090710546476	500.0005878703359
500.0105685098946	500.00036377460134	500.00223860495	500.0005515742076	500.00040252194964	500.0016288681623	500.0010962417299	500.0006530022311	500.0001054249472	500.000189973687	500.00043943392916	500.00033760336714	500.0008221470191	500.0008888849927	500.0013725525781	500.00002534702895	500.00016824236724	500.0002621370483	500.00099645099385	500.00235417237076	500.0014856857313	500.0025132186453	500.00070406886397	500.00334882921	500.0005928062559	500.0001041353454	500.0005667514745	500.0005022887841	500.0009047785283	500.0005878703359
500.0105685098946	500.00036377460134	500.00223860495	500.00054572235365	500.0004000484587	500.0016288681623	500.0010962417299	500.0006517894877	500.0001054249472	500.000189973687	500.00043900999685	500.0003302614298	500.0008208885023	500.0008883909101	500.00137148119177	500.00002534702895	500.00016824236724	500.0002561535804	500.0009842091415	500.00235417237076	500.00147815945377	500.0025132186453	500.00070406886397	500.00334882921	500.0005928062559	500.0001041353454	500.0005646478454	500.0004989910806	500.0009047785283	500.0005878703359
500.01056174176625	500.00036377460134	500.0022259285847	500.00054396144117	500.0003958525895	500.0016288681623	500.0010962417299	500.0006517894877	500.00010533040575	500.000189973687	500.0004368767112	500.00032747715744	500.00081624856335	500.000887137826	500.00137109661546	500.00002494022004	500.00016824236724	500.00025550408316	500.0009790175134	500.00234835249427	500.00147815945377	500.0025132186453	500.00070406886397	500.00334279485264	500.000587065471	500.0001041353454	500.00056220732483	500.000497860406	500.0009039110925	500.0005842293608
500.01056174176625	500.00036377460134	500.0022206886748	500.000539605437	500.0003932419761	500.001628165435	500.00109577125426	500.0006512412932	500.0001050303876	500.0001899154634	500.0004315221778	500.00032681558844	500.00080557136727	500.00088631494623	500.00137109661546	500.00002494022004	500.0001681097929	500.00025183802165	500.0009737025916	500.00234835249427	500.0014752712166	500.0024996386905	500.0007020204787	500.00334279485264	500.0005847376334	500.0001041353454	500.0005574729411	500.000497860406	500.0009039110925	500.00058027187964
500.01056174176625	500.0003625573444	500.0022159071543	500.0005288021477	500.0003918224616	500.00162213907515	500.00109319426696	500.0006485828219	500.0001050303876	500.0001899154634	500.0004290066036	500.00032681558844	500.00080557136727	500.00088502952946	500.00136994271827	500.00002494022004	500.0001673273144	500.00024729666296	500.0009737025916	500.00234779334346	500.0014752712166	500.0024965820122	500.0007020204787	500.00334279485264	500.00058034614455	500.0001041353454	500.00055703321055	500.0004955064645	500.00089437345696	500.0005743626662
500.01056174176625	500.0003625573444	500.0022159071543	500.0005268208853	500.000391449075	500.00161851170367	500.00109319426696	500.00064595356656	500.00010498138084	500.0001899154634	500.00042623992977	500.00032681558844	500.00080557136727	500.00088502952946	500.0013608450619	500.0000244139171	500.0001673273144	500.0002464981928	500.00096930506874	500.0023443467209	500.00146147083666	500.00249046138174	500.0006999057667	500.00333630840277	500.00058034614455	500.0001041353454	500.0005522699079	500.0004955064645	500.0008942418249	500.0005743626662
500.01056174176625	500.0003625573444	500.0022142625494	500.00052616673844	500.000391449075	500.0016103774497	500.0010842671149	500.00064150802336	500.00010251622945	500.0001884093031	500.0004241003353	500.0003243478336	500.00080247355544	500.0008839725527	500.0013608450619	500.00002424663325	500.0001673273144	500.0002421089175	500.0009680117772	500.0023373681704	500.00146147083666	500.002483379828	500.0006999057667	500.0033346749713	500.00057751965755	500.0001041353454	500.0005522699079	500.0004955064645	500.0008942418249	500.000569916265
500.01054177568085	500.0003625573444	500.0022112028742	500.00052616673844	500.00039096884814	500.0016103774497	500.0010842671149	500.00063239524894	500.00010251622945	500.0001884093031	500.0004241003353	500.00032345617376	500.00080000999003	500.0008807470802	500.0013603779515	500.00002424663325	500.0001673273144	500.00024106885746	500.0009680117772	500.0023373681704	500.00146147083666	500.0024762494671	500.0006999057667	500.003330028528	500.0005725560295	500.0001041353454	500.0005522699079	500.0004955064645	500.000881407772	500.00056693188696
500.0105233267256	500.00036220093244	500.00221022828345	500.0005244468063	500.00038657534157	500.0016103774497	500.001082701432	500.00063023941067	500.0001013341687	500.0001880193414	500.0004241003353	500.0003220312196	500.00080000999003	500.00087346537174	500.0013603779515	500.00002424663325	500.0001673273144	500.0002400166744	500.0009665150589	500.0023320935957	500.0014605282685	500.00245816381715	500.0006997291179	500.00332735645856	500.00057014394645	500.0001041353454	500.0005522699079	500.0004912941288	500.0008760276615	500.00056404073877
500.010498474146	500.00036220093244	500.00221022828345	500.0005244468063	500.000383463344	500.0016088011793	500.001082701432	500.00062812601766	500.0001013341687	500.0001877399583	500.0004241003353	500.0003220312196	500.000798610418	500.0008682804226	500.0013578628967	500.00002424663325	500.0001673273144	500.0002400166744	500.00096529157764	500.0023320935957	500.0014605282685	500.0024580960561	500.00069833729765	500.00331739051506	500.0005658700322	500.0001041353454	500.0005513509609	500.0004905677717	500.0008760276615	500.00056060986975
500.01048413371024	500.00036153144964	500.00220680328005	500.0005244468063	500.000383463344	500.0016088011793	500.00107576068325	500.00062463498296	500.00010073711013	500.0001877399583	500.0004227910225	500.000320850412	500.00079440838726	500.0008682804226	500.0013578628967	500.00002424663325	500.0001673273144	500.00023890606263	500.0009590139974	500.0023320935957	500.0014545994209	500.00244284098335	500.0006960438989	500.00331739051506	500.00056393019344	500.0001041353454	500.0005477535154	500.0004905677717	500.0008760276615	500.00054921784596
500.01048413371024	500.00036153144964	500.0022048057139	500.00052092927575	500.0003809998979	500.00160638519594	500.0010742554828	500.00062463498296	500.00010033916635	500.0001877399583	500.00042162798775	500.00031774041776	500.00079440838726	500.0008658112153	500.0013533724248	500.00002424663325	500.0001673273144	500.0002371893015	500.00095335483076	500.00233056546875	500.0014545994209	500.002415070786	500.00069119710804	500.00330480778376	500.0005619155367	500.0001041353454	500.0005453262882	500.0004905677717	500.0008760276615	500.0005414701311
500.0104613966941	500.00036153144964	500.0022048057139	500.00051986177084	500.0003790596785	500.00160638519594	500.00107168955765	500.00062349323804	500.0000993197595	500.0001862448667	500.0004204985977	500.000315802046	500.00078787832535	500.000863231631	500.0013533724248	500.00002424663325	500.0001673273144	500.00023606523854	500.0009497650539	500.002324905496	500.0014545994209	500.002402024971	500.00068893407956	500.00330480778376	500.00055859663644	500.0001041353454	500.0005453262882	500.0004896374092	500.0008760276615	500.00053539332055
500.010451043736	500.00036153144964	500.00220339519547	500.00051986177084	500.0003790596785	500.00160638519594	500.00107168955765	500.0006193310809	500.0000989945424	500.0001862448667	500.00041956600006	500.00031151972564	500.00078647704487	500.000863231631	500.0013533724248	500.00002424663325	500.0001673273144	500.0002346223759	500.0009390665366	500.0023200072211	500.00144530740147	500.002402024971	500.0006862906069	500.0033039312266	500.0005516066865	500.0001041353454	500.0005453262882	500.0004879017168	500.0008760276615	500.0005289093798
500.010451043736	500.0003605747863	500.00220222837896	500.0005174942813	500.0003790596785	500.00160047470564	500.00107012407415	500.0006193310809	500.0000989945424	500.0001848587307	500.0004183454823	500.0003074137176	500.00078041057867	500.00085947196254	500.00135335779044	500.00002424663325	500.0001673273144	500.0002321820881	500.00093562710015	500.0023138612189	500.00144530740147	500.0023948627911	500.0006862906069	500.0033039312266	500.0005516066865	500.0001041353454	500.00054339941926	500.0004867075791	500.0008760276615	500.0005289093798
500.0104485908778	500.0003605360596	500.00220222837896	500.0005174942813	500.00037792257166	500.00160047470564	500.00107012407415	500.0006193310809	500.0000989945424	500.0001845937664	500.0004183454823	500.00030637481956	500.00078041057867	500.00085926634586	500.00135335779044	500.00002424663325	500.0001673273144	500.0002306252706	500.0009328726713	500.00231241667507	500.00144530740147	500.00238621627005	500.00068353957977	500.0033032645281	500.00054736238087	500.0001041353454	500.00054158294654	500.0004862476353	500.0008711007803	500.0005289093798
500.01044356209826	500.00036009562774	500.00220222837896	500.0005174942813	500.00037792257166	500.0015964999754	500.0010658306783	500.0006145020365	500.0000989945424	500.0001845937664	500.0004183454823	500.0003030471368	500.0007736832361	500.0008515380558	500.00135335779044	500.00002424663325	500.0001673273144	500.0002306252706	500.0009276008545	500.00231241667507	500.00144530740147	500.00238207695605	500.00068353957977	500.0033032645281	500.00054563923845	500.0001040141186	500.00054158294654	500.0004862476353	500.0008711007803	500.0005284520052
500.010442454721	500.00036009562774	500.00219148437566	500.0005174942813	500.00037540683894	500.0015905353543	500.0010652050566	500.00061336917923	500.0000989945424	500.0001845937664	500.0004183454823	500.00029539998104	500.0007686398616	500.0008515380558	500.0013484398962	500.00002424663325	500.00016724219245	500.00022961816137	500.00092227168403	500.0023078241812	500.00144165144826	500.00237668178045	500.00068353957977	500.0033032645281	500.00054563923845	500.0001040141186	500.0005390655536	500.0004837440581	500.0008691016644	500.00051816571664
500.01044111673764	500.0003597415444	500.00219148437566	500.0005174942813	500.00037188870346	500.0015892026215	500.00106100852884	500.0006111191392	500.00009876039024	500.00018400731034	500.00041331711014	500.00029490693873	500.0007686398616	500.0008492824417	500.0013463621588	500.00002424663325	500.00016724219245	500.00022961816137	500.0009181966201	500.0023078241812	500.0014411400224	500.0023684860176	500.00068353957977	500.003301247832	500.000541249915	500.0001040141186	500.00053775871396	500.0004806183068	500.0008691016644	500.0005136431338
500.0104271316248	500.0003589922828	500.00219148437566	500.00051652457023	500.00037188870346	500.0015892026215	500.00106100852884	500.0006111191392	500.0000982263107	500.00018400731034	500.000412044885	500.00028906657406	500.0007686398616	500.00084528821833	500.0013463621588	500.0000242131526	500.00016724219245	500.00022953463343	500.0009112035341	500.0023078241812	500.00143108344315	500.0023632784957	500.00068353957977	500.003301247832	500.0005408035273	500.0001035073817	500.0005356201319	500.0004764988766	500.0008691016644	500.00051007037604
500.0104271316248	500.00035692342993	500.00219148437566	500.0005146301711	500.00037188870346	500.0015826156321	500.00106100852884	500.00060817913	500.0000982263107	500.00018400731034	500.0004115582927	500.00028906657406	500.0007664660612	500.0008425848775	500.0013463621588	500.0000242131526	500.00016724219245	500.00022759469465	500.0009112035341	500.0023078241812	500.00142488988297	500.00235538416865	500.00068290099836	500.003301247832	500.00053532926665	500.0001035073817	500.0005356201319	500.00047369345856	500.0008691016644	500.00050687841565
500.0104271316248	500.0003513883718	500.00218928100816	500.0005138257306	500.00036846310707	500.0015798029025	500.0010566361531	500.00060749655546	500.00009801957736	500.00018400731034	500.0004109665428	500.0002866766739	500.0007664660612	500.00084186141567	500.00134605376235	500.0000242131526	500.00016724219245	500.0002239839872	500.0009087264563	500.0023078241812	500.00141681413777	500.0023506567348	500.00068290099836	500.003301247832	500.00053482062555	500.00010318588846	500.00053434142217	500.00047323188227	500.0008691016644	500.0005051563814
500.0104271316248	500.00035082589386	500.00218534435703	500.00051294847566	500.00036682960086	500.0015738930268	500.0010566361531	500.0006052481931	500.0000972952148	500.00018400731034	500.0004109665428	500.0002866766739	500.00076130821617	500.00084119788954	500.00134605376235	500.0000242064758	500.00016724219245	500.0002239839872	500.0009026950692	500.00230552956447	500.0014104364998	500.0023506567348	500.00068290099836	500.00329817960835	500.00053257963674	500.00010318588846	500.00053262880994	500.00047323188227	500.0008691016644	500.0004986799459
500.0104271316248	500.0003463704472	500.00218534435703	500.00051294847566	500.00036650111656	500.00156875211144	500.0010566361531	500.0006052481931	500.00009679144324	500.00018400731034	500.0004108095732	500.0002866766739	500.00076130821617	500.0008364824945	500.00134411588414	500.0000242064758	500.00016724219245	500.0002239839872	500.0009017956542	500.00230552956447	500.00140425687465	500.0023500115637	500.0006823876202	500.00329817960835	500.00053216993604	500.00010318588846	500.00052911675033	500.00047323188227	500.0008677183202	500.0004986799459
500.0104271316248	500.00034581054257	500.0021850100608	500.0005078946207	500.00036650111656	500.00156341242433	500.0010529832516	500.00060089577926	500.00009679144324	500.00018400731034	500.0004102730968	500.00028225684315	500.00075847455435	500.0008364824945	500.00134351878216	500.0000242064758	500.00016724219245	500.0002239839872	500.00089865947353	500.00229640160313	500.00139015234436	500.0023500115637	500.0006823876202	500.0032962157862	500.00053097512836	500.00010318588846	500.0005277283984	500.00046728029986	500.00086129308454	500.00049678623145
500.0104271316248	500.00034581054257	500.0021823368551	500.0005022157116	500.00036650111656	500.00156201275064	500.0010492840964	500.0005980271453	500.000094983994	500.00018400731034	500.0004102730968	500.00028042627787	500.00075847455435	500.00083159761243	500.00134351878216	500.0000242064758	500.00016724219245	500.0002232443691	500.0008942775457	500.00229640160313	500.00139015234436	500.0023416775498	500.0006823876202	500.0032962157862	500.0005297222136	500.00010318588846	500.0005259979222	500.00046728029986	500.00086129308454	500.0004954045808
500.0104161356716	500.0003455348735	500.0021759371494	500.0005022157116	500.00036650111656	500.00155861157947	500.00104487583826	500.0005980271453	500.000094983994	500.00018400731034	500.0004047812631	500.00028042627787	500.00075304259036	500.00083159761243	500.00134036508837	500.0000240315297	500.00016724219245	500.0002232443691	500.0008942775457	500.00229609792564	500.00138578027406	500.00233297791726	500.0006823876202	500.0032962157862	500.0005297222136	500.00010291450684	500.00052373690784	500.00046622628577	500.00086129308454	500.00049012840475
500.0104161356716	500.00034504012365	500.00216817646344	500.00050081347905	500.000365501497	500.00155861157947	500.00103865040614	500.0005954602408	500.00009485162786	500.000183961439	500.0004017685408	500.0002793882469	500.00075304259036	500.00083159761243	500.00133810111225	500.0000240315297	500.00016696481487	500.0002221070187	500.0008833331821	500.00229609792564	500.00138578027406	500.00232986665577	500.0006823876202	500.0032939804309	500.0005261762358	500.00010291450684	500.00052373690784	500.00045747268837	500.00086129308454	500.00048771064525
500.0104161356716	500.00034504012365	500.00216817646344	500.0004976886737	500.00036505181714	500.00155283468945	500.0010370660817	500.00059387089806	500.00009485162786	500.00018312469933	500.0004017685408	500.0002793882469	500.00075304259036	500.00082658206696	500.00133810111225	500.0000234091538	500.00016696481487	500.0002219173853	500.00087805414114	500.00229201824885	500.00138410845113	500.00232646040854	500.0006804424943	500.0032913608059	500.000524850772	500.00010291450684	500.00052187495004	500.00045747268837	500.0008611939936	500.00048483247684
500.0104161356716	500.00034202326316	500.0021661965495	500.0004976886737	500.00036123085147	500.00155283468945	500.001034634695	500.000589110917	500.00009485162786	500.00018309701915	500.00040089379695	500.00027558143756	500.00075304259036	500.00082658206696	500.00133551806044	500.0000234091538	500.0001654662186	500.00022153646484	500.0008753893052	500.00229201824885	500.0013787496738	500.0023176305028	500.00067889572443	500.0032913608059	500.00052202936763	500.00010291450684	500.0005204064052	500.0004548961947	500.0008611939936	500.0004809436933
500.0104161356716	500.0003407748497	500.0021661965495	500.00049500308626	500.00036123085147	500.00155248290406	500.00103227096366	500.000589110917	500.0000945367588	500.00018309701915	500.00040089379695	500.00027418528055	500.0007512192417	500.00082465177263	500.0013340569016	500.0000234091538	500.0001654662186	500.00022153646484	500.0008733699999	500.0022911121872	500.0013787496738	500.0023096866569	500.00067889572443	500.0032913608059	500.00052197896736	500.00010291450684	500.0005204064052	500.0004532792576	500.00085636595816	500.0004778853526
500.0104161356716	500.0003407748497	500.0021661965495	500.00049500308626	500.00036123085147	500.00155248290406	500.0010300043029	500.000589110917	500.00009427053897	500.00018239346633	500.00039758304433	500.00027271104165	500.00074938404236	500.00082177641195	500.0013340569016	500.0000234091538	500.0001654662186	500.00022153646484	500.0008641124845	500.0022885077194	500.0013764945226	500.0022882594213	500.00067889572443	500.0032913608059	500.0005164187597	500.00010291450684	500.0005204064052	500.0004532792576	500.00085636595816	500.00047220776537
500.0104147246058	500.0003407748497	500.0021652179369	500.0004908079329	500.00036123085147	500.0015485019463	500.00102914976645	500.000589110917	500.0000942124867	500.00018148574225	500.0003971108803	500.00027271104165	500.0007489193863	500.00082177641195	500.0013340569016	500.0000234091538	500.0001654662186	500.00022153646484	500.0008564801155	500.0022885077194	500.0013764945226	500.00228000859704	500.00067889572443	500.0032850097871	500.0005135013815	500.00010241709117	500.0005204064052	500.0004532792576	500.00085636595816	500.00047062415456
500.0104081815458	500.0003387975907	500.0021621520293	500.0004908079329	500.00036087413383	500.0015484560568	500.0010282866745	500.000589110917	500.0000926730062	500.0001802995835	500.0003957475359	500.00027263442183	500.00074877543085	500.00082177641195	500.0013335428579	500.0000233776482	500.0001654662186	500.00022042756206	500.00084693855047	500.0022885077194	500.0013764945226	500.0022725514413	500.00067889572443	500.0032850097871	500.00050975733905	500.00010174366747	500.00051937738357	500.0004532792576	500.0008549008018	500.00046731904905
500.0103981904207	500.0003376060464	500.0021604319873	500.0004863579864	500.00036087413383	500.00154716085717	500.0010253297161	500.000589110917	500.00009263783573	500.0001802995835	500.000390765218	500.0002725857459	500.0007412887041	500.00082017843596	500.00133214892753	500.0000233776482	500.0001654662186	500.00022042756206	500.0008454159961	500.0022885077194	500.0013764945226	500.00226198675773	500.00067889572443	500.0032850097871	500.000507390841	500.00010174366747	500.00051695653957	500.0004532792576	500.00085290737024	500.00046099679986
500.01039330469797	500.00033760503305	500.0021604319873	500.0004851240066	500.00036044797935	500.00154256538696	500.0010253297161	500.000589110917	500.00009252090473	500.0001802995835	500.00038906956365	500.00027018441955	500.0007381240813	500.00082017843596	500.001330402923	500.0000233776482	500.0001654662186	500.00021930711233	500.00083738637153	500.0022839709215	500.0013764226354	500.00225281295536	500.0006757588753	500.00328050967113	500.0005068534874	500.00010160593627	500.0005153188927	500.0004532792576	500.00085290737024	500.00045902515774
500.01037635261406	500.0003375415647	500.00215570958466	500.0004823128244	500.00036044797935	500.00154256538696	500.0010253297161	500.000589110917	500.0000924271926	500.000179430041	500.00038770494297	500.0002698405602	500.00073668695353	500.00082017843596	500.00132658799726	500.0000233776482	500.0001654662186	500.0002191625921	500.00083307898774	500.0022821161049	500.0013719437051	500.00224554962875	500.0006757588753	500.00328050967113	500.0005055760333	500.00010160593627	500.0005138858657	500.0004532792576	500.00085290737024	500.0004581673318
500.01035240276957	500.00033502824954	500.00215570958466	500.0004779315458	500.00036044797935	500.00154256538696	500.0010253297161	500.000589110917	500.0000924271926	500.00017905101544	500.0003857278214	500.0002690630069	500.00073582075134	500.0008197791015	500.0013221458035	500.0000233776482	500.0001654662186	500.0002170911206	500.00082444263353	500.0022821161049	500.0013719437051	500.0022361181129	500.0006757588753	500.00328050967113	500.0005036424465	500.00010160593627	500.0005131134703	500.0004525060118	500.00085290737024	500.00045553705746
500.01035240276957	500.00033502824954	500.0021535188975	500.0004779315458	500.00036044797935	500.00154256538696	500.00102197773316	500.00058903907325	500.0000924271926	500.00017879764033	500.00038502294325	500.0002680950234	500.00073313181076	500.0008181670717	500.00131991664	500.0000233589229	500.000165356757	500.0002167732582	500.0008217121868	500.0022802950826	500.00136641897484	500.0022313458698	500.0006757588753	500.0032803744802	500.0005008034642	500.00010128039423	500.0005131134703	500.0004519888317	500.00085290737024	500.0004538378657
500.01034252353526	500.00033493402685	500.00214689139904	500.0004762579711	500.00035864463246	500.0015407508077	500.00101807054534	500.00058903907325	500.0000924271926	500.00017742782734	500.00038502294325	500.000266677277	500.0007327066982	500.0008153515145	500.00131840809314	500.00002321615057	500.000165356757	500.00021665600144	500.00081740236396	500.0022783836485	500.0013626308787	500.002229283799	500.00067470182233	500.00327838893674	500.0004970624724	500.00010128039423	500.000509972353	500.0004519888317	500.00085106661805	500.00044886607463
500.01034252353526	500.0003347534971	500.00214689139904	500.0004762579711	500.00035841765606	500.00153957490295	500.00101532848197	500.00058903907325	500.00009164724975	500.00017742782734	500.00038502294325	500.0002647905964	500.0007277882594	500.0008153515145	500.00131572265167	500.00002321615057	500.0001652298101	500.00021665600144	500.0008103277518	500.0022783836485	500.00135835230685	500.0022200729972	500.00067470182233	500.0032742807207	500.00049597589253	500.00010105347127	500.000509972353	500.0004519888317	500.0008501524335	500.00044529770753
500.0103357555589	500.00033351139206	500.0021465083064	500.0004740468044	500.00035841765606	500.00153681632565	500.00101407976587	500.00058903907325	500.00009164724975	500.00017742782734	500.00038425173784	500.00026334335104	500.0007269226179	500.0008144289087	500.0013137325568	500.0000230272266	500.00016438918806	500.0002160103052	500.0008057052838	500.00227757317634	500.00135835230685	500.00221439928464	500.00067331535615	500.0032675210466	500.0004950495089	500.0001010363745	500.0005057935324	500.0004519888317	500.0008501524335	500.00044178420654
500.01033093201016	500.00033237944916	500.00214275533045	500.00047230528037	500.00035841765606	500.00153681632565	500.00101077020423	500.00058903907325	500.00009164724975	500.00017742782734	500.0003840199886	500.00026274561924	500.00072268734056	500.0008144289087	500.0013133243403	500.0000230272266	500.00016438918806	500.0002160103052	500.00079996137436	500.00227757317634	500.00135445912946	500.00220162177493	500.00067331535615	500.0032591018182	500.0004950495089	500.0001010363745	500.0005057935324	500.0004519888317	500.000848601313	500.000437713401
500.01033077773087	500.0003322688134	500.0021407083062	500.00046957720616	500.00035727040665	500.001533932942	500.00100976986755	500.00058895832524	500.00009164724975	500.0001766572117	500.0003837379647	500.00026159396987	500.0007214027756	500.0008109532807	500.0013116238088	500.0000230272266	500.0001642030467	500.00021468887627	500.0007952865446	500.00227672592337	500.0013513754674	500.0022010261406	500.00067331535615	500.00325378972536	500.00049385986034	500.0001010363745	500.0005053029573	500.00045128106905	500.0008466553101	500.0004369236672
500.01032195664624	500.0003311352321	500.00213922307	500.00046747973016	500.00035615731593	500.001533932942	500.0010029682568	500.00058895832524	500.00009164724975	500.0001763164319	500.0003831017407	500.0002595187117	500.00072060075615	500.00081004230066	500.00130947373816	500.0000230272266	500.0001642030467	500.00021428807725	500.00079408837325	500.00227403597063	500.0013465882864	500.0021972468182	500.00067331535615	500.0032521412318	500.0004911017799	500.0001010363745	500.0005042811303	500.000448332786	500.0008466553101	500.0004312876456
500.0103034531964	500.0003311352321	500.0021358942557	500.00046260251816	500.00035615731593	500.001533932942	500.00100001125537	500.00058891092385	500.00009164724975	500.0001763164319	500.00038078287946	500.00025810717403	500.00071793095316	500.00081004230066	500.00130947373816	500.0000230272266	500.0001625964013	500.00021387442945	500.0007937674467	500.00226925301587	500.001345089559	500.0021871459489	500.00067331535615	500.00324993001107	500.0004903597494	500.0001002829426	500.00050317080724	500.000448332786	500.00084445245886	500.0004265912791
500.0102987455694	500.00033049942573	500.0021358942557	500.00045931137606	500.0003535176711	500.001533932942	500.0009898341516	500.00058891092385	500.00009164724975	500.0001753771379	500.0003805827265	500.000256627568	500.000715687085	500.0008086016967	500.00130947373816	500.0000227926175	500.0001614429864	500.00021387442945	500.0007876187544	500.00226925301587	500.0013349340936	500.00217976815935	500.00067331535615	500.0032490845464	500.0004903597494	500.00009983046056	500.00050317080724	500.00044793338344	500.00084445245886	500.00042165264705
500.0102976202977	500.00033049942573	500.00213583469105	500.00045931137606	500.0003535176711	500.0015337754369	500.0009898341516	500.00058891092385	500.00009151807166	500.0001753771379	500.00037945236335	500.00025512902437	500.00071452337227	500.00080766604253	500.00130947373816	500.0000227926175	500.0001612224891	500.00021266712616	500.00078625071285	500.00226739828116	500.0013349340936	500.00217286513316	500.00067331535615	500.00324679736445	500.00048697407345	500.00009983046056	500.00050317080724	500.00044744580987	500.0008428970918	500.0004190695185
500.0102823714156	500.00032951328205	500.00212978415266	500.0004573727521	500.0003535176711	500.0015337754369	500.00098966929596	500.0005888475265	500.00009057425075	500.0001753771379	500.0003782436586	500.000254087699	500.00071452337227	500.00080766604253	500.0013089507502	500.0000227868708	500.0001611208809	500.00021266712616	500.00078442043036	500.00226739828116	500.00132976228457	500.0021627647316	500.00067331535615	500.0032467754386	500.00048697407345	500.00009983046056	500.00050084191935	500.0004466340889	500.0008428970918	500.00041661495015
500.0102823714156	500.00032860105586	500.0021295761921	500.00045555951664	500.00034938094024	500.0015316553383	500.0009894415628	500.00058831693553	500.00008990449516	500.0001753043384	500.0003772431743	500.00025311431426	500.00071233002905	500.00080662461033	500.0013089507502	500.00002274520443	500.0001611208809	500.0002118803731	500.00078381257816	500.00226739828116	500.0013267092508	500.0021511318131	500.00067331535615	500.0032437720124	500.00048697407345	500.00009983046056	500.00050084191935	500.00044546270897	500.000842490954	500.0004142054745
500.0102823714156	500.0003262546875	500.00212739367544	500.00045520711893	500.00034938094024	500.00152969273006	500.0009857565957	500.00058831693553	500.00008990449516	500.0001749138066	500.0003768062745	500.000250535149	500.00070881279	500.00080662461033	500.00130723422615	500.0000226951246	500.0001611208809	500.00021174849104	500.0007837673136	500.00226733274434	500.0013212380456	500.0021450745857	500.00067331535615	500.0032422458421	500.0004843025038	500.00009977297054	500.00050084191935	500.0004421849403	500.000842490954	500.0004092682902
500.0102823714156	500.0003259373545	500.00212739367544	500.0004526940421	500.0003484627393	500.00152969273006	500.0009845244994	500.0005871566324	500.00008990449516	500.0001749138066	500.0003756570448	500.0002496841247	500.00070881279	500.00080662461033	500.00130723422615	500.0000226951246	500.0001609992768	500.00021079981667	500.0007805968108	500.0022656252629	500.0013183703966	500.0021302933456	500.00067331535615	500.00324126596627	500.00048383615956	500.00009977297054	500.00050084191935	500.0004421849403	500.0008412731944	500.00040462527807
500.0102802092425	500.0003242464326	500.00212739367544	500.0004526940421	500.00034755443505	500.00152969273006	500.00098443153433	500.00058652346297	500.00008881832616	500.0001749138066	500.0003756570448	500.0002496841247	500.00070812997336	500.00080457961224	500.00130723422615	500.0000226584204	500.0001609992768	500.000209485481	500.00077683409415	500.0022656252629	500.00131420221396	500.0021197666716	500.00067331535615	500.00324126596627	500.00048140105656	500.0000997546094	500.0005000132378	500.0004409906059	500.00083905649984	500.0004028355448
500.0102802092425	500.0003242464326	500.00212739367544	500.0004517178381	500.00034755443505	500.00152961476476	500.00098383947847	500.00058505788087	500.0000887160173	500.00017486540077	500.0003756570448	500.0002483644277	500.0007060765656	500.0008010135094	500.0013057498748	500.0000226584204	500.0001609992768	500.00020809128006	500.00077683409415	500.00226404160355	500.00131417251566	500.00211811986236	500.00067331535615	500.00324075172637	500.000480945153	500.0000997546094	500.00049840786767	500.0004399379861	500.00083542975057	500.0004006876526
500.0102802092425	500.000323734355	500.00212261906756	500.00044886213067	500.00034700697546	500.00152804282794	500.0009806641621	500.00058505788087	500.00008819255106	500.00017436323736	500.0003752443815	500.00024747739815	500.00070497524905	500.0008010135094	500.0013057498748	500.0000226584204	500.0001604893304	500.0002069792405	500.00077683409415	500.0022639481687	500.00130673190984	500.0021090744474	500.00067331535615	500.0032329547664	500.00048023825	500.0000996743615	500.00049840786767	500.0004399379861	500.00083255575186	500.0003969551098
500.0102733274684	500.0003220443554	500.00211808877026	500.00044726265804	500.00034700697546	500.0015197863111	500.0009802613613	500.0005848546189	500.0000881517671	500.00017436323736	500.00037417086037	500.0002469556863	500.0007008968191	500.0007997633379	500.0013057498748	500.0000226584204	500.0001594521284	500.00020685725565	500.0007731351828	500.0022639481687	500.0013042670928	500.00209872839844	500.00067331535615	500.0032329547664	500.0004792090009	500.0000996743615	500.00049840786767	500.0004399379861	500.00083255575186	500.0003959688922
500.0102668039665	500.0003206152116	500.00211808877026	500.0004440826731	500.0003460240606	500.0015197152733	500.00097666271546	500.0005848546189	500.0000879184571	500.00017436323736	500.00037416437925	500.0002451834539	500.0007005197624	500.0007997633379	500.0013052959608	500.0000226584204	500.00015903570056	500.0002065529056	500.0007722344423	500.0022609563797	500.00129962950047	500.0020910424881	500.00067331535615	500.00322874364866	500.0004786476025	500.00009929681534	500.00049840786767	500.0004399379861	500.00083255575186	500.0003892845327
500.0102651790091	500.0003196026555	500.00211808877026	500.0004421760075	500.0003460240606	500.0015197152733	500.00097494419686	500.00058332802894	500.0000879184571	500.00017401588195	500.00037404601534	500.00024351442124	500.00069857503945	500.0007990231476	500.0013052959608	500.0000226584204	500.00015903570056	500.0002050608479	500.0007691168145	500.0022609563797	500.00129630527914	500.0020775998202	500.00067331535615	500.0032194091708	500.00047637177164	500.0000991111651	500.00049840786767	500.0004399379861	500.00083255575186	500.0003861121256
500.01026177711816	500.00031945357347	500.00211808877026	500.0004373013794	500.0003460240606	500.0015197152733	500.0009740807744	500.00058332802894	500.00008741061237	500.000173086796	500.00037404601534	500.0002431444967	500.00069857503945	500.00079795989944	500.00130313656905	500.0000226584204	500.0001586541018	500.00020363398374	500.00076631624376	500.0022599396926	500.00129502008554	500.0020742294569	500.00067331535615	500.00321925838733	500.00047637177164	500.0000991111651	500.00049840786767	500.0004389938559	500.00083255575186	500.00038128675186
500.01026177711816	500.0003194003235	500.00211808877026	500.00043681188146	500.0003441604891	500.0015169492457	500.000970977626	500.00058332802894	500.00008741061237	500.000173086796	500.00037291257075	500.0002429746464	500.0006970809821	500.0007963064476	500.0013027812816	500.0000226584204	500.0001586541018	500.0002023833211	500.00076297146677	500.0022599396926	500.00129038508675	500.0020688077509	500.00067331535615	500.0032075609749	500.00047561079293	500.0000991111651	500.00049601066365	500.00043871411907	500.00083255575186	500.0003787164312
500.01026177711816	500.00031783231327	500.00211808877026	500.00043528077504	500.0003441604891	500.0015169492457	500.0009677502356	500.00058332802894	500.00008741061237	500.000173086796	500.00037291257075	500.00024227611755	500.0006908655921	500.0007954310973	500.00130235535704	500.0000226584204	500.0001583408165	500.0002013832106	500.0007628137954	500.00225747469415	500.00128521854043	500.0020644418315	500.0006729674586	500.0032075609749	500.00047309522415	500.0000988608677	500.000495406399	500.00043871411907	500.00083125140645	500.0003779727511
500.0102471085469	500.0003166870614	500.0021177263367	500.00043528077504	500.0003441604891	500.0015142042257	500.0009632902123	500.000582552395	500.00008739346373	500.000173086796	500.000372645403	500.0002408516168	500.00068939499585	500.00079317853334	500.00130235535704	500.0000226584204	500.0001583408165	500.0002012575248	500.00075977887695	500.0022541664636	500.00128439512036	500.0020624740838	500.00067276606046	500.0032071212516	500.00047309522415	500.0000988465169	500.000495406399	500.00043871411907	500.00083125140645	500.00037270395615
500.0102471085469	500.0003154954591	500.0021172593568	500.00043298010047	500.0003441604891	500.00150910868007	500.0009555224875	500.00058196705	500.00008739346373	500.000173086796	500.0003717328086	500.0002383311064	500.00068816465955	500.0007921183875	500.00130235535704	500.0000226584204	500.0001583408165	500.000200655543	500.00075433531543	500.0022541664636	500.001279284686	500.00205712349504	500.0006725028159	500.0031984733484	500.00047212728174	500.0000987667666	500.0004952726967	500.0004385147559	500.0008304428804	500.0003704351916
500.01024708332415	500.0003154954591	500.00211662822494	500.00042839036246	500.0003441604891	500.0015049198479	500.0009531059687	500.0005813721356	500.00008713352565	500.000172399143	500.0003708055948	500.00023807982177	500.0006876542731	500.000791515136	500.0013014683397	500.00002256617114	500.0001576294672	500.0002005105695	500.00075397462643	500.00225370352643	500.0012772523112	500.0020435310303	500.0006701504231	500.0031902915485	500.000470113481	500.00009860356664	500.0004952726967	500.0004385147559	500.00082811367673	500.00036920249113
500.01024708332415	500.0003154954591	500.00211504641493	500.0004280845274	500.00034402211395	500.0015046132239	500.00094945856665	500.0005806949365	500.0000862240927	500.000172399143	500.00037075564177	500.0002370914741	500.0006858504361	500.000791515136	500.0013014683397	500.00002256617114	500.0001576294672	500.0002005105695	500.0007527327065	500.00225370352643	500.00127711272626	500.0020361621713	500.0006694263652	500.00318853301536	500.00046774940245	500.0000982991386	500.00049461261403	500.0004380965535	500.00082605284763	500.00036338180365
500.0102452079386	500.0003154954591	500.00211378827606	500.00042634799007	500.00034402211395	500.0015037823802	500.0009486821245	500.0005806949365	500.0000860411125	500.000172399143	500.00037009228777	500.00023621579817	500.0006830802587	500.0007905537981	500.0013010944595	500.00002256617114	500.00015697755765	500.0002001595622	500.0007479723707	500.00225370352643	500.0012716376149	500.002027310733	500.0006669557697	500.0031825372036	500.00046685498864	500.0000982991386	500.00049461261403	500.00043777162364	500.0008251783224	500.00036107213896
500.0102452079386	500.00031391729163	500.0021132923756	500.00042442216056	500.00034297785265	500.0015037823802	500.0009447911491	500.00057986819286	500.0000855798888	500.00017190532753	500.00037009228777	500.00023553346875	500.0006810747964	500.00078843862775	500.00129989810523	500.00002254354865	500.00015697755765	500.0001997907572	500.000744844494	500.00225280267153	500.0012694286557	500.002012836142	500.0006669557697	500.00318121528886	500.0004658070509	500.0000982991386	500.00049435651493	500.00043713547484	500.0008251783224	500.0003570243434
500.01024077599635	500.0003133010539	500.0021132923756	500.0004240097081	500.00034161159783	500.00150100308025	500.0009437684094	500.00057917764866	500.0000849422824	500.00017190532753	500.00037009228777	500.0002351196781	500.00067980720723	500.00078806164726	500.0012992240847	500.00002254354865	500.00015690198865	500.00019948589187	500.00074406288354	500.0022497628879	500.0012621241366	500.00200772338894	500.0006663482051	500.0031800648098	500.0004628453411	500.000097902814	500.0004932780173	500.00043566023845	500.0008251783224	500.0003552261994
500.01024077599635	500.00031282398743	500.0021107277389	500.0004187738567	500.00034098081983	500.00150100308025	500.00094070932334	500.0005791193772	500.0000849422824	500.00017190532753	500.0003693752937	500.00023380017853	500.0006777431127	500.00078806164726	500.0012977539957	500.0000224751991	500.00015637641724	500.0001993839139	500.00074151074193	500.0022497628879	500.00126133279474	500.00199703592114	500.0006663482051	500.0031800648098	500.0004588126649	500.0000976489932	500.0004932780173	500.0004343541371	500.0008251783224	500.00035070287515
500.01023975995054	500.0003122919577	500.0021107277389	500.0004187738567	500.000340084635	500.00150100308025	500.00094070932334	500.00057760772523	500.0000844541024	500.00017190532753	500.0003693752937	500.0002332604444	500.0006777431127	500.00078780137073	500.0012977539957	500.00002241689066	500.00015598712906	500.0001993256409	500.0007360479515	500.00224903618755	500.0012578258836	500.0019927445813	500.0006656048869	500.0031786791112	500.0004563173144	500.0000976489932	500.0004932780173	500.0004330456168	500.0008251783224	500.00034823638293
500.0102260614414	500.00031189299466	500.0021106293442	500.0004181202578	500.000339672613	500.00150100308025	500.0009394953734	500.00057735352766	500.00008390725964	500.00017190532753	500.0003693752937	500.0002325322827	500.00067658205325	500.0007852736911	500.0012977539957	500.00002241689066	500.00015557838	500.00019923036353	500.00073487819105	500.00224626699776	500.0012565838899	500.00198229623913	500.000665421696	500.0031786791112	500.00045577393905	500.0000976489932	500.00049315498563	500.000432579967	500.0008233081353	500.0003472007109
500.0102260614414	500.00031189299466	500.0021104458738	500.0004181202578	500.00033870862603	500.00150100308025	500.0009362823474	500.00057689221074	500.00008390725964	500.00017190532753	500.0003693752937	500.0002323712887	500.00067658205325	500.00078417864233	500.0012977539957	500.0000223823474	500.00015517200455	500.00019905430776	500.00072713693004	500.00224626699776	500.0012557624792	500.00197518880003	500.0006650106977	500.00317534015943	500.00045343454207	500.0000976489932	500.00049315498563	500.000431803266	500.0008233081353	500.0003440528405
500.0102166293206	500.00031189299466	500.00211022274516	500.0004168010352	500.00033870862603	500.00150100308025	500.0009362823474	500.00057649593936	500.0000834643948	500.00017190532753	500.00036762286095	500.0002323712887	500.00067540122603	500.00078140552114	500.0012968173791	500.00002206232193	500.0001551585864	500.00019905430776	500.000718902623	500.00224626699776	500.0012557624792	500.0019707914945	500.0006644689783	500.0031723064626	500.00045343454207	500.0000976489932	500.0004931182443	500.000431532388	500.0008233081353	500.0003422121683
500.01021430740184	500.0003118570613	500.0021088599772	500.00041633580264	500.00033665568424	500.0015002499751	500.0009358640053	500.00057649593936	500.00008296961533	500.00017175845363	500.0003675880438	500.0002309755526	500.000673907631	500.00078140552114	500.00129472308794	500.00002206232193	500.0001547699311	500.0001979419123	500.00071414518334	500.0022460384335	500.0012545350081	500.0019651933326	500.0006644689783	500.0031723064626	500.00045099971754	500.0000976489932	500.0004931182443	500.000431532388	500.0008222079187	500.0003390663649
500.0102138832168	500.00031070099385	500.0021069345973	500.00041633580264	500.00033596912573	500.0014984840874	500.00093530980587	500.00057551883623	500.0000827628742	500.00017175845363	500.0003667344443	500.0002294171411	500.0006704120533	500.00077984215426	500.00129472308794	500.00002206232193	500.0001544822851	500.0001979419123	500.00071158627486	500.00224516879723	500.00125363348	500.0019607794609	500.0006628280224	500.0031658219596	500.0004505299042	500.0000975376939	500.0004920993974	500.0004310847935	500.0008222079187	500.0003362746722
500.01021192982	500.00030995972594	500.0021050978831	500.0004152974028	500.00033451670026	500.00149843644385	500.0009294209553	500.0005744915018	500.0000826260943	500.00017175845363	500.0003664885198	500.00022841495417	500.00067033667614	500.0007787086734	500.00129472308794	500.0000219625568	500.0001544822851	500.0001972934001	500.0007090517896	500.00224513319284	500.00124991956807	500.001955239891	500.0006628280224	500.0031652964669	500.0004503534877	500.00009751402644	500.0004920993974	500.000430330105	500.0008222079187	500.00033437656333
500.01021107851244	500.0003097474288	500.00210395099396	500.00041313662314	500.0003338283704	500.00149657501635	500.0009292278522	500.00057337577647	500.000082609862	500.00017175845363	500.00036568748715	500.0002279558221	500.00067017140924	500.0007781625858	500.00129433185134	500.0000217282611	500.00015411778315	500.0001972934001	500.00070358680085	500.00224513319284	500.0012470340499	500.00194894864484	500.0006628280224	500.0031652964669	500.0004500457929	500.00009742317883	500.0004920993974	500.000429987788	500.0008208715792	500.0003305835501
500.0101984224974	500.00030911238713	500.0021037655629	500.0004129225458	500.00033374923356	500.00149657501635	500.00092664889866	500.00057337577647	500.0000822270781	500.00017175845363	500.00036559748156	500.00022750651846	500.00066823686103	500.0007761603393	500.00129198538895	500.0000217282611	500.0001537304835	500.0001972934001	500.00070144482413	500.0022438668967	500.00124416767363	500.0019436968606	500.0006626853242	500.00316488399193	500.0004484156821	500.0000971703694	500.000491288461	500.0004293433591	500.0008208715792	500.0003266474342
500.0101933305643	500.00030868691397	500.00210256401857	500.0004123564369	500.0003316343605	500.00149657501635	500.0009238235912	500.0005733713342	500.0000822270781	500.00017170833956	500.00036541691014	500.0002274642019	500.0006676529539	500.0007761603393	500.00129198538895	500.0000217282611	500.0001532493736	500.0001972934001	500.0007005165212	500.00224257565657	500.00124262692884	500.0019372917116	500.0006620137844	500.00316393441625	500.0004465094526	500.0000966256908	500.0004899429363	500.00042830692416	500.00081964302814	500.0003244094679
500.0101933305643	500.00030622748517	500.00210256401857	500.00041101792516	500.00032919613614	500.0014958914026	500.0009217994417	500.0005733713342	500.00008212640165	500.00017170833956	500.00036379357635	500.00022623411695	500.0006659623836	500.0007754434348	500.00129198538895	500.0000217282611	500.0001530871305	500.0001968169737	500.00069889713654	500.0022406566108	500.00123696760426	500.00193021222844	500.0006610667645	500.00315318982604	500.0004465094526	500.00009648277626	500.0004880770572	500.00042758895614	500.0008186654462	500.0003223409994
500.0101933305643	500.00030379259863	500.0020977229764	500.00041101792516	500.00032919613614	500.0014958038181	500.0009205210622	500.0005733713342	500.0000814387608	500.00017170833956	500.00036371562265	500.00022623411695	500.0006653057335	500.0007752360312	500.00129154326396	500.00002162400494	500.0001526830004	500.00019634025153	500.0006952892178	500.0022406566108	500.00123100092355	500.0019246663509	500.0006608915605	500.0031468629998	500.0004465094526	500.00009648277626	500.00048768237144	500.0004268579126	500.0008186654462	500.000319869126
500.01019056141035	500.0003033584883	500.002097437134	500.0004108124381	500.00032807959457	500.0014942563217	500.0009182620057	500.0005733713342	500.0000811979783	500.0001715486272	500.00036299633393	500.0002245382405	500.0006633224722	500.00077337805806	500.00129154326396	500.00002162400494	500.00015251242166	500.00019607967647	500.0006923881676	500.00223855283616	500.00123100092355	500.0019226580804	500.0006605069616	500.00314380876245	500.0004465094526	500.00009595366413	500.00048707734294	500.00042579230984	500.0008180393605	500.00031798548224
500.0101883851007	500.0003030772478	500.00209456748667	500.0004098586324	500.0003263185633	500.00149325102586	500.0009182620057	500.00057304613745	500.00008082453144	500.0001712622831	500.00036265835575	500.0002242846176	500.0006626650307	500.0007723596767	500.0012910480786	500.0000215306794	500.00015251242166	500.00019607967647	500.0006893337506	500.00223855283616	500.0012294595832	500.00191700103034	500.0006596481294	500.0031411985478	500.0004416382895	500.00009578339433	500.0004857314342	500.0004241578672	500.0008180393605	500.0003142191211
500.0101792229781	500.0003021137787	500.0020917466917	500.00040763523833	500.00032488238145	500.00149325102586	500.0009153995371	500.00057304613745	500.0000805375976	500.0001701220085	500.00036171965365	500.0002233726068	500.00066090657873	500.0007723596767	500.0012910480786	500.0000215306794	500.000152084049	500.0001959306986	500.00068405600274	500.00223855283616	500.00122577467965	500.00191455636747	500.0006590009422	500.0031411985478	500.000441022715	500.0000954807031	500.0004851391972	500.00042315102576	500.0008180393605	500.0003068775703
500.01017705111605	500.0003021137787	500.0020909293205	500.0004055937189	500.00032234466534	500.0014905522692	500.000914329597	500.0005723246152	500.0000800493502	500.00016981337114	500.00036162850455	500.0002227202434	500.0006606092778	500.0007714246454	500.0012885167	500.0000215306794	500.000152050053	500.00019538156084	500.0006796252668	500.00223855283616	500.00122311444505	500.0019083540643	500.0006586254652	500.00313669099	500.00044003282534	500.0000953573974	500.0004851391972	500.0004230817967	500.0008180393605	500.00030442076513
500.01017705111605	500.0002999948085	500.00208962312934	500.0004047138888	500.0003203980617	500.0014895369424	500.0009105035779	500.0005721395314	500.00007998957744	500.00016981337114	500.000360452201	500.0002227202434	500.00065804650353	500.0007711554529	500.0012885167	500.0000215306794	500.00015100164626	500.0001950623049	500.0006775854043	500.00223855283616	500.00122222635815	500.00190419250544	500.00065789182446	500.00313416609424	500.00044003282534	500.00009502380686	500.0004845402427	500.0004228640262	500.0008164737324	500.0003030721123
500.0101727737458	500.000299689506	500.0020884685566	500.00040232659086	500.0003199749526	500.0014880401461	500.0009105035779	500.0005721395314	500.0000796636897	500.00016981337114	500.0003592565298	500.00022187786783	500.0006568189425	500.0007709208106	500.00128813191844	500.0000215306794	500.0001499821394	500.00019434188044	500.0006745821445	500.0022383690293	500.0012205757399	500.0018956183926	500.0006555800639	500.0031339520801	500.00044003282534	500.00009481724175	500.0004829997096	500.0004215753019	500.00081567948394	500.0003004002762
500.01017159987686	500.000299689506	500.0020884685566	500.00040117261636	500.0003191646612	500.0014878145339	500.00090969833906	500.0005713103469	500.0000796636897	500.00016981337114	500.00035848290145	500.0002210020116	500.0006557741789	500.00077070784204	500.00128813191844	500.00002151873605	500.00014972523735	500.00019379786517	500.0006702369751	500.0022383690293	500.0012179940091	500.0018886464837	500.0006547031511	500.0031322283205	500.0004390432326	500.00009481724175	500.00048177172204	500.0004205686642	500.00081556873704	500.0002985895505
500.010166875892	500.0002991778093	500.0020884685566	500.0003995102667	500.0003191646612	500.0014878145339	500.00090969833906	500.00057068265966	500.00007946515797	500.00016981337114	500.00035819804873	500.00022037681146	500.00065403066804	500.0007694978606	500.00128802666353	500.00002151873605	500.0001491380579	500.00019325975893	500.0006668619537	500.0022383690293	500.00121259954057	500.0018854151457	500.00065369052373	500.0031277594075	500.0004382052345	500.00009442939444	500.0004807933324	500.00041889855373	500.00081153824203	500.00029633241286
500.0101606322968	500.0002982886498	500.0020878324974	500.0003988727224	500.0003191646612	500.00148657172565	500.00090753074244	500.00057068265966	500.00007932737736	500.00016981337114	500.0003575134868	500.0002203667271	500.0006522726077	500.0007694978606	500.00128784666157	500.00002151873605	500.000149069299	500.00019276544424	500.0006631132596	500.0022375633738	500.00120821304034	500.00186255308324	500.00065369052373	500.003127378882	500.0004375164178	500.00009439643696	500.0004807933324	500.00041871345826	500.00075817760006	500.0002953103832
500.0101606322968	500.00029800751804	500.0020878324974	500.00039855779903	500.0003184144015	500.00148657172565	500.0009060771586	500.0005705057177	500.00007932737736	500.00016981337114	500.0003575134868	500.000219912718	500.0006513101849	500.0007694978606	500.00128784666157	500.00002146033535	500.0001488189033	500.0001923745591	500.0006598997509	500.0022375633738	500.0012061228959	500.00185322903167	500.00065311112866	500.0031273130069	500.00043735586496	500.0000938255443	500.0004807933324	500.0004177029983	500.00073553422226	500.0002944667951
500.0101606322968	500.00029747619425	500.0020855259203	500.0003974291051	500.0003184144015	500.00148657172565	500.0009047990679	500.0005704765597	500.00007932737736	500.00016925996977	500.00035741279004	500.0002188837276	500.0006491442588	500.0007684927582	500.0012862262948	500.00002146033535	500.0001485273294	500.0001920705494	500.0006584074719	500.00223693407156	500.0012040723243	500.00184528683457	500.00065199299604	500.0031223764986	500.0004368459662	500.0000935442292	500.00048013319656	500.0004177029983	500.0007136466693	500.0002911344916
500.010158187569	500.0002969578955	500.0020855259203	500.0003965297756	500.00031739271327	500.00148657172565	500.0009011176371	500.0005704765597	500.00007911115165	500.00016925996977	500.00035741279004	500.00021856211504	500.0006488731226	500.0007681055819	500.0012862262948	500.00002146033535	500.00014791104445	500.0001913027578	500.00065507794426	500.0022359579217	500.00120137543655	500.0018394733981	500.00065199299604	500.00312116881224	500.0004347793766	500.0000935314411	500.00047966635543	500.00041645468406	500.00069313069616	500.00028956098186
500.010155575277	500.0002957063818	500.0020839833055	500.00039538915917	500.0003172515621	500.00148609754336	500.0009000635072	500.0005704765597	500.0000790270878	500.00016917425734	500.0003567496872	500.0002178660228	500.0006481820401	500.0007658940694	500.0012861239454	500.0000214432584	500.00014773923346	500.00019111500876	500.00065327889524	500.00223512488174	500.0011996507116	500.0018336063258	500.00065199299604	500.00312116881224	500.0004341974005	500.0000934385916	500.00047881761975	500.0004156628425	500.00065348193635	500.00028801854984
500.01015393839464	500.00029531237686	500.0020838157969	500.0003943726621	500.000316756228	500.00148609754336	500.00089920840827	500.0005703947704	500.0000788395554	500.00016917425734	500.00035672853136	500.0002177405898	500.00064715903704	500.0007655591548	500.00128599175343	500.0000214432584	500.00014773923346	500.00019102239975	500.0006503326463	500.0022340140593	500.00119601039125	500.00182994970834	500.0006515744601	500.0031199223732	500.00043227309175	500.0000934385916	500.0004783341238	500.0004142130456	500.00063825539456	500.00028567623866
500.01014556326965	500.00029490512	500.002081498957	500.00039308519433	500.0003156520028	500.00148609754336	500.0008954482959	500.00057015853747	500.0000785932395	500.000168716113	500.0003561172757	500.00021697808234	500.00064715903704	500.0007645187636	500.00128588035227	500.0000214432584	500.000147323592	500.00019037036685	500.0006470918869	500.0022332281292	500.0011951687199	500.00182176946936	500.0006509617928	500.0031186270582	500.0004301191515	500.00009337957505	500.0004780792068	500.00041357711154	500.00045963241644	500.0002824110873
500.0101428627759	500.00029466227227	500.002081498957	500.0003915774217	500.00031489848817	500.00148559305893	500.00089485639387	500.00056918471597	500.00007831009856	500.0001685839426	500.00035545860015	500.00021658961714	500.0006463215198	500.0007635208059	500.00128501670173	500.0000214308754	500.00014717940365	500.00019037036685	500.00064480680174	500.0022328422991	500.0011939597992	500.00181705941213	500.0006505983719	500.0031174094748	500.0004293331884	500.0000931904427	500.0004776664015	500.00041306329405	500.00045270592443	500.00028094870345
500.0101384533289	500.0002943048794	500.0020812110231	500.00039066083104	500.00031422278613	500.00148440220516	500.0008924134312	500.00056907989176	500.0000781133252	500.0001685839426	500.00035433014284	500.0002158769675	500.00064586487787	500.0007630506425	500.00128501670173	500.0000214308754	500.0001470399557	500.00018948088353	500.00064057270635	500.0022327610559	500.00119189395986	500.0018115167332	500.0006501553891	500.0031138418215	500.00042863244056	500.0000929961994	500.0004766154955	500.00041263065594	500.00040977491443	500.00027955745446
500.0101345839376	500.00029413000385	500.0020812110231	500.0003905659658	500.00031422278613	500.001483585009	500.00089214706287	500.00056907989176	500.0000780004054	500.0001685839426	500.00035412022163	500.0002152149149	500.0006453205381	500.0007627575682	500.0012844667808	500.00002140579153	500.00014643250006	500.00018886490835	500.0006394660811	500.00223225469955	500.0011889795633	500.0018031094627	500.0006499707293	500.00311179766845	500.000426975658	500.0000929961994	500.00047610669037	500.0004125828505	500.00039700767326	500.00027774563875
500.0101337181288	500.0002939737097	500.00208032552104	500.0003898490346	500.00031422278613	500.00148356337326	500.0008917981597	500.00056821377416	500.0000778591843	500.0001685839426	500.000353382433	500.0002142205912	500.000643769343	500.00076205752026	500.0012840584225	500.0000213584657	500.00014616076345	500.0001883294343	500.00063772857	500.00223225469955	500.0011866147637	500.0017974655655	500.0006499707293	500.00311179766845	500.0004266624682	500.0000929961994	500.00047610669037	500.0004125828505	500.00036197157283	500.0002754667867
500.010132844522	500.00029348443013	500.0020792097947	500.00038917784866	500.0003139056012	500.00148175206374	500.00088867795927	500.00056812524133	500.0000774772998	500.0001685839426	500.0003533056328	500.00021325440207	500.0006419738486	500.0007610676459	500.0012840584225	500.0000213584657	500.0001456822879	500.0001881869569	500.00063696486023	500.00223163527716	500.0011866147637	500.0017886386608	500.0006499707293	500.00311079896477	500.0004266624682	500.00009291468314	500.0004759927478	500.0004121522992	500.000353040571	500.0002712893718
500.010128526904	500.0002928030679	500.00207773926434	500.0003887888081	500.0003137556889	500.0014810818153	500.00088704712186	500.00056812524133	500.00007738420743	500.00016815392297	500.00035323152315	500.0002126686119	500.000639389677	500.00075987348345	500.0012828921139	500.0000213584657	500.0001453624799	500.0001878390355	500.0006333083502	500.0022311045099	500.0011856103591	500.001782157085	500.0006496436204	500.0031094794327	500.0004260583058	500.00009291468314	500.0004745773974	500.0004119794741	500.0003462292817	500.00027036231705
500.0101238812917	500.0002919633966	500.00207641922395	500.0003869362999	500.000312737695	500.0014807615691	500.0008857191847	500.00056812524133	500.00007738420743	500.0001679346608	500.00035287536724	500.00021215110206	500.0006385464942	500.0007596057872	500.00128165397285	500.00002128341254	500.0001452858665	500.00018783797475	500.00063272305454	500.0022299717333	500.0011843512031	500.00177864742653	500.0006485493528	500.0031088843334	500.00042526311125	500.00009281772924	500.00047296251546	500.0004110527643	500.0003256051271	500.0002674712361
500.01012145246995	500.00029044147	500.0020763255414	500.00038519530045	500.00031265488013	500.0014807615691	500.00088425154473	500.00056683314983	500.0000771693262	500.0001679346608	500.0003525995142	500.0002118087307	500.00063457232915	500.00075916486867	500.00128046777365	500.00002128341254	500.0001450074936	500.00018777150103	500.00063056691397	500.00222984339393	500.00118235320787	500.0017738974147	500.00064841280147	500.0031078628794	500.00042525314257	500.00009260305154	500.00047228333636	500.0004103665128	500.0003169705387	500.0002655938647
500.01012145246995	500.00028969204163	500.00207487986927	500.00038519530045	500.00031265488013	500.0014797277976	500.0008820278375	500.00056683314983	500.0000768549881	500.0001676516844	500.00035181937966	500.0002109950902	500.0006326846955	500.0007589676075	500.00128046777365	500.00002128341254	500.0001447531748	500.00018771094193	500.0006302060068	500.00222909325146	500.001180960984	500.00176971954005	500.00064795592715	500.00310623983887	500.00042463334484	500.00009251647214	500.0004719335695	500.00041020181806	500.00029616538785	500.0002627843722
500.01011327943075	500.0002888541582	500.0020724800688	500.000384939831	500.0003122843033	500.0014781739649	500.000879629499	500.00056683314983	500.00007676131554	500.00016756162995	500.0003511753755	500.0002105371062	500.00063193054655	500.00075853916934	500.00127953124945	500.00002127447465	500.000144386913	500.0001870839216	500.0006286409586	500.0022290342657	500.00117993958315	500.001762068945	500.0006478883684	500.00310397312046	500.0004230437682	500.00009238926026	500.00047163630035	500.0004100296731	500.0002903822908	500.0002590987975
500.01011327943075	500.00028745052884	500.0020722260632	500.0003847852782	500.0003122760143	500.00147649212664	500.00087805348346	500.00056683314983	500.0000763879393	500.00016756092356	500.00035099182674	500.00021034483103	500.0006309771293	500.00075671605293	500.0012788062321	500.00002123012865	500.0001439770187	500.0001867722892	500.00062768904866	500.0022287222294	500.0011782209553	500.0017546880154	500.00064761314866	500.00310304229316	500.0004215906496	500.0000921266306	500.0004713774357	500.0004093617775	500.0002723424097	500.00025609914695
500.01010758939447	500.00028681813444	500.0020717204685	500.00038340007427	500.0003122760143	500.00147563348963	500.00087749220563	500.00056683314983	500.0000759040694	500.0001673163199	500.00035083732104	500.00020988833313	500.00063002926	500.0007556396397	500.00127866776586	500.00002115553355	500.00014396895426	500.00018665234506	500.0006269471907	500.0022278177933	500.0011761927332	500.0017492605622	500.0006473384451	500.0030993667986	500.00042059002595	500.0000920341035	500.00047118680214	500.0004093617775	500.00026426715874	500.00025407206635
500.0101035407161	500.00028666763336	500.00206956044036	500.00038340007427	500.0003118756554	500.0014745548036	500.0008753555482	500.00056683314983	500.0000759040694	500.0001673163199	500.0003502874006	500.0002094442023	500.0006287153758	500.00075465179776	500.0012784697905	500.00002111213416	500.00014396895426	500.0001865093224	500.0006254082327	500.00222650669866	500.0011761306949	500.0017460940444	500.00064679963344	500.00309783198446	500.0004202010996	500.00009167277466	500.00047065434705	500.00040915136884	500.00025721316655	500.00025373500205
500.01010191711345	500.0002864389242	500.00206956044036	500.00038262902996	500.00031154077675	500.0014742278662	500.00087443895404	500.00056683314983	500.0000758194802	500.0001673163199	500.000349761564	500.0002088980978	500.00062804914245	500.00075338970856	500.0012778226142	500.0000210748222	500.0001437361587	500.00018639557595	500.0006251592664	500.0022259124398	500.00117360483233	500.00173966976274	500.0006458056798	500.0030969999695	500.0004181100792	500.00009167277466	500.00047065434705	500.0004084826288	500.00025005899283	500.0002526542224
500.01009738622287	500.00028610105863	500.0020678880159	500.00038202207406	500.00031128973467	500.0014742278662	500.00087305042223	500.0005664352098	500.0000756654617	500.000167150323	500.00034892306485	500.00020872022554	500.00062699841993	500.0007525399162	500.0012769471128	500.0000210748222	500.0001435749012	500.00018601286916	500.00062214239347	500.00222558323316	500.00117252821263	500.0017340905131	500.0006454067808	500.0030965265975	500.000416840447	500.00009149795017	500.00047016670226	500.0004076139228	500.00024583204885	500.0002492554113
500.01009440988463	500.0002852969029	500.00206670499836	500.0003819364116	500.0003107348863	500.00147391428266	500.00087150143213	500.00056636510783	500.00007564123655	500.0001669014012	500.00034858984526	500.0002080401495	500.0006256004348	500.0007514232588	500.0012763219958	500.0000210748222	500.000143386526	500.0001855783761	500.000621414413	500.00222558323316	500.00117235319686	500.00172823931297	500.00064482805334	500.00309413307093	500.00041550201547	500.0000910143839	500.0004691564645	500.000407079815	500.0002411458352	500.0002466306292
500.01009029719984	500.0002850793025	500.0020665927736	500.00038183588026	500.00030996868145	500.0014728855247	500.0008707459671	500.000566216738	500.0000755921408	500.0001667549513	500.0003485282533	500.0002077943293	500.00062497604375	500.0007507058399	500.0012745794992	500.00002105591443	500.00014308065806	500.0001854116668	500.00061979677815	500.00222451657766	500.0011698763062	500.0017209797352	500.00064414126996	500.0030925517509	500.0004140999373	500.0000909019275	500.0004683563261	500.0004069428865	500.00021376876657	500.00024491532116
500.0100863147756	500.0002840481909	500.0020665891878	500.00038037545664	500.00030965125524	500.0014717043905	500.0008699361845	500.000565632479	500.00007548384866	500.0001667549513	500.00034822286824	500.00020708728994	500.0006244251669	500.0007500423797	500.00127349899617	500.0000210452953	500.00014268256666	500.0001848961474	500.00061787129584	500.00222398368635	500.0011687439387	500.0017168543334	500.0006435968007	500.0030889978763	500.0004133032597	500.0000909019275	500.00046736855165	500.00040668928506	500.00021041135716	500.00024413855556
500.01008190341383	500.0002834682267	500.0020664317351	500.000379665022	500.00030920445005	500.0014710900645	500.00086859249575	500.00056557199684	500.0000753781284	500.00016650447276	500.00034742659005	500.0002068764725	500.00062299360525	500.0007500082766	500.00127137805845	500.0000210452953	500.0001424852098	500.0001843580951	500.0006177884201	500.0022231493007	500.00116657507874	500.0017107344571	500.0006430039039	500.0030884185154	500.0004119620183	500.0000908837259	500.0004666529832	500.00040665634043	500.00020094660107	500.000242327542
500.0100816297992	500.0002827441533	500.0020652691687	500.0003789713432	500.00030918871545	500.00147106966773	500.0008669114032	500.0005648898867	500.0000753395874	500.00016650447276	500.00034726391243	500.0002062769209	500.00062248846234	500.0007489065265	500.0012699965199	500.00002102024445	500.0001423125885	500.0001842294648	500.00061620007597	500.00222253033445	500.0011644523616	500.001707736153	500.0006430039039	500.0030884185154	500.00041139781405	500.0000905383825	500.000465942686	500.0004063093774	500.0001995547103	500.0002388768185
500.0100766475996	500.0002826511172	500.00206468289963	500.0003773037739	500.00030902332395	500.0014682726389	500.00086526178734	500.0005645155561	500.0000749497478	500.00016639280693	500.0003470812266	500.0002061638847	500.00062141828573	500.0007479032023	500.0012693964918	500.0000209804183	500.0001423125885	500.0001832109322	500.0006156958585	500.00222253033445	500.00116369290237	500.0017058448356	500.0006424911174	500.0030884185154	500.00041031866516	500.0000904608968	500.0004652782355	500.0004051869565	500.00019594418757	500.0002370272309
500.01007337935107	500.0002824206616	500.00206360206477	500.0003765647665	500.0003086914531	500.0014674555543	500.0008646171191	500.0005645155561	500.00007488924666	500.00016625308405	500.000346722217	500.000205924486	500.00062002246966	500.0007469619218	500.0012693964918	500.00002095866654	500.00014164464335	500.00018255976164	500.0006152076351	500.00222253033445	500.0011623037664	500.0017034489879	500.00064208410186	500.0030884185154	500.0004086095119	500.00009034720784	500.0004642121818	500.0004049363525	500.0001936689369	500.00023584954107
500.01007337935107	500.000281764119	500.00206309668295	500.0003763595555	500.0003086914531	500.0014660417017	500.0008619253806	500.00056388847287	500.0000748736938	500.00016625308405	500.0003461111729	500.0002053572071	500.000618878938	500.00074607403565	500.0012693964918	500.0000209258458	500.0001414030364	500.0001819444234	500.000612846833	500.00222218752845	500.0011599927934	500.0017007701599	500.00064140524614	500.00308618188745	500.00040666452605	500.0000900739471	500.0004634063396	500.0004044321515	500.0001915991131	500.00023395999716
500.0100722281567	500.000281764119	500.002062744822	500.0003755276184	500.00030792612984	500.0014660417017	500.00086036204664	500.00056378085515	500.00007472536424	500.0001662089062	500.00034547186414	500.00020489364033	500.0006184087931	500.00074525037326	500.001268508817	500.000020896208	500.00014125743627	500.0001816050898	500.00061145527206	500.00222218752845	500.0011584465807	500.00169811743945	500.0006412531095	500.0030843073784	500.00040576514743	500.0000900739471	500.0004632299764	500.0004039767235	500.00018972304366	500.0002328098797
500.01006473401594	500.0002808856433	500.0020618891354	500.0003751929593	500.00030729744844	500.0014660417017	500.0008597327229	500.00056352565935	500.00007472536424	500.00016620504886	500.0003446723772	500.0002043541029	500.00061771535735	500.00074464788537	500.001267777789	500.000020896208	500.00014118316403	500.0001813220867	500.000610164858	500.00222218752845	500.0011565588268	500.0016956969915	500.0006412531095	500.00308193098175	500.00040485797564	500.00009002763863	500.00046243245583	500.00040376285773	500.00018927624296	500.0002318751415
500.01006377948613	500.00028030964273	500.00206120872514	500.0003744650856	500.0003072958027	500.0014660417017	500.00085743420664	500.0005633817751	500.0000744461805	500.00016604595567	500.0003436135587	500.000203684217	500.00061719053843	500.0007441493054	500.00126690605185	500.000020896208	500.0001408600142	500.0001809876484	500.00060909513587	500.0022221435055	500.00115345687664	500.0016912700133	500.000641175583	500.003080636726	500.0004039334759	500.0000900062799	500.0004613421896	500.00040353843286	500.0001886556465	500.0002314569704
500.0100620410263	500.0002799322292	500.0020611922195	500.0003744650856	500.000307011996	500.0014660417017	500.00085627624117	500.0005633389399	500.0000742998858	500.00016581833574	500.0003430963149	500.0002030974274	500.0006167976504	500.00074318290444	500.0012668954574	500.000020896208	500.00014056068386	500.00018079174004	500.0006081469155	500.0022221435055	500.0011513778504	500.00168870004694	500.0006408323955	500.00307972508926	500.00040384785945	500.0000897597108	500.00046084630645	500.00040274570983	500.00018714358976	500.0002307598399
500.0100620410263	500.00027979116095	500.002059575386	500.00037351238575	500.00030629237705	500.00146441074645	500.0008549581201	500.0005630758756	500.000074137338	500.00016560005514	500.00034267063967	500.0002027246706	500.00061288956493	500.00074253405245	500.0012660373482	500.000020896208	500.0001404787481	500.0001806447986	500.0006001463212	500.00222192848537	500.00115032735073	500.0016863302057	500.00064039895625	500.0030779611241	500.0004026332689	500.0000896535169	500.0004604790071	500.0004024445318	500.00018588927276	500.0002291500707
500.0100606512857	500.00027894421714	500.0020592374347	500.00037291549006	500.00030494724933	500.0014636382348	500.00085377008946	500.00056260104896	500.0000740793176	500.00016558532394	500.0003419725656	500.00020250209883	500.0006128344818	500.0007420045327	500.0012656300892	500.000020896208	500.0001404787481	500.0001801419708	500.00059933597123	500.00222148254	500.0011486538468	500.00167844581426	500.0006395871563	500.0030779611241	500.0004020443564	500.000089625121	500.00045926999314	500.0004020971612	500.0001852953415	500.00022864062197
500.01005771473706	500.0002787583291	500.0020580312369	500.00037210851985	500.00030429910134	500.0014629019659	500.00085368538737	500.00056220493695	500.0000738799357	500.00016558532394	500.0003417271402	500.00020217083534	500.00061192308374	500.0007413624645	500.0012650540301	500.000020896208	500.0001401889507	500.00017975912243	500.00059645552636	500.00222114897736	500.0011471561177	500.0016630503955	500.00063895092916	500.00307676001205	500.0004012933164	500.00008946603316	500.00045877620136	500.0004017463578	500.00018378264934	500.0002270399473
500.0100552461504	500.00027848260913	500.00205652609793	500.000371038045	500.0003037300844	500.0014622828289	500.00085163435455	500.0005617712559	500.0000737770357	500.0001653504553	500.0003414592035	500.00020180503554	500.0006110121311	500.0007410779479	500.0012648348991	500.000020896208	500.0001399010623	500.00017943151425	500.0005952379446	500.00222114897736	500.001145640619	500.00165575394846	500.0006386464671	500.003076537467	500.0004011045906	500.00008934607183	500.00045828270277	500.00040158000843	500.0001828981494	500.00022621932345
500.01005063415596	500.0002783602327	500.0020558618348	500.0003707731702	500.0003033140404	500.0014618675448	500.0008504556558	500.0005613496578	500.0000736558692	500.0001653504553	500.00034116120764	500.0002014888986	500.00060984570683	500.000740336411	500.00126463300603	500.000020890301	500.0001399010623	500.0001790608065	500.0005946787206	500.0022196715896	500.00114422088774	500.00165314026975	500.00063825026706	500.0030754808672	500.0004000389444	500.00008907164886	500.0004582417592	500.0004011457535	500.0001823998776	500.00022534344527
500.01004870805644	500.0002777121141	500.0020550058987	500.0003701505462	500.00030297338714	500.0014615577654	500.00084981216435	500.00056124485866	500.0000735727956	500.0001653504553	500.00034084389193	500.0002012599478	500.0006087104883	500.0007395620312	500.0012644128952	500.000020890301	500.00013968462537	500.00017876452586	500.0005942033725	500.0022192366685	500.0011431535555	500.00164828268373	500.0006379330591	500.0030736070761	500.0003995275427	500.0000890385066	500.00045800285994	500.0004009907257	500.0001813637075	500.00022353687655
500.01004623712646	500.0002770451916	500.00205391203366	500.000369363302	500.0003021028257	500.0014606595356	500.00084900057436	500.0005608285118	500.000073394442	500.0001652057102	500.0003404675706	500.00020084466564	500.0006077955769	500.0007382298098	500.0012639683132	500.000020890301	500.00013952688164	500.0001785098757	500.00059342680163	500.00221875059964	500.0011420138491	500.0016449043239	500.00063734862766	500.00307245446845	500.00039829017834	500.00008886656286	500.0004574266472	500.0004006067354	500.00018076563964	500.00022275518637
500.0100453229081	500.00027682861804	500.00205255307736	500.00036860050415	500.00030155306985	500.00145870741164	500.00084847568456	500.0005607626852	500.0000732987387	500.0001650519686	500.00033995402407	500.00020059797725	500.0006063126329	500.0007381161761	500.0012632216758	500.000020890301	500.0001394873305	500.00017834380395	500.00059208712497	500.0022184209905	500.0011415236067	500.0016354928826	500.00063679665743	500.0030715736189	500.00039803005404	500.00008886656286	500.0004567372901	500.00040018037305	500.00018047224535	500.00022106603507
500.01004356481866	500.00027646984273	500.0020519962124	500.00036759896955	500.00030099650365	500.00145837819986	500.00084679018363	500.0005607626852	500.0000728815616	500.0001650519686	500.00033954778525	500.0002002910879	500.00060550206786	500.00073718404855	500.00126289964226	500.000020890301	500.0001392692205	500.0001778242134	500.000590585737	500.0022184209905	500.0011406387088	500.0016326752982	500.00063667726	500.00307105205184	500.000397383055	500.00008886656286	500.0004565669983	500.0004000755693	500.00018043498426	500.0002202528412
500.01004240860215	500.0002758834819	500.0020515091491	500.0003672087197	500.00030050074844	500.0014579912992	500.000845747182	500.00056030757753	500.0000725024014	500.00016501664294	500.0003391136113	500.00019996286056	500.00060462246677	500.00073604646764	500.00126276438345	500.000020890301	500.0001391249465	500.0001776271139	500.0005892183392	500.0022184209905	500.0011398429455	500.0016302889258	500.00063633623745	500.00307092282605	500.00039686723335	500.0000887962918	500.0004561690555	500.00039953904974	500.00018012827786	500.000219236068
500.0100389616787	500.00027546977964	500.00205069161325	500.0003668857222	500.000299983953	500.0014574321607	500.00084448774567	500.0005601096152	500.00007247294644	500.0001649255672	500.00033877667	500.0001997059328	500.00060406065904	500.0007355138166	500.0012617004327	500.0000208731051	500.00013898182004	500.0001775113907	500.00058736924535	500.0022179437552	500.0011377170974	500.0016185686877	500.0006360810298	500.0030707186535	500.0003966615332	500.00008871411904	500.00045577949965	500.00039890693125	500.00017923253483	500.0002183605411
500.01003481033933	500.0002754688126	500.00205001872115	500.0003664517513	500.0002996632575	500.00145636044425	500.0008432255706	500.0005598418279	500.00007247234123	500.00016489573477	500.00033837314976	500.0001991658153	500.0006035859106	500.0007354040987	500.00126125611183	500.0000208731051	500.0001389473793	500.00017718425397	500.0005862995391	500.0022179437552	500.00113621834936	500.00161644978346	500.00063576900845	500.00306967113573	500.00039628362555	500.00008870137924	500.00045535924795	500.0003987327911	500.00017908663324	500.00021647333085
500.01003230737183	500.00027535695847	500.0020485757123	500.0003654847502	500.00029888611186	500.0014555413657	500.00084246052006	500.0005597218104	500.0000723257103	500.00016484976106	500.00033807716545	500.0001987952338	500.00060320910956	500.00073465086524	500.00126060408144	500.00002085826907	500.00013891412203	500.0001770175432	500.0005852510864	500.00221759192317	500.00113508773825	500.0016130765598	500.0006354009879	500.0030692579818	500.00039549825647	500.0000885605272	500.0004548163235	500.00039815443387	500.000179014586	500.0002142213485
500.01003054984585	500.000275209356	500.0020482751784	500.0003651635659	500.00029862376556	500.0014554281997	500.00084116406606	500.000559327166	500.00007230549704	500.0001647691983	500.0003377603508	500.0001987346252	500.00060233967736	500.0007337552162	500.00126011965517	500.00002085826907	500.000138768137	500.00017667366575	500.0005838255063	500.0022174425132	500.0011332103942	500.0016103555882	500.0006351645764	500.00306853419625	500.00039464932485	500.00008841595167	500.0004541379639	500.000397957919	500.0001787083361	500.00021187994685
500.01003054984585	500.00027488165136	500.0020476169559	500.0003651635659	500.000298074955	500.0014551367212	500.00083689020624	500.00055928541724	500.00007227787984	500.00016458646206	500.00033728443947	500.00019818352865	500.00060175313183	500.00073346687725	500.00126010226165	500.00002085529894	500.00013864883346	500.000176544478	500.00058289827575	500.00221724354543	500.00113218443323	500.001607197942	500.00063491784084	500.0030671621157	500.0003942699391	500.00008833686024	500.0004541379639	500.0003973884229	500.00017834517166	500.00021096460347
500.0100273446712	500.00027459715807	500.00204661365717	500.00036502612676	500.00029800089703	500.00145462372933	500.0008352034728	500.00055928541724	500.0000720119459	500.0001644857079	500.000336843997	500.00019773090816	500.0006008097806	500.0007327270618	500.00126007488	500.0000208509688	500.000138391942	500.0001764781316	500.0005821735222	500.00221720790086	500.00112995933836	500.00160459994703	500.00063463968615	500.00306590764325	500.00039385762096	500.000088265168	500.0004537963736	500.0003968788133	500.0001779701993	500.00021005207833
500.0100254119089	500.0002743521237	500.00204564641706	500.00036430674425	500.00029761618094	500.00145413701466	500.00083430813254	500.00055917688184	500.0000718740605	500.0001643803277	500.0003365792105	500.0001975375182	500.0006003411719	500.00073193875716	500.0012591348113	500.0000208435116	500.0001381221179	500.0001759437497	500.000581672359	500.0022171094218	500.00112805319225	500.0015981045132	500.0006344173542	500.00306535540875	500.00039373948215	500.00008820097	500.0004533874909	500.0003966020055	500.0001777010115	500.00020920482405
500.010023655447	500.000274012084	500.00204414897144	500.00036384440017	500.00029709224657	500.00145372448674	500.00083279693337	500.00055917688184	500.000071799296	500.00016423238424	500.00033623293126	500.00019656802	500.00059961289924	500.00073154522863	500.0012587340847	500.00002083586253	500.0001380391803	500.0001757233789	500.0005808329965	500.0022171094218	500.00112622572516	500.00159562407197	500.00063412409133	500.0030634715125	500.0003934483989	500.00008817017505	500.00045292493627	500.0003963326972	500.0001774832086	500.00020863501527
500.01002232399134	500.0002734688561	500.00204395831923	500.00036339902294	500.0002965833809	500.001453264585	500.000825512184	500.00055917688184	500.00007154340375	500.000164130642	500.00033580001843	500.0001960044657	500.0005992984209	500.0007310977928	500.0012587340847	500.0000208133663	500.00013795682787	500.0001755057959	500.0005804990316	500.0022170477829	500.0011245993602	500.0015938236337	500.0006338596591	500.0030622190595	500.00039303811565	500.00008813026705	500.00045257908187	500.00039593490203	500.00017713655126	500.000207747083
500.01001913528944	500.0002733237112	500.002043271555	500.0003626131965	500.0002960784334	500.00145241616394	500.00082351169164	500.00055917688184	500.00007139949395	500.0001640460315	500.00033571658275	500.0001956165777	500.0005985093161	500.0007302344089	500.001258540446	500.0000208133663	500.00013795682787	500.0001753661967	500.00057910825336	500.0022165777963	500.001123892001	500.00159218101584	500.0006333136044	500.00306121873774	500.00039258202554	500.000088094706	500.00045204847015	500.00039563776477	500.0001758253419	500.0002070477492
500.01001628198753	500.00027306850296	500.0020428378309	500.0003625878439	500.0002955382176	500.00145224981463	500.00082123885613	500.00055915411576	500.0000713101934	500.0001640302346	500.0003354703096	500.0001952143971	500.00059760882067	500.00072975724	500.0012584551668	500.00002080867324	500.00013791148416	500.00017519716687	500.00057797896636	500.0022165777963	500.0011225818556	500.0015887849865	500.00063295522847	500.00306033383936	500.00039194674065	500.00008801004014	500.0004519020367	500.00039522529056	500.00017557626137	500.0002063616315
500.01001512691585	500.0002729563239	500.0020423734482	500.00036193044633	500.00029521996765	500.0014514902563	500.0008198246967	500.0005589487754	500.0000712556172	500.0001639650797	500.00033502039594	500.0001942149364	500.00059721461184	500.0007294022784	500.0012583244047	500.00002080518976	500.00013782524434	500.0001751744114	500.00057697505883	500.00221623230703	500.00112111649844	500.00158745608036	500.00063276110535	500.0030596434657	500.00039120068925	500.00008791234006	500.0004514388651	500.00039486998446	500.0001747712725	500.0002056863365
500.0100136263372	500.0002725892169	500.002042012202	500.000360968859	500.0002949370223	500.0014511401564	500.00081818885496	500.00055857459523	500.0000710766971	500.00016384718185	500.00033441978564	500.00019383781836	500.0005970813489	500.00072881368646	500.0012578627214	500.00002078958977	500.0001376583527	500.00017482274336	500.0005760881405	500.00221578629805	500.00111964261674	500.00158621533564	500.00063249344157	500.0030584723083	500.0003901077728	500.0000877668359	500.0004513393862	500.00039466184114	500.00017404833835	500.000204841664
500.0100123400853	500.0002722904491	500.0020415726347	500.0003604758675	500.0002945919359	500.0014511401564	500.00081662117805	500.0005584363201	500.00007065926997	500.00016376016475	500.00033412162173	500.0001934796225	500.0005969193943	500.0007283375618	500.0012578627214	500.00002078958977	500.00013749515944	500.0001746591548	500.0005747240222	500.00221551789116	500.0011182452577	500.00158432343983	500.0006323369108	500.0030578056438	500.0003892910495	500.00008764574727	500.00045100195507	500.0003942755491	500.00017404833835	500.00020402193246
500.0100104243249	500.0002719293098	500.0020409072923	500.00036015907585	500.0002945919359	500.0014511401564	500.00081565060134	500.00055791492997	500.0000705582426	500.0001637142544	500.0003338437473	500.00019317416934	500.0005964871573	500.0007277094877	500.0012578627214	500.00002077695893	500.0001372519714	500.00017452810295	500.0005736478578	500.00221545138794	500.00111750760124	500.0015802405095	500.00063220473754	500.0030560833066	500.0003884655026	500.00008753539436	500.00045058036096	500.0003940669353	500.00017404833835	500.00020327156153
500.0100092057028	500.0002716425631	500.0020404722346	500.0003601228792	500.0002941623117	500.00145102892367	500.0008126938593	500.0005577322612	500.0000703675241	500.0001636492577	500.00033343557595	500.00019210825707	500.00059608044705	500.0007270576641	500.00125779652774	500.00002077695893	500.0001372167746	500.0001743508849	500.0005726908023	500.0022152946267	500.00111631893526	500.00157877403376	500.000632036798	500.0030556667654	500.00038818393614	500.0000874636907	500.0004503659524	500.00039379710444	500.0001737431125	500.0002022144461
500.01000669332893	500.0002714910485	500.0020397012715	500.00035979253204	500.00029386041473	500.00145082172793	500.00081107946926	500.0005576246449	500.0000702458852	500.00016358134894	500.0003332520084	500.00019167529075	500.000595684779	500.0007257159226	500.00125766343564	500.00002077393555	500.0001369961446	500.00017421010455	500.00057231433374	500.00221517105666	500.00111543297186	500.00157388980256	500.00063183834743	500.0030550289623	500.0003878370713	500.00008737933297	500.00045004053106	500.00039357496036	500.000173466039	500.00020083820255
500.0100045164636	500.00027103373696	500.0020393471819	500.0003591535335	500.0002938476753	500.00145062187283	500.00080893697077	500.0005574989714	500.0000699311822	500.00016354008426	500.00033297623	500.0001910139212	500.00059516084144	500.00072540728166	500.0012574598985	500.00002077393555	500.0001369493653	500.0001740968135	500.0005717678077	500.00221490961314	500.00111387803577	500.00157137602315	500.0006315710756	500.00305414661597	500.0003873572331	500.0000873602007	500.0004497817615	500.0003932489208	500.0001732453195	500.0001997163457
500.01000351985834	500.000270941314	500.0020387160808	500.0003588658017	500.0002938063767	500.00145062187283	500.000806372622	500.00055724023224	500.00006992783017	500.0001634206395	500.00033281845845	500.0001904873792	500.000594711167	500.00072479380486	500.0012571174186	500.00002077384175	500.00013692617586	500.00017389356213	500.00057105415704	500.0022147431326	500.0011129615954	500.00156997327326	500.0006314789253	500.0030534937932	500.00038683980097	500.00008724035627	500.0004494120359	500.0003930349921	500.0001730100058	500.0001987319207
500.01000214345976	500.0002707165971	500.0020381184631	500.00035802202206	500.0002934898234	500.00145052806755	500.0008051253559	500.0005571216999	500.0000698341288	500.0001633305135	500.0003326322733	500.0001901523701	500.00059446371455	500.0007244303044	500.0012568362136	500.0000207721038	500.00013667608505	500.00017377422347	500.00056897126984	500.0022146727741	500.0011117382384	500.0015681029444	500.0006312386072	500.0030530209187	500.0003865633225	500.00008716765933	500.0004490500235	500.00039270531204	500.00017255175646	500.00019823807725
500.00999964537226	500.00027036292903	500.00203784545863	500.00035763202453	500.00029322177767	500.0014504330974	500.0008039035	500.0005570062395	500.000069808503	500.00016328512083	500.00033252472963	500.0001897544575	500.000594133089	500.00072356990796	500.001256496283	500.0000207721038	500.00013659867676	500.00017363230666	500.0005678861549	500.0022144122742	500.00111118204944	500.0015649338662	500.0006310025685	500.0030524604849	500.0003861919047	500.0000871035207	500.0004487516763	500.0003924891705	500.0001724234219	500.00019717937084
500.0099968256928	500.00027014756165	500.0020373150179	500.00035693916817	500.00029322177767	500.00144977559825	500.00080254046543	500.0005568468119	500.0000697288735	500.000163218857	500.00033217263854	500.00018933473655	500.0005936487088	500.0007229687352	500.0012563129219	500.00002075455797	500.0001365005615	500.00017351899737	500.0005673434295	500.0022140910767	500.0011085964479	500.00156092633694	500.0006308751123	500.0030500583679	500.0003858907259	500.0000870813033	500.0004483913566	500.00039229720096	500.00017232105995	500.0001966789327
500.0099954935866	500.0002699381942	500.0020364171209	500.00035607842165	500.0002931063875	500.00144960198304	500.0008013088339	500.00055662875474	500.00006964814884	500.000163218857	500.0003320334345	500.00018916308187	500.0005929974706	500.0007223761841	500.0012549617446	500.0000207367356	500.00013641953416	500.0001733917826	500.0005669201693	500.00221368189824	500.00110756767907	500.00155801395357	500.0006306802111	500.0030492032112	500.000385641261	500.00008699882557	500.0004479951459	500.00039200880207	500.00017208346395	500.0001961850305
500.0099934233312	500.000269705443	500.00203617961984	500.00035578846405	500.00029289266513	500.00144823193887	500.0008003651723	500.00055656293716	500.0000695538311	500.0001631265407	500.0003316154065	500.0001889174791	500.0005925095707	500.00072214079233	500.0012547390509	500.0000207367356	500.0001363379459	500.0001732512291	500.00056613394565	500.0022133804886	500.00110691904405	500.0015551876736	500.0006305421631	500.0030481958158	500.0003853458681	500.0000869665328	500.0004477076752	500.00039181279953	500.0001720294686	500.0001959223452
500.00999277615546	500.0002694571441	500.00203592223596	500.00035513489667	500.00029257714715	500.00144795363934	500.0007991950902	500.0005564330493	500.0000694785208	500.0001629958899	500.00033153098843	500.00018832722355	500.0005920084845	500.0007218092508	500.0012541399434	500.0000207277597	500.0001362298482	500.0001730533917	500.00056569910515	500.0022131507768	500.00110548203617	500.0015528409629	500.0006304010655	500.00304753321836	500.0003847324885	500.00008688351005	500.00044739152116	500.00039146915947	500.0001714043217	500.0001954907928
500.00999006272104	500.00026926668494	500.0020353535306	500.00035491654626	500.0002924471286	500.00144705003953	500.00079851071297	500.0005563249731	500.0000693880114	500.0001628773859	500.00033122424526	500.0001881000053	500.0005917728508	500.00072144527246	500.00125376260604	500.0000207136448	500.0001361152331	500.00017297520816	500.0005654520787	500.00221295460346	500.00110410674927	500.0015492938238	500.0006301261665	500.0030469750426	500.0003844505394	500.00008680469347	500.0004470730261	500.0003912509177	500.0001712247557	500.0001944265362
500.00998860545786	500.0002690412737	500.0020350135896	500.0003543191327	500.0002923681971	500.00144690538355	500.0007978845398	500.0005562970758	500.00006926022553	500.0001628468229	500.0003311266709	500.000187791517	500.00059123070173	500.0007210201799	500.00125311772985	500.00002070492104	500.0001360636262	500.0001727286918	500.00056484433134	500.00221271726684	500.0011034042893	500.0015479811475	500.00063006484135	500.00304615628136	500.0003841158506	500.0000866823563	500.0004467416343	500.00039104619987	500.0001711398359	500.0001940015255
500.0099871540363	500.0002688421819	500.0020347270467	500.0003537939069	500.0002920966463	500.00144690538355	500.00079716670746	500.00055610192464	500.00006908479753	500.0001627594685	500.00033100877573	500.00018761049296	500.0005907232124	500.0007206520473	500.00125270792284	500.0000206946229	500.0001359723994	500.0001726108532	500.0005646738661	500.00221261232963	500.00110226302377	500.00154629398554	500.0006298370575	500.00304526980193	500.00038361418177	500.00008659878006	500.00044651321986	500.0003906245846	500.00017084589734	500.00019368301275
500.009986295152	500.0002684352816	500.00203411660857	500.0003534494603	500.0002917627039	500.0014464700027	500.0007952081736	500.00055601283105	500.0000689891033	500.0001627156931	500.00033079680696	500.0001873846643	500.0005901993479	500.00072014863684	500.0012522102504	500.0000206946229	500.0001358997401	500.0001724420666	500.00056348691123	500.0022120820106	500.0011013222198	500.00154382745234	500.0006297430811	500.00304477780867	500.0003831303396	500.0000865660293	500.0004460848394	500.00039003772	500.00017054997215	500.0001930939615
500.0099833961424	500.0002682224412	500.0020335269772	500.00035318801514	500.00029163755045	500.0014464700027	500.000794125271	500.00055591468436	500.000068928286	500.0001626772982	500.000330667862	500.0001870975657	500.0005899432693	500.0007198559897	500.0012517776543	500.0000206946229	500.0001357879702	500.00017232936597	500.0005624179683	500.00221174310127	500.0010990261876	500.00154114267633	500.0006295968585	500.00304432218115	500.00038297197017	500.0000865242504	500.00044588599957	500.0003898818034	500.00017038964404	500.00019221900493
500.00997986430184	500.0002681100301	500.0020331153455	500.0003527476995	500.00029131580817	500.0014461443874	500.0007934057701	500.0005558892671	500.0000688282919	500.00016261007636	500.00033046888655	500.0001868672689	500.0005897266	500.0007196618123	500.0012516769295	500.0000206946229	500.0001356427167	500.0001720867768	500.00056176991865	500.0022115208829	500.0010963805098	500.00153959542246	500.0006293951756	500.00304353603536	500.0003827840181	500.0000865074954	500.0004454761847	500.00038894038624	500.00017020451565	500.00019166855606
500.0099771287179	500.00026788677127	500.00203267966026	500.0003521245904	500.0002910324857	500.00144594308534	500.0007921734477	500.0005557929463	500.000068728563	500.0001625373289	500.00033029393353	500.0001866253732	500.0005893346279	500.0007192037388	500.00125143845395	500.00002068168504	500.00013550024244	500.00017198079837	500.0005608512416	500.0022112804907	500.00109511528683	500.0015357515612	500.00062925315774	500.0030424441462	500.00038238093845	500.0000865000924	500.0004451712767	500.0003884507758	500.00016984538985	500.00019127479396
500.00997480923877	500.0002675670288	500.0020324130336	500.00035174954917	500.00029073344666	500.00144544316083	500.0007912231011	500.0005556844117	500.0000686408738	500.00016249873676	500.0003301236341	500.0001864617698	500.00058917885804	500.00071882261403	500.00125129045114	500.00002067554334	500.00013536351616	500.00017175341316	500.00055990801303	500.0022111099849	500.0010937000399	500.001533823467	500.0006290494192	500.00304166152154	500.0003821472933	500.0000864047861	500.0004449421664	500.00038819227944	500.0001697970963	500.00019074150487
500.00997277933965	500.00026741666676	500.0020318776238	500.00035159890297	500.00029062104716	500.0014453138522	500.00079015979816	500.00055564462605	500.00006856838525	500.00016243654784	500.00032979828734	500.0001861775879	500.00058880171696	500.00071846165844	500.0012511099184	500.0000206601738	500.0001352625882	500.00017167286916	500.00055940252565	500.0022109604741	500.0010922669845	500.0015320158638	500.0006288077015	500.0030412799539	500.0003818323002	500.0000863806597	500.00044468194113	500.0003880095895	500.00016960586686	500.0001903927185
500.0099718199238	500.0002671051896	500.00203126952954	500.00035128958336	500.00029028848076	500.0014453138522	500.000789642652	500.00055558816314	500.00006853020807	500.00016235744107	500.00032959416995	500.00018600399693	500.00058852579554	500.0007181869961	500.0012509373355	500.00002065539746	500.0001351816846	500.0001716062383	500.00055927507987	500.00221076011667	500.0010914456327	500.00153031368063	500.0006286133159	500.00304045789494	500.0003815269595	500.0000863288455	500.0004444612861	500.00038769225813	500.00016938000994	500.00019016802696
500.00996628381967	500.0002668739724	500.00203094612175	500.0003509926108	500.00029010211966	500.00144475675705	500.00078713564363	500.0005554610045	500.0000684535956	500.0001622893031	500.0003294796217	500.00018578784557	500.00058835298563	500.00071682375346	500.00125072171306	500.0000206490873	500.0001350835598	500.00017144020273	500.00055843666786	500.00221066496846	500.0010903563078	500.0015291722164	500.0006284936427	500.0030399793704	500.0003812200204	500.0000862800204	500.00044420444056	500.0003875524641	500.00016915612866	500.0001897618141
500.00996451937476	500.0002666774869	500.0020306641935	500.0003507582535	500.00028980189836	500.00144474116485	500.00078646355905	500.0005554156655	500.0000683904139	500.0001622401261	500.00032945702867	500.0001855206599	500.00058824349526	500.00071631571393	500.0012504918242	500.0000206490873	500.00013503231423	500.00017133322547	500.0005579985116	500.00221038297326	500.0010896685596	500.0015280472187	500.0006282647582	500.0030395212049	500.0003805805216	500.0000862368088	500.00044406421387	500.0003873669809	500.00016886201706	500.00018954981505
500.0099625346979	500.0002663706689	500.00203026384014	500.00035042751483	500.00028955049663	500.00144474116485	500.00078566985144	500.0005553406223	500.00006831324725	500.0001621726384	500.00032931617056	500.0001852540235	500.00058786615995	500.0007160437437	500.0012502708182	500.000020636512	500.00013494228585	500.0001711782256	500.0005568536654	500.00221007314286	500.00108894765077	500.0015268178599	500.0006280243577	500.0030390317431	500.00038040600987	500.000086221055	500.0004438318884	500.0003872054172	500.0001685709436	500.0001892074544
500.00996102411375	500.00026626305026	500.00203004812346	500.0003499842579	500.0002893765383	500.0014445091474	500.00078476461334	500.0005552610559	500.00006823291534	500.000162117864	500.0003292018421	500.0001850699193	500.00058727773927	500.0007155884357	500.0012501393732	500.0000206346244	500.00013490985793	500.00017107614025	500.000556183807	500.00220994328356	500.00108833335736	500.00152572790324	500.0006278608712	500.00303856787247	500.00037956718666	500.0000861849726	500.0004436235116	500.0003870420414	500.00016851953893	500.00018885470917
500.0099604332677	500.0002661010831	500.00202960047704	500.00034997373035	500.0002891237128	500.0014445091474	500.0007839984527	500.00055509222886	500.0000681597212	500.0001620684527	500.0003291430785	500.00018491085706	500.00058697545455	500.0007153515481	500.00124989882056	500.0000206315571	500.00013483346936	500.0001710108567	500.0005558323333	500.00220966410734	500.0010877181801	500.0015246593818	500.0006277202538	500.0030381288495	500.0003794433883	500.000086124425	500.00044331390274	500.0003869541981	500.0001683687599	500.00018855465544
500.0099579234048	500.0002659134178	500.0020289648751	500.00034978499457	500.00028889118374	500.0014442545302	500.0007833253659	500.00055500673517	500.0000681122577	500.00016201925547	500.000328958281	500.00018472476125	500.00058678820693	500.0007150296558	500.00124967405065	500.0000206257317	500.0001347617062	500.00017081197024	500.0005548798156	500.0022095540203	500.0010872111997	500.00152294597564	500.0006275035682	500.00303779774237	500.00037914168604	500.0000860473029	500.0004431438301	500.0003868329035	500.00016833339913	500.00018765286984
500.0099577343763	500.00026581994933	500.00202850938024	500.0003495700088	500.00028875608797	500.00144394966503	500.000782656438	500.0005549505204	500.00006805583376	500.0001619472992	500.0003286996234	500.000184510723	500.00058661847027	500.0007144287101	500.0012493927739	500.0000206179467	500.0001347617062	500.00017075202885	500.0005544980822	500.0022095540203	500.0010868522745	500.0015215361555	500.00062736667536	500.00303763600397	500.00037887743525	500.00008601987145	500.0004428231431	500.0003866637648	500.0001681107073	500.00018734008324
500.009954868954	500.00026565962156	500.00202817567146	500.0003494276806	500.0002886585381	500.0014436910629	500.00078187860885	500.00055490613386	500.00006798818964	500.0001618943716	500.00032854750475	500.0001843348512	500.0005863991703	500.0007140095569	500.00124909865946	500.0000206070302	500.00013467718657	500.00017068708115	500.00055405742825	500.0022090105872	500.00108661473837	500.0015191331021	500.0006272587229	500.0030373538751	500.00037862257784	500.00008597996975	500.00044261441747	500.00038660097584	500.0001678556088	500.00018684923094
500.00995317957603	500.0002655426692	500.0020278527887	500.00034781385153	500.0002883995376	500.00144353930756	500.000781460942	500.0005548005063	500.0000679453338	500.0001618334117	500.0003283874953	500.00018415896363	500.0005860541061	500.00071364203575	500.00124899400373	500.00002060514555	500.00013464084515	500.0001706199859	500.0005535874943	500.0022088244989	500.0010852405108	500.0015179321682	500.00062713361865	500.0030368726254	500.0003783415011	500.00008594445956	500.000442526313	500.00038642054784	500.000167763828	500.000186541228
500.00995217849135	500.00026541100056	500.00202768711046	500.0003474099499	500.000288206086	500.00144346653724	500.000780398294	500.0005547154539	500.00006788013167	500.00016176687905	500.0003282814455	500.00018395303647	500.0005856004533	500.00071338458343	500.0012489371324	500.000020595994	500.0001345587221	500.00017053018877	500.0005532427677	500.002208577174	500.0010837755518	500.00151731256165	500.000627048958	500.00303636255643	500.0003780408791	500.00008589118335	500.0004423752094	500.0003861685289	500.00016754255256	500.00018583296696
500.0099509111787	500.0002652732099	500.0020271592048	500.00034696617473	500.00028795018983	500.00144315564944	500.0007800012705	500.0005546993852	500.0000678502175	500.0001616757068	500.0003282067155	500.00018377618227	500.00058540951625	500.0007130378847	500.0012487787501	500.0000205850128	500.000134530954	500.0001704478508	500.00055299212084	500.0022084200826	500.0010830957214	500.00151598399265	500.0006269333021	500.0030360831854	500.00037779135045	500.00008584772274	500.0004421448508	500.00038606423425	500.00016745588937	500.0001854941656
500.00995038178405	500.0002651134661	500.0020267270814	500.0003463370563	500.0002877103623	500.00144315564944	500.00077925951683	500.00055461180585	500.0000677912525	500.0001616419046	500.0003280272773	500.000183652524	500.0005850687659	500.0007128726094	500.00124860983374	500.00002058114205	500.0001344523396	500.00017035719384	500.00055211707877	500.0022082535519	500.00108191282663	500.0015132558061	500.0006268111468	500.00303561179174	500.00037745987504	500.0000858133853	500.000441932363	500.0003859644684	500.00016733621953	500.0001850324949
500.0099493514525	500.0002649963399	500.0020264849716	500.00034606065367	500.0002875835429	500.00144301718046	500.00077894681436	500.0005545744334	500.00006771014296	500.0001615786318	500.00032791089643	500.00018359467634	500.00058486198947	500.0007126162147	500.00124846366083	500.0000205679058	500.0001343945014	500.0001703048185	500.00055162705826	500.0022080721294	500.0010812516757	500.0015124686702	500.0006266842738	500.00303544778484	500.0003771618065	500.000085764773	500.0004418097821	500.00038589723886	500.00016723752617	500.00018469041163
500.0099481783103	500.00026464948616	500.00202619578147	500.00034564374727	500.000287409624	500.00144267089826	500.00077841435154	500.00055448886286	500.00006765541576	500.00016154950305	500.0003278301426	500.0001829401908	500.0005846034515	500.0007124234789	500.00124836253184	500.00002056413354	500.0001343302677	500.00017024615335	500.00055116710956	500.00220803146715	500.00108068558046	500.00151157368094	500.0006265767206	500.0030349405769	500.00037701363516	500.00008573402914	500.00044166218197	500.0003857399899	500.00016671140384	500.0001841504802
500.0099463423631	500.00026455751146	500.0020257882021	500.0003452921015	500.00028735271076	500.00144264611254	500.00077786388874	500.00055442833695	500.000067547902	500.0001615146769	500.00032770405545	500.00018277254276	500.0005844185699	500.0007121250475	500.00124824527916	500.00002054871993	500.00013428065535	500.000170195642	500.0005507791145	500.00220791640044	500.0010800425272	500.001510477727	500.00062650400025	500.00303473509115	500.0003767352505	500.00008569825576	500.00044139215555	500.0003856377703	500.000166636682	500.00018392542194
500.00994442254296	500.0002644613468	500.0020252470067	500.00034515569973	500.0002872627648	500.00144255272744	500.00077749786516	500.00055439769	500.0000674761917	500.0001614745021	500.00032751517153	500.000182564224	500.0005842169589	500.0007117988419	500.0012482128179	500.0000205444455	500.0001341836543	500.0001700890301	500.00055028320986	500.00220778250804	500.0010795770189	500.0015083117083	500.00062630992784	500.0030343978001	500.0003762671514	500.000085641113	500.00044121986093	500.00038547066816	500.00016646888173	500.00018358248155
500.0099436726904	500.00026430251677	500.00202488315944	500.0003448406754	500.0002871671091	500.00144239391375	500.0007770155561	500.0005543586286	500.0000674303156	500.00016143311086	500.000327443141	500.00018248029255	500.0005840324147	500.00071157138603	500.0012480454229	500.0000205354812	500.0001341406228	500.00017004255074	500.00054967634514	500.0022076161352	500.001078991994	500.001507545036	500.0006262415467	500.00303399522903	500.0003760914106	500.00008558887373	500.0004410839818	500.0003853310254	500.0001663774066	500.0001832466546
500.0099419533302	500.000264126041	500.00202467795054	500.0003446787788	500.00028701018766	500.00144239391375	500.000776701267	500.0005542993492	500.00006735582156	500.00016139921263	500.000327407608	500.00018231631	500.0005839165718	500.0007112118557	500.00124794777645	500.00002052182225	500.00013408008044	500.0001699959808	500.00054943779656	500.00220748743317	500.00107747989335	500.00150662323614	500.000626092323	500.0030338120661	500.00037595662815	500.0000855411533	500.0004409461765	500.00038521262206	500.0001661793817	500.0001830521744
500.0099404707489	500.0002638900182	500.0020243756234	500.00034403104894	500.0002867722673	500.0014423677246	500.00077618593326	500.0005542597971	500.0000673109023	500.0001613513929	500.0003273365649	500.00018224138756	500.00058352700916	500.0007110355934	500.00124782015536	500.0000205143619	500.00013403722465	500.0001699188444	500.000547479017	500.00220723248464	500.0010768430073	500.0015056862479	500.0006259855068	500.00303347543013	500.0003754624345	500.00008549295825	500.000440814241	500.0003851347975	500.0001660980133	500.0001828654637
500.0099399175501	500.0002637500014	500.00202408308286	500.00034359150504	500.00028673657084	500.0014423677246	500.0007759563962	500.0005542194817	500.0000672356268	500.00016133148785	500.00032725517974	500.00018207946357	500.0005834010259	500.0007108590113	500.00124755849083	500.00002050409324	500.00013399981543	500.00016973556063	500.0005470195257	500.00220712385146	500.00107569889497	500.0015048716161	500.00062587330683	500.0030332784741	500.0003749650451	500.0000854693118	500.0004406627358	500.0003850164202	500.0001659556081	500.0001819836466
500.00993868243796	500.0002632203788	500.0020239144673	500.00034312585746	500.00028663935547	500.0014423273542	500.0007754196492	500.00055417563556	500.000067201489	500.0001613104194	500.0003271786175	500.0001819883748	500.0005828727115	500.0007106888594	500.0012474955783	500.0000204953385	500.00013395666934	500.00016964293303	500.0005465992661	500.00220693953634	500.0010744729761	500.0015042088772	500.00062574699643	500.00303262163453	500.00037462662965	500.0000854355652	500.000440529236	500.000384925024	500.00016588997465	500.00018177126316
500.00993804770314	500.0002631329662	500.00202349129756	500.0003428663365	500.0002865462626	500.00144218975805	500.00077493924414	500.00055415296407	500.0000671643658	500.0001612806618	500.0003271312988	500.00018186851185	500.0005824884806	500.00071047528485	500.00124735547547	500.000020485598	500.0001339155773	500.000169580099	500.00054531681906	500.00220688486195	500.0010740775819	500.0015012715472	500.0006256385498	500.003032335425	500.0003741504089	500.0000854196693	500.00044043358446	500.00038481596476	500.00016581623373	500.0001815114505
500.0099375973489	500.00026300818445	500.002023271017	500.0003425624569	500.0002864623195	500.0014421028128	500.0007746116041	500.0005540886659	500.00006712471776	500.00016122589324	500.0003269566421	500.00018178118626	500.0005823546009	500.000710259407	500.0012473008279	500.00002048051437	500.0001338689802	500.00016954250106	500.00054451075033	500.00220679380055	500.0010736174645	500.001500899727	500.00062558496757	500.0030320422221	500.0003736109032	500.00008539167806	500.0004402597371	500.00038470908333	500.00016573742334	500.00018134441194
500.00993667157957	500.0002629069672	500.00202304511987	500.00034245126767	500.0002861605998	500.0014420110849	500.00077428175564	500.00055398774293	500.0000670931288	500.0001612004654	500.00032680619444	500.000181685872	500.0005821201034	500.00071008155794	500.00124719181423	500.0000204773227	500.000133825686	500.0001694705989	500.0005442536834	500.00220670274734	500.0010731470751	500.0015004766725	500.0006254381629	500.0030318065274	500.00037342826084	500.00008534885416	500.00044011899325	500.00038459279955	500.0001656891071	500.00018113512414
500.00993595363263	500.00026280510934	500.002022619447	500.0003422370195	500.0002860779125	500.001441555566	500.0007739384254	500.00055397709366	500.0000670690458	500.0001611775178	500.00032673765077	500.000181499327	500.0005813362041	500.0007089763889	500.0012470870605	500.0000204712428	500.0001337679853	500.000169437196	500.00054401202425	500.00220656344067	500.00107271349987	500.00149952907066	500.0006253065283	500.0030316343384	500.0003731678596	500.00008531528624	500.00044007129884	500.00038449594837	500.00016555943284	500.0001809542995
500.0099350674205	500.000262581959	500.0020223485152	500.00034181248503	500.00028601348714	500.001441485033	500.00077357845436	500.0005539176867	500.0000670334174	500.00016114678493	500.00032668652415	500.0001814473173	500.00058099304107	500.00070877292757	500.00124689927674	500.00002046520314	500.0001337244838	500.0001693703619	500.0005436481035	500.002206452693	500.0010717495661	500.00149903039085	500.00062517999527	500.0030313731318	500.0003729991083	500.0000852906133	500.00043996964047	500.00038444755734	500.00016548844	500.00018078331897
500.0099348146659	500.0002625427298	500.0020220955882	500.000341698091	500.0002859368078	500.00144130245496	500.00077325793774	500.00055387297743	500.00006698601527	500.0001611160519	500.0003266181933	500.0001812977807	500.0005808467624	500.00070862423155	500.00124684941943	500.00002045941176	500.00013367831923	500.0001693079188	500.0005434008483	500.002206340587	500.0010712037161	500.0014984612289	500.00062501679037	500.00303122682305	500.0003727804672	500.0000852145133	500.0004398191248	500.0003843404015	500.0001654569716	500.00018067911475
500.0099340594338	500.0002624020662	500.002021771126	500.00034156471276	500.0002859035439	500.00144107242187	500.00077298301034	500.0005538275856	500.0000669482	500.0001610697909	500.00032655425156	500.00018119781663	500.00058065977476	500.0007084564418	500.0012467204496	500.0000204509195	500.00013363495333	500.0001692363732	500.0005431993853	500.00220623341306	500.0010707250821	500.00149682001745	500.00062496189355	500.00303084939753	500.00037251911095	500.00008518695626	500.0004397059896	500.00038422912814	500.0001653760693	500.00018044475723
500.0099329852717	500.0002623264539	500.0020215983708	500.00034095225845	500.00028577028354	500.00144105462715	500.0007725432967	500.00055376459323	500.0000669187414	500.0001610412498	500.00032649792956	500.00018107128864	500.00058052213194	500.0007080720432	500.00124664590385	500.0000204454334	500.0001335331196	500.0001691840931	500.0005430603807	500.0022061306152	500.00107030054727	500.0014942814377	500.0006248826067	500.0030306247383	500.0003723747049	500.0000851715726	500.00043960822586	500.0003841571489	500.0001652177886	500.0001803036277
500.0099326567802	500.0002622618689	500.00202146862085	500.0003408998228	500.00028562409966	500.00144099842925	500.0007715251347	500.00055373579505	500.00006686049716	500.0001610141498	500.0003264276463	500.0001809790262	500.00058035055946	500.0007077760257	500.00124664590385	500.00002044005964	500.00013347973066	500.0001691309248	500.0005427896905	500.00220601935047	500.00106996354737	500.00149348184664	500.00062477758587	500.00303028601303	500.0003721507941	500.00008514615456	500.00043952223456	500.00038409914356	500.0001651518847	500.00018019394
500.0099322697748	500.0002621267047	500.00202128915055	500.000340801446	500.00028556789556	500.0014402286768	500.00076989342574	500.0005536837106	500.00006683108427	500.00016098937084	500.0003263230687	500.0001808968665	500.0005802379419	500.0007074357499	500.00124659563596	500.0000204342532	500.0001334420618	500.00016906106043	500.00054219546547	500.002205944116	500.0010696980666	500.0014930989476	500.0006246954965	500.00303003525914	500.00037209377416	500.00008513437115	500.00043940782894	500.00038403828336	500.00016491759254	500.0001797389164
500.0099313369305	500.0002620196027	500.0020211252599	500.00034074578195	500.0002854025741	500.0014401146236	500.0007696081839	500.00055364783844	500.0000667880687	500.0001609724864	500.0003262586419	500.00018085275354	500.0005801444512	500.0007072179765	500.00124649573434	500.0000204313101	500.0001334113294	500.0001690237587	500.0005419180605	500.0022058925438	500.0010693983627	500.0014924966653	500.0006246113696	500.00302979674075	500.0003719841709	500.00008511812865	500.0004393528339	500.0003839596615	500.00016482520357	500.00017948920646
500.0099303867213	500.00026195021167	500.00202058703513	500.0003405240952	500.00028531723797	500.0014400601293	500.00076921370265	500.0005535952301	500.00006674957103	500.00016094725066	500.00032619236373	500.00018074186386	500.00058001758674	500.0007070783637	500.00124643804077	500.0000204253744	500.0001333738045	500.0001689557721	500.0005414510282	500.0022058178826	500.0010691554581	500.00149190173283	500.00062452755157	500.0030295805912	500.00037183040763	500.00008510980814	500.00043926404544	500.00038387387553	500.0001647687875	500.00017931094857
500.0099298337555	500.00026187542954	500.002020476423	500.00034043264924	500.0002852256311	500.0014399975223	500.0007689441087	500.0005535622056	500.00006672424405	500.000160930972	500.0003261351512	500.00018065779824	500.0005797669895	500.0007069253477	500.00124641349635	500.00002042117046	500.00013333758085	500.0001689148338	500.0005412499659	500.0022057481625	500.00106790311656	500.0014910553455	500.0006244440884	500.0030293346332	500.0003717290302	500.000085093796	500.00043918104427	500.00038359633584	500.0001647055704	500.00017914029615
500.00992946184493	500.0002618034884	500.002020327207	500.0003403586292	500.00028517082444	500.0014399221377	500.00076868401203	500.00055351114133	500.0000666983521	500.00016090789904	500.0003260672382	500.0001806111892	500.0005796582211	500.0007068161616	500.00124636593574	500.0000204174746	500.0001333132324	500.0001688750547	500.0005408476055	500.00220563445737	500.00106766839366	500.00149044675175	500.000624365691	500.00302902001596	500.0003716264444	500.0000850818876	500.0004391059456	500.0003835111881	500.00016460618434	500.0001790055146
500.0099289808939	500.00026167698024	500.0020201464664	500.00034029185645	500.00028493635006	500.00143988827483	500.00076854176007	500.00055346678323	500.0000666713704	500.00016087716574	500.0003259936002	500.0001805507703	500.00057950077644	500.00070656617294	500.0012462827173	500.00002041296847	500.0001332693784	500.0001688510921	500.0005407022224	500.0022055622547	500.0010672863133	500.00148984549156	500.00062430949384	500.00302884888225	500.000371500702	500.0000850653887	500.00043904346813	500.0003834330494	500.0001645469739	500.0001789254374
500.00992834587254	500.0002615715643	500.00201994875124	500.0003401478037	500.0002848217674	500.00143988827483	500.0007682161216	500.0005534419873	500.0000666402009	500.0001608550206	500.000325919024	500.0001804464415	500.0005793475182	500.000706441092	500.00124622499595	500.00002040862455	500.0001332428619	500.0001688171498	500.00054061085837	500.002205517507	500.0010668394622	500.0014896290906	500.0006242530987	500.0030286541413	500.000371448706	500.000085053473	500.0004389379506	500.00038333762984	500.0001645134001	500.0001788096454
500.00992818294145	500.00026150432143	500.0020198310231	500.00034009556134	500.00028459046814	500.00143988151257	500.000767837656	500.0005533752427	500.00006662678373	500.00016081799	500.000325856152	500.00018039030357	500.0005792472994	500.00070595340753	500.00124616306977	500.00002040493143	500.0001331520317	500.00016878782566	500.0005403673139	500.0022054418344	500.0010666464751	500.00148911706884	500.00062420580787	500.00302852979803	500.0003712223358	500.0000850379761	500.0004388572752	500.0003832566457	500.0001644639862	500.00017862528745
500.0099276886132	500.00026145257476	500.00201972139195	500.0003399845002	500.0002845392551	500.0014398100063	500.00076761128486	500.0005533215852	500.0000666051749	500.00016080250055	500.00032580799444	500.00018031913606	500.0005791724021	500.0007058872265	500.0012460818265	500.0000203999512	500.0001330561604	500.00016875853476	500.00054016964134	500.00220538340466	500.00106591246686	500.0014882110825	500.00062416437106	500.00302835112905	500.0003711638414	500.0000850247478	500.00043877898275	500.0003831703784	500.00016440157424	500.00017851397513
500.0099272944836	500.000261310537	500.00201958267513	500.00033989590094	500.00028450203985	500.00143972826476	500.00076741079454	500.00055328861856	500.0000665881671	500.0001607899911	500.0003257573622	500.00018026314814	500.0005790799979	500.00070578202445	500.00124595907835	500.0000203955139	500.0001330339828	500.00016872052123	500.0005399273865	500.00220514920574	500.0010657133501	500.001487821663	500.00062413030605	500.003027916703	500.000371048005	500.00008500088137	500.00043870816825	500.0003831309676	500.0001643181708	500.0001784570277
500.0099269403202	500.0002612545882	500.00201945530216	500.000339847784	500.00028440785854	500.00143966149056	500.00076724040343	500.0005532080422	500.0000665509784	500.00016077841684	500.00032571009126	500.00018016513025	500.00057894094806	500.00070570009837	500.00124577423236	500.0000203915593	500.00013299489046	500.0001686911415	500.000539724937	500.0022050524055	500.0010654651224	500.00148744032487	500.0006240836936	500.00302761182957	500.0003709803327	500.0000849851646	500.0004386581779	500.000383053393	500.0001642458257	500.00017836173896
500.0099255015367	500.000261202063	500.00201936013076	500.0003397971874	500.00028435550144	500.00143954773364	500.0007669457416	500.0005531512867	500.00006652846804	500.0001607608767	500.00032568156917	500.00018010494324	500.0005788456175	500.0007056277943	500.0012454993001	500.0000203882862	500.00013291296483	500.0001686716769	500.00053954753446	500.0022049709687	500.0010652427742	500.00148714191914	500.00062403804594	500.00302737424363	500.0003708879912	500.0000849668768	500.0004385834636	500.00038301146134	500.0001641662294	500.00017829382216
500.0099249229307	500.0002611665031	500.00201929274056	500.0003396784233	500.0002841371247	500.00143949623947	500.0007666749335	500.0005531287182	500.0000665132692	500.00016071312024	500.0003256289373	500.0001800412436	500.0005787603897	500.0007052981447	500.0012454309146	500.000020384789	500.0001328679111	500.00016863822833	500.00053683832317	500.00220488510894	500.00106497770804	500.0014867522585	500.00062399594316	500.00302685571233	500.0003708326815	500.0000849555138	500.0004384429902	500.00038296445507	500.0001640832195	500.0001781814131
500.0099243365858	500.00026107536155	500.00201920860223	500.0003395890188	500.0002840675872	500.0014392180095	500.000766480505	500.0005530983832	500.00006647297994	500.00016069682783	500.00032560114335	500.0001799734816	500.0005786565852	500.0007051078455	500.00124538387433	500.00002038137455	500.0001328337912	500.0001686159611	500.00053666409565	500.0022048199681	500.00106468289033	500.0014864675537	500.0006239626448	500.00302668693104	500.0003707567973	500.00008493333337	500.0004383285731	500.0003829314043	500.00016403034203	500.0001781211523
500.00992421391044	500.0002610463588	500.00201913654706	500.00033951511546	500.0002838860825	500.00143918938124	500.00076637158935	500.0005530818199	500.00006645703286	500.00016068041117	500.00032553993566	500.0001799259368	500.0005785947014	500.00070493630915	500.00124532948024	500.0000203796025	500.0001328145777	500.0001685974873	500.000536096787	500.00220474859526	500.00106450581546	500.0014861921136	500.0006239193651	500.00302648786413	500.00037070277983	500.0000849143566	500.00043827225693	500.00038280703063	500.00016400030137	500.00017801357336
500.0099240526524	500.0002609979155	500.0020190188537	500.0003394746877	500.0002838342909	500.00143918938124	500.00076622212003	500.00055305003457	500.0000664348923	500.0001606416168	500.00032549187017	500.0001798934262	500.0005785505596	500.0007048702575	500.0012452885551	500.00002037627195	500.00013278660066	500.00016858590794	500.0005359467451	500.0022047036893	500.001064298615	500.0014859362985	500.000623866994	500.00302636259477	500.00037066820107	500.00008489761797	500.00043819750323	500.00038273551564	500.00016397554253	500.0001779008743
500.00992396153	500.00026098239204	500.0020189499654	500.00033943494964	500.0002837416086	500.00143915891584	500.0007660977942	500.00055302139685	500.0000664141973	500.00016062853	500.00032546227175	500.00017940234585	500.00057847401945	500.0007047487623	500.00124525960507	500.00002037328125	500.0001327643389	500.00016856251887	500.0005358340308	500.00220460758163	500.0010641796468	500.00148575495933	500.0006238280004	500.00302624434795	500.00037059996197	500.0000848912368	500.0004381528748	500.000382694932	500.00016390104736	500.0001778236936
500.0099235331251	500.0002609646253	500.002018892463	500.0003393840216	500.0002837360562	500.00143911793896	500.0007658849483	500.0005530060885	500.00006640644574	500.0001606211196	500.00032544344054	500.0001792979463	500.0005784012787	500.00070469855393	500.0012452212868	500.0000203704668	500.00013274554965	500.00016852190384	500.00053568296875	500.0022045556569	500.00106407576806	500.0014850713494	500.00062379626604	500.0030240676215	500.00037053145644	500.0000848768132	500.0004381065225	500.0003826673222	500.00016387331624	500.00017775663383
500.0099233162648	500.00026093185005	500.0020188192769	500.0003392951761	500.00028371800687	500.0014390003407	500.0007657993794	500.0005529841904	500.0000663774105	500.00016060860753	500.000325418067	500.00017926749825	500.00057834357204	500.00070462412896	500.0012451996319	500.00002036819603	500.0001327201912	500.00016845206034	500.0005355654964	500.00220452097363	500.0010638411484	500.0014847967023	500.0006237537478	500.00302396222816	500.00037036562304	500.0000848626568	500.00043804008527	500.00038262013055	500.0001638411046	500.0001776962511
500.0099230679062	500.00026089690635	500.00201874220915	500.0003392659752	500.0002835668401	500.00143898359437	500.0007654934585	500.0005529722077	500.0000663627351	500.0001605970187	500.00032538154727	500.0001792383025	500.0005782750044	500.0007045595946	500.00124515287376	500.00002036562825	500.0001327093611	500.00016840610283	500.000535452564	500.00220446980757	500.00106373620594	500.0014842928137	500.0006237272928	500.00302384321856	500.00037031279686	500.00008485035033	500.0004379679417	500.0003825788222	500.00016379155466	500.00017756280334
500.0099229238076	500.0002608677389	500.00201864243104	500.0003392257099	500.00028351284885	500.00143893158736	500.0007654088631	500.0005529678449	500.00006635288935	500.0001605870775	500.00032536431246	500.00017920299774	500.00057822319803	500.00070447985274	500.0012451203302	500.00002036346	500.00013267472093	500.0001683802176	500.00053537287306	500.0022044285602	500.001063589607	500.00148413959073	500.0006236949636	500.00302375191745	500.0003702697035	500.0000848458821	500.00043791673494	500.00038255071485	500.000163728364	500.00017751143884
500.00992206358865	500.0002608396618	500.0020185592659	500.0003392063624	500.00028341810855	500.0014389188089	500.00076530036006	500.00055295329463	500.0000663456662	500.0001605782189	500.0003253378861	500.0001791648688	500.0005781779265	500.00070444741505	500.00124509452655	500.0000203617633	500.0001326578674	500.0001683646518	500.0005352326524	500.0022043838954	500.0010635119353	500.00148398405855	500.00062362570856	500.0030236494985	500.00037011999	500.0000848410043	500.0004378536884	500.00038247420537	500.0001636712834	500.00017747793186
500.0099218520447	500.00026081460015	500.0020184758798	500.00033913771836	500.0002833573925	500.0014388805539	500.0007649179513	500.0005529452976	500.0000663329376	500.00016056950125	500.0003252762148	500.0001791251669	500.00057813122106	500.00070440474315	500.00124505301153	500.00002036046084	500.00013264826555	500.0001683518776	500.0005346345491	500.0022042383394	500.0010633311902	500.0014837676282	500.0006235942891	500.00302336185524	500.0003700680865	500.00008483298575	500.00043782866777	500.0003824095143	500.00016361835907	500.0001774505151
500.0099217338596	500.0002607955585	500.00201842793825	500.000339115582	500.00028333078376	500.0014388604052	500.0007648406603	500.0005529289942	500.0000663236983	500.00016056214844	500.0003252576791	500.0001791080715	500.00057808732913	500.00070429755084	500.0012450281349	500.0000203589463	500.000132638312	500.0001683396425	500.0005345732259	500.0022042039951	500.001063224826	500.00148365341926	500.00062355349337	500.0030232621857	500.0003699902681	500.00008482793874	500.0004377831191	500.00038239014435	500.0001635946291	500.00017739775643
500.009921511272	500.0002607729436	500.0020183858684	500.0003390536495	500.00028331347113	500.0014388156491	500.0007647741553	500.0005529068136	500.00006631454914	500.0001605512174	500.00032523905594	500.000178991036	500.0005780425901	500.00070426085324	500.00124500277025	500.00002035805005	500.00013262620524	500.0001682408593	500.0005344471842	500.00220417415716	500.00106312622796	500.0014835468888	500.00062353269874	500.00302316918976	500.00036993214405	500.0000848237831	500.00043774533316	500.00038232758476	500.00016357955826	500.0001771358309
500.00992125542905	500.0002607436879	500.002018337664	500.0003390278092	500.0002833111943	500.00143876976136	500.000764730163	500.0005528959698	500.0000663060381	500.00016054258117	500.00032522467393	500.0001789736636	500.0005778474956	500.0007042277009	500.0012449832516	500.0000203564549	500.0001325982167	500.00016823238946	500.0005343786329	500.0022041382426	500.0010630303584	500.00148334071866	500.0006235103838	500.00302310369335	500.00036987299796	500.0000848214188	500.0004377070154	500.0003823097007	500.00016356132863	500.00017708189665
500.0099211638507	500.00026073056983	500.0020182990817	500.0003389612969	500.0002832854349	500.001438659126	500.00076468040146	500.00055288611975	500.00006629957625	500.00016053593964	500.000325201037	500.0001789561302	500.00057782256164	500.0007040961803	500.00124496574404	500.0000203552391	500.00013256935836	500.0001682241241	500.00053433877986	500.0022041096261	500.0010628041396	500.00148318213695	500.0006234935728	500.00302303734907	500.00036983597954	500.00008481383753	500.0004376868118	500.0003822956444	500.0001635359298	500.00017704230453
500.0099210004146	500.0002607204569	500.00201826041695	500.00033895320746	500.0002832101046	500.00143865104667	500.00076462786075	500.0005528777498	500.0000662897867	500.0001605281191	500.00032519077024	500.0001789445899	500.00057776532446	500.00070406616834	500.0012449493785	500.0000203538931	500.0001325615483	500.0001682170453	500.000534272359	500.0022040890814	500.00106273300133	500.0014830453827	500.0006234785139	500.0030229656062	500.000369799556	500.00008480740223	500.0004376704265	500.0003822751419	500.000163510778	500.00017702093595
500.00992090790027	500.000260680266	500.00201822174864	500.00033893451683	500.0002831969236	500.0014386291049	500.0007645832183	500.00055286670045	500.00006628501285	500.00016049460186	500.0003251755653	500.0001789234974	500.00057771838095	500.0007040359875	500.0012449383001	500.0000203526614	500.0001325543892	500.0001682063687	500.00053423011383	500.0022040591932	500.0010626525295	500.0014829488894	500.0006234599839	500.0030229041195	500.00036973012186	500.0000848015889	500.00043765145665	500.00038225774523	500.0001635065391	500.00017695687467
500.00992020451787	500.0002606427123	500.0020181884361	500.00033891602504	500.0002831845032	500.00143860805434	500.000764536811	500.0005528495869	500.00006627946885	500.0001604843509	500.0003251643912	500.0001789046808	500.0005776885194	500.00070401581763	500.0012449289639	500.00002035194024	500.0001325477509	500.00016819800913	500.00053417165094	500.0022040252977	500.0010626192451	500.001482900916	500.00062339498345	500.00302285296	500.0003696986894	500.00008479747765	500.00043761855267	500.00038223555754	500.00016346907375	500.0001768674854
500.0099201919353	500.0002606338564	500.0020181485584	500.0003388988754	500.0002831189634	500.0014385905443	500.00076451504117	500.0005528413145	500.0000662739603	500.0001604814087	500.00032515245533	500.00017889215246	500.00057761506093	500.00070399554426	500.001244910079	500.0000203512036	500.00013254376324	500.0001681804313	500.0005341406608	500.0022040047033	500.0010625595945	500.00148273816046	500.00062333553376	500.00302279859415	500.00036967613426	500.0000847794447	500.0004376034648	500.00038221990184	500.0001634564546	500.0001768481708
500.00992012370386	500.0002606214045	500.0020181019484	500.0003388720076	500.00028310650487	500.0014385749121	500.00076448968724	500.00055283634725	500.0000662663301	500.00016047723403	500.0003251449937	500.0001788849429	500.00057759823903	500.000703974206	500.00124489433847	500.0000203505883	500.00013253138104	500.0001681738088	500.00053411497987	500.00220392125084	500.00106240410224	500.00148268161666	500.0006233210707	500.00302277156027	500.0003696509867	500.0000847764323	500.0004375921844	500.00038219074264	500.00016344740004	500.00017683569615
500.0099200308849	500.0002606137903	500.0020180790596	500.0003388559024	500.0002831023391	500.00143856193256	500.00076444636187	500.00055282854976	500.0000662628429	500.00016047394104	500.0003251335232	500.00017887607146	500.0005775825691	500.0007039576013	500.0012448836264	500.0000203500719	500.00013252738717	500.00016816772	500.0005340835517	500.00220390802804	500.0010623522996	500.001482646231	500.00062330853103	500.00302274517486	500.00036964231015	500.0000847735176	500.0004375735572	500.00038217715945	500.0001634374284	500.0001768152852
500.0099199270628	500.00026060428513	500.00201805321416	500.00033883148086	500.0002830984027	500.0014385590831	500.00076442611197	500.0005528246893	500.00006625915813	500.0001604698762	500.000325113987	500.0001788707819	500.00057756415123	500.00070392387664	500.00124486600464	500.0000203493759	500.00013252192895	500.00016815939546	500.0005340649759	500.0022038953543	500.0010623230776	500.00148259079754	500.0006232998359	500.0030225951062	500.0003696330159	500.00008477092223	500.0004375599216	500.00038216919955	500.00016343371755	500.0001768029148
500.00991984834695	500.00026059785233	500.00201803949443	500.0003388196126	500.00028308957604	500.0014385369594	500.00076440699013	500.0005528211624	500.0000662566051	500.0001604671677	500.0003251094862	500.00017886454106	500.00057754941196	500.00070387191977	500.0012448439036	500.00002034875973	500.0001325191851	500.00016815286256	500.00053405115494	500.00220388357883	500.00106228879355	500.0014825406757	500.00062329170646	500.00302242252064	500.0003696202386	500.0000847679431	500.00043754594014	500.0003821611945	500.00016342961493	500.0001767919673
500.0099198085081	500.00026059123195	500.0020179617464	500.00033881238795	500.0002830731713	500.00143853289285	500.0007643929865	500.00055281679516	500.00006625423924	500.0001604648255	500.00032510400587	500.00017885411927	500.00057754153664	500.00070386025635	500.0012448350313	500.0000203485041	500.00013251570516	500.000168148883	500.00053402311795	500.0022038766977	500.0010622502196	500.0014825036	500.0006232817459	500.00302239403453	500.000369611314	500.0000847659084	500.0004375372252	500.0003821556088	500.0001634180165	500.00017678161413
500.0099197626501	500.0002605842871	500.00201794615407	500.0003388030494	500.00028306748175	500.0014385301683	500.00076437598625	500.00055281382873	500.00006625067897	500.0001604635197	500.0003250980543	500.00017884616517	500.0005775324659	500.00070385214354	500.00124482954556	500.0000203479882	500.00013250373587	500.0001681416004	500.00053401109585	500.00220386489104	500.001062192291	500.0014824434059	500.0006232764973	500.0030223707431	500.00036959554916	500.00008476174725	500.00043753099794	500.0003821455808	500.00016338069105	500.0001767733784
500.00991974688947	500.0002605786022	500.00201793470814	500.0003387909553	500.00028302256123	500.00143852506056	500.00076435772513	500.0005528110929	500.00006624864517	500.00016046146493	500.000325094074	500.0001788403256	500.0005775240186	500.00070384541715	500.001244827075	500.0000203477768	500.0001325019432	500.0001681394006	500.00053398714294	500.0022038515531	500.0010621667042	500.001482418604	500.00062327228784	500.00302234567476	500.0003695875876	500.000084760359	500.00043752484135	500.00038214145917	500.00016336560327	500.00017676276343
500.0099197171783	500.0002605742359	500.00201792733975	500.0003387890094	500.0002830160334	500.0014385185032	500.0007643458993	500.0005528090086	500.0000662472495	500.0001604602889	500.0003250898069	500.00017883679067	500.00057751874164	500.0007038363885	500.00124482226056	500.00002034747786	500.00013249960153	500.00016813634085	500.00053398021436	500.0022038427971	500.0010621529706	500.0014823945395	500.00062326877776	500.0030223313951	500.0003695808971	500.00008475891866	500.00043751976096	500.0003821380898	500.00016336108916	500.0001767551783
500.0099196910069	500.00026057158664	500.00201791703216	500.00033874953454	500.0002830111179	500.0014385122429	500.0007643383873	500.0005528070442	500.0000662458858	500.00016045897684	500.0003250873267	500.0001788343841	500.00057751251404	500.00070382926793	500.0012448193064	500.0000203472029	500.0001324983445	500.00016813434036	500.00053397223735	500.0022038382051	500.00106214183063	500.00148237676905	500.00062326415	500.0030223194758	500.0003695750445	500.00008475783875	500.00043751538595	500.000382134026	500.000163357677	500.0001767462645
500.00991968166625	500.00026056897445	500.002017911996	500.0003387444747	500.0002830093059	500.0014385070738	500.00076433407276	500.0005528055832	500.00006624443057	500.0001604577703	500.0003250851778	500.00017883130806	500.0005775096742	500.0007038260613	500.0012448140732	500.0000203470162	500.0001324970071	500.0001681327931	500.00053396478444	500.00220382276603	500.0010621290214	500.0014823636448	500.0006232609492	500.00302230998756	500.0003695696157	500.0000847572871	500.0004375123037	500.00038213044184	500.00016335502465	500.00017674092084
500.00991966250194	500.0002605667865	500.0020179057085	500.00033874131736	500.00028300809413	500.001438504795	500.0007643110716	500.00055280302803	500.0000662434471	500.0001604570063	500.00032508327587	500.0001788292303	500.00057750668884	500.00070382212726	500.00124480870073	500.0000203465334	500.00013249595975	500.0001681309548	500.0005339591527	500.00220381983223	500.0010621187777	500.00148235274406	500.000623258793	500.0030223026752	500.0003695619261	500.00008475685956	500.00043748781854	500.00038210069454	500.00016335379274	500.0001767381142
500.0099196526318	500.0002605641612	500.0020179021243	500.0003387388609	500.000283006844	500.0014385023872	500.0007643033978	500.0005528017777	500.00006624270316	500.00016045647953	500.0003250806183	500.0001788280475	500.0005775003527	500.0007037827267	500.00124480239293	500.0000203462372	500.0001324952558	500.00016812980704	500.00053395600884	500.0022038169898	500.0010621132025	500.0014823442659	500.00062325740174	500.00302229720364	500.0003695594352	500.0000847564038	500.0004374790503	500.0003820988237	500.0001633502875	500.0001767355587
500.0099196455573	500.0002605629144	500.0020178991957	500.000338737671	500.00028300489083	500.0014384995921	500.0007643003861	500.0005528011043	500.00006624216746	500.00016045604224	500.00032507885686	500.00017882674945	500.00057749830495	500.00070378071695	500.0012447984408	500.0000203461688	500.0001324944633	500.0001681290233	500.00053395400226	500.0022038151152	500.0010621092184	500.00148233780294	500.00062325637174	500.0030222929238	500.0003695580787	500.00008475504154	500.00043747679786	500.00038209750807	500.00016334858583	500.0001767332338
500.00991964298095	500.0002605620865	500.00201789780203	500.0003387355662	500.0002830042303	500.0014384990117	500.00076429753403	500.0005528004954	500.00006624085665	500.0001604557284	500.00032507814433	500.00017882579846	500.0005774976465	500.000703779017	500.00124479686156	500.0000203460832	500.00013249285934	500.0001681285436	500.0005339524565	500.00220381343894	500.0010621056801	500.0014823340251	500.00062325545485	500.00302229046014	500.0003695568665	500.0000847548314	500.00043747569185	500.0003820963109	500.0001633474952	500.00017673251995
500.00991963851993	500.00026056158487	500.00201789695996	500.0003387342445	500.00028300367615	500.0014384966499	500.00076429546687	500.0005528002955	500.0000662405511	500.0001604554949	500.0003250775703	500.0001788252738	500.00057749670776	500.0007037782097	500.0012447964091	500.0000203460128	500.0001324926597	500.00016812826294	500.0005339507852	500.00220381309185	500.00106210393056	500.0014823296378	500.00062325513335	500.00302228845374	500.00036955637853	500.00008475460544	500.0004374749925	500.0003820952147	500.00016334632295	500.00017673137927
500.0099196354942	500.0002605612831	500.00201789632143	500.0003387336658	500.0002830033253	500.0014384962272	500.0007642943266	500.0005528001852	500.0000662403858	500.00016045536404	500.0003250772942	500.0001788250167	500.00057749634243	500.00070377761347	500.00124479610156	500.00002034598316	500.0001324924888	500.0001681281299	500.0005339496723	500.002203812612	500.00106210262794	500.00148232721654	500.0006232547513	500.0030222871545	500.0003695558686	500.0000847545127	500.0004374744965	500.00038209488656	500.0001633459882	500.00017673081953
500.00991963445745	500.0002605611309	500.00201789582894	500.0003387334413	500.00028300311635	500.0014384961749	500.00076429386075	500.00055280006666	500.0000662403393	500.0001604553079	500.0003250772187	500.0001788248688	500.00057749608123	500.00070377737524	500.0012447959123	500.0000203459725	500.00013249242824	500.0001681280744	500.0005339492398	500.0022038124022	500.001062101984	500.00148232601157	500.00062325456554	500.00302228653175	500.00036955565076	500.0000847544337	500.00043747432323	500.0003820947296	500.00016334587247	500.00017673054526
