# Supplementary material for: An improved FOX optimization algorithm using adaptive exploration and exploitation for global optimization
Source: PLoS One. 2025 Sep 18;20(9):e0331965. doi: 10.1371/journal.pone.0331965 (PMC12445531; doi:10.1371/journal.pone.0331965)
Supplement: S2 File — This compressed file contains all the results of the conducted experiments. Each main directory within the archive includes three subdirectories: Analysis, best_fit, and convergence. The best_fit and convergence folders contain the raw experimental data obtained from 30 independent runs. The Analysis folder includes tables and figures derived from these raw results. These files can be used to reproduce and further analyze the results presented in the manuscript. (ZIP) [file pone.0331965.s002.zip › cec2017/convergence/IFOX/C17F6.csv]

trial_1	trial_2	trial_3	trial_4	trial_5	trial_6	trial_7	trial_8	trial_9	trial_10	trial_11	trial_12	trial_13	trial_14	trial_15	trial_16	trial_17	trial_18	trial_19	trial_20	trial_21	trial_22	trial_23	trial_24	trial_25	trial_26	trial_27	trial_28	trial_29	trial_30
4095227.7410838767	3952703.758286341	4333970.712399337	5116160.052582352	5499830.411576597	4527550.121753624	3683129.531331465	4588252.3028408	3690161.0807915763	4477065.850828272	4579164.4663521	4338902.159206586	3165389.1521449494	2962706.6777955685	4576628.364359614	3729925.7790936236	3201888.453342099	5176570.514656327	3940365.2294453657	4219714.53878591	3950061.2515974757	4926793.968134514	4575702.906896407	5016504.544541393	3628066.960958834	4886516.548671292	4794721.501567403	4784135.745829283	3437776.9475458795	5955202.563920558
3146269.7576781325	3528645.7381394035	3397361.443411006	4136503.291452309	5372381.63988502	3780992.256171278	3625614.5233031525	4344557.073637949	3437465.1108621014	4028522.186370821	4481648.681457495	3245260.8143825806	2978176.768256056	2887350.995096051	3310764.6561536808	3628728.2161183087	3011807.444276896	3763647.785577093	3480762.6550499294	4134842.837523643	3049766.9563174886	4563281.3709615795	3802026.7960800068	4078400.8324843794	3578624.4507079558	4644512.2015535245	3584896.6365810228	3021908.3957422944	3068942.204495795	4863003.13624441
2915244.105717025	3314649.748667121	2911521.24196361	3590392.864432482	5200050.777955808	3496579.702729114	3401332.07145249	4235253.399553718	3287690.9559884486	3284886.2185540586	4284882.629004444	3110806.760242728	2746852.965095443	2624170.6760361064	3196631.0035478147	3384679.8922674987	2839423.863256099	3595529.656782419	3402188.0289054895	4022598.7119825534	2728033.734123295	4036841.6348941727	3604807.5299916915	3889139.1028342163	3467949.831909835	4360901.857130514	3403975.892495433	2955476.786623189	3006493.078082854	3974109.7399586514
2805150.2499593236	2991726.363452128	2712002.940641758	3417488.0753994463	4839012.347833585	3390206.5647293315	3305790.5701683084	4061330.5587589224	3153523.26023831	3182266.827594738	4136039.2580316053	3048399.724197823	2548158.9286818975	2528573.836981926	3001452.4406382726	3292162.2351261578	2760206.432409722	3462986.404179457	3240425.131480244	3626259.784826774	2441843.8948149052	3707253.743592681	3453753.779633208	3733712.7765611243	3021975.1889365534	3861005.0177773517	3234852.58019885	2888401.9211193225	2838400.611048042	3350731.091647699
2716247.533652976	2921864.6063300096	2582791.230559867	3300116.0572594376	4444182.435427495	3263501.179856721	2863177.8492946005	3751940.5039759455	2860817.923152597	3085568.973677258	4025273.1623580586	2716800.4795244257	2360630.0765500925	2404449.925237185	2856748.805376981	2845544.6887546205	2350717.5237167752	3268300.827897892	3094078.684837369	3328241.2045527073	2315556.671897284	3456699.5658763805	3014617.0112670083	3099686.094154538	2910023.233084632	3677021.1731946603	2546220.3789316555	2775597.8720181026	2704139.4642613013	3141347.2150285854
2609763.172067899	2665090.545139424	2433899.153223779	3105409.9148589615	3884310.887559622	3126470.549340026	2713892.3112415704	3079166.6344658644	2778739.0291090203	2948731.171016577	3854114.2249838556	2503250.5973298564	2289490.11486386	2305173.9903631667	2746706.577269267	2718009.549219875	2265218.080222957	3052541.6326914798	3000099.4645175487	3237060.459056015	2171069.27342859	3340645.845146332	2816951.67215662	2997839.5894607217	2781151.5087055834	3515222.0925945067	2500587.2803403367	2649200.107812119	2508235.01451652	3074377.9325627736
2508663.637382812	2402669.374653127	2349373.8748389045	2829282.6232788474	3725281.042622053	3017675.30156886	2516996.2324708016	2993726.5265663383	2664348.1371268122	2744915.4837179994	3569177.1990963393	2374477.0666179187	2179813.323772336	2079230.1239613825	2440382.843669925	2629762.463073595	2157160.5836761757	2945866.6173132407	2668074.373392331	2734123.0887579755	2089311.8776053335	3217684.790033968	2704930.6219290197	2884176.2754601403	2707653.245481704	3282993.0267753787	2432807.5586482855	2519387.7281354363	2372975.9033365403	3008495.020914991
2355752.7753879335	2286809.0420476412	2246060.2522039604	2591257.6045570024	3483690.0168822296	2921722.494209391	2417524.4754683147	2868472.8810631554	2606197.3488296517	2606735.37234223	3406024.2266918146	2307264.7784085926	1962006.3371173635	2011193.1675716168	2114791.767253249	2558025.716198111	2106032.1309408024	2895729.8108611675	2527814.7291228552	2678511.440405554	1944985.0259610428	3124260.1056328337	2583986.014433347	2760888.825517281	2617225.4100598274	3092432.3137284964	2348341.4333262276	2427504.7949997038	2295861.7600391554	2891463.3445122805
2139874.3109976333	2131352.352866405	2101200.73990275	2283446.6518239877	3376713.802608781	2394404.5772084906	2324583.8440224407	2771801.6059784633	2505757.3388919113	2561144.4025754207	3226364.5044861985	2159999.809188758	1873275.3214370245	1900530.7000704755	1949186.3796597247	2337239.307613036	2006371.8267139897	2808368.291917372	2389514.033897394	2599918.2483464964	1847135.8853640317	3024865.612894377	2448000.308887911	2646485.222392295	2450205.709380531	2850592.203939004	2263138.120143177	2357278.346765655	2167477.194956395	2832881.5945020937
2045583.1063227572	2060732.938175242	2022152.661442075	2155642.8444449063	3125464.390208091	2245964.288272329	2252140.049363611	2580667.33034091	2427696.8417182737	2441097.7209850578	3009605.4793956573	2045085.6876750852	1839415.4478179729	1815526.896722117	1875237.4555090074	2178818.2132734493	1929879.3887002892	2672412.38461531	2362727.5244464334	2456235.8889703685	1764955.4295064926	2927969.953609796	2359789.796653195	2472683.1784498803	2364776.676317116	2664926.1650554417	2182136.4257001425	2258299.442951041	1954189.5932513147	2757481.785124901
1954131.3436839134	1900484.431167888	1895495.4490181278	2046336.8175877295	3013090.768090734	2055645.7192541864	2081191.5906438578	2477012.4933526157	2176277.3129607425	2364438.560311499	2903167.264870543	1975898.6063170626	1743242.8484622804	1635662.803409458	1798046.5281786965	2036451.3130243572	1814693.9372003267	2501201.0178466835	2205275.977540123	2293920.1706855274	1718481.140149745	2809341.9628986865	2185080.5705931885	2353549.488133903	2234044.823473811	2483467.790634765	2049408.5764319368	2081293.6368924272	1805173.1561326964	2671717.513914755
1826341.8430211481	1813582.2008713563	1767447.0319640238	1968496.7805114707	2813886.450292202	1993724.7136039664	2039970.0033436792	2370068.727755898	1957365.7479457404	2305763.0107122893	2732958.3564804518	1911425.2352478802	1698486.5722873735	1566531.925738519	1749909.560183324	1912224.213662293	1733688.9630134876	2417810.207313686	2107001.9206880247	2227757.3123841365	1573557.7968256746	2725603.999227302	2084167.0992746276	2255739.9541157535	2179981.3517012605	2314329.2803767687	2009560.640164223	2045500.1926499407	1751191.2311702243	2591793.3665089924
1721146.047153621	1751544.5246793728	1604060.6457374354	1872412.230529769	2614566.371374875	1906858.629711584	1971851.6282929848	2271302.4512176006	1832287.81758258	2226287.9757650676	2619256.4527043332	1848170.1698296794	1627830.998698759	1394432.1888269177	1691093.0066823293	1838887.0775704922	1572668.8019774484	2263587.7541700383	1988036.2986538974	1964997.6437608975	1481396.382577341	2648436.9761949154	1945224.0944770211	2155954.7083686925	2000861.6133564827	1485126.3181756064	1923646.6666099827	1940902.7592585543	1633685.344674393	2211889.931327135
1553757.9160174294	1653448.5632504488	1536563.6010477932	1829299.6811802736	2545203.436599017	1827679.3532926796	1927066.3589043806	2166569.5141318776	1759036.504206782	2138491.214008649	2347810.7364377086	1779038.6639993617	1551474.7787835493	1346282.592328524	1574660.6741491302	1780629.3755966967	1466743.5580234416	2169125.334834517	1876823.7889756414	1943621.6949139452	1417119.744482639	2530652.2293389	1888085.8098659895	2013547.8114280442	1883091.6253561487	1434694.0779345224	1868558.3473020734	1875764.5434083506	1598657.1805308298	2158319.245409932
1456372.4839431155	1560749.0663406109	1418735.1445019173	1759392.709627754	2459365.5730537465	1677628.0993672258	1734124.8233789129	2114458.286578174	1704818.151279258	2066265.0910719072	2211585.846535375	1665231.7713211456	1375504.3371397648	1307060.2921263555	1435797.531785255	1717875.0521699192	1381989.2343881344	2035022.284650979	1699354.838737587	1891142.3397837651	1326653.6741949136	2420449.4276074916	1826461.4689068578	1970730.7318280353	1845169.7563043397	1373672.3247436085	1807693.6804614323	1746553.1739538151	1491113.670643453	2064415.241977546
1384911.2861324972	1503611.9018650963	1355822.79923106	1676374.1760944251	2386996.27172752	1554063.2588323364	1664216.3908026945	1874583.8600067345	1626495.1549534376	1986337.659386662	2148467.9298065333	1546798.4275784008	1321500.8594151698	1227386.9352171056	1347201.228678551	1562962.3666846927	1339510.9521901726	1936214.5933651312	1609983.3393278576	1831232.8165213286	1276049.6294150928	2300850.593418937	1759665.4003107809	1793313.2817719877	1769637.0860122512	1323565.3358101514	1738756.168498324	1644582.5685334941	1393777.351202363	1775864.9795867011
1341932.7310565251	1410532.0679925936	1309333.4175850144	1607805.2973769875	2283991.9822162758	1480312.942420978	1627849.606638815	1834164.3802152416	1531296.761860907	1867662.5518378592	2018267.8818091475	1498256.1503281184	1264733.5621552235	1170304.678944004	1309408.9347843514	1512406.6207946762	1285580.4128878708	1862943.5332281897	1475811.620560124	1760805.658026396	1202722.65500114	2230824.2200432196	1663168.0845581451	1609346.6033023994	1599475.2395835456	1270488.2479731299	1711844.1866701213	1575854.9720692472	1359340.4728020672	1687975.2827818554
1249048.8093481401	1291185.6626249312	1242342.4485506157	1562348.3520710927	2131191.776164497	1415267.3393826885	1503473.0923736584	1755831.8496726549	1455183.6640461269	1822067.2629889823	1934543.2399115658	1384645.8768629516	1200583.4961440954	1026873.1883165347	1242256.649304535	1446975.8959136507	1260966.9081926385	1774231.7003125572	1426746.105010193	1617254.2068494516	1146616.5991698918	2096249.469094684	1593783.283872892	1535521.1933523742	1480580.4797772232	1148115.3009733793	1658845.0342851998	1480477.118848145	1226938.8351848347	1623819.479281911
1183414.3224597266	1249469.356350537	1177430.010388343	1461337.8080818907	2053072.0909104296	1384322.999094914	1453191.65900531	1714888.1807976998	1385077.7044191465	1712019.3685143413	1798382.0890599608	1320536.0212227788	1158460.3519602304	976597.6425608647	1155120.650014204	1379796.4159597785	1222191.117930897	1726456.2498940276	1331882.5475335002	1568935.8411224599	1085057.6137470105	2042906.0574955337	1456388.2388604865	1475753.8357244916	1426523.541933215	1109934.4622818462	1491036.501319813	1450904.8408162303	1160809.496231754	1556428.9557813446
1121720.6699003743	1155322.8814056574	1140738.9107747735	1394583.755397676	1948317.756896972	1316405.2934776868	1397545.867889676	1664874.6921529719	1232820.3477068583	1628234.8608659373	1720126.0331482668	1258719.2305197297	1106634.4712349668	863494.3074760172	1130637.6214149678	1315100.8735458255	1135334.0369115137	1603855.3743880226	1251009.8980498305	1452501.691969481	1037038.8389561877	1888980.1567402906	1355316.2081195796	1356731.4475227215	1362478.308571835	1042690.6279376561	1408055.0211048056	1408068.7582916874	1124034.6926070547	1501554.7694174484
1086178.7751667094	1113601.9427466013	1101425.535292855	1332544.6453276887	1887203.1030775295	1258147.7409373252	1337593.420864556	1600069.4477884325	1190897.3448894112	1576895.0103877527	1622326.1439175778	1118266.8741630977	995985.8913267655	832496.6825898481	1045624.4347356403	1216102.175485288	1063445.022281591	1567267.765452076	1211358.8719270946	1407191.2443798007	998458.4579266899	1812363.9729476739	1295425.1340151683	1294009.568241548	1319172.795340134	973615.1299451371	1348932.5153467031	1371376.9993247916	1095334.692681638	1332525.9630461659
966566.2523511094	1055038.1922391865	1059055.9976919608	1292861.1638743477	1798740.8595672355	1209840.9417953822	1268514.0039026216	1564867.5964345895	1114921.691964324	1538310.6704447125	1540570.4115577207	1057760.4894945824	912806.4031113129	770630.3575016493	1003883.8972259804	1182469.151647312	1038854.7640148231	1328424.0084260185	1163824.2975371464	1384420.0207536814	951415.0560233669	1737151.5369530977	1216194.9893549317	1196577.7611018883	1282842.5536045614	930675.2230428082	1308144.3565260153	1315232.1310389547	1030999.9949526318	1252243.7570422192
935284.7414901098	1009628.9930549707	1017635.8417828205	1249524.0464760459	1725978.5439741197	1157735.367110751	1242984.9132342201	1487801.5804389254	1066043.7958876677	1449134.1191772737	1486303.3474858867	996357.0064622986	861941.9500714729	749646.5372534953	974299.683819017	1107917.1959950356	983026.2327340433	1265622.500028528	1108588.9834042105	1301860.1300665447	916812.3855878352	1684565.8788514824	1138850.7503665148	1145204.2141922466	1243896.6826367653	897172.7042816421	1253820.6868481662	1281283.054943593	979114.6474561068	1183189.2383237402
884871.5810523794	917119.2208822393	919224.3840534814	1140695.3026665726	1663107.5334508927	1130679.5651520968	1207880.6599101874	1460592.5620871924	1003395.0062735465	1406543.3464108875	1350476.9850050078	908142.2916426919	763843.425630791	717541.9349696107	922569.1856344464	1051140.1059387182	945940.9303656775	1218245.9645769354	1048527.3753799374	1262593.5252719698	889085.6401896072	1592331.4753807466	1095865.950248524	1081143.8305276434	1190419.7220792996	843328.1328390868	1223899.333229254	1235448.9378477375	864467.7466556638	1084294.106663104
852790.785587097	880434.7463837373	883681.0308511679	1076983.0609625715	1587782.7079554512	1030591.1152088287	1045007.6790379344	1357761.0507498926	968585.3166290682	1351796.1297813624	1313458.9632101038	811888.1801283649	723229.1686837474	694792.1387106817	884619.1308132851	1023529.9910198596	885355.8058829799	1149115.1287550079	1006598.2175030233	1201194.3044774893	830246.0181329997	1524639.9441431023	971608.1811137438	1037607.9732241943	1133161.1067707352	814810.0614917596	1161707.4645405582	1204261.9559430724	804938.8885102598	995529.3381815107
823767.194589614	697680.4913921596	803374.479866692	1039399.6995969572	1482745.3096878661	1001655.1403820227	1012986.280580952	1312294.0800998614	936150.9422233255	1313758.0167505755	1153332.8846400399	778539.6764830037	689979.6238249074	632706.7581211998	790594.2860737585	937820.1905400141	849536.3937218968	1101407.759044598	886148.635218645	1141106.8647995945	800742.14830339	1490877.3192746404	882075.0085245284	982976.0300388566	1080385.2300211454	786474.1759122657	1101921.9836178888	1129076.1660560714	771875.2383760216	936434.6166228282
785810.3184894292	643475.3876515271	754337.3369307258	957166.677222061	1380642.7509689245	967593.3850546892	958931.3408269188	1252064.1247234906	884574.3007031225	1251799.855559784	1100301.2513034798	754096.3022915361	611504.8555237586	583888.7723959538	641705.4540781185	884468.0569348733	807865.2737314258	1069467.786644566	781874.2952600501	1093410.3912033024	771790.1598973594	1380942.2678402835	840894.5185868248	943010.0697396076	996879.6972191102	712190.7424779318	1058537.2644253843	1104706.6189791	747349.4167580162	888113.6341650329
735494.9050853702	615770.0137563915	733011.3537745874	918547.8948610345	1288968.9090020333	922839.7865095724	917899.4277357737	1198476.183598955	830806.5197841168	1220755.5813117449	1059457.1263177886	717271.9697543374	582263.8395430635	553778.6807372037	608787.6994415115	808483.5844810733	783387.22626551	1026196.2301949892	747336.6490956985	1036030.9050206491	719014.5483873622	1334940.8798704736	783487.0612318953	879533.9614361397	938630.9307696993	687308.1213465207	1028198.4292405586	1042014.2578791586	707302.6019328556	874441.8430800937
710234.9115747346	511100.50555851404	707001.4140250598	853639.3866322002	1222682.8228116687	823606.5066623203	879158.8225266311	1166835.5029203056	758939.6098316628	1157656.4669923205	1015682.4034601534	672126.7765519165	532539.9552620568	537539.0979263422	569658.4391067968	781192.8930782875	733939.6608404211	942569.414099706	732416.8806143961	997951.8465655267	686711.1047459741	1226573.7907263052	743908.1254081808	765847.6588505296	872835.0395812897	663590.9561634533	1007511.891195299	991192.2516670483	661446.3368560724	843473.9557723284
679953.2218585621	474661.70878063113	681795.1771939462	801036.9742112032	1144273.631373009	756814.508195901	825069.9874403742	1079070.6095135917	742881.5298356266	1115250.6839598743	975518.1584535723	646943.5479496934	435819.1488852013	470985.023141607	518869.31040298013	748194.2835396621	711358.4336230549	824887.9592647781	693082.686779824	962650.8830907043	657153.2490926816	1184196.11230672	718345.3547566204	667256.7318283538	845308.4113652302	584104.617323043	913907.2161912862	905238.4912642736	639700.3623052859	821842.6746235605
653978.1454034108	452989.16848125664	621373.4757124493	768624.9670941489	1055574.3858230223	738251.3859012462	794327.3858041863	1034230.8982402303	700226.9827977079	1059204.1302284559	922293.0819057481	557599.1844861566	398124.24903033255	443298.5569383124	495038.09487167123	680040.2889245286	676469.1939279087	767928.1737103558	662257.0272790379	937346.1742769672	620029.065338331	1112848.2205782935	679170.9641614093	626946.7621123472	794464.6162348227	555182.1048813488	865129.5252027734	844966.409703542	610965.2847701428	781642.5306916119
584909.9097285655	412133.39815210085	591018.6705201704	741444.4397795029	970744.2421575779	682546.9595474538	771386.0702454102	1011366.6404483092	646404.2295976651	979782.8856664805	878155.2336603061	502736.84249612415	371631.9997960968	420288.9171145673	453634.59965829476	658462.6945857338	655475.9345370642	720169.7864406463	615172.6385141594	909309.8837703011	581055.4017017187	1052816.8787847105	656752.3323558045	603315.7275580496	766989.8680771082	534585.3686443139	819056.2655366644	772494.1865813432	565860.8197170496	754461.643117137
561618.4996848634	371166.0280012367	558050.7275353874	710318.970898966	943062.381321827	661308.1125208442	743152.9813881378	916869.4000279799	613670.1534702069	938873.9803260018	862818.2570409555	487268.3405597012	329709.24079290096	407092.6351246711	422299.05253609683	603887.9668983546	630231.7096092775	642677.4146886505	574458.1645132016	889680.3129088444	556156.9449610453	993018.256022705	618485.8061971017	575074.5105994832	734136.2382754949	502443.1819891833	767546.9331409256	733080.0453151878	535718.7903938373	722112.5213329238
523029.2130283497	355254.9495879184	532543.7389365108	677165.6254906462	838620.0208292822	620807.7886013621	708314.2931675488	883373.1098212955	516863.85903926246	908879.7094836872	823701.1991604229	462326.60077934404	306560.47108035826	378833.24734243366	361415.1681007284	583636.4029644112	601537.4209072262	610910.2237696504	521570.9770020025	855112.794267627	519226.0901377118	924299.6784337239	593702.1171589852	553311.9450344855	667973.0937427803	467328.9885279031	725340.4055065288	693363.7662333498	517123.5467640928	695214.0214731651
482110.59929103474	310198.4980214778	509536.30258113024	655959.8374165129	797402.3853420591	601035.7991636316	690070.5968727514	753743.1155380083	493070.7317123375	870911.6693994467	801752.7989295793	426540.69022989937	279002.4657156828	346855.7404847042	339976.2337872103	529016.3390071495	554607.8020033909	586214.8815172171	461776.35795558686	837468.7489330531	493865.3822450704	878940.0784656416	547793.4233256403	471839.1574568541	617453.4999383468	450722.6162022703	703724.810101589	670061.0949181236	478466.5641563844	676884.1401157451
460513.9867899333	281816.27715888433	485463.96974640613	577771.4729683043	756779.5737274755	560453.1915216831	644908.3549903334	738201.4762109916	468505.52744100825	808677.852991977	772087.3738476969	365530.3273319798	259926.3022354674	324783.7229641145	309060.56142142444	517498.0658721222	480598.9709327355	558306.831117387	441422.18132827687	763109.8015192501	454222.546300607	829090.779708142	522885.27900701965	443445.79123685457	558477.5574850163	437699.4653188858	666189.6218819994	630173.6925928907	445571.5021423773	609402.2995088017
444275.78507216705	260412.68209141574	463470.990452097	546119.4306566278	729560.8792248439	498595.58931422135	623156.6473730835	684707.5133191487	435108.7528320467	778012.4735160744	692231.813072225	341161.3234032084	239310.63659235637	297545.8820431941	297659.9617603509	490718.5565913071	456144.8644228648	533105.6021955243	412368.07707913016	732042.9474320383	434572.3501513658	801923.1156080799	502532.7269281416	402431.543118794	515265.53347430954	413030.28082950995	637392.6821052094	596544.7955919589	426029.6763884323	586259.6951747524
417847.7172346291	240177.48243070277	422876.33637648734	507374.3317639416	706640.8320528937	485359.4685544869	588839.753290144	639204.998341318	423126.2386522608	723426.8154861153	664715.7012561717	311415.25490349816	235331.60133017806	271328.4313458252	271270.70858114364	457530.7020812353	427041.6494792183	486810.2559270962	399086.74428628077	695617.316540792	421333.5859264932	713156.4532602435	474330.1103112725	369823.36468006304	485240.88399878383	393143.242975805	614210.1811010771	554457.6121331519	387655.78869927087	560664.9693371786
402796.20423668285	228023.3335306042	409957.2762224144	481264.80312268547	680849.9432255136	469805.2495331861	569421.2993936737	608817.0045265377	409031.9488796795	683956.1059098361	635191.6137242072	292212.2524331215	224646.3910308131	254901.9575125937	249275.95228626105	425894.607364977	407759.2706750005	461697.83470766916	369621.7050996817	669087.8800765083	393284.19494633883	642605.2190084873	458709.1838531676	343902.1148737547	455025.01745446865	339263.8414355177	559625.9927237141	484455.1837392401	357430.6553139942	542500.3230147752
363744.6192528686	200796.40090787318	400187.2303133121	458866.3793804053	639294.0278168141	456205.1891780243	529170.593278025	578984.9080900638	382150.7359247418	665676.6510429615	606990.1564620523	281073.41278287326	214991.57571140246	233428.19384443024	234682.95845032946	388426.3143061708	386610.8750687702	431033.01975155633	352929.76409330533	648840.8254202207	378007.3484778519	616378.2310788187	441751.91600861104	317997.10414502496	430197.97683971864	325129.18185130594	527058.7784340322	462332.7758165306	337644.7401003295	522658.12730979524
334025.1338050782	179327.74246243286	363203.38724315626	427458.67261911323	603094.2908978582	436313.9565198285	506907.0691892347	544808.9461721535	359674.2602810088	632189.5381287092	584650.5097953518	257164.49340308772	198273.31621138853	219450.1986893491	219760.67059906194	367770.8741240285	361228.7886719557	401168.21955300536	343941.97407523234	598502.7646808117	357755.06525017635	575581.9288778926	417880.68250434875	301848.45414713776	402041.9946334562	298555.6261713212	501696.44399972336	455677.1382932303	317912.92494625575	479737.2589150185
301391.250441449	162585.0887857295	331266.2047549664	408701.2933086519	579380.8379926482	412273.46030499664	470326.40181285253	478141.49989537767	344632.9294338063	611007.7044778874	556290.2344075177	224134.3910684995	182740.7766247985	203616.34854046124	210519.66758807137	341796.2258449733	332877.39866294403	394042.2717636761	325334.5105680102	511730.7626935072	344356.1990316888	551063.2956757527	398649.4945786545	282650.15551326785	373081.84416935866	271155.22070794913	491766.61659693636	430937.8955537291	302791.87536541105	461091.40665777697
271396.1449314391	159053.48247821254	309081.9838557943	373915.6555118352	520090.9310059185	397781.00283306703	446417.1441886425	418619.29424036766	325229.8304543244	575613.3932666034	527462.3166774461	207463.7683293713	152897.81794601097	190033.3632404848	197583.90287319396	321246.6506598745	311879.4844002775	349151.1934330638	317051.8635267284	489822.69311904476	325274.35688998946	526967.1803535335	374928.7475211134	268911.2783558534	356771.658928475	242026.00250125182	468879.10756740684	413890.91134074656	292335.5482017682	446344.72164632904
253379.307259682	153077.067399858	293462.7767984883	357325.6890503825	504005.3277856442	370398.24921308755	422291.1879518091	395068.5500901687	304664.4005482935	531447.8893393786	510802.39954614075	184753.03222359158	138329.03042735465	175913.94358851793	190883.29387024048	310349.5254636546	271871.92617340345	328127.57533068437	286084.97740029934	464680.20160354517	298836.8927061188	510205.2290244597	362414.0441991762	228942.44390864094	320803.6872340209	230577.17977507345	435035.16494971013	388037.4537702311	276043.3223605352	431181.03182236064
234554.99216728148	143896.61306468127	285078.00522370345	288398.50641671714	454898.39804076497	363537.898688002	410177.09810197266	378683.46330047277	284046.90371709736	506882.93459435913	492481.4924966966	174062.19215410284	124605.73439586193	167391.65602459075	181351.29039159065	286149.7598918768	257799.38679085817	286064.35946169135	267866.35471209424	422953.2223789898	271490.6720198589	472752.9812878914	346314.3457888738	220502.42301184338	287491.12613596075	211247.72272643115	415466.1953095746	355637.78853486216	254307.20204396936	402758.94950008
223856.0072233249	125951.19104149222	266997.51376392914	273815.55240653	436728.9734745115	343848.0856780439	392691.72718516557	348261.66379746114	260774.87998888522	472674.4015232423	436965.5565982782	162249.29208874793	114639.40274781299	160529.26259029063	174883.96304212598	273628.2671645375	251013.31344784994	266192.595022267	256489.82279000332	401560.8306065278	260614.12875126733	402277.8654225977	329653.1154038112	198432.2897710875	255856.2088826224	194059.33234039127	396076.96284608234	342730.8539809978	229572.61856954359	347546.8789166672
202022.11484258663	117280.14510683477	254770.62323435707	256190.93918227273	399144.9067779675	315488.2863673968	367907.13564751955	320290.96597720485	238136.86615405098	450164.9689938425	421461.6734974023	149909.8377478691	108391.56415671975	149454.36137416674	159647.06035917334	257902.46926744274	238757.04487567354	255914.67935456085	242338.02874448185	389725.56128931814	243016.7830826848	386716.0378171528	318934.05289445515	189074.18476090976	240870.45365667387	178055.7757630198	361889.08625737485	325396.4923931638	206632.5009440318	328411.48878322914
186619.33125398954	110236.47723034256	221250.23436797486	247013.9292653605	377420.6509130774	292481.3155834508	360077.8478044851	305702.06026203797	226813.7882066127	428208.9442765175	401668.8858376452	132648.23009256425	99804.43453260354	124026.51510355868	153320.139774455	249562.23273797432	221814.90426824128	232276.816804363	236844.54371405698	373957.79425520834	232299.82111164453	348911.85520363116	306479.89417913044	179375.97684015371	220240.0500466801	171178.13382588417	347864.8131478819	308827.3656873851	193001.4276880573	309252.14781945426
181972.3946982548	102625.45114915652	196449.0677247521	232626.35885818404	356714.59546314005	279507.17526612524	344996.80688113294	256637.797157951	219827.72669500645	416191.4147998182	381515.0030408209	120928.88372206177	94420.89553432516	111710.49350646479	131681.50348129272	236424.69334553805	196915.23781268246	224085.73104560346	227285.80840145858	359292.5030850019	214666.00735466875	336976.34217412036	283777.1704662185	165135.72029477064	197142.63697520772	165997.39242360985	331430.3543636225	281608.7861842509	182397.55975284876	291983.96149525855
174239.23129988278	87876.82942321981	182223.37031466104	217836.33072573954	340747.5474345474	270049.3199477383	330426.5826561721	234753.19318418042	196605.16490291973	394610.7318588543	352410.9860002076	109819.74542134894	90983.88114898789	104320.33234644614	120574.69727179584	210651.09119479454	150064.08789152704	215590.07671318075	217797.97330289602	343325.8257010835	171195.76330784024	315392.9162497958	271088.10417038115	159829.13230107835	190669.3856156573	157395.93257230998	306505.2599776894	254148.25211871287	161907.7301078931	255528.98325928324
167170.67992535263	79191.4050205907	176937.85999604853	203886.72317858372	320541.1886228454	260686.9174427976	311499.79385238624	223672.1855248429	175050.37232139538	359989.1099693887	331007.65809722367	100614.64898875872	79504.03633905832	98649.56837541355	113330.81995173424	198020.7974605053	133293.43411685567	207992.46306231932	197201.01350091948	332455.247442014	160746.04729882363	285456.5845228906	261110.55632659764	153089.509349502	184922.6603575631	150306.66473973467	292040.6842348771	234067.1155575015	151790.14712079597	229342.41741481607
150994.84571849735	66970.41702452833	168653.01317671547	183530.057274647	281722.2206854326	255713.91258578163	294855.67287224944	206214.82502523344	167038.94556988854	311453.14658208913	321858.8838569609	94084.91692733113	75822.59810240746	93177.46220920693	101215.70565663029	190376.72165728302	121682.8297008168	195876.44269072064	184754.65055289393	315655.476963402	155168.44524744307	269491.1439018924	252802.5691886819	140086.00941316757	166924.2577968271	139604.44486275135	283670.45807752275	226147.72390272826	142859.68644715435	217799.62644954002
137383.57905725704	62924.958562265754	161145.54010519767	164111.96139101326	272426.99625914684	247321.60527553357	279483.57317315595	195374.64818080235	159333.49735295016	238917.88583835142	260601.7323747705	86489.17019327228	65917.91065926797	80736.41875726629	93708.83308154756	179241.565481921	115022.04357381632	182650.2368697042	177677.7384487892	301455.6168906399	140831.95873748566	259018.35925449352	229298.61695425122	134881.05046248913	156494.4909861218	135010.67097528413	262734.9999291081	216195.4624983356	125088.88554071684	196616.10861652376
126414.3788438169	58911.23827934375	130782.93659940147	154461.07773170248	261248.9543846708	231409.37879077203	251629.04112072926	173260.45084325966	152907.1100839821	226470.4259232531	244896.99091296393	80927.73670655719	56382.39535398085	74297.99192881284	91448.52100145404	162106.906941448	107094.08674109359	176479.55374854698	168298.509578238	278906.3427995722	129219.56923862791	242715.06237874937	189205.10052956128	126493.50363950747	147679.33650645873	124317.03946013121	249453.07595466092	208568.90304471	119166.8137994679	168954.22204661986
112413.70842524989	53848.64389545422	120840.63357844648	133654.43540531414	242535.0267613253	225996.88323474032	237875.74809237948	159137.72951199286	134576.32213090357	220503.4650266222	213218.57840441912	71774.72923287809	51415.36578522905	65749.81256279393	87439.01456475523	143201.221285043	97862.74410061311	163381.5848604746	165247.5721723315	258335.73152127708	123095.47159451703	235017.2336698183	173574.31883494466	113827.72630006024	140624.16261068825	114632.15263302183	233327.27148232982	190251.66514882664	109336.92100505065	148121.06084058105
98031.27203009048	50425.97475915412	113327.92177467278	127726.4992959386	221086.9756082371	218618.6136485329	211512.13432041876	146849.0603343648	124592.42658741392	201005.60688428473	198053.24901059066	65277.24755482354	44289.814367726576	60950.03598824627	78397.23971616928	135828.16809877375	91194.96225962257	147943.76718384944	160715.6667804891	250997.8808156393	113108.97761489064	226904.24418797914	168336.08758327764	108000.91878726635	131577.4783908279	111366.14805315124	218316.22053176753	180107.24781498165	97123.93204098468	134115.53911409152
85876.62958361555	41461.39263544507	101432.05970314908	122953.62868938466	199228.73824818613	202255.69347830376	198532.24272224997	138001.5894843188	118309.05587464741	181551.65970906577	187535.7466593124	60883.08357649855	39235.57630277148	55337.37471360372	69614.05230702745	129887.41074775565	83353.49699167586	142810.56865952333	148073.2051243663	202915.88061434278	104168.09655482801	183849.1436990576	159671.85317261054	104235.48734643885	124038.73993561757	105911.02704602262	198385.10821729482	171007.24650580858	88969.23895737113	122288.13946469603
70085.01186359521	37107.942594710286	90459.86189714767	114725.34486505218	194781.40690694572	190695.491366955	184816.46105838465	128525.15649814659	107608.20525407964	155818.4410973067	178668.57667390985	56353.96308197091	36348.52905200213	49662.72286258431	66246.7497601037	119637.486159265	79283.14265749727	128971.10757399646	140777.935431172	191604.5129346624	101814.63353475109	176626.50782863615	139308.04693431707	98958.83685636261	113521.15032417254	98478.13644792927	172031.16733171442	162788.97775764595	80987.46699549329	115490.4735709282
64712.0196816184	33052.895861442754	84891.63600936481	100603.71040488343	185301.67326988257	172461.43899375253	170258.8853920996	122342.97698261809	97403.23126038752	143691.9662394087	161935.7126251361	48896.34343968985	32927.32724833883	44116.00979567047	60602.21649828932	106502.93783826026	75926.73636726048	118332.20372888162	133553.21909930572	165885.6170910927	98485.64355358983	162340.01370715295	126862.61116241557	86397.04255875623	106777.72427060963	90681.40666672235	151980.14616576434	154262.26870137415	72382.93421204128	102605.16216103648
56014.87790860057	31247.828645943908	79289.24179274785	96315.99091907998	174387.65685905545	158460.03705266782	160914.1812290431	114258.62558116655	92445.44868608146	133624.51215952932	146521.92084183692	46025.1720361456	30505.16461763161	40054.194036180226	56828.41654067747	101132.46118109325	71743.03005672057	105290.63789676002	126233.42587656013	141940.72865778586	91713.37591395125	140017.12331125018	117396.1716542954	75830.18313136463	82283.41350546117	87769.90342325876	145688.90696067867	140256.08177328084	66709.08486832412	88250.30799436389
52336.21930320156	28175.39404472052	75319.50392998802	88111.08080568427	163715.21282860835	148936.84854215127	152573.7264030946	107500.84670802958	85872.65004276992	112844.98035230614	127378.0692493147	42847.642326659305	28974.947545366555	34343.391305372454	53984.006439231984	88976.74180702855	64370.76278934509	100849.0518658405	122182.88899646381	134040.6595392498	82436.35002333098	132001.97229045886	102718.30062796272	70321.11183425672	75037.28120987002	81344.47751659898	138425.95807096583	130097.95740218343	62294.82408504851	83462.458258415
49750.410562040335	24709.983296123486	69377.87211964201	85339.00395392279	155327.03759776615	134737.32962116777	141015.85814920062	101623.54647972996	78616.3081074273	108547.63778660829	111831.16175676213	40642.00420127149	25590.398636320864	32308.824992605103	46956.84435852217	80757.04829573297	50605.56969459976	91658.19788358673	115456.40602517815	122961.57488122028	76307.68236033691	123837.78147629544	97833.62134461918	64686.190807699495	70222.79759988	76467.14613793459	122610.54480306724	119780.60948359595	57409.34908854579	77562.24434937933
42992.026897493146	21419.842922766806	62507.16299968562	82128.95408105027	142717.1921496004	127803.93156718426	132725.3705816322	89040.61995528353	69958.84751950619	98799.08263808688	106289.55907906285	38530.77541540466	23542.44235743957	28954.04731818545	41823.67807116452	68920.04158620769	45035.454596368145	85580.19455198546	108105.76708467331	115033.94989956472	72615.34551369408	120031.78237473677	93870.88325649437	59583.068133896726	64392.48646439874	73427.38980663975	113960.54420478117	112406.81959701485	54650.58311910835	63986.35447252267
36193.6104285706	18429.18863480431	56894.45766483547	75330.8382291445	134317.27572932458	119516.96776845508	118661.86927152849	82103.28633232418	64054.98993697322	93280.04066937696	94569.8884928295	34819.48078643221	22175.375590935153	25451.55143976125	37382.61847758491	64401.0614676084	39322.3011819128	74765.31395325533	100530.8046136266	97087.86517614542	66679.28569074589	108850.14045770795	86356.79895490312	53247.11311178347	58490.79654104948	64356.517044898384	101449.33642093062	109083.15152450156	50514.038460238895	53413.36170476823
34054.929639635535	16985.507050921748	48443.89560309281	66981.73256154616	124233.81189194456	82270.43989002648	105479.69601421228	74002.71814183738	58321.34921438916	83634.41064926649	86115.26882188975	28391.603205929514	20379.800663037044	23927.88751721214	33250.38959334968	58271.34145816937	35752.94109649452	67700.05617749626	93832.43865782343	90323.12597266464	61413.4576692233	96137.73463798893	83742.3460458333	49682.711809198634	53679.602303510685	52278.6626555205	87403.18931033957	98893.79738144083	47025.979072640606	48272.268514461044
32770.12624746575	14186.535742472064	42775.82787138289	60874.99471381392	115413.13275200917	78088.3720499826	99172.62482105782	69764.21047559597	54206.665279335	76731.5638908833	74728.9933551124	24842.176475301814	18660.662491915926	22074.836814457718	30915.564646648636	53146.13697452929	31054.82273014067	61820.95811290011	88279.10849618977	81368.06353251197	58859.17764396797	85283.45634123389	76973.18095775147	46218.797454251035	50710.88870590672	49851.237511451436	81147.3636162424	95472.4953269208	42782.34096650592	40764.01300815161
30903.28493878164	12869.548271105405	38770.043600688165	53628.951908456685	104756.36080883005	65534.25673034588	89571.48554431653	67731.7300831625	50050.66232469747	71348.76148726803	68395.1805303184	23293.017194515207	16636.433422553077	17690.970164952178	28507.680692228718	49964.28573372694	28622.220894117403	56719.76975068515	80051.55367667646	76472.22367443664	53528.430504362135	76771.37521009284	71111.49386896641	44201.882934899855	44374.44296605299	47946.46426578302	77781.54972026795	86831.03112634445	36917.84355227545	38153.09910807647
28636.0986867446	11798.60716561621	36133.47948578642	48555.32781668479	100846.34554083487	63334.41467101398	81014.72408520847	59998.51060682034	47028.652925309136	68540.36551688494	63270.52336319325	21642.943091870286	15190.38786494954	16555.385539983647	23946.881041354023	47726.19686526964	23253.771253685853	50665.48778756425	75663.48243941457	68579.45712927806	51652.54175315886	70510.24320686184	68400.27813553614	41641.267130404165	42343.47888113583	44410.99829930286	64695.02476350126	79369.0711120418	31044.490031694564	33953.904172836854
27835.496563539222	11395.652215975062	32477.83706588634	44865.98412023551	95347.13347253249	52918.96236805446	76824.66691092137	51679.93523824853	43160.08930074556	65273.074462824596	53823.942956928564	19943.480503923423	13272.234163608373	15242.410461960679	21428.980419667547	43692.78216573572	20644.651215500355	47327.56995653724	73962.6758695783	63316.77531333188	48731.21472304568	65852.05739576597	64168.36256464494	38115.96526936326	38883.337743724915	40198.959457777375	57789.58501036748	75287.5932553971	29022.960470649075	30103.242006914836
26882.93567005467	10739.775113220247	28916.81881414347	42398.47717493823	91398.66379810337	49989.75962396121	71026.99015342824	44854.03026697416	38605.794953322016	59669.94042357752	49529.573248623325	17046.87613711976	12530.18455962976	13379.758266811385	18977.743825581107	35239.42119092128	18665.933618761344	43989.67768787497	67781.68760426914	61108.044701315586	42857.236080885355	53177.03488767781	62647.54816233993	29584.052363177907	34663.63304064302	36997.49113543182	54431.10873239654	73570.73586879016	27234.41462519059	26813.591444888567
25544.153278616788	10511.6201971045	24845.97240050405	40662.21920282108	85361.82093642773	46801.48994510667	63088.60933624011	43166.455404687076	34474.22182794195	56929.5575455054	47446.00318881269	15915.817266845299	10103.752666887285	12764.659707769588	17462.48505942458	31386.289387812056	15232.165960014972	41686.85218101834	64196.045865626846	57720.594333551475	40629.963514737705	48351.30623956876	55882.02571293175	26201.206149097292	29880.904132524527	34728.37587596336	52390.140142425895	65887.43976851314	23363.44464762723	21997.190288701102
24434.915298077234	8867.558511293018	22713.549117964347	35738.668786038004	78298.81691206191	42226.84124963988	59216.45878740856	40478.26930985194	32144.754407732664	51572.577613415066	43250.90686261027	14713.02867253829	9344.501607724485	11391.054151389319	16111.862627499377	30134.856601050673	13213.534090001056	38701.297426907004	58112.89063614025	55214.67238060408	36305.38433886366	40626.29898890072	48824.12881322089	21272.079946435726	25889.548713460234	32726.96413069245	48693.23520659142	63321.41933185782	21681.238362474054	20332.479647586624
23528.654459797803	8238.448061071596	21496.67752669148	33787.27330680512	69073.49835543858	40192.671221374134	54336.0877915451	35627.294139726255	28659.8719526902	46936.82706085231	39855.0705748571	13838.049122097456	8643.395278671887	10869.346489020896	15486.49118892554	26245.675490965943	12303.896129024924	36142.43822559229	54019.04141964596	49542.072186051955	33694.711706272086	38643.85385458637	46106.679946676755	18374.362552019677	24366.478550659456	30719.721150525253	43732.65516818846	58669.994397680246	21487.667243943542	19408.35644149618
19710.220450288634	7680.65146195776	20340.083563230095	31353.33000654231	66947.26025356696	35896.19075306451	50735.608733609835	32689.076866760162	26731.291551445338	40717.0230011446	38081.56424736543	12482.484631539415	7285.1220611645695	9824.294465472332	14396.73760682954	23738.43847955939	11397.194141255783	33813.67464647858	48329.53898615602	46914.513765853124	28483.957390793952	35479.28238085917	43459.59875235691	16483.786406088257	20706.431520360005	27667.98101418715	39038.90330070033	56738.31336481787	19266.970738121883	18203.45404053809
18691.618295315373	6936.388272998861	19802.520417050782	29323.646146222516	62550.832747905755	32272.874566033497	46444.118414823926	30583.750220128324	23316.096889344946	37272.78116718905	36973.199500542294	11762.166960299803	6754.475363879455	8455.332247274167	13288.112114558191	18946.073156797724	10031.316795901395	29481.416346017497	44511.46926825736	43250.53611225027	25787.696972652826	33099.1002067389	35163.664217417696	14050.342386504297	18356.659905603166	24437.042504790832	36215.24833476896	54321.362375880475	17452.789955004453	16342.811419792193
18080.899553202154	6747.575679592783	18816.90365183653	24649.274793752516	58262.14190223119	29121.52585527755	45709.49461063602	29295.497324236945	20833.21894730986	34152.73050136092	34873.503656220055	11556.458533243038	6165.281207970791	8170.336812603731	12540.797749054678	18752.628835665975	9071.446001105418	26908.13337318147	40605.22537113307	40132.63779167773	21546.066887669745	32166.77914763664	32492.01624204845	13155.862413107816	16769.134266937235	22237.063868355486	28564.91555605701	50280.627417592885	16404.62736571253	15302.309205325182
16653.407500004803	6671.369760295585	16929.406081647132	23963.444583086704	50195.63687101117	28219.34955810894	43410.331433577056	28510.755469677362	18609.372021350195	28660.217136308063	30761.16102614539	11038.495482665436	5614.617467825122	6741.165439869374	11388.175012646263	16643.93657224565	8260.372002958724	25817.04442875486	38917.15955862968	39217.282252655124	20760.3933773068	29966.265214850348	30733.7665964342	12664.490641747825	15866.101806947738	21032.536115402087	25490.80259809934	47175.23109121733	12697.44886489293	13855.221644448242
16096.917916112568	6581.946380732507	14111.041394745782	22066.58525682745	47130.79477829743	27024.128852622416	38511.00368862502	23377.49454329547	17310.312504876976	27184.163003163034	29877.82656863851	9233.066885542647	5609.037097737884	6275.9054142411005	10890.234289039998	15926.896157543944	7411.9114151411295	24064.127777991114	35831.472001569324	38031.12602367367	20129.531804719834	28106.371382174755	28133.905065537852	11979.842942275229	11526.245199000303	19668.912208366066	22911.615574795334	42940.55953278236	11560.281865589635	12655.147331002674
14711.415802089015	6129.7569131161445	12884.920495608076	20443.70653500578	44233.34278657662	25395.384745045	37323.36434747322	22477.9584913782	16055.349671931666	24274.098994435248	28980.818713400116	8404.887768945162	5131.588473331428	5945.593338425975	10744.347558600988	14345.54378728677	6770.852209391761	22707.529622629747	33868.46313850146	35350.72584066928	19231.760793090107	27368.679461858694	23240.34077974005	10121.17722845898	10018.652682098844	17328.327160451077	20457.927496584594	39006.810537563244	11008.644058894877	10463.573602465214
13904.647833740779	5300.429163196856	10838.0271361857	18197.809492019875	42989.54380449999	21029.33493065694	33308.724374517755	21443.515031193394	14459.607680073632	21394.915577328637	28565.476711965497	7423.855948551085	4762.552568218404	5551.301876941783	9928.355300383753	12800.761796218487	6221.8402620696515	21603.177839768992	31688.308447448457	32009.613983316143	17788.71081014951	24823.13046802429	22101.53704201551	9601.953562064515	8737.42498280999	16298.617438902098	18813.912844647628	36492.813115498626	10324.818800716534	9931.717720136865
12842.576635853504	4498.8648479020185	10133.360546926924	16867.72431896633	37368.005402412935	20840.482229768422	29378.95924837939	20493.904602860064	13524.918959063774	19773.695182510935	26756.79535010064	6739.340744407979	4588.488100056993	5387.253520642405	9335.272297400388	11936.543397055646	5565.876430686125	20467.64741953845	29301.216657940746	30120.836863899392	16341.059569865802	23694.14203952925	19263.358314288824	8544.344606772058	7402.559421317417	15742.475667920275	17418.862392484105	30830.65020465286	9444.621946212686	8615.494080029626
12305.69000196128	4415.396078475398	8414.041910584827	15992.848331328745	34835.46147883059	17644.19998346791	25005.692623674604	18980.4393104657	12422.987813392694	18878.293848421075	25225.000668554712	6394.807371694752	4290.62078537574	4776.887247893272	8932.574482280146	10149.434021519975	5232.217527405536	19516.622726379297	27786.429675326664	28029.89810418683	15097.977490270025	22559.41933949397	18094.461959826047	7941.254220985279	7162.761591744713	14729.198466011747	15467.572982404912	28380.049780513156	9405.822342964633	7995.981566445317
12011.353702800157	4142.105937139331	7930.909906851722	14950.11493917335	31770.238426581753	16419.192675181795	23647.69595000842	17576.609601071443	11890.705607558808	17246.974139061393	23275.21580755347	6394.807371694752	3514.383170249932	4592.122102573478	7877.107679931872	8153.323166036009	5198.071730867017	17937.159857890398	25952.794873400588	26439.203913276746	14097.11939075386	20787.122353658382	16769.077957318623	7868.392108186731	6807.952451374186	14078.792035291724	13578.529257054264	25408.0626553666	8231.525894533617	6931.048623139626
11441.455448027036	3726.3954649157945	7184.256918768129	12302.58219191118	29264.415121164577	13827.643459006145	21599.302510329464	14692.831334547624	10311.026926284356	15251.719707957036	21017.66004651027	6314.456672042199	3358.844261428634	4121.303702112371	6992.248060956859	7617.975773331616	4607.721676426953	16986.277294306587	23130.69234135755	24668.803256060877	13475.668497304147	18353.26834854932	13297.180309257972	7605.142209113615	6541.882286669582	12259.802437203587	12387.467883514519	21274.266357062064	7631.504946147828	6439.739521884029
10347.361330579693	3174.9433087444368	7128.422980669299	11165.176979134148	27042.406900125392	12893.823905634445	18850.757872204413	13710.764914900194	9131.187574918134	14209.85514076564	17907.999216804907	6314.456672042199	3187.7804000944193	3307.7230022903022	6545.609232556699	7206.681737430158	4431.330476411222	15561.867677720766	20883.19235274779	22744.894597895727	12480.005988066227	17175.199990769353	12034.719905493388	6848.65073379363	6427.221124658808	10815.001815988771	10971.063921624209	20413.00460416839	6717.710197007762	6104.011758756012
9581.852461641696	2999.180628670419	6735.022237110513	10246.982301113889	24783.85468657744	11766.44996191268	17323.290054897076	10297.494551579666	8568.954685121846	12975.174226723952	17232.121158513008	5584.725669717146	3167.074893036426	2755.920564336101	6545.609232556699	7129.933891398684	4340.437091896478	13819.617259022012	20354.753801774594	20309.060524964818	11100.389789182094	15122.920808512119	10749.494227185058	6151.685536724719	5833.427690761999	9513.772224926239	10512.55277971702	19514.654473323833	6713.519669365382	6104.011758756012
9247.798876226094	2921.4080810328933	6377.685199657799	9512.591590511487	22246.245008744776	10729.281344925053	15363.615123147254	8950.982933216166	7390.239614081218	10129.218202470296	16034.771937619247	5455.786885031786	3119.2945938410153	2608.886425333164	6545.609232556699	6243.868806243366	4166.521040902035	11927.617488497326	19028.081587015953	19690.684485239577	10260.463428559937	13476.12571346748	9112.046535994848	5993.959484860594	5593.3957875339765	9400.533865044594	9711.598950915297	18618.42246036861	6324.090157596342	6059.677101677348
8053.581261777595	2319.0504020069375	6368.142046080877	8860.996196942624	20647.5700322091	8285.99025274483	13771.11782505117	8345.06020829899	6631.082392082549	9448.807826701854	13597.399755445342	4972.032251778779	3074.8399724425326	2491.5117376560447	6071.305526312078	6243.868806243366	4040.879029566649	10138.655725653889	16959.946631605526	18925.288797949852	10059.651993384576	12225.027204190548	8385.199676314085	5871.050219605353	5543.353861263385	9079.559229101707	9143.253372310437	16662.39969725039	6085.742029778382	5211.177139631198
7470.933160915746	2319.0504020069375	5187.635320503522	6963.419842133867	19693.32236709076	8006.413123034047	12032.346368297396	8193.203079370393	6071.219292966847	9289.55213502264	12506.785166534473	4571.338829024482	2600.164385982594	2491.5117376560447	5796.055078134869	5381.689704415132	3917.4571387214583	9634.790640189785	13712.67526355119	18442.64063131793	9135.164862683052	9916.284979530417	7849.571824076612	5318.396326561137	5000.456441861251	8737.696611138166	8499.21440445033	15826.662289654672	5376.909596805328	4676.554500206335
7062.048723290576	2319.0504020069375	4852.220023880976	6763.274468710911	18516.232819166	7306.841192621385	9489.458335325367	5702.872304831906	5756.810188666815	8549.09492986246	11642.95152233754	4027.3073875549026	2570.132084122469	2386.5927053553105	5796.055078134869	4755.812071944732	3505.043237852458	8412.441111256903	12509.445705275593	16652.798612592775	8392.472100878455	8918.703711116856	7648.89264568192	5228.503822610993	5000.456441861251	8165.931922301993	8155.975140998827	13801.877199649265	5089.771068754246	4377.725588363141
6838.550473818195	2281.234591697325	4383.52963788358	6484.004391249713	17774.223700110866	6452.9023584195065	8773.58855624302	5367.260721085606	4840.406974137204	7963.363702878275	10971.810920450287	3767.832204556463	2377.753355997198	2174.356365639942	5440.703156636842	4755.812071944732	3394.355413990092	7741.508754407244	9870.259697335947	14433.20589903433	8200.7596003102	8386.253106620297	7309.391283151292	4909.350960708511	4603.15053443562	7254.631759677559	7644.740575060892	13226.337137324756	4231.967512583766	3965.075320656628
6721.042180947082	2155.9667748600946	4121.4732386570395	5942.950364176039	16369.73177457095	6110.818390666438	8132.48514157802	5367.260721085606	4840.406974137204	7541.074145157911	9885.03954444313	3563.624168265451	2220.009445870784	2174.356365639942	5433.7639381055305	4395.552735552011	3003.4677291389607	7286.713821159992	7282.287078210824	12194.587547815085	6531.799878934273	7714.925510889265	6240.141179212362	4761.882323925974	4286.018033627694	6723.374833490987	7253.610051335236	11973.50065777743	3852.5907741744722	3457.0788508870933
6186.6076140103405	2155.9667748600946	3626.5258471861052	5444.664160247373	14408.803071090391	5905.211935884182	6683.878433626334	5367.260721085606	4806.1206814936995	7290.310753018158	8817.49911602704	3476.898065714431	2042.3595408896847	2174.356365639942	5115.7239091490355	4066.7301190786498	2801.968723788841	7181.363572706279	6962.861423177633	10614.880187889466	6009.678581826027	7332.834301292602	5442.5547848990245	4588.925721564253	4286.018033627694	6016.768420642842	7000.285695731575	10616.414399886527	3125.117780726809	3249.2037774199553
5917.63646786168	1898.0718088448175	3483.929337778602	4818.945405262313	12282.911521075324	5743.158433096894	5413.826976014071	5087.902709530678	4407.131942072783	6791.40426989226	7528.561101273742	3292.7826555074657	1911.4427577358051	2033.5199406463942	4580.43939297752	3691.6995258274587	2571.2895009579606	6543.233770543507	6383.14771335674	9811.710487672173	5690.111092928426	6802.538167245467	5005.952561270822	4588.925721564253	4071.942077332802	5517.4131118246405	6552.150383997188	9146.673623459183	2958.3851526170356	3249.2037774199553
5261.9297390862275	1898.0718088448175	3127.4723124137577	4758.7088327862775	10450.812747058688	5743.158433096894	5109.261622995453	4964.849482595275	3727.0464229411396	6176.629565337102	5586.424789666959	2971.068231720033	1780.9597010780365	1766.5772638242875	4580.43939297752	3542.1360382756875	2417.3941822733836	5080.299884326402	5963.6514207473165	8932.165622056544	5417.085718776192	5727.741308829948	4874.517177664566	4098.567351649852	4071.942077332802	5497.723116256771	6373.685507074632	8447.451967050138	2683.6854154788657	2962.531404825156
5063.249553010367	1862.437066255463	2904.4464668966502	4185.334951106026	9500.326819213386	5065.012437341471	4661.627136734447	4261.379739914311	3583.9708013082263	5805.72525972907	5276.485381963424	2864.5919772997563	1780.9597010780365	1766.5772638242875	4333.940550647801	3492.4513068124634	2417.3941822733836	4751.764926059011	5342.327638171102	8463.282393415579	4812.4602266439515	5326.776324705346	4281.166930075804	4098.567351649852	3745.550656130519	5080.795406505582	6138.320029184298	7732.313299556436	2505.221580791002	2755.0564764874125
4593.58183569673	1862.437066255463	2661.0407167973294	4129.350718928189	9155.502926097424	4864.5250964734105	4597.589019196561	3818.3323269689085	3342.889767431944	5675.421755418228	5210.446362113632	2864.5919772997563	1692.8188702984671	1766.5772638242875	3958.9465078200424	3277.5050425671598	2404.9685503988144	4640.152543818544	5000.863386173646	7784.3576971780985	4453.763077281186	5326.776324705346	4236.410389774224	3906.6207626213854	3415.18441898963	4830.357158960584	5736.858253737404	7292.535556730315	2505.221580791002	2609.974800444135
4311.997050535905	1862.437066255463	2640.5101922844456	4098.246704262977	8319.667444626113	4785.808570262447	4597.589019196561	3725.8417186372394	2697.0757460704535	4999.8480150528085	4880.6588925832375	2843.0519334535084	1692.8188702984671	1730.1169361628863	3341.5755620725104	3175.494562075084	2404.9685503988144	4428.58501988847	4362.024771975697	6934.1307412628	4243.333707485679	5077.842790186763	3926.33729653619	3718.064456578132	3219.012353143408	3813.949354079538	5484.638176393732	6470.3521543491825	2505.221580791002	2609.974800444135
4122.053328112782	1862.437066255463	2425.5544725206614	3921.999145919568	7577.709491592395	4742.379234048529	4561.574926279206	3378.0425720626517	2484.2112190082257	4360.754377686486	4156.3556261595695	2690.5227934846	1692.8188702984671	1730.1169361628863	3341.5755620725104	3092.8415459105363	2404.9685503988144	4129.665501920101	4362.024771975697	6529.876345236689	4079.6233447637446	4774.989265601962	3885.9271002688156	3591.5946788741285	3208.0521930199025	3635.827894121654	4984.552260252188	5714.467954033938	2505.221580791002	2609.974800444135
4027.8835183796036	1862.437066255463	2206.0110626634014	3903.198920738315	7189.6961243252435	4116.92333354407	4561.574926279206	3154.0850591308363	2267.3509851610097	3932.704331373322	3774.317211687125	2690.5227934846	1692.8188702984671	1681.5837390212128	3237.8784538617974	3009.781178974245	2394.139375780911	4129.665501920101	4096.847252016904	5757.144099360929	3966.2894989147617	4320.368229523747	3679.3700374969294	3591.5946788741285	3010.979167505172	3545.2029699259947	4959.683312113121	5445.677957388936	2292.279478835566	2564.1941602674674
3728.4670403739105	1855.2691523617846	2097.8050638251343	3617.946704009068	6557.284279315011	4116.92333354407	4048.2843079415616	2957.5337123540467	2117.1357312541386	3768.7652390056182	3685.0386829759004	2265.3786073177553	1679.5773429669828	1583.3038303533344	3237.8784538617974	2973.1582052733042	2378.8477263047344	3587.3697453083387	4096.847252016904	5061.900515208343	3562.1873595945376	3539.784403016828	3679.3700374969294	3584.431637117213	2815.3866679753596	3428.4866569688975	4875.644527244175	5253.9052605432325	2118.590341794811	2564.1941602674674
3226.554440710501	1842.1999952727056	2097.8050638251343	3480.501511493015	6373.692516337069	3615.4445442461165	4048.2843079415616	2904.724117893408	2003.3476418923608	3514.3875156324393	3412.1951831979545	2094.131050432115	1662.834697350786	1540.3632299788928	3011.4000861218665	2931.6294078235674	2137.2597270276083	3379.8762185803807	3976.4331634207792	5002.880446195389	3275.486070996776	3231.6690275818796	3342.243700503034	3355.7347097579545	2751.4244352723554	3428.4866569688975	4543.951430221376	5036.6066754673875	2118.590341794811	2564.1941602674674
3150.1569649404587	1819.5867496460303	1947.5308018105895	3303.8735143700596	6255.370118639346	3471.74492098247	3915.896858949175	2653.230582106593	2003.3476418923608	3070.310507655052	3196.4958226920357	2094.131050432115	1653.0014785036706	1540.3632299788928	2712.3712231499017	2855.6534273522857	2099.185397737154	3300.6366668455166	3824.129281255072	4515.367962255865	2898.514613195741	3231.6690275818796	3342.243700503034	3039.0544542820458	2592.608038479161	3381.0277304857627	4426.6067734463595	4901.433354771152	2118.590341794811	2513.0418717310113
3073.9497571568527	1819.5867496460303	1927.9016767348257	2928.653044875513	5884.085388794829	3225.6438085135214	3898.3354418254935	2501.142582834132	1852.8457224651831	2653.436718762247	2799.3461720265836	2045.0998991582926	1653.0014785036706	1540.3632299788928	2487.27736453103	2799.1666541136456	2099.185397737154	3022.175250532855	3712.3335879295087	4073.510831775117	2720.3795171622073	3103.6330909979806	3210.120028601038	2775.4293027758886	2500.508105491574	3298.3472022806795	4233.5298071244215	4524.780332638129	1810.0713825549544	2360.970995879492
3073.9497571568527	1819.5867496460303	1927.9016767348257	2928.653044875513	5522.941973864619	2965.622101172863	3688.8899671886747	2482.4400788132784	1729.662109136983	2631.045967463481	2799.3461720265836	2045.0998991582926	1594.52950319537	1520.0453227089015	2425.0727658267533	2799.1666541136456	2099.185397737154	2728.1071929941654	3567.3275322503587	3961.082638352551	2578.5367479161005	3103.6330909979806	3000.354184957903	2760.10423217498	2500.508105491574	3202.4491472884342	4109.28991786904	3634.609222223951	1810.0713825549544	2282.160464309892
3002.300177193683	1800.3193497003922	1927.9016767348257	2772.0339483791618	4760.123663180232	2714.3066759990274	3426.5786878506556	2482.4400788132784	1701.1777895080654	2526.5974181551305	2799.3461720265836	2045.0998991582926	1537.1205670242807	1484.5729801599498	2295.4884949944	2797.646771937162	2099.185397737154	2728.1071929941654	3380.2383832221894	3672.0064207319538	2406.7646767474153	2677.3465119086895	2970.5193875414993	2612.0663346183564	2450.477630680073	2985.2513774637882	3965.4781260693603	3376.6240040137186	1768.5301370135628	2112.3278012345686
2679.738703037036	1800.3193497003922	1891.4657241954199	2772.0339483791618	3916.285078464205	2714.3066759990274	3377.209594968236	2356.1345401199073	1589.8466214334937	2335.5857247835697	2799.3461720265836	1970.130659686387	1537.1205670242807	1484.5729801599498	2289.598713101601	2590.421940651462	2099.185397737154	2727.120007485327	3251.0305948167243	3658.649113464113	2295.9505523448233	2677.3465119086895	2883.2671752325355	2537.814379532557	2290.3477011145415	2895.3962944430714	3573.882204097886	3126.97015240269	1768.5301370135628	2014.234763056093
2588.326564994422	1800.3193497003922	1834.4923152548197	2684.2474177437775	3680.018537984497	2714.3066759990274	3283.68800910015	1992.466224621699	1589.8466214334937	2224.1081070017744	2584.70937942725	1782.5896103743555	1445.8438676452806	1484.5729801599498	2083.180481563691	2590.421940651462	1955.6956986749767	2492.5887845246193	3251.0305948167243	3577.9067037766854	2295.9505523448233	2534.282730627785	2576.6459973425767	2537.814379532557	2165.6297306340225	2892.4619729028495	3448.896042300716	2815.3213813813773	1694.015837390095	2014.234763056093
2588.326564994422	1800.3193497003922	1780.5369025403947	2684.2474177437775	3376.9357720889657	2593.7112878868775	3283.68800910015	1946.232869573758	1570.9588299044854	2104.635638162	2584.70937942725	1714.3848356267365	1445.8438676452806	1474.5873109129984	1993.2674553389993	2089.380536680065	1955.6956986749767	2492.5887845246193	2815.379479028546	3117.694006549712	2295.9505523448233	2534.282730627785	2182.4575889145262	2450.368419187399	1960.939021396595	2892.4619729028495	3304.9313665442596	2802.7708260026434	1671.3906428157334	1770.0795516342864
2488.7798452616125	1800.3193497003922	1669.2314958194436	2684.2474177437775	2988.5889934580077	2383.279403547998	3171.915793310613	1946.232869573758	1547.5392649360306	2078.3342370266437	2228.878921378737	1636.4688464913831	1434.7751114902821	1474.5873109129984	1993.2674553389993	1984.759508849453	1955.6956986749767	2463.030792152137	2663.5324421384794	3117.694006549712	2295.9505523448233	2534.282730627785	2182.4575889145262	2394.9247277815593	1960.939021396595	2609.7169920878778	3103.4650174562203	2678.8022814656338	1671.3906428157334	1770.0795516342864
2454.4380507759647	1755.6012905269731	1636.306373156419	2610.8357814797723	2853.445400114215	2329.3101706686757	3171.915793310613	1946.232869573758	1547.5392649360306	2078.3342370266437	2140.829331214327	1591.3777814245043	1360.9397744406679	1399.5120662123477	1993.2674553389993	1984.759508849453	1930.1573603893617	2362.0221479391575	2663.5324421384794	3117.694006549712	2279.6193540499225	2478.1598849615666	1974.6665874579758	2383.8998048761105	1820.0354780599732	2531.9520642864068	2704.780671337609	2557.9679975038653	1671.3906428157334	1761.0466623026205
2335.37861117631	1658.6959126584218	1636.306373156419	2502.2338955294813	2853.445400114215	2280.6114815710202	3171.915793310613	1946.232869573758	1432.297217098108	1873.0402477643602	2140.829331214327	1591.3777814245043	1360.9397744406679	1399.5120662123477	1993.2674553389993	1984.759508849453	1645.0956173104967	2133.599102960924	2605.5343115823007	3117.694006549712	2181.946736390232	2453.896338988063	1974.6665874579758	2292.611405265453	1820.0354780599732	2444.5216873316476	2545.963841200746	2481.3445527647054	1671.3906428157334	1761.0466623026205
2137.5271310013113	1465.569385440913	1636.306373156419	2502.2338955294813	2584.215333938973	2274.1814124594193	2953.553846146987	1906.3049521199166	1308.161202798946	1873.0402477643602	2140.829331214327	1542.097069213089	1360.9397744406679	1331.8527708369472	1921.4196392130468	1981.562520705369	1645.0956173104967	1908.8358701760258	2520.513490602406	3101.918670221579	2066.29186300101	2232.463805327305	1865.854591777264	2278.4623666053567	1820.0354780599732	2444.5216873316476	2412.205425547766	2398.3306267771113	1671.3906428157334	1712.727025878934
2137.5271310013113	1465.569385440913	1636.306373156419	2485.9529073681797	2584.215333938973	2274.1814124594193	2909.5664727613303	1881.5520607546302	1308.161202798946	1873.0402477643602	2042.4325952086112	1509.9514734295428	1360.9397744406679	1331.8527708369472	1921.4196392130468	1925.2986996597601	1563.5429942881858	1890.736790803137	2330.4200450073336	3101.918670221579	2038.6575263762638	2203.2142771304443	1812.5589505066641	2274.6058337271397	1820.0354780599732	2373.155874574819	2183.8328377362013	2398.3306267771113	1671.3906428157334	1676.6027147295529
2054.5887120816033	1465.569385440913	1533.0442012833894	2389.5666449609334	2408.316521528955	2267.187993084054	2783.6074979331956	1680.0983620469576	1269.794270095389	1873.0402477643602	1864.8898749016766	1509.9514734295428	1329.21534976788	1331.8527708369472	1835.2068563165017	1768.354151973681	1504.9647388581657	1795.7356317010854	2220.8791288020516	3021.2919276690363	1926.1818890582424	2050.2606615295763	1812.5589505066641	2248.0399677238647	1820.0354780599732	2289.0499732666576	2183.8328377362013	2230.0465196502173	1671.3906428157334	1671.1113850962233
2051.7842185172103	1465.569385440913	1533.0442012833894	2159.1738924453316	2408.316521528955	2212.604410016032	2514.130855089176	1680.0983620469576	1269.794270095389	1859.8718059611836	1864.8898749016766	1470.7433796901312	1329.21534976788	1331.8527708369472	1755.409674792764	1746.348307630838	1504.9647388581657	1772.996133808809	2157.3129523129	2991.9883993999756	1926.1818890582424	1986.8154237436836	1812.5589505066641	2229.241129410889	1820.0354780599732	2289.0499732666576	2162.6824185648647	2110.0548753604357	1671.3906428157334	1579.0553164371577
2043.7214079591877	1465.569385440913	1533.0442012833894	2025.0291219441451	2215.470999149132	2088.8392439241106	2429.4348802152854	1680.0983620469576	1243.4993179041433	1859.8718059611836	1864.8898749016766	1470.7433796901312	1329.21534976788	1331.8527708369472	1644.326928981776	1742.7953363212846	1504.9647388581657	1772.996133808809	2157.3129523129	2757.4102373249752	1752.3989609060368	1927.9041366934284	1650.6543247190693	2007.6444455597987	1683.8813533273187	2253.042560088762	2028.2072129759224	1945.3340683947918	1671.3906428157334	1579.0553164371577
2002.0592815385455	1414.8445640467578	1533.0442012833894	2025.0291219441451	2215.470999149132	1960.1067876615862	2429.4348802152854	1680.0983620469576	1243.4993179041433	1836.0040380418552	1864.8898749016766	1470.7433796901312	1329.21534976788	1331.8527708369472	1644.326928981776	1681.8735601951296	1504.9647388581657	1772.996133808809	2157.3129523129	2554.516449806045	1732.3839083876383	1841.1288598835063	1650.6543247190693	1849.3312175355122	1683.8813533273187	2253.042560088762	2028.2072129759224	1945.3340683947918	1635.471085963251	1579.0553164371577
2002.0592815385455	1328.5754434765058	1533.0442012833894	2011.8341961453975	2215.470999149132	1840.4858033885575	2429.4348802152854	1518.116605700926	1243.4993179041433	1815.8112815575578	1791.973343574096	1470.7433796901312	1329.21534976788	1331.8527708369472	1638.6615970826335	1674.8996358144911	1459.6814564903589	1772.996133808809	2157.3129523129	2388.7110092302146	1643.055559056407	1841.1288598835063	1596.4544124076162	1835.669691499346	1583.4050702613217	2253.042560088762	2028.2072129759224	1945.3340683947918	1635.471085963251	1579.0553164371577
1851.6333252851146	1328.5754434765058	1485.2839276791356	1786.403258810051	2072.4100526332945	1575.7610110371058	2366.967596740161	1426.536559856282	1243.4993179041433	1718.8939937925516	1791.973343574096	1470.7433796901312	1329.21534976788	1331.8527708369472	1635.7830619486915	1545.6325400029418	1459.6814564903589	1752.9122401250957	2119.9509044177094	2388.7110092302146	1510.1830931524978	1841.1288598835063	1467.3335462469627	1835.669691499346	1583.4050702613217	2253.042560088762	2028.2072129759224	1945.3340683947918	1497.502657561632	1579.0553164371577
1851.6333252851146	1328.5754434765058	1357.7966392941971	1786.403258810051	2072.4100526332945	1575.7610110371058	2218.18245177467	1392.2576028856872	1243.4993179041433	1718.8939937925516	1791.973343574096	1412.1690823664403	1329.21534976788	1331.8527708369472	1635.7830619486915	1533.739721305937	1459.6814564903589	1633.1416180063597	2119.9509044177094	2383.4987743749743	1510.1830931524978	1752.562960965823	1403.5411228822452	1830.5912433466005	1554.1106541086426	2253.042560088762	1936.3977614959833	1792.8384817962883	1497.502657561632	1579.0553164371577
1757.9086123735956	1328.5754434765058	1357.7966392941971	1786.403258810051	2072.4100526332945	1575.7610110371058	2104.2133056335415	1392.2576028856872	1243.4993179041433	1718.8939937925516	1791.2775287074674	1412.1690823664403	1329.21534976788	1331.8527708369472	1581.338098584268	1527.4513167586642	1459.6814564903589	1527.2920461075316	2065.688452842853	2154.9179385471457	1472.1340532705294	1752.562960965823	1393.120510060011	1830.5912433466005	1554.1106541086426	2253.042560088762	1936.3977614959833	1792.8384817962883	1467.358683575125	1547.2833822993748
1738.2529900489185	1328.5754434765058	1331.4485054730253	1786.403258810051	2029.2610139825997	1570.0386235589608	1882.9367699909312	1392.2576028856872	1243.4993179041433	1718.8939937925516	1791.2775287074674	1325.796235800586	1329.21534976788	1331.8527708369472	1581.338098584268	1487.406861154006	1459.6814564903589	1403.8769843852328	2065.688452842853	2043.524909940978	1472.1340532705294	1712.0111313963912	1361.2717673765303	1720.918451930855	1554.1106541086426	1906.7350669330249	1936.3977614959833	1792.8384817962883	1467.358683575125	1547.2833822993748
1687.7092558623624	1328.5754434765058	1331.4485054730253	1786.403258810051	2029.2610139825997	1570.0386235589608	1756.8273358626598	1392.2576028856872	1243.4993179041433	1718.8939937925516	1725.182639853388	1286.907139158097	1329.21534976788	1331.8527708369472	1581.338098584268	1470.769149948158	1445.2180802158082	1403.8769843852328	2065.688452842853	1921.5397486132335	1472.1340532705294	1712.0111313963912	1338.02240382756	1714.7999014076481	1554.1106541086426	1906.7350669330249	1922.1504223699508	1792.8384817962883	1467.358683575125	1547.2833822993748
1614.021518006833	1328.5754434765058	1331.4485054730253	1719.2658241203321	2029.2610139825997	1570.0386235589608	1756.8273358626598	1300.4387126271165	1243.4993179041433	1718.8939937925516	1725.182639853388	1286.907139158097	1329.21534976788	1326.3424296124417	1581.338098584268	1470.769149948158	1445.2180802158082	1403.8769843852328	2029.7290095259784	1800.819055413016	1472.1340532705294	1656.5049345715456	1338.02240382756	1714.7999014076481	1554.1106541086426	1906.7350669330249	1922.1504223699508	1749.3362331850194	1467.358683575125	1537.708401165707
1546.1300603982925	1328.5754434765058	1318.6735342909637	1634.9176311490994	2023.7534126745827	1570.0386235589608	1632.6093070769252	1300.4387126271165	1243.4993179041433	1692.6665106203486	1627.1028952046142	1286.907139158097	1329.21534976788	1326.3424296124417	1496.2617763217836	1470.769149948158	1445.2180802158082	1403.8769843852328	2029.7290095259784	1778.9102792225508	1472.1340532705294	1656.5049345715456	1330.8912197758314	1714.7999014076481	1554.1106541086426	1868.0176072477286	1856.7381964014153	1734.412998020308	1467.358683575125	1537.708401165707
1464.3884118185476	1313.2245168370405	1318.6735342909637	1634.9176311490994	2023.7534126745827	1570.0386235589608	1609.2716290846213	1261.0730188491302	1243.4993179041433	1691.9897895197714	1573.2568250823178	1286.907139158097	1329.21534976788	1326.3424296124417	1496.2617763217836	1389.7739984359287	1445.2180802158082	1403.8769843852328	1836.9977659155136	1778.9102792225508	1413.1346740147205	1584.774379915867	1330.8912197758314	1714.7999014076481	1486.0138669146797	1868.0176072477286	1856.7381964014153	1714.8808078332343	1467.358683575125	1460.2743499231385
1333.303534335919	1313.2245168370405	1318.6735342909637	1634.9176311490994	1994.1198132491022	1570.0386235589608	1559.51510725841	1261.0730188491302	1164.6014276887486	1622.2782472196677	1562.7017909007504	1286.907139158097	1329.21534976788	1326.3424296124417	1496.2617763217836	1389.7739984359287	1445.2180802158082	1403.8769843852328	1777.7950585874523	1746.22656006985	1413.1346740147205	1524.4833972644462	1330.8912197758314	1698.5543852326646	1486.0138669146797	1759.372926321757	1856.7381964014153	1714.8808078332343	1467.358683575125	1460.2743499231385
1333.303534335919	1313.2245168370405	1318.6735342909637	1634.9176311490994	1994.1198132491022	1570.0386235589608	1493.4367024611222	1261.0730188491302	1164.6014276887486	1622.2782472196677	1539.7539823395314	1280.390840697092	1329.21534976788	1319.7018480396362	1496.2617763217836	1389.7739984359287	1445.2180802158082	1403.8769843852328	1777.7950585874523	1746.22656006985	1413.1346740147205	1524.4833972644462	1330.8912197758314	1674.0441294893337	1486.0138669146797	1740.0753949727593	1813.183758768832	1714.8808078332343	1467.358683575125	1460.2743499231385
1308.3479676022969	1313.2245168370405	1318.6735342909637	1634.9176311490994	1994.1198132491022	1527.117575579242	1493.4367024611222	1261.0730188491302	1164.6014276887486	1622.2782472196677	1539.7539823395314	1224.8283845577116	1329.21534976788	1319.7018480396362	1496.2617763217836	1389.7739984359287	1366.582442708455	1403.8769843852328	1777.7950585874523	1618.4541958473737	1413.1346740147205	1524.4833972644462	1324.44061788593	1674.0441294893337	1486.0138669146797	1683.0162136917231	1762.9581792644487	1631.9153143063338	1467.358683575125	1430.6082782960002
1308.3479676022969	1313.2245168370405	1318.6735342909637	1632.3809058182537	1890.8440334979787	1527.117575579242	1422.9885635796618	1261.0730188491302	1164.6014276887486	1622.2782472196677	1539.7539823395314	1224.8283845577116	1329.21534976788	1319.7018480396362	1496.2617763217836	1389.7739984359287	1366.582442708455	1403.8769843852328	1777.7950585874523	1618.4541958473737	1413.1346740147205	1524.4833972644462	1252.449977988463	1575.4928652467797	1428.8999413734555	1485.4305461900817	1749.0726097786617	1574.347314494381	1467.358683575125	1430.6082782960002
1308.3479676022969	1313.2245168370405	1318.6735342909637	1625.8766637017293	1834.6719575263614	1527.117575579242	1355.0043552085854	1252.5382288440876	1164.6014276887486	1622.2782472196677	1464.895979089504	1224.8283845577116	1329.21534976788	1319.7018480396362	1496.2617763217836	1389.7739984359287	1366.582442708455	1403.8769843852328	1777.7950585874523	1590.1435021802795	1413.1346740147205	1467.6550238600937	1252.449977988463	1551.3406381345642	1377.930605381176	1485.4305461900817	1692.422746980061	1460.4546308510153	1467.358683575125	1401.6468752954013
1308.3479676022969	1313.2245168370405	1237.035730510046	1480.5569954355446	1773.890693811945	1527.117575579242	1355.0043552085854	1252.5382288440876	1164.6014276887486	1569.5227857714929	1464.895979089504	1224.8283845577116	1254.3000961181992	1305.2034308576517	1496.2617763217836	1373.60311597887	1366.582442708455	1388.7139265280255	1700.5341708103756	1590.1435021802795	1383.7919101506586	1445.7767384533186	1252.449977988463	1479.590740814595	1377.930605381176	1485.4305461900817	1680.3136669188066	1373.8085601966513	1467.358683575125	1385.276151146111
1308.3479676022969	1313.2245168370405	1237.035730510046	1480.5569954355446	1773.890693811945	1527.117575579242	1355.0043552085854	1252.5382288440876	1164.6014276887486	1569.5227857714929	1464.895979089504	1224.8283845577116	1254.3000961181992	1305.2034308576517	1496.2617763217836	1329.9383101606209	1366.582442708455	1388.7139265280255	1700.5341708103756	1590.0355273126079	1351.206789395546	1329.645160163464	1252.449977988463	1474.0904304984467	1337.0385489133403	1485.4305461900817	1680.3136669188066	1373.8085601966513	1467.358683575125	1371.9826365552399
1308.3479676022969	1313.2245168370405	1237.035730510046	1480.5569954355446	1773.890693811945	1527.117575579242	1355.0043552085854	1252.5382288440876	1164.6014276887486	1519.0429968533645	1464.895979089504	1224.8283845577116	1254.3000961181992	1305.2034308576517	1496.2617763217836	1329.9383101606209	1366.582442708455	1388.7139265280255	1593.6739130650685	1590.0355273126079	1333.425506753143	1329.645160163464	1252.449977988463	1474.0904304984467	1337.0385489133403	1485.4305461900817	1680.3136669188066	1373.8085601966513	1467.358683575125	1371.9826365552399
1308.3479676022969	1313.2245168370405	1237.035730510046	1480.5569954355446	1773.890693811945	1527.117575579242	1355.0043552085854	1213.155049227025	1164.6014276887486	1519.0429968533645	1464.895979089504	1224.8283845577116	1254.3000961181992	1207.5557443789035	1496.2617763217836	1329.9383101606209	1345.32532783803	1388.7139265280255	1593.6739130650685	1589.5734655885326	1333.425506753143	1329.645160163464	1238.486552534568	1474.0904304984467	1321.7325345451425	1485.4305461900817	1680.3136669188066	1373.8085601966513	1467.358683575125	1336.963905303947
1308.3479676022969	1313.2245168370405	1237.035730510046	1294.2175649670507	1773.890693811945	1527.117575579242	1355.0043552085854	1213.155049227025	1164.6014276887486	1471.869706095617	1464.895979089504	1224.8283845577116	1254.3000961181992	1207.5557443789035	1476.3451969038426	1329.9383101606209	1345.32532783803	1355.8404752434826	1593.6739130650685	1541.1089432727485	1333.425506753143	1268.1604579846346	1217.0602392723254	1474.0904304984467	1321.7325345451425	1485.4305461900817	1650.5369630094233	1373.8085601966513	1467.358683575125	1225.417824777459
1308.3479676022969	1313.2245168370405	1237.035730510046	1294.2175649670507	1773.890693811945	1527.117575579242	1355.0043552085854	1195.7469324230854	1164.6014276887486	1457.222533525165	1395.7176548373689	1224.8283845577116	1254.3000961181992	1207.5557443789035	1476.3451969038426	1329.9383101606209	1342.3173652640917	1355.8404752434826	1593.6739130650685	1541.1089432727485	1333.425506753143	1268.1604579846346	1217.0602392723254	1406.2422790954652	1321.7325345451425	1485.4305461900817	1602.5925055792852	1373.8085601966513	1467.358683575125	1220.021032342091
1308.3479676022969	1313.2245168370405	1237.035730510046	1294.2175649670507	1773.890693811945	1527.117575579242	1355.0043552085854	1194.6846918533874	1151.6634272607002	1457.222533525165	1289.1064634510578	1224.8283845577116	1254.3000961181992	1207.5557443789035	1476.3451969038426	1329.9383101606209	1270.811149022959	1355.8404752434826	1578.9414362239859	1541.1089432727485	1333.425506753143	1268.1604579846346	1217.0602392723254	1406.2422790954652	1321.7325345451425	1485.4305461900817	1508.8392642256665	1373.8085601966513	1467.358683575125	1220.021032342091
1295.2885638582006	1313.2245168370405	1237.035730510046	1294.2175649670507	1758.943770341428	1527.117575579242	1355.0043552085854	1194.6846918533874	1106.5419087447126	1457.222533525165	1179.1183447039648	1224.8283845577116	1254.3000961181992	1207.5557443789035	1476.3451969038426	1329.9383101606209	1270.811149022959	1355.8404752434826	1494.109581705185	1476.0958099158531	1283.6419798261693	1268.1604579846346	1217.0602392723254	1406.2422790954652	1321.7325345451425	1485.4305461900817	1508.8392642256665	1373.8085601966513	1418.3188926789255	1189.829168916069
1295.2885638582006	1313.2245168370405	1237.035730510046	1294.2175649670507	1618.5027691127207	1527.117575579242	1355.0043552085854	1194.6846918533874	1106.5419087447126	1457.222533525165	1179.1183447039648	1224.8283845577116	1254.3000961181992	1207.5557443789035	1386.612805440679	1329.9383101606209	1270.811149022959	1355.8404752434826	1463.1265718489044	1476.0958099158531	1283.6419798261693	1268.1604579846346	1217.0602392723254	1406.2422790954652	1266.0588861630915	1485.4305461900817	1473.8196961838494	1373.8085601966513	1418.3188926789255	1168.9075771410571
1295.2885638582006	1313.2245168370405	1221.87899976559	1294.2175649670507	1582.4199585250021	1527.117575579242	1355.0043552085854	1194.6846918533874	1106.5419087447126	1368.7610246064146	1179.1183447039648	1224.8283845577116	1254.3000961181992	1207.5557443789035	1386.612805440679	1307.5702618318346	1270.811149022959	1355.8404752434826	1463.1265718489044	1476.0958099158531	1275.3285192299359	1268.1604579846346	1217.0602392723254	1406.2422790954652	1266.0588861630915	1478.3526130055104	1463.1784292322543	1274.6107360862802	1401.795134570811	1168.9075771410571
1295.2885638582006	1313.2245168370405	1221.87899976559	1294.2175649670507	1569.3114769242438	1471.7821175512695	1321.9460263089723	1194.6846918533874	1106.5419087447126	1368.7610246064146	1179.1183447039648	1224.8283845577116	1254.3000961181992	1207.5557443789035	1386.612805440679	1307.5702618318346	1270.811149022959	1355.8404752434826	1344.9421409874117	1445.8395919596455	1275.3285192299359	1268.1604579846346	1217.0602392723254	1371.9174726898048	1266.0588861630915	1467.0378575763898	1399.1906348664252	1147.297951615537	1286.5788051462332	1168.9075771410571
1295.2885638582006	1313.2245168370405	1221.87899976559	1294.2175649670507	1569.3114769242438	1400.2806666275883	1321.9460263089723	1194.6846918533874	1106.5419087447126	1368.7610246064146	1179.1183447039648	1224.8283845577116	1254.3000961181992	1207.5557443789035	1386.612805440679	1184.7367803441866	1270.811149022959	1355.8404752434826	1344.9421409874117	1438.7780515200043	1275.3285192299359	1262.3861299747707	1217.0602392723254	1371.9174726898048	1266.0588861630915	1467.0378575763898	1387.3245233345424	1147.297951615537	1286.5788051462332	1168.9075771410571
1253.0983328062662	1313.2245168370405	1221.87899976559	1235.218537935732	1508.8630170234862	1296.2030711082432	1321.9460263089723	1194.6846918533874	1106.5419087447126	1335.7380890210989	1179.1183447039648	1224.8283845577116	1254.3000961181992	1207.5557443789035	1386.612805440679	1184.7367803441866	1251.7614865218602	1355.8404752434826	1344.9421409874117	1380.249690811288	1210.7263343619036	1262.3861299747707	1217.0602392723254	1371.9174726898048	1266.0588861630915	1467.0378575763898	1387.3245233345424	1147.297951615537	1286.5788051462332	1168.9075771410571
1253.0983328062662	1313.2245168370405	1221.87899976559	1235.218537935732	1508.8630170234862	1236.6629784879706	1276.9299436418507	1194.6846918533874	1106.5419087447126	1301.3729729603624	1179.1183447039648	1224.8283845577116	1254.3000961181992	1207.5557443789035	1386.612805440679	1184.7367803441866	1251.7614865218602	1355.8404752434826	1344.9421409874117	1380.249690811288	1210.7263343619036	1262.3861299747707	1217.0602392723254	1371.9174726898048	1266.0588861630915	1467.0378575763898	1387.3245233345424	1147.297951615537	1246.129576896386	1168.9075771410571
1253.0983328062662	1313.2245168370405	1214.1188516682391	1235.218537935732	1508.8630170234862	1206.4891480863196	1276.9299436418507	1194.6846918533874	1106.5419087447126	1301.3729729603624	1179.1183447039648	1224.8283845577116	1254.3000961181992	1207.5557443789035	1386.612805440679	1184.7367803441866	1251.7614865218602	1355.8404752434826	1344.9421409874117	1380.249690811288	1169.4089630868727	1262.3861299747707	1217.0602392723254	1353.7010612512536	1266.0588861630915	1467.0378575763898	1281.5916582003426	1147.297951615537	1246.129576896386	1168.9075771410571
1253.0983328062662	1313.2245168370405	1214.1188516682391	1235.218537935732	1505.0892896361024	1206.4891480863196	1276.9299436418507	1194.6846918533874	1106.5419087447126	1301.3729729603624	1179.1183447039648	1224.8283845577116	1254.3000961181992	1207.5557443789035	1386.612805440679	1184.7367803441866	1251.7614865218602	1355.8404752434826	1344.9421409874117	1376.86537821402	1169.4089630868727	1262.3861299747707	1217.0602392723254	1353.7010612512536	1266.0588861630915	1467.0378575763898	1281.5916582003426	1147.297951615537	1246.129576896386	1168.9075771410571
1236.0279409805457	1313.2245168370405	1214.1188516682391	1235.218537935732	1499.426248417361	1206.4891480863196	1276.9299436418507	1194.6846918533874	1106.5419087447126	1301.3729729603624	1179.1183447039648	1224.8283845577116	1254.3000961181992	1207.5557443789035	1386.612805440679	1184.7367803441866	1251.7614865218602	1355.8404752434826	1344.9421409874117	1376.86537821402	1169.4089630868727	1262.3861299747707	1217.0602392723254	1353.7010612512536	1233.7726565913847	1467.0378575763898	1281.5916582003426	1147.297951615537	1246.129576896386	1168.9075771410571
1236.0279409805457	1313.2245168370405	1214.1188516682391	1235.218537935732	1428.5913701846157	1206.4891480863196	1276.9299436418507	1194.6846918533874	1106.5419087447126	1301.3729729603624	1179.1183447039648	1224.8283845577116	1254.3000961181992	1207.5557443789035	1386.612805440679	1184.7367803441866	1251.7614865218602	1355.8404752434826	1344.9421409874117	1298.4455732082015	1169.4089630868727	1262.3861299747707	1217.0602392723254	1353.7010612512536	1233.7726565913847	1467.0378575763898	1203.8316625912398	1147.297951615537	1246.129576896386	1168.9075771410571
1236.0279409805457	1301.2881388789708	1214.1188516682391	1235.218537935732	1428.5913701846157	1206.4891480863196	1276.9299436418507	1194.6846918533874	1106.5419087447126	1301.3729729603624	1073.9882244600801	1224.8283845577116	1254.3000961181992	1207.5557443789035	1386.612805440679	1184.7367803441866	1251.7614865218602	1297.4898034766181	1344.9421409874117	1298.4455732082015	1169.4089630868727	1262.3861299747707	1217.0602392723254	1344.3975970543997	1233.7726565913847	1467.0378575763898	1203.8316625912398	1147.297951615537	1246.129576896386	1168.9075771410571
1236.0279409805457	1298.865508212371	1214.1188516682391	1235.218537935732	1428.5913701846157	1206.4891480863196	1276.9299436418507	1194.6846918533874	1106.5419087447126	1301.3729729603624	1073.9882244600801	1215.0657113998323	1254.3000961181992	1207.5557443789035	1386.612805440679	1184.7367803441866	1251.7614865218602	1297.4898034766181	1316.2281731436133	1296.4532510684633	1109.814255871539	1262.3861299747707	1217.0602392723254	1344.3975970543997	1233.7726565913847	1467.0378575763898	1203.0489190582177	1147.297951615537	1246.129576896386	1168.9075771410571
1236.0279409805457	1249.2044770932816	1204.0812513517194	1230.9063984148213	1409.9541443949886	1206.4891480863196	1255.9782786758296	1194.6846918533874	1106.5419087447126	1301.3729729603624	1073.9882244600801	1215.0657113998323	1254.3000961181992	1207.5557443789035	1383.7189708330884	1184.7367803441866	1251.7614865218602	1297.4898034766181	1316.2281731436133	1272.2524625592805	1109.814255871539	1262.3861299747707	1217.0602392723254	1344.3975970543997	1233.7726565913847	1467.0378575763898	1203.0489190582177	1147.297951615537	1246.129576896386	1168.9075771410571
1232.8069182139666	1249.2044770932816	1204.0812513517194	1230.9063984148213	1359.2889470822215	1206.4891480863196	1255.9782786758296	1194.6846918533874	1106.5419087447126	1301.3729729603624	1073.9882244600801	1215.0657113998323	1254.3000961181992	1207.5557443789035	1383.7189708330884	1184.7367803441866	1251.7614865218602	1297.4898034766181	1316.2281731436133	1272.2524625592805	1103.4605038917218	1262.3861299747707	1217.0602392723254	1344.3975970543997	1233.7726565913847	1376.290558831844	1203.0489190582177	1147.297951615537	1246.129576896386	1168.9075771410571
1232.8069182139666	1249.2044770932816	1145.0235915799285	1230.9063984148213	1341.2339829153223	1206.4891480863196	1207.8111860791964	1194.6846918533874	1106.5419087447126	1301.3729729603624	1073.9882244600801	1163.3184088195776	1254.3000961181992	1207.5557443789035	1383.7189708330884	1184.7367803441866	1251.7614865218602	1297.4898034766181	1283.0039775922116	1260.710692906612	1103.4605038917218	1262.3861299747707	1217.0602392723254	1276.593628698738	1204.211021310538	1376.290558831844	1202.9266591950782	1147.297951615537	1246.129576896386	1160.171761585258
1232.8069182139666	1249.2044770932816	1145.0235915799285	1230.9063984148213	1290.8065988832568	1206.4891480863196	1207.8111860791964	1194.6846918533874	1106.5419087447126	1301.3729729603624	1073.9882244600801	1163.3184088195776	1254.3000961181992	1207.5557443789035	1383.7189708330884	1184.7367803441866	1251.7614865218602	1232.7694420089467	1283.0039775922116	1216.2156325813733	1103.4605038917218	1262.3861299747707	1217.0602392723254	1276.593628698738	1204.211021310538	1376.290558831844	1202.9266591950782	1147.297951615537	1246.129576896386	1160.171761585258
1232.8069182139666	1240.5495455148282	1145.0235915799285	1230.9063984148213	1223.0087505593833	1189.1344839547073	1159.9579853529399	1194.6846918533874	1106.5419087447126	1301.3729729603624	1073.9882244600801	1163.3184088195776	1254.3000961181992	1207.5557443789035	1383.7189708330884	1184.7367803441866	1239.350635800263	1232.7694420089467	1283.0039775922116	1188.0951664029203	1097.0266323110295	1262.3861299747707	1217.0602392723254	1276.593628698738	1204.211021310538	1365.9725265345996	1202.9266591950782	1147.297951615537	1246.129576896386	1160.171761585258
1184.9475074534355	1191.1932541744386	1145.0235915799285	1230.9063984148213	1223.0087505593833	1189.1344839547073	1159.9579853529399	1194.6846918533874	1070.1169023330983	1301.3729729603624	1073.9882244600801	1163.3184088195776	1254.3000961181992	1207.5557443789035	1383.7189708330884	1184.7367803441866	1239.350635800263	1232.7694420089467	1283.0039775922116	1188.0951664029203	1097.0266323110295	1262.3861299747707	1217.0602392723254	1276.593628698738	1204.211021310538	1332.1651974073318	1202.9266591950782	1147.297951615537	1246.129576896386	1160.171761585258
1184.9475074534355	1191.1932541744386	1145.0235915799285	1230.9063984148213	1223.0087505593833	1189.1344839547073	1132.9695526040723	1194.6846918533874	1070.1169023330983	1297.1901617516428	1073.9882244600801	1163.3184088195776	1254.3000961181992	1207.5557443789035	1346.6215784834349	1184.7367803441866	1239.350635800263	1232.7694420089467	1283.0039775922116	1165.1208442888585	1097.0266323110295	1262.3861299747707	1217.0602392723254	1276.593628698738	1204.211021310538	1332.1651974073318	1179.5144048537213	1147.297951615537	1246.129576896386	1160.171761585258
1184.9475074534355	1185.5211252847312	1121.7025699715898	1230.9063984148213	1223.0087505593833	1189.1344839547073	1132.9695526040723	1194.6846918533874	1070.1169023330983	1297.1901617516428	1073.9882244600801	1163.3184088195776	1254.3000961181992	1193.4538335341722	1333.955030531697	1184.7367803441866	1181.4592824972908	1232.7694420089467	1283.0039775922116	1125.2866504009685	1097.0266323110295	1262.3861299747707	1217.0602392723254	1235.3536209129238	1204.211021310538	1318.1871710231962	1150.4696777249392	1147.297951615537	1246.129576896386	1160.171761585258
1184.9475074534355	1175.4100768044634	1121.7025699715898	1228.6340945284633	1223.0087505593833	1189.1344839547073	1132.9695526040723	1194.6846918533874	1070.1169023330983	1297.1901617516428	1073.9882244600801	1163.3184088195776	1254.3000961181992	1193.4538335341722	1333.955030531697	1184.7367803441866	1181.4592824972908	1232.7694420089467	1210.279745414128	1125.2866504009685	1097.0266323110295	1262.3861299747707	1217.0602392723254	1235.3536209129238	1204.211021310538	1301.0637878368386	1135.4483843433754	1147.297951615537	1246.129576896386	1160.171761585258
1184.9475074534355	1175.4100768044634	1121.7025699715898	1228.6340945284633	1223.0087505593833	1189.1344839547073	1132.9695526040723	1194.6846918533874	1070.1169023330983	1297.1901617516428	1073.9882244600801	1163.3184088195776	1254.3000961181992	1142.870477236592	1333.955030531697	1174.2573943218076	1181.4592824972908	1232.7694420089467	1127.9711194805357	1125.2866504009685	1097.0266323110295	1262.3861299747707	1217.0602392723254	1235.3536209129238	1204.211021310538	1301.0637878368386	1135.4483843433754	1147.297951615537	1246.129576896386	1160.171761585258
1184.9475074534355	1175.4100768044634	1121.7025699715898	1228.6340945284633	1223.0087505593833	1189.1344839547073	1132.9695526040723	1194.6846918533874	1070.1169023330983	1288.7616099395968	1073.9882244600801	1163.3184088195776	1254.3000961181992	1142.870477236592	1333.955030531697	1174.2573943218076	1181.4592824972908	1232.7694420089467	1127.9711194805357	1125.2866504009685	1097.0266323110295	1262.3861299747707	1217.0602392723254	1235.3536209129238	1204.211021310538	1301.0637878368386	1135.4483843433754	1147.297951615537	1246.129576896386	1160.171761585258
1184.9475074534355	1175.4100768044634	1121.7025699715898	1228.6340945284633	1223.0087505593833	1189.1344839547073	1132.9695526040723	1179.6558736121974	1070.1169023330983	1216.9933304857495	1073.9882244600801	1163.3184088195776	1254.3000961181992	1142.870477236592	1333.955030531697	1174.2573943218076	1181.4592824972908	1232.7694420089467	1127.9711194805357	1125.2866504009685	1097.0266323110295	1262.3861299747707	1217.0602392723254	1235.3536209129238	1204.211021310538	1268.8345073286657	1135.4483843433754	1147.297951615537	1246.129576896386	1160.171761585258
1184.9475074534355	1175.4100768044634	1121.7025699715898	1222.4942570053697	1223.0087505593833	1189.1344839547073	1132.9695526040723	1179.6558736121974	1070.1169023330983	1216.9933304857495	1071.6410929294934	1121.8008180850552	1227.1097890587223	1142.870477236592	1333.955030531697	1174.2573943218076	1181.4592824972908	1232.7694420089467	1127.9711194805357	1125.2866504009685	1097.0266323110295	1262.3861299747707	1211.8124690872191	1235.1760377736537	1204.211021310538	1268.8345073286657	1135.4483843433754	1147.297951615537	1246.129576896386	1160.171761585258
1184.9475074534355	1175.4100768044634	1114.88554993251	1222.4942570053697	1223.0087505593833	1189.1344839547073	1132.9695526040723	1179.6558736121974	1070.1169023330983	1129.6959707603671	1071.6410929294934	1121.8008180850552	1227.1097890587223	1142.870477236592	1333.955030531697	1174.2573943218076	1181.4592824972908	1232.7694420089467	1127.9711194805357	1125.2866504009685	1078.3115754096266	1230.1305367090945	1182.5562190773906	1235.1760377736537	1134.8575604396826	1215.2342415208932	1135.4483843433754	1147.297951615537	1246.129576896386	1160.171761585258
1184.9475074534355	1175.4100768044634	1114.88554993251	1204.1681579784322	1223.0087505593833	1189.1344839547073	1132.9695526040723	1162.4072372774272	1070.1169023330983	1114.6804282385528	1071.6410929294934	1117.6924113870532	1225.2868111467096	1142.870477236592	1333.955030531697	1156.828459053199	1181.4592824972908	1232.7694420089467	1121.8799564500387	1125.2866504009685	1078.3115754096266	1230.1305367090945	1182.5562190773906	1235.1760377736537	1134.8575604396826	1213.4273265810798	1135.4483843433754	1147.297951615537	1246.129576896386	1160.171761585258
1184.9475074534355	1175.4100768044634	1114.88554993251	1165.8456139555983	1194.5187102356597	1189.1344839547073	1132.9695526040723	1162.4072372774272	1070.1169023330983	1114.6804282385528	1071.6410929294934	1107.954543135303	1225.2868111467096	1142.870477236592	1298.4869517649431	1156.828459053199	1110.3227728441143	1232.7694420089467	1121.8799564500387	1125.2866504009685	1078.3115754096266	1230.1305367090945	1182.5562190773906	1235.1760377736537	1134.8575604396826	1213.4273265810798	1135.4483843433754	1147.297951615537	1246.129576896386	1160.171761585258
1184.9475074534355	1175.4100768044634	1114.88554993251	1149.3368424893301	1194.5187102356597	1189.1344839547073	1132.9695526040723	1162.4072372774272	1070.1169023330983	1114.6804282385528	1071.6410929294934	1107.954543135303	1225.2868111467096	1142.870477236592	1298.4869517649431	1156.828459053199	1110.3227728441143	1232.7694420089467	1121.8799564500387	1125.2866504009685	1078.3115754096266	1198.8609448810007	1182.5562190773906	1235.1760377736537	1134.8575604396826	1213.4273265810798	1135.4483843433754	1147.297951615537	1246.129576896386	1069.2590352160344
1184.9475074534355	1175.4100768044634	1114.88554993251	1135.3995976639007	1194.5187102356597	1156.0022620753884	1132.9695526040723	1111.2954857005914	1070.1169023330983	1114.6804282385528	1071.6410929294934	1107.954543135303	1225.2868111467096	1142.870477236592	1248.2461145761465	1156.828459053199	1110.3227728441143	1232.7694420089467	1121.8799564500387	1125.2866504009685	1078.3115754096266	1198.8609448810007	1182.5562190773906	1235.1760377736537	1134.8575604396826	1213.4273265810798	1135.4483843433754	1147.297951615537	1246.129576896386	1069.2590352160344
1184.9475074534355	1175.4100768044634	1114.88554993251	1135.3995976639007	1194.5187102356597	1156.0022620753884	1132.9695526040723	1111.2954857005914	1070.1169023330983	1114.6804282385528	1071.6410929294934	1107.954543135303	1225.2868111467096	1110.961155134008	1248.2461145761465	1156.828459053199	1110.3227728441143	1201.590800543099	1121.8799564500387	1125.2866504009685	1078.3115754096266	1198.8609448810007	1116.076512574005	1216.1749769841394	1134.8575604396826	1213.4273265810798	1135.4483843433754	1147.297951615537	1246.129576896386	1069.2590352160344
1184.9475074534355	1175.4100768044634	1099.7514323249347	1135.3995976639007	1194.5187102356597	1156.0022620753884	1132.9695526040723	1111.2954857005914	1070.1169023330983	1114.6804282385528	1071.6410929294934	1107.954543135303	1225.2868111467096	1110.961155134008	1248.2461145761465	1156.828459053199	1110.3227728441143	1142.0420676395274	1121.8799564500387	1125.2866504009685	1078.3115754096266	1168.9028600519787	1116.076512574005	1216.1749769841394	1134.8575604396826	1213.4273265810798	1135.4483843433754	1147.297951615537	1246.129576896386	1069.2590352160344
1184.9475074534355	1169.0288925917844	1099.7514323249347	1120.3225762633124	1194.5187102356597	1156.0022620753884	1132.9695526040723	1111.2954857005914	1070.1169023330983	1114.6804282385528	1044.8093615480461	1107.954543135303	1225.2868111467096	1110.961155134008	1248.2461145761465	1156.828459053199	1110.3227728441143	1142.0420676395274	1121.8799564500387	1125.2866504009685	1078.3115754096266	1148.9427712298466	1116.076512574005	1216.1749769841394	1134.8575604396826	1213.4273265810798	1135.4483843433754	1147.297951615537	1246.129576896386	1069.2590352160344
1184.9475074534355	1169.0288925917844	1099.7514323249347	1096.3769640873693	1194.5187102356597	1156.0022620753884	1132.9695526040723	1111.2954857005914	1070.1169023330983	1114.6804282385528	1044.8093615480461	1107.954543135303	1225.2868111467096	1110.961155134008	1248.2461145761465	1156.828459053199	1110.3227728441143	1142.0420676395274	1121.8799564500387	1125.2866504009685	1078.3115754096266	1148.9427712298466	1116.076512574005	1117.5786311017318	1134.8575604396826	1213.4273265810798	1135.4483843433754	1147.297951615537	1246.129576896386	1069.2590352160344
1184.9475074534355	1163.72009864151	1079.80736930175	1096.3769640873693	1194.5187102356597	1156.0022620753884	1132.9695526040723	1111.2954857005914	1070.1169023330983	1114.6804282385528	1044.8093615480461	1107.954543135303	1225.2868111467096	1110.961155134008	1248.2461145761465	1156.828459053199	1110.3227728441143	1142.0420676395274	1121.8799564500387	1125.2866504009685	1078.3115754096266	1125.4340404397099	1116.076512574005	1113.707413940056	1134.8575604396826	1188.7272766794463	1135.4483843433754	1147.297951615537	1246.129576896386	1069.2590352160344
1179.4208654665829	1163.72009864151	1079.80736930175	1096.3769640873693	1194.5187102356597	1156.0022620753884	1132.9695526040723	1111.2954857005914	1070.1169023330983	1114.6804282385528	1044.8093615480461	1107.954543135303	1225.2868111467096	1110.961155134008	1228.7275533802776	1156.828459053199	1110.3227728441143	1142.0420676395274	1121.8799564500387	1125.2866504009685	1078.3115754096266	1125.4340404397099	1116.076512574005	1108.079576758742	1134.8575604396826	1188.7272766794463	1135.4483843433754	1147.297951615537	1246.129576896386	1069.2590352160344
1151.802776266125	1151.2060562148524	1058.4234281540353	1096.3769640873693	1194.5187102356597	1156.0022620753884	1132.9695526040723	1111.2954857005914	1070.1169023330983	1114.6804282385528	1044.8093615480461	1107.954543135303	1225.2868111467096	1110.961155134008	1212.2391287292676	1156.828459053199	1110.3227728441143	1142.0420676395274	1115.1780626742793	1125.2866504009685	1078.3115754096266	1125.4340404397099	1108.2212955931705	1054.0514043664218	1134.8575604396826	1140.1660545159739	1135.4483843433754	1147.297951615537	1246.129576896386	1069.2590352160344
1151.802776266125	1151.2060562148524	1058.4234281540353	1096.3769640873693	1194.5187102356597	1156.0022620753884	1132.9695526040723	1111.2954857005914	1070.1169023330983	1077.1185194995971	1044.8093615480461	1107.954543135303	1225.2868111467096	1110.961155134008	1212.2391287292676	1156.828459053199	1110.3227728441143	1142.0420676395274	1115.1780626742793	1125.2866504009685	1078.3115754096266	1125.4340404397099	1105.134497768589	1054.0514043664218	1134.8575604396826	1140.1660545159739	1135.4483843433754	1147.297951615537	1246.129576896386	1069.2590352160344
1151.802776266125	1151.2060562148524	1058.4234281540353	1096.3769640873693	1194.5187102356597	1156.0022620753884	1132.9695526040723	1111.2954857005914	1070.1169023330983	1077.1185194995971	1044.8093615480461	1107.954543135303	1205.9185505977837	1110.961155134008	1212.2391287292676	1156.828459053199	1110.3227728441143	1142.0420676395274	1115.1780626742793	1125.2866504009685	1078.3115754096266	1125.4340404397099	1105.134497768589	1054.0514043664218	1134.8575604396826	1140.1660545159739	1135.4483843433754	1147.297951615537	1246.129576896386	1069.2590352160344
1151.802776266125	1140.6473403871535	1058.4234281540353	1096.3769640873693	1194.5187102356597	1156.0022620753884	1132.9695526040723	1111.2954857005914	1070.1169023330983	1077.1185194995971	1044.8093615480461	1107.954543135303	1205.9185505977837	1110.961155134008	1171.5531491732622	1156.828459053199	1110.3227728441143	1142.0420676395274	1110.6964039173931	1125.2866504009685	1078.3115754096266	1125.4340404397099	1105.134497768589	1054.0514043664218	1134.8575604396826	1140.1660545159739	1135.4483843433754	1147.297951615537	1246.129576896386	1069.2590352160344
1151.802776266125	1110.6909053520476	1058.4234281540353	1074.4777197990416	1164.9863078248272	1156.0022620753884	1132.9695526040723	1111.2954857005914	1070.1169023330983	1077.1185194995971	1044.8093615480461	1107.954543135303	1203.564811137218	1110.961155134008	1171.5531491732622	1156.828459053199	1110.3227728441143	1142.0420676395274	1110.6964039173931	1125.2866504009685	1078.3115754096266	1125.4340404397099	1105.134497768589	1054.0514043664218	1134.8575604396826	1140.1660545159739	1135.4483843433754	1147.297951615537	1246.129576896386	1069.2590352160344
1151.802776266125	1110.6909053520476	1054.296407574932	1074.4777197990416	1140.9655095902124	1156.0022620753884	1132.9695526040723	1102.2260188128846	1070.1169023330983	1077.1185194995971	1044.8093615480461	1107.954543135303	1133.5722025902091	1110.961155134008	1171.5531491732622	1156.828459053199	1110.3227728441143	1142.0420676395274	1110.6964039173931	1125.2866504009685	1078.3115754096266	1125.4340404397099	1105.134497768589	1054.0514043664218	1134.8575604396826	1140.1660545159739	1135.4483843433754	1147.297951615537	1246.129576896386	1069.2590352160344
1151.802776266125	1110.6909053520476	1054.296407574932	1074.4777197990416	1084.6475608151939	1156.0022620753884	1132.9695526040723	1102.2260188128846	1070.1169023330983	1077.1185194995971	1044.8093615480461	1107.954543135303	1133.5722025902091	1110.961155134008	1171.5531491732622	1156.828459053199	1110.3227728441143	1142.0420676395274	1110.6964039173931	1125.2866504009685	1078.3115754096266	1120.5638849234533	1105.134497768589	1054.0514043664218	1134.8575604396826	1140.1660545159739	1116.1326497269247	1147.297951615537	1246.129576896386	1069.2590352160344
1151.802776266125	1095.4027950759437	1054.296407574932	1074.4777197990416	1084.6475608151939	1156.0022620753884	1132.9695526040723	1102.2260188128846	1070.1169023330983	1077.1185194995971	1044.8093615480461	1107.954543135303	1133.5722025902091	1110.961155134008	1171.5531491732622	1146.8673697700356	1110.3227728441143	1142.0420676395274	1110.6964039173931	1125.2866504009685	1078.3115754096266	1036.0580248606684	1091.4649897568022	1054.0514043664218	1134.8575604396826	1140.1660545159739	1116.1326497269247	1147.297951615537	1246.129576896386	1069.2590352160344
1151.802776266125	1095.4027950759437	1054.296407574932	1030.807353927181	1084.6475608151939	1156.0022620753884	1132.9695526040723	1076.0249797118568	1070.1169023330983	1077.1185194995971	1044.8093615480461	1107.954543135303	1133.5722025902091	1110.961155134008	1132.1752102761102	1136.7831347347324	1110.3227728441143	1142.0420676395274	1074.1161635260464	1125.2866504009685	1078.3115754096266	1036.0580248606684	1091.4649897568022	1054.0514043664218	1123.0644828343766	1140.1660545159739	1116.1326497269247	1147.297951615537	1246.129576896386	1069.2590352160344
1151.802776266125	1095.4027950759437	1054.296407574932	1030.807353927181	1084.6475608151939	1156.0022620753884	1132.9695526040723	1076.0249797118568	1070.1169023330983	1077.1185194995971	1044.8093615480461	1107.954543135303	1133.5722025902091	1110.961155134008	1132.1752102761102	1080.2225386372745	1110.3227728441143	1142.0420676395274	1074.1161635260464	1125.2866504009685	1078.3115754096266	1036.0580248606684	1091.4649897568022	1054.0514043664218	1123.0644828343766	1140.1660545159739	1113.6119050490656	1147.297951615537	1246.129576896386	1069.2590352160344
1151.802776266125	1095.4027950759437	1054.296407574932	994.9199150801238	1084.6475608151939	1156.0022620753884	1132.9695526040723	1073.5313443607542	1070.1169023330983	1077.1185194995971	1044.8093615480461	1107.954543135303	1133.5722025902091	1110.961155134008	1132.1752102761102	1080.2225386372745	1110.3227728441143	1142.0420676395274	1074.1161635260464	1125.2866504009685	1066.524013221902	1036.0580248606684	1091.4649897568022	1054.0514043664218	1123.0644828343766	1140.1660545159739	1113.6119050490656	1147.297951615537	1246.129576896386	1069.2590352160344
1151.802776266125	1095.4027950759437	1054.296407574932	994.9199150801238	1084.6475608151939	1156.0022620753884	1132.9695526040723	1073.5313443607542	1070.1169023330983	1077.1185194995971	1044.8093615480461	1107.954543135303	1133.5722025902091	1110.961155134008	1132.1752102761102	1080.2225386372745	1110.3227728441143	1142.0420676395274	1074.1161635260464	1125.2866504009685	1066.524013221902	1036.0580248606684	1091.4649897568022	1054.0514043664218	1111.223694007404	1140.1660545159739	1113.6119050490656	1147.297951615537	1246.129576896386	1069.2590352160344
1151.802776266125	1095.4027950759437	1054.296407574932	994.9199150801238	1084.6475608151939	1156.0022620753884	1132.9695526040723	1073.5313443607542	1056.3888688699058	1077.1185194995971	1044.8093615480461	1107.954543135303	1133.5722025902091	1110.961155134008	1132.1752102761102	1080.2225386372745	1110.3227728441143	1142.0420676395274	1074.1161635260464	1125.2866504009685	1066.524013221902	1036.0580248606684	1091.4649897568022	1054.0514043664218	1111.223694007404	1102.8502662449027	1113.6119050490656	1147.297951615537	1246.129576896386	1069.2590352160344
1151.802776266125	1095.4027950759437	1054.296407574932	994.9199150801238	1084.6475608151939	1156.0022620753884	1132.9695526040723	1073.5313443607542	1056.3888688699058	1077.1185194995971	1044.8093615480461	1107.954543135303	1133.5722025902091	1110.961155134008	1132.1752102761102	1080.2225386372745	1110.3227728441143	1142.0420676395274	1074.1161635260464	1125.2866504009685	1066.524013221902	1036.0580248606684	1091.4649897568022	1054.0514043664218	1046.8245454035996	1091.952458377474	1113.6119050490656	1147.297951615537	1246.129576896386	1069.2590352160344
1151.802776266125	1095.4027950759437	1054.296407574932	994.9199150801238	1084.6475608151939	1156.0022620753884	1132.9695526040723	1073.5313443607542	1056.3888688699058	1077.1185194995971	1044.8093615480461	1107.954543135303	1133.5722025902091	1110.961155134008	1132.1752102761102	1080.2225386372745	1110.3227728441143	1142.0420676395274	1074.1161635260464	1125.2866504009685	1066.524013221902	1036.0580248606684	1091.4649897568022	1054.0514043664218	1046.8245454035996	1084.012243037787	1113.6119050490656	1147.297951615537	1246.129576896386	1069.2590352160344
1151.802776266125	1095.4027950759437	1054.296407574932	994.9199150801238	1084.6475608151939	1156.0022620753884	1132.9695526040723	1073.5313443607542	1056.3888688699058	1077.1185194995971	1044.8093615480461	1107.954543135303	1133.5722025902091	1110.961155134008	1132.1752102761102	1080.2225386372745	1110.3227728441143	1142.0420676395274	1040.8172482173911	1125.2866504009685	1066.524013221902	1036.0580248606684	1091.4649897568022	1054.0514043664218	1046.8245454035996	1084.012243037787	1113.6119050490656	1147.297951615537	1246.129576896386	1069.2590352160344
1151.802776266125	1095.4027950759437	1054.296407574932	994.9199150801238	1084.6475608151939	1156.0022620753884	1132.9695526040723	1073.5313443607542	1056.3888688699058	1077.1185194995971	1044.8093615480461	1107.954543135303	1133.5722025902091	1110.961155134008	1132.1752102761102	1080.2225386372745	1110.3227728441143	1142.0420676395274	1040.8172482173911	1125.2866504009685	1066.524013221902	1036.0580248606684	1091.4649897568022	1054.0514043664218	1046.8245454035996	1084.012243037787	1113.6119050490656	1147.297951615537	1246.129576896386	1069.2590352160344
1151.802776266125	1095.4027950759437	1054.296407574932	994.9199150801238	1084.6475608151939	1150.445367533092	1132.9695526040723	1073.5313443607542	1056.3888688699058	1077.1185194995971	1044.8093615480461	1107.8220394237253	1133.5722025902091	1110.961155134008	1129.0358331403027	1080.2225386372745	1110.3227728441143	1142.0420676395274	1040.8172482173911	1125.2866504009685	1066.524013221902	1036.0580248606684	1091.4649897568022	1054.0514043664218	1046.8245454035996	1084.012243037787	1113.6119050490656	1147.297951615537	1246.129576896386	1069.2590352160344
1151.802776266125	1095.4027950759437	1054.296407574932	994.9199150801238	1084.6475608151939	1150.445367533092	1132.9695526040723	1073.5313443607542	1056.3888688699058	1077.1185194995971	1044.8093615480461	1104.7127587248947	1133.5722025902091	1110.961155134008	1128.3840195352905	1080.2225386372745	1110.3227728441143	1096.4342241312606	1040.8172482173911	1125.2866504009685	1066.524013221902	1035.3994345139558	1091.4649897568022	1054.0514043664218	1046.8245454035996	1084.012243037787	1113.6119050490656	1147.297951615537	1246.129576896386	1069.2590352160344
1112.2862314003587	1095.4027950759437	1054.296407574932	994.9199150801238	1084.6475608151939	1150.445367533092	1132.9695526040723	1073.5313443607542	1056.3888688699058	1077.1185194995971	1044.8093615480461	1079.9568339788598	1133.5722025902091	1110.961155134008	1128.3840195352905	1080.2225386372745	1110.3227728441143	1096.4342241312606	1040.8172482173911	1125.2866504009685	1066.524013221902	1035.3994345139558	1091.4649897568022	1054.0514043664218	1046.8245454035996	1084.012243037787	1113.6119050490656	1147.297951615537	1246.129576896386	1069.2590352160344
1112.2862314003587	1095.4027950759437	1054.296407574932	994.9199150801238	1084.6475608151939	1150.445367533092	1132.9695526040723	1073.5313443607542	1056.3888688699058	1077.1185194995971	1044.8093615480461	1079.9568339788598	1133.5722025902091	1110.961155134008	1128.3840195352905	1080.2225386372745	1110.3227728441143	1096.4342241312606	1040.8172482173911	1125.2866504009685	1066.524013221902	1035.3994345139558	1070.288251425287	1054.0514043664218	1046.8245454035996	1055.5630565075032	1113.6119050490656	1147.297951615537	1246.129576896386	1069.2590352160344
1112.2862314003587	1095.4027950759437	1054.296407574932	994.9199150801238	1084.6475608151939	1150.445367533092	1132.9695526040723	1057.7043917874385	1056.3888688699058	1077.1185194995971	1044.8093615480461	1079.9568339788598	1133.5722025902091	1110.961155134008	1128.3840195352905	1080.2225386372745	1110.3227728441143	1096.4342241312606	1033.4458782849354	1125.2866504009685	1066.524013221902	1035.3994345139558	1061.799535232447	1054.0514043664218	1046.8245454035996	1055.5630565075032	1113.6119050490656	1147.297951615537	1246.129576896386	1069.2590352160344
1112.2862314003587	1095.4027950759437	1054.296407574932	994.9199150801238	1084.6475608151939	1143.9621563040826	1132.9695526040723	1057.7043917874385	1056.3888688699058	1077.1185194995971	1044.8093615480461	1079.9568339788598	1133.5722025902091	1110.961155134008	1126.4413612976873	1080.2225386372745	1110.3227728441143	1096.4342241312606	1033.4458782849354	1125.2866504009685	1066.524013221902	1035.3994345139558	1061.799535232447	1054.0514043664218	1046.8245454035996	1055.5630565075032	1113.6119050490656	1147.297951615537	1246.129576896386	1069.2590352160344
1112.2862314003587	1095.4027950759437	1054.296407574932	994.9199150801238	1084.6475608151939	1143.9621563040826	1132.9695526040723	1057.7043917874385	1056.3888688699058	1077.1185194995971	1044.8093615480461	1079.9568339788598	1133.5722025902091	1110.961155134008	1126.4413612976873	1080.2225386372745	1110.3227728441143	1096.4342241312606	1033.4458782849354	1125.2866504009685	1066.524013221902	1035.3994345139558	1061.799535232447	1054.0514043664218	1034.2727582688542	1055.5630565075032	1113.6119050490656	1147.297951615537	1246.129576896386	1069.2590352160344
1112.2862314003587	1095.4027950759437	1054.296407574932	994.9199150801238	1084.6475608151939	1138.518259653076	1132.9695526040723	1057.7043917874385	1056.3888688699058	1077.1185194995971	1044.8093615480461	1079.9568339788598	1133.5722025902091	1110.961155134008	1119.0494107410032	1080.2225386372745	1110.3227728441143	1096.4342241312606	1033.4458782849354	1125.2866504009685	1040.4612724033022	1035.3994345139558	1054.379442648725	1054.0514043664218	1034.2727582688542	1055.5630565075032	1113.6119050490656	1147.297951615537	1246.129576896386	1069.2590352160344
1112.2862314003587	1095.4027950759437	1054.296407574932	994.9199150801238	1084.6475608151939	1138.518259653076	1132.9695526040723	1057.7043917874385	1056.3888688699058	1077.1185194995971	1044.8093615480461	1079.9568339788598	1133.5722025902091	1110.961155134008	1119.0494107410032	1080.2225386372745	1110.3227728441143	1096.4342241312606	1033.4458782849354	1125.2866504009685	1040.4612724033022	1035.3994345139558	1054.379442648725	1054.0514043664218	1034.2727582688542	1055.5630565075032	1113.6119050490656	1147.297951615537	1246.129576896386	1069.2590352160344
1108.7778063637625	1095.4027950759437	1028.5111856030435	994.9199150801238	1084.6475608151939	1138.518259653076	1132.9695526040723	1057.7043917874385	1056.3888688699058	1077.1185194995971	1044.8093615480461	1079.9568339788598	1133.5722025902091	1110.961155134008	1119.0494107410032	1080.2225386372745	1110.3227728441143	1096.4342241312606	1033.4458782849354	1125.2866504009685	1040.4612724033022	1035.3994345139558	1046.7700466546432	1054.0514043664218	1034.2727582688542	1055.5630565075032	1113.6119050490656	1147.297951615537	1246.129576896386	1069.2590352160344
1108.7778063637625	1095.4027950759437	1028.5111856030435	994.9199150801238	1084.6475608151939	1138.518259653076	1132.9695526040723	1057.7043917874385	1056.3888688699058	1077.1185194995971	1044.8093615480461	1079.9568339788598	1133.5722025902091	1075.2747683099747	1119.0494107410032	1080.2225386372745	1110.3227728441143	1096.4342241312606	1025.4123246852541	1125.2866504009685	1040.4612724033022	1035.3994345139558	1046.7700466546432	1054.0514043664218	1034.2727582688542	1055.5630565075032	1113.6119050490656	1147.297951615537	1233.4753055024628	1069.2590352160344
1108.7778063637625	1095.4027950759437	1028.5111856030435	994.9199150801238	1083.5531907208224	1138.518259653076	1132.9695526040723	1057.7043917874385	1056.3888688699058	1077.1185194995971	1044.8093615480461	1079.9568339788598	1133.5722025902091	1075.2747683099747	1119.0494107410032	1080.2225386372745	1110.3227728441143	1096.4342241312606	1025.4123246852541	1125.2866504009685	1040.4612724033022	1035.3994345139558	1046.7700466546432	1054.0514043664218	1034.2727582688542	1055.5630565075032	1113.6119050490656	1120.3655115984086	1189.668491012102	1069.2590352160344
1108.7778063637625	1095.4027950759437	1028.5111856030435	994.9199150801238	1083.5531907208224	1138.518259653076	1132.9695526040723	1057.7043917874385	1056.3888688699058	1077.1185194995971	1044.8093615480461	1079.9568339788598	1133.5722025902091	1075.2747683099747	1119.0494107410032	1080.2225386372745	1110.3227728441143	1096.4342241312606	1025.4123246852541	1125.2866504009685	977.6645011696058	1035.3994345139558	1046.7700466546432	1054.0514043664218	1034.2727582688542	1055.5630565075032	1113.6119050490656	1120.3655115984086	1174.6024882598456	1069.2590352160344
1108.7778063637625	1095.4027950759437	1027.9709358122384	994.9199150801238	1083.5531907208224	1138.518259653076	1132.9695526040723	1057.7043917874385	1056.3888688699058	1077.1185194995971	1044.8093615480461	1079.9568339788598	1133.5722025902091	1075.2747683099747	1119.0494107410032	1080.2225386372745	1110.3227728441143	1096.4342241312606	1025.1475139499828	1125.2866504009685	977.6645011696058	1035.3994345139558	1026.5739918742397	1054.0514043664218	1020.6313093547835	1055.5630565075032	1113.6119050490656	1120.3655115984086	1129.7325030309603	1069.2590352160344
1108.7778063637625	1095.4027950759437	1027.9709358122384	994.9199150801238	1083.5531907208224	1138.518259653076	1132.9695526040723	1057.7043917874385	1056.3888688699058	1077.1185194995971	1044.8093615480461	1079.9568339788598	1133.5722025902091	1075.2747683099747	1119.0494107410032	1060.2546119905896	1110.3227728441143	1096.4342241312606	1025.1475139499828	1125.2866504009685	977.6645011696058	1035.3994345139558	1026.5739918742397	1054.0514043664218	1020.6313093547835	1055.5630565075032	1113.6119050490656	1120.3655115984086	1129.7325030309603	1069.2590352160344
1108.7778063637625	1095.4027950759437	1027.9709358122384	994.9199150801238	1083.5531907208224	1138.518259653076	1132.9695526040723	1057.7043917874385	1056.3888688699058	1077.1185194995971	1044.8093615480461	1079.9568339788598	1133.5722025902091	1075.2747683099747	1119.0494107410032	1060.2546119905896	1110.3227728441143	1096.4342241312606	1025.1475139499828	1125.2866504009685	977.6645011696058	1035.3994345139558	1026.5739918742397	1054.0514043664218	1013.822866874547	1055.5630565075032	1113.6119050490656	1120.3655115984086	1129.7325030309603	1054.0894116523277
1108.7778063637625	1095.4027950759437	1027.9709358122384	994.9199150801238	1083.5531907208224	1108.9325881950192	1132.9695526040723	1057.7043917874385	1056.3888688699058	1077.1185194995971	1044.8093615480461	1079.9568339788598	1133.5722025902091	1075.2747683099747	1119.0494107410032	1060.2546119905896	1110.3227728441143	1096.4342241312606	987.4476763427222	1125.2866504009685	977.6645011696058	1035.3994345139558	1026.5739918742397	1054.0514043664218	1013.822866874547	1055.5630565075032	1113.6119050490656	1118.428450815059	1111.0030008816339	1054.0894116523277
1108.7778063637625	1095.4027950759437	1027.9709358122384	994.9199150801238	1083.5531907208224	1108.9325881950192	1086.2491025207528	1057.7043917874385	1044.604237732463	1071.6230896723575	1044.8093615480461	1079.9568339788598	1133.5722025902091	1075.2747683099747	1119.0494107410032	1060.2546119905896	1110.3227728441143	1096.4342241312606	987.4476763427222	1125.2866504009685	977.6645011696058	1035.3994345139558	1026.5739918742397	1054.0514043664218	1013.822866874547	1055.5630565075032	1113.6119050490656	1093.5816151597894	1111.0030008816339	1054.0894116523277
1108.7778063637625	1095.4027950759437	1017.2571221202173	994.9199150801238	1083.5531907208224	1108.9325881950192	1086.2491025207528	1057.7043917874385	1044.604237732463	1058.17154588117	1044.8093615480461	1079.9568339788598	1133.5722025902091	1075.2747683099747	1119.0494107410032	1060.2546119905896	1110.3227728441143	1096.4342241312606	987.4476763427222	1125.2866504009685	977.6645011696058	1035.3994345139558	1007.3420580392219	1041.4952609037182	1013.822866874547	1055.5630565075032	1113.6119050490656	1093.5816151597894	1111.0030008816339	1054.0894116523277
1108.7778063637625	1095.4027950759437	1017.2571221202173	994.9199150801238	1083.5531907208224	1107.3738379030367	1086.2491025207528	1057.7043917874385	1020.7148652528615	1036.9608184739063	1044.8093615480461	1079.9568339788598	1133.5722025902091	1075.2747683099747	1117.2460584494647	1033.0443445760236	1110.3227728441143	1096.4342241312606	987.4476763427222	1125.2866504009685	977.6645011696058	1035.3994345139558	1007.3420580392219	1041.4952609037182	1013.822866874547	1055.5630565075032	1108.2853642223633	1093.5816151597894	1111.0030008816339	1054.0894116523277
1108.7778063637625	1095.4027950759437	1017.2571221202173	994.9199150801238	1075.5792806949496	1107.3738379030367	1086.2491025207528	1057.7043917874385	1020.7148652528615	1036.9608184739063	1044.8093615480461	1079.9568339788598	1133.5722025902091	1075.2747683099747	1117.2460584494647	1033.0443445760236	1110.3227728441143	1096.4342241312606	987.4476763427222	1125.2866504009685	977.6645011696058	1035.3994345139558	1007.3420580392219	1041.4952609037182	1013.822866874547	1055.5630565075032	1108.2853642223633	1068.68424326642	1111.0030008816339	1054.0894116523277
1108.7778063637625	1095.4027950759437	1017.2571221202173	994.9199150801238	1041.4725904130908	1106.2737083193826	1086.2491025207528	1057.7043917874385	1020.7148652528615	1036.9608184739063	1044.8093615480461	1079.9568339788598	1133.5722025902091	1075.2747683099747	1114.263812787344	1033.0443445760236	1110.3227728441143	1096.4342241312606	987.4476763427222	1125.2866504009685	977.6645011696058	1035.3994345139558	1007.3420580392219	1041.4952609037182	1013.822866874547	1055.5630565075032	1108.2853642223633	1068.68424326642	1111.0030008816339	1054.0894116523277
1046.0259520327097	1095.4027950759437	1017.2571221202173	994.9199150801238	1041.4725904130908	1035.5107110358251	1086.2491025207528	1057.7043917874385	1020.7148652528615	1036.9608184739063	1044.8093615480461	1079.9568339788598	1133.5722025902091	1075.2747683099747	1114.263812787344	1029.7198628517676	1110.3227728441143	1096.4342241312606	987.4476763427222	1125.2866504009685	977.6645011696058	1035.3994345139558	1001.6157088187261	1041.4952609037182	1013.822866874547	1055.5630565075032	1108.2853642223633	1068.68424326642	1111.0030008816339	1054.0894116523277
1046.0259520327097	1095.4027950759437	1017.2571221202173	994.9199150801238	1041.4725904130908	1035.5107110358251	1086.2491025207528	1042.6362814537401	1020.7148652528615	1036.9608184739063	1044.8093615480461	1079.9568339788598	1133.5722025902091	1075.2747683099747	1114.263812787344	1023.4407265186687	1110.3227728441143	1096.4342241312606	957.2162039708239	1125.2866504009685	977.6645011696058	1035.3994345139558	1001.6157088187261	1003.0537550679953	1013.822866874547	1055.5630565075032	1108.2853642223633	1068.68424326642	1111.0030008816339	1046.1200799289027
1046.0259520327097	1095.4027950759437	1017.2571221202173	994.9199150801238	1019.4528994472274	1035.5107110358251	1028.3217301665666	1042.6362814537401	1020.7148652528615	1021.8150173171573	1044.8093615480461	1079.9568339788598	1133.5722025902091	1075.2747683099747	1114.263812787344	1023.4407265186687	1110.3227728441143	1096.4342241312606	957.2162039708239	1125.2866504009685	977.6645011696058	1035.3994345139558	1001.6157088187261	1003.0537550679953	1013.822866874547	1055.5630565075032	1108.2853642223633	1068.68424326642	1080.408604781651	1046.1200799289027
1046.0259520327097	1095.4027950759437	1017.2571221202173	994.9199150801238	1015.7103176142143	1035.5107110358251	1028.3217301665666	1042.6362814537401	1020.7148652528615	1021.8150173171573	1044.8093615480461	1079.9568339788598	1133.5722025902091	1075.2747683099747	1114.263812787344	1023.4407265186687	1110.3227728441143	1096.4342241312606	957.2162039708239	1125.2866504009685	977.6645011696058	1035.3994345139558	1001.6157088187261	1003.0537550679953	1013.822866874547	1055.5630565075032	1032.219679791163	1068.68424326642	1080.408604781651	1046.1200799289027
1046.0259520327097	1095.4027950759437	982.1699970669619	994.9199150801238	978.3902238261173	1035.5107110358251	1028.3217301665666	1042.6362814537401	1020.7148652528615	1021.8150173171573	1044.8093615480461	1079.9568339788598	1133.5722025902091	1075.2747683099747	1114.263812787344	1023.4407265186687	1110.3227728441143	1096.4342241312606	957.2162039708239	1125.2866504009685	977.6645011696058	1035.3994345139558	1001.6157088187261	1003.0537550679953	1013.822866874547	1055.5630565075032	1032.219679791163	1068.68424326642	1069.328007699547	1046.1200799289027
1046.0259520327097	1095.4027950759437	982.1699970669619	994.9199150801238	978.3902238261173	1035.5107110358251	1028.3217301665666	1042.6362814537401	1020.7148652528615	1021.8150173171573	1044.8093615480461	1079.9568339788598	1133.5722025902091	1073.9434351936857	1114.263812787344	1014.2404108684032	1110.3227728441143	1096.4342241312606	957.2162039708239	1125.2866504009685	977.6645011696058	1035.3994345139558	1001.6157088187261	1003.0537550679953	1013.822866874547	1055.5630565075032	1032.219679791163	1068.68424326642	1069.328007699547	1046.1200799289027
1046.0259520327097	1095.4027950759437	982.1699970669619	994.9199150801238	978.3902238261173	1035.5107110358251	1028.3217301665666	1042.6362814537401	1020.7148652528615	1021.8150173171573	1044.8093615480461	1079.9568339788598	1133.5722025902091	1073.9434351936857	1114.263812787344	1014.2404108684032	1110.3227728441143	1096.4342241312606	957.2162039708239	1125.2866504009685	977.6645011696058	1035.3994345139558	1001.6157088187261	1003.0537550679953	1013.822866874547	1055.5630565075032	1032.219679791163	1068.68424326642	1069.328007699547	1044.263776875905
1046.0259520327097	1095.4027950759437	982.1699970669619	994.9199150801238	978.3902238261173	1035.5107110358251	1028.3217301665666	1042.6362814537401	1020.7148652528615	1021.8150173171573	1044.8093615480461	1061.6636993481618	1133.5722025902091	1069.2708910407036	1107.9723712899874	1014.2404108684032	1110.3227728441143	1096.4342241312606	957.2162039708239	1125.2866504009685	977.6645011696058	1035.3994345139558	1001.6157088187261	1003.0537550679953	1013.822866874547	1055.5630565075032	1032.219679791163	1068.68424326642	1069.328007699547	1044.263776875905
1046.0259520327097	1095.4027950759437	982.1699970669619	994.9199150801238	954.508563506475	1035.5107110358251	1028.3217301665666	1042.6362814537401	1020.7148652528615	1003.5204770030625	1044.8093615480461	1061.6636993481618	1133.5722025902091	1069.2708910407036	1107.9723712899874	1014.2404108684032	1110.3227728441143	1096.4342241312606	957.2162039708239	1125.2866504009685	977.6645011696058	1035.3994345139558	1001.6157088187261	1003.0537550679953	1013.822866874547	1055.5630565075032	1032.219679791163	1068.68424326642	1069.328007699547	1044.263776875905
1046.0259520327097	1095.4027950759437	982.1699970669619	994.9199150801238	954.508563506475	1035.5107110358251	1028.3217301665666	1042.6362814537401	1020.7148652528615	1001.819569005494	1044.8093615480461	1061.6636993481618	1133.5722025902091	1069.2708910407036	1059.2505709463683	1014.2404108684032	1110.3227728441143	1096.4342241312606	957.2162039708239	1125.2866504009685	977.6645011696058	1035.3994345139558	1001.6157088187261	1003.0537550679953	1013.822866874547	1055.5630565075032	1032.219679791163	1068.68424326642	1069.328007699547	1044.263776875905
1046.0259520327097	1095.4027950759437	982.1699970669619	994.9199150801238	954.508563506475	1035.5107110358251	1028.3217301665666	955.7295287336824	1012.151072870319	1001.819569005494	1044.8093615480461	1061.6636993481618	1133.5722025902091	1054.0648326118228	1059.2505709463683	1014.2404108684032	1110.3227728441143	1096.4342241312606	957.2162039708239	1125.2866504009685	977.6645011696058	1035.3994345139558	1001.6157088187261	1003.0537550679953	1013.822866874547	1055.5630565075032	1032.219679791163	1068.68424326642	1069.328007699547	1044.263776875905
1046.0259520327097	1095.4027950759437	982.1699970669619	994.9199150801238	954.508563506475	1035.5107110358251	1028.3217301665666	955.7295287336824	1012.151072870319	1001.819569005494	1044.8093615480461	1061.6636993481618	1133.5722025902091	1054.0648326118228	1059.2505709463683	1014.2404108684032	1110.3227728441143	1096.4342241312606	957.2162039708239	1125.2866504009685	977.6645011696058	1035.3994345139558	1001.6157088187261	1003.0537550679953	1013.822866874547	1055.5630565075032	1032.219679791163	1068.68424326642	1069.328007699547	1044.263776875905
1046.0259520327097	1095.4027950759437	982.1699970669619	994.9199150801238	954.508563506475	1035.5107110358251	1028.3217301665666	955.7295287336824	1012.151072870319	1001.819569005494	1044.8093615480461	1061.6636993481618	1133.5722025902091	1054.0648326118228	1059.2505709463683	1014.2404108684032	1110.3227728441143	1096.4342241312606	957.2162039708239	1125.2866504009685	977.6645011696058	1019.9497438456216	1001.6157088187261	1003.0537550679953	1013.822866874547	1055.5630565075032	1032.219679791163	1068.68424326642	1069.328007699547	1044.263776875905
1046.0259520327097	1095.4027950759437	982.1699970669619	994.9199150801238	954.508563506475	1035.5107110358251	1028.3217301665666	955.7295287336824	1012.151072870319	1001.819569005494	1044.8093615480461	1061.6636993481618	1133.5722025902091	1054.0648326118228	1028.2245273655194	1014.2404108684032	1110.3227728441143	1096.4342241312606	957.2162039708239	1125.2866504009685	977.6645011696058	1019.9497438456216	1001.6157088187261	1003.0537550679953	1013.822866874547	1055.5630565075032	1032.219679791163	1068.68424326642	1069.328007699547	1044.263776875905
1046.0259520327097	1095.4027950759437	982.1699970669619	994.9199150801238	954.508563506475	1006.3363477893413	1028.3217301665666	955.7295287336824	1012.151072870319	1001.819569005494	1044.8093615480461	1061.6636993481618	1133.5722025902091	1054.0648326118228	1028.2245273655194	1011.7906432786631	1110.3227728441143	1096.4342241312606	957.2162039708239	1125.2866504009685	977.6645011696058	1019.9497438456216	1001.6157088187261	1003.0537550679953	1013.822866874547	1055.5630565075032	1032.219679791163	1068.68424326642	1069.328007699547	1044.263776875905
1046.0259520327097	1095.4027950759437	982.1699970669619	994.9199150801238	954.508563506475	1006.3363477893413	1028.3217301665666	955.7295287336824	1012.151072870319	1001.819569005494	1044.8093615480461	1061.6636993481618	1133.5722025902091	1054.0648326118228	1028.2245273655194	1011.7906432786631	1110.3227728441143	1096.4342241312606	957.2162039708239	1125.2866504009685	977.6645011696058	1019.9497438456216	1001.6157088187261	1003.0537550679953	1013.822866874547	1055.5630565075032	1032.219679791163	1068.68424326642	1069.328007699547	1044.263776875905
1046.0259520327097	1095.4027950759437	982.1699970669619	994.9199150801238	954.508563506475	1006.3363477893413	1028.3217301665666	955.7295287336824	1012.151072870319	1001.819569005494	1044.8093615480461	1061.6636993481618	1133.5722025902091	1054.0648326118228	1028.2245273655194	1011.7906432786631	1110.3227728441143	1096.4342241312606	957.2162039708239	1125.2866504009685	977.6645011696058	1019.9497438456216	1001.6157088187261	1003.0537550679953	1013.822866874547	1055.5630565075032	1032.219679791163	1068.68424326642	1069.328007699547	1041.193018282274
1046.0259520327097	1095.4027950759437	982.1699970669619	994.9199150801238	954.508563506475	1006.3363477893413	1028.3217301665666	955.7295287336824	1012.151072870319	1001.819569005494	1044.8093615480461	1061.6636993481618	1133.5722025902091	1054.0648326118228	1028.2245273655194	1011.7906432786631	1110.3227728441143	1089.5897309057107	957.2162039708239	1125.2866504009685	977.6645011696058	1019.9497438456216	1001.6157088187261	1003.0537550679953	1013.822866874547	1055.5630565075032	1032.219679791163	1068.68424326642	1069.328007699547	1041.193018282274
1046.0259520327097	1095.4027950759437	982.1699970669619	994.9199150801238	954.508563506475	1006.3363477893413	1028.3217301665666	955.7295287336824	1012.151072870319	1001.819569005494	1044.8093615480461	1061.6636993481618	1133.5722025902091	1054.0648326118228	1028.2245273655194	1011.7906432786631	1110.3227728441143	1089.5897309057107	957.2162039708239	1125.2866504009685	977.6645011696058	1019.9497438456216	1001.6157088187261	1003.0537550679953	1013.822866874547	1055.5630565075032	1032.219679791163	1068.68424326642	1069.328007699547	1036.6444902703365
1046.0259520327097	1095.4027950759437	982.1699970669619	994.9199150801238	954.508563506475	1006.3363477893413	1028.3217301665666	955.7295287336824	1012.151072870319	1001.819569005494	1044.8093615480461	1061.6636993481618	1133.5722025902091	1054.0648326118228	1028.2245273655194	1011.7906432786631	1110.3227728441143	1089.5897309057107	957.2162039708239	1125.2866504009685	977.6645011696058	1019.9497438456216	1001.6157088187261	1003.0537550679953	1013.822866874547	1055.5630565075032	1032.219679791163	1068.68424326642	1069.328007699547	1013.4581809481598
1046.0259520327097	1095.4027950759437	982.1699970669619	994.7272447397879	954.508563506475	1006.3363477893413	1028.3217301665666	955.7295287336824	1012.151072870319	1001.819569005494	1044.8093615480461	1061.6636993481618	1133.5722025902091	1054.0648326118228	1028.2245273655194	1011.7906432786631	1110.3227728441143	1089.5897309057107	957.2162039708239	1125.2866504009685	977.6645011696058	1019.9497438456216	1001.6157088187261	1003.0537550679953	1013.822866874547	1055.5630565075032	1032.219679791163	1068.68424326642	1069.328007699547	1013.4581809481598
1046.0259520327097	1095.4027950759437	982.1699970669619	994.7272447397879	954.508563506475	997.5917788093415	1028.3217301665666	955.7295287336824	1012.151072870319	1001.819569005494	1044.8093615480461	1061.6636993481618	1131.800560044481	1054.0648326118228	1028.2245273655194	1011.7906432786631	1110.3227728441143	1089.5897309057107	957.2162039708239	1125.2866504009685	977.6645011696058	1019.9497438456216	1001.6157088187261	1003.0537550679953	1013.822866874547	1055.5630565075032	1032.219679791163	1068.68424326642	1069.328007699547	1013.4581809481598
1046.0259520327097	1095.4027950759437	982.1699970669619	994.7272447397879	954.508563506475	997.5917788093415	1028.3217301665666	955.7295287336824	979.1068377385235	1001.819569005494	1044.8093615480461	1061.6636993481618	1121.580614375211	1054.0648326118228	1028.2245273655194	1011.7906432786631	1110.3227728441143	1089.5897309057107	957.2162039708239	1125.2866504009685	977.6645011696058	1019.9497438456216	1001.6157088187261	1003.0537550679953	1013.822866874547	1055.5630565075032	1032.219679791163	1068.68424326642	1069.328007699547	1013.4581809481598
1046.0259520327097	1095.4027950759437	982.1699970669619	994.7272447397879	954.508563506475	997.5917788093415	1002.2516120696725	955.7295287336824	950.3899475758817	1001.819569005494	1044.8093615480461	1061.6636993481618	1121.580614375211	1054.0648326118228	1028.2245273655194	1011.7906432786631	1110.3227728441143	1089.5897309057107	957.2162039708239	1125.2866504009685	977.6645011696058	1019.9497438456216	1001.6157088187261	1003.0537550679953	1013.822866874547	1055.5630565075032	1032.219679791163	1068.68424326642	1069.328007699547	1013.4581809481598
1046.0259520327097	1095.4027950759437	982.1699970669619	994.7272447397879	954.508563506475	997.5917788093415	1002.2516120696725	955.7295287336824	950.3899475758817	1001.819569005494	1044.8093615480461	1061.6636993481618	1121.580614375211	1054.0648326118228	1028.2245273655194	1011.7906432786631	1110.3227728441143	1089.5897309057107	957.2162039708239	1125.2866504009685	977.6645011696058	1019.9497438456216	1001.6157088187261	1003.0537550679953	1013.822866874547	1055.5630565075032	1032.219679791163	1068.68424326642	1069.328007699547	1013.4581809481598
1046.0259520327097	1095.4027950759437	982.1699970669619	994.7272447397879	954.508563506475	997.5917788093415	1002.2516120696725	955.7295287336824	950.3899475758817	1001.819569005494	1044.8093615480461	1061.6636993481618	1121.580614375211	1054.0648326118228	1028.2245273655194	1011.7906432786631	1110.3227728441143	1089.5897309057107	957.2162039708239	1125.2866504009685	977.6645011696058	1019.9497438456216	1001.6157088187261	1003.0537550679953	1013.822866874547	1055.5630565075032	1032.219679791163	1068.68424326642	1069.328007699547	1013.4581809481598
1046.0259520327097	1095.4027950759437	982.1699970669619	994.7272447397879	954.508563506475	997.5917788093415	1002.2516120696725	955.7295287336824	950.3899475758817	1001.819569005494	1044.8093615480461	1053.4139888321179	1121.580614375211	1054.0648326118228	1019.1340208811646	1011.7906432786631	1110.3227728441143	1089.5897309057107	957.2162039708239	1125.2866504009685	977.6645011696058	1019.9497438456216	1001.6157088187261	1003.0537550679953	1013.822866874547	1055.5630565075032	1032.219679791163	1068.68424326642	1069.328007699547	1013.4581809481598
1046.0259520327097	1095.4027950759437	982.1699970669619	994.7272447397879	954.508563506475	997.5917788093415	1002.2516120696725	955.7295287336824	950.3899475758817	1001.819569005494	1044.8093615480461	1053.4139888321179	1119.1268106448333	1054.0648326118228	1019.1340208811646	1011.7906432786631	1110.3227728441143	1089.5897309057107	957.2162039708239	1125.2866504009685	977.6645011696058	1019.9497438456216	1001.6157088187261	1003.0537550679953	1013.822866874547	1055.5630565075032	1032.219679791163	1068.68424326642	1064.7217842320554	1013.4581809481598
1046.0259520327097	1095.4027950759437	982.1699970669619	994.7272447397879	954.508563506475	997.5917788093415	1002.2516120696725	955.7295287336824	950.3899475758817	1001.819569005494	1044.8093615480461	1053.4139888321179	1119.1268106448333	1054.0648326118228	1019.1340208811646	1011.7906432786631	1110.3227728441143	1089.5897309057107	957.2162039708239	1125.2866504009685	977.6645011696058	1019.9497438456216	1001.6157088187261	1003.0537550679953	1013.822866874547	1049.171421453534	1032.219679791163	1068.68424326642	1064.7217842320554	1013.4581809481598
1046.0259520327097	1095.4027950759437	982.1699970669619	994.7272447397879	954.508563506475	997.5917788093415	1002.2516120696725	955.7295287336824	950.3899475758817	1001.819569005494	1044.8093615480461	1053.4139888321179	1119.1268106448333	1054.0648326118228	1019.1340208811646	1007.5760221968546	1099.348911123945	1089.5897309057107	957.2162039708239	1125.2866504009685	977.6645011696058	1019.9497438456216	1001.6157088187261	1003.0537550679953	1013.822866874547	1049.171421453534	1032.219679791163	1068.68424326642	1064.7217842320554	1004.0360653874916
1046.0259520327097	1095.4027950759437	982.1699970669619	994.7272447397879	954.508563506475	997.5917788093415	1002.2516120696725	955.7295287336824	946.3780647052639	1001.819569005494	1044.8093615480461	1053.4139888321179	1119.1268106448333	1054.0648326118228	1019.1340208811646	1007.5760221968546	1099.348911123945	1089.5897309057107	953.7753558954595	1125.2866504009685	977.6645011696058	1019.9497438456216	1001.6157088187261	1003.0537550679953	1013.822866874547	1049.171421453534	1032.219679791163	1068.68424326642	1064.7217842320554	1004.0360653874916
1046.0259520327097	1095.4027950759437	982.1699970669619	994.7272447397879	954.508563506475	997.5917788093415	1002.2516120696725	955.7295287336824	946.3780647052639	1001.819569005494	1031.995718942193	1053.4139888321179	1119.1268106448333	989.6230689558507	1019.1340208811646	1007.5760221968546	1099.348911123945	1089.5897309057107	953.7753558954595	1125.2866504009685	977.6645011696058	1019.9497438456216	999.4260368012602	1003.0537550679953	1007.1541444544491	1048.3591894146812	1032.219679791163	1068.68424326642	1064.7217842320554	1004.0360653874916
1046.0259520327097	1095.4027950759437	982.1699970669619	994.7272447397879	954.508563506475	997.5917788093415	1002.2516120696725	955.7295287336824	946.3780647052639	1001.819569005494	1031.995718942193	1053.4139888321179	1119.1268106448333	989.6230689558507	1019.1340208811646	1007.5760221968546	1091.2214514756067	1089.5897309057107	953.7753558954595	1125.2866504009685	977.6645011696058	1019.9497438456216	999.4260368012602	1003.0537550679953	1007.1541444544491	1048.3591894146812	1032.219679791163	1068.68424326642	1040.5148737515553	1004.0360653874916
1046.0259520327097	1095.4027950759437	982.1699970669619	993.3918398785569	954.508563506475	997.5917788093415	1002.2516120696725	955.7295287336824	946.3780647052639	1001.819569005494	1031.995718942193	1053.4139888321179	1119.1268106448333	989.6230689558507	1019.1340208811646	1007.5760221968546	1091.2214514756067	1089.5897309057107	953.7753558954595	1125.2866504009685	977.6645011696058	1019.9497438456216	999.4260368012602	1003.0537550679953	1007.1541444544491	1048.3591894146812	1012.8640403221336	1068.68424326642	1040.5148737515553	1004.0360653874916
1046.0259520327097	1095.4027950759437	982.1699970669619	993.3918398785569	954.508563506475	997.5917788093415	1002.2516120696725	955.7295287336824	946.3780647052639	1001.819569005494	1031.995718942193	1053.4139888321179	1119.1268106448333	989.6230689558507	1019.1340208811646	1007.5760221968546	1091.2214514756067	1089.5897309057107	953.7753558954595	1125.2866504009685	977.6645011696058	1019.9497438456216	999.4260368012602	1003.0537550679953	1007.1541444544491	1048.3591894146812	1012.8640403221336	1068.68424326642	1040.5148737515553	1004.0360653874916
1046.0259520327097	1095.4027950759437	982.1699970669619	993.3918398785569	954.508563506475	997.5917788093415	1002.2516120696725	955.7295287336824	946.3780647052639	1001.819569005494	1031.995718942193	1053.4139888321179	1119.1268106448333	989.6230689558507	1019.1340208811646	1007.5760221968546	1091.2214514756067	1089.5897309057107	953.7753558954595	1125.2866504009685	977.6645011696058	1019.9497438456216	999.4260368012602	1003.0537550679953	1007.1541444544491	1048.3591894146812	1012.8640403221336	1068.68424326642	1040.5148737515553	1004.0360653874916
1046.0259520327097	1095.4027950759437	972.6571121986027	993.3918398785569	954.508563506475	997.5917788093415	1002.2516120696725	955.7295287336824	946.3780647052639	1001.819569005494	1031.995718942193	1053.4139888321179	1119.1268106448333	989.6230689558507	1019.1340208811646	1007.5760221968546	1091.2214514756067	1089.5897309057107	953.7753558954595	1125.2866504009685	977.6645011696058	1019.9497438456216	999.4260368012602	1003.0537550679953	1007.1541444544491	1048.3591894146812	1012.8640403221336	1068.68424326642	1040.5148737515553	1001.5574867251944
1046.0259520327097	1095.4027950759437	972.6571121986027	993.3918398785569	954.508563506475	997.5917788093415	1002.2516120696725	955.7295287336824	946.3780647052639	1001.819569005494	1031.995718942193	1053.4139888321179	1119.1268106448333	989.6230689558507	1019.1340208811646	1007.5760221968546	1070.334871295433	1089.5897309057107	953.7753558954595	1125.2866504009685	977.6645011696058	1019.9497438456216	999.4260368012602	1003.0537550679953	1007.1541444544491	1048.3591894146812	1012.8640403221336	1068.68424326642	1040.5148737515553	974.0274097163258
1046.0259520327097	1069.327652808369	972.6571121986027	993.3918398785569	954.508563506475	997.5917788093415	1002.2516120696725	955.7295287336824	946.3780647052639	1001.819569005494	1031.995718942193	1053.4139888321179	1119.1268106448333	989.6230689558507	1019.1340208811646	1007.5760221968546	1067.9619857486523	1089.5897309057107	953.7753558954595	1125.2866504009685	977.6645011696058	1019.9497438456216	999.4260368012602	1003.0537550679953	1007.1541444544491	1048.3591894146812	1010.0164994330871	1068.68424326642	1040.5148737515553	974.0274097163258
1046.0259520327097	1069.327652808369	972.6571121986027	993.3918398785569	954.508563506475	997.5917788093415	1002.2516120696725	955.7295287336824	946.3780647052639	1001.819569005494	1031.995718942193	1053.4139888321179	1119.1268106448333	989.6230689558507	1019.1340208811646	1007.5760221968546	1067.9619857486523	1089.5897309057107	953.7753558954595	1125.2866504009685	977.6645011696058	1019.9497438456216	999.4260368012602	1003.0537550679953	1007.1541444544491	1048.3591894146812	1010.0164994330871	1068.68424326642	1040.5148737515553	974.0274097163258
1046.0259520327097	1069.327652808369	968.3505689936317	975.8119924626012	954.508563506475	997.5917788093415	1002.2516120696725	955.7295287336824	946.3780647052639	1001.819569005494	1011.0048566463768	1053.4139888321179	1119.1268106448333	989.6230689558507	1019.1340208811646	1007.5760221968546	1067.9619857486523	1089.5897309057107	953.7753558954595	1125.2866504009685	977.6645011696058	1019.9497438456216	999.4260368012602	1003.0537550679953	1007.1541444544491	1048.3591894146812	1010.0164994330871	1068.68424326642	1040.5148737515553	974.0274097163258
1046.0259520327097	1069.327652808369	968.3505689936317	975.8119924626012	954.508563506475	997.5917788093415	1002.2516120696725	955.7295287336824	946.3780647052639	1001.819569005494	1011.0048566463768	1053.4139888321179	1119.1268106448333	989.6230689558507	1019.1340208811646	1006.1226137949875	1067.9619857486523	1089.5897309057107	951.2337694069431	1125.2866504009685	977.6645011696058	1019.9497438456216	999.4260368012602	1003.0537550679953	1007.1541444544491	1048.3591894146812	1010.0164994330871	1068.68424326642	1040.5148737515553	974.0274097163258
1046.0259520327097	1069.327652808369	968.3505689936317	975.8119924626012	954.508563506475	997.5917788093415	1002.2516120696725	955.7295287336824	946.3780647052639	1001.819569005494	1011.0048566463768	1053.4139888321179	1119.1268106448333	989.6230689558507	1019.1340208811646	1006.1226137949875	1067.9619857486523	1089.5897309057107	951.2337694069431	1125.2866504009685	977.6645011696058	1019.9497438456216	999.4260368012602	1003.0537550679953	1007.1541444544491	1048.3591894146812	1010.0164994330871	1068.68424326642	1040.5148737515553	958.3848527102189
1046.0259520327097	1069.327652808369	968.3505689936317	975.8119924626012	954.508563506475	995.4527112999707	1002.2516120696725	955.7295287336824	946.3780647052639	1001.819569005494	1011.0048566463768	1053.4139888321179	1113.5429868695892	989.6230689558507	1019.1340208811646	1006.1226137949875	1051.4502575155925	1089.5897309057107	951.2337694069431	1125.2866504009685	977.6645011696058	1019.9497438456216	999.4260368012602	1003.0537550679953	1007.1541444544491	1048.3591894146812	1010.0164994330871	1068.68424326642	1040.5148737515553	958.3848527102189
1046.0259520327097	1069.327652808369	968.3505689936317	975.8119924626012	954.508563506475	995.4527112999707	1002.2516120696725	955.7295287336824	946.3780647052639	1001.819569005494	1011.0048566463768	1053.4139888321179	1101.2735415354678	989.6230689558507	1019.1340208811646	1006.1226137949875	1034.276065855889	1089.5897309057107	951.2337694069431	1125.2866504009685	977.6645011696058	1019.9497438456216	999.4260368012602	1003.0537550679953	1007.1541444544491	1048.3591894146812	1010.0164994330871	1068.68424326642	1040.5148737515553	958.3848527102189
1046.0259520327097	1069.327652808369	968.3505689936317	975.8119924626012	954.508563506475	995.4527112999707	1002.2516120696725	955.7295287336824	946.3780647052639	1001.819569005494	1011.0048566463768	1053.4139888321179	1101.2735415354678	989.6230689558507	1019.1340208811646	1006.1226137949875	1034.276065855889	1089.5897309057107	951.2337694069431	1125.2866504009685	977.6645011696058	1019.9497438456216	999.4260368012602	1003.0537550679953	1007.1541444544491	1048.3591894146812	1010.0164994330871	1068.68424326642	1040.5148737515553	958.3848527102189
1046.0259520327097	1069.327652808369	968.3505689936317	975.8119924626012	954.508563506475	995.4527112999707	1002.2516120696725	955.7295287336824	946.3780647052639	1001.819569005494	1011.0048566463768	1053.4139888321179	1101.2735415354678	989.6230689558507	1019.1340208811646	1006.1226137949875	1034.276065855889	1089.5897309057107	951.2337694069431	1125.2866504009685	977.6645011696058	1019.9497438456216	999.4260368012602	1003.0537550679953	1007.1541444544491	1048.3591894146812	1010.0164994330871	1068.68424326642	1040.5148737515553	958.3848527102189
1046.0259520327097	1069.327652808369	968.3505689936317	975.8119924626012	954.508563506475	995.4527112999707	1002.2516120696725	955.7295287336824	946.3780647052639	1001.819569005494	1011.0048566463768	1053.4139888321179	1101.2735415354678	989.6230689558507	1019.1340208811646	993.4577614756923	1034.276065855889	1063.4398873969155	951.2337694069431	1125.2866504009685	977.6645011696058	1019.9497438456216	999.4260368012602	1003.0537550679953	1007.1541444544491	1048.3591894146812	1010.0164994330871	1068.68424326642	1040.5148737515553	958.3848527102189
1046.0259520327097	1069.327652808369	968.3505689936317	975.8119924626012	954.508563506475	995.4527112999707	1002.2516120696725	955.7295287336824	946.3780647052639	1001.819569005494	1011.0048566463768	1053.4139888321179	1101.2735415354678	989.6230689558507	1019.1340208811646	993.4577614756923	1034.276065855889	1063.4398873969155	951.2337694069431	1125.2866504009685	977.6645011696058	1019.9497438456216	999.4260368012602	1003.0537550679953	1007.1541444544491	1048.3591894146812	1010.0164994330871	1068.68424326642	1040.5148737515553	958.3848527102189
1046.0259520327097	1069.327652808369	968.3505689936317	975.8119924626012	954.508563506475	995.4527112999707	1002.2516120696725	955.7295287336824	946.3780647052639	1001.819569005494	1000.3600009037382	1053.4139888321179	1101.2735415354678	989.6230689558507	1019.1340208811646	993.4577614756923	1034.276065855889	1063.4398873969155	951.2337694069431	1125.2866504009685	977.6645011696058	1019.9497438456216	999.4260368012602	1003.0537550679953	1007.1541444544491	1048.3591894146812	1010.0164994330871	1068.68424326642	1040.5148737515553	958.3848527102189
1046.0259520327097	1069.327652808369	964.7222824080762	975.8119924626012	954.508563506475	995.4527112999707	1002.2516120696725	955.7295287336824	946.3780647052639	1001.819569005494	995.8527882125182	1050.2519396766577	1101.2735415354678	989.6230689558507	1019.1340208811646	993.4577614756923	1034.276065855889	1063.4398873969155	951.2337694069431	1125.2866504009685	977.6645011696058	1019.9497438456216	999.4260368012602	1003.0537550679953	1007.1541444544491	1048.3591894146812	1010.0164994330871	1068.68424326642	1040.5148737515553	958.3848527102189
1046.0259520327097	1069.327652808369	964.7222824080762	975.0682784246845	954.508563506475	995.4527112999707	1002.2516120696725	955.7295287336824	946.3780647052639	1001.819569005494	995.8527882125182	1050.2519396766577	1101.2735415354678	989.6230689558507	1019.1340208811646	993.4577614756923	1034.276065855889	1063.4398873969155	951.2337694069431	1125.2866504009685	977.6645011696058	1019.9497438456216	999.4260368012602	1003.0537550679953	1007.1541444544491	1048.3591894146812	1010.0164994330871	1068.68424326642	1040.5148737515553	958.3848527102189
1046.0259520327097	1069.327652808369	964.7222824080762	974.4303274477688	954.508563506475	995.4527112999707	1002.2516120696725	932.6557170405388	946.3780647052639	1001.819569005494	993.3239925939854	1050.2519396766577	1101.2735415354678	989.6230689558507	1019.1340208811646	993.4577614756923	1034.276065855889	1063.4398873969155	951.2337694069431	1125.2866504009685	977.6645011696058	1019.9497438456216	999.4260368012602	1003.0537550679953	1007.1541444544491	1048.3591894146812	1010.0164994330871	1068.68424326642	1040.5148737515553	958.3848527102189
1046.0259520327097	1069.327652808369	964.7222824080762	946.8459275792519	954.508563506475	995.4527112999707	1002.2516120696725	932.6557170405388	946.3780647052639	1001.819569005494	993.3239925939854	1050.2519396766577	1101.2735415354678	989.6230689558507	1019.1340208811646	993.4577614756923	1034.276065855889	1063.4398873969155	951.2337694069431	1125.2866504009685	977.6645011696058	1019.9497438456216	999.4260368012602	1003.0537550679953	1007.1541444544491	1048.3591894146812	1010.0164994330871	1068.68424326642	1040.5148737515553	958.3848527102189
1046.0259520327097	1069.327652808369	964.7222824080762	946.8459275792519	954.508563506475	995.4527112999707	1002.2516120696725	932.6557170405388	946.3780647052639	994.3459880725753	993.3239925939854	1050.2519396766577	1101.2735415354678	989.6230689558507	1019.1340208811646	993.4577614756923	1030.829310151776	1063.4398873969155	951.2337694069431	1125.2866504009685	969.1075139421101	1019.9497438456216	999.4260368012602	1003.0537550679953	1007.1541444544491	1048.3591894146812	1010.0164994330871	1068.68424326642	1040.5148737515553	958.3848527102189
1046.0259520327097	1069.327652808369	964.7222824080762	946.8459275792519	954.508563506475	993.186061776875	1002.2516120696725	932.6557170405388	946.3780647052639	994.3459880725753	993.3239925939854	1050.2519396766577	1101.2735415354678	989.6230689558507	1014.9121165502972	987.3852559472541	1030.829310151776	1063.4398873969155	951.2337694069431	1125.2866504009685	952.2429200975289	1019.9497438456216	999.4260368012602	1003.0537550679953	1007.1541444544491	1048.3591894146812	1010.0164994330871	1068.68424326642	1040.5148737515553	958.3848527102189
1046.0259520327097	1069.327652808369	964.7222824080762	946.8459275792519	954.508563506475	993.186061776875	1002.2516120696725	932.6557170405388	946.3780647052639	994.3459880725753	993.3239925939854	1050.2519396766577	1101.2735415354678	989.6230689558507	1014.9121165502972	956.3556646762976	1030.829310151776	1063.4398873969155	951.2337694069431	1125.2866504009685	952.2429200975289	1019.9497438456216	999.4260368012602	1003.0537550679953	1007.1541444544491	1042.647411081206	1010.0164994330871	1068.68424326642	1040.5148737515553	958.3848527102189
1046.0259520327097	1069.327652808369	964.7222824080762	946.8459275792519	954.508563506475	993.186061776875	1002.2516120696725	932.6557170405388	946.3780647052639	994.3459880725753	993.3239925939854	1050.2519396766577	1101.2735415354678	989.6230689558507	1014.9121165502972	956.3556646762976	1030.829310151776	1063.4398873969155	951.2337694069431	1125.2866504009685	952.2429200975289	1019.9497438456216	999.4260368012602	1003.0537550679953	1007.1541444544491	1042.647411081206	1010.0164994330871	1068.68424326642	1040.5148737515553	958.3848527102189
1046.0259520327097	1069.327652808369	964.7222824080762	946.8459275792519	954.508563506475	993.186061776875	1002.2516120696725	932.6557170405388	946.3780647052639	994.3459880725753	959.8564664118719	1050.2519396766577	1101.2735415354678	989.6230689558507	1014.9121165502972	956.3556646762976	1012.3474425429357	1063.4398873969155	951.2337694069431	1125.2866504009685	952.2429200975289	1019.9497438456216	999.4260368012602	1003.0537550679953	1007.1541444544491	1042.647411081206	1009.8384226425826	1068.68424326642	1040.5148737515553	958.3848527102189
1046.0259520327097	1069.327652808369	964.7222824080762	946.8459275792519	954.508563506475	993.186061776875	1002.2516120696725	932.6557170405388	946.3780647052639	994.3459880725753	959.8564664118719	1050.2519396766577	1101.2735415354678	989.6230689558507	1014.9121165502972	956.3556646762976	1012.3474425429357	1063.4398873969155	951.2337694069431	1125.2866504009685	952.2429200975289	1019.9497438456216	999.4260368012602	1003.0537550679953	1007.1541444544491	1042.647411081206	1009.8384226425826	1068.68424326642	1040.5148737515553	958.3848527102189
1046.0259520327097	1069.327652808369	964.7222824080762	946.8459275792519	954.508563506475	993.186061776875	1002.2516120696725	932.6557170405388	946.3780647052639	994.3459880725753	959.8564664118719	1025.4433651796467	1101.2735415354678	989.6230689558507	1014.9121165502972	930.180502528576	1012.3474425429357	1063.4398873969155	951.2337694069431	1125.2866504009685	952.2429200975289	1019.9497438456216	999.4260368012602	1003.0537550679953	1007.1541444544491	1042.647411081206	1009.8384226425826	1068.68424326642	1040.5148737515553	958.3848527102189
1046.0259520327097	1069.327652808369	964.7222824080762	946.8459275792519	954.508563506475	993.186061776875	1002.2516120696725	932.6557170405388	946.3780647052639	994.3459880725753	959.8564664118719	1025.4433651796467	1101.2735415354678	989.6230689558507	1014.9121165502972	930.180502528576	1012.3474425429357	1063.4398873969155	951.2337694069431	1125.2866504009685	952.2429200975289	1019.9497438456216	999.4260368012602	1003.0537550679953	1007.1541444544491	1006.8302482306026	1009.8384226425826	1068.68424326642	1040.5148737515553	958.3848527102189
1046.0259520327097	1069.327652808369	964.7222824080762	946.8459275792519	954.508563506475	993.186061776875	1002.2516120696725	932.6557170405388	946.3780647052639	994.3459880725753	959.8564664118719	1025.4433651796467	1101.2735415354678	989.6230689558507	1014.9121165502972	930.180502528576	1012.3474425429357	1063.4398873969155	951.2337694069431	1125.2866504009685	952.2429200975289	1019.9497438456216	999.4260368012602	1003.0537550679953	1007.1541444544491	1006.8302482306026	1009.8384226425826	1068.68424326642	1040.5148737515553	958.3848527102189
1046.0259520327097	1069.327652808369	964.7222824080762	946.8459275792519	954.508563506475	993.186061776875	1002.2516120696725	932.6557170405388	946.3780647052639	982.484135570837	959.8564664118719	1025.4433651796467	1101.2735415354678	989.6230689558507	1014.9121165502972	930.180502528576	1012.3474425429357	1063.4398873969155	951.2337694069431	1125.2866504009685	952.2429200975289	1019.9497438456216	999.4260368012602	1003.0537550679953	1007.1541444544491	1006.8302482306026	1009.8384226425826	1068.68424326642	1040.5148737515553	958.3848527102189
1046.0259520327097	1069.327652808369	964.7222824080762	946.8459275792519	954.508563506475	993.186061776875	1002.2516120696725	932.6557170405388	946.3780647052639	982.484135570837	959.8564664118719	1025.4433651796467	1101.2735415354678	989.6230689558507	1014.9121165502972	930.180502528576	946.4824076069125	1063.4398873969155	951.2337694069431	1125.2866504009685	952.2429200975289	1019.9497438456216	999.4260368012602	1003.0537550679953	1000.8816261595605	1006.8302482306026	1009.8384226425826	1068.68424326642	1040.5148737515553	958.3848527102189
1046.0259520327097	1069.327652808369	964.7222824080762	946.8459275792519	954.508563506475	993.186061776875	1002.2516120696725	932.6557170405388	946.3780647052639	982.484135570837	959.8564664118719	1025.4433651796467	1101.2735415354678	989.6230689558507	1014.9121165502972	930.180502528576	946.4824076069125	1063.4398873969155	951.2337694069431	1125.2866504009685	952.2429200975289	1019.9497438456216	999.4260368012602	1003.0537550679953	1000.8816261595605	1006.8302482306026	1009.8384226425826	1068.68424326642	1040.5148737515553	958.3848527102189
1046.0259520327097	1069.327652808369	964.7222824080762	946.8459275792519	954.508563506475	993.186061776875	1002.2516120696725	932.6557170405388	946.3780647052639	982.484135570837	959.8564664118719	1025.4433651796467	1101.2735415354678	989.6230689558507	1014.9121165502972	930.180502528576	946.4824076069125	1063.4398873969155	951.2337694069431	1125.2866504009685	952.2429200975289	1019.9497438456216	999.4260368012602	1003.0537550679953	1000.8816261595605	1006.8302482306026	1009.8384226425826	1068.68424326642	1040.5148737515553	958.3848527102189
1046.0259520327097	1069.327652808369	964.7222824080762	946.8459275792519	954.508563506475	993.186061776875	1002.2516120696725	932.6557170405388	946.3780647052639	982.484135570837	959.8564664118719	1025.4433651796467	1101.2735415354678	989.6230689558507	1014.9121165502972	930.180502528576	946.4824076069125	1063.4398873969155	951.2337694069431	1125.2866504009685	952.2429200975289	1019.9497438456216	999.4260368012602	1003.0537550679953	1000.8816261595605	1006.8302482306026	1009.8384226425826	1068.68424326642	1040.5148737515553	958.3848527102189
1046.0259520327097	1069.327652808369	964.7222824080762	946.8459275792519	954.508563506475	993.186061776875	1002.2516120696725	932.6557170405388	946.3780647052639	982.484135570837	959.8564664118719	1025.4433651796467	1101.2735415354678	989.6230689558507	1014.9121165502972	930.180502528576	946.4824076069125	1063.4398873969155	951.2337694069431	1125.2866504009685	952.2429200975289	1019.9497438456216	999.4260368012602	1003.0537550679953	1000.8816261595605	1006.8302482306026	1009.8384226425826	1068.68424326642	1040.5148737515553	958.3848527102189
1046.0259520327097	1069.327652808369	964.7222824080762	946.8459275792519	954.508563506475	993.186061776875	1002.2516120696725	924.9258011685868	946.3780647052639	982.484135570837	959.8564664118719	1025.4433651796467	1101.2735415354678	989.6230689558507	1014.9121165502972	930.180502528576	946.4824076069125	1063.4398873969155	951.2337694069431	1125.2866504009685	952.2429200975289	1019.9497438456216	999.4260368012602	1003.0537550679953	1000.8816261595605	1006.8302482306026	1009.8384226425826	1068.68424326642	1040.5148737515553	956.6743761189318
1046.0259520327097	1069.327652808369	964.7222824080762	946.8459275792519	954.508563506475	993.186061776875	1002.2516120696725	924.9258011685868	946.3780647052639	982.484135570837	959.8564664118719	1025.4433651796467	1079.7300769137282	989.6230689558507	1014.9121165502972	930.180502528576	946.4824076069125	1063.4398873969155	951.2337694069431	1125.2866504009685	952.2429200975289	1019.9497438456216	999.4260368012602	1003.0537550679953	1000.8816261595605	1006.8302482306026	1009.8384226425826	1068.68424326642	1040.5148737515553	956.6743761189318
1046.0259520327097	1069.327652808369	964.7222824080762	946.8459275792519	954.508563506475	984.6326693092283	1002.2516120696725	924.9258011685868	946.3780647052639	982.484135570837	959.8564664118719	1025.4433651796467	1079.7300769137282	989.6230689558507	1014.9121165502972	930.180502528576	946.4824076069125	1063.4398873969155	951.2337694069431	1125.2866504009685	952.2429200975289	1019.9497438456216	999.4260368012602	1003.0537550679953	1000.8816261595605	1006.8302482306026	1009.8384226425826	1068.68424326642	1040.5148737515553	935.8735419083271
1046.0259520327097	1069.327652808369	964.7222824080762	946.8459275792519	954.508563506475	983.193584924599	997.8895495418116	924.9258011685868	946.3780647052639	982.484135570837	959.8564664118719	1025.4433651796467	1079.7300769137282	989.6230689558507	1014.9121165502972	930.180502528576	946.4824076069125	1063.4398873969155	951.2337694069431	1125.2866504009685	952.2429200975289	1019.9497438456216	999.4260368012602	1003.0537550679953	1000.8816261595605	1006.8302482306026	1009.8384226425826	1068.68424326642	1040.5148737515553	935.8735419083271
1046.0259520327097	1069.327652808369	964.7222824080762	946.8459275792519	954.508563506475	959.4977491875223	997.8895495418116	924.9258011685868	946.3780647052639	982.484135570837	959.8564664118719	1025.4433651796467	1079.7300769137282	989.6230689558507	1014.9121165502972	930.180502528576	946.4824076069125	1063.4398873969155	951.2337694069431	1125.2866504009685	952.2429200975289	1010.257542946938	999.4260368012602	1003.0537550679953	1000.8816261595605	982.4233587102567	1009.8384226425826	1068.68424326642	1040.5148737515553	935.8735419083271
1046.0259520327097	1069.327652808369	964.7222824080762	946.8459275792519	954.508563506475	943.0968414227639	997.8895495418116	924.9258011685868	946.3780647052639	982.484135570837	959.8564664118719	1025.4433651796467	1079.7300769137282	989.6230689558507	1014.9121165502972	930.180502528576	946.4824076069125	1063.4398873969155	951.2337694069431	1125.2866504009685	952.2429200975289	1010.257542946938	999.4260368012602	1003.0537550679953	998.9021988598302	982.4233587102567	1009.8384226425826	1068.68424326642	1040.5148737515553	935.8735419083271
1046.0259520327097	1069.327652808369	964.7222824080762	946.8459275792519	954.508563506475	943.0968414227639	997.8895495418116	924.9258011685868	946.3780647052639	982.484135570837	959.8564664118719	1023.8419128545645	1079.7300769137282	989.6230689558507	1014.9121165502972	930.180502528576	946.4824076069125	1063.4398873969155	951.2337694069431	1125.2866504009685	952.2429200975289	1010.257542946938	999.4260368012602	1003.0537550679953	998.9021988598302	982.4233587102567	1009.8384226425826	1068.68424326642	1040.5148737515553	935.8735419083271
1046.0259520327097	1069.327652808369	964.7222824080762	946.8459275792519	954.508563506475	914.8963009559852	962.1162675724412	924.9258011685868	946.3780647052639	982.484135570837	959.8564664118719	1023.8419128545645	1079.7300769137282	989.6230689558507	1014.9121165502972	930.180502528576	946.4824076069125	1063.4398873969155	951.2337694069431	1125.2866504009685	952.2429200975289	1010.257542946938	999.4260368012602	1003.0537550679953	998.9021988598302	982.4233587102567	1009.8384226425826	1068.68424326642	1040.5148737515553	935.8735419083271
1046.0259520327097	1069.327652808369	964.7222824080762	946.8459275792519	954.508563506475	914.8963009559852	962.1162675724412	924.9258011685868	946.3780647052639	982.484135570837	959.8564664118719	1023.8419128545645	1079.7300769137282	989.6230689558507	1014.9121165502972	930.180502528576	946.4824076069125	1063.4398873969155	951.2337694069431	1125.2866504009685	952.2429200975289	1010.257542946938	999.4260368012602	1003.0537550679953	998.9021988598302	982.4233587102567	1009.8384226425826	1068.68424326642	1040.5148737515553	935.8735419083271
1046.0259520327097	1069.327652808369	964.7222824080762	946.8459275792519	954.508563506475	914.8963009559852	962.1162675724412	924.9258011685868	946.3780647052639	982.484135570837	959.8564664118719	971.2887880315913	1079.7300769137282	989.6230689558507	1014.9121165502972	930.180502528576	946.4824076069125	1063.4398873969155	951.2337694069431	1125.2866504009685	952.2429200975289	1010.257542946938	999.4260368012602	1003.0537550679953	998.9021988598302	982.4233587102567	1009.8384226425826	1068.68424326642	1040.5148737515553	935.8735419083271
1046.0259520327097	1069.327652808369	964.7222824080762	946.8459275792519	954.508563506475	914.8963009559852	962.1162675724412	924.9258011685868	946.3780647052639	982.484135570837	959.8564664118719	971.2887880315913	1079.7300769137282	989.6230689558507	1008.1532944317989	930.180502528576	946.4824076069125	1063.4398873969155	951.2337694069431	1125.2866504009685	912.6220641008005	1006.1649984466911	999.4260368012602	1003.0537550679953	998.9021988598302	982.4233587102567	1009.8384226425826	1068.68424326642	1040.5148737515553	935.8735419083271
1046.0259520327097	1069.327652808369	964.7222824080762	946.8459275792519	954.508563506475	914.8963009559852	962.1162675724412	924.9258011685868	946.3780647052639	947.7730265948139	959.8564664118719	971.2887880315913	1079.7300769137282	989.6230689558507	1008.1532944317989	930.180502528576	946.4824076069125	1063.4398873969155	951.2337694069431	1125.2866504009685	912.6220641008005	991.0453478256907	999.4260368012602	1003.0537550679953	953.7314587484849	982.4233587102567	1009.8384226425826	1068.68424326642	1040.5148737515553	935.8735419083271
1046.0259520327097	1069.327652808369	964.7222824080762	944.4744339256745	954.508563506475	914.8963009559852	962.1162675724412	924.9258011685868	946.3780647052639	947.7730265948139	959.8564664118719	971.2887880315913	1079.7300769137282	989.6230689558507	1008.1532944317989	930.180502528576	946.4824076069125	1063.4398873969155	951.2337694069431	1125.2866504009685	912.6220641008005	991.0453478256907	999.4260368012602	1003.0537550679953	953.7314587484849	982.4233587102567	1009.8384226425826	1068.68424326642	1040.5148737515553	935.8735419083271
1046.0259520327097	1069.327652808369	964.7222824080762	944.4744339256745	954.508563506475	914.8963009559852	962.1162675724412	924.9258011685868	946.3780647052639	947.7730265948139	959.8564664118719	971.2887880315913	1079.7300769137282	989.6230689558507	1008.1532944317989	930.180502528576	946.4824076069125	1063.4398873969155	951.2337694069431	1125.2866504009685	912.6220641008005	991.0453478256907	999.4260368012602	1003.0537550679953	953.7314587484849	982.4233587102567	1009.8384226425826	1068.68424326642	1040.5148737515553	935.8735419083271
1046.0259520327097	1069.327652808369	964.7222824080762	944.4744339256745	954.508563506475	914.8963009559852	962.1162675724412	924.9258011685868	946.3780647052639	947.7730265948139	959.8564664118719	971.2887880315913	1079.7300769137282	989.6230689558507	1008.1532944317989	930.180502528576	946.4824076069125	1063.4398873969155	951.2337694069431	1125.2866504009685	912.6220641008005	991.0453478256907	999.4260368012602	1003.0537550679953	953.7314587484849	982.4233587102567	1009.8384226425826	1068.68424326642	1040.5148737515553	935.8735419083271
1046.0259520327097	1069.327652808369	964.7222824080762	944.4744339256745	954.508563506475	914.8963009559852	962.1162675724412	924.9258011685868	946.3780647052639	947.7730265948139	959.8564664118719	971.2887880315913	1079.7300769137282	989.6230689558507	987.5133988414108	930.180502528576	946.4824076069125	1063.4398873969155	942.3007705277535	1125.2866504009685	912.6220641008005	991.0453478256907	999.4260368012602	1003.0537550679953	953.7314587484849	982.4233587102567	1009.8384226425826	1068.68424326642	1040.5148737515553	935.8735419083271
1046.0259520327097	1069.327652808369	964.7222824080762	944.4744339256745	954.508563506475	914.8963009559852	962.1162675724412	924.9258011685868	946.3780647052639	947.7730265948139	959.8564664118719	971.2887880315913	1079.7300769137282	989.6230689558507	987.5133988414108	930.180502528576	946.4824076069125	1063.4398873969155	942.3007705277535	1125.2866504009685	912.6220641008005	991.0453478256907	999.4260368012602	1003.0537550679953	953.7314587484849	982.4233587102567	1009.8384226425826	1068.68424326642	1040.5148737515553	935.8735419083271
1046.0259520327097	1069.327652808369	964.7222824080762	944.4744339256745	954.508563506475	914.8963009559852	948.348412510859	924.9258011685868	946.3780647052639	947.7730265948139	959.8564664118719	971.2887880315913	1079.7300769137282	989.6230689558507	987.5133988414108	930.180502528576	946.4824076069125	1063.4398873969155	942.3007705277535	1125.2866504009685	912.6220641008005	991.0453478256907	999.4260368012602	1003.0537550679953	953.7314587484849	982.4233587102567	1009.8384226425826	1068.68424326642	1040.5148737515553	935.8735419083271
1046.0259520327097	1069.327652808369	964.7222824080762	944.4744339256745	954.508563506475	914.8963009559852	948.348412510859	924.9258011685868	946.3780647052639	947.7730265948139	959.8564664118719	971.2887880315913	1079.7300769137282	989.6230689558507	987.5133988414108	930.180502528576	946.4824076069125	1063.4398873969155	942.3007705277535	1125.2866504009685	912.6220641008005	991.0453478256907	999.4260368012602	1003.0537550679953	953.7314587484849	982.4233587102567	1009.8384226425826	1068.68424326642	1040.5148737515553	935.8735419083271
1046.0259520327097	1069.327652808369	964.7222824080762	944.4744339256745	954.508563506475	914.8963009559852	948.348412510859	924.9258011685868	946.3780647052639	947.7730265948139	959.8564664118719	971.2887880315913	1079.7300769137282	989.6230689558507	987.5133988414108	930.180502528576	946.4824076069125	1063.4398873969155	942.3007705277535	1125.2866504009685	912.6220641008005	991.0453478256907	999.4260368012602	1003.0537550679953	953.7314587484849	963.8353953895264	1009.8384226425826	1068.68424326642	1040.5148737515553	935.8735419083271
1046.0259520327097	1069.327652808369	964.7222824080762	944.4744339256745	954.508563506475	914.8963009559852	944.4045931418358	924.9258011685868	946.3780647052639	947.7730265948139	959.8564664118719	971.2887880315913	1079.7300769137282	989.6230689558507	987.5133988414108	930.180502528576	946.4824076069125	1063.4398873969155	942.3007705277535	1125.2866504009685	912.6220641008005	991.0453478256907	999.4260368012602	1003.0537550679953	953.7314587484849	963.8353953895264	1009.8384226425826	1068.68424326642	1040.5148737515553	935.8735419083271
1046.0259520327097	1069.327652808369	964.7222824080762	944.4744339256745	954.508563506475	914.8963009559852	944.4045931418358	924.9258011685868	946.3780647052639	947.7730265948139	959.8564664118719	971.2887880315913	1079.7300769137282	989.6230689558507	987.5133988414108	930.180502528576	946.4824076069125	1063.4398873969155	942.3007705277535	1125.2866504009685	912.6220641008005	991.0453478256907	999.4260368012602	1003.0537550679953	953.7314587484849	963.8353953895264	1009.8384226425826	1068.68424326642	1040.5148737515553	935.8735419083271
1046.0259520327097	1069.327652808369	964.7222824080762	944.4744339256745	954.508563506475	914.8963009559852	944.4045931418358	924.9258011685868	946.3780647052639	947.7730265948139	959.8564664118719	971.2887880315913	1079.7300769137282	989.6230689558507	987.5133988414108	930.180502528576	946.4824076069125	1063.4398873969155	931.2334638597367	1125.2866504009685	912.6220641008005	991.0453478256907	999.4260368012602	1003.0537550679953	953.7314587484849	963.8353953895264	1009.8384226425826	1068.68424326642	1040.5148737515553	935.8735419083271
1046.0259520327097	1069.327652808369	964.7222824080762	944.4744339256745	954.508563506475	914.8963009559852	944.4045931418358	924.9258011685868	946.3780647052639	947.7730265948139	959.8564664118719	971.2887880315913	1079.7300769137282	989.6230689558507	987.5133988414108	930.180502528576	946.4824076069125	1063.4398873969155	931.2334638597367	1125.2866504009685	912.6220641008005	991.0453478256907	999.4260368012602	1003.0537550679953	953.7314587484849	963.8353953895264	1009.8384226425826	1068.68424326642	1040.5148737515553	935.8735419083271
1046.0259520327097	1069.327652808369	964.7222824080762	944.4744339256745	954.508563506475	914.8963009559852	944.4045931418358	924.9258011685868	946.3780647052639	947.7730265948139	959.8564664118719	971.2887880315913	1079.7300769137282	989.6230689558507	987.5133988414108	930.180502528576	946.4824076069125	1063.4398873969155	931.2334638597367	1125.2866504009685	912.6220641008005	991.0453478256907	999.4260368012602	1003.0537550679953	953.7314587484849	957.0688278481732	1009.8384226425826	1068.68424326642	1040.5148737515553	935.8735419083271
1046.0259520327097	1069.327652808369	964.7222824080762	944.4744339256745	954.508563506475	914.8963009559852	944.4045931418358	924.1979371879563	946.3780647052639	947.7730265948139	959.8564664118719	971.2887880315913	1079.7300769137282	989.6230689558507	987.5133988414108	930.180502528576	946.4824076069125	1063.4398873969155	931.2334638597367	1125.2866504009685	912.6220641008005	991.0453478256907	999.4260368012602	1003.0537550679953	953.7314587484849	957.0688278481732	1009.8384226425826	1068.68424326642	1040.5148737515553	935.8735419083271
1046.0259520327097	1069.327652808369	964.7222824080762	944.4744339256745	954.508563506475	914.8963009559852	944.4045931418358	924.1979371879563	946.3780647052639	947.7730265948139	959.8564664118719	971.2887880315913	1079.7300769137282	989.6230689558507	987.5133988414108	930.180502528576	946.4824076069125	1063.4398873969155	931.2334638597367	1125.2866504009685	912.6220641008005	991.0453478256907	999.4260368012602	1003.0537550679953	953.7314587484849	957.0688278481732	1009.8384226425826	1068.68424326642	1040.5148737515553	935.8735419083271
1046.0259520327097	1069.327652808369	964.7222824080762	944.4744339256745	954.508563506475	914.8963009559852	944.4045931418358	924.1979371879563	946.3780647052639	947.7730265948139	959.8564664118719	971.2887880315913	1079.7300769137282	989.6230689558507	987.5133988414108	930.180502528576	946.4824076069125	1063.4398873969155	931.2334638597367	1125.2866504009685	912.6220641008005	991.0453478256907	999.4260368012602	1003.0537550679953	953.7314587484849	957.0688278481732	1009.8384226425826	1068.68424326642	1040.5148737515553	935.8735419083271
1046.0259520327097	1069.327652808369	964.7222824080762	944.4744339256745	954.508563506475	914.8963009559852	944.4045931418358	924.1979371879563	946.3780647052639	947.7730265948139	959.8564664118719	971.2887880315913	1079.7300769137282	989.6230689558507	987.5133988414108	930.180502528576	946.4824076069125	1063.4398873969155	931.2334638597367	1125.2866504009685	912.6220641008005	991.0453478256907	999.4260368012602	1003.0537550679953	953.7314587484849	957.0688278481732	1009.8384226425826	1068.68424326642	1040.5148737515553	935.8735419083271
1046.0259520327097	1069.327652808369	964.7222824080762	944.4744339256745	954.508563506475	914.8963009559852	944.4045931418358	924.1979371879563	946.3780647052639	947.7730265948139	959.8564664118719	971.2887880315913	1079.7300769137282	989.6230689558507	987.5133988414108	930.180502528576	946.4824076069125	1063.4398873969155	931.2334638597367	1125.2866504009685	912.6220641008005	991.0453478256907	999.4260368012602	1003.0537550679953	953.7314587484849	957.0688278481732	1009.8384226425826	1068.68424326642	1040.5148737515553	935.8735419083271
1046.0259520327097	1069.327652808369	964.7222824080762	944.4744339256745	954.508563506475	914.8963009559852	944.4045931418358	924.1979371879563	946.3780647052639	947.7730265948139	959.8564664118719	971.2887880315913	1079.7300769137282	989.6230689558507	987.5133988414108	930.180502528576	946.4824076069125	1063.4398873969155	931.2334638597367	1125.2866504009685	912.6220641008005	991.0453478256907	999.4260368012602	1003.0537550679953	953.7314587484849	957.0688278481732	1009.8384226425826	1068.68424326642	1040.5148737515553	935.8735419083271
1046.0259520327097	1069.327652808369	964.7222824080762	944.4744339256745	954.508563506475	914.8963009559852	944.4045931418358	924.1979371879563	946.3780647052639	947.7730265948139	959.8564664118719	971.2887880315913	1079.7300769137282	989.6230689558507	987.5133988414108	930.180502528576	946.4824076069125	1063.4398873969155	931.2334638597367	1125.2866504009685	912.6220641008005	991.0453478256907	999.4260368012602	1003.0537550679953	953.7314587484849	957.0688278481732	1009.8384226425826	1068.68424326642	1040.5148737515553	935.8735419083271
1046.0259520327097	1069.327652808369	964.7222824080762	944.4744339256745	954.508563506475	914.8963009559852	933.3550569122222	924.1979371879563	946.3780647052639	947.7730265948139	959.8564664118719	971.2887880315913	1079.7300769137282	989.6230689558507	987.5133988414108	930.180502528576	946.4824076069125	1063.4398873969155	931.2334638597367	1125.2866504009685	912.6220641008005	991.0453478256907	999.4260368012602	1003.0537550679953	953.7314587484849	957.0688278481732	1009.8384226425826	1068.68424326642	1040.5148737515553	935.8735419083271
1046.0259520327097	1069.327652808369	964.7222824080762	944.4744339256745	954.508563506475	914.8963009559852	933.3550569122222	924.1979371879563	946.3780647052639	947.7730265948139	959.8564664118719	971.2887880315913	1079.7300769137282	989.6230689558507	987.5133988414108	930.180502528576	946.4824076069125	1063.4398873969155	931.2334638597367	1125.2866504009685	912.6220641008005	991.0453478256907	999.4260368012602	1003.0537550679953	953.7314587484849	957.0688278481732	1009.8384226425826	1057.295570771049	1040.5148737515553	935.8735419083271
1046.0259520327097	1069.327652808369	964.7222824080762	944.4744339256745	954.508563506475	914.8963009559852	933.3550569122222	924.1979371879563	946.3780647052639	947.7730265948139	959.8564664118719	971.2887880315913	1079.7300769137282	989.6230689558507	987.5133988414108	930.180502528576	946.4824076069125	1063.4398873969155	931.2334638597367	1116.8911145762206	912.6220641008005	991.0453478256907	999.4260368012602	1003.0537550679953	953.7314587484849	957.0688278481732	1009.8384226425826	1057.295570771049	1040.5148737515553	935.8735419083271
1046.0259520327097	1069.327652808369	964.7222824080762	944.4744339256745	954.508563506475	914.8963009559852	933.3550569122222	924.1979371879563	946.3780647052639	947.7730265948139	959.8564664118719	971.2887880315913	1079.7300769137282	989.6230689558507	987.5133988414108	930.180502528576	946.4824076069125	1063.4398873969155	931.2334638597367	1116.8911145762206	912.6220641008005	991.0453478256907	999.4260368012602	1003.0537550679953	953.7314587484849	957.0688278481732	1009.8384226425826	1057.295570771049	1040.5148737515553	935.8735419083271
1046.0259520327097	1069.327652808369	964.7222824080762	944.4744339256745	954.508563506475	914.8963009559852	933.3550569122222	924.1979371879563	946.3780647052639	947.7730265948139	959.8564664118719	971.2887880315913	1079.7300769137282	989.6230689558507	987.5133988414108	930.180502528576	946.4824076069125	1063.4398873969155	931.2334638597367	1116.8911145762206	912.6220641008005	991.0453478256907	999.4260368012602	1003.0537550679953	953.7314587484849	957.0688278481732	1009.8384226425826	1057.295570771049	1040.5148737515553	935.8735419083271
1046.0259520327097	1069.327652808369	964.7222824080762	944.4744339256745	954.508563506475	914.8963009559852	933.3550569122222	924.1979371879563	946.3780647052639	947.7730265948139	959.8564664118719	971.2887880315913	1074.6665904270365	989.6230689558507	987.5133988414108	930.180502528576	946.4824076069125	1063.4398873969155	927.6461548919006	1116.8911145762206	912.6220641008005	991.0453478256907	999.4260368012602	1003.0537550679953	953.7314587484849	957.0688278481732	1009.8384226425826	1057.295570771049	1040.5148737515553	935.8735419083271
1046.0259520327097	1069.327652808369	964.7222824080762	944.4744339256745	954.508563506475	914.8963009559852	933.3550569122222	924.1979371879563	946.3780647052639	947.7730265948139	959.8564664118719	971.2887880315913	1074.6665904270365	989.6230689558507	987.5133988414108	930.180502528576	946.4824076069125	1063.4398873969155	927.6461548919006	1116.8911145762206	912.6220641008005	991.0453478256907	999.4260368012602	1003.0537550679953	953.7314587484849	957.0688278481732	1009.8384226425826	1057.295570771049	1040.5148737515553	935.8735419083271
1046.0259520327097	1069.327652808369	964.7222824080762	944.4744339256745	954.508563506475	914.8963009559852	933.3550569122222	924.1979371879563	946.3780647052639	947.7730265948139	959.8564664118719	971.2887880315913	1074.6665904270365	989.6230689558507	987.5133988414108	930.180502528576	946.4824076069125	1063.4398873969155	923.2268490306209	1116.8911145762206	912.6220641008005	991.0453478256907	999.4260368012602	1003.0537550679953	953.7314587484849	957.0688278481732	1009.8384226425826	1057.295570771049	1040.5148737515553	935.8735419083271
1046.0259520327097	1069.327652808369	964.7222824080762	944.4744339256745	954.508563506475	914.8963009559852	933.3550569122222	924.1979371879563	946.3780647052639	947.7730265948139	959.8564664118719	971.2887880315913	1070.920046691503	989.6230689558507	987.5133988414108	930.180502528576	946.4824076069125	1063.4398873969155	923.2268490306209	1116.8911145762206	912.6220641008005	991.0453478256907	999.4260368012602	1003.0537550679953	953.7314587484849	957.0688278481732	1009.8384226425826	1057.295570771049	1040.5148737515553	909.0083645255438
1046.0259520327097	1069.327652808369	964.7222824080762	944.4744339256745	954.508563506475	909.1661573246718	933.3550569122222	924.1979371879563	946.3780647052639	947.7730265948139	959.8564664118719	971.2887880315913	1070.920046691503	989.6230689558507	987.5133988414108	930.180502528576	946.4824076069125	1063.4398873969155	923.2268490306209	1116.8911145762206	912.6220641008005	991.0453478256907	999.4260368012602	1003.0537550679953	953.7314587484849	957.0688278481732	1009.8384226425826	1057.295570771049	1040.5148737515553	909.0083645255438
1046.0259520327097	1069.327652808369	964.7222824080762	944.4744339256745	954.508563506475	909.1661573246718	933.3550569122222	924.1979371879563	946.3780647052639	947.7730265948139	959.8564664118719	971.2887880315913	1070.920046691503	989.6230689558507	987.5133988414108	930.180502528576	946.4824076069125	1063.4398873969155	923.2268490306209	1116.8911145762206	912.6220641008005	991.0453478256907	999.4260368012602	1003.0537550679953	953.7314587484849	957.0688278481732	1009.8384226425826	1057.295570771049	1040.5148737515553	909.0083645255438
1046.0259520327097	1069.327652808369	964.7222824080762	944.4744339256745	954.508563506475	909.1661573246718	933.3550569122222	924.1979371879563	946.3780647052639	947.7730265948139	959.8564664118719	971.2887880315913	1070.920046691503	989.6230689558507	987.5133988414108	930.180502528576	946.4824076069125	1063.4398873969155	923.2268490306209	1116.8911145762206	912.6220641008005	991.0453478256907	999.4260368012602	1003.0537550679953	953.7314587484849	957.0688278481732	1009.8384226425826	1057.295570771049	1040.5148737515553	909.0083645255438
1046.0259520327097	1069.327652808369	955.6125043185185	944.4744339256745	954.508563506475	898.5844406213139	933.3550569122222	924.1979371879563	946.3780647052639	947.7730265948139	959.8564664118719	971.2887880315913	1070.920046691503	989.6230689558507	987.5133988414108	930.180502528576	946.4824076069125	1063.4398873969155	923.2268490306209	1116.8911145762206	912.6220641008005	991.0453478256907	999.4260368012602	1003.0537550679953	953.7314587484849	957.0688278481732	1009.8384226425826	1057.295570771049	1040.5148737515553	909.0083645255438
1046.0259520327097	1069.327652808369	955.6125043185185	944.4744339256745	954.508563506475	898.5844406213139	933.3550569122222	924.1979371879563	946.3780647052639	947.7730265948139	959.8564664118719	971.2887880315913	1070.920046691503	989.6230689558507	987.5133988414108	930.180502528576	946.4824076069125	1063.4398873969155	923.2268490306209	1116.8911145762206	912.6220641008005	991.0453478256907	999.4260368012602	1003.0537550679953	953.7314587484849	957.0688278481732	1009.8384226425826	1057.295570771049	1040.5148737515553	909.0083645255438
1046.0259520327097	1069.327652808369	955.6125043185185	944.4744339256745	954.508563506475	898.5844406213139	933.3550569122222	917.8226449891645	946.3780647052639	947.7730265948139	959.8564664118719	971.2887880315913	1070.920046691503	989.6230689558507	987.5133988414108	930.180502528576	946.4824076069125	1063.4398873969155	923.2268490306209	1116.8911145762206	912.6220641008005	991.0453478256907	999.4260368012602	1003.0537550679953	953.7314587484849	939.2821566306012	1009.8384226425826	1057.295570771049	1040.5148737515553	897.7506079977431
1046.0259520327097	1069.327652808369	955.6125043185185	944.4744339256745	954.508563506475	898.5844406213139	933.3550569122222	917.8226449891645	946.3780647052639	947.7730265948139	959.8564664118719	971.2887880315913	1070.920046691503	989.6230689558507	987.5133988414108	930.180502528576	946.4824076069125	1063.4398873969155	923.2268490306209	1116.8911145762206	912.6220641008005	991.0453478256907	999.4260368012602	1003.0537550679953	953.7314587484849	939.2821566306012	1009.8384226425826	1057.295570771049	1040.5148737515553	897.7506079977431
1046.0259520327097	1069.327652808369	955.6125043185185	944.4744339256745	954.508563506475	898.5844406213139	933.3550569122222	917.8226449891645	946.3780647052639	947.7730265948139	959.8564664118719	971.2887880315913	1070.920046691503	989.6230689558507	987.5133988414108	930.180502528576	946.4824076069125	1063.4398873969155	923.2268490306209	1116.8911145762206	912.6220641008005	991.0453478256907	999.4260368012602	1003.0537550679953	953.7314587484849	939.2821566306012	1009.8384226425826	1057.295570771049	1040.5148737515553	897.7506079977431
1046.0259520327097	1069.327652808369	955.6125043185185	944.4744339256745	954.508563506475	898.5844406213139	933.3550569122222	917.8226449891645	946.3780647052639	947.7730265948139	959.8564664118719	971.2887880315913	1070.920046691503	989.6230689558507	987.5133988414108	930.180502528576	946.4824076069125	1063.4398873969155	923.2268490306209	1116.8911145762206	912.6220641008005	991.0453478256907	999.4260368012602	1003.0537550679953	953.7314587484849	939.2821566306012	1009.8384226425826	1057.295570771049	1040.5148737515553	897.7506079977431
1046.0259520327097	1069.327652808369	954.9448232781142	944.4744339256745	954.508563506475	898.5844406213139	933.3550569122222	917.8226449891645	946.3780647052639	947.7730265948139	959.8564664118719	971.2887880315913	1070.920046691503	989.6230689558507	987.5133988414108	930.180502528576	946.4824076069125	1063.4398873969155	923.2268490306209	1116.8911145762206	912.6220641008005	991.0453478256907	999.4260368012602	1003.0537550679953	953.7314587484849	939.2821566306012	1009.8384226425826	1057.295570771049	1040.5148737515553	897.7506079977431
1046.0259520327097	1069.327652808369	954.9448232781142	944.4744339256745	954.508563506475	898.5844406213139	933.3550569122222	917.8226449891645	946.3780647052639	947.7730265948139	959.8564664118719	971.2887880315913	1070.920046691503	989.6230689558507	987.5133988414108	930.180502528576	946.4824076069125	1063.4398873969155	923.2268490306209	1116.8911145762206	912.6220641008005	991.0453478256907	999.4260368012602	1003.0537550679953	953.7314587484849	939.2821566306012	1009.8384226425826	1057.295570771049	1040.5148737515553	897.7506079977431
1046.0259520327097	1069.327652808369	954.9448232781142	944.4744339256745	954.508563506475	898.5844406213139	933.3550569122222	917.8226449891645	946.3780647052639	947.7730265948139	959.8564664118719	971.2887880315913	1070.920046691503	989.6230689558507	987.5133988414108	924.5844027178937	946.4824076069125	1063.4398873969155	923.2268490306209	1116.8911145762206	912.6220641008005	991.0453478256907	999.4260368012602	1003.0537550679953	953.7314587484849	939.2821566306012	1009.8384226425826	1057.295570771049	1040.5148737515553	897.7506079977431
1046.0259520327097	1069.327652808369	954.9448232781142	944.4744339256745	954.508563506475	898.5844406213139	933.3550569122222	904.554523880574	946.3780647052639	947.7730265948139	959.8564664118719	971.2887880315913	1070.920046691503	989.6230689558507	987.5133988414108	924.5844027178937	946.4824076069125	1063.4398873969155	923.2268490306209	1116.8911145762206	912.6220641008005	991.0453478256907	999.4260368012602	1003.0537550679953	953.7314587484849	939.2821566306012	1009.8384226425826	1057.295570771049	1040.5148737515553	897.7506079977431
1046.0259520327097	1069.327652808369	954.9448232781142	944.4744339256745	954.508563506475	898.5844406213139	933.3550569122222	904.554523880574	946.3780647052639	947.7730265948139	959.8564664118719	971.2887880315913	1055.5119932858493	989.6230689558507	987.5133988414108	924.5844027178937	946.4824076069125	1063.4398873969155	923.2268490306209	1116.8911145762206	912.6220641008005	991.0453478256907	999.4260368012602	1003.0537550679953	953.7314587484849	939.2821566306012	1009.8384226425826	1057.295570771049	1040.5148737515553	897.7506079977431
1046.0259520327097	1069.327652808369	954.9448232781142	944.4744339256745	954.508563506475	898.5844406213139	933.3550569122222	904.554523880574	946.3780647052639	947.7730265948139	959.8564664118719	971.2887880315913	1055.5119932858493	989.6230689558507	987.5133988414108	924.5844027178937	946.4824076069125	1063.4398873969155	923.2268490306209	1116.8911145762206	912.6220641008005	991.0453478256907	999.4260368012602	1003.0537550679953	953.7314587484849	939.2821566306012	1009.8384226425826	1057.295570771049	1040.5148737515553	897.7506079977431
1046.0259520327097	1069.327652808369	954.9448232781142	944.4744339256745	954.508563506475	898.5844406213139	933.3550569122222	904.554523880574	946.3780647052639	947.7730265948139	959.8564664118719	971.2887880315913	1055.5119932858493	989.6230689558507	987.5133988414108	924.5844027178937	946.4824076069125	1063.4398873969155	923.2268490306209	1116.8911145762206	912.6220641008005	991.0453478256907	999.4260368012602	1003.0537550679953	953.7314587484849	939.2821566306012	1009.8384226425826	1057.295570771049	1040.5148737515553	897.7506079977431
1046.0259520327097	1069.327652808369	954.9448232781142	944.4744339256745	954.508563506475	898.5844406213139	933.3550569122222	904.554523880574	946.3780647052639	947.7730265948139	959.8564664118719	971.2887880315913	1055.5119932858493	989.6230689558507	987.5133988414108	924.5844027178937	946.4824076069125	1063.4398873969155	923.2268490306209	1116.8911145762206	912.6220641008005	991.0453478256907	999.4260368012602	1003.0537550679953	953.7314587484849	939.2821566306012	1009.8384226425826	1057.295570771049	1040.5148737515553	897.7506079977431
1046.0259520327097	1069.327652808369	954.9448232781142	944.4744339256745	954.508563506475	898.5844406213139	933.3550569122222	904.554523880574	946.3780647052639	947.7730265948139	959.8564664118719	971.2887880315913	1055.5119932858493	989.6230689558507	987.5133988414108	924.5844027178937	946.4824076069125	1063.4398873969155	923.2268490306209	1098.8491685640536	912.6220641008005	991.0453478256907	999.4260368012602	1003.0537550679953	953.7314587484849	939.2821566306012	1009.8384226425826	1057.295570771049	1040.5148737515553	897.7506079977431
1046.0259520327097	1069.327652808369	954.9448232781142	944.4744339256745	954.508563506475	898.5844406213139	933.3550569122222	904.554523880574	946.3780647052639	947.7730265948139	959.8564664118719	971.2887880315913	1055.5119932858493	989.6230689558507	987.5133988414108	924.5844027178937	946.4824076069125	1063.4398873969155	923.2268490306209	1098.8491685640536	912.6220641008005	991.0453478256907	999.4260368012602	1003.0537550679953	953.7314587484849	929.0931361496732	1009.8384226425826	1057.295570771049	1040.5148737515553	897.7506079977431
1046.0259520327097	1069.327652808369	954.9448232781142	944.4744339256745	954.508563506475	898.5844406213139	933.3550569122222	904.554523880574	946.3780647052639	947.7730265948139	959.8564664118719	971.2887880315913	1055.5119932858493	989.6230689558507	987.5133988414108	924.5844027178937	946.4824076069125	1063.4398873969155	910.7373391114547	1098.8491685640536	912.6220641008005	991.0453478256907	999.4260368012602	1003.0537550679953	953.7314587484849	929.0931361496732	1009.8384226425826	1057.295570771049	1040.5148737515553	897.7506079977431
1046.0259520327097	1069.327652808369	954.9448232781142	944.4744339256745	954.508563506475	898.5844406213139	933.3550569122222	904.554523880574	946.3780647052639	947.7730265948139	959.8564664118719	971.2887880315913	1055.5119932858493	989.6230689558507	987.5133988414108	924.5844027178937	946.4824076069125	1063.4398873969155	910.7373391114547	1098.8491685640536	912.6220641008005	991.0453478256907	999.4260368012602	1003.0537550679953	953.7314587484849	929.0931361496732	1009.8384226425826	1057.295570771049	1040.5148737515553	897.7506079977431
1046.0259520327097	1069.327652808369	954.9448232781142	944.4744339256745	954.508563506475	898.5844406213139	933.3550569122222	904.554523880574	946.3780647052639	947.7730265948139	959.8564664118719	971.2887880315913	1055.5119932858493	989.6230689558507	987.5133988414108	924.5844027178937	946.4824076069125	1063.4398873969155	910.7373391114547	1098.8491685640536	912.6220641008005	991.0453478256907	999.4260368012602	1003.0537550679953	953.7314587484849	929.0931361496732	1009.8384226425826	1057.295570771049	1040.5148737515553	897.7506079977431
1046.0259520327097	1069.327652808369	954.9448232781142	944.4744339256745	954.508563506475	898.5844406213139	933.3550569122222	904.554523880574	946.3780647052639	947.7730265948139	959.8564664118719	971.2887880315913	1055.5119932858493	989.6230689558507	987.5133988414108	924.5844027178937	946.4824076069125	1063.4398873969155	910.7373391114547	1098.8491685640536	912.6220641008005	991.0453478256907	999.4260368012602	1003.0537550679953	953.7314587484849	929.0931361496732	1009.8384226425826	1057.295570771049	1040.5148737515553	897.7506079977431
1046.0259520327097	1069.327652808369	954.9448232781142	944.4744339256745	954.508563506475	898.5844406213139	933.3550569122222	904.554523880574	946.3780647052639	947.7730265948139	959.8564664118719	971.2887880315913	1055.5119932858493	989.6230689558507	987.5133988414108	924.5844027178937	946.4824076069125	1063.4398873969155	910.7373391114547	1098.8491685640536	912.6220641008005	991.0453478256907	999.4260368012602	1003.0537550679953	953.7314587484849	929.0931361496732	1009.8384226425826	1057.295570771049	1040.5148737515553	897.7506079977431
1046.0259520327097	1069.327652808369	954.9448232781142	944.4744339256745	954.508563506475	898.5844406213139	933.3550569122222	904.554523880574	946.3780647052639	947.7730265948139	959.8564664118719	971.2887880315913	1055.5119932858493	989.6230689558507	987.5133988414108	924.5844027178937	946.4824076069125	1063.4398873969155	910.7373391114547	1098.8491685640536	899.1473147912156	991.0453478256907	999.4260368012602	1003.0537550679953	953.7314587484849	929.0931361496732	1009.8384226425826	1057.295570771049	1040.5148737515553	897.7506079977431
1046.0259520327097	1069.327652808369	954.9448232781142	944.4744339256745	954.508563506475	898.5844406213139	933.3550569122222	904.554523880574	946.3780647052639	947.7730265948139	959.8564664118719	971.2887880315913	1055.5119932858493	989.6230689558507	987.5133988414108	924.5844027178937	946.4824076069125	1063.4398873969155	910.7373391114547	1098.8491685640536	899.1473147912156	991.0453478256907	999.4260368012602	1003.0537550679953	953.7314587484849	929.0931361496732	1004.0167547749165	1057.295570771049	1040.5148737515553	897.7506079977431
1046.0259520327097	1069.327652808369	954.9448232781142	944.4744339256745	954.508563506475	898.5844406213139	933.3550569122222	904.554523880574	946.3780647052639	947.7730265948139	959.8564664118719	971.2887880315913	1055.5119932858493	989.6230689558507	987.5133988414108	924.5844027178937	946.4824076069125	1063.4398873969155	910.7373391114547	1098.8491685640536	899.1473147912156	991.0453478256907	999.4260368012602	1003.0537550679953	953.7314587484849	929.0931361496732	1004.0167547749165	1057.295570771049	1040.5148737515553	897.7506079977431
1046.0259520327097	1069.327652808369	954.9448232781142	944.4744339256745	954.508563506475	898.5844406213139	933.3550569122222	904.554523880574	946.3780647052639	947.7730265948139	959.8564664118719	971.2887880315913	1055.5119932858493	989.6230689558507	987.5133988414108	924.5844027178937	946.4824076069125	1063.4398873969155	910.7373391114547	1098.8491685640536	899.1473147912156	991.0453478256907	999.4260368012602	1003.0537550679953	953.7314587484849	929.0931361496732	1004.0167547749165	1057.295570771049	1040.5148737515553	897.7506079977431
1046.0259520327097	1069.327652808369	954.9448232781142	944.4744339256745	954.508563506475	898.5844406213139	933.3550569122222	904.554523880574	946.3780647052639	947.7730265948139	959.8564664118719	971.2887880315913	1055.5119932858493	989.6230689558507	987.5133988414108	924.5844027178937	946.4824076069125	1063.4398873969155	910.7373391114547	1098.8491685640536	899.1473147912156	991.0453478256907	999.4260368012602	1003.0537550679953	953.7314587484849	929.0931361496732	1004.0167547749165	1057.295570771049	1036.45729444114	897.7506079977431
1046.0259520327097	1069.327652808369	954.9448232781142	944.4744339256745	954.508563506475	898.5844406213139	933.3550569122222	904.554523880574	946.3780647052639	947.7730265948139	959.8564664118719	971.2887880315913	1055.5119932858493	989.6230689558507	987.5133988414108	924.5844027178937	946.4824076069125	1063.4398873969155	910.7373391114547	1098.8491685640536	899.1473147912156	991.0453478256907	999.4260368012602	1003.0537550679953	953.7314587484849	929.0931361496732	1004.0167547749165	1057.295570771049	1036.45729444114	897.7506079977431
1046.0259520327097	1069.327652808369	954.9448232781142	944.4744339256745	954.508563506475	898.5844406213139	933.3550569122222	904.554523880574	946.3780647052639	947.7730265948139	959.8564664118719	971.2887880315913	1055.5119932858493	989.6230689558507	987.5133988414108	924.5844027178937	946.4824076069125	1063.4398873969155	910.7373391114547	1098.8491685640536	899.1473147912156	991.0453478256907	999.4260368012602	1003.0537550679953	953.7314587484849	929.0931361496732	1004.0167547749165	1057.295570771049	1036.45729444114	897.7506079977431
1046.0259520327097	1069.327652808369	954.9448232781142	944.4744339256745	954.508563506475	898.5844406213139	933.3550569122222	904.554523880574	946.3780647052639	947.7730265948139	959.8564664118719	971.2887880315913	1055.5119932858493	989.6230689558507	987.5133988414108	924.5844027178937	946.4824076069125	1063.4398873969155	910.7373391114547	1098.8491685640536	899.1473147912156	983.9597961832283	999.4260368012602	1003.0537550679953	953.7314587484849	929.0931361496732	1004.0167547749165	1057.295570771049	1036.45729444114	897.7506079977431
1046.0259520327097	1069.327652808369	954.9448232781142	944.4744339256745	954.508563506475	898.5844406213139	933.3550569122222	904.554523880574	946.3780647052639	947.7730265948139	959.8564664118719	971.2887880315913	1055.5119932858493	989.6230689558507	987.5133988414108	924.5844027178937	946.4824076069125	1063.4398873969155	910.7373391114547	1098.8491685640536	899.1473147912156	983.9597961832283	999.4260368012602	1003.0537550679953	953.7314587484849	929.0931361496732	1004.0167547749165	1057.295570771049	1032.4926280657824	897.7506079977431
1046.0259520327097	1069.327652808369	954.9448232781142	944.4744339256745	954.508563506475	898.5844406213139	933.3550569122222	904.554523880574	946.3780647052639	947.7730265948139	959.8564664118719	971.2887880315913	1055.5119932858493	989.6230689558507	987.5133988414108	924.5844027178937	946.4824076069125	1063.4398873969155	910.7373391114547	1098.8491685640536	899.1473147912156	983.9597961832283	999.4260368012602	1003.0537550679953	953.7314587484849	929.0931361496732	1004.0167547749165	1057.295570771049	1032.4926280657824	897.7506079977431
1046.0259520327097	1069.327652808369	954.9448232781142	944.4744339256745	954.508563506475	898.5844406213139	933.3550569122222	904.554523880574	946.3780647052639	947.7730265948139	959.8564664118719	971.2887880315913	1055.5119932858493	989.6230689558507	985.3556496058854	924.5844027178937	946.4824076069125	1063.4398873969155	906.8355973882994	1098.8491685640536	899.1473147912156	983.9597961832283	999.4260368012602	1003.0537550679953	953.7314587484849	929.0931361496732	1004.0167547749165	1057.295570771049	1032.4926280657824	897.7506079977431
1046.0259520327097	1069.327652808369	954.9448232781142	944.4744339256745	954.508563506475	898.5844406213139	933.3550569122222	904.554523880574	946.3780647052639	947.7730265948139	959.8564664118719	971.2887880315913	1055.5119932858493	989.6230689558507	985.3556496058854	924.5844027178937	946.4824076069125	1063.4398873969155	906.8355973882994	1098.8491685640536	899.1473147912156	983.9597961832283	999.4260368012602	1003.0537550679953	953.7314587484849	929.0931361496732	1004.0167547749165	1057.295570771049	1032.4926280657824	897.7506079977431
1046.0259520327097	1069.327652808369	954.9448232781142	944.4744339256745	954.508563506475	898.5844406213139	933.3550569122222	900.8986130388441	946.3780647052639	947.7730265948139	959.8564664118719	971.2887880315913	1055.5119932858493	989.6230689558507	985.3556496058854	924.5844027178937	946.4824076069125	1063.4398873969155	906.8355973882994	1098.8491685640536	899.1473147912156	982.6950956385384	999.4260368012602	1003.0537550679953	953.7314587484849	929.0931361496732	1004.0167547749165	1057.295570771049	1032.4926280657824	897.7506079977431
1046.0259520327097	1069.327652808369	954.9448232781142	944.4744339256745	954.508563506475	898.5844406213139	933.3550569122222	900.8986130388441	946.3780647052639	947.7730265948139	959.8564664118719	971.2887880315913	1055.5119932858493	989.6230689558507	985.3556496058854	924.5844027178937	946.4824076069125	1063.4398873969155	906.8355973882994	1098.8491685640536	899.1473147912156	966.4785906207862	999.4260368012602	1003.0537550679953	953.7314587484849	929.0931361496732	1004.0167547749165	1057.295570771049	1032.4926280657824	897.7506079977431
1046.0259520327097	1069.327652808369	954.9448232781142	944.4744339256745	954.508563506475	898.5844406213139	933.3550569122222	900.8986130388441	946.3780647052639	947.7730265948139	959.8564664118719	971.2887880315913	1023.3418953927053	988.4632462720717	985.3556496058854	924.5844027178937	946.4824076069125	1063.4398873969155	906.8355973882994	1098.8491685640536	899.1473147912156	966.4785906207862	999.4260368012602	1003.0537550679953	953.7314587484849	929.0931361496732	1004.0167547749165	1057.295570771049	1032.4926280657824	897.7506079977431
1046.0259520327097	1069.327652808369	954.9448232781142	944.4744339256745	954.508563506475	898.5844406213139	933.3550569122222	900.8986130388441	946.3780647052639	947.7730265948139	959.8564664118719	971.2887880315913	1023.3418953927053	988.4632462720717	985.3556496058854	924.5844027178937	946.4824076069125	1063.4398873969155	906.8355973882994	1098.8491685640536	899.1473147912156	966.4785906207862	999.4260368012602	1003.0537550679953	953.7314587484849	929.0931361496732	1004.0167547749165	1057.295570771049	1032.4926280657824	897.7506079977431
1046.0259520327097	1069.327652808369	954.9448232781142	944.4744339256745	954.508563506475	898.5844406213139	933.3550569122222	900.8986130388441	946.3780647052639	947.7730265948139	959.8564664118719	971.2887880315913	1023.3418953927053	988.4632462720717	985.3556496058854	924.5844027178937	946.4824076069125	1063.4398873969155	906.8355973882994	1098.8491685640536	899.1473147912156	966.4785906207862	999.4260368012602	1003.0537550679953	953.7314587484849	929.0931361496732	1004.0167547749165	1057.295570771049	1032.4926280657824	897.7506079977431
1046.0259520327097	1069.327652808369	954.9448232781142	944.4744339256745	930.7990436019493	898.5844406213139	933.3550569122222	900.8986130388441	946.3780647052639	947.7730265948139	959.8564664118719	971.2887880315913	1023.3418953927053	957.9943382681215	958.7368095535119	924.5844027178937	946.4824076069125	1063.4398873969155	906.8355973882994	1098.8491685640536	899.1473147912156	966.4785906207862	999.4260368012602	1003.0537550679953	953.7314587484849	929.0931361496732	1004.0167547749165	1057.295570771049	1032.4926280657824	897.7506079977431
1046.0259520327097	1069.327652808369	954.9448232781142	944.4744339256745	930.7990436019493	898.5844406213139	933.3550569122222	900.8986130388441	946.3780647052639	947.7730265948139	959.8564664118719	971.2887880315913	1023.3418953927053	957.9943382681215	958.7368095535119	924.5844027178937	946.4824076069125	1063.4398873969155	906.8355973882994	1098.8491685640536	899.1473147912156	966.4785906207862	999.4260368012602	1003.0537550679953	953.7314587484849	929.0931361496732	1004.0167547749165	1057.295570771049	1032.4926280657824	897.7506079977431
1046.0259520327097	1069.327652808369	954.9448232781142	944.4744339256745	930.7990436019493	898.5844406213139	933.3550569122222	900.8986130388441	946.3780647052639	947.7730265948139	959.8564664118719	971.2887880315913	1023.3418953927053	957.9943382681215	958.7368095535119	924.5844027178937	946.4824076069125	1063.4398873969155	906.8355973882994	1098.8491685640536	899.1473147912156	966.4785906207862	999.4260368012602	1003.0537550679953	953.7314587484849	929.0931361496732	1000.7745347015172	1057.295570771049	1032.4926280657824	897.7506079977431
1046.0259520327097	1069.327652808369	954.9448232781142	944.4744339256745	930.7990436019493	898.5844406213139	926.301812926522	900.8986130388441	946.3780647052639	947.7730265948139	959.8564664118719	971.2887880315913	1023.3418953927053	957.9943382681215	958.7368095535119	924.5844027178937	946.4824076069125	1063.4398873969155	906.8355973882994	1098.8491685640536	899.1473147912156	966.4785906207862	999.4260368012602	1003.0537550679953	953.7314587484849	929.0931361496732	1000.7745347015172	1057.295570771049	1015.3290213878752	897.7506079977431
1046.0259520327097	1050.711655765374	954.9448232781142	944.4744339256745	930.7990436019493	898.5844406213139	926.301812926522	900.8986130388441	946.3780647052639	947.7730265948139	959.8564664118719	971.2887880315913	1023.3418953927053	957.9943382681215	958.7368095535119	924.5844027178937	946.4824076069125	1063.4398873969155	906.8355973882994	1098.8491685640536	899.1473147912156	966.4785906207862	999.4260368012602	1003.0537550679953	953.7314587484849	929.0931361496732	1000.7745347015172	1057.295570771049	1015.3290213878752	897.7506079977431
1046.0259520327097	1050.711655765374	954.9448232781142	944.4744339256745	930.7990436019493	898.5844406213139	926.301812926522	900.8986130388441	946.3780647052639	947.7730265948139	959.8564664118719	971.2887880315913	1023.3418953927053	957.9943382681215	958.7368095535119	924.5844027178937	946.4824076069125	1063.4398873969155	906.8355973882994	1098.8491685640536	899.1473147912156	966.4785906207862	999.4260368012602	1003.0537550679953	953.7314587484849	929.0931361496732	1000.7745347015172	1057.295570771049	1015.3290213878752	897.7506079977431
1046.0259520327097	1050.711655765374	954.9448232781142	944.4744339256745	930.7990436019493	898.5844406213139	926.301812926522	859.470873178032	946.3780647052639	947.7730265948139	959.8564664118719	971.2887880315913	1023.3418953927053	957.9943382681215	958.7368095535119	924.5844027178937	946.4824076069125	1063.4398873969155	906.8355973882994	1098.8491685640536	899.1473147912156	966.4785906207862	999.4260368012602	991.2556503055221	953.7314587484849	929.0931361496732	1000.7745347015172	1057.295570771049	1015.3290213878752	897.7506079977431
1046.0259520327097	1050.711655765374	954.9448232781142	944.4744339256745	930.7990436019493	898.5844406213139	926.301812926522	859.470873178032	946.3780647052639	947.7730265948139	959.8564664118719	971.2887880315913	1023.3418953927053	957.9943382681215	958.7368095535119	924.5844027178937	946.4824076069125	1063.4398873969155	906.8355973882994	1098.8491685640536	888.2750630751848	964.0800911138824	999.4260368012602	991.2556503055221	953.7314587484849	929.0931361496732	1000.7745347015172	1057.295570771049	1015.3290213878752	897.7506079977431
1046.0259520327097	1050.711655765374	954.9448232781142	944.4744339256745	930.7990436019493	898.5844406213139	926.301812926522	859.470873178032	946.3780647052639	947.7730265948139	959.8564664118719	971.2887880315913	1023.3418953927053	957.9943382681215	958.7368095535119	924.5844027178937	946.4824076069125	1063.4398873969155	906.8355973882994	1098.8491685640536	888.2750630751848	964.0800911138824	999.4260368012602	991.2556503055221	953.7314587484849	929.0931361496732	1000.7745347015172	1057.295570771049	1015.3290213878752	897.7506079977431
1046.0259520327097	1050.711655765374	954.9448232781142	944.4744339256745	930.7990436019493	898.5844406213139	926.301812926522	859.470873178032	946.3780647052639	947.7730265948139	959.8564664118719	965.1570483283857	1023.3418953927053	957.9943382681215	958.7368095535119	924.5844027178937	946.4824076069125	1063.4398873969155	906.8355973882994	1098.8491685640536	888.2750630751848	964.0800911138824	999.4260368012602	991.2556503055221	953.7314587484849	929.0931361496732	1000.7745347015172	1057.295570771049	1015.3290213878752	897.7506079977431
1046.0259520327097	1050.711655765374	945.362922620898	944.4744339256745	930.7990436019493	898.5844406213139	926.301812926522	859.470873178032	946.3780647052639	947.7730265948139	959.8564664118719	965.1570483283857	1023.3418953927053	957.9943382681215	958.7368095535119	924.5844027178937	946.4824076069125	1063.4398873969155	906.8355973882994	1098.8491685640536	888.2750630751848	964.0800911138824	999.4260368012602	991.2556503055221	953.7314587484849	929.0931361496732	1000.7745347015172	1057.295570771049	1013.4416842965938	897.7506079977431
1046.0259520327097	1050.711655765374	945.362922620898	944.4744339256745	930.7990436019493	898.5844406213139	926.301812926522	859.470873178032	946.3780647052639	946.3002258463968	959.8564664118719	965.1570483283857	1023.3418953927053	957.9943382681215	958.7368095535119	924.5844027178937	946.4824076069125	1063.4398873969155	890.2493376896357	1098.8491685640536	888.2750630751848	964.0800911138824	999.4260368012602	991.2556503055221	953.7314587484849	915.7544809663119	1000.7745347015172	1057.295570771049	1001.476540361831	897.7506079977431
1046.0259520327097	1050.711655765374	945.362922620898	944.4744339256745	930.7990436019493	898.5844406213139	926.301812926522	859.470873178032	946.3780647052639	946.3002258463968	959.8564664118719	965.1570483283857	1023.3418953927053	957.9943382681215	958.7368095535119	924.5844027178937	946.4824076069125	1063.4398873969155	890.2493376896357	1098.8491685640536	888.2750630751848	964.0800911138824	999.4260368012602	991.2556503055221	953.7314587484849	915.7544809663119	1000.7745347015172	1057.295570771049	1001.476540361831	897.7506079977431
1046.0259520327097	1050.711655765374	945.362922620898	944.4744339256745	930.7990436019493	898.5844406213139	926.301812926522	859.470873178032	946.3780647052639	946.3002258463968	959.8564664118719	965.1570483283857	1023.3418953927053	937.2714960147614	958.7368095535119	924.5844027178937	946.4824076069125	1063.4398873969155	890.2493376896357	1098.8491685640536	888.2750630751848	964.0800911138824	999.4260368012602	991.2556503055221	953.7314587484849	915.7544809663119	1000.7745347015172	1057.295570771049	1001.476540361831	897.7506079977431
1046.0259520327097	1050.711655765374	945.362922620898	944.4744339256745	930.7990436019493	898.5844406213139	908.0413604356976	859.470873178032	930.257072487378	946.3002258463968	959.8564664118719	952.792229238691	1023.3418953927053	937.2714960147614	958.7368095535119	924.4306850003683	946.4824076069125	1063.4398873969155	890.2493376896357	1098.8491685640536	888.2750630751848	964.0800911138824	999.4260368012602	991.2556503055221	953.7314587484849	915.7544809663119	1000.7745347015172	1057.295570771049	1001.476540361831	897.7506079977431
1046.0259520327097	1050.711655765374	945.362922620898	944.4744339256745	930.7990436019493	898.5844406213139	908.0413604356976	859.470873178032	930.257072487378	946.3002258463968	959.8564664118719	952.792229238691	1023.3418953927053	937.2714960147614	955.9914690817252	924.4306850003683	946.4824076069125	1063.4398873969155	890.2493376896357	1098.8491685640536	888.2750630751848	964.0800911138824	999.4260368012602	991.2556503055221	953.7314587484849	915.7544809663119	1000.7745347015172	1057.295570771049	1001.476540361831	897.7506079977431
1046.0259520327097	1050.711655765374	945.362922620898	939.3157294401904	930.7990436019493	898.5844406213139	908.0413604356976	859.470873178032	930.257072487378	946.3002258463968	959.8564664118719	952.792229238691	1023.3418953927053	937.2714960147614	955.9914690817252	924.4306850003683	946.4824076069125	1063.4398873969155	890.2493376896357	1098.8491685640536	888.2750630751848	964.0800911138824	999.4260368012602	991.2556503055221	953.7314587484849	901.5929101745594	1000.7745347015172	1057.295570771049	986.877293778285	897.7506079977431
1043.3439972164429	1050.711655765374	945.362922620898	931.2713146067364	930.7990436019493	898.5844406213139	908.0413604356976	859.470873178032	930.257072487378	946.3002258463968	959.8564664118719	952.792229238691	1021.7754388431367	937.2714960147614	955.9914690817252	924.4306850003683	946.4824076069125	1063.4398873969155	890.2493376896357	1098.8491685640536	888.2750630751848	964.0800911138824	999.4260368012602	991.2556503055221	953.7314587484849	901.5929101745594	1000.7745347015172	1057.295570771049	986.877293778285	897.7506079977431
1043.3439972164429	1050.711655765374	945.362922620898	923.404326800504	930.7990436019493	898.5844406213139	908.0413604356976	859.470873178032	930.257072487378	946.3002258463968	959.8564664118719	952.792229238691	1005.184540611281	937.2714960147614	955.9914690817252	924.4306850003683	946.4824076069125	1063.4398873969155	879.0090687651314	1097.904008746301	888.2750630751848	964.0800911138824	999.4260368012602	991.2556503055221	953.7314587484849	901.5929101745594	1000.7745347015172	1057.295570771049	986.877293778285	897.7506079977431
1043.3439972164429	1050.711655765374	945.362922620898	923.404326800504	930.7990436019493	898.5844406213139	908.0413604356976	859.470873178032	930.257072487378	946.3002258463968	959.8564664118719	952.792229238691	1005.184540611281	937.2714960147614	955.9914690817252	924.4306850003683	946.4824076069125	1055.9221196825122	879.0090687651314	1097.904008746301	888.2750630751848	964.0800911138824	999.4260368012602	991.2556503055221	953.7314587484849	901.5929101745594	1000.7745347015172	1057.295570771049	986.877293778285	897.7506079977431
1043.3439972164429	1049.0756398652882	945.362922620898	923.404326800504	930.7990436019493	883.9704273600628	908.0413604356976	859.470873178032	930.257072487378	946.3002258463968	959.8564664118719	952.792229238691	1005.184540611281	937.2714960147614	955.9914690817252	920.5990403409481	946.4824076069125	1055.9221196825122	879.0090687651314	1097.904008746301	888.2750630751848	964.0800911138824	982.6808335579562	991.2556503055221	953.7314587484849	901.5929101745594	1000.7745347015172	1057.295570771049	986.877293778285	897.7506079977431
1043.3439972164429	1049.0756398652882	945.362922620898	923.404326800504	930.7990436019493	883.9704273600628	908.0413604356976	859.470873178032	926.4331925817727	946.3002258463968	957.9583375990983	945.7557167198366	1005.184540611281	937.2714960147614	955.9914690817252	920.5990403409481	946.4824076069125	1055.9221196825122	871.632939601936	1097.904008746301	888.2750630751848	964.0800911138824	962.0102928162876	991.2556503055221	953.7314587484849	901.5929101745594	1000.7745347015172	1057.295570771049	986.877293778285	897.7506079977431
1043.3439972164429	1049.0756398652882	945.362922620898	923.404326800504	930.7990436019493	883.9704273600628	908.0413604356976	859.470873178032	926.4331925817727	946.3002258463968	957.9583375990983	945.7557167198366	1005.184540611281	937.2714960147614	955.9914690817252	920.5990403409481	946.4824076069125	1055.9221196825122	871.632939601936	1097.904008746301	888.2750630751848	949.2715140660794	962.0102928162876	991.2556503055221	953.7314587484849	901.5929101745594	1000.7745347015172	1057.295570771049	986.877293778285	897.7506079977431
1043.3439972164429	1049.0756398652882	945.362922620898	923.404326800504	930.7990436019493	883.9704273600628	908.0413604356976	859.470873178032	926.4331925817727	928.1714585099263	957.9583375990983	945.7557167198366	1005.184540611281	937.2714960147614	955.9914690817252	920.5990403409481	946.4824076069125	1055.9221196825122	871.632939601936	1097.904008746301	888.2750630751848	949.2715140660794	962.0102928162876	991.2556503055221	953.7314587484849	901.5929101745594	1000.7745347015172	1057.295570771049	986.877293778285	897.7506079977431
1043.3439972164429	1049.0756398652882	945.362922620898	923.404326800504	930.7990436019493	883.9704273600628	908.0413604356976	859.470873178032	926.4331925817727	928.1714585099263	957.9583375990983	945.7557167198366	1005.184540611281	937.2714960147614	955.9914690817252	920.5990403409481	946.4824076069125	1055.9221196825122	871.632939601936	1097.904008746301	888.2750630751848	949.2715140660794	962.0102928162876	991.2556503055221	953.7314587484849	901.5929101745594	978.1188270756945	1057.295570771049	986.877293778285	897.7506079977431
1043.3439972164429	1049.0756398652882	898.1703634310601	923.404326800504	930.7990436019493	881.0282366019247	908.0413604356976	855.3353710894764	926.4331925817727	922.0530128090539	957.9583375990983	945.7557167198366	1005.184540611281	937.2714960147614	955.9914690817252	920.5990403409481	946.4824076069125	1055.9221196825122	871.632939601936	1097.904008746301	888.2750630751848	949.2715140660794	962.0102928162876	991.2556503055221	953.7314587484849	901.5929101745594	978.1188270756945	1057.295570771049	986.877293778285	897.7506079977431
1043.3439972164429	1049.0756398652882	898.1703634310601	923.404326800504	930.7990436019493	875.72418670265	908.0413604356976	855.3353710894764	926.4331925817727	922.0530128090539	949.31554270393	945.7557167198366	1005.184540611281	937.2714960147614	955.9914690817252	920.5990403409481	946.4824076069125	1055.9221196825122	871.632939601936	1097.904008746301	888.2750630751848	939.4507079174409	962.0102928162876	991.2556503055221	953.7314587484849	901.5929101745594	978.1188270756945	1057.295570771049	986.877293778285	891.4988410845649
1043.3439972164429	1049.0756398652882	898.1703634310601	923.404326800504	930.7990436019493	875.72418670265	908.0413604356976	855.3353710894764	911.7437826337264	922.0530128090539	949.31554270393	945.7557167198366	1005.184540611281	937.2714960147614	955.9914690817252	920.5990403409481	946.4824076069125	1054.302297315411	867.8073471627281	1094.7424695026791	888.2750630751848	939.4507079174409	962.0102928162876	991.2556503055221	953.7314587484849	901.5929101745594	978.1188270756945	1042.4395004618714	986.877293778285	891.4988410845649
1014.5861579376154	1016.7700498187651	898.1703634310601	923.404326800504	930.7990436019493	868.4376203485431	903.2234546599254	855.3353710894764	911.7437826337264	922.0530128090539	949.31554270393	945.7557167198366	1005.184540611281	937.2714960147614	933.1004041795253	912.8731216620954	946.4824076069125	1052.938398374415	863.1429636113452	1094.7424695026791	873.0630494185654	939.4507079174409	962.0102928162876	991.2556503055221	953.7314587484849	901.5929101745594	978.1188270756945	1042.4395004618714	986.877293778285	891.4988410845649
1014.5861579376154	1016.7700498187651	898.1703634310601	923.404326800504	930.7990436019493	868.4376203485431	903.2234546599254	855.3353710894764	911.7437826337264	922.0530128090539	949.31554270393	945.7557167198366	1005.184540611281	937.2714960147614	933.1004041795253	912.8731216620954	946.4824076069125	1052.938398374415	863.1429636113452	1094.7424695026791	873.0630494185654	939.4507079174409	962.0102928162876	979.4788934999865	953.7314587484849	901.5929101745594	978.1188270756945	1042.4395004618714	986.877293778285	891.4988410845649
1014.5861579376154	1016.7700498187651	898.1703634310601	923.404326800504	930.7990436019493	868.4376203485431	903.2234546599254	855.3353710894764	911.7437826337264	922.0530128090539	949.31554270393	945.7557167198366	1005.184540611281	937.2714960147614	933.1004041795253	912.8731216620954	946.4824076069125	1052.938398374415	844.7122414549458	1090.8830468361589	873.0630494185654	939.4507079174409	962.0102928162876	979.4788934999865	953.7314587484849	901.5929101745594	978.1188270756945	1042.4395004618714	986.877293778285	891.4988410845649
1014.5861579376154	1016.7700498187651	898.1703634310601	906.0280779935107	930.7990436019493	868.4376203485431	903.2234546599254	855.3353710894764	911.7437826337264	922.0530128090539	949.31554270393	945.7557167198366	1005.184540611281	937.2714960147614	933.1004041795253	912.8731216620954	946.4824076069125	1052.938398374415	844.7122414549458	1090.8830468361589	873.0630494185654	925.133112720656	962.0102928162876	979.4788934999865	953.7314587484849	901.5929101745594	978.1188270756945	1042.4395004618714	986.877293778285	891.4988410845649
1014.5861579376154	1016.7700498187651	898.1703634310601	906.0280779935107	930.7990436019493	868.4376203485431	900.9757822707811	855.3353710894764	908.1170591665211	914.3167948605467	949.31554270393	945.7557167198366	1005.184540611281	937.2714960147614	933.1004041795253	883.805681651827	946.4824076069125	1052.938398374415	844.7122414549458	1090.8830468361589	873.0630494185654	925.133112720656	962.0102928162876	979.4788934999865	927.7081582520251	901.5929101745594	978.1188270756945	1042.4395004618714	986.877293778285	891.4988410845649
1008.5534173782389	1016.7700498187651	898.1703634310601	906.0280779935107	930.7990436019493	868.4376203485431	900.9757822707811	855.3353710894764	908.1170591665211	914.3167948605467	949.31554270393	945.7557167198366	1005.184540611281	937.2714960147614	933.1004041795253	883.805681651827	946.4824076069125	1052.938398374415	844.7122414549458	1090.8830468361589	873.0630494185654	925.133112720656	962.0102928162876	979.4788934999865	927.7081582520251	901.5929101745594	978.1188270756945	1034.598052142539	986.877293778285	891.4988410845649
1008.5534173782389	1016.7700498187651	898.1703634310601	906.0280779935107	930.7990436019493	868.4376203485431	900.9757822707811	855.3353710894764	908.1170591665211	914.3167948605467	949.31554270393	945.7557167198366	1005.184540611281	937.2714960147614	933.1004041795253	883.805681651827	925.232325507793	1052.938398374415	844.7122414549458	1062.0544115798527	873.0630494185654	925.133112720656	962.0102928162876	979.4788934999865	927.7081582520251	901.5929101745594	954.9250667364672	1034.598052142539	986.877293778285	891.4988410845649
1008.5534173782389	1016.7700498187651	898.1703634310601	906.0280779935107	930.7990436019493	864.5481047670623	900.9757822707811	855.3353710894764	908.1170591665211	914.3167948605467	949.31554270393	945.7557167198366	1005.184540611281	937.2714960147614	933.1004041795253	883.805681651827	925.232325507793	1052.938398374415	844.7122414549458	1062.0544115798527	873.0630494185654	925.133112720656	962.0102928162876	979.4788934999865	927.7081582520251	900.3966695732069	954.9250667364672	1034.598052142539	986.877293778285	891.4988410845649
1008.5534173782389	1009.7267960648442	898.1703634310601	906.0280779935107	930.7990436019493	864.5481047670623	893.8397809253788	855.3353710894764	908.1170591665211	914.3167948605467	949.31554270393	945.7557167198366	1005.184540611281	932.4289613889308	933.1004041795253	883.805681651827	925.232325507793	1013.3851281272762	844.7122414549458	1062.0544115798527	873.0630494185654	925.133112720656	960.941148679216	979.4788934999865	927.7081582520251	900.3966695732069	954.9250667364672	1034.598052142539	986.877293778285	891.4988410845649
1008.5534173782389	1009.7267960648442	898.1703634310601	906.0280779935107	930.7990436019493	864.5481047670623	893.8397809253788	849.3736298389813	908.1170591665211	902.0713949590634	949.31554270393	945.7557167198366	1005.184540611281	932.4289613889308	933.1004041795253	881.154582301222	905.3259011793873	1013.3851281272762	836.1938485587241	1062.0544115798527	873.0630494185654	925.133112720656	960.941148679216	979.4788934999865	927.7081582520251	894.6047593278693	954.9250667364672	1026.8855189958406	986.877293778285	891.4988410845649
1008.5534173782389	1009.7267960648442	898.1703634310601	906.0280779935107	930.7990436019493	859.7445939727365	865.6262381922179	849.3736298389813	908.1170591665211	902.0713949590634	949.31554270393	944.5843861866593	1003.6863182404779	920.7704144640275	933.1004041795253	866.4212543037195	905.3259011793873	1013.3851281272762	836.1938485587241	1062.0544115798527	870.8110919110525	925.133112720656	960.941148679216	979.4788934999865	927.7081582520251	882.7047314624879	954.9250667364672	1026.8855189958406	985.4206976863397	886.8566897800074
1008.5534173782389	1004.4140849561578	898.1703634310601	893.3443949681553	930.7990436019493	859.7445939727365	865.6262381922179	849.3736298389813	898.6234313207224	902.0713949590634	949.31554270393	944.5843861866593	1003.6863182404779	920.7704144640275	933.1004041795253	866.4212543037195	905.3259011793873	1013.3851281272762	836.1938485587241	1062.0544115798527	870.8110919110525	916.2609334240185	960.941148679216	979.4788934999865	927.7081582520251	864.9245798962514	954.9250667364672	1026.8855189958406	982.236790889566	886.8566897800074
1008.5534173782389	1004.4140849561578	898.1703634310601	893.3443949681553	930.7990436019493	852.1660641051528	865.6262381922179	849.3736298389813	898.6234313207224	902.0713949590634	948.3067960655359	944.5843861866593	998.7004366102286	920.7704144640275	933.1004041795253	866.4212543037195	905.3259011793873	1013.3851281272762	836.1938485587241	1062.0544115798527	870.8110919110525	916.2609334240185	960.941148679216	979.4788934999865	927.7081582520251	864.9245798962514	945.9558535239441	1020.2078059111826	982.236790889566	886.8566897800074
1008.5534173782389	1004.4140849561578	898.1703634310601	893.3443949681553	930.7990436019493	852.1660641051528	865.6262381922179	849.3736298389813	891.8977384236373	902.0713949590634	948.1755120693463	942.2020325306155	998.7004366102286	920.7704144640275	933.1004041795253	866.4212543037195	905.3259011793873	1013.3851281272762	836.1938485587241	1062.0544115798527	866.05429998351	912.995193993728	960.941148679216	979.4788934999865	927.7081582520251	864.9245798962514	943.8864542127194	1020.2078059111826	966.894284152933	886.8566897800074
1008.5534173782389	1004.4140849561578	898.1703634310601	893.3443949681553	930.7990436019493	852.1660641051528	865.6262381922179	849.3736298389813	887.5905777841697	902.0713949590634	948.1755120693463	938.0769985680545	989.0352470826373	920.7704144640275	919.8447960089566	866.4212543037195	905.3259011793873	1013.3851281272762	833.3540618850659	1062.0544115798527	847.6736847023976	912.995193993728	959.1230234405988	979.4788934999865	920.9298105712785	855.0113672149419	943.8864542127194	1020.2078059111826	955.417958955407	884.6137867747179
1008.5534173782389	1004.4140849561578	898.1703634310601	893.3443949681553	930.7990436019493	837.7921465966023	865.6262381922179	849.3736298389813	880.1174357098345	879.4947204048723	914.4136644020372	938.0769985680545	962.5216444576167	920.7704144640275	919.8447960089566	866.4212543037195	905.3259011793873	1012.4689190385982	833.3540618850659	1044.7209236340636	847.6736847023976	912.995193993728	959.1230234405988	977.4828674963198	920.9298105712785	855.0113672149419	943.8864542127194	1020.2078059111826	955.417958955407	884.6137867747179
1008.5534173782389	1004.4140849561578	898.1703634310601	893.3443949681553	930.7990436019493	815.5721565823908	865.6262381922179	849.2322747086189	880.1174357098345	879.4947204048723	914.0461557101748	938.0769985680545	962.5216444576167	920.7704144640275	919.8447960089566	866.4212543037195	905.3259011793873	1012.4689190385982	830.6091608335504	1044.7209236340636	847.6736847023976	912.995193993728	934.973873269977	975.6445904810931	920.9298105712785	855.0113672149419	943.8864542127194	1020.2078059111826	955.417958955407	884.6137867747179
1008.5534173782389	1004.4140849561578	898.1703634310601	883.8672463945179	914.244593920421	815.5721565823908	865.6262381922179	849.2322747086189	870.5248467757947	879.4947204048723	902.671004007118	938.0769985680545	962.5216444576167	920.7704144640275	919.8447960089566	866.4212543037195	905.3259011793873	1012.4689190385982	813.3190121080908	1044.7209236340636	847.6736847023976	912.995193993728	934.973873269977	975.6445904810931	920.9298105712785	855.0113672149419	943.8864542127194	1020.2078059111826	945.3773421390405	884.6137867747179
1008.4406845592017	1004.4140849561578	898.1703634310601	875.889033169034	914.244593920421	807.4425266922858	864.2124953573256	849.2322747086189	870.0986231468451	871.4535880111273	902.671004007118	914.8543521003475	962.5216444576167	918.9267442951368	915.279354676009	866.4212543037195	905.3259011793873	995.9549248107544	813.3190121080908	1044.7209236340636	847.6736847023976	907.1221217041409	934.973873269977	966.891594984839	909.6308113944727	855.0113672149419	941.0214055788945	1020.2078059111826	945.3773421390405	881.1006565557597
1008.4406845592017	1004.4140849561578	892.7084088110507	875.889033169034	914.244593920421	807.4425266922858	850.624985895885	837.2199205143502	870.0986231468451	871.4535880111273	902.671004007118	914.8543521003475	962.5216444576167	918.9267442951368	915.279354676009	866.4212543037195	905.3259011793873	989.9977736811803	813.3190121080908	1044.7209236340636	847.6736847023976	907.1221217041409	934.973873269977	964.5744014848772	909.6308113944727	855.0113672149419	941.0214055788945	1020.2078059111826	945.3773421390405	881.1006565557597
1005.2691890667562	1004.4140849561578	892.7084088110507	875.889033169034	914.244593920421	807.4425266922858	850.624985895885	837.2199205143502	860.8854068875487	871.4535880111273	902.671004007118	910.9642930524058	962.5216444576167	888.8151229125915	915.279354676009	860.7251611774055	905.3259011793873	989.9977736811803	813.3190121080908	1038.091043991485	847.6736847023976	907.1221217041409	916.6712730559263	964.5744014848772	909.6308113944727	855.0113672149419	934.7525842819564	999.6546679418622	945.3773421390405	881.1006565557597
993.7778978793533	1004.4140849561578	892.7084088110507	875.5992852844762	914.244593920421	807.4425266922858	850.624985895885	837.2199205143502	860.8854068875487	871.4535880111273	902.671004007118	910.9642930524058	962.5216444576167	888.8151229125915	915.279354676009	860.7251611774055	905.3259011793873	988.2406811468722	813.3190121080908	1038.091043991485	837.0166489895387	907.1221217041409	916.6712730559263	964.5744014848772	909.6308113944727	834.6410074783264	934.7525842819564	999.6546679418622	945.3773421390405	857.97347922998
993.7778978793533	1004.4140849561578	892.7084088110507	870.4702616299516	886.9490959246765	807.4425266922858	850.624985895885	837.2199205143502	860.8854068875487	871.4535880111273	902.671004007118	910.9642930524058	955.5892503365619	888.8151229125915	915.279354676009	860.7251611774055	905.3259011793873	981.4831269368458	810.0539647814128	1038.091043991485	830.0538799857584	907.1221217041409	916.6712730559263	960.2131816525009	903.9744949616253	834.6410074783264	934.7525842819564	992.7582255571397	945.3773421390405	857.97347922998
993.7778978793533	1004.4140849561578	892.7084088110507	870.4702616299516	886.9490959246765	807.4425266922858	849.9696230858851	835.1127865738276	860.8854068875487	871.4535880111273	902.671004007118	910.9642930524058	955.5892503365619	888.8151229125915	915.279354676009	841.490971852181	905.3259011793873	981.4831269368458	794.6726063946896	1038.091043991485	830.0538799857584	894.090614278834	916.6712730559263	945.9626901581123	903.9744949616253	834.6410074783264	934.7525842819564	992.7582255571397	945.0833791175177	857.97347922998
993.7778978793533	1000.2941086538693	892.7084088110507	868.2271173676212	886.9490959246765	807.4425266922858	849.9696230858851	835.1127865738276	860.8854068875487	871.4535880111273	902.671004007118	904.6722658708659	952.2285433486759	888.8151229125915	915.279354676009	841.490971852181	905.3259011793873	981.4831269368458	794.6726063946896	1031.4081770528521	830.0538799857584	894.090614278834	916.6712730559263	945.9626901581123	888.5175644201405	833.1438605116372	934.7525842819564	992.7582255571397	941.1110159391905	857.97347922998
993.7778978793533	994.9360353963986	892.7084088110507	868.2271173676212	886.9490959246765	806.3092809488053	846.0776343354661	835.1127865738276	856.61984468314	871.4535880111273	902.671004007118	898.2604636258118	952.2285433486759	888.8151229125915	915.279354676009	841.490971852181	905.3259011793873	981.4831269368458	794.6726063946896	1031.4081770528521	819.5963239486191	894.090614278834	916.6712730559263	945.9626901581123	888.5175644201405	833.1438605116372	934.7525842819564	992.7582255571397	941.0583012873906	857.97347922998
988.1398522875531	994.9360353963986	892.7084088110507	868.2271173676212	886.9490959246765	806.3092809488053	826.6316709862164	824.6088653675054	856.61984468314	868.0204226847907	902.671004007118	898.2604636258118	951.7762883551867	873.8441275524235	915.279354676009	841.490971852181	905.3259011793873	981.4831269368458	794.6726063946896	1031.1256408774796	819.5963239486191	894.090614278834	912.5449725540207	945.9626901581123	888.5175644201405	805.1523525103617	923.9748975928483	989.1764099834536	941.0583012873906	845.1843355805388
964.7598462913157	994.9360353963986	891.9203906814122	859.4402572856508	886.9490959246765	805.307718953585	820.2166918654066	824.6088653675054	856.61984468314	868.0204226847907	902.671004007118	887.647422994351	950.282668807854	873.8441275524235	912.0161612971749	841.490971852181	905.3259011793873	975.4506476205905	793.2589697743233	1031.1256408774796	819.5963239486191	894.090614278834	912.5449725540207	945.9626901581123	888.5175644201405	805.1523525103617	920.1806262272522	989.1764099834536	941.0583012873906	845.1843355805388
964.7598462913157	994.9360353963986	891.9203906814122	859.4402572856508	886.9490959246765	805.307718953585	820.2166918654066	824.6088653675054	856.61984468314	868.0204226847907	902.671004007118	887.647422994351	950.282668807854	865.256395267687	910.1299220717096	841.490971852181	905.3259011793873	975.4506476205905	793.2589697743233	1031.1256408774796	793.3402444131333	894.090614278834	912.5449725540207	945.9626901581123	887.8054680124305	805.1523525103617	920.1806262272522	989.1764099834536	941.0583012873906	845.1843355805388
964.7598462913157	994.9360353963986	890.7392838340829	859.4402572856508	886.9490959246765	805.307718953585	809.2017458163184	824.6088653675054	856.61984468314	868.0204226847907	902.671004007118	886.6426192982431	950.282668807854	865.256395267687	910.1299220717096	841.490971852181	905.3259011793873	971.7970266752036	793.2589697743233	1031.1256408774796	791.8585472958378	894.090614278834	912.5449725540207	945.9626901581123	884.4771485826363	800.8340004837161	912.7618042398816	989.1764099834536	941.0583012873906	845.1843355805388
962.9162162497636	994.9360353963986	890.7392838340829	859.4402572856508	886.9490959246765	805.307718953585	809.2017458163184	824.6088653675054	856.61984468314	868.0204226847907	894.7384863708005	862.9686668463078	940.3217629338387	865.256395267687	906.2823175163046	841.490971852181	905.3259011793873	971.7970266752036	776.2771716096665	1031.1256408774796	791.8585472958378	889.3339836626718	901.6191065584462	945.9626901581123	884.4771485826363	800.8340004837161	912.7618042398816	989.1764099834536	941.0583012873906	845.1843355805388
962.9162162497636	994.9360353963986	890.6153852026057	859.4402572856508	886.9490959246765	799.4733099652436	809.2017458163184	820.4533369495434	856.61984468314	868.0204226847907	887.6890609471733	862.9686668463078	940.3217629338387	865.256395267687	892.860397857114	839.8431963381879	905.3259011793873	965.8813881981521	776.2771716096665	1031.1256408774796	791.8585472958378	888.822958442764	884.3665151679509	925.5397794789192	884.4771485826363	800.8340004837161	912.7618042398816	989.088785915935	933.6764276519946	845.1843355805388
962.9162162497636	994.9360353963986	885.1920274711206	852.6878009608097	877.7335468597471	799.4733099652436	809.2017458163184	816.2241016810985	856.61984468314	868.0204226847907	878.7719764371935	862.9686668463078	940.3217629338387	858.7555381498746	892.860397857114	839.8431963381879	905.3259011793873	965.8813881981521	774.8374687790283	1031.1256408774796	791.8585472958378	870.5802846552676	884.3665151679509	925.5397794789192	883.9833381697407	800.8340004837161	912.7618042398816	989.088785915935	933.6764276519946	845.1843355805388
962.9162162497636	994.9360353963986	885.1920274711206	852.6878009608097	877.7335468597471	799.4733099652436	809.2017458163184	816.2241016810985	854.1360263803824	868.0204226847907	878.7719764371935	853.1709490817809	940.3217629338387	858.7555381498746	891.3392314755861	839.8431963381879	900.5776435463536	965.8813881981521	774.8374687790283	1031.1256408774796	791.8585472958378	870.5802846552676	884.3665151679509	925.5397794789192	883.9833381697407	800.8340004837161	912.7618042398816	981.0398836062315	933.6764276519946	845.1843355805388
933.373427555224	994.9360353963986	885.1920274711206	842.6367198343739	860.8314013452045	799.4733099652436	809.2017458163184	812.0916786044112	838.0945641517619	865.1070616076865	878.7719764371935	853.1709490817809	940.3217629338387	858.7555381498746	886.414736075513	839.5573978706324	900.5776435463536	959.1257243588414	774.8374687790283	1031.1256408774796	791.8585472958378	870.5802846552676	884.3665151679509	925.5397794789192	854.5278651238623	800.8340004837161	898.6279874825725	981.0398836062315	933.6764276519946	845.1843355805388
930.2790900166207	994.9360353963986	876.4089450612951	842.6367198343739	860.8314013452045	791.857368812435	809.2017458163184	812.0916786044112	838.0945641517619	865.1070616076865	878.7719764371935	847.677277667395	923.7242841200689	858.7555381498746	886.3047607683586	839.5573978706324	890.3798375953861	959.1257243588414	774.8374687790283	1031.1256408774796	791.8585472958378	859.9277539002576	884.3665151679509	920.1591743509874	854.5278651238623	800.8340004837161	898.6279874825725	981.0398836062315	933.6764276519946	837.1729993464337
930.2790900166207	994.9360353963986	876.4089450612951	841.7339034619312	853.3578362009398	787.5409407057724	809.2017458163184	812.0916786044112	838.0945641517619	865.1070616076865	878.7719764371935	845.7188916891989	923.7242841200689	858.7555381498746	885.6109877972749	838.1966154494218	860.2677531493244	959.1257243588414	774.8374687790283	1031.056369257155	790.5354830830039	859.9277539002576	884.3665151679509	920.1591743509874	854.5278651238623	800.8340004837161	898.6279874825725	981.0398836062315	912.2172843976132	828.4805938544885
930.2790900166207	994.9360353963986	876.4089450612951	841.7339034619312	853.3578362009398	787.5409407057724	809.2017458163184	810.8371604425681	838.0945641517619	865.1070616076865	878.7719764371935	845.7188916891989	923.7242841200689	858.7555381498746	885.6109877972749	838.1966154494218	860.2677531493244	959.1257243588414	774.8374687790283	1017.7262955165656	789.325923619442	859.9277539002576	884.3665151679509	916.6425234963765	854.5278651238623	794.7103332309697	896.1795987377602	968.7755558872243	912.2172843976132	828.4805938544885
917.4731128297245	994.9360353963986	868.4595737350403	841.7339034619312	853.3578362009398	787.5409407057724	809.0422323575767	806.3732326674092	838.0945641517619	865.1070616076865	878.7719764371935	845.7188916891989	923.7242841200689	851.1094092983612	885.6109877972749	838.1966154494218	860.2677531493244	959.1257243588414	774.8374687790283	1015.1812811961249	789.325923619442	859.9277539002576	875.4060892831214	913.8046134303875	850.343402079872	794.7103332309697	896.1795987377602	968.7755558872243	912.0950248543996	828.4805938544885
917.4731128297245	994.9360353963986	867.0784466812888	841.7339034619312	853.3578362009398	787.5409407057724	809.0422323575767	806.3732326674092	833.7729348965024	865.1070616076865	878.4513760045376	845.7188916891989	923.7242841200689	848.880020790974	883.1832104320138	837.2534054959663	860.2677531493244	959.1257243588414	774.8374687790283	1015.1812811961249	779.368732816253	859.9277539002576	870.7023499505756	913.8046134303875	850.343402079872	794.7103332309697	896.1795987377602	968.7755558872243	906.297220290695	820.749899473079
915.9824456339792	985.8180372880001	867.0784466812888	834.7302724240668	853.3578362009398	782.0842693705215	800.2879928419529	806.3732326674092	833.7729348965024	860.0767700005695	878.4513760045376	845.7188916891989	903.6194927152924	847.9004539363656	883.1832104320138	837.2534054959663	853.4198754490421	956.6590248927632	774.8374687790283	1011.7051366601843	779.368732816253	858.9090243034515	870.7023499505756	913.191474589284	850.343402079872	794.7103332309697	896.1795987377602	963.0153416991091	906.297220290695	815.3397140702426
915.9824456339792	978.2809845856884	856.3563334420469	834.7302724240668	846.0406187746971	782.0842693705215	800.2879928419529	806.3732326674092	832.1391412449948	860.0767700005695	866.6417227552129	845.7188916891989	903.6194927152924	846.4255309596492	883.1832104320138	836.1201334918125	850.7211541318666	956.6590248927632	766.6131023082598	1007.2393595977	779.368732816253	858.9090243034515	870.1944249042549	895.2984780946106	850.343402079872	794.5868761929531	896.1795987377602	960.8100261537236	904.1871480972482	815.3397140702426
915.9824456339792	973.9994303582017	855.1843360841174	820.7048518434427	839.3746899953899	782.0842693705215	800.2879928419529	806.3732326674092	830.9654619653761	856.524976869259	866.6417227552129	845.7188916891989	902.991912275932	846.4255309596492	882.3913310853029	828.7374071488658	847.307217234456	938.9726238243118	766.6131023082598	989.4733668823488	773.389816158912	858.7914804756907	870.1944249042549	888.5675063995988	847.6733171165957	788.1283680727506	896.1795987377602	960.8100261537236	903.598761904866	815.3397140702426
908.371364557158	971.0542682244931	855.1843360841174	815.7032860850276	830.4068990940348	773.7098669263753	800.2879928419529	804.5716824712173	827.4119267476381	853.8224536327948	866.6417227552129	843.1889820573161	888.3052388161373	846.4255309596492	882.3913310853029	828.06176353042	847.307217234456	927.0422677298147	766.6131023082598	988.4695735596656	771.5802741519138	854.4426278510502	870.1944249042549	873.3776744864142	844.6115719281977	785.5896826939306	873.8183151716867	950.5815916021982	903.598761904866	815.3397140702426
908.371364557158	971.0542682244931	855.1843360841174	815.4092514210708	825.3657656119611	773.7098669263753	794.4736353073702	804.5716824712173	827.4119267476381	852.5245165681183	866.6417227552129	843.1889820573161	888.3052388161373	846.4255309596492	882.3913310853029	828.06176353042	847.307217234456	919.4452295446818	763.830400286455	988.4695735596656	771.5802741519138	849.9416043234721	870.1944249042549	873.3776744864142	844.6115719281977	785.2230913462482	873.8183151716867	948.6973431543403	899.0152166820596	811.6219597980594
908.371364557158	971.0542682244931	855.1843360841174	812.4420294648049	825.2813002531134	773.7098669263753	793.5973110057154	801.3605256316982	827.4119267476381	848.6634954901034	844.2842745457277	833.7984167394095	888.3052388161373	839.9223471440184	881.4630154699148	825.3054524607514	843.4571566781005	919.4452295446818	763.3698936665097	988.4695735596656	771.5802741519138	846.4974435909999	870.1944249042549	873.3776744864142	838.8296547294208	785.2230913462482	873.8183151716867	948.6973431543403	882.7685405706327	811.6219597980594
908.371364557158	966.4274456558181	843.5782074711567	804.7309674356699	825.2813002531134	773.7098669263753	792.1945497614304	799.8640123621077	814.6022155684398	848.6634954901034	842.9157563482399	833.7984167394095	888.3052388161373	820.5674731312704	879.6472583126838	825.3054524607514	834.8237030553726	919.4452295446818	756.7981037670534	983.8236688714671	771.5802741519138	837.7025921356529	870.1944249042549	873.3776744864142	838.8296547294208	781.0616887581926	870.5011210332243	948.6973431543403	880.1589264180985	807.0274099254613
908.371364557158	966.4274456558181	843.3700732935147	804.7309674356699	825.2813002531134	767.0124230572892	777.064134757347	794.229770070039	814.6022155684398	848.6634954901034	842.9157563482399	833.7984167394095	887.7297738530856	817.1818243858839	877.1613981473287	819.8069630832949	830.6539330371322	917.0014378394169	756.15446684468	983.8236688714671	771.5802741519138	837.7025921356529	861.8125133004082	873.3776744864142	838.8296547294208	781.0616887581926	861.2137163544481	947.9363771179683	878.7805441857329	807.0274099254613
908.371364557158	966.4274456558181	841.9162719562308	796.9604026711124	825.2813002531134	766.7283759928955	771.1210188997004	780.3362146591176	814.6022155684398	847.087058307625	842.9157563482399	833.7984167394095	885.702908870727	816.0819071416126	867.6827330030902	814.0020742445661	820.2707726538247	917.0014378394169	754.7434871460606	976.4522446558817	771.5781283533331	833.2023618911119	860.8346427812874	873.3776744864142	834.983048760016	781.0616887581926	861.2137163544481	947.9363771179683	878.7805441857329	802.9998534282454
908.371364557158	960.3358378999701	832.3598716865714	796.9604026711124	825.2813002531134	762.0549108797497	763.4843807352338	780.3362146591176	814.6022155684398	845.5731826846472	840.2777972970184	832.2400785171471	885.702908870727	816.0819071416126	867.6827330030902	809.9302684551438	819.515040748359	917.0014378394169	753.6549055972888	970.582689032675	771.5781283533331	832.742852695726	859.8925734717762	870.8994005976058	834.983048760016	777.630494668966	861.2137163544481	947.2373648360724	878.7805441857329	798.6020481580322
908.371364557158	960.3358378999701	826.7211956705783	796.9604026711124	825.2813002531134	762.0549108797497	761.0831092712361	777.9656402972785	806.5135604919074	837.8318429657328	838.8666974486221	825.1058750473014	885.702908870727	809.1792319929937	862.8377625392911	807.7919956263825	817.5977985790007	912.8485956593076	751.8784813515341	966.413432331109	771.5781283533331	825.4006955991613	859.8925734717762	870.8994005976058	825.6960446808449	772.2960671667807	861.2137163544481	947.2373648360724	878.4187509719662	798.6020481580322
904.3462775437628	960.3358378999701	825.1560364116169	796.9604026711124	824.8805209572649	760.2509478058462	761.0831092712361	775.7773997909416	805.0878696980252	834.3446198437392	835.7692011958595	823.9124513195703	883.7378924322521	809.1792319929937	861.3377160493775	803.4593478298098	817.5977985790007	906.1540096404706	748.3474245548242	966.0640938820203	767.449460713071	819.0200766321324	858.2456517294833	870.8994005976058	825.6960446808449	768.0090145409595	861.2137163544481	947.2373648360724	871.1759378979284	798.6020481580322
904.3462775437628	959.409847173431	822.4767178501411	785.9282068962355	824.8805209572649	751.7276466484731	761.0831092712361	770.4564918417491	805.0878696980252	833.8445799787631	835.7692011958595	819.2900265405742	883.7378924322521	809.1792319929937	861.3377160493775	803.4593478298098	817.5977985790007	905.5431539355242	747.5090109765174	963.6233737671371	767.449460713071	815.1222253563292	858.2456517294833	870.8994005976058	818.6387878330959	767.1357677961134	856.7813797184008	944.0659999825285	871.1759378979284	795.3214349377249
902.5307106309396	959.409847173431	821.8670454585136	785.9282068962355	824.8805209572649	751.3543673091312	758.6837282956503	764.0652539271236	802.3330542713942	831.1507269556521	827.238692886626	819.2900265405742	883.7378924322521	809.1792319929937	859.9894954626525	803.4593478298098	817.4100064403929	904.833302851287	747.5090109765174	963.6233737671371	763.9464430376839	815.1222253563292	858.1053702501507	870.8994005976058	818.6387878330959	767.1357677961134	856.4799516121751	936.9662425575009	865.4905080877902	792.1973571964954
901.4082528318843	954.7476781366272	821.5598704856186	783.5659969963397	823.6109760674325	745.1453847769615	755.7044271656868	764.0652539271236	801.8638005085234	821.663977475994	825.7077064052087	818.4319849979399	883.7378924322521	808.7157369201902	856.5078542683192	803.4593478298098	814.8055276729497	903.08270986138	740.6778803164746	951.7680462126925	755.0520708295338	815.1222253563292	854.7002504000136	870.1487977504405	818.6387878330959	764.0933175902165	851.2009261797554	936.9662425575009	861.0002770271259	788.5572794560347
901.4082528318843	952.5704506118534	813.9284908760321	783.5659969963397	820.8129098841409	739.9272176744691	755.7044271656868	762.5627154805691	801.8638005085234	818.407335289204	824.9055588008471	810.6298584120821	883.2918602578377	808.7157369201902	856.2364445355681	802.2148194034783	814.8055276729497	895.3248752981958	740.6778803164746	951.6204994894916	753.6100518245232	815.1222253563292	852.619896747926	870.1487977504405	818.6387878330959	764.0933175902165	851.2009261797554	936.8678877544285	858.3338217477256	788.5572794560347
898.794396415942	948.2384751524519	813.9284908760321	783.5659969963397	814.2542986077138	739.9272176744691	755.1004380760294	762.4165848096105	801.8638005085234	816.9705693163712	824.9055588008471	808.8807194406954	883.2918602578377	808.7157369201902	850.5983088474196	802.2148194034783	814.8055276729497	895.3248752981958	738.8716095999704	951.6204994894916	753.1312001398244	815.1222253563292	852.619896747926	870.1487977504405	818.6387878330959	764.0933175902165	851.2009261797554	933.3881548013787	857.2563505593679	782.4588029793737
897.6986391813914	945.5326755875737	813.9284908760321	783.5659969963397	814.2542986077138	739.9272176744691	753.2414261288536	762.4165848096105	797.1775853677839	816.9705693163712	824.9055588008471	808.7135477778406	883.2918602578377	808.7157369201902	844.6966146071682	798.4288407062904	814.8055276729497	894.562368746604	735.6245285657985	951.6204994894916	753.1312001398244	815.1222253563292	846.9527479131577	863.8338893990596	814.7264630514553	764.0933175902165	851.2009261797554	933.1634237231428	856.3013984665513	782.3459712894494
896.6014190776644	940.1729274347011	812.6361646902061	780.6727937205801	814.2542986077138	739.9272176744691	752.7332607037088	762.4165848096105	797.1775853677839	816.9705693163712	824.9055588008471	808.7135477778406	878.114183258785	808.7157369201902	839.4308852641229	794.8978839771282	810.902155014185	893.355963747829	734.8099602817407	951.6204994894916	752.4138646755223	815.1222253563292	846.5992863025967	863.8338893990596	812.9116190027954	764.0933175902165	846.3302281300039	931.8827652428848	856.3013984665513	777.9587493388382
896.6014190776644	940.1729274347011	811.3755318511941	780.6727937205801	807.5917301511057	737.3401840923746	752.7332607037088	760.6882106804612	795.6311800331966	816.9705693163712	822.3029811580205	805.7110097464149	877.3573848150977	807.915550436743	833.8226752991084	792.7624545899376	810.902155014185	893.355963747829	734.8099602817407	951.6204994894916	752.1720316424762	811.1812811469051	844.5969155582798	863.8338893990596	810.1795101815892	760.2908977765453	846.3302281300039	928.4470896525927	856.3013984665513	775.8756144535997
892.2055280513946	931.4363769547374	810.7878024219785	780.3552751072182	807.284953871394	737.3401840923746	750.3448140997077	753.78686661586	792.2201852061103	816.9705693163712	822.0332671582119	803.8936930519624	876.4321075657332	805.5970785494281	830.4630078353125	787.8818288165811	809.3312520924922	891.7588696627882	734.8099602817407	950.4329570909683	751.0057215676133	811.1812811469051	840.9159854020875	863.4341828474239	810.1795101815892	756.918606131258	846.3302281300039	925.205891555918	854.417875061881	775.8546442086692
892.2055280513946	931.4363769547374	805.4856766666711	779.141464881701	807.284953871394	737.3401840923746	750.3448140997077	752.9884013527096	792.2201852061103	816.869038277359	820.2746585311064	803.8936930519624	873.8962199677816	801.803963449845	830.4630078353125	784.1395836098213	809.2830382259281	891.0900676019155	731.678466305247	950.4329570909683	749.6509082847558	808.2660934477569	840.9159854020875	861.7484456186794	810.1795101815892	753.4423652113871	844.8101782967769	921.9370671741364	854.417875061881	774.4893282567726
891.2047074174307	930.407876752798	802.4874066802438	779.141464881701	807.284953871394	736.7476660098537	750.3448140997077	752.3049906472498	788.9955155974608	816.869038277359	817.7248797874834	803.8936930519624	871.8246354856838	800.0535045164991	830.3076871427897	781.6850672250432	809.2830382259281	890.8823046134441	725.2378322748311	948.3690133991386	748.3903270736447	808.2660934477569	840.9159854020875	861.7484456186794	807.2768675252069	753.3502681001812	844.8101782967769	919.3513469061404	853.8758906059549	773.889559892978
888.9878072017543	930.407876752798	802.4874066802438	779.141464881701	807.284953871394	733.7000538265983	750.169590815686	750.6640864761695	788.9955155974608	816.4146744170562	817.7248797874834	800.3482907845666	870.3312338163698	800.0535045164991	829.2785294874207	778.6112319599645	808.2387819846508	890.8823046134441	725.2378322748311	946.8056470079543	744.7416789932344	807.4030932246783	840.9159854020875	861.7484456186794	805.8444607590006	753.3502681001812	841.6502478064357	918.6226674477191	852.4137450097594	773.054276022256
888.9878072017543	929.6386650848544	801.5016986307976	779.141464881701	807.284953871394	733.7000538265983	750.169590815686	750.6640864761695	788.422835286648	813.666597988873	815.9240087300251	800.3482907845666	867.2960551556679	799.7416072597416	829.2785294874207	776.7877090697639	807.6173676552855	890.8823046134441	723.1655046064915	946.6267215497253	740.7714207908878	804.862034604505	839.5954027670846	861.5251590686431	805.8444607590006	753.3502681001812	841.186518926263	918.3941479033426	849.2039994600075	770.4905874219966
887.7592881958428	927.6221739021532	799.666924608793	777.845728699594	807.284953871394	733.7000538265983	749.6965350425642	749.8681837712892	787.0405911995681	810.8080316806654	814.7941019103554	800.3482907845666	867.2960551556679	797.1049033247497	828.8085325316893	775.3184924848427	805.640247189957	890.8823046134441	722.0108667494231	945.2574563085068	740.7714207908878	803.4118630695501	839.5954027670846	860.2852504656323	805.8444607590006	753.1281598440037	839.5059399342945	918.3941479033426	849.2039994600075	768.6349669619642
885.1646528567733	927.4141341400932	799.666924608793	777.845728699594	807.284953871394	733.7000538265983	749.6965350425642	746.836319163003	786.3136073301384	809.4224323490279	813.1610566344953	800.3482907845666	867.2960551556679	797.1049033247497	827.6358005933427	775.3184924848427	804.4310014061214	888.4496291186354	722.0108667494231	945.2574563085068	740.0059523492696	802.4703873319152	837.2631188423952	860.0779497201223	805.2245930642703	753.1281598440037	838.72051768273	917.3133378227512	849.0218707479509	767.969930787767
884.1155139732705	925.5361317162742	798.5231244508693	777.7061087735159	805.031818580279	732.6209137542406	748.5834874040227	745.4975979022246	786.3136073301384	809.4224323490279	812.7778693788595	799.5393089546757	867.2960551556679	795.5275999064056	825.4438480856725	773.690416516358	803.9840309730864	885.1335149975096	722.0108667494231	943.2913996201619	738.3806026227411	802.4703873319152	835.3561490922348	858.1119929597965	801.8462400612561	753.1281598440037	837.5229250833988	916.3169027276949	848.3289145337645	767.969930787767
880.9613901177436	924.7462574494199	795.4117258383629	777.3094296908441	803.6200097815887	731.6417016085363	747.1118052627035	745.4975979022246	784.3955635237435	807.2882151525436	812.5287799786495	797.4490896525024	866.3444699678439	794.7038221475982	824.1305357403622	773.3265352359479	803.6640104160549	884.8153802247699	720.2115868158453	942.3722501634231	738.3806026227411	801.9016740006957	832.789888669118	857.005478281214	801.75167445183	751.444143897755	837.5229250833988	915.5318520284482	848.2373379256126	765.7551590473715
880.8919492985585	921.7035140519787	794.1939024748511	775.2708402806167	803.4649828313215	731.6417016085363	746.558691677827	745.4975979022246	782.469333119225	807.2882151525436	812.5287799786495	795.2501908931256	866.0253150809879	791.0488022990937	820.4583233459206	773.3265352359479	801.0070499335069	882.0784792679008	716.9139979952998	942.3722501634231	737.428636832142	800.8054624311712	830.9062320326267	856.7050334826004	801.75167445183	751.0369864586999	836.1789653334184	912.8221269493126	847.6432002684281	764.6341576760462
880.8919492985585	921.7035140519787	794.1939024748511	775.2708402806167	800.726674731812	731.6417016085363	743.8864944257273	745.1505159275065	781.8947034284276	807.2882151525436	812.5287799786495	794.5563938298471	866.0253150809879	791.0488022990937	819.8236789528693	772.6997948161917	801.0070499335069	880.8946279170725	716.9139979952998	942.3545450286547	736.6484948570268	799.191308658239	830.8788687722422	853.7215181048875	801.75167445183	751.0369864586999	834.606440049594	912.1648726356129	847.6432002684281	764.6341576760462
880.6113050402755	921.7035140519787	793.8917461120411	773.6901628585233	800.6243323485933	730.5011101720554	741.6124426784256	743.4919770588849	781.4579604998278	805.0807799435972	811.7800960629186	794.5563938298471	865.1554637618448	790.1425158613066	819.8236789528693	772.3841425866781	799.082858367334	879.0188064259298	716.9139979952998	941.9677129476207	736.6484948570268	799.191308658239	829.2904241421683	853.472263760817	801.4621340744735	749.5044776501758	834.606440049594	912.1648726356129	846.4500016733682	764.0822581705709
880.6113050402755	921.3141550758891	793.7281621682878	772.1521739788598	800.3177333007966	730.0636184488251	740.7693871936848	742.9897104346508	781.2946044626783	804.882974097135	810.6275453527132	794.5563938298471	864.8830449573069	790.1425158613066	817.4818335821526	770.8006628887099	799.082858367334	878.5507203770402	716.0898450800246	941.9677129476207	735.9112498503401	798.5729411778832	827.3984385972253	852.5830312027259	800.875102203786	749.0121275121068	834.0656237752675	911.8583202888271	846.4500016733682	764.0822581705709
880.0130843333318	921.3141550758891	793.3956505812741	771.2306563954608	798.6582373518654	726.5214143151275	739.7547493302418	742.9897104346508	779.6264200644706	804.3414683427048	808.8008572379961	793.9782282436902	864.0265293002664	788.928230201083	816.9527483242625	768.605975950566	799.082858367334	878.5507203770402	715.3799264184503	940.2412274607676	735.5538960277016	798.5729411778832	825.9490020657624	852.4264904996737	800.2672537518063	747.489104349778	833.8724238037346	911.6503285374358	846.3646540238725	762.9166702185639
879.6770799093963	920.2428260047342	792.8538003922132	770.5812197720323	798.4463250881677	725.4477120948382	739.7547493302418	742.4104480074701	779.0184775127552	803.8429182894073	808.4474989022722	793.9524470433166	863.3991666871639	787.7916376218118	815.4628253038029	767.7966200825119	799.082858367334	877.6341301992468	713.8660855850927	939.5190535260867	734.6687458315504	797.544303116489	825.4322028323921	852.2479680932083	800.2672537518063	747.310229521535	833.3955625190171	910.6460815871095	846.3646540238725	762.9166702185639
878.4046061047941	920.2428260047342	792.8538003922132	769.953362943978	798.418764202179	725.4245155894354	739.7547493302418	742.203338601001	777.4910627836251	803.1928368817455	808.4474989022722	793.6929759767551	863.3991666871639	787.7916376218118	815.4361806564459	767.7474743377888	798.5528318614516	877.4213745621907	713.0261757583737	937.9022609888883	734.6687458315504	796.8343790326476	824.9590889849131	850.4998025336288	799.9812782978858	747.310229521535	831.8203809733282	910.0610799486701	845.0483916601675	762.9166702185639
878.2115238918959	919.1836319514762	792.7592311559984	769.953362943978	798.0268594189683	725.4245155894354	739.7547493302418	741.7544591227987	777.3365160217136	802.6722419534503	808.4474989022722	793.5233359075062	863.2045681857803	786.8714263307971	814.54485243272	766.0812778717807	798.5528318614516	877.4213745621907	712.4028255118632	937.3431743009985	733.9928675701349	795.284652427493	824.9590889849131	850.3994664698984	799.7694349903217	747.310229521535	831.3043558754715	910.0610799486701	844.8852181990329	762.51612670215
877.4293082689315	918.8657805432315	791.8574611313064	769.8562345383616	797.6134306627849	724.3422183977956	739.7547493302418	740.7236857100946	775.7518492742643	802.449590824945	807.5217422980248	793.5233359075062	863.0353913669583	786.5167325918784	812.8983105688608	765.1216574445039	797.7214173267049	876.7076232692681	712.2404532108922	936.1454844312447	733.8371389306244	795.0540810750044	824.9590889849131	850.0843536002144	799.75138956962	746.467385224335	831.0198024188685	910.0610799486701	843.7868990570252	762.2159034292849
877.4293082689315	918.5770587284578	791.1146183594195	769.5501120575148	796.8368118369651	724.3422183977956	739.7402573106478	740.4682281097729	775.515486362151	801.3361760581809	807.1656816130197	792.7623659445983	863.0353913669583	786.5167325918784	812.6397218082512	764.7625955474315	797.2424320851277	876.3509113535007	711.4057138969207	935.6018669312979	733.8092800749644	794.9366004641576	824.8207965015173	850.0843536002144	799.5785424061717	745.9882133596727	830.5924961294215	910.0610799486701	843.7868990570252	761.3877450678816
876.4148385130915	918.5106157458717	790.2762584967917	769.4354484573146	796.8368118369651	723.6813637602455	739.7402573106478	739.9965369907259	775.0553766009448	801.2793094804767	807.1656816130197	791.9045520261886	862.8063737265079	786.290256393169	810.4045417254765	764.1612655269921	796.5252816905112	876.3509113535007	710.804906948036	934.6142378787247	732.821237440058	793.7992278986758	823.7615886136286	849.478876925503	799.1961101285011	745.9882133596727	830.5924961294215	910.0610799486701	843.7249428494446	761.2240593671424
875.4210441693806	917.8178541972254	789.8394760570238	769.2580584014827	796.8368118369651	723.3568531861256	739.6901180614816	739.4419265137237	774.5844446912708	801.0443674893149	806.854854336075	791.5844684581417	862.4248227681874	786.290256393169	808.9056827770371	763.2878702261726	796.0824346369483	876.2587406979819	710.0915295793177	934.504813235437	732.5645608844997	793.6903312036239	823.2512548600392	848.8321303177735	798.9090347510671	745.2505776228531	830.1309965684566	909.6699218217849	843.3024992158935	761.0490775329743
875.3380139082576	916.7388032627507	789.6233647584072	768.8996363663516	796.4404945106864	722.8376696922714	739.5441979408013	739.308523706482	774.3112436792902	800.7360370278833	805.966285538291	791.0062328830555	862.1122994575969	786.290256393169	808.8794082122638	762.4054194578159	796.0424971357411	876.2587406979819	709.7223501288969	934.2479378638686	731.8165708253734	793.1939008377971	822.7964175628381	847.9447781595835	798.2004973719811	744.8328468723265	830.0616882103752	909.6699218217849	843.1593004183142	760.7426301251121
875.2071854435953	916.4092639824654	789.447845388919	768.2898561193251	796.089322616516	722.8376696922714	739.2941049912721	739.0105779509047	774.1078721325076	800.6343355010379	805.8510089331046	790.6025798301548	862.0102654658513	786.290256393169	808.1903973452696	761.4566092071891	795.8321653602281	875.6366872398144	709.3048910224238	934.0985101863208	731.6490920211957	793.0626113594866	822.4763820539738	847.363035259996	798.1409312835941	744.584962665944	829.4637469344841	909.4275471491853	842.9181199188765	760.0948558582428
875.0788245757665	916.2218380030838	789.2592180064936	767.6031081780386	796.089322616516	722.6724257134865	738.917344885818	738.7592697300637	774.0738039728403	800.2544684560893	805.3110088961369	790.2467833201636	861.5173767707888	786.0595477933273	807.8983233631054	760.743140522789	795.1759484036788	875.3666397625879	709.0099800541182	933.626888804069	731.561492868055	792.7011173645174	822.2108404272245	846.7521795525865	798.1409312835941	744.0946352065811	829.0865959101174	908.8821452551429	842.7676877751737	760.0526082949418
874.4953589063846	915.8935015165248	789.1916870949915	767.6031081780386	795.8757266179231	722.5552806864292	738.3214000149551	738.7592697300637	773.7073860407626	799.9694186494747	804.8615216257988	789.7438194812853	861.2182917467242	785.7905809271829	807.4481089483395	760.4531404691878	794.881087342688	875.0219136346234	708.5966895925405	933.626888804069	731.2038285591401	792.3686957370628	822.1551614580076	846.2174958537927	797.841838053473	743.994968170066	828.7580610118625	908.8339460353529	842.4359022174306	759.6827079854579
874.1873831076409	915.6090388589473	788.9952610689672	767.30133375785	795.8757266179231	722.3101724208991	737.9405776579902	738.752532294886	773.2663682850628	799.7671159982242	804.5845664349908	789.3995374786309	861.009064611342	785.776303109994	807.1714493722037	760.0208017939453	794.8032625343229	874.8243498558695	707.9826793577662	933.2164186849984	731.2038285591401	792.3643681479041	822.0484116511752	845.9975910550027	797.7095124610892	743.97480413439	828.4439246467182	908.2678343284391	842.3520126180113	759.4600816621795
874.0251665092533	915.3025156291873	788.9648090219462	766.9695045459375	795.3953611657155	722.2089320060459	737.6036602349506	738.4254518316485	772.9751457650809	799.5718811961654	804.471933996135	789.3869909571031	860.7105609216962	785.620659693073	807.0854175159816	759.815274370146	794.4897989937126	874.3253672630717	707.9307675291554	933.0189833785582	730.9805125993026	792.315943465283	822.0484116511752	845.7185078263653	797.4907580189216	743.5071512593152	828.036442573205	908.0341821889497	841.9389678276461	758.9276878895861
874.0251665092533	915.2585225798891	788.4682067867338	766.7736715281188	795.2123984785403	721.6406637120763	737.1959740073355	738.2793109209384	772.8743475170655	799.2387140065049	804.189838050144	789.1294034648445	860.3785414281069	785.6187691518059	806.6391092388678	759.4864948199668	794.3560527487193	873.9538032679219	707.6601123244202	932.9297066869219	730.8686899602205	792.2451423412078	821.6805457918498	845.4860975073482	797.284581077794	743.4803154070346	827.8159574633639	907.9012815981912	841.5525538945119	758.9276878895861
873.8798177525193	914.9612258426871	788.3590115384543	766.4824656761857	795.0489148550639	721.4051657135315	736.996326813439	738.1562284547625	772.5796688597693	799.1217506041284	804.0769381003271	789.0993461732346	860.1056661505559	785.6037211849181	806.171067338092	759.2069957897487	794.3245579164036	873.6437114304026	707.6539622173484	932.5739571617303	730.7107753055602	792.0627300408466	821.611497963469	845.3475535602012	797.1795244413793	743.3956496135937	827.7182739273198	907.7525350728172	841.5212916691896	758.6015514244609
873.8157251849909	914.663515001302	788.2756876593612	766.1544734972993	794.8549833502099	721.2148930026482	736.6626657168944	737.943512577216	772.0835700221519	798.9738505320547	804.0769381003271	788.9532278371478	860.0168250257659	785.406909622626	806.0300683274478	759.0816526056402	794.0478846228082	873.4821977916581	707.5977125388334	932.5124815138238	730.6486290728474	791.8339969814989	821.6017647426384	845.1302874309687	797.1310095270452	743.2537539467062	827.6153430885597	907.5799959450203	841.3307879029492	758.4206550747394
873.4602741058685	914.4557052647808	788.1425444950235	765.8782982371356	794.7230576818323	720.9931506053903	736.4102882896693	737.7354902557174	771.8939261308432	798.7571189093135	803.9734460813139	788.7292377159595	859.9455473866225	785.3565093341786	805.6395083058037	758.92397652492	793.8745090869498	873.2793690793536	707.5642200534817	932.3312807871066	730.5092226604893	791.5340677115478	821.3930084747332	844.9949601387667	796.9722639475646	743.0246089413998	827.4125200105694	907.3885571121043	841.0594305258346	758.164501680214
873.3898468967814	914.3698873983944	788.0007722053535	765.7362988755974	794.7115584728206	720.8695023777123	736.314476567504	737.6267971745153	771.7516667646341	798.582122358358	803.8914058723773	788.5157544717911	859.8744436319448	785.2624244008277	805.5471182310954	758.7741105206705	793.7446955400551	873.2566159432527	707.4810507820663	932.2646445579578	730.3598147375926	791.4669691588183	821.2360252764736	844.8759517688347	796.8441183891912	742.8689216175276	827.3160984351505	907.2212656596732	840.9843493421711	757.898488938728
873.2600601939702	914.2482871985202	787.9286442914719	765.6834827243318	794.5462481213111	720.7883850168441	736.0712130146965	737.523001055522	771.5800056328183	798.443374333973	803.7912329725586	788.3074355145598	859.7552776847881	785.1745397407869	805.4178950930334	758.6129121507993	793.6056097294295	873.0965502671208	707.3452793962904	932.2002381744849	730.3216470605328	791.2854754408438	821.1358763507607	844.6856119373676	796.7507175755863	742.7470512316168	827.1879424990263	907.1942417203727	840.8581538226259	757.8286360004852
873.1287589525803	914.0643196214755	787.8768010968462	765.5159667488958	794.4285331585432	720.7382761863427	735.9268827479452	737.3932874073503	771.5185864350085	798.2577349400754	803.7046435755659	788.1641419825218	859.7021457749892	785.148808959152	805.3658842404275	758.4331522864702	793.5094606143526	873.0002275972819	707.2006811080664	932.1145927591992	730.1748011901352	791.2225741147342	820.9675414909672	844.5423997952372	796.7384139320718	742.7132141996432	827.0418203539724	907.1042525651735	840.7654400798805	757.7237170993128
873.0563779878767	913.9030434147319	787.787586819642	765.450367508673	794.3348895161299	720.687607123295	735.7500156476762	737.3171888195627	771.4570857996254	798.1420401456484	803.675061444141	788.1070224178173	859.6297308093327	785.110541655419	805.2441633554192	758.3470055389153	793.3910932704433	872.9562305024792	707.0708138166889	932.0520671972643	730.0792022492712	791.1998686648807	820.9509095308706	844.4106505472785	796.6961736887588	742.6798433120608	827.0025604240359	907.0457353956396	840.6718485162094	757.6642624518422
873.0055572575193	913.7854996765757	787.7434309818233	765.3878110562353	794.2646690896345	720.6199020823409	735.6556660063177	737.2110039563572	771.3945038084516	798.1107232540901	803.64280316997	788.0525675760207	859.5489709278218	785.0472518723602	805.1809741740733	758.3051157089021	793.2679496203871	872.8943000632355	706.9902995516072	932.0030179336319	730.027176319024	791.1100809871729	820.9312022180629	844.2967743838896	796.667110166181	742.6187349591479	826.9463601115552	906.9787711775718	840.5417334707481	757.5697186311517
872.9643084935824	913.7210132573971	787.6956488885791	765.326189734453	794.2299139572638	720.5334312076462	735.5764359784762	737.1313650129412	771.3316953040218	798.0798519769883	803.5728964639324	787.9760601497242	859.4556435716975	785.0106858877635	805.0364130073847	758.2142082813198	793.1917580929749	872.8629561108507	706.9381023103299	931.9858096091891	729.9769196498221	791.0891441051351	820.8697196269957	844.2430998993652	796.6006640471708	742.5834876264116	826.90152813139	906.9287127735646	840.4774040010042	757.4891445292141
872.9263208902887	913.6432234877236	787.6732833825425	765.2770847462396	794.1957434282076	720.4840935133124	735.3909868941462	737.0970123079927	771.2682216098477	798.0449868671719	803.536117277555	787.9062413369888	859.4408961793322	784.9765354019411	804.9828610179412	758.1430876671825	793.1576312563332	872.8465349704487	706.9100714292845	931.9572789220547	729.8931034748578	791.0622452229879	820.8313720313216	844.2147835495667	796.58368449241	742.5309974981228	826.8755938430174	906.8760602572362	840.4050029233006	757.4296185437839
872.9025623540134	913.5914086472014	787.6137602528742	765.2400450917814	794.1555171713577	720.417055261011	735.3403366315513	737.0672362970437	771.2223301440976	798.021768237089	803.5046139523558	787.8858150251662	859.4059530989874	784.9571169446742	804.9397290282716	758.1108559758193	793.115998559409	872.8130261534684	706.8549796626062	931.9443774307663	729.8310892691583	791.0392870171461	820.7900686130231	844.1742583421427	796.5711880622936	742.5037100362172	826.8409801636212	906.8311355878175	840.3656840684095	757.3928560935492
872.878542188664	913.5475504315573	787.5765813302564	765.2125167918975	794.1097781499745	720.3885403813381	735.2864434138851	737.0467958319341	771.173742621077	797.994928616567	803.478987912262	787.8565225935426	859.3756933708412	784.9446091140292	804.9054958473089	758.0780855701878	793.0783391728048	872.7791482216953	706.824291821592	931.9243339223746	729.7948991252408	791.0082879352549	820.7615508789189	844.1369785457111	796.5569315297814	742.4705548292379	826.8148438275388	906.7953785335717	840.348708057142	757.366114295408
872.8621641494393	913.5176757932879	787.5464785213582	765.1832749024544	794.0838537044402	720.3626709118341	735.2458266596532	737.0265427569182	771.1468824099553	797.9759304097864	803.4540161712719	787.8360073783005	859.3533828851492	784.9267801528417	804.8617518355059	758.0413677736619	793.051340868558	872.7499841752274	706.7959785167936	931.8946027187483	729.7669209944191	790.9874065931044	820.7359671690087	844.1080900318082	796.5488737933379	742.4491456776642	826.7983056619416	906.7736125960647	840.3293824364766	757.3450067166011
872.8525987588312	913.4772287959934	787.5259035908739	765.1407450953309	794.0656933105106	720.3448841653704	735.2189016094005	737.0141132586507	771.123014577006	797.9587745651255	803.4310711784418	787.8161953407724	859.3226956980727	784.9116591072933	804.8401107480961	758.0288986335368	793.0361804628676	872.7338639961919	706.7764448298855	931.8754152442311	729.7531984106499	790.9759979378448	820.7290081580124	844.0910714482262	796.5307130154611	742.4324459498264	826.7692340267643	906.7579586770357	840.303333295263	757.3178971928327
872.842975705026	913.4611468149085	787.5090781459776	765.1304158180327	794.051976558278	720.3327416869611	735.1934199079942	737.0021348356436	771.110054158016	797.9447290510141	803.4221961213007	787.8023753396194	859.3127872815713	784.9041038453073	804.8247449658065	758.0078340588143	793.0227062528371	872.7129117060153	706.7657761963449	931.8626349220345	729.7411811492095	790.9650625823738	820.7222261863812	844.0756637035195	796.5223992659521	742.4210182010224	826.7562207904798	906.7407952915157	840.2940823036729	757.3051850317815
872.8390202531616	913.4530061788473	787.5005735388625	765.1239005218622	794.0401209678399	720.3264526770356	735.178456507855	736.9952887132158	771.102059198756	797.9380460159084	803.417371267034	787.7932677932861	859.3071418251652	784.896209344193	804.8199633694546	757.9963021711714	793.0164404274344	872.7028851097825	706.7594444841534	931.8558634573819	729.7335752519525	790.9577779091796	820.7152225276507	844.0699682582447	796.5159216642577	742.4154270052015	826.7503200245193	906.733763468555	840.2878290183974	757.2972269709171
872.8365229951332	913.4475035648086	787.494832978414	765.121343375834	794.0329973028403	720.320869493862	735.1754757082438	736.9916618253792	771.0973392374108	797.9343910521235	803.4133929041628	787.7901340630744	859.3034544652746	784.8859741073836	804.8126215255097	757.9908804373957	793.0126376833307	872.6983775753712	706.7560916735569	931.8521614082662	729.7304132032161	790.9535777249022	820.7125689991042	844.0648246858674	796.5124688596495	742.4101287254438	826.7463860981154	906.7276214952517	840.2815781942634	757.2907345013263
872.8351918894922	913.4460195151613	787.4930542886844	765.1196842468223	794.0304843465819	720.3180694357867	735.1723743842899	736.9888149925582	771.0917749816502	797.9317674216634	803.4117248356621	787.7882819042974	859.3015066654193	784.8838525949124	804.8104831448076	757.9881058774904	793.0101586596306	872.6970322242491	706.7534359344636	931.8505386444823	729.7274740540511	790.9515432950304	820.7109665537939	844.0616016116157	796.5108266790495	742.4079679493249	826.7445737091448	906.7242801200523	840.280017939989	757.2888277175599
