# Supplementary material for: An improved FOX optimization algorithm using adaptive exploration and exploitation for global optimization
Source: PLoS One. 2025 Sep 18;20(9):e0331965. doi: 10.1371/journal.pone.0331965 (PMC12445531; doi:10.1371/journal.pone.0331965)
Supplement: S2 File — This compressed file contains all the results of the conducted experiments. Each main directory within the archive includes three subdirectories: Analysis, best_fit, and convergence. The best_fit and convergence folders contain the raw experimental data obtained from 30 independent runs. The Analysis folder includes tables and figures derived from these raw results. These files can be used to reproduce and further analyze the results presented in the manuscript. (ZIP) [file pone.0331965.s002.zip › cec2017/convergence/IFOX/C17F11.csv]

trial_1	trial_2	trial_3	trial_4	trial_5	trial_6	trial_7	trial_8	trial_9	trial_10	trial_11	trial_12	trial_13	trial_14	trial_15	trial_16	trial_17	trial_18	trial_19	trial_20	trial_21	trial_22	trial_23	trial_24	trial_25	trial_26	trial_27	trial_28	trial_29	trial_30
18965402886.508263	24376772213.686012	31958455326.547295	29520504610.525894	14619170418.505442	21489450682.38742	24336725542.75917	21930534329.068848	21506685417.01948	27117989394.979244	35377354530.84257	15958215171.154814	27802322535.630383	24284435777.86684	24338441467.11782	37463712620.745804	22609945374.36415	26090706570.009186	31029642193.819805	28563525411.378815	12502563902.939333	18993816162.759693	24795076308.53323	27776121614.74095	21445462869.163956	22838088469.2001	27252885315.097122	16908910631.960016	24717558611.44797	28617710779.02186
17613061825.328045	23431461271.166912	24745772013.95473	28359316747.79238	11321765443.771471	20793516440.935738	23229892850.237858	19683760943.478798	19896862720.966747	24300553625.283077	33778703851.195446	15303580730.092422	26251463150.535797	20888953435.647415	23136682624.49852	32428442264.63466	21733548147.644764	23465668300.760815	24762862701.370667	26746713633.84262	11940103127.448112	18102979527.577072	22656173241.773468	26227628866.20121	20143016585.28338	21941334839.306393	24492715909.009743	15798642645.080917	23295873454.76131	26238151125.062428
16128532533.076078	22673733257.33688	22910584261.20767	25149899028.43868	10844488612.529985	19537290208.99696	19789820753.53383	18261364324.50256	18903803761.64231	21452544517.795242	32232087480.551826	11587447494.919453	25312792445.76738	18494705677.203087	22216184389.850647	29911045611.826126	17608470096.55944	21689504998.14238	23393305079.219933	25480965697.52716	11622832668.179735	17489845931.309875	21487744690.96318	25139938460.108894	17332179077.921173	21197859458.31808	23016226638.992195	14283913979.224642	21753777297.906242	23907317926.70077
15024111414.950119	21501673857.088905	21318154867.09766	23994574958.275787	9883142130.134314	18656927884.231567	19210428122.840706	17849204275.719337	17752935549.527905	19862954162.096703	30319736144.93133	10958613116.240429	24043067995.71138	17776278752.20889	20737106696.92561	27794542878.11595	16740616215.328554	20901915451.20627	22645490724.28059	23738821873.111633	10929558010.52202	16896673189.90715	20046631248.056942	21863063777.181797	16360495050.392265	20371702839.14263	21693291855.727448	11804720592.617546	20701450385.89917	22969191543.179806
12281311812.928381	20449436755.674217	20348251311.279564	22648790282.099632	9435182438.916592	17564469667.15466	18375009768.64206	16551443296.734653	16520133008.47267	19223170198.525543	28002127997.191322	10064592053.450174	22084413434.166653	16519983692.107746	17565692359.611626	25619929968.61801	16166625996.347374	19328505703.861282	21879573653.26789	22361458953.628628	10263415198.60239	15848175998.709475	18093397393.449207	21133900107.23864	14684915611.845703	16423909330.136621	19724467700.01072	9196724908.86294	18679878592.18967	20149051384.3436
11320102882.440735	19926189224.898945	18957303681.2265	20660187826.253574	9152292234.253773	16820140236.729324	14371450947.48518	15177920956.804155	15558398876.999245	16892880484.435598	26246772201.505604	9439764794.044949	20755904564.76766	12154350453.824913	16601889433.852495	24692498677.110825	15461977100.777124	18281619061.93511	21200020810.865967	21428265740.765297	9284298988.076735	14923576718.10374	15675911520.086174	19910301944.16143	13044886561.03927	15999764127.602528	18301250820.08297	8497528553.491262	17777284360.573273	16373993079.861917
10606839277.963972	19316755518.079144	17374389296.461647	19347504730.44209	8633524330.191208	16414836457.624392	13486647990.103233	14466509880.25218	14246590032.86309	15816104928.362974	25062227344.495815	8997773478.51373	18782638658.05178	11521361436.76283	14789751512.188837	23333153005.325718	14247050531.802477	17595645301.45291	19065847445.511753	20752886905.38861	8966192732.40107	13610754054.603222	13379503589.12474	19135677151.939476	12041635204.040787	13024934986.189974	16782091154.79374	6751868190.156303	16584930515.06282	15545075981.931025
9674243736.455797	17009253124.835348	16221036763.98095	18457011469.337265	8081906524.9771185	15248585313.688566	12501835237.456173	12290826335.551428	13455417474.725079	14672523482.672901	22931157089.719498	7668052701.372852	13573271361.428087	10809347320.755259	13535647216.622679	21599442811.84553	13690963108.346432	16902568976.612135	15640947431.254148	19943914964.945786	8078953182.6724825	12105928520.271084	11240473192.624529	17674501926.924232	10262484917.21738	11712696082.47074	15499703549.807571	5874999876.3954115	15869827543.3606	14907627530.869783
7477173010.469629	11149311407.064758	14647083777.903748	16602140820.417444	6206335072.599167	13791321325.981894	11029810692.496574	11379600619.172958	12558313317.297935	13827327194.605137	20765111012.04094	7006489635.931577	12846926479.970661	10236340541.007301	12735374475.943233	18063076396.363373	13200650420.930386	15436857014.4389	14362091368.113312	17736957764.577274	7353932632.750196	11355682346.37703	10325484798.753265	15531622577.535135	9541554841.321383	11111958432.11745	14496593522.11893	5549379090.9915905	14359583520.305094	13641142652.921926
5793494631.729959	10311726602.83612	14129900093.914167	15703393286.884653	5621191673.218384	12396653080.14921	9858655197.597588	10910973787.671993	10756423757.696085	12827724494.934412	19638384794.530575	5661224587.517239	11160706058.219885	9415003361.246164	11583354892.332134	17014478485.719296	12417354409.62949	14375374494.993347	13442880980.345499	15825677450.85602	6881052945.170537	10662164620.792055	10029893162.498528	14503025088.64611	8655786326.51737	10070300407.833317	11773748044.556131	5267657704.600162	13137271437.484346	12562706612.301693
5527537105.011994	9877021863.509668	13531357773.132402	14313860122.448656	4492767821.56877	9813341043.817997	8221220589.2355995	10302153279.079689	9340633493.549639	11223202420.038206	18744279241.24344	3526918677.3972087	10689137407.788588	8820492053.044752	10789097345.917221	15521118695.976093	11767457756.297943	13060326781.668549	12715315561.851698	15004960948.750038	6602202280.993894	9639072270.223969	9668407192.85298	13046882036.938566	8003830730.842033	9596465397.609661	10948890015.90405	4836075828.626304	11994931163.807579	11508188379.408113
5093865228.300118	7076239369.739461	12659664755.458296	13229281326.391096	4213725766.6674604	9052973634.631191	7587452113.146903	9603413385.534119	8322344297.185849	10300806760.738062	17305308870.398136	2954457299.6703153	10118331969.59274	7914361183.03749	10386985924.325165	13841608013.30262	11091391932.624323	12409036271.998158	10582067482.421684	12896092086.694153	6371909256.5702505	8573448671.326466	8782723093.796059	10753592806.415504	7747164979.989282	9279933938.271528	10308778743.287825	4525214374.697342	11187274645.077423	10772894208.471172
4291340884.5226235	6191586603.799213	11961697543.865042	12045268245.320375	3478970311.2465353	8708118428.863588	7173301227.861657	9027666534.76334	6631173551.852674	9409190574.640108	16574415216.52256	2553276013.4121056	9488245672.474169	7579669179.733556	9891203295.233248	12736125027.44836	10492121382.32762	11935605369.787588	9253799764.884968	11376545228.550774	5784734944.456521	8207299808.108704	7774805618.047159	10036710761.956017	6908693777.718893	8677979988.949219	9795747204.448233	4260378928.748865	10056805477.658804	9556671707.85575
3975502663.524264	5819103702.674691	10855391154.544077	11438183083.352331	3209692083.2488737	8113927498.883176	6789360401.663337	8236985295.937155	6064716731.680216	9013464614.832577	15821733052.337055	1938717907.2554648	7661857209.082705	6814848677.926848	8723676129.729298	12159913167.612232	9886992517.931631	11161130937.7415	8672343137.642588	10830192864.463478	5472566059.76559	7686904674.561075	7312888981.307918	9282414786.844183	6306746991.919005	8406037491.9184265	7120971792.135285	4086839403.009541	8767523065.835459	8910067012.145472
3423259789.314199	5277483050.787745	10559078359.595774	10574580061.136818	2780149527.70974	7284365739.721421	6067302317.077669	7020776816.49268	5372667327.610232	8444993208.622891	15122592725.042614	1761360248.9336188	7413285955.484791	5265608393.907829	8097359141.073767	11058453241.408882	9566573681.07641	9054400200.491653	8207300416.186979	10225144095.004522	4962314769.130385	7020712803.584804	6794018214.448776	8968977046.53716	5752037515.509198	7732531595.323775	6284507346.080511	3711583193.8264112	8016404837.072233	7956697715.985477
3018585816.4145174	4986462109.682557	9977991127.73256	9805702023.088215	2523619248.4875617	6265708381.522339	4825027338.465385	6400924386.951306	4377216902.3809595	7515550383.010854	14314797907.525356	1659892301.424492	7071509506.6216135	4914679479.896333	7572580722.367437	9547661290.492924	9060242993.775255	8451545281.198958	7360953165.264295	9600109235.080194	4438454235.348744	5729764409.1224375	5866061072.37881	8493429568.641551	5121246923.896278	7348154637.492582	5899920767.327319	3081465630.3181357	7599090947.367614	6875230131.849902
2670320151.823713	4685077850.911978	9337017462.14871	8752259358.511364	2094752659.0613127	5479376753.063757	4066203805.4963865	5450136342.751451	3894549156.1062155	6498882231.448035	13463995451.279856	1487851304.9260414	6487739803.144709	4664109656.812307	6771002395.76442	8511552670.701056	8516917532.119978	7374933349.893924	6774321593.79395	8512790829.628793	3770541793.99893	4928756754.164382	5326660764.9159155	6939977657.5295725	4428739965.909672	4082261497.965358	4581727334.949562	2126406561.2027655	7116344716.847446	6347779065.714534
2341462091.8023596	4331600348.31386	8122746798.282826	7165783563.921269	1709216883.139882	5130656921.955366	3045661161.8334355	4276441168.1640983	3459038306.0568314	6279024230.820296	11884905026.793732	1329982047.3712947	5496920444.270229	4336211689.319661	6049277231.955847	8150832012.810759	7927216422.49744	6350710212.68581	6491205226.233844	8130596200.373572	3493959360.3677473	4546219900.918747	4688857952.173798	6271214316.525092	3969533175.618066	3873308653.475684	4382516637.270634	1943244024.1705618	6461848572.929489	5543342741.455067
2083430318.40282	3587307395.028681	7000772081.158517	6658687399.648123	1405889975.5857522	4590918523.105253	2578832058.1855507	3939320086.2831025	2751194142.8645563	5836460989.437347	10810424168.668684	1187873802.2550645	5177879004.280882	3680028095.6745086	5270530251.78256	6992462338.782341	7582475944.4382105	5117874326.389675	5922258716.055322	7749822651.873436	2684279709.096453	3960899534.0459027	3844753812.936576	5148605793.395501	3765077358.904379	3641983286.92988	4022462327.1918507	1802978087.6710663	5880949602.62682	5390859539.778787
1737747888.3646247	3327273901.939865	6460192632.070753	6126707253.931045	1070394434.4736761	4220050727.1023116	1981327649.1390367	3612238334.1698875	2014357970.8607569	4995186806.173007	10277554467.870836	1029615872.6766489	4770674286.615741	3327084334.559286	4733907538.502005	6345997739.474414	7164075749.98395	4707517486.952872	5376044475.047368	6612918352.87907	2361976101.7023773	3283998561.9001102	3416401662.3495703	4711839043.509421	3373210540.390238	3321533716.9975724	3624804793.3494816	1616430192.442099	5028304293.225151	4224128924.528336
1598086502.278422	3106484877.443337	5809641378.21243	5095400509.514488	830986325.9287384	3917094027.781428	1600987680.6061406	3228513799.188344	1797892980.1269946	4586994590.60305	9058710232.049814	937369297.8752058	4352812469.981788	3021489694.4367423	4490329379.735369	5956119016.948523	6619902388.717021	4472660492.30616	4595836984.586589	6021460334.347324	1964578009.9694767	2908981883.759967	3216492641.3220663	4194998776.967332	3157643410.1973896	2941200666.934573	3427137049.4766135	1275646288.8720236	4292003266.1661406	3734101964.5793896
1509010600.0988336	2912407251.1239157	5232521332.982788	4943076996.166405	697020765.2760427	2933909118.2784424	1353479227.7241802	2943061380.1231914	1563623618.7055683	4174947761.924559	8356266062.232059	843894381.6662227	3539477546.362727	2366886436.2115917	4324987975.962723	5630447276.795854	5899921540.937524	3985112324.4584775	3882448578.8763747	5176771265.445204	1616521539.7548048	2529252877.427287	2289089976.6816916	3644845870.1963177	2503950890.017865	2566903445.7480946	3016049281.9544053	1157536591.439489	3894510267.8059897	3279967006.6381836
1321276919.677869	2736536875.386664	4678200999.638625	4600709940.723859	541061667.9715152	2612441835.2431154	914454763.561681	1595441533.5575511	1451302091.3523026	3243963647.820872	7474573123.377195	760244723.0302017	3272518500.015968	2016514293.6926646	3872753008.339094	4957080913.590174	5452531216.773292	3756846746.198903	3389320760.9603558	4762986274.199322	1388117445.2242875	2390873588.276183	1822465088.4968905	3302488514.227853	2243027130.9403353	2235317021.745834	1541027093.3823323	1003080820.0878932	3458358743.0955057	2956152981.408581
918578753.2076192	2468785682.9509583	4277505465.990755	4331769616.844215	468902404.88538814	2274983073.8218536	801528909.8266584	1292431328.1987677	1225974216.58316	2959542117.9368076	6986607991.376657	605250629.8989048	3018073577.1276093	1816138455.9153233	3331833396.329528	4625329948.381859	5026710919.110421	3583040599.189006	2852993804.307513	4517181832.872748	1009850528.1909136	2160843196.3200483	1611575273.044496	2927642549.173513	2012197416.187594	1998076423.0278196	1390073596.2968674	890262783.4470396	3199820321.9828887	2738649055.3012133
694825334.8343354	2226035134.8432302	3520245670.2368593	3727790759.3094945	426272333.10359037	1972382905.3170097	647630408.584951	1147318264.330501	1097334359.9956555	2504752182.5865884	6239185209.94257	515562567.9156392	2763194953.5532913	1554006016.2306194	3049077921.0887403	4145250083.7201185	3310097577.3844943	3310454462.4424677	2675946712.3388886	4315020651.038295	762277878.2170691	1833741266.9044185	1400684288.9189162	2569754919.6433725	1816563345.4465866	1681841203.8456898	1259429773.866528	841475933.8428118	2547621471.1092257	2373495772.331547
581235341.814995	1966088839.5068166	3092631022.6113133	3387527530.701561	356865295.8539046	1874754855.8650057	481000123.5256817	994633017.2832537	980997966.9539104	2241720593.2333107	5192324397.787383	449032344.53836286	2516398128.7232738	1400155995.647687	2754223056.734293	3865177795.181025	2897110777.7532535	2829769609.1883698	2564220267.3678293	3948875015.82386	671785082.0832167	1586346476.0182788	1140373276.918357	2200493891.6197686	1698663587.5911424	1546809367.9302433	1101564249.9098322	757989190.5267129	1615440231.1866627	2098430364.9492178
481034508.3069979	1717899979.064993	2833984886.1324325	3190618301.397445	297843461.6279491	1398457625.4146976	412441150.6938803	833070017.2071676	883926008.1128898	2035478613.3783884	4657953911.088654	390487794.9179268	2247941334.7822604	1334568700.4768806	2526720177.9510565	3400570398.412926	2559101572.2045827	2506780203.87269	2247338798.6185765	3565910541.381595	569039891.2021424	1293108667.6835573	993538704.029196	1700906259.310365	1445163592.3452845	1394587654.3740864	1050999846.5512809	706539426.3432422	1470463497.2849383	1689116975.945712
414927993.47940665	1381608945.5736582	2332510861.3249197	2865057518.1477356	265362628.42686313	1270759644.3983607	324273036.04730976	752845657.5568528	705753956.6689551	771637644.9714651	4283353104.511637	298383864.0849345	2054602890.316714	1244923484.5303435	2244178941.799621	2905631715.4087462	2276899188.6775436	2315418165.4925385	1683044169.9321992	3367959045.651165	511466827.0406944	1195912713.7942576	859254255.862486	1597708311.4786198	1305442005.1772542	1298262145.7061932	918379155.7207472	608239373.844475	1267725203.590134	1545297212.9747956
342383244.86168116	1292555660.0530376	1713290093.853135	2320421611.7237954	251287438.49535447	1121501104.547373	288091171.85164064	694792091.9322222	586023537.4697242	597343556.4852535	3827874395.493557	270636704.36233485	1768797072.4221334	1065076888.00004	2128636796.1820657	2614978386.8466535	2146709999.9126666	2044113894.4399848	1491329665.0114424	3134523606.1562395	435714313.3569236	900453498.524572	669396470.2490141	1427625879.930094	1218375387.9768648	1091836612.9316325	789272231.7414935	557128369.235575	1114265110.0136812	1315449386.3647513
248620927.97564396	1223476827.6833649	1517981885.7892394	2010618700.309827	238140642.33732364	1004364478.3910093	210894369.88421097	636480645.331156	502903014.2821585	486640692.45081633	3587278909.1110687	241276910.82268995	1649475241.0092325	924927364.2767913	1955505360.3164544	2447911748.642656	1953641450.3945234	1852861929.0512547	1055452454.570801	2957172356.968502	337020896.3808674	760952578.3958921	554764395.4365608	1307651754.9965518	980721658.663228	884718100.2426002	538352369.1535416	503877794.4876487	906584881.5091646	934602471.4574693
186202665.71633434	1091478904.2154145	1295187729.5598788	1705190609.9338913	200075368.4011096	833353875.1085756	170082317.09574133	550280831.6570492	426034184.4450318	323674063.4574428	3030983496.7563686	211925891.62045094	1433942314.986737	829945840.9683459	1751717159.718671	1924109721.3602657	1586601867.6283894	1699276584.9939013	883285140.820654	2713181074.7704926	297151749.9662069	700149371.0015451	472349304.8708483	1130258213.7518044	885956763.2143979	789967411.1139567	486194784.7703347	471102735.84226596	789591569.5605686	790421423.587657
153474812.15018174	1017642647.8878617	984912723.2039181	1342363149.2195868	187366944.4059573	694626886.5793945	151234474.5516576	496677711.9639207	342858259.83727413	266682748.6303941	2644469123.477973	182121511.81834844	1275683591.2063944	694924472.5331469	1492712370.6260366	1114993152.9950283	1353406460.9271178	1555753583.4174728	765584435.7392695	2604224966.4280806	244899709.24348837	619156889.793509	432005861.1789324	725622260.7460673	828059200.7893972	690602580.6592696	411899632.1360706	455341459.90353966	642234733.0620792	649778355.6930039
119159070.4832111	965409026.9031057	795809162.5188925	1143948505.7069004	175506475.2133504	616178565.6875607	115988085.47501917	443820458.43944937	306573328.8594976	193439110.34599775	2500503839.9124303	160633969.63253057	1193824046.3651004	512426387.88153815	1248076557.9803932	1029742676.5397505	1077621379.2648582	1446510870.6606178	652172751.2158424	2465540876.3264713	215310599.10035545	489695590.371636	290683957.2615268	620184808.8604391	738006812.0167602	615216717.3827493	323639929.1390034	393580201.6060513	535671604.89175504	490695012.8583441
101162877.84671172	916789957.4228772	727793410.4390593	1032642061.6549408	167239338.50815153	558646493.0724273	93474947.86159088	331136630.45876306	262837853.64471033	170280338.3397007	2224327852.827249	132567495.01790462	938966834.114541	447920577.168473	907305941.8020968	854151240.8409138	846978449.3391299	1272403586.8527088	551929294.9453468	2332191461.1871877	175786953.2231893	434116194.273597	235344465.96875542	538133962.6992313	610893992.3346733	569720225.4802809	292440884.5143794	371730976.67817986	479449959.75602376	416710540.840643
72484995.00358339	766258396.6996207	541327960.7807398	973627986.5887625	152521884.32640362	467393491.4953569	82874710.24349312	284355075.0835776	223400378.16081035	151344810.4248878	2075065915.8375812	122151974.32889152	771071794.4054317	411095767.386207	835799420.4994112	786207088.6441073	703078918.6276655	1165214382.744761	376201902.981377	2191717266.460402	159617938.30775094	421174572.2492703	224857551.91387153	454317688.5276976	580354468.1590033	504122256.45046246	240704614.38050893	317218015.1654486	425924745.791677	375370927.7919923
58354942.44914037	597038740.5192845	488590962.74151474	838768057.4231322	148112239.1583245	375210628.6635257	58653059.467108116	259052096.5117963	207534334.10514548	124582620.54916465	1688461944.321457	118046784.07516912	636496723.2496477	373530055.49665236	641024687.2629489	703247676.198719	511548031.89378047	1127167759.1320472	286416421.3303199	2131453552.8573077	136900013.72025204	394892662.81026757	192594664.8007724	404274212.73444915	505164670.94185954	442320412.74408984	222843254.76292336	277781484.2350268	299739180.24833906	341181777.63318145
42820165.61997728	430327680.0646381	455391450.8287465	701250202.6848334	138235881.11097193	334724267.9117663	49239186.09148899	235556422.8643721	186855822.2721423	104726790.27856869	1463180603.706354	107272505.20815115	549032542.6044059	344758542.9836836	535641790.6412109	607019195.5596117	418748382.1547268	943646732.913018	223589398.84338588	1896527736.6330166	111782364.59793325	364020840.88619316	145684671.29001155	341385072.66865784	461508289.9196181	408937121.5369872	187884416.6942468	258143451.4182431	217496219.88487256	310583003.97288316
40866222.11274982	364834333.78964776	280128278.22699076	616562413.6913916	131087645.28670757	306901960.3406686	44470625.43844718	202573165.73668814	175045400.10342503	75546993.11417535	1056069521.2972696	106583035.43111786	415714098.8831565	312156139.511634	420212365.74875796	502424683.3282318	338811214.68916196	820190118.2999786	194447990.01701617	1785637201.5197704	99984419.04528482	364020840.88619316	110980796.81921571	300431110.80350363	420288209.71992016	386936100.68575454	159478237.86587384	237654058.10192847	182456565.140248	244655663.9273656
34696672.32242757	317606421.14826447	243299592.41310522	530560893.6605437	129435956.87038618	242017259.3776829	43878388.1429178	171154331.99056137	157361392.74279657	68072394.73822987	930897723.0506446	99862081.6021413	303714207.4729102	286392914.02837974	327658154.64214987	454191674.4085237	301181177.8362346	757947062.1379846	177435139.008977	1701261248.1422417	89954333.08728662	351521060.69121933	94317116.15617797	241042843.63996822	399067365.55389255	375428328.2933098	143591705.43896487	209638364.76456708	154564062.91844174	207325984.91397965
29803197.04336038	295588775.6343977	211310771.4574406	488723496.7557998	119963694.05600694	191631872.811278	39000606.0661985	155686910.2949679	148813230.7289881	54458434.81383091	830431391.256709	93207840.78676303	269379893.4926341	259040802.27041936	303366351.49248916	402537219.0845558	235133175.32038215	681918728.2362199	151279896.41064566	1547842941.5722656	86790425.26987302	335741356.64579344	83768333.63932835	212326434.46361417	383669009.4127419	360116009.1460759	129752483.98998328	176717082.8401498	113740052.7358979	169413128.61187252
18564960.21629885	267435871.77579978	188767138.1336242	393380449.05604243	115134963.33381636	161076022.23356444	35473071.148669824	142804381.64133367	127388829.2706581	46403049.05019196	638280288.46627	91374712.74363168	217008656.27071208	241764572.93431097	195651883.22275904	333048560.05788755	170676634.53540778	621440310.674804	118438092.1343621	1472386195.2007003	75022588.00584447	319138293.21382135	64670380.98564418	191446068.1616583	357003339.2583537	347571545.8055295	112034790.68856928	163316227.9710741	96922547.98888436	155033087.58236617
15228405.396901406	252646871.90480822	167311831.93669364	357847330.1003952	110683799.06093518	147245654.62806323	33244211.52631025	136648401.1657543	114771074.69923298	39971211.217062786	578308855.941252	88191579.52106273	183973483.28105062	200458102.99304074	177023827.57436883	300457492.84874034	119725867.12400416	607275399.4996407	78597116.67193277	1369498001.8012393	66471186.37736113	302982494.92249554	56773950.797598064	170948125.50566512	339457615.3100441	325375642.4000122	79577808.86193419	150632368.31890768	73394000.62210645	147034696.94941193
15228405.396901406	204275759.88971817	159079046.84017652	309828480.40618825	101724176.7819365	129986193.73618612	31513161.650938265	131910374.68657035	104173983.41980666	39971211.217062786	476463967.54200315	88191579.52106273	147896553.79671	171933337.9063108	162465654.66833416	287185798.6777516	84141895.10024905	578214251.7933346	74283212.66266261	1320348818.858817	51592717.75334632	301962375.338032	38280953.44834837	157572502.72059292	330722089.0748655	293480726.5768736	66256774.44591279	121642238.48308116	61707536.52194901	111085240.4617544
12857402.106701102	195431804.94342914	141094856.83028817	295029139.0033715	101724176.7819365	127066966.6093807	29648213.203681923	117971065.57104987	100466065.69402182	39158732.4441284	368849360.7353494	85502946.84111577	127451032.40663865	160570395.78749856	148432723.4196878	250864532.7561825	69476990.12920853	523015011.400816	63837334.108065724	1254605808.2188075	47998097.72715041	290648997.75236046	37040239.14386624	133568542.73187868	318157578.3307074	283446565.2595717	54517181.20241879	99783357.43304022	47797674.49633293	98933775.17591205
12857402.106701102	187373806.36872083	125305001.33789384	246497874.46624422	98920119.35535115	120341974.1850023	28243292.401066825	98967207.19833665	100466065.69402182	39158732.4441284	267051256.6121434	84306165.3941602	118666109.0522187	152389103.31122947	133003507.48661733	240845879.80737936	60428186.95183638	494761263.9101501	47020894.688354075	1212094650.2734475	47998097.72715041	278038630.31285673	29285238.223299555	126625832.20638543	299388844.5252821	259889079.86065412	51266203.773801655	95921617.73309673	36647894.414233044	81934090.60889485
12857402.106701102	181753464.1253802	99581166.5641473	220645465.548088	97693870.26871362	108988525.87621805	24003563.797612615	90457926.41157056	100466065.69402182	37955814.919088736	196079526.29589078	80915087.89536273	88490480.27910464	131541006.53434509	120673332.0938131	232055266.63376272	39562428.16262668	450584120.1687772	33557716.054714896	1159696962.147438	41968178.17834946	265265409.17369035	21820754.077325776	118445979.88545159	292671495.583374	252606643.95506075	44801040.33275432	91033777.76258096	33464278.745284013	74606015.11043379
9660093.049210366	178251174.2266454	79085118.51580757	194762619.28877595	83771829.93109795	103237634.12663896	23757947.179950394	84013516.43112198	100466065.69402182	33110382.263284594	176218438.37279898	68835619.17299174	79378300.34364012	125297304.46836163	113170361.60268861	218776201.96186996	34275465.16978368	413876010.2061888	25607091.348551683	1117137834.483475	40959159.65130351	256245543.21452552	21589355.78611675	109601178.36981918	278572281.69458467	243648696.13748327	38950923.84437814	85097759.1965613	29142804.813039668	65080105.123566195
9660093.049210366	170821020.98689455	72751438.6922437	188067095.5130576	81552661.06809686	83859011.14551736	23757947.179950394	84013516.43112198	81930797.14607786	31290269.192902587	159838371.94693765	68835619.17299174	72713533.29323006	120295140.0836508	109500637.57288852	204137375.2188968	27338509.110864326	357893942.6045632	22910434.64080626	1041491160.2938432	40959159.65130351	253105143.24047434	21589355.78611675	107436806.65133819	265781075.2365935	236878440.59238556	34854625.7790233	80436670.60962185	23869927.479764722	61507367.093342185
8942311.781611525	162783297.61434105	69537513.03648703	169562105.57055795	74749026.0103039	60639418.75954161	23757947.179950394	80045893.83290805	78943543.67606613	29882325.834508944	132653837.74886258	68835619.17299174	63846738.889964305	105233265.29218379	101912800.52824323	201700487.23488635	19964069.3276891	346924238.49583805	21518650.59513445	992323814.9421271	38157485.27721934	246197080.0804587	21362592.724383675	98405230.86855221	238524338.91603813	225692780.82808074	34854625.7790233	78523828.3965688	23520108.483092815	55963778.7320799
8942311.781611525	156930894.44215605	58628327.98245545	149826587.73173052	65575350.02388223	51573501.121498615	23757947.179950394	73184568.85960186	76863605.25779237	29882325.834508944	118294769.72471943	68590077.84625123	61587506.02217619	96211597.06920011	100465710.4466979	197660487.93985504	15267569.589960672	326617307.5387813	20371150.380411774	955029159.5464038	38157485.27721934	236825997.01292163	17768410.57725767	89723219.06306484	237296204.69142333	223830049.9399548	33377463.010589167	75418853.34505363	19958721.616994645	53338271.927843526
8942311.781611525	152271801.03133577	55831073.96746605	140396044.5979231	60558614.29051161	50025172.187277064	22851399.034796238	71739863.2846239	76863605.25779237	26021052.747821145	88846281.98913968	68590077.84625123	60078326.792164795	93155523.8020815	96783882.80835165	193043992.00781026	15073777.246361107	295222338.5467719	20371150.380411774	934977689.1793889	38157485.27721934	227126216.38691074	17768410.57725767	83972891.52183035	226148642.7404622	208003002.06105286	27868548.75374053	73962363.036349	19958721.616994645	45553872.42911036
8942311.781611525	139858553.43472818	52433258.835571215	95418065.09259848	57984272.95232248	44335290.77998046	22851399.034796238	60885721.70656458	74416849.1024088	26021052.747821145	76838641.98556988	67940436.18402454	57318066.85649996	86343176.19112965	96726813.53514646	170220525.22690845	12939255.14220909	281186685.5924233	19481678.14733683	915339160.5273404	38157485.27721934	220677495.71021172	15051821.895911103	68466041.56228054	179745889.08339736	206915584.6143216	25775609.400047112	69788358.33803847	18503270.900747824	39250762.68390924
8942311.781611525	137232579.63565472	47665680.14724161	73781590.76266028	56923000.45500517	38459706.715467595	22774904.82890698	57115420.59907042	70178219.98572269	24577931.824614797	70632860.69210783	65095965.84423997	53272264.94737319	85720977.2626653	94943417.84079327	164869425.38689014	12939255.14220909	256942419.2810046	16001865.222628156	878491101.6435444	35922687.24031921	206352624.2179925	14801601.248545028	63419485.74185251	177485846.38705403	196458551.78760344	25775609.400047112	68791067.71140367	18503270.900747824	37760203.63793716
8942311.781611525	126537811.91645181	46247482.42491937	71596325.78267168	52201107.52463052	36205397.53614349	22495783.860418305	55292625.69950129	70178219.98572269	24420393.544029195	65610553.92171948	63918558.90951254	52821696.12814304	82933350.20099235	94943417.84079327	123248035.74287298	12558890.261085182	245430351.679781	15671820.664889256	860880369.8169943	34726293.05611642	200518939.0597532	14801601.248545028	60173543.36713183	163396151.12840977	175870223.75212243	20808051.65646947	66500225.81516303	17329670.27470153	32027656.149249926
8942311.781611525	120780763.47196242	45278841.33770203	62248390.71832386	49868955.56624489	32681211.66940873	22268031.98406184	54998111.07993601	65615544.67816918	22977326.655125752	61288095.11042775	63918558.90951254	44402450.77874135	80744097.8918521	94832006.37166712	120166196.62135309	12558890.261085182	227311616.7858977	14396321.15324967	843288565.1361172	34023615.070161745	192624415.65625113	14801601.248545028	57035182.80136977	158016433.45355278	173552184.17592528	19373861.586697496	64753023.64193336	17329670.27470153	30405612.806766253
8719021.773846459	118901795.70176427	42352762.29054096	45677816.436801456	48045907.3805186	32681211.66940873	22268031.98406184	54998111.07993601	65615544.67816918	22977326.655125752	54500240.367445305	63918558.90951254	38148062.389706515	78197468.18363293	94832006.37166712	114515739.68530118	12558890.261085182	220012405.87274182	12096688.72295414	802655102.7497039	33605300.47945181	190972354.65258363	14257211.103943782	55765310.159300625	152579467.83689776	159391109.47096026	19373861.586697496	63670891.05866437	17329670.27470153	27379380.0786163
8719021.773846459	112492366.84365547	42352762.29054096	39421889.603079915	43719028.49645339	32681211.66940873	21352533.115754582	50820345.983928815	64782981.02034533	22977326.655125752	50142210.014813095	63918558.90951254	37669465.84162627	77782182.41761851	94832006.37166712	112072474.39767486	12558890.261085182	207563289.95330402	12096688.72295414	774087744.7092608	33605300.47945181	153037307.9154457	14257211.103943782	48023497.810989596	142202046.65403512	148503185.59514531	13734863.242419267	56076713.43225232	16983740.0389355	26067138.72784632
6953538.534535546	106498566.1487513	42352762.29054096	38335652.037982695	39828871.84132685	32681211.66940873	21352533.115754582	48489723.41331995	62466292.53391764	21694297.884545997	49632417.51864645	63918558.90951254	36605903.61564524	75204656.99097928	91845671.44530837	107259884.08776331	12558890.261085182	200585350.29666263	12096688.72295414	745570010.7470541	33605300.47945181	118752900.86310631	14246514.17077506	47090103.986393	134685034.52406672	148503185.59514531	13734863.242419267	56076713.43225232	12719901.786502127	25738526.33819314
6953538.534535546	96283288.82870895	39069471.53449681	36386310.075343855	39605300.50632507	32279396.314362764	21352533.115754582	48489723.41331995	62466292.53391764	19718444.263816394	38374506.470263705	63918558.90951254	35730040.2186966	73359279.08974415	88832918.07261205	99900791.29910834	12558890.261085182	191243151.55641103	11487465.89851465	718548070.0717809	32386555.2412518	106007730.07421696	13717849.819002079	45950445.281785235	127758973.11678775	143956622.68506593	13734863.242419267	54958422.4251982	12719901.786502127	25219431.846325815
6953538.534535546	90733914.73578317	34697472.36519518	36386310.075343855	38998601.581165075	32279396.314362764	21205297.38506731	48489723.41331995	59599193.98387022	19525047.824351963	33951672.04147923	62121901.64407488	32474491.077817418	66206655.655919895	77878265.97417977	92679750.73335817	12558890.261085182	184477341.62139082	10167725.009195842	629433045.8742065	28160733.638486043	100259534.56250526	13717849.819002079	43633005.0302675	125094468.42339702	129062326.56223376	13734863.242419267	49770092.791196406	12719901.786502127	25219431.846325815
6685036.879303466	80936837.85260563	33432820.45749011	34630594.44666569	35354796.265074834	32279396.314362764	21205297.38506731	48445372.55808685	58448179.13156315	18182504.801430598	31697875.248906665	61924223.96655835	30123670.911999747	64558912.50007569	74489846.70738807	91292508.51100495	12558890.261085182	181468248.81834567	8444742.10944428	544548049.6693764	27994333.143122774	96865331.753348	13717849.819002079	43596222.86055936	117404872.66301471	123219247.16880384	13734863.242419267	49770092.791196406	11792304.649362704	25219431.846325815
6685036.879303466	72510473.83024555	33432820.45749011	34630594.44666569	33536061.747988053	32163781.8992905	21205297.38506731	45569460.46774461	58128771.392066866	16671422.028253775	29137438.52537041	60444124.06360289	29981170.528913885	61250620.193865076	71260882.53967819	83846015.49855849	12558890.261085182	168515496.67809746	8444742.10944428	529114211.4276669	27071445.6808867	88345050.7075676	13717849.819002079	43596222.86055936	109923929.35448606	103681319.88459812	12117595.281539913	49707173.93803823	11526338.018705647	24815316.750739288
6607190.312493019	67467585.06571436	33391917.902670924	32404590.049260344	33114072.779317014	31806986.208803248	20605510.656685814	45569460.46774461	54778339.29432858	16671422.028253775	27166406.181330137	57572301.92567985	27640559.31819371	60580147.34641789	68051622.91625766	81518861.82508728	12558890.261085182	150912175.12606063	8356038.402279846	510550185.3418093	25971310.481947802	82361149.01662959	13717849.819002079	37208825.03984011	105172170.42913471	95822973.92470893	12117595.281539913	49707173.93803823	11526338.018705647	24815316.750739288
6096420.267123617	64760677.800388806	33296412.81644459	32248393.04782264	30713955.700647686	31714628.915393926	20605510.656685814	43436864.57442184	49285180.042463765	16607084.504597023	25168450.94027845	57155415.76197707	23847486.427688062	58041438.26710637	67338755.28967984	75630329.33479483	12558890.261085182	141775832.15842828	8356038.402279846	482267091.4594426	25971310.481947802	75820322.88726652	13717849.819002079	33195471.125888262	99186551.27931482	94318731.34699339	12117595.281539913	49707173.93803823	11526338.018705647	24419097.176394276
6096420.267123617	64760677.800388806	33296412.81644459	32248393.04782264	29806730.278039623	31714628.915393926	20605510.656685814	41320280.81020758	43231839.729455605	16149934.967554992	24399645.18518833	55765432.95644491	21967967.69027627	55805329.96974726	66935621.39020486	72941223.66625184	12558890.261085182	126096971.4519444	8356038.402279846	460733953.5080465	25971310.481947802	70566139.67445758	13717849.819002079	33195471.125888262	99186551.27931482	89414853.1546251	12117595.281539913	48992527.48421887	11526338.018705647	24419097.176394276
6096420.267123617	64687632.29375452	32368211.451567393	32248393.04782264	29435553.93255086	31349165.372344825	20605510.656685814	39944185.84692958	41067700.65790695	16149934.967554992	20519459.499586634	55765432.95644491	20635785.09564574	53879697.4883623	65949755.66368849	71761895.59229733	12558890.261085182	117786750.43197547	8356038.402279846	424474877.6865577	25971310.481947802	69185156.73938411	13717849.819002079	32766624.67357749	98414510.53129648	87629035.40041953	12117595.281539913	48757916.03984898	11526338.018705647	23342649.25714612
6096420.267123617	63595654.72401933	30648110.667507235	30541415.63448402	29045421.841729227	31349165.372344825	20605510.656685814	39378200.923177555	41067700.65790695	14323643.071020218	19571698.646327674	55765432.95644491	17307221.0995168	53879697.4883623	65359814.85812641	70700558.79937395	12558890.261085182	107037796.09467945	6838608.58814375	414870177.64403975	25644349.199708622	65499917.38295722	13717849.819002079	31316160.334664635	95410480.13947776	81157983.17974924	12095144.876101816	48757916.03984898	10711766.811638353	23342649.25714612
6096420.267123617	58551426.48176397	29772253.628164835	30541415.63448402	26908113.6452056	31349165.372344825	20605510.656685814	38199687.01108354	41067700.65790695	14323643.071020218	18139604.6739784	55681217.97301053	17307221.0995168	52462267.013074875	65016542.08784726	65055124.20194651	12456017.942442525	98065233.07212397	6838608.58814375	396631589.4448655	25279871.95828272	65499917.38295722	13508925.712126352	30438790.78526836	84107308.00124112	79064893.93900613	12059242.981294723	43527634.651227124	10711766.811638353	22506051.75134634
6096420.267123617	51406312.04741377	29772253.628164835	29342786.887655113	26374467.96375065	31349165.372344825	20605510.656685814	37283825.1607668	41067700.65790695	14009541.944297826	16101455.537058694	49615287.23977785	14989091.825617816	52462267.013074875	65016542.08784726	60756966.92391713	12456017.942442525	95490642.551164	6838608.58814375	386611079.1571264	23974670.564818572	63181969.16916402	13508925.712126352	30438790.78526836	77873056.78336641	68794232.4725014	11606008.802941334	41776218.73858953	10711766.811638353	22506051.75134634
6096420.267123617	48675565.82847753	25988959.135592077	27082697.875191465	25739086.904237166	31349165.372344825	20605510.656685814	34255374.39731558	38677064.72556327	13300823.86321358	16101455.537058694	45833922.55695295	14329820.466961946	50967438.3090352	64846821.86200524	60756966.92391713	11556369.771843811	89473886.14002277	6838608.58814375	369444078.94919205	23974670.564818572	61150524.77187154	13508925.712126352	29315796.62165076	67833446.56685156	64371678.20435344	11606008.802941334	41744297.92626615	10711766.811638353	22506051.75134634
5924736.967824458	47828450.55814329	25261609.720702402	26622254.36473608	25739086.904237166	31349165.372344825	20605510.656685814	33989324.782555714	37654377.605838895	12785477.266983652	16101455.537058694	43998185.862497695	14329820.466961946	47087322.47164291	62913275.44918883	58194698.89165033	11556369.771843811	86284913.1141462	6838608.58814375	362817533.32563484	23974670.564818572	61150524.77187154	13508925.712126352	28069038.921278737	62694009.82097446	58267847.95352216	10983528.629439203	41744297.92626615	10711766.811638353	22506051.75134634
5924736.967824458	47828450.55814329	24185168.39216906	26622254.36473608	25040375.55297876	31121562.001368616	20605510.656685814	33989324.782555714	37654377.605838895	12785477.266983652	16101455.537058694	41860512.17813543	13359583.392397366	47087322.47164291	61122054.385546654	58194698.89165033	11556369.771843811	84328283.545204	6838608.58814375	359481927.3944758	23974670.564818572	61150524.77187154	13344459.524069436	27887812.409301877	61303432.148616165	56841000.71539936	10983528.629439203	39656312.73558561	10025993.110182667	21153539.248506695
5770159.162925432	47225953.606057465	24185168.39216906	26622254.36473608	24695205.898219783	31121562.001368616	20452880.301060475	33292093.694321167	37654377.605838895	12785477.266983652	16101455.537058694	40145731.304693826	12305510.490739647	40323988.750833124	56456220.488606766	58194698.89165033	11542185.740235664	71950777.14451104	6838608.58814375	358914491.922276	23974670.564818572	61150524.77187154	13344459.524069436	26386441.709082603	57046278.80962448	56841000.71539936	10983528.629439203	37275885.750061125	10025993.110182667	21153539.248506695
5770159.162925432	47225953.606057465	24185168.39216906	25669241.918527212	23245615.81473144	31121562.001368616	20452880.301060475	31157377.933498167	37654377.605838895	12785477.266983652	16101455.537058694	39235577.218973644	11200053.468294065	40220193.24736128	53591447.34795728	52919650.86020624	11542185.740235664	69145636.52367204	6838608.58814375	351866895.3609327	23970660.53405254	57126577.220301256	13344459.524069436	25113633.499784958	52017378.628176965	53672480.91572208	10983528.629439203	36174099.960864805	10023135.480933398	21153539.248506695
5021964.863706572	47225953.606057465	24185168.39216906	24744673.963618465	21138901.211210806	31121562.001368616	19912643.722936608	29691108.43851291	37654377.605838895	12785477.266983652	15526984.617409624	39235577.218973644	8760087.320504531	40220193.24736128	53591447.34795728	50308855.554686725	11452058.180723086	65376084.408544436	6838608.58814375	344814177.6038668	23886154.88052621	55596024.04115251	13344459.524069436	25113633.499784958	49108824.88206713	52217397.88672439	10139793.046050234	35571317.24724239	9980053.761863876	21153539.248506695
5021964.863706572	46460176.61690433	23849567.70309965	20845817.856818963	20813967.911232766	31121562.001368616	19912643.722936608	29389338.62658804	37519122.71170646	12785477.266983652	15526984.617409624	39235577.218973644	8736753.916573456	39567621.239893526	53209181.57251402	50308855.554686725	10477440.897258421	62989566.8682839	6838608.58814375	325781723.53734624	23886154.88052621	52298518.17444553	11723091.629857516	25113633.499784958	46128015.12099225	46443584.79484123	10139793.046050234	34518127.415113166	9783230.514224302	21153539.248506695
5021964.863706572	37449506.53247379	23822735.502343744	20845817.856818963	20744372.121338733	31121562.001368616	19912643.722936608	28630693.01785892	37519122.71170646	12074675.027963579	14663968.971418388	38337007.705158934	8145418.979014318	38653136.83102868	53209181.57251402	50308855.554686725	10477440.897258421	61849076.57345716	6838608.58814375	273575955.2840608	23886154.88052621	51312335.77219296	11099226.037266012	25113633.499784958	39798471.21273057	42650786.97395167	10139793.046050234	33919835.97911534	9783230.514224302	21153539.248506695
4504437.421040466	37449506.53247379	23683682.736348953	19397849.818372197	20744372.121338733	31121562.001368616	19912643.722936608	28630693.01785892	37519122.71170646	12074675.027963579	14663968.971418388	37427480.89080065	8145418.979014318	34844103.60706144	53209181.57251402	49621116.3022635	10477440.897258421	57356243.199052535	6838608.58814375	252063481.0982924	23886154.88052621	48270261.73103154	11099226.037266012	25113633.499784958	37680441.34032117	40158421.82557123	10139793.046050234	33350705.32692855	9783230.514224302	21153539.248506695
4504437.421040466	37449506.53247379	23683682.736348953	18577470.95981171	20744372.121338733	31121562.001368616	19912643.722936608	27707359.624216743	37519122.71170646	12074675.027963579	13581493.29958344	35200739.56554889	8145418.979014318	32967127.525013275	53209181.57251402	49353551.563754134	10477440.897258421	55512917.24784277	6838608.58814375	228463628.3330029	23121386.624856208	44610793.00818576	11099226.037266012	25113633.499784958	33541315.996436402	38040527.957373284	10139793.046050234	29512483.99904547	9783230.514224302	21153539.248506695
4504437.421040466	37449506.53247379	23154108.9538654	18577470.95981171	20744372.121338733	17198079.418768417	19912643.722936608	25244967.713911295	37519122.71170646	11545262.706680143	13581493.29958344	33076192.729728162	8145418.979014318	32967127.525013275	52598553.11436082	48885248.70307883	10477440.897258421	52330421.79857542	6838608.58814375	215945685.7031542	23121386.624856208	41283684.03737398	10406085.296953227	21978831.20116038	33190062.68028154	35090952.266881034	10139793.046050234	28478280.592515435	9783230.514224302	21153539.248506695
4504437.421040466	36998634.59235266	22699582.43429662	18577470.95981171	20744372.121338733	17198079.418768417	19912643.722936608	25244967.713911295	37519122.71170646	10953386.901873732	13581493.29958344	30469122.21816159	7797186.496703308	32967127.525013275	51831312.469473645	48185204.9863701	10477440.897258421	51199566.22941235	6838608.58814375	210045161.27982974	23121386.624856208	38085339.21982358	10406085.296953227	21978831.20116038	30596794.093381353	35090952.266881034	10139793.046050234	27646154.322821856	9783230.514224302	21153539.248506695
4504437.421040466	35694088.06079753	22699582.43429662	17922124.149830315	20744372.121338733	16352442.874355346	19912643.722936608	25048081.944571618	37519122.71170646	10953386.901873732	12223332.865281016	27933183.002575766	7797186.496703308	32967127.525013275	50161487.80761556	47228124.89374735	9661855.556123395	50610085.634732105	6838608.58814375	187267890.71383697	23121386.624856208	33205377.041617155	10321225.620251045	21711933.424828082	30596794.093381353	34943093.03797843	10139793.046050234	27067750.620432615	9783230.514224302	21153539.248506695
4504437.421040466	32936298.591749832	21339269.368991546	17922124.149830315	20199567.744461685	13101695.731528725	19851502.451831784	23964732.433317997	37519122.71170646	10934385.553350251	12223332.865281016	27926659.0887249	7797186.496703308	32505874.966877524	50161487.80761556	45439825.367806315	9661855.556123395	50610085.634732105	6838608.58814375	182747826.8579386	23121386.624856208	30112000.678298697	10321225.620251045	21711933.424828082	30596794.093381353	33916068.194203496	10139793.046050234	26919875.45336894	9783230.514224302	21153539.248506695
4504437.421040466	32120544.56863538	21339269.368991546	17517660.44859481	20199567.744461685	10390907.7548321	19851502.451831784	22918988.76678558	36446652.04903246	10934385.553350251	12223332.865281016	25483580.156745814	7521370.06259917	31503842.197971143	50161487.80761556	45439825.367806315	9387378.086798716	49847574.99142704	6838608.58814375	180131650.0231576	22721980.573901333	26486480.772276826	9763120.621687092	21445635.192388035	30079074.04913541	33913238.350590676	10139793.046050234	26422105.700938884	9783230.514224302	21153539.248506695
4145802.345504528	30353598.201669984	21339269.368991546	17517660.44859481	19114716.41944505	8297394.434489466	19851502.451831784	22918988.76678558	36446652.04903246	10523854.132500235	12223332.865281016	25483580.156745814	7521370.06259917	28472878.496471487	50161487.80761556	44710107.29612951	9387378.086798716	49847574.99142704	6838608.58814375	173897311.9759557	22596227.4614783	25988717.500008997	9763120.621687092	21445635.192388035	27181145.310369346	33434662.82838481	10139793.046050234	26422105.700938884	9235989.243106509	21153539.248506695
4145802.345504528	30353598.201669984	20592264.851498682	17517660.44859481	18644372.63801324	6844775.029657398	19851502.451831784	22918988.76678558	36446652.04903246	10364929.98987404	12223332.865281016	25483580.156745814	7521370.06259917	27632688.395669557	47604735.49170647	44248134.44966352	9387378.086798716	48766327.38297321	6184427.747780221	169817259.0789209	20160088.68802057	25988717.500008997	9763120.621687092	21445635.192388035	24644626.647592366	32246978.515785642	10139793.046050234	26422105.700938884	9235989.243106509	21153539.248506695
4111508.0877026333	29852356.093675505	20592264.851498682	17401377.4871786	18644372.63801324	6300366.260803131	19851502.451831784	21564804.88911441	36446652.04903246	9576698.180197265	12223332.865281016	25483580.156745814	6237496.72639612	24475776.824610017	46687690.02351364	42826348.33970769	9387378.086798716	47970367.47606421	6184427.747780221	166568057.62959924	19417716.38321735	25988717.500008997	9763120.621687092	21445635.192388035	24644626.647592366	28725759.11065869	10139793.046050234	26336394.202150106	9216122.64468339	20049909.38785363
3853094.569312077	29852356.093675505	20137753.492097806	16484260.856105912	18644372.63801324	6086675.578313027	19585380.28227978	21564804.88911441	36296379.13371976	9576698.180197265	12223332.865281016	25483580.156745814	6209709.034383707	23234960.464855175	46687690.02351364	42091688.346225195	8853110.913474582	47970367.47606421	6184427.747780221	163661756.3542675	19103568.046298496	19162941.974101923	9763120.621687092	21255020.629194103	22480594.33657764	27550936.91177008	10139793.046050234	26336394.202150106	8981619.796213562	20049909.38785363
3853094.569312077	27353324.394532908	20094718.274680626	15637440.560066234	18644372.63801324	5893967.4365764	19585380.28227978	20915559.885661386	35254812.40904618	9576698.180197265	11935655.282104503	25483580.156745814	6209709.034383707	22313922.798931777	46687690.02351364	40815450.750281006	8440956.883956712	47955620.73185751	6184427.747780221	159158155.69900224	18008605.807856716	18278295.384803772	9763120.621687092	19614641.596186243	21855619.03000849	27259158.615980856	10139793.046050234	26336394.202150106	8981619.796213562	20049909.38785363
3853094.569312077	26510662.019765615	20094718.274680626	12274449.302427163	18050628.79664576	5893967.4365764	19585380.28227978	19936483.76745274	33496903.67330403	9569482.11557517	11935655.282104503	25483580.156745814	6209709.034383707	22313922.798931777	46687690.02351364	40815450.750281006	7691286.244921988	47241805.3550892	6184427.747780221	152472609.76065403	18008605.807856716	18269026.49935474	9763120.621687092	17340724.913635164	21855619.03000849	26847977.243256092	10139793.046050234	25112776.092972126	8981619.796213562	19009515.84111575
3853094.569312077	26193897.91042646	20083321.189790584	11160481.360666234	18050628.79664576	5893967.4365764	19585380.28227978	19570017.437801488	33496903.67330403	8925613.891339038	11935655.282104503	24287004.25585618	6164582.571179642	22313922.798931777	46687690.02351364	39253913.76279386	7691286.244921988	43608935.87525684	6184427.747780221	149998690.15508428	17265555.334891357	18269026.49935474	9763120.621687092	16556690.221836165	21054496.051433824	26808434.699775502	10139793.046050234	25112776.092972126	8981619.796213562	17966159.785628773
3853094.569312077	26193897.91042646	18640674.446619757	11160481.360666234	18050628.79664576	5893967.4365764	19364160.728969824	18613309.326718584	33153580.489849888	7590756.731280567	11935655.282104503	24077495.06411384	5115268.109321883	22313922.798931777	46035000.18453347	39253913.76279386	7041928.052213879	40992620.98265694	6184427.747780221	134566545.59512153	16159363.827309903	18269026.49935474	9763120.621687092	15102465.04851731	21054496.051433824	25509395.743159093	9636328.377717474	25112776.092972126	8981619.796213562	17966159.785628773
3853094.569312077	26193897.91042646	17955154.570513163	11160481.360666234	18050628.79664576	5893967.4365764	15075293.140999468	18335662.88572312	31818341.930937897	7590756.731280567	11536047.048919477	24077495.06411384	5115268.109321883	22313922.798931777	46035000.18453347	39253913.76279386	6543696.961915855	39258273.542584166	6184427.747780221	130627394.28893791	15569386.002560336	15515429.483681029	9763120.621687092	13797082.32111511	21054496.051433824	23718837.802826826	9636328.377717474	25112776.092972126	8981619.796213562	17966159.785628773
3853094.569312077	25209224.212628126	17955154.570513163	11160481.360666234	18050628.79664576	5893967.4365764	14637289.855738305	17392533.857983463	31196035.1777078	7490373.516129872	11536047.048919477	24077495.06411384	5115268.109321883	21575934.496205233	38777566.539625145	38599921.82670455	6449752.052786931	38003419.03845255	6184427.747780221	127136235.12100433	15185735.185676131	14949408.082462283	8787927.959931437	13227030.11232215	20147788.120539628	23115407.241703622	9636328.377717474	25112776.092972126	8264249.790298375	17966159.785628773
3853094.569312077	23624108.166720103	17714804.900408432	10544564.918819662	17866402.36834245	5893967.4365764	12590237.70856689	16491549.26474032	31196035.1777078	7490373.516129872	11536047.048919477	24077495.06411384	4972810.514487576	21575934.496205233	33798080.47105529	37093657.003616415	6449752.052786931	37025406.15487716	6184427.747780221	123781097.59499702	14006245.789360892	14949408.082462283	8787927.959931437	13227030.11232215	20147788.120539628	22720579.748969402	9636328.377717474	22685559.981265794	8264249.790298375	17163780.219787642
3853094.569312077	23064346.34840124	17714804.900408432	9397021.412195466	17866402.36834245	5893967.4365764	12284180.238200802	16271721.412137661	30932621.704103377	7490373.516129872	11536047.048919477	24077495.06411384	4972810.514487576	21575934.496205233	32092102.93359807	37093657.003616415	6449752.052786931	36517715.17651032	6184427.747780221	109456905.73789358	14006245.789360892	14949408.082462283	8787927.959931437	10434272.670674112	20147788.120539628	22370606.24513471	9636328.377717474	22685559.981265794	8264249.790298375	15325810.22699833
3853094.569312077	22949291.14690199	17714804.900408432	9234001.038419627	17866402.36834245	5893967.4365764	12284180.238200802	15645701.631924633	30932621.704103377	7425858.3115083035	7359906.904237807	24077495.06411384	4972810.514487576	20852799.27716974	32092102.93359807	35338056.54482907	6449752.052786931	36021030.51258644	6184427.747780221	100169698.40998647	14006245.789360892	14949408.082462283	8391292.771468427	10271670.203746602	20147788.120539628	21546738.84770299	9636328.377717474	22685559.981265794	8264249.790298375	15325810.22699833
3853094.569312077	22949291.14690199	17714804.900408432	9205183.8541289	17866402.36834245	5893967.4365764	12284180.238200802	15645701.631924633	30932621.704103377	7326922.741967553	4979923.936444692	20513161.458701868	4972810.514487576	19222450.353590194	28734728.213187173	33741769.86994354	6338437.81856563	36021030.51258644	6184427.747780221	96173343.48584461	14006245.789360892	14949408.082462283	8035529.576712881	10271670.203746602	19474903.472975053	20463340.119158566	9636328.377717474	22685559.981265794	8264249.790298375	14915870.039655615
3543031.7716100523	22477862.29178495	17714804.900408432	7843561.609487072	17866402.36834245	5893967.4365764	11577521.051027332	15645701.631924633	30899701.013487764	7326922.741967553	4979923.936444692	19509014.38873484	4972810.514487576	17755091.958151046	22803624.026307624	31581295.334117964	6338437.81856563	35658924.54984085	6184427.747780221	92656921.67934471	14006245.789360892	14334504.921270471	7712826.405073173	9766974.69295185	19474903.472975053	19247471.006296683	9636328.377717474	22676608.227541126	8264249.790298375	14915870.039655615
3543031.7716100523	20908275.00053748	17584946.602556057	6834700.517248478	17866402.36834245	5893967.4365764	11577521.051027332	15645701.631924633	30899701.013487764	7207219.515153411	4376263.964993248	17006238.245077256	4972810.514487576	15676950.731008409	22722283.915756315	31387383.842886277	5323299.02950164	35658924.54984085	6184427.747780221	88965182.9570232	14006245.789360892	14334504.921270471	7712826.405073173	8460796.219338406	19474903.472975053	18528579.980265953	9636328.377717474	22676608.227541126	8264249.790298375	14915870.039655615
3415805.724184844	19721390.72419559	16979039.850575794	6834700.517248478	17866402.36834245	5893967.4365764	11577521.051027332	15645701.631924633	30017097.815626845	7201705.743114939	4376263.964993248	17006238.245077256	4855108.112964688	15262175.144562367	22722283.915756315	31387383.842886277	5323299.02950164	35560110.4635274	6184427.747780221	88965182.9570232	13993210.028422074	14334504.921270471	7080784.83825332	8460796.219338406	19217328.87007695	16612824.97871977	9636328.377717474	22676608.227541126	8264249.790298375	14915870.039655615
3415805.724184844	19721390.72419559	16979039.850575794	6834700.517248478	17866402.36834245	5893967.4365764	10347215.573695038	14649237.345313981	29925802.67319551	7142708.469703671	4376263.964993248	17006238.245077256	4855108.112964688	14895235.246949295	21883090.437895745	31174335.033109866	5323299.02950164	31745959.766082987	6184427.747780221	84713709.49819687	13993210.028422074	14230518.447511844	7080784.83825332	8304097.398008219	18070385.089081027	16612824.97871977	9636328.377717474	22676608.227541126	8264249.790298375	14915870.039655615
3415805.724184844	18389304.191755675	16979039.850575794	6568732.623902618	17866402.36834245	5893967.4365764	10347215.573695038	14444294.98283739	25585202.22228943	7142708.469703671	4376263.964993248	17006238.245077256	4855108.112964688	14685177.9829411	21021339.123872254	30225081.58743575	5281397.951589048	27138782.86687428	6184427.747780221	79612623.2882047	12300179.812840648	14230518.447511844	7080784.83825332	8304097.398008219	17493211.961659513	16612824.97871977	9636328.377717474	22676608.227541126	8264249.790298375	14915870.039655615
3415805.724184844	17644534.158163767	16464533.490804853	6568732.623902618	17866402.36834245	5893967.4365764	10347215.573695038	14444294.98283739	24390610.858530723	7047411.416742867	3672697.5771422796	17006238.245077256	4855108.112964688	13218010.067019824	21021339.123872254	28838501.666381884	5281397.951589048	26226546.4670645	6184427.747780221	78237949.79042162	12144320.011823677	14230518.447511844	7080784.83825332	7808327.702526745	17493211.961659513	16605456.480263347	9636328.377717474	22407011.136598866	8165836.583150357	14915870.039655615
3415805.724184844	17624752.165543485	15419493.35905359	6568732.623902618	17515561.61680347	5893967.4365764	10347215.573695038	13793852.98583235	23778637.233094998	7047411.416742867	3672697.5771422796	16833864.22337616	4855108.112964688	12731404.212303173	19441057.890778907	28676910.539070025	5281397.951589048	26226546.4670645	6184427.747780221	75268537.01873462	12144320.011823677	14226388.45969605	7080784.83825332	7808327.702526745	16898110.871515185	16605456.480263347	9636328.377717474	22287106.59956118	8165836.583150357	14915870.039655615
3415805.724184844	17624752.165543485	15419493.35905359	6155542.0610211855	17515561.61680347	5893967.4365764	9527631.239086006	13793852.98583235	23778637.233094998	6973373.16123461	3430360.349099336	16117851.950191911	4855108.112964688	12731404.212303173	19441057.890778907	25162369.79139189	5281397.951589048	26061173.314237144	5826685.5362002235	68680759.88246582	11930687.391489739	14001001.292470045	7080784.83825332	7652356.789891823	15328110.66821398	15420711.841979738	9636328.377717474	22287106.59956118	8165836.583150357	14915870.039655615
3415805.724184844	17363943.45625117	15419493.35905359	6155542.0610211855	17515561.61680347	5893967.4365764	9527631.239086006	13639311.612273771	23778637.233094998	6782178.044215979	3430360.349099336	16106821.360892698	4855108.112964688	12731404.212303173	19441057.890778907	20100804.85392537	5213729.373730751	26061173.314237144	5826685.5362002235	63772394.660550214	11643321.59896786	13358170.796107197	5533202.570655683	7652356.789891823	14269899.649658749	15420711.841979738	9636328.377717474	22287106.59956118	8165836.583150357	14814190.721020836
3415805.724184844	16977489.488517746	15419493.35905359	6155542.0610211855	17515561.61680347	5893967.4365764	9527631.239086006	13450950.776657594	23778637.233094998	6782178.044215979	3430360.349099336	16106821.360892698	4855108.112964688	12098572.027220068	19441057.890778907	20100804.85392537	5213729.373730751	24947440.085622657	5616218.678636968	53422213.589952946	11643321.59896786	13089711.59675525	5268745.505297624	7652356.789891823	14269899.649658749	15420711.841979738	9636328.377717474	22287106.59956118	8165836.583150357	13703156.240174092
3415805.724184844	16977489.488517746	15419493.35905359	6155542.0610211855	16861822.147098	5893967.4365764	9126089.220750742	13383621.52614459	22798022.572138876	6724324.248374903	3430360.349099336	16106821.360892698	4855108.112964688	11820708.364321109	19441057.890778907	17908589.366494205	4681432.801641334	24292604.501632284	5616218.678636968	51907253.00452944	11107963.423787802	13089711.59675525	5268745.505297624	7652356.789891823	13931197.056770861	15075767.713050948	9636328.377717474	21409059.185215555	8165836.583150357	13703156.240174092
3415805.724184844	16977489.488517746	9371210.118352026	6155542.0610211855	16861822.147098	5847600.432492229	9068419.562937934	12818858.845545482	22303999.766652294	6010866.739282098	3430360.349099336	15290777.538780028	4855108.112964688	11411592.420004511	19441057.890778907	17307008.448313214	4681432.801641334	24292604.501632284	5616218.678636968	46391859.40733902	11107963.423787802	13089711.59675525	5268745.505297624	7652356.789891823	13243859.918570083	14664522.65260714	9636328.377717474	21409059.185215555	8165836.583150357	13703156.240174092
3415805.724184844	16977489.488517746	8231368.264064856	5890796.85656806	16861822.147098	5847600.432492229	9068419.562937934	12818858.845545482	22127314.774193205	5289280.20277734	3305217.5915459744	15290777.538780028	4855108.112964688	11411592.420004511	19441057.890778907	16568612.342642076	4681432.801641334	24171744.02738438	5176176.655677865	43104552.5406426	11107963.423787802	13089711.59675525	5146647.706038245	7622812.377451034	13243859.918570083	14551191.010313109	9636328.377717474	20901655.929612897	8165836.583150357	13703156.240174092
3415805.724184844	16977489.488517746	7947882.975661897	5890796.85656806	16861822.147098	5613712.277390233	9068419.562937934	12818858.845545482	21119028.76165958	5252081.638080403	3305217.5915459744	14572034.033311944	4766770.623746201	10654908.98931483	18987240.371773332	16124010.030448351	4681432.801641334	24014633.718546387	5176176.655677865	41734175.23323575	11107963.423787802	12525363.0552072	5146647.706038245	7622812.377451034	12341862.755783048	14273564.058000417	9636328.377717474	19021005.686779484	8165836.583150357	12849368.172116524
3415805.724184844	16977489.488517746	7947882.975661897	5890796.85656806	16861822.147098	5613712.277390233	9068419.562937934	12235324.882363698	20351121.00214923	5252081.638080403	3305217.5915459744	14572034.033311944	4766770.623746201	10654908.98931483	18987240.371773332	15988246.133178627	4681432.801641334	23765158.887530062	5176176.655677865	40849538.13052744	11107963.423787802	12525363.0552072	5146647.706038245	7622812.377451034	12341862.755783048	14098234.163022293	9636328.377717474	17493129.94354966	8165836.583150357	12849368.172116524
3415805.724184844	16977489.488517746	7947882.975661897	5890796.85656806	16850508.545040857	5613712.277390233	9068419.562937934	11588902.732626038	20309271.06933646	5252081.638080403	3305217.5915459744	14316094.732481176	4766770.623746201	10354290.547041133	18987240.371773332	15215423.60095149	4681432.801641334	23765158.887530062	5176176.655677865	39961830.16252291	11107963.423787802	12525363.0552072	5126925.096334873	7297903.616722644	12341862.755783048	14053900.455720313	9636328.377717474	17284979.968257014	8165836.583150357	12163159.489845462
3415805.724184844	16401390.214429433	7947882.975661897	5797359.461645913	16850508.545040857	5613712.277390233	9068419.562937934	11588902.732626038	19695543.610138927	5252081.638080403	3305217.5915459744	14316094.732481176	4628336.220757322	10354290.547041133	18987240.371773332	14238283.101467252	4413585.5378123075	22701062.726667963	5176176.655677865	39416336.85586412	11107963.423787802	12525363.0552072	5126925.096334873	7297903.616722644	11961883.974623065	11981030.920787051	9636328.377717474	16983262.01341413	8165836.583150357	12163159.489845462
3415805.724184844	15687077.116910448	7143037.693738548	5797359.461645913	16850508.545040857	5585454.613470137	8843920.249721516	10937816.238260109	19530412.256478	5252081.638080403	3305217.5915459744	14316094.732481176	4628336.220757322	10354290.547041133	18987240.371773332	13118949.70231181	4413585.5378123075	22459703.468863837	5176176.655677865	37542311.24371794	11107963.423787802	11837583.433029853	5126925.096334873	7297903.616722644	11961883.974623065	11981030.920787051	9636328.377717474	16252612.389537936	8165836.583150357	11259290.310860904
3415805.724184844	14433642.891016727	7143037.693738548	5797359.461645913	16850508.545040857	5585454.613470137	8843920.249721516	10228727.998517113	19447255.895839553	5252081.638080403	3305217.5915459744	14142019.587252658	4628336.220757322	10354290.547041133	18987240.371773332	12146570.907059714	4175830.397245045	21421967.64776349	5176176.655677865	35820615.93836283	11107963.423787802	11837583.433029853	5126925.096334873	7297903.616722644	11866876.025113046	11646346.210472817	9636328.377717474	16006171.27662767	8165836.583150357	11108597.255540162
3415805.724184844	13982570.762914132	7143037.693738548	5797359.461645913	16850508.545040857	5585454.613470137	8843920.249721516	10228727.998517113	19108009.91145067	4785030.4763201205	3305217.5915459744	14142019.587252658	4628336.220757322	10354290.547041133	18987240.371773332	10820863.569080258	4175830.397245045	20755660.64707003	5176176.655677865	34277515.64546625	11107963.423787802	11605277.289499387	5126925.096334873	7297903.616722644	11866876.025113046	11501748.966739926	9636328.377717474	16006171.27662767	8078296.761864827	11059499.230516061
3415805.724184844	13668225.30459895	7143037.693738548	5797359.461645913	16850508.545040857	5585454.613470137	8843920.249721516	10093592.944305342	18365633.892736327	4785030.4763201205	3305217.5915459744	14142019.587252658	4628336.220757322	10354290.547041133	18979853.10258247	10348839.107974032	4175830.397245045	20345220.00600347	5176176.655677865	34009002.780176245	11066081.453471147	11605277.289499387	5126925.096334873	7297903.616722644	11866876.025113046	11501748.966739926	9636328.377717474	16006171.27662767	8078296.761864827	10728264.297028355
3415805.724184844	12913256.907649186	7143037.693738548	5797359.461645913	16850508.545040857	5585454.613470137	8843920.249721516	8830781.877447737	18211647.505028985	4785030.4763201205	3305217.5915459744	14142019.587252658	4628336.220757322	10354290.547041133	18979853.10258247	10348839.107974032	4175830.397245045	19504533.566843744	5176176.655677865	31965853.038943943	11066081.453471147	11592238.71310595	4921431.246437105	7036811.091587312	11612825.18266799	11501748.966739926	9636328.377717474	15835291.900168607	7956487.081388061	10728264.297028355
3344216.602475522	12913256.907649186	7036421.325288532	5797359.461645913	16850508.545040857	5585454.613470137	8758207.482733969	8413028.39079499	18211647.505028985	4785030.4763201205	3305217.5915459744	14142019.587252658	4628336.220757322	10354290.547041133	18934920.15503336	10348839.107974032	4175830.397245045	19504533.566843744	5176176.655677865	31254988.538834885	11066081.453471147	10771274.386165487	4921431.246437105	7018804.417194655	11612825.18266799	11501748.966739926	8886154.533129383	15835291.900168607	7956487.081388061	9910326.663178297
3344216.602475522	12345145.782098873	7036421.325288532	5797359.461645913	16843843.061620045	5585454.613470137	8758207.482733969	8074612.7074082745	18128263.192922752	4785030.4763201205	3305217.5915459744	14142019.587252658	4628336.220757322	10354290.547041133	18934920.15503336	8955010.374986133	4175830.397245045	19232992.076315194	5176176.655677865	29260510.17465559	11066081.453471147	10374920.228111027	4921431.246437105	6970946.983664416	11559459.615355134	11501748.966739926	8886154.533129383	15835291.900168607	7956487.081388061	9897707.397486294
3344216.602475522	12277234.364430975	7036421.325288532	5797359.461645913	16843843.061620045	5585454.613470137	8758207.482733969	8074612.7074082745	18128263.192922752	4383124.916501506	3305217.5915459744	14142019.587252658	4628336.220757322	10354290.547041133	18934920.15503336	8955010.374986133	4175830.397245045	18748410.13420765	5176176.655677865	28019532.871705968	11066081.453471147	10374920.228111027	4921431.246437105	6970946.983664416	11510260.134546712	11501748.966739926	8886154.533129383	15835291.900168607	7956487.081388061	9897707.397486294
3344216.602475522	11745572.18418761	6859235.610275454	5797359.461645913	16843843.061620045	5585454.613470137	8758207.482733969	7651135.230791658	17416526.598446727	4383124.916501506	3305217.5915459744	14142019.587252658	4628336.220757322	10354290.547041133	18934920.15503336	8955010.374986133	4175830.397245045	18748410.13420765	5176176.655677865	28019532.871705968	11066081.453471147	10374920.228111027	4921431.246437105	6970946.983664416	11336941.634309568	11501748.966739926	8826768.889071504	15686302.04040806	7879256.407692767	9897707.397486294
3329797.3306657304	11639135.223515425	6631645.652934658	5683560.919994728	16843843.061620045	5221413.134831283	8758207.482733969	7055231.74890779	17416526.598446727	4383124.916501506	2730954.4147470035	14036605.824428977	4628336.220757322	10354290.547041133	18713045.279914547	8244790.82765495	4175830.397245045	18748410.13420765	5176176.655677865	27121756.07347022	10161933.139417741	10374920.228111027	4817688.130114218	6970946.983664416	11336941.634309568	11501748.966739926	8826768.889071504	15391175.133425951	7879256.407692767	9831959.917135796
3285720.4572937693	11324599.347798573	6087912.092309929	4825001.29131386	16843843.061620045	5221413.134831283	8758207.482733969	6906406.775028777	17416526.598446727	4383124.916501506	2730954.4147470035	14036605.824428977	4628336.220757322	10354290.547041133	18713045.279914547	7324936.571954854	4175830.397245045	18079837.620340638	5176176.655677865	27121756.07347022	10161933.139417741	10374920.228111027	4817688.130114218	6970946.983664416	11336941.634309568	11501748.966739926	8656040.349611431	14762360.652528519	7852712.191141603	9831959.917135796
3285720.4572937693	11324599.347798573	6087912.092309929	4825001.29131386	16843843.061620045	5221413.134831283	8758207.482733969	6906406.775028777	17416526.598446727	4383124.916501506	2679986.22497125	13180797.049029598	4354940.12295544	10295774.64860522	18713045.279914547	7324936.571954854	4175830.397245045	18079837.620340638	5176176.655677865	26953781.61416776	10161933.139417741	10374920.228111027	4817688.130114218	6970946.983664416	11318032.442829682	11501748.966739926	8349454.606158057	14762360.652528519	7852712.191141603	9831959.917135796
3285720.4572937693	11324599.347798573	5574448.701378711	4714427.563928728	16843843.061620045	5221413.134831283	8758207.482733969	6906406.775028777	17090787.65656144	4383124.916501506	2675603.7104905574	11813193.734208645	4354940.12295544	9394921.26501048	18713045.279914547	7324936.571954854	4175830.397245045	17887228.078763463	5176176.655677865	26266937.391871434	10161933.139417741	10374920.228111027	4792040.301312504	6916884.972601116	11318032.442829682	11501748.966739926	8349454.606158057	14762360.652528519	7852712.191141603	9831959.917135796
3285720.4572937693	11306614.218634559	5574448.701378711	4714427.563928728	16843843.061620045	4795563.826619971	6520430.208310355	6906406.775028777	17090787.65656144	4383124.916501506	2675603.7104905574	11541593.464941498	4354940.12295544	8749178.359297518	18713045.279914547	7324936.571954854	4175830.397245045	17722506.511617977	5176176.655677865	26266937.391871434	10161933.139417741	10374920.228111027	4792040.301312504	6916884.972601116	11318032.442829682	11501748.966739926	8014328.24705689	14615737.168817982	7852712.191141603	9629473.212701296
3285720.4572937693	11169087.643811693	5574448.701378711	4627002.516520674	16843843.061620045	4795563.826619971	6044548.962617814	6906406.775028777	17090787.65656144	4383124.916501506	2675603.7104905574	11153007.3166765	4354940.12295544	8031218.300990786	18713045.279914547	7324936.571954854	4175830.397245045	16792294.426697277	5176176.655677865	24673934.877974883	10161933.139417741	10374920.228111027	4089239.15523537	6916884.972601116	11318032.442829682	11501748.966739926	8014328.24705689	14385815.092332454	7662287.3540825015	9429679.496329805
3285720.4572937693	10342842.968518855	5553152.077681626	4627002.516520674	16811634.76095406	4795563.826619971	6044548.962617814	6906406.775028777	17090787.65656144	4383124.916501506	2675603.7104905574	11153007.3166765	4354940.12295544	7376534.878248589	18713045.279914547	7324936.571954854	4175830.397245045	14563134.784025282	5176176.655677865	22664405.006902747	10161933.139417741	10311328.193592431	3661282.3024711017	6916884.972601116	10534326.173942715	10845664.307257872	7660852.842068727	14385815.092332454	7662287.3540825015	9399068.591840537
3285720.4572937693	10342842.968518855	5553152.077681626	4627002.516520674	16811634.76095406	4795563.826619971	5387554.628146847	6298590.835589429	17002025.733464517	4383124.916501506	2675603.7104905574	11153007.3166765	4354940.12295544	7376534.878248589	18459677.283407897	6449565.806037148	4175830.397245045	14125806.814063283	5176176.655677865	20417275.273925394	10161933.139417741	10096291.091073718	3381899.2574487147	6916884.972601116	10298653.685196172	10845664.307257872	7660852.842068727	14385815.092332454	7662287.3540825015	7586109.417486634
3285720.4572937693	10342842.968518855	5553152.077681626	4507446.710004422	16811634.76095406	4795563.826619971	5387554.628146847	6017305.676496816	17002025.733464517	4383124.916501506	2675603.7104905574	10426562.985228859	4354940.12295544	7376534.878248589	18459677.283407897	5889742.065320496	4175830.397245045	14125806.814063283	5176176.655677865	19659301.39488728	10161933.139417741	10096291.091073718	3381899.2574487147	6916884.972601116	9705296.795058973	10845664.307257872	7660852.842068727	13966875.552719437	7662287.3540825015	7272383.988943594
3285720.4572937693	10342842.968518855	5553152.077681626	3910344.843251022	16714675.013349375	4795563.826619971	4208621.04112548	6017305.676496816	16853837.121791918	4383124.916501506	2675603.7104905574	10426562.985228859	4354940.12295544	7376534.878248589	18459677.283407897	5889742.065320496	4175830.397245045	14125806.814063283	5111697.3089350015	19147945.76916275	10161933.139417741	9926903.332326835	3381899.2574487147	6916884.972601116	9705296.795058973	10845664.307257872	7660852.842068727	13946763.517697943	7662287.3540825015	7272383.988943594
3285720.4572937693	10342842.968518855	5553152.077681626	3910344.843251022	16116010.187927024	4634662.104767203	3230462.222131035	6012561.5598308155	16853837.121791918	4383124.916501506	2675603.7104905574	9967174.16039008	4284688.591617808	7376534.878248589	18199510.147476938	5889742.065320496	4175830.397245045	14125806.814063283	5111697.3089350015	18407540.732774146	10133586.611654088	9846618.53642908	2636078.524381016	6648616.453829467	9705296.795058973	10829812.473766714	6431585.767642684	13946763.517697943	7662287.3540825015	6220727.062376878
3285720.4572937693	9834548.037396904	5553152.077681626	3910344.843251022	16085180.831547007	4634662.104767203	3230462.222131035	5610073.159356417	16670517.836555444	4383124.916501506	2567568.193727415	9967174.16039008	4284688.591617808	6829339.977719564	18199510.147476938	5609132.141618783	4175830.397245045	14058797.646301286	5111697.3089350015	18266437.918126367	10133586.611654088	9846618.53642908	2636078.524381016	6531455.719967358	9705296.795058973	10801268.981076268	5932755.196707187	13869661.144636223	7595384.491106982	6220727.062376878
3285720.4572937693	9768730.703501882	5553152.077681626	3910344.843251022	16085180.831547007	4634662.104767203	3230462.222131035	5610073.159356417	16596380.563946452	4383124.916501506	2389498.414334942	9748003.976171263	4284688.591617808	6829339.977719564	18199510.147476938	5609132.141618783	4175830.397245045	13324773.85994659	5111697.3089350015	18209133.04994104	10133586.611654088	8631123.168359824	2636078.524381016	6425162.3441285705	9705296.795058973	10277291.98288694	5932755.196707187	13678695.275447387	7595384.491106982	6077266.850972094
3265590.1920791334	9573675.99708009	5553152.077681626	3910344.843251022	15896233.75344782	4634662.104767203	2856496.6722147064	5356623.7106542	16596380.563946452	4383124.916501506	2320588.125016033	9748003.976171263	4273605.729003078	6829339.977719564	18199510.147476938	5609132.141618783	4175830.397245045	13324773.85994659	5111697.3089350015	17512962.338516664	10133586.611654088	8398188.349722926	2636078.524381016	6425162.3441285705	9257113.907579165	10277291.98288694	5654328.517973777	13678695.275447387	7363023.198196139	6077266.850972094
3265590.1920791334	9046118.139715277	5553152.077681626	3910344.843251022	15896233.75344782	4634662.104767203	2856496.6722147064	5356623.7106542	16257269.807955263	4383124.916501506	2320588.125016033	9748003.976171263	4273605.729003078	6829339.977719564	18199510.147476938	5609132.141618783	4175830.397245045	12737137.516527798	5111697.3089350015	15742189.317517195	9562101.800699556	8358822.117743595	2636078.524381016	6425162.3441285705	8683555.187062157	9534278.799626369	5654328.517973777	12415717.422717987	6994758.404606811	6077266.850972094
3265590.1920791334	8723350.370352522	5553152.077681626	3910344.843251022	15695348.435167477	4534390.633009801	2856496.6722147064	5356623.7106542	16257269.807955263	4383124.916501506	2320588.125016033	9535348.652527513	4273605.729003078	6829339.977719564	18184471.167423077	5609132.141618783	4175830.397245045	12737137.516527798	4993258.905179298	14516522.852038046	9562101.800699556	8309162.480560413	2636078.524381016	6425162.3441285705	8183760.479176192	9534278.799626369	5654328.517973777	12182074.143358635	6994758.404606811	6077266.850972094
3265590.1920791334	8723350.370352522	5553152.077681626	3910344.843251022	15695348.435167477	4534390.633009801	2856496.6722147064	5356623.7106542	16257269.807955263	4383124.916501506	2320588.125016033	9485187.306437073	4273605.729003078	6622795.80731605	18184471.167423077	5528885.279503356	4175830.397245045	12573428.63259583	4909785.5049077235	13949806.045394877	9562101.800699556	8262607.585253817	2636078.524381016	6425162.3441285705	8183760.479176192	9534278.799626369	5654328.517973777	12175862.640610082	6994758.404606811	6077266.850972094
3172545.627138693	8723350.370352522	5553152.077681626	3910344.843251022	15695348.435167477	4431893.2423516065	2856496.6722147064	5012124.940923504	16257269.807955263	4383124.916501506	2320588.125016033	9030733.88158834	4273605.729003078	6622795.80731605	18184471.167423077	5383290.754709154	4175830.397245045	12573428.63259583	4909785.5049077235	13052097.427878646	9562101.800699556	8262607.585253817	2440704.2964914804	6425162.3441285705	7903244.8601774	9352423.946702987	5654328.517973777	11838119.65957496	6994758.404606811	6077266.850972094
3172545.627138693	8723350.370352522	5553152.077681626	3910344.843251022	15684623.273263562	4419079.104567863	2856496.6722147064	5012124.940923504	15972392.878772184	4383124.916501506	2254922.8128444366	8866404.75861948	4273605.729003078	6622795.80731605	18184471.167423077	5138922.559330101	4175830.397245045	12573428.63259583	4909785.5049077235	13052097.427878646	9562101.800699556	7100324.6326734545	2440704.2964914804	6425162.3441285705	7903244.8601774	9179291.660910035	5654328.517973777	11585613.416555345	6994758.404606811	6057721.383126225
3172545.627138693	8723350.370352522	5553152.077681626	3910344.843251022	15684623.273263562	4419079.104567863	2856496.6722147064	4999237.652356679	15704721.462916017	4383124.916501506	2254922.8128444366	8027811.357221745	4273605.729003078	6323962.403183755	18184471.167423077	5138922.559330101	4175830.397245045	12573428.63259583	4527736.142672224	13052097.427878646	9562101.800699556	7100324.6326734545	2440704.2964914804	6425162.3441285705	7903244.8601774	8884487.063949114	5654328.517973777	11486197.706626963	6994758.404606811	5571936.205533866
3108382.4710521083	8723350.370352522	5553152.077681626	3910344.843251022	15684623.273263562	4207743.7747335965	2856496.6722147064	4999237.652356679	15340617.720072815	4383124.916501506	2254922.8128444366	7917271.549900246	3858713.7430454143	5890608.11754501	18184471.167423077	5138922.559330101	4175830.397245045	12573428.63259583	4527736.142672224	11940418.35762407	9562101.800699556	7100324.6326734545	2422002.4142230954	6425162.3441285705	7393859.87818312	8884487.063949114	5654328.517973777	11486197.706626963	6994758.404606811	5418671.408207602
3108382.4710521083	8723350.370352522	5553152.077681626	3910344.843251022	15418330.0646519	4207743.7747335965	2856496.6722147064	4999237.652356679	15340617.720072815	4383124.916501506	2254922.8128444366	7394340.530195405	3858713.7430454143	5890608.11754501	18118520.550751716	5138922.559330101	4175830.397245045	12573428.63259583	4527736.142672224	11624042.406908195	9562101.800699556	7100324.6326734545	2049877.5332364864	6425162.3441285705	7070606.73836769	8760967.737914858	5654328.517973777	11486197.706626963	6994758.404606811	5383332.152000319
3108382.4710521083	8648412.673361229	5553152.077681626	3910344.843251022	15418330.0646519	4207743.7747335965	2726214.2813308844	4999237.652356679	15127704.67735679	4383124.916501506	2254922.8128444366	7394340.530195405	3858713.7430454143	5579432.484325338	18118520.550751716	5138922.559330101	4175830.397245045	12417627.829196833	4527736.142672224	11558731.849646479	9562101.800699556	7047829.996005866	2049877.5332364864	6425162.3441285705	7070606.73836769	8760967.737914858	5654328.517973777	11162143.092470584	6994758.404606811	5279205.258494906
3108382.4710521083	8648412.673361229	5553152.077681626	3910344.843251022	15332879.258618943	4142385.74115856	2726214.2813308844	4999237.652356679	14891608.685188536	4376513.670503011	2254922.8128444366	7361405.887045499	3858713.7430454143	5579432.484325338	17996261.329486914	5138922.559330101	4175830.397245045	12417627.829196833	4527736.142672224	10813122.781877035	9562101.800699556	7047829.996005866	2049877.5332364864	6425162.3441285705	7070606.73836769	8484125.26893118	5654328.517973777	10975224.524117539	6994758.404606811	5279205.258494906
3108382.4710521083	8648412.673361229	5553152.077681626	3910344.843251022	15332879.258618943	4124561.3038961357	2726214.2813308844	4999237.652356679	14465943.977235591	4365179.631406645	2254922.8128444366	7361405.887045499	3858713.7430454143	5579432.484325338	17819454.26554086	5138922.559330101	4175830.397245045	12417627.829196833	4527736.142672224	10619922.127722317	9543027.910303257	7047829.996005866	2049877.5332364864	6349088.091058033	7070606.73836769	8484125.26893118	5654328.517973777	10975224.524117539	6994758.404606811	5279205.258494906
2868229.0810577795	8648412.673361229	5553152.077681626	3910344.843251022	15332879.258618943	4124561.3038961357	2726214.2813308844	4999237.652356679	14465943.977235591	4365179.631406645	2254922.8128444366	7361405.887045499	3858713.7430454143	5260824.373793765	17177728.846794173	5138922.559330101	4175830.397245045	12344245.215228574	4527736.142672224	10619922.127722317	9543027.910303257	7047829.996005866	2049877.5332364864	6349088.091058033	6207000.817602832	8484125.26893118	5654328.517973777	10975224.524117539	6994758.404606811	5279205.258494906
2868229.0810577795	8648412.673361229	5553152.077681626	3910344.843251022	15332879.258618943	4080043.039012332	2726214.2813308844	4999237.652356679	14465943.977235591	4289527.494146196	2254922.8128444366	7069466.555068633	3858713.7430454143	5260824.373793765	17014214.67950616	4823194.338295527	4175830.397245045	12344245.215228574	4527736.142672224	10619922.127722317	9543027.910303257	7047829.996005866	1959210.3244089894	6274997.931595162	6207000.817602832	8484125.26893118	5654328.517973777	10823161.249358766	6994758.404606811	5279205.258494906
2868229.0810577795	8648412.673361229	5553152.077681626	3910344.843251022	15332879.258618943	4076634.4373729704	2726214.2813308844	4999237.652356679	14465943.977235591	4289527.494146196	2254922.8128444366	7069466.555068633	3858713.7430454143	5260824.373793765	17014214.67950616	4823194.338295527	4175830.397245045	12344245.215228574	4527736.142672224	10403507.777330948	9471668.258131882	6934283.300500616	1959210.3244089894	6274997.931595162	6120610.495319371	8402435.552514143	5654328.517973777	10716708.615636496	6994758.404606811	5279205.258494906
2868229.0810577795	8648412.673361229	5553152.077681626	3910344.843251022	15332879.258618943	4076634.4373729704	2726214.2813308844	4985286.301468573	14465943.977235591	4289527.494146196	2254922.8128444366	7069466.555068633	3858713.7430454143	5260824.373793765	17011617.068077594	4823194.338295527	4175830.397245045	12344245.215228574	4527736.142672224	10073087.3710133	9471668.258131882	6928623.844281142	1959210.3244089894	6274997.931595162	6120610.495319371	8310223.467542454	5654328.517973777	10716708.615636496	6994758.404606811	5279205.258494906
2868229.0810577795	8535369.111544626	5553152.077681626	3910344.843251022	15268092.38693147	4076634.4373729704	2726214.2813308844	4619711.487632689	14465943.977235591	4289527.494146196	2254922.8128444366	6979686.570814389	3806637.088290008	5260824.373793765	16283907.281862315	4823194.338295527	4175830.397245045	11177272.036733797	4527736.142672224	10073087.3710133	9023150.581711343	6843869.534407295	1959210.3244089894	6274997.931595162	5490088.4160128515	8310223.467542454	5620009.6711378135	10288778.09130719	6994758.404606811	4927234.2468978595
2868229.0810577795	8365811.703181124	5553152.077681626	3910344.843251022	15268092.38693147	4076634.4373729704	2586630.4990669144	4619711.487632689	12534366.399948146	4289527.494146196	2254922.8128444366	6979686.570814389	3806637.088290008	5260824.373793765	16283907.281862315	4823194.338295527	4175830.397245045	10739936.61822048	4527736.142672224	10073087.3710133	9023150.581711343	6434705.086883874	1959210.3244089894	5947943.937110281	5261591.195679527	8282747.876676495	5620009.6711378135	10288778.09130719	6994758.404606811	4892167.969840332
2868229.0810577795	8365811.703181124	5082287.243942759	3910344.843251022	15141772.489150722	4076634.4373729704	2431821.413859174	4358463.572035638	12335751.13570679	4289527.494146196	2254922.8128444366	6318430.326234776	3533002.73900194	5260824.373793765	16283907.281862315	4237379.23059791	4175830.397245045	10739936.61822048	4527736.142672224	10073087.3710133	9023150.581711343	6434705.086883874	1959210.3244089894	5947943.937110281	5261591.195679527	8146215.844937881	5317845.093345237	10096084.815398125	6994758.404606811	4892167.969840332
2868229.0810577795	8365811.703181124	5082287.243942759	3910344.843251022	14960608.690223787	4076634.4373729704	2396626.441117989	3947739.287106489	11370290.533623297	4289527.494146196	2254922.8128444366	6318430.326234776	3533002.73900194	5166093.645323431	16283907.281862315	4237379.23059791	4175830.397245045	10739936.61822048	4527736.142672224	10073087.3710133	8996921.592426963	6434705.086883874	1957090.4970888745	5947943.937110281	5261591.195679527	6930277.879460299	4879661.414418459	10096084.815398125	6994758.404606811	4703047.311736775
2868229.0810577795	8271455.854530469	5082287.243942759	3910344.843251022	14960608.690223787	3901007.420030876	2396626.441117989	3893678.5756185288	10551781.935807506	4289527.494146196	2254922.8128444366	6318430.326234776	3422839.0279257973	5100579.378869943	16283907.281862315	4237379.23059791	4175830.397245045	10722097.76271361	4527736.142672224	9979103.388513926	8996921.592426963	6434705.086883874	1957090.4970888745	5947943.937110281	5261591.195679527	6884422.150212345	4879661.414418459	10096084.815398125	6994758.404606811	4703047.311736775
2868229.0810577795	8271455.854530469	5028790.321073302	3910344.843251022	14960608.690223787	3901007.420030876	2396626.441117989	3806898.313980617	9239183.480610043	4247915.340425783	2254922.8128444366	6318430.326234776	3201120.8446288058	5100579.378869943	16283907.281862315	4055718.930967931	4175830.397245045	10442379.509383734	4527736.142672224	9979103.388513926	8473240.541500693	6434705.086883874	1957090.4970888745	5947943.937110281	5261591.195679527	6827415.730366387	4848404.713242501	10096084.815398125	6994758.404606811	4703047.311736775
2868229.0810577795	8212814.462479935	4908851.728906794	3910344.843251022	14960608.690223787	3901007.420030876	2396626.441117989	3438411.8818172645	9239183.480610043	4247915.340425783	2254922.8128444366	6318430.326234776	3201120.8446288058	5100579.378869943	16120895.40327701	4055718.930967931	4175830.397245045	10310019.606389018	4527736.142672224	9979103.388513926	8414621.399879444	6434705.086883874	1957090.4970888745	5947943.937110281	5261591.195679527	6827415.730366387	4740635.175189477	10096084.815398125	6994758.404606811	4703047.311736775
2868229.0810577795	8212814.462479935	4714506.897502522	3910344.843251022	14960608.690223787	3901007.420030876	2396626.441117989	3350646.8317994815	7814046.6561791375	4247915.340425783	2254922.8128444366	6318430.326234776	3096760.001991211	5100579.378869943	16120895.40327701	3690199.2488382882	4157603.634825266	10310019.606389018	4527736.142672224	9842471.562072795	6986347.897343306	6434705.086883874	1953092.671215321	5947943.937110281	5200147.345573971	6827415.730366387	4740635.175189477	10096084.815398125	6994758.404606811	4703047.311736775
2868229.0810577795	7928869.9922955455	4714506.897502522	3895757.5055246283	14960608.690223787	3901007.420030876	2354809.081132054	3350646.8317994815	7814046.6561791375	4007808.053947048	2254922.8128444366	6318430.326234776	3096760.001991211	5068746.942857603	16120895.40327701	3690199.2488382882	4157603.634825266	9677453.84933647	4527736.142672224	9556914.638278475	6986347.897343306	6434705.086883874	1953092.671215321	5947943.937110281	5200147.345573971	6814194.06322595	4740635.175189477	10040615.573525468	6994758.404606811	4670483.168899702
2868229.0810577795	7928869.9922955455	4714506.897502522	3779303.8928099577	14947713.75253573	3901007.420030876	2188964.716837542	3350646.8317994815	7550610.355988899	4007808.053947048	2254922.8128444366	6125107.933070274	3096760.001991211	5036504.252148141	16120895.40327701	3690199.2488382882	4157603.634825266	9323351.96799757	4527736.142672224	9266885.212005075	6309075.940483544	6154070.352556575	1941775.8287348219	5947943.937110281	5200147.345573971	6814194.06322595	4195552.098988828	9916053.572670616	6994758.404606811	4670483.168899702
2868229.0810577795	7928869.9922955455	4714506.897502522	3779303.8928099577	14880575.43146211	3901007.420030876	2162622.5698823472	3350646.8317994815	7451146.085480689	4007808.053947048	2254922.8128444366	6125107.933070274	3096760.001991211	4672429.669208134	16120895.40327701	3690199.2488382882	4157603.634825266	8893621.686869122	4527736.142672224	9070206.97408764	6196847.4645955395	6154070.352556575	1941775.8287348219	5947943.937110281	5200147.345573971	6570889.948353911	4110928.550483913	9916053.572670616	6994758.404606811	4670483.168899702
2809829.624948148	7928869.9922955455	4599850.215114311	3503231.3239612165	14880575.43146211	3901007.420030876	2162622.5698823472	3350646.8317994815	7379077.572583243	4007808.053947048	2254922.8128444366	6125107.933070274	3096760.001991211	4672429.669208134	16120895.40327701	3690199.2488382882	4157603.634825266	8893621.686869122	4527736.142672224	8785510.131892791	6196847.4645955395	6154070.352556575	1941775.8287348219	5947943.937110281	5173516.494171018	6570889.948353911	4003009.112482377	9916053.572670616	6994758.404606811	4670483.168899702
2809829.624948148	7928869.9922955455	4599850.215114311	3503231.3239612165	14852875.953844618	3901007.420030876	2162622.5698823472	3350646.8317994815	6954052.052162226	4007808.053947048	2111066.039900647	6125107.933070274	3096760.001991211	4573865.898146028	16120895.40327701	3690199.2488382882	4157603.634825266	8700272.917603625	4527736.142672224	8785510.131892791	6196847.4645955395	6154070.352556575	1941775.8287348219	5947943.937110281	5173516.494171018	6570889.948353911	4003009.112482377	9916053.572670616	6994758.404606811	4670483.168899702
2809829.624948148	7928869.9922955455	4599850.215114311	3503231.3239612165	14852875.953844618	3901007.420030876	2162622.5698823472	2997490.190491778	6954052.052162226	4007808.053947048	2111066.039900647	6125107.933070274	3002830.2868006267	4573865.898146028	16100720.646508416	3690199.2488382882	4157603.634825266	8700272.917603625	4280579.842716781	8785510.131892791	6004429.39216797	6053644.654660816	1941775.8287348219	5947943.937110281	5173516.494171018	6484792.1690948345	4003009.112482377	9916053.572670616	6994758.404606811	4670483.168899702
2809829.624948148	7801010.633875402	4599850.215114311	3503231.3239612165	14763539.489160787	3901007.420030876	2162622.5698823472	2997490.190491778	6954052.052162226	4007808.053947048	2096193.455694735	6125107.933070274	3002830.2868006267	4573865.898146028	16100720.646508416	3690199.2488382882	4157603.634825266	8328088.439008682	4280579.842716781	8785510.131892791	6004429.39216797	6053644.654660816	1941775.8287348219	5947943.937110281	5140497.347930188	6484792.1690948345	4003009.112482377	9916053.572670616	6994758.404606811	4629884.718687431
2809829.624948148	7801010.633875402	4599850.215114311	3503231.3239612165	14669002.988215087	3901007.420030876	2162622.5698823472	2997490.190491778	6702755.825030472	4007808.053947048	2096193.455694735	6125107.933070274	3002830.2868006267	4573865.898146028	16100720.646508416	3690199.2488382882	4157603.634825266	8295482.2723946385	4280579.842716781	8672497.397219019	6004429.39216797	6053644.654660816	1941775.8287348219	5947943.937110281	5140497.347930188	6484792.1690948345	4003009.112482377	9916053.572670616	6994758.404606811	4565021.461559276
2809829.624948148	7763847.369886994	4599850.215114311	3503231.3239612165	14669002.988215087	3838339.635034086	2162622.5698823472	2997490.190491778	6702755.825030472	4007808.053947048	2096193.455694735	6125107.933070274	3002830.2868006267	4573865.898146028	15614806.212138686	3558207.4708428876	4094481.4141669036	7778264.298279545	4280579.842716781	8581441.672258334	6004429.39216797	6053644.654660816	1941775.8287348219	5927973.46490912	5140497.347930188	6484792.1690948345	4003009.112482377	9916053.572670616	6994758.404606811	4565021.461559276
2809829.624948148	7763847.369886994	4269271.713781844	3503231.3239612165	14669002.988215087	3780666.6093255533	2162622.5698823472	2846087.078736192	6568012.609334779	4007808.053947048	2096193.455694735	6125107.933070274	3002830.2868006267	4446480.316802506	15614806.212138686	3558207.4708428876	4094481.4141669036	7778264.298279545	4280579.842716781	8211806.249529228	6004429.39216797	6053644.654660816	1941775.8287348219	5927973.46490912	4611243.367076885	6484792.1690948345	3663540.2871053163	9916053.572670616	6994758.404606811	4565021.461559276
2648108.8366948394	7628959.958092707	4269271.713781844	3503231.3239612165	14669002.988215087	3780666.6093255533	2162622.5698823472	2846087.078736192	6494071.280216957	3912012.450395233	2096193.455694735	6125107.933070274	3002830.2868006267	4446480.316802506	15614806.212138686	3558207.4708428876	3943686.651919287	7778264.298279545	4280579.842716781	8211806.249529228	6004429.39216797	6053644.654660816	1941775.8287348219	5927973.46490912	4611243.367076885	6484792.1690948345	3663540.2871053163	9916053.572670616	6994758.404606811	4565021.461559276
2648108.8366948394	7392885.30248	4269271.713781844	3503231.3239612165	14669002.988215087	3667531.467227446	2136703.1372266724	2702594.6286372994	6351542.371017631	3813033.0424175058	2096193.455694735	6125107.933070274	3002830.2868006267	4446480.316802506	15614806.212138686	3558207.4708428876	3943686.651919287	7778264.298279545	4280579.842716781	8211806.249529228	5993435.158707422	6053644.654660816	1941775.8287348219	5927973.46490912	4611243.367076885	6484792.1690948345	3663540.2871053163	9916053.572670616	6994758.404606811	4565021.461559276
2648108.8366948394	7392885.30248	4269271.713781844	3503231.3239612165	14669002.988215087	3660325.115893814	2136703.1372266724	2702594.6286372994	6351542.371017631	3813033.0424175058	2096193.455694735	5905665.387732221	3002830.2868006267	4446480.316802506	15569706.628444307	3558207.4708428876	3903666.7445638888	7778264.298279545	4280579.842716781	8211806.249529228	5993435.158707422	6053644.654660816	1941775.8287348219	5927973.46490912	4611243.367076885	6484792.1690948345	3663540.2871053163	9797647.919041937	6994758.404606811	4518018.613089431
2648108.8366948394	7362812.421448643	4132541.165120863	3503231.3239612165	14669002.988215087	3660325.115893814	2057932.6489748787	2702594.6286372994	6351542.371017631	3813033.0424175058	2083571.683045785	5830549.12523868	3002830.2868006267	4446480.316802506	15519698.995589053	3462282.1576887793	3308816.680645661	7449217.654313672	4280579.842716781	8211806.249529228	5942057.7857238045	6053644.654660816	1941775.8287348219	5927973.46490912	4611243.367076885	6484792.1690948345	3604713.065828927	9676549.864741938	6994758.404606811	4518018.613089431
2648108.8366948394	7362812.421448643	4132541.165120863	3414358.9926765477	14669002.988215087	3660325.115893814	1997105.0243745157	2702594.6286372994	6351542.371017631	3813033.0424175058	2056637.3217261452	5821469.211794894	2980196.314419988	4446480.316802506	15519698.995589053	3462282.1576887793	3175308.0517100943	7449217.654313672	4229206.244860271	8172154.910357276	5942057.7857238045	6053644.654660816	1729825.5584276756	5927973.46490912	4154741.9073001714	6448442.9552195035	3604713.065828927	9628652.905076372	6994758.404606811	4454755.662662793
2648108.8366948394	7362812.421448643	4132541.165120863	3414358.9926765477	14669002.988215087	3660325.115893814	1897180.548226175	2702594.6286372994	6351542.371017631	3757138.4442870906	2056637.3217261452	5821469.211794894	2980196.314419988	4446480.316802506	15464166.479956621	3462282.1576887793	2982095.099491165	7449217.654313672	4229206.244860271	8084301.287355345	5942057.7857238045	6053644.654660816	1729825.5584276756	5927973.46490912	3715957.581063273	6348222.421812521	3604713.065828927	9628652.905076372	6994758.404606811	4454755.662662793
2648108.8366948394	7362812.421448643	4132541.165120863	3379329.72585448	14591908.202291675	3660325.115893814	1897180.548226175	2702594.6286372994	6351542.371017631	3757138.4442870906	2056637.3217261452	5821469.211794894	2980196.314419988	4446480.316802506	15464166.479956621	3462282.1576887793	2982095.099491165	7449217.654313672	4152319.644247891	8084301.287355345	5911578.942286934	6053644.654660816	1729825.5584276756	5927973.46490912	3679153.082788226	6348222.421812521	3604713.065828927	9563425.908457207	6947903.509045907	4454755.662662793
2515058.8740203637	7362812.421448643	4132541.165120863	3270686.0302337497	14591908.202291675	3660325.115893814	1897180.548226175	2450500.7310378733	6351542.371017631	3757138.4442870906	2056637.3217261452	5821469.211794894	2980196.314419988	4446480.316802506	15464166.479956621	3462282.1576887793	2625706.0907211686	7413258.605334334	4152319.644247891	8081137.033960801	5911578.942286934	6053644.654660816	1729825.5584276756	5899471.347952775	3379807.9797021314	6348222.421812521	3604713.065828927	9563425.908457207	6947903.509045907	4444955.94500649
2515058.8740203637	7345584.230118601	4132541.165120863	3270686.0302337497	14591908.202291675	3660325.115893814	1897180.548226175	2434484.166541198	6248168.544079631	3437424.7676935	2010529.5827323496	5821469.211794894	2980196.314419988	4446480.316802506	15464166.479956621	3462282.1576887793	2625706.0907211686	7175915.086727892	4152319.644247891	8081137.033960801	5911578.942286934	6053644.654660816	1729825.5584276756	5848573.023110033	3140222.6339804563	6348222.421812521	3604713.065828927	9563425.908457207	6947903.509045907	4230090.937449405
2515058.8740203637	7262130.556796948	4132541.165120863	3270686.0302337497	14314777.07801985	3660325.115893814	1897180.548226175	2330558.4875769	6212713.207070694	3437424.7676935	2010529.5827323496	5821469.211794894	2980196.314419988	4446480.316802506	15304890.293479508	3462282.1576887793	2625706.0907211686	7175915.086727892	4089769.806146305	8077270.120017826	5911578.942286934	5932346.2379402295	1729825.5584276756	5848573.023110033	3005356.370974379	6348222.421812521	3604713.065828927	9526149.029366147	6947903.509045907	4230090.937449405
2515058.8740203637	7236696.892813498	4132541.165120863	3270686.0302337497	14314777.07801985	3660325.115893814	1897180.548226175	2263685.1464663967	6212713.207070694	3437424.7676935	2010529.5827323496	5810419.783986306	2980196.314419988	4446480.316802506	14908257.465127688	3462282.1576887793	2625706.0907211686	6919048.5121399695	4089769.806146305	8077270.120017826	5911578.942286934	5832073.795575442	1729825.5584276756	5848573.023110033	2973200.2026680205	6348222.421812521	3306758.679282148	9526149.029366147	6947903.509045907	4230090.937449405
2515058.8740203637	7236696.892813498	4132541.165120863	3270686.0302337497	14298428.569659034	3643761.006210177	1897180.548226175	2263685.1464663967	6212713.207070694	3437424.7676935	2010529.5827323496	5810419.783986306	2980196.314419988	4446480.316802506	14908257.465127688	3462282.1576887793	2625706.0907211686	6919048.5121399695	4062776.376229023	7627929.383966605	5659952.630785112	5832073.795575442	1542420.4827225872	5848573.023110033	2973200.2026680205	6348222.421812521	3306758.679282148	9526149.029366147	6947903.509045907	4230090.937449405
2515058.8740203637	7194637.20877497	4132541.165120863	3270686.0302337497	14298428.569659034	3643761.006210177	1897180.548226175	1989021.1859744005	6212713.207070694	3437424.7676935	2010529.5827323496	5669703.027019698	2980196.314419988	4446480.316802506	14908257.465127688	3070208.595459734	2625706.0907211686	6919048.5121399695	4062776.376229023	7627929.383966605	5659952.630785112	5832073.795575442	1542420.4827225872	5848573.023110033	2811818.1580287036	6348222.421812521	3306758.679282148	9526149.029366147	6947903.509045907	4115356.1181933805
2515058.8740203637	7026996.965753877	4132541.165120863	3270554.988943685	14247940.88374465	3643761.006210177	1897180.548226175	1925085.9476982641	6212713.207070694	3437424.7676935	2010529.5827323496	5669703.027019698	2980196.314419988	4446480.316802506	14908257.465127688	3070208.595459734	2625706.0907211686	6753623.548863674	4062776.376229023	7627929.383966605	5659952.630785112	5832073.795575442	1375521.266245298	5848573.023110033	2729821.5694629853	6299179.6851353925	3306758.679282148	9486918.779865643	6947903.509045907	4115356.1181933805
2515058.8740203637	7026996.965753877	4132541.165120863	3270554.988943685	14247940.88374465	3462734.0092790592	1897180.548226175	1925085.9476982641	6212713.207070694	3437424.7676935	2010529.5827323496	5632253.374096037	2980196.314419988	4446480.316802506	14908257.465127688	3070208.595459734	2625706.0907211686	6538098.137500302	4062776.376229023	7627929.383966605	5622193.382512837	5832073.795575442	1375521.266245298	5789008.258534651	2642262.375471896	6299179.6851353925	3306758.679282148	9486918.779865643	6947903.509045907	4115356.1181933805
2515058.8740203637	6795675.394772558	4132541.165120863	3270554.988943685	14181902.995029613	3462734.0092790592	1896479.2382024971	1925085.9476982641	6212713.207070694	3437424.7676935	2010529.5827323496	5632253.374096037	2906006.5754693705	4446480.316802506	14805657.821521189	3070208.595459734	2625706.0907211686	6538098.137500302	4062776.376229023	7627929.383966605	5622193.382512837	5832073.795575442	1375521.266245298	5784380.024994209	2642262.375471896	6299179.6851353925	3306758.679282148	9486918.779865643	6947903.509045907	4037909.084819074
2515058.8740203637	6795675.394772558	4132541.165120863	3270554.988943685	14181902.995029613	3462734.0092790592	1896479.2382024971	1925085.9476982641	6207156.188904585	3437424.7676935	2010529.5827323496	5609394.30569511	2642643.3923032256	4446480.316802506	14805657.821521189	3070208.595459734	2625706.0907211686	6538098.137500302	4062776.376229023	7492932.988348887	5622193.382512837	5832073.795575442	1375521.266245298	5784380.024994209	2642262.375471896	6299179.6851353925	3306758.679282148	9486918.779865643	6947903.509045907	4037909.084819074
2515058.8740203637	6795675.394772558	3982484.3092792016	3270554.988943685	14181902.995029613	3462734.0092790592	1888227.7526997228	1925085.9476982641	6207156.188904585	3437424.7676935	2010529.5827323496	5547048.23782954	2642643.3923032256	4217627.013364599	14758348.0184795	3070208.595459734	2588181.4147808664	6538098.137500302	4062776.376229023	7492932.988348887	5622193.382512837	5832073.795575442	1375521.266245298	5784380.024994209	2610450.47782775	6299179.6851353925	3306758.679282148	9457623.906722365	6947903.509045907	4037909.084819074
2515058.8740203637	6795675.394772558	3982484.3092792016	3153560.478404813	14181902.995029613	3462734.0092790592	1762291.7838728405	1925085.9476982641	6207156.188904585	3437424.7676935	2010529.5827323496	5547048.23782954	2642643.3923032256	4165803.1738101183	14758348.0184795	3070208.595459734	2588181.4147808664	6538098.137500302	4062776.376229023	7492932.988348887	5622193.382512837	5692430.337360051	1375521.266245298	5735212.117737787	2595209.740023181	6299179.6851353925	3306758.679282148	9457623.906722365	6947903.509045907	4037909.084819074
2515058.8740203637	5300876.204377232	3982484.3092792016	3153560.478404813	13820915.946509805	3462734.0092790592	1762291.7838728405	1925085.9476982641	6207156.188904585	3394923.0629665786	2010529.5827323496	5354708.421327102	2642643.3923032256	4165803.1738101183	14758348.0184795	3070208.595459734	2588181.4147808664	6538098.137500302	4062776.376229023	7360492.2504771305	5622193.382512837	5692430.337360051	1375521.266245298	5735212.117737787	2595209.740023181	6271961.729748884	3242270.862600146	9457623.906722365	6947903.509045907	4037909.084819074
2452872.1277802614	5300876.204377232	3982484.3092792016	3115838.1053462094	13820915.946509805	3462734.0092790592	1762291.7838728405	1925085.9476982641	6207156.188904585	3394923.0629665786	2010529.5827323496	5157148.665659499	2642643.3923032256	4165803.1738101183	14631010.258246232	3070208.595459734	2588181.4147808664	6538098.137500302	4062776.376229023	7360492.2504771305	5622193.382512837	5692430.337360051	1375521.266245298	5668473.562072505	2595209.740023181	6271961.729748884	3080256.7712845393	9457623.906722365	6947903.509045907	4037909.084819074
2452872.1277802614	5300876.204377232	3982484.3092792016	3115838.1053462094	13820915.946509805	3462734.0092790592	1762291.7838728405	1925085.9476982641	6207156.188904585	3394923.0629665786	2010529.5827323496	5117224.335046545	2642643.3923032256	4165803.1738101183	14631010.258246232	3064676.8655509963	2588181.4147808664	6538098.137500302	4062776.376229023	7360492.2504771305	5611790.911251389	5692430.337360051	1375521.266245298	5668473.562072505	2595209.740023181	6238996.641375114	2888957.818583323	8962439.807391735	6947903.509045907	3892241.205358201
2452872.1277802614	5238607.259295927	3982484.3092792016	3115838.1053462094	13752518.564469432	3462734.0092790592	1762291.7838728405	1925085.9476982641	6120803.504189738	3394923.0629665786	2010529.5827323496	5117224.335046545	2642643.3923032256	4165803.1738101183	14631010.258246232	3064676.8655509963	2588181.4147808664	6538098.137500302	4062776.376229023	7360492.2504771305	5611790.911251389	5692430.337360051	1375521.266245298	5668473.562072505	2481058.024733716	6210188.735042694	2888957.818583323	8962439.807391735	6867616.572582571	3892241.205358201
2452872.1277802614	5081941.542480643	3982484.3092792016	2943490.70268458	13752518.564469432	3462734.0092790592	1762291.7838728405	1925085.9476982641	5970912.004333722	3394923.0629665786	2010529.5827323496	5037829.166199345	2642643.3923032256	4165803.1738101183	14631010.258246232	3064676.8655509963	2588181.4147808664	6538098.137500302	4055302.8241026835	7360492.2504771305	5553707.351363026	5692430.337360051	1264984.247563995	5668473.562072505	2481058.024733716	6210188.735042694	2888957.818583323	8670190.929215608	6867616.572582571	3892241.205358201
2452872.1277802614	4677211.2560736155	3982484.3092792016	2943490.70268458	13752518.564469432	3462734.0092790592	1728449.94114736	1925085.9476982641	5970912.004333722	3391808.58785403	1919850.2824110342	5037829.166199345	2642643.3923032256	4165803.1738101183	8506650.102607535	2866101.0031276452	2588181.4147808664	6538098.137500302	4053902.6532131596	7327258.783466655	4529023.624756602	5692430.337360051	1264984.247563995	5668473.562072505	2481058.024733716	6057597.723644246	2888957.818583323	8670190.929215608	6867616.572582571	3892241.205358201
2452872.1277802614	4514217.620867192	3982484.3092792016	2943490.70268458	13668673.48978008	3462734.0092790592	1728449.94114736	1925085.9476982641	5970912.004333722	3391808.58785403	1919850.2824110342	5037829.166199345	2642643.3923032256	4165803.1738101183	7777780.285311299	2480192.924804838	2588181.4147808664	6232845.740776215	4053902.6532131596	7327258.783466655	4266559.051313958	5692430.337360051	1264984.247563995	5648392.069676101	2377092.178762835	6057597.723644246	2888957.818583323	8670190.929215608	6867616.572582571	3873196.825146137
2452872.1277802614	4514217.620867192	3982484.3092792016	2943490.70268458	13668673.48978008	3462734.0092790592	1701666.191374891	1925085.9476982641	5970912.004333722	3259608.744201486	1919850.2824110342	5037829.166199345	2642643.3923032256	4165803.1738101183	7602471.222329255	2480192.924804838	2588181.4147808664	6232845.740776215	4053902.6532131596	7327258.783466655	3777917.7107819375	5650599.564947192	1264984.247563995	5557811.734512806	2377092.178762835	6057597.723644246	2847732.4426463665	8670190.929215608	6867616.572582571	3873196.825146137
2452872.1277802614	4514217.620867192	3982484.3092792016	2943490.70268458	13668673.48978008	3462734.0092790592	1701666.191374891	1925085.9476982641	5970912.004333722	3259608.744201486	1919850.2824110342	4871020.508861697	2642643.3923032256	4001748.7443247004	7227853.625570906	2480192.924804838	2588181.4147808664	6164767.022027955	3974676.7745734784	7327258.783466655	3663019.425607054	5650599.564947192	1264984.247563995	5557811.734512806	2377092.178762835	6057597.723644246	2847732.4426463665	8437492.265482673	6867616.572582571	3841667.3712049
2452872.1277802614	4514217.620867192	3982484.3092792016	2943490.70268458	13668673.48978008	3462734.0092790592	1701666.191374891	1925085.9476982641	5970912.004333722	3259608.744201486	1919850.2824110342	4306471.651802122	2642643.3923032256	4001748.7443247004	7171893.368434825	2480192.924804838	2588181.4147808664	5823558.747724528	3956223.8258335046	7327258.783466655	3544552.310985989	5650599.564947192	1264984.247563995	5517648.228245926	2377092.178762835	6057597.723644246	2847732.4426463665	8227279.400134333	6829401.715151631	3841667.3712049
2452872.1277802614	4488352.813280657	3982484.3092792016	2943490.70268458	13668673.48978008	3364178.270829561	1701666.191374891	1925085.9476982641	5970912.004333722	3259608.744201486	1919850.2824110342	4233215.124480879	2642643.3923032256	3923690.3015289996	7084603.935042136	2480192.924804838	2588181.4147808664	5551986.082075824	3956223.8258335046	7133610.66646475	3544552.310985989	5650599.564947192	1264984.247563995	5517648.228245926	2377092.178762835	6057597.723644246	2847732.4426463665	8227279.400134333	6829401.715151631	3841667.3712049
2452872.1277802614	4376292.125675983	3982484.3092792016	2912026.5780958515	13668673.48978008	3364178.270829561	1701666.191374891	1925085.9476982641	5970912.004333722	3259608.744201486	1919850.2824110342	4233215.124480879	2642643.3923032256	3923690.3015289996	7039990.095723435	2364867.6758900518	2588181.4147808664	4810328.276159682	3956223.8258335046	6910052.5733890915	3519624.632862375	5650599.564947192	1264984.247563995	5517648.228245926	2377092.178762835	6048522.324805143	2842228.6225660057	8227279.400134333	6829401.715151631	3650168.8195564267
2452872.1277802614	4264846.293795019	3982484.3092792016	2912026.5780958515	13668673.48978008	3364178.270829561	1701666.191374891	1899607.6676193313	5970912.004333722	2999553.347227391	1919850.2824110342	4150521.3219087357	2642643.3923032256	3866919.7318194085	7039990.095723435	2364867.6758900518	2588181.4147808664	4810328.276159682	3956223.8258335046	6632835.389650813	3371386.5897677653	5650599.564947192	1264984.247563995	5500018.2473348025	2377092.178762835	6048522.324805143	2842228.6225660057	8227279.400134333	6829401.715151631	3650168.8195564267
2436117.441474393	4264846.293795019	3982484.3092792016	2912026.5780958515	13668673.48978008	3364178.270829561	1701666.191374891	1899607.6676193313	5970912.004333722	2999553.347227391	1919850.2824110342	4150521.3219087357	2630609.8151239995	3866919.7318194085	6963295.218992573	2308494.117205534	2588181.4147808664	4810328.276159682	3956223.8258335046	6632835.389650813	3310028.0103816614	5581184.7570312405	1264984.247563995	5500018.2473348025	2377092.178762835	6048522.324805143	2842228.6225660057	8227279.400134333	6829401.715151631	3650168.8195564267
2436117.441474393	4264846.293795019	3982484.3092792016	2912026.5780958515	13668673.48978008	3364178.270829561	1701666.191374891	1899607.6676193313	5970912.004333722	2999553.347227391	1919850.2824110342	4150521.3219087357	2630609.8151239995	3866919.7318194085	6963295.218992573	2308494.117205534	2588181.4147808664	4510016.570366906	3956223.8258335046	6632835.389650813	3264877.7952687293	5581184.7570312405	1264984.247563995	5455093.43391012	2377092.178762835	6048522.324805143	2842228.6225660057	8227279.400134333	6829401.715151631	3650168.8195564267
2396788.1327568605	4264846.293795019	3982484.3092792016	2912026.5780958515	13668673.48978008	3364178.270829561	1688413.0087432489	1765993.2781319688	5960937.941933169	2999553.347227391	1919850.2824110342	4092865.9626979153	2630609.8151239995	3866919.7318194085	6850267.048426809	2260478.1862005573	2588181.4147808664	4190082.848288124	3956223.8258335046	6632835.389650813	3238249.9762618695	5537418.232394341	1264984.247563995	5455093.43391012	2377092.178762835	6048522.324805143	2842228.6225660057	8227279.400134333	6829401.715151631	3650168.8195564267
2396788.1327568605	4264846.293795019	3982484.3092792016	2493536.6418680246	13668673.48978008	3364178.270829561	1688413.0087432489	1765993.2781319688	5960937.941933169	2999553.347227391	1919850.2824110342	4092865.9626979153	2580015.962087469	3866919.7318194085	6850267.048426809	2260478.1862005573	2588181.4147808664	4089945.5386337833	3956223.8258335046	6632835.389650813	2868897.69380169	5492949.150681976	1264984.247563995	5408006.155973532	2377092.178762835	6048522.324805143	2842228.6225660057	8215445.446448373	6829401.715151631	3650168.8195564267
2396788.1327568605	4146187.5558369155	3931744.358347013	2493536.6418680246	13668673.48978008	3364178.270829561	1688413.0087432489	1765993.2781319688	5960937.941933169	2999553.347227391	1919850.2824110342	4077805.449951411	2580015.962087469	3746717.831726178	6850267.048426809	2260478.1862005573	2553927.565954503	3981780.1262938986	3956223.8258335046	6486681.021434432	2868897.69380169	5492949.150681976	1264984.247563995	5297976.593692157	2377092.178762835	6048522.324805143	2751415.2864112216	8215445.446448373	6829401.715151631	3650168.8195564267
2396788.1327568605	4146187.5558369155	3931744.358347013	2493536.6418680246	13668673.48978008	3364178.270829561	1688413.0087432489	1654942.8380456984	5960937.941933169	2999553.347227391	1919850.2824110342	4077805.449951411	2580015.962087469	3746717.831726178	6850267.048426809	2198284.614598006	2553927.565954503	3981780.1262938986	3956223.8258335046	6486681.021434432	2868897.69380169	5373064.494677166	1264984.247563995	5281860.884021095	2377092.178762835	6048522.324805143	2751415.2864112216	8199407.259094661	6824708.867203171	2370331.4665521244
2396788.1327568605	4125560.446539878	3551108.8691557497	2493536.6418680246	13668673.48978008	3345465.489944331	1688413.0087432489	1654942.8380456984	5960937.941933169	2999553.347227391	1919850.2824110342	3997252.764005944	2580015.962087469	3746717.831726178	6850267.048426809	2158463.6983128954	2553927.565954503	3981780.1262938986	3934216.078214935	6486681.021434432	2868897.69380169	5373064.494677166	1264984.247563995	5249438.066932611	2377092.178762835	6048522.324805143	2709582.905790428	8193977.300974046	6824708.867203171	2370331.4665521244
2396788.1327568605	4125560.446539878	3551108.8691557497	2493536.6418680246	13668673.48978008	3213392.068721283	1688413.0087432489	1654942.8380456984	5960937.941933169	2999553.347227391	1919850.2824110342	3822939.3975135116	2580015.962087469	3620137.746093288	6784383.066326779	2080070.6496997885	2553927.565954503	3981780.1262938986	3934216.078214935	6486681.021434432	2809103.044268174	5373064.494677166	1264984.247563995	5222202.246267755	2377092.178762835	6048522.324805143	2606710.0716510587	8036885.128582894	6768472.459202193	2105442.6877931706
2396788.1327568605	4125560.446539878	3551108.8691557497	2493536.6418680246	13668673.48978008	3213392.068721283	1688413.0087432489	1654942.8380456984	5855791.36806503	2999553.347227391	1919850.2824110342	3822939.3975135116	2580015.962087469	3430631.931966744	6589330.569763584	1959151.4762385255	2553927.565954503	3981780.1262938986	3934216.078214935	6486681.021434432	2809103.044268174	5373064.494677166	1264984.247563995	5161803.056727745	2334892.9161659963	6048522.324805143	2606710.0716510587	8036885.128582894	6768472.459202193	1965787.3834703625
2396788.1327568605	4125560.446539878	3551108.8691557497	2493536.6418680246	13668673.48978008	3213392.068721283	1647957.6893076533	1654942.8380456984	5855791.36806503	2999553.347227391	1919850.2824110342	3781638.025145031	2553187.7848381875	3366998.649343894	6589330.569763584	1959151.4762385255	2553927.565954503	3952762.801291613	3934216.078214935	6486681.021434432	2809103.044268174	5373064.494677166	1252900.501108567	4990746.3631023485	2334447.8490961026	6048522.324805143	2598302.818861303	7946206.200736414	6768472.459202193	1965787.3834703625
2396788.1327568605	4121331.0935729207	3515805.592375407	2493536.6418680246	13668673.48978008	3176858.189810485	1647957.6893076533	1654942.8380456984	5855791.36806503	2999553.347227391	1919467.0705652533	3781638.025145031	2486617.0479275794	3366998.649343894	6589330.569763584	1891414.5329424038	2553927.565954503	3915614.273806273	3934216.078214935	6486681.021434432	2710567.474416395	5373064.494677166	1252900.501108567	4924286.455052281	2334447.8490961026	6048522.324805143	2454518.849935587	7920568.190503698	6747560.948697204	1965787.3834703625
2396788.1327568605	4121331.0935729207	3515805.592375407	2493536.6418680246	13668673.48978008	3176858.189810485	1647957.6893076533	1654942.8380456984	5855791.36806503	2988956.2746935356	1919467.0705652533	3781638.025145031	2486617.0479275794	3328065.8248352227	6589330.569763584	1891414.5329424038	2553927.565954503	3915614.273806273	3934216.078214935	6486681.021434432	2710567.474416395	5266700.558187863	1252900.501108567	4780632.878142606	2303726.9135093465	6048522.324805143	2378661.015568119	7920568.190503698	6747560.948697204	1930309.1130071518
2396788.1327568605	4112633.1746590654	3515805.592375407	2493536.6418680246	13668673.48978008	3176858.189810485	1647957.6893076533	1654942.8380456984	5855791.36806503	2988956.2746935356	1919467.0705652533	3781638.025145031	2486617.0479275794	3328065.8248352227	6589330.569763584	1891414.5329424038	2553927.565954503	3844954.748058433	3852408.9540347285	6486681.021434432	2710567.474416395	5266700.558187863	1252900.501108567	4780632.878142606	2303726.9135093465	6048522.324805143	2150923.460398978	7920568.190503698	6554851.948832534	1930309.1130071518
2338704.6238695313	4112633.1746590654	3470033.8246926884	2493536.6418680246	13668673.48978008	3176858.189810485	1647957.6893076533	1596662.8183882115	5855791.36806503	2988956.2746935356	1903847.5035359052	3781638.025145031	2479207.1182521023	3328065.8248352227	6589330.569763584	1891414.5329424038	2553927.565954503	3575914.978756585	3852408.9540347285	6453479.373115957	2710567.474416395	5266700.558187863	1252900.501108567	4744122.4316105945	2279985.0094242296	6048522.324805143	1976771.9996481705	7920568.190503698	6554851.948832534	1930309.1130071518
2338704.6238695313	4112633.1746590654	3445658.1921571074	2493536.6418680246	13668673.48978008	3176858.189810485	1647957.6893076533	1596662.8183882115	5817871.943746184	2988956.2746935356	1903847.5035359052	3716474.1006221347	2479207.1182521023	3083407.1618855577	6589330.569763584	1891414.5329424038	2485969.6319773337	3575914.978756585	3788270.756373502	5672938.303536532	2503944.8442170997	5266700.558187863	1252900.501108567	4744122.4316105945	2279985.0094242296	6048522.324805143	1976771.9996481705	7920568.190503698	6554851.948832534	1930309.1130071518
2338704.6238695313	3935096.1821219875	3445658.1921571074	2493536.6418680246	13599573.27572692	3176858.189810485	1647957.6893076533	1596662.8183882115	5817871.943746184	2988956.2746935356	1903847.5035359052	3716474.1006221347	2479207.1182521023	3059178.091378701	6491267.302866729	1877366.1911883855	2472786.539378321	3575914.978756585	3788270.756373502	5672938.303536532	2503944.8442170997	5266700.558187863	1252900.501108567	4744122.4316105945	2257481.1482045287	5989884.181545454	1976771.9996481705	7920568.190503698	6554851.948832534	1930309.1130071518
2338704.6238695313	3935096.1821219875	3445658.1921571074	2493536.6418680246	13599573.27572692	3176858.189810485	1647957.6893076533	1596662.8183882115	5657402.04969871	2988956.2746935356	1903847.5035359052	3716474.1006221347	2479207.1182521023	2947615.3374027824	6491267.302866729	1877366.1911883855	2472786.539378321	3575914.978756585	3788270.756373502	5672938.303536532	2503944.8442170997	5266700.558187863	1252900.501108567	4517946.025482367	2257481.1482045287	5989884.181545454	1976771.9996481705	7920568.190503698	6554851.948832534	1930309.1130071518
2338704.6238695313	3608815.9309591753	3445658.1921571074	2493536.6418680246	13599573.27572692	3176858.189810485	1647957.6893076533	1485167.4510320274	5614173.589499053	2988956.2746935356	1903847.5035359052	3716474.1006221347	2479207.1182521023	2947615.3374027824	6491267.302866729	1877366.1911883855	2433311.981949123	3520949.269378223	3788270.756373502	5559717.532731287	2503944.8442170997	5266700.558187863	1252900.501108567	4517946.025482367	2257481.1482045287	5981538.001483755	1976771.9996481705	7920568.190503698	6514611.151862123	1930309.1130071518
2338704.6238695313	3604353.703979518	3445658.1921571074	2493536.6418680246	13599573.27572692	3176858.189810485	1647957.6893076533	1485167.4510320274	5614173.589499053	2988956.2746935356	1903847.5035359052	3716474.1006221347	2475037.863435307	2796499.1633832934	6486392.509965348	1877366.1911883855	2433311.981949123	3520949.269378223	3788270.756373502	5334030.337607205	2503944.8442170997	5266700.558187863	1252900.501108567	4503276.242803368	2118390.5147254034	5981538.001483755	1976771.9996481705	7920568.190503698	6501465.276868747	1930309.1130071518
2338704.6238695313	3604353.703979518	3445658.1921571074	2493536.6418680246	13592501.245275546	3176858.189810485	1571849.599916841	1485167.4510320274	5572405.28811435	2988956.2746935356	1903847.5035359052	3632079.0589924557	2475037.863435307	2781511.7241488886	6486392.509965348	1877366.1911883855	2309990.1454884787	3435049.472205486	3788270.756373502	5074847.969598227	2503944.8442170997	5266700.558187863	1252900.501108567	4503276.242803368	2118390.5147254034	5931026.734081483	1976771.9996481705	7920568.190503698	6501465.276868747	1930309.1130071518
2338704.6238695313	3604353.703979518	3445658.1921571074	2493536.6418680246	13549883.35164616	3176858.189810485	1571849.599916841	1485167.4510320274	5572405.28811435	2988956.2746935356	1903847.5035359052	3632079.0589924557	2475037.863435307	2781511.7241488886	6486392.509965348	1877366.1911883855	2309990.1454884787	3426494.2246952746	3788270.756373502	4967884.6391297	2503944.8442170997	5266700.558187863	1252900.501108567	4454687.70090364	1934287.3056176468	5931026.734081483	1969754.7349941835	7868848.422085597	6501465.276868747	1930309.1130071518
2338704.6238695313	3604353.703979518	3445658.1921571074	2493536.6418680246	13549883.35164616	3176858.189810485	1571849.599916841	1485167.4510320274	5572405.28811435	2925720.2371104127	1903847.5035359052	3632079.0589924557	2475037.863435307	2781511.7241488886	6486392.509965348	1877366.1911883855	2309990.1454884787	3332377.541364385	3737941.678633749	4967884.6391297	2501052.745398567	5266700.558187863	1252900.501108567	4339386.893821168	1934287.3056176468	5931026.734081483	1969754.7349941835	7868848.422085597	6501465.276868747	1844897.1508361488
2338704.6238695313	3604353.703979518	3445658.1921571074	2493536.6418680246	13549883.35164616	3176858.189810485	1542170.605384329	1485167.4510320274	5572405.28811435	2842539.1036906233	1823903.5243975606	3632079.0589924557	2425041.99048325	2781511.7241488886	6472157.82281122	1815486.9241735404	2271225.9815935404	3332377.541364385	3737941.678633749	4967884.6391297	2486553.532824219	5266700.558187863	1252900.501108567	4328781.552526195	1851682.4523227306	5824933.514485476	1969754.7349941835	7666719.751023937	6501465.276868747	1844897.1508361488
2338704.6238695313	3604353.703979518	3445658.1921571074	2493536.6418680246	13514160.010779401	3176858.189810485	1542170.605384329	1485167.4510320274	5427832.522594932	2842539.1036906233	1823903.5243975606	3600175.361900325	2415579.9497833997	2689236.644714647	6428688.217696666	1815486.9241735404	2265739.2569236164	3284798.7897369037	3737941.678633749	4747173.433620481	2486553.532824219	5266700.558187863	1252900.501108567	4251858.664491424	1851682.4523227306	5824933.514485476	1952780.2827074353	7666719.751023937	6501465.276868747	1844897.1508361488
2325963.5035326704	3604353.703979518	3445658.1921571074	2493536.6418680246	13271443.83786265	3176858.189810485	1542170.605384329	1485167.4510320274	5218809.201763133	2842539.1036906233	1823903.5243975606	3600175.361900325	2415579.9497833997	2689236.644714647	6221950.535113245	1807182.094013637	2223905.383398968	3284798.7897369037	3737941.678633749	4614281.178028251	2486553.532824219	5266700.558187863	1252900.501108567	4058875.4061916918	1851682.4523227306	5824933.514485476	1952780.2827074353	7666719.751023937	6501465.276868747	1844897.1508361488
2325963.5035326704	3604353.703979518	3445658.1921571074	2493536.6418680246	13258746.35357078	3176858.189810485	1542170.605384329	1485167.4510320274	5099180.936908246	2842539.1036906233	1823903.5243975606	3600175.361900325	2415579.9497833997	2689236.644714647	6221950.535113245	1807182.094013637	2223905.383398968	3284798.7897369037	3737941.678633749	4447598.2741342485	2462273.6314998204	5266700.558187863	1252900.501108567	4058875.4061916918	1851682.4523227306	5824933.514485476	1944622.606389267	7659815.68171174	6501465.276868747	1844897.1508361488
2325963.5035326704	3604353.703979518	3445658.1921571074	2493536.6418680246	13190562.815991119	3176858.189810485	1473882.6695056495	1485167.4510320274	5015028.008483174	2842539.1036906233	1823903.5243975606	3514712.7479507034	2415579.9497833997	2689236.644714647	6221950.535113245	1807182.094013637	2223905.383398968	3284798.7897369037	3737941.678633749	4369001.76973257	2462273.6314998204	5252682.694695031	1252900.501108567	4000483.735891749	1729090.5008701547	5824933.514485476	1877731.1203284815	7634425.908746318	6501465.276868747	1844897.1508361488
2293264.3479394806	3593853.3627992007	3445658.1921571074	2493536.6418680246	13190562.815991119	3176858.189810485	1473882.6695056495	1485167.4510320274	4785003.477803316	2842539.1036906233	1823903.5243975606	3514712.7479507034	2415579.9497833997	2689236.644714647	6221950.535113245	1748160.292230825	2223905.383398968	3284798.7897369037	3737941.678633749	4369001.76973257	2462273.6314998204	5252682.694695031	1138109.046530358	4000483.735891749	1729090.5008701547	5787125.111937766	1804552.4392263587	7634425.908746318	6501465.276868747	1844897.1508361488
2293264.3479394806	3593853.3627992007	3417814.5474412427	2493536.6418680246	13190562.815991119	3176858.189810485	1473882.6695056495	1485167.4510320274	4622852.007728137	2824500.995479493	1823903.5243975606	3514712.7479507034	2397450.5118792653	2638234.936063375	6221950.535113245	1722581.0775775556	2223905.383398968	3284798.7897369037	3737941.678633749	4253880.062262052	2462273.6314998204	5252682.694695031	1138109.046530358	3969076.9213566785	1729090.5008701547	5787125.111937766	1804156.462386488	7634425.908746318	6501465.276868747	1844897.1508361488
2293264.3479394806	3593853.3627992007	3403966.168192785	2493536.6418680246	13190562.815991119	3176858.189810485	1473882.6695056495	1485167.4510320274	4598433.894782897	2824500.995479493	1823903.5243975606	3514712.7479507034	2371955.693280799	2638234.936063375	6194830.382570853	1688732.5996329656	2190007.3316118266	3284798.7897369037	3737941.678633749	4230967.385785128	2462273.6314998204	5200619.686698914	1138109.046530358	3969076.9213566785	1729090.5008701547	5787125.111937766	1740606.656955624	7369997.613079272	6501465.276868747	1844897.1508361488
2293264.3479394806	3584310.060564234	3339316.6521817236	2493536.6418680246	13159557.931187432	3176858.189810485	1364789.9493550844	1485167.4510320274	4591763.800295338	2824500.995479493	1823903.5243975606	3418340.0419134633	2296971.059563066	2638234.936063375	6194830.382570853	1688732.5996329656	2190007.3316118266	3284798.7897369037	3709710.9600808127	4129903.2682404397	2462273.6314998204	5179846.867802022	1138109.046530358	3969076.9213566785	1729090.5008701547	5787125.111937766	1711075.855550519	7304030.800207785	6501465.276868747	1844897.1508361488
2293264.3479394806	3561167.900084217	3339316.6521817236	2493536.6418680246	13159557.931187432	3176858.189810485	1364789.9493550844	1485167.4510320274	4543640.244144445	2824500.995479493	1823903.5243975606	3418340.0419134633	2266333.1534301382	2638234.936063375	6194830.382570853	1578551.057185121	2190007.3316118266	3284798.7897369037	3709710.9600808127	4129903.2682404397	2462273.6314998204	5179846.867802022	1138109.046530358	3969076.9213566785	1729090.5008701547	5787125.111937766	1711075.855550519	7304030.800207785	6501465.276868747	1844897.1508361488
2293264.3479394806	3561167.900084217	3339316.6521817236	2493536.6418680246	13159557.931187432	3176858.189810485	1364789.9493550844	1485167.4510320274	4543640.244144445	2824500.995479493	1822071.0288684573	3418340.0419134633	2266333.1534301382	2638234.936063375	6194830.382570853	1578551.057185121	2123637.9562115045	3284798.7897369037	3709710.9600808127	4129903.2682404397	2462273.6314998204	5052834.6597171305	1138109.046530358	3969076.9213566785	1699354.7721270856	5787125.111937766	1702559.8974947892	7304030.800207785	6501465.276868747	1844897.1508361488
2293264.3479394806	3561167.900084217	3310283.273581093	2493536.6418680246	12967071.34824971	3176858.189810485	1364789.9493550844	1485167.4510320274	4515142.396152965	2824500.995479493	1822071.0288684573	3410332.773787017	2266333.1534301382	2638218.543546421	6175772.550275093	1578551.057185121	2123637.9562115045	3284798.7897369037	3698842.7884440073	4007258.146202627	2462273.6314998204	5046618.781540002	1138109.046530358	3969076.9213566785	1699354.7721270856	5787125.111937766	1702559.8974947892	7304030.800207785	6501465.276868747	1512056.243836567
2293264.3479394806	3561167.900084217	3310283.273581093	2493536.6418680246	12967071.34824971	3176858.189810485	1364789.9493550844	1485167.4510320274	4466410.477551783	2773064.6524403435	1747210.8667729604	3410332.773787017	2266333.1534301382	2608975.1862995424	6155928.186712673	1578551.057185121	2123637.9562115045	3284798.7897369037	3698842.7884440073	4007258.146202627	2462273.6314998204	5046618.781540002	1138109.046530358	3969076.9213566785	1699354.7721270856	5787125.111937766	1577844.889144105	7304030.800207785	6501465.276868747	1493503.2293352191
2282306.667479406	3561167.900084217	3310283.273581093	2493536.6418680246	12967071.34824971	3176858.189810485	1364789.9493550844	1485167.4510320274	4398252.5135965925	2773064.6524403435	1747210.8667729604	3382147.401692105	2266333.1534301382	2608975.1862995424	6155928.186712673	1574791.4162244643	2123637.9562115045	3284798.7897369037	3697985.6757003726	4007258.146202627	2462273.6314998204	5035747.395717721	1138109.046530358	3969076.9213566785	1699354.7721270856	5787125.111937766	1577844.889144105	7299278.62040492	6501465.276868747	1493503.2293352191
2282306.667479406	3561167.900084217	3228793.349929994	2493536.6418680246	12967071.34824971	3176858.189810485	1364789.9493550844	1485167.4510320274	4387944.192035712	2773064.6524403435	1747210.8667729604	3382147.401692105	2265432.0299397716	2608975.1862995424	6155928.186712673	1552669.2268598797	2123637.9562115045	3284798.7897369037	3697985.6757003726	4007258.146202627	2462273.6314998204	5007146.350832278	1138109.046530358	3969076.9213566785	1699354.7721270856	5787125.111937766	1577844.889144105	7299278.62040492	6501465.276868747	1486036.7907644222
2282306.667479406	3561167.900084217	3228793.349929994	2493536.6418680246	12967071.34824971	3176858.189810485	1364789.9493550844	1485167.4510320274	4387944.192035712	2773064.6524403435	1747210.8667729604	3382147.401692105	2206574.140607546	2444396.179658496	6155928.186712673	1166803.6196878797	2123637.9562115045	3284798.7897369037	3697985.6757003726	3991695.07280628	2423807.0447887667	4889529.835207827	1138109.046530358	3969076.9213566785	1699354.7721270856	5787125.111937766	1577844.889144105	7299278.62040492	6501465.276868747	1482762.8401704177
2282306.667479406	3561167.900084217	3228793.349929994	2493536.6418680246	12967071.34824971	3140983.7086748625	1364789.9493550844	1439526.32574015	4387944.192035712	2773064.6524403435	1747210.8667729604	3382147.401692105	2206574.140607546	2419600.202931997	6155928.186712673	880982.4172492054	2123637.9562115045	3284798.7897369037	3643689.6888108742	3991695.07280628	2418979.03112799	4793823.100736164	1138109.046530358	3969076.9213566785	1648184.200565873	5742005.807309686	1577844.889144105	7299278.62040492	6501465.276868747	1463143.381247911
2280309.2049944554	3561167.900084217	3228793.349929994	2493536.6418680246	12967071.34824971	3101011.4557700823	1364789.9493550844	1439526.32574015	4387944.192035712	2773064.6524403435	1747210.8667729604	3382147.401692105	2160659.956871854	2419600.202931997	6155928.186712673	798165.6211648565	2123637.9562115045	3283896.184975588	3632821.696671511	3991695.07280628	2326157.933330325	4793823.100736164	1138109.046530358	3969076.9213566785	1648184.200565873	5742005.807309686	1577844.889144105	7268803.604035566	6501465.276868747	1463143.381247911
2280309.2049944554	3561167.900084217	3228793.349929994	2493536.6418680246	12967071.34824971	3101011.4557700823	1364789.9493550844	1439526.32574015	4387944.192035712	2773064.6524403435	1747210.8667729604	3382147.401692105	2160659.956871854	2411963.095671204	6155928.186712673	746979.5419970157	2123637.9562115045	3267193.27792258	3574087.86712544	3991695.07280628	2326157.933330325	4740519.47436489	1138109.046530358	3962412.873169922	1578720.6736677007	5735590.509573186	1577844.889144105	7268803.604035566	6501465.276868747	1463143.381247911
2280309.2049944554	3561167.900084217	3228793.349929994	2493536.6418680246	12967071.34824971	3101011.4557700823	1364789.9493550844	1439526.32574015	4387944.192035712	2773064.6524403435	1747210.8667729604	3382147.401692105	2160659.956871854	2411963.095671204	6155928.186712673	736554.9624082847	2043432.6553142865	3234574.434786343	3564335.1509909173	3940064.923161056	2317618.7665859303	4740519.47436489	1138109.046530358	3962412.873169922	1578720.6736677007	5735590.509573186	1577844.889144105	4761153.280141133	6501465.276868747	1463143.381247911
2280309.2049944554	3561167.900084217	3228793.349929994	2493536.6418680246	12967071.34824971	3101011.4557700823	1364789.9493550844	1439526.32574015	4365479.750836188	2773064.6524403435	1747210.8667729604	3305341.5736761745	2160659.956871854	2387558.460142441	6155928.186712673	691698.9221184383	2043432.6553142865	3234574.434786343	3564335.1509909173	3940064.923161056	2284469.651672218	4740519.47436489	1138109.046530358	3962412.873169922	1578720.6736677007	5735590.509573186	1577844.889144105	4459241.77735083	6501465.276868747	1360396.7795786415
2264551.8139811265	3561167.900084217	3206867.035892753	2493536.6418680246	12967071.34824971	3101011.4557700823	1364789.9493550844	1439526.32574015	4249611.4881624635	2773064.6524403435	1747210.8667729604	3305341.5736761745	2160659.956871854	2387558.460142441	6155928.186712673	691698.9221184383	2043432.6553142865	3131963.846714836	3560176.787719066	3940064.923161056	2284469.651672218	4740519.47436489	1138109.046530358	3962412.873169922	1578720.6736677007	5735590.509573186	1577844.889144105	4346697.607360704	6491612.2323848335	1219735.7823904061
2264551.8139811265	3538229.7013470912	3206867.035892753	2493536.6418680246	12934753.264635602	3070353.313345459	1364789.9493550844	1439526.32574015	4249611.4881624635	2773064.6524403435	1747210.8667729604	3305341.5736761745	2160659.956871854	2172998.7746295673	6089449.195832298	691698.9221184383	2030899.7130075148	3131963.846714836	3560176.787719066	3940064.923161056	2284469.651672218	4620039.081133484	1138109.046530358	3962412.873169922	1578720.6736677007	5735590.509573186	1577844.889144105	4094635.829976948	6254110.232549821	1218185.0615947372
2264551.8139811265	3538229.7013470912	3206867.035892753	2493536.6418680246	12747494.352196973	3070353.313345459	1316422.150617892	1439526.32574015	4249611.4881624635	2773064.6524403435	1747210.8667729604	3305341.5736761745	2119991.1400999394	2143680.724136303	6089449.195832298	691698.9221184383	2030899.7130075148	3131963.846714836	3473779.735587842	3904364.439031796	2234218.4647380104	4586823.683435968	1138109.046530358	3956376.466677109	1578720.6736677007	5735590.509573186	1577844.889144105	3906437.672182316	6132010.43707545	1218185.0615947372
2264551.8139811265	3537112.3867079807	3206867.035892753	2493536.6418680246	12667735.380520279	3070353.313345459	1316422.150617892	1439526.32574015	4249611.4881624635	2679255.228516799	1747210.8667729604	3305341.5736761745	2119991.1400999394	2138388.3665784597	6089449.195832298	599061.7996428298	2030899.7130075148	3131963.846714836	3469652.282538288	3904364.439031796	2234218.4647380104	4586823.683435968	1138109.046530358	3956376.466677109	1578720.6736677007	5735590.509573186	1577844.889144105	3843722.590326598	6069843.432478227	1218185.0615947372
2264551.8139811265	3525212.5636421535	3206867.035892753	2493536.6418680246	12408469.338406969	3070353.313345459	1316422.150617892	1439526.32574015	4249611.4881624635	2679255.228516799	1747210.8667729604	3305341.5736761745	2119991.1400999394	2138388.3665784597	6059946.115780622	599061.7996428298	2030899.7130075148	3131963.846714836	3391268.799425063	3904364.439031796	2185855.626521607	4586823.683435968	1138109.046530358	3956376.466677109	1578720.6736677007	5735590.509573186	1576260.9058340485	3766489.565314768	5948070.07914476	1218185.0615947372
2264551.8139811265	3525212.5636421535	3206867.035892753	2493536.6418680246	12401463.033569794	3011235.3520535342	1316422.150617892	1439526.32574015	4249611.4881624635	2679255.228516799	1747210.8667729604	3305341.5736761745	2119991.1400999394	2137575.0325526386	6059946.115780622	599061.7996428298	2030899.7130075148	3131963.846714836	3280631.267973615	3904364.439031796	2121768.6938913446	4575419.164053615	1138109.046530358	3892863.1927902917	1578720.6736677007	5735590.509573186	1576260.9058340485	3766489.565314768	5747824.479080108	1218185.0615947372
2255507.8819232276	3525212.5636421535	3206867.035892753	2493536.6418680246	12155437.9179321	3011235.3520535342	1316422.150617892	1439526.32574015	4249611.4881624635	2679255.228516799	1727328.6306888245	3305341.5736761745	2025530.734290523	2074744.7825121367	6011069.786103007	564998.8041823605	2030899.7130075148	3091907.980585767	3245572.0558689926	3904122.1275651236	2121340.756826096	4575419.164053615	1138109.046530358	3892863.1927902917	1578720.6736677007	5735590.509573186	1576260.9058340485	3634518.4439916005	5747824.479080108	1095997.454632331
2255507.8819232276	3525212.5636421535	3206867.035892753	2493536.6418680246	11682108.167184956	3011235.3520535342	1316422.150617892	1439526.32574015	4249611.4881624635	2514861.6456982577	1727328.6306888245	3305341.5736761745	2025530.734290523	2074744.7825121367	6011069.786103007	564998.8041823605	2030899.7130075148	3091907.980585767	3114256.7225141614	3889822.053524273	2121340.756826096	4575419.164053615	1138109.046530358	3892863.1927902917	1560383.913862201	5735590.509573186	1576260.9058340485	3625339.1326649017	5742757.222353252	1095997.454632331
2255507.8819232276	3525212.5636421535	3206197.4479157	2479443.334822446	11616256.492556985	3011235.3520535342	1316422.150617892	1439526.32574015	4249611.4881624635	2473942.8036993816	1727328.6306888245	3305341.5736761745	2025530.734290523	2072516.2359970363	6011069.786103007	559831.4275912617	2030899.7130075148	3091907.980585767	3111610.478922707	3889822.053524273	2121340.756826096	4575419.164053615	1138109.046530358	3845657.185944047	1560383.913862201	5735590.509573186	1576260.9058340485	3625339.1326649017	5742757.222353252	1095997.454632331
2255507.8819232276	3525212.5636421535	3205651.9537045374	2479443.334822446	11284209.913836922	3009359.3290198348	1316422.150617892	1439526.32574015	4249611.4881624635	2439561.0065150443	1727328.6306888245	3305341.5736761745	2025530.734290523	2072516.2359970363	6002843.548201912	559831.4275912617	2030899.7130075148	3091907.980585767	3111610.478922707	3889822.053524273	2121340.756826096	4575419.164053615	1138109.046530358	3845657.185944047	1560383.913862201	5735590.509573186	1576260.9058340485	3561227.6872107363	5730475.266956699	1091315.510831711
2255507.8819232276	3525212.5636421535	3205651.9537045374	2479443.334822446	10921794.697478782	3009359.3290198348	1316422.150617892	1439526.32574015	4249611.4881624635	2365938.954177215	1727328.6306888245	3305341.5736761745	2025530.734290523	2072516.2359970363	6002843.548201912	559831.4275912617	2030899.7130075148	3080994.9460570314	3111610.478922707	3889822.053524273	2121340.756826096	4575419.164053615	1138109.046530358	3845657.185944047	1560383.913862201	5735590.509573186	1576260.9058340485	3555173.749804896	5730475.266956699	1091315.510831711
2255507.8819232276	3463321.0016099187	3201342.4039493212	2479443.334822446	10836087.893473797	3009359.3290198348	1301450.776678072	1439526.32574015	4249611.4881624635	2365938.954177215	1727328.6306888245	3305341.5736761745	2025530.734290523	2027962.1728585646	5955942.552272125	559831.4275912617	2030899.7130075148	3080994.9460570314	3106984.6690782267	3886318.488731577	2121340.756826096	4535920.990604291	1138109.046530358	3845657.185944047	1560383.913862201	5735590.509573186	1487895.5540685738	3555173.749804896	5661328.74150456	1091315.510831711
2255507.8819232276	3463321.0016099187	3201342.4039493212	2479443.334822446	10762626.72622206	3009359.3290198348	1301450.776678072	1439526.32574015	4204839.9398051845	2365938.954177215	1727328.6306888245	3305341.5736761745	2013297.2956229837	2000462.590589384	5955942.552272125	559831.4275912617	2030899.7130075148	3080994.9460570314	3042807.384466041	3886318.488731577	2121340.756826096	4535920.990604291	1138109.046530358	3845657.185944047	1560383.913862201	5720167.610587611	1487895.5540685738	3555173.749804896	5661328.74150456	1091315.510831711
2255507.8819232276	3463321.0016099187	3201342.4039493212	2479443.334822446	10610185.793844504	3009359.3290198348	1301450.776678072	1423810.950436449	4204839.9398051845	2365938.954177215	1727328.6306888245	3305341.5736761745	2013297.2956229837	2000462.590589384	5919929.83578299	559831.4275912617	2030899.7130075148	3036352.7808578354	2745547.678587333	3886318.488731577	2086633.4410585815	4512458.152670756	1138109.046530358	3845657.185944047	1560383.913862201	5720167.610587611	1487895.5540685738	3555173.749804896	5661328.74150456	1056030.373330261
2255507.8819232276	3463321.0016099187	3176200.1846743054	2479443.334822446	10466450.558426589	3003180.457013314	1301450.776678072	1423810.950436449	4204839.9398051845	2365938.954177215	1727328.6306888245	3305341.5736761745	2013297.2956229837	2000462.590589384	5919929.83578299	559831.4275912617	1935009.6040133135	2995699.4493416254	2462920.3005550546	3858641.7631208966	2086633.4410585815	4462787.011744382	1138109.046530358	3845657.185944047	1560383.913862201	5720167.610587611	1487895.5540685738	3542953.439566004	5653901.348801921	1056030.373330261
2250261.7249920606	3463321.0016099187	3139052.338545103	2479443.334822446	10466450.558426589	2991761.51141224	1301450.776678072	1423810.950436449	4204839.9398051845	2365938.954177215	1727328.6306888245	3288560.4564050795	2013297.2956229837	1914040.2482279923	5919929.83578299	479469.20529676956	1935009.6040133135	2995699.4493416254	2321121.9157934384	3848963.8453927743	2086633.4410585815	4462787.011744382	1138109.046530358	3845657.185944047	1560383.913862201	5720167.610587611	1487895.5540685738	3542953.439566004	5653901.348801921	1056030.373330261
2250261.7249920606	3463321.0016099187	3139052.338545103	2479443.334822446	10315014.416059328	2991761.51141224	1301450.776678072	1389742.7049017632	4204839.9398051845	2357254.012899774	1727328.6306888245	3258398.1534222	2013297.2956229837	1914040.2482279923	5919929.83578299	479469.20529676956	1935009.6040133135	2995699.4493416254	2288418.8956337227	3839030.911889679	2086633.4410585815	4419278.687252778	1138109.046530358	3845657.185944047	1560383.913862201	5719145.781547952	1487895.5540685738	3518259.894507832	5628202.962088833	1056030.373330261
2187564.8857655562	3463321.0016099187	3139052.338545103	2479443.334822446	10315014.416059328	2991761.51141224	1301450.776678072	1389742.7049017632	4204839.9398051845	2336705.902464777	1727328.6306888245	3230395.219766353	2013297.2956229837	1914040.2482279923	5919929.83578299	479469.20529676956	1935009.6040133135	2995699.4493416254	2269817.160065354	3839030.911889679	2073424.130256252	4372081.351916962	1138109.046530358	3845657.185944047	1547136.4467910575	5694995.538539228	1487895.5540685738	3518259.894507832	5628202.962088833	1056030.373330261
2187564.8857655562	3463321.0016099187	3067612.890948127	2479443.334822446	10311779.310987145	2991761.51141224	1301450.776678072	1389742.7049017632	4204839.9398051845	2336705.902464777	1727328.6306888245	3230395.219766353	2013297.2956229837	1914040.2482279923	5919929.83578299	479469.20529676956	1919698.6704095535	2978038.243543018	2269817.160065354	3839030.911889679	2073424.130256252	4372081.351916962	1138109.046530358	3845657.185944047	1547136.4467910575	5694995.538539228	1487895.5540685738	3518259.894507832	5624339.534738093	1056030.373330261
2187564.8857655562	3463321.0016099187	3044342.4208069337	2479443.334822446	10267927.456543352	2991761.51141224	1301450.776678072	1389742.7049017632	4204839.9398051845	2336705.902464777	1727328.6306888245	3230395.219766353	2013297.2956229837	1914040.2482279923	5919929.83578299	479469.20529676956	1919698.6704095535	2942007.5731943627	2250790.5894551715	3839030.911889679	2073424.130256252	4340509.370012149	1138109.046530358	3845657.185944047	1547136.4467910575	5694995.538539228	1487895.5540685738	3518259.894507832	5624339.534738093	1056030.373330261
2187564.8857655562	3439658.523354303	3044342.4208069337	2468883.1662407396	10223751.868864147	2991761.51141224	1301450.776678072	1389742.7049017632	4204839.9398051845	2261379.0544706616	1727328.6306888245	3195805.142085134	2013297.2956229837	1914040.2482279923	5908498.898536131	479469.20529676956	1919698.6704095535	2942007.5731943627	2250790.5894551715	3818613.9450534396	2073424.130256252	4340509.370012149	1138109.046530358	3845657.185944047	1478184.385705551	5694995.538539228	1487895.5540685738	3518259.894507832	5591453.7915104	1035040.9129656184
2187564.8857655562	3439658.523354303	3025798.9822214	2460493.382059563	10156817.194250947	2991761.51141224	1301450.776678072	1389742.7049017632	4204839.9398051845	2213370.546176512	1727328.6306888245	3120898.0896456093	2013297.2956229837	1914040.2482279923	5854728.575498625	479469.20529676956	1919698.6704095535	2942007.5731943627	2250790.5894551715	3818613.9450534396	2073424.130256252	4340509.370012149	1138109.046530358	3841871.750331065	1478184.385705551	5694995.538539228	1487895.5540685738	3518259.894507832	5573507.276795576	1035040.9129656184
2153384.297852705	3439658.523354303	2946235.917562662	2460493.382059563	10156817.194250947	2991761.51141224	1301450.776678072	1389742.7049017632	4204839.9398051845	2213370.546176512	1700025.0077980752	3113478.400404576	2013297.2956229837	1914040.2482279923	5784267.826941914	479469.20529676956	1919698.6704095535	2942007.5731943627	2156457.9010933936	3818613.9450534396	2073424.130256252	4340509.370012149	1138109.046530358	3818665.337393681	1478184.385705551	5694995.538539228	1487895.5540685738	3506641.313938852	5573507.276795576	1030628.4258725877
2153384.297852705	3439658.523354303	2946235.917562662	2460493.382059563	10133164.246282147	2991761.51141224	1301450.776678072	1389742.7049017632	4204034.908249552	2213370.546176512	1700025.0077980752	3113478.400404576	2013297.2956229837	1749744.0285962652	5765269.537322803	479469.20529676956	1919698.6704095535	2942007.5731943627	2156457.9010933936	3746953.908243293	2073424.130256252	4339336.176035165	1138109.046530358	3818665.337393681	1478184.385705551	5628200.051977273	1487895.5540685738	3475766.4988689506	5564364.8131781155	1030628.4258725877
2153384.297852705	3439658.523354303	2930925.4707016964	2363380.4454410663	10133164.246282147	2991761.51141224	1301450.776678072	1389742.7049017632	4204034.908249552	2213370.546176512	1700025.0077980752	3113478.400404576	2013297.2956229837	1742113.038123152	5730145.752935209	479469.20529676956	1919698.6704095535	2942007.5731943627	2136328.1695561963	3746953.908243293	2069533.3297672481	4339336.176035165	1138109.046530358	3818665.337393681	1478184.385705551	5628200.051977273	1487895.5540685738	3475766.4988689506	5564364.8131781155	1030628.4258725877
2153384.297852705	3439658.523354303	2930925.4707016964	2246062.9933815747	10133164.246282147	2978954.312157569	1301450.776678072	1389742.7049017632	4204034.908249552	2213370.546176512	1700025.0077980752	3050426.7165957117	2001770.4102953854	1729011.808170015	5730145.752935209	436161.8996289141	1919698.6704095535	2942007.5731943627	2092821.1825345817	3746953.908243293	2061239.5963459613	4339336.176035165	1138109.046530358	3810716.8368044556	1478184.385705551	5572174.573386304	1487895.5540685738	3475766.4988689506	5564364.8131781155	1030628.4258725877
2153384.297852705	3439658.523354303	2930925.4707016964	1937699.4383204193	10133164.246282147	2978954.312157569	1301450.776678072	1389742.7049017632	4204034.908249552	2213370.546176512	1700025.0077980752	3050426.7165957117	2001770.4102953854	1693785.771379748	5730145.752935209	436161.8996289141	1919698.6704095535	2941991.6316271797	2092821.1825345817	3746953.908243293	2061239.5963459613	4339336.176035165	1138109.046530358	3810716.8368044556	1478184.385705551	5572174.573386304	1487895.5540685738	3475766.4988689506	5564364.8131781155	1030628.4258725877
2153384.297852705	3439658.523354303	2930925.4707016964	1901567.0735302018	10119805.218940223	2978954.312157569	1301450.776678072	1389742.7049017632	4204034.908249552	2213370.546176512	1700025.0077980752	3032933.851437488	2001770.4102953854	1693785.771379748	5730145.752935209	436161.8996289141	1919698.6704095535	2875603.790924694	2092821.1825345817	3746953.908243293	2061239.5963459613	4339336.176035165	1138109.046530358	3810716.8368044556	1478184.385705551	5572174.573386304	1487895.5540685738	3475766.4988689506	5564364.8131781155	1030628.4258725877
2128558.5522408895	3439658.523354303	2930925.4707016964	1811417.4972066474	10091073.985407352	2978954.312157569	1301450.776678072	1389742.7049017632	4204034.908249552	2213370.546176512	1683301.2090649714	2982804.3214758844	2001770.4102953854	1641575.545721463	5730145.752935209	436161.8996289141	1919698.6704095535	2875603.790924694	2092821.1825345817	3746953.908243293	2061239.5963459613	4339336.176035165	1138109.046530358	3805100.1124976124	1478184.385705551	5572174.573386304	1487895.5540685738	3475766.4988689506	5564364.8131781155	1024174.2655138682
2122120.9152637837	3439658.523354303	2930925.4707016964	1811417.4972066474	10091073.985407352	2978954.312157569	1301450.776678072	1381555.2609514939	4204034.908249552	2213370.546176512	1683301.2090649714	2982804.3214758844	2001770.4102953854	1641575.545721463	5719293.022292183	436161.8996289141	1919698.6704095535	2875603.790924694	2092821.1825345817	3746953.908243293	2061239.5963459613	4339336.176035165	1129475.9381817624	3805100.1124976124	1478184.385705551	5374700.904873194	1487895.5540685738	3458248.7943118834	5564364.8131781155	1024174.2655138682
2122120.9152637837	3439658.523354303	2930925.4707016964	1811417.4972066474	8845100.8092146	2978954.312157569	1301450.776678072	1381555.2609514939	4204034.908249552	2154123.085548749	1635273.7605557358	2982804.3214758844	2001181.9459228541	1641575.545721463	5719293.022292183	436161.8996289141	1919698.6704095535	2875603.790924694	2083140.3666416607	3719998.6667911597	2061239.5963459613	4329280.104746614	1129475.9381817624	3737391.247186068	1458548.716598813	4907718.572698823	1487895.5540685738	3457699.4691743464	5564364.8131781155	1024174.2655138682
2122120.9152637837	3439658.523354303	2866636.007521374	1674017.6532909032	8365260.386845718	2978778.5205756454	1301450.776678072	1381555.2609514939	4164309.510270104	2154123.085548749	1635273.7605557358	2982804.3214758844	1985332.901699046	1597561.379831328	5719293.022292183	436161.8996289141	1915392.1983919712	2875603.790924694	2083007.4984890749	3719998.6667911597	2061239.5963459613	4266344.68863577	1129475.9381817624	3737391.247186068	1458548.716598813	4907718.572698823	1487895.5540685738	3457699.4691743464	5543056.399376756	1024174.2655138682
2122120.9152637837	3439658.523354303	2866636.007521374	1674017.6532909032	8010839.386010394	2978778.5205756454	1254720.4591287633	1381555.2609514939	4164309.510270104	1835567.6864877325	1635273.7605557358	2982804.3214758844	1985332.901699046	1597561.379831328	5708207.125170807	436161.8996289141	1915392.1983919712	2845060.2823644755	2083007.4984890749	3578988.346453528	2061239.5963459613	4266344.68863577	1098678.7578265704	3737391.247186068	1458548.716598813	4790953.1597643895	1487895.5540685738	3457699.4691743464	5543056.399376756	1024174.2655138682
2122120.9152637837	3439658.523354303	2866636.007521374	1674017.6532909032	7835077.358109401	2969880.581000595	1254720.4591287633	1334197.1034231593	4091688.1752209337	1797467.5996491553	1635273.7605557358	2982804.3214758844	1958529.7503285478	1597561.379831328	5708207.125170807	436161.8996289141	1915392.1983919712	2845060.2823644755	2048219.8658558354	2980825.117909003	2061239.5963459613	4266344.68863577	1096746.462487092	3737391.247186068	1455704.9651883144	4667893.192110868	1473118.3416357304	3457699.4691743464	5540177.8069549855	1024174.2655138682
2122120.9152637837	3439658.523354303	2866636.007521374	1674017.6532909032	7644216.351842305	2969880.581000595	1254720.4591287633	1334197.1034231593	3831153.786931326	1719212.887576905	1607073.9175367195	2928065.313794591	1946348.2078469498	1568082.2796794905	5708207.125170807	425291.58827230765	1915392.1983919712	2845060.2823644755	1986586.5122144942	2980825.117909003	2061239.5963459613	4266344.68863577	1096746.462487092	3695766.39340752	1455704.9651883144	4651941.889741024	1473118.3416357304	3457699.4691743464	5498459.752867329	1024174.2655138682
2122120.9152637837	3439658.523354303	2866636.007521374	1674017.6532909032	7460620.919406412	2969880.581000595	1254720.4591287633	1334197.1034231593	3688512.4329239316	1582146.06661109	1607073.9175367195	2925224.107599761	1933596.6859717728	1568082.2796794905	5708207.125170807	425291.58827230765	1915392.1983919712	2845060.2823644755	1986586.5122144942	2834368.1468969896	2061239.5963459613	4257856.218009484	1096746.462487092	3695766.39340752	1455704.9651883144	4605883.861230464	1473118.3416357304	3457699.4691743464	5498459.752867329	978936.55047592
2066648.8320980445	3439658.523354303	2866636.007521374	1674017.6532909032	7163219.971008511	2953481.7896170714	1254720.4591287633	1334197.1034231593	3673111.854016977	1535002.8275088293	1575836.6474236816	2925224.107599761	1933596.6859717728	1562293.1034630386	5708207.125170807	425291.58827230765	1915392.1983919712	2845060.2823644755	1975771.487077166	2812592.972803419	2061239.5963459613	4257856.218009484	1096746.462487092	3695766.39340752	1455704.9651883144	4605883.861230464	1429293.572248557	3428540.948491179	5498459.752867329	978936.55047592
2066648.8320980445	3439658.523354303	2866636.007521374	1674017.6532909032	7062068.215298807	2880597.383591277	1254720.4591287633	1334197.1034231593	3658842.139436155	1458061.1533571733	1575836.6474236816	2925224.107599761	1878379.3542400328	1562293.1034630386	5708207.125170807	425291.58827230765	1915392.1983919712	2845060.2823644755	1950524.210509413	2806529.6814358486	2048210.469465171	4229116.739233943	1096746.462487092	3695766.39340752	1455704.9651883144	4605883.861230464	1429293.572248557	3428493.7625614363	5498459.752867329	978936.55047592
2066648.8320980445	3439658.523354303	2866636.007521374	1674017.6532909032	7039873.916962149	2880597.383591277	1254720.4591287633	1334197.1034231593	3654139.329183299	1454393.9142503063	1575836.6474236816	2925224.107599761	1766830.8924526167	1472185.3094144794	5691712.445646694	425291.58827230765	1915392.1983919712	2833214.2617478073	1950524.210509413	2799608.12184303	1977039.2892511135	4142602.8539895974	1096746.462487092	3638136.233639356	1454750.5467947647	4605883.861230464	1429293.572248557	3420299.4947042987	5498459.752867329	978936.55047592
2062952.4143182542	3439658.523354303	2866636.007521374	1633578.2401395706	6941225.456275957	2863724.518842802	1254720.4591287633	1334197.1034231593	3638996.45206494	1408551.1581023664	1575836.6474236816	2925224.107599761	1766830.8924526167	1472185.3094144794	5691712.445646694	425291.58827230765	1915392.1983919712	2832008.4206546936	1919000.8941626202	2799608.12184303	1977039.2892511135	4123369.608652157	1096746.462487092	3624069.4158258513	1454750.5467947647	4593864.17281519	1429293.572248557	3420299.4947042987	5498459.752867329	978936.55047592
2062952.4143182542	3439658.523354303	2866636.007521374	1633578.2401395706	6928298.075581784	2863724.518842802	1254720.4591287633	1334197.1034231593	3626621.507543911	1408551.1581023664	1575836.6474236816	2924031.7294773767	1766830.8924526167	1472185.3094144794	5690836.573013105	425291.58827230765	1915392.1983919712	2832008.4206546936	1919000.8941626202	2799608.12184303	1977039.2892511135	4123369.608652157	1096746.462487092	3624069.4158258513	1445883.1257030778	4584769.388065955	1413404.8045274098	3420299.4947042987	5457933.567856155	978936.55047592
2058966.2486392783	3439658.523354303	2866636.007521374	1628485.9752963714	6910825.373988931	2863724.518842802	1229434.4070147625	1334197.1034231593	3626621.507543911	1408551.1581023664	1575836.6474236816	2915916.280880554	1766830.8924526167	1466923.8270802225	5690836.573013105	425291.58827230765	1915392.1983919712	2831362.530132776	1908446.2274223857	2799608.12184303	1977039.2892511135	4123369.608652157	1096746.462487092	3608088.58891646	1445883.1257030778	4556212.992691479	1413404.8045274098	3420299.4947042987	5457933.567856155	978936.55047592
2058966.2486392783	3439658.523354303	2866636.007521374	1628485.9752963714	6723846.693094014	2861521.210443696	1229434.4070147625	1334197.1034231593	3626621.507543911	1408551.1581023664	1575836.6474236816	2915916.280880554	1766830.8924526167	1466923.8270802225	5690836.573013105	425291.58827230765	1915392.1983919712	2800793.5790224345	1908446.2274223857	2772610.3749722126	1977039.2892511135	4123369.608652157	1087804.394231158	3578566.5303021125	1436659.282810987	4556212.992691479	1413404.8045274098	3420299.4947042987	5451013.564185336	978936.55047592
2058966.2486392783	3439658.523354303	2866636.007521374	1628485.9752963714	6681465.680880758	2861521.210443696	1229434.4070147625	1334197.1034231593	3604563.8193124826	1384438.0649566955	1575836.6474236816	2915916.280880554	1766830.8924526167	1439783.8786203521	5690836.573013105	425291.58827230765	1915392.1983919712	2768440.8553669094	1908446.2274223857	2772610.3749722126	1977039.2892511135	4120569.0263120937	1080537.401086763	3578566.5303021125	1421901.0296180183	4556212.992691479	1404945.3238765206	3420299.4947042987	5451013.564185336	978936.55047592
2040028.5977501348	3439658.523354303	2866636.007521374	1613472.889564216	6681465.680880758	2853496.378737209	1229434.4070147625	1334197.1034231593	3604563.8193124826	1357903.1311454086	1575836.6474236816	2915916.280880554	1640324.7170495756	1406104.0937840375	5690836.573013105	425291.58827230765	1915392.1983919712	2742515.70298149	1908111.2639766964	2772610.3749722126	1977039.2892511135	4120144.7075768854	1080537.401086763	3541005.7797809914	1421901.0296180183	4539003.4954226175	1404945.3238765206	3420299.4947042987	5451013.564185336	978936.55047592
2040028.5977501348	3439658.523354303	2854873.7471901956	1613472.889564216	6668832.996304005	2828815.8288479904	1229434.4070147625	1334197.1034231593	3587285.0477646277	1357903.1311454086	1571916.0270217	2877963.4620463685	1575857.645764578	1356526.044434194	5688539.480462538	425291.58827230765	1915392.1983919712	2718799.2198213334	1908111.2639766964	2772610.3749722126	1972751.8835879867	4087555.305648214	1080537.401086763	3541005.7797809914	1421901.0296180183	4499440.60614699	1404945.3238765206	3420299.4947042987	5451013.564185336	978936.55047592
2040028.5977501348	3439658.523354303	2854873.7471901956	1613472.889564216	6655732.617240574	2783442.071731689	1229434.4070147625	1334197.1034231593	3587285.0477646277	1355719.3552127364	1561826.5974589447	2875682.1871647392	1527128.4260053176	1356526.044434194	5648093.675978688	425291.58827230765	1915392.1983919712	2707030.461006183	1903314.0516800932	2772610.3749722126	1972751.8835879867	4087555.305648214	1028004.5714133796	3541005.7797809914	1411619.9307372922	4474517.58386643	1404945.3238765206	3419613.3502407097	5451013.564185336	978936.55047592
2006239.613142036	3439658.523354303	2826498.7999660764	1613472.889564216	6616330.6159487795	2783442.071731689	1229434.4070147625	1334197.1034231593	3587285.0477646277	1355719.3552127364	1561826.5974589447	2840044.129105092	1525393.745975925	1356526.044434194	5648093.675978688	425291.58827230765	1915392.1983919712	2707030.461006183	1887439.8034127853	2749311.977890583	1964448.3821645675	4087555.305648214	1028004.5714133796	3527003.398405145	1411619.9307372922	4472881.498536752	1404945.3238765206	3291616.4210205823	5451013.564185336	978936.55047592
1999344.178452534	3425748.877536389	2826498.7999660764	1613472.889564216	6609233.738637163	2783442.071731689	1229434.4070147625	1334197.1034231593	3571736.980817905	1355719.3552127364	1561826.5974589447	2840044.129105092	1493501.076486966	1356526.044434194	5648093.675978688	395243.595562046	1915392.1983919712	2707030.461006183	1887439.8034127853	2734266.582557887	1916815.7410942158	4087555.305648214	1016427.4258484618	3527003.398405145	1388547.60534571	4410062.423335118	1404945.3238765206	3247138.0420992067	5451013.564185336	978936.55047592
1999344.178452534	3407300.907016994	2826498.7999660764	1613472.889564216	6604936.817116319	2781738.9332318623	1229434.4070147625	1334197.1034231593	3558485.8819342414	1355719.3552127364	1561826.5974589447	2840044.129105092	1493501.076486966	1356526.044434194	5631198.796898527	395243.595562046	1807618.1073605418	2685399.9006791613	1866685.8202330635	2734266.582557887	1894783.176582967	4087555.305648214	1016427.4258484618	3527003.398405145	1388547.60534571	4410062.423335118	1401008.9529929063	3247138.0420992067	5451013.564185336	931589.3358569157
1999344.178452534	3407300.907016994	2826498.7999660764	1613472.889564216	6604936.817116319	2774891.4266771204	1229434.4070147625	1334197.1034231593	3558485.8819342414	1355719.3552127364	1561826.5974589447	2840044.129105092	1493501.076486966	1326538.4941175017	5631198.796898527	395243.595562046	1688652.7546257898	2635326.5208401713	1866685.8202330635	2699140.3884239225	1791905.6429110281	4066965.2214059085	1011315.2927624314	3521360.205336429	1388547.60534571	4357866.739557631	1401008.9529929063	3235635.978702043	5443616.019329671	931589.3358569157
1999344.178452534	3407300.907016994	2826498.7999660764	1613472.889564216	6604936.817116319	2774891.4266771204	1229434.4070147625	1334197.1034231593	3534380.9110770887	1327676.9586814612	1561826.5974589447	2794962.8041203227	1473294.6000519283	1223744.9895182925	5631198.796898527	395243.595562046	1548560.2580934053	2607503.4734609895	1866685.8202330635	2699140.3884239225	1708042.4952581576	4055065.1819436788	1011315.2927624314	3511858.540006139	1388547.60534571	4354855.580309011	1401008.9529929063	3235635.978702043	5443616.019329671	931589.3358569157
1999344.178452534	3407300.907016994	2774046.849173172	1613472.889564216	6604936.817116319	2774891.4266771204	1219272.5801430768	1334197.1034231593	3534380.9110770887	1327676.9586814612	1561826.5974589447	2794962.8041203227	1473294.6000519283	1213890.6030678232	5631198.796898527	395243.595562046	1470700.556856193	2594953.868251859	1859384.4837802602	1634209.3633161904	1678415.7908346306	4055065.1819436788	994292.3497349874	3495355.845624219	1388547.60534571	4354855.580309011	1401008.9529929063	3235635.978702043	5443616.019329671	931589.3358569157
1999344.178452534	3407300.907016994	2774046.849173172	1613472.889564216	6558977.6290622	2774891.4266771204	1219272.5801430768	1334197.1034231593	3534380.9110770887	1327676.9586814612	1561826.5974589447	2792393.8763850057	1437364.563392063	1213890.6030678232	5626542.505817684	395243.595562046	1455147.451635894	2594953.868251859	1859384.4837802602	1521809.7043632558	1636263.1973042064	4055065.1819436788	994292.3497349874	3495355.845624219	1362881.3271196918	4317805.211927291	1401008.9529929063	3235635.978702043	5443616.019329671	931589.3358569157
1999344.178452534	3394199.734539976	2774046.849173172	1613472.889564216	6558977.6290622	2764668.4673508476	1204324.9455390556	1334197.1034231593	3508459.311930222	1327676.9586814612	1561826.5974589447	2792393.8763850057	1390881.1415236103	1160103.7368620674	5626542.505817684	395243.595562046	1350633.2119159722	2572008.8356683967	1859384.4837802602	1485191.9986883285	1576200.5621648845	4034035.534278728	994292.3497349874	3495355.845624219	1362881.3271196918	4317805.211927291	1401008.9529929063	3235635.978702043	5443616.019329671	926295.0596610471
1999344.178452534	3325759.40605358	2774046.849173172	1585212.9718413416	6545498.250142259	2727275.3212879426	1204324.9455390556	1334197.1034231593	3508459.311930222	1327676.9586814612	1561826.5974589447	2792393.8763850057	1390881.1415236103	1155881.8037080646	5626542.505817684	395243.595562046	1350633.2119159722	2506492.4142612945	1859384.4837802602	1438129.0576164841	1483075.0443777372	4034035.534278728	994292.3497349874	3495355.845624219	1362881.3271196918	4317805.211927291	1401008.9529929063	3235635.978702043	5443616.019329671	926295.0596610471
1999344.178452534	3322597.12112666	2763286.689164431	1585212.9718413416	6521618.010509338	2718654.079675217	1204324.9455390556	1330357.6084695572	3477498.600162223	1327676.9586814612	1561826.5974589447	2792393.8763850057	1390881.1415236103	1155881.8037080646	5626542.505817684	395243.595562046	1297800.8348664448	2506492.4142612945	1859384.4837802602	1421945.4790892343	1401096.3531640987	4034035.534278728	994292.3497349874	3495355.845624219	1359786.704298002	4317805.211927291	1401008.9529929063	3224088.169768445	5443616.019329671	926295.0596610471
1999344.178452534	3286414.5892563583	2763286.689164431	1585212.9718413416	6497997.225421172	2669453.783808657	1197696.9761641563	1329349.2276363536	3466883.0239173607	1327676.9586814612	1561826.5974589447	2786443.9556651837	1368914.188486853	1154894.3429419468	5606849.606669698	395243.595562046	1297800.8348664448	2465834.2261926355	1859384.4837802602	1421945.4790892343	1359129.6695574494	4034035.534278728	994292.3497349874	2515356.3403864866	1359786.704298002	4317805.211927291	1401008.9529929063	3224088.169768445	5442929.016483811	924728.8244161152
1999344.178452534	3265163.9356890973	2763286.689164431	1585212.9718413416	6480973.395783376	2669453.783808657	1197696.9761641563	1321091.5258246684	3466883.0239173607	1319719.2451750399	1537131.0121470713	2776544.8833659757	1368914.188486853	1129044.135374915	5599751.770608645	395243.595562046	1260503.8736912732	2465834.2261926355	1859384.4837802602	1404647.1609632894	1290659.4375662385	4018064.6397176264	994292.3497349874	2348568.546092202	1359786.704298002	4317805.211927291	1401008.9529929063	3224088.169768445	5442929.016483811	903339.7442643357
1999344.178452534	3256261.6893241745	2763286.689164431	1581758.6010856444	6458017.673174909	2663544.645309092	1197696.9761641563	1321091.5258246684	3466883.0239173607	1319719.2451750399	1537131.0121470713	2776544.8833659757	1368914.188486853	1129044.135374915	5598558.903407544	395243.595562046	1260503.8736912732	2465834.2261926355	1838639.423918141	1382035.0862962934	1274178.9953042555	4009651.049124817	994292.3497349874	2337404.9903210616	1359786.704298002	4317805.211927291	1401008.9529929063	3224088.169768445	5396193.84710941	903339.7442643357
1999344.178452534	3193139.9851649567	2763286.689164431	1581758.6010856444	6436815.485465665	2663544.645309092	1197696.9761641563	1321091.5258246684	3466883.0239173607	1309252.3346699504	1532324.5171996846	2776544.8833659757	1368914.188486853	1129044.135374915	5598558.903407544	395243.595562046	1224776.3929636986	2465834.2261926355	1838639.423918141	1382035.0862962934	1222412.6124674324	4009651.049124817	994292.3497349874	2222052.05941799	1359786.704298002	4317805.211927291	1398305.3760068284	3224088.169768445	5396193.84710941	903339.7442643357
1978267.4246676122	3193139.9851649567	2763286.689164431	1581758.6010856444	6302905.587864679	2663544.645309092	1197696.9761641563	1321091.5258246684	3465130.123599649	1309252.3346699504	1522705.9404194597	2776544.8833659757	1368914.188486853	1101517.00270488	5568022.594168735	395243.595562046	1188796.625455114	2465834.2261926355	1838639.423918141	1363821.4862541736	1170878.7440590176	4009651.049124817	994292.3497349874	2222052.05941799	1359786.704298002	4314093.563741634	1398305.3760068284	3224088.169768445	5396193.84710941	890765.3769443337
1978267.4246676122	3185567.0099397935	2763286.689164431	1581758.6010856444	6302905.587864679	2663544.645309092	1157343.5843426925	1313906.7903513552	3465130.123599649	1275321.7992952454	1509348.2519944776	2776544.8833659757	1368914.188486853	1066925.7404102562	5568022.594168735	392845.9999974739	1177559.688735103	2465834.2261926355	1709962.2189722531	1334276.780694522	1097243.4214958046	4009651.049124817	994292.3497349874	2222052.05941799	1359786.704298002	4300427.576437287	1398305.3760068284	3224088.169768445	5396193.84710941	890765.3769443337
1978267.4246676122	3185567.0099397935	2763286.689164431	1574251.8433831383	6249633.499874487	2663544.645309092	1153135.332640576	1313906.7903513552	3465130.123599649	1257242.2829338394	1486565.7240285643	2776544.8833659757	1368914.188486853	1066925.7404102562	5558176.268589436	392845.9999974739	1177559.688735103	2465834.2261926355	1586900.7805940234	1334276.780694522	1082856.0208155368	4009651.049124817	994292.3497349874	2215689.1373482253	1359786.704298002	4280653.688375016	1398305.3760068284	3224088.169768445	5396193.84710941	887014.1166786873
1978267.4246676122	3185567.0099397935	2763286.689164431	1574251.8433831383	6213134.019567709	2646314.3539283117	1153135.332640576	1313906.7903513552	3465130.123599649	1257242.2829338394	1486565.7240285643	2776544.8833659757	1363466.9056453933	1056061.9044931924	5558176.268589436	374633.68078784255	1177559.688735103	2465834.2261926355	1579608.9117426677	1329691.6845935904	1063731.3620814257	4009651.049124817	994292.3497349874	2196196.5307233785	1359786.704298002	4268487.423218566	1398305.3760068284	3220369.8523912816	5394558.54726086	887014.1166786873
1978267.4246676122	3185567.0099397935	2760123.7261187504	1558315.6687709265	6213134.019567709	2646314.3539283117	1144133.193358243	1313906.7903513552	3452113.2904510577	1257242.2829338394	1486565.7240285643	2767881.1045819917	1363466.9056453933	1056061.9044931924	5530121.518083392	371688.4771928686	1177559.688735103	2465834.2261926355	1539079.5756671585	1319058.9222197477	1063731.3620814257	4000174.3206404676	994292.3497349874	2159797.314058863	1359786.704298002	4251681.295445723	1398305.3760068284	3163591.265564533	5394558.54726086	887014.1166786873
1978267.4246676122	3169622.1010723915	2717065.9723338094	1539628.1299100502	6213134.019567709	2646314.3539283117	1144133.193358243	1313906.7903513552	3452113.2904510577	1247475.7606788028	1486565.7240285643	2733886.2448887206	1346780.61693157	1056061.9044931924	5521834.821080278	371688.4771928686	1126770.205789927	2465834.2261926355	1506105.062273914	1306124.8666893411	1063731.3620814257	4000174.3206404676	994292.3497349874	2113675.3815808953	1359786.704298002	4251681.295445723	1398305.3760068284	3133569.354859804	5358709.427367822	887014.1166786873
1978267.4246676122	3169622.1010723915	2717065.9723338094	1539628.1299100502	6208953.910216559	2646314.3539283117	1117232.9273875228	1313906.7903513552	3437522.3748133103	1247475.7606788028	1486565.7240285643	2733886.2448887206	1321018.228419629	1056061.9044931924	5506948.716457901	371688.4771928686	1126770.205789927	2457708.8016218264	1506105.062273914	1306124.8666893411	1063731.3620814257	4000174.3206404676	994292.3497349874	2113675.3815808953	1359786.704298002	4251681.295445723	1398305.3760068284	3089846.4375580335	5331144.400361126	887014.1166786873
1978267.4246676122	3149298.1964699044	2707350.383824014	1539628.1299100502	6208953.910216559	2646314.3539283117	1092565.8753432694	1313906.7903513552	3437522.3748133103	1247475.7606788028	1486565.7240285643	2733886.2448887206	1321018.228419629	1056061.9044931924	5506948.716457901	371688.4771928686	1081652.8888447643	2344770.2155864155	1496268.955300801	1306124.8666893411	1063731.3620814257	3999541.564233645	985801.9580720825	2113675.3815808953	1359786.704298002	4223496.985590186	1398305.3760068284	3066609.1699160673	5331144.400361126	887014.1166786873
1978267.4246676122	3149298.1964699044	2678776.081731604	1537441.6320340727	6144132.495540635	2630042.262436241	1078335.333994583	1313906.7903513552	3437522.3748133103	1247475.7606788028	1475574.2614129062	2720473.206033841	1320501.7965007783	1056061.9044931924	5506948.716457901	370445.56638227974	1081652.8888447643	2248493.653722967	1483198.3990388454	1301103.843964545	1060144.8024785235	3987387.4226422766	985801.9580720825	2113675.3815808953	1353416.8371515288	4211729.05822802	1388782.2931894283	3019735.887086837	5331144.400361126	879122.3312059088
1978267.4246676122	3124421.092124698	2678776.081731604	1537441.6320340727	6144132.495540635	2577156.5731810476	1074292.1540541565	1313906.7903513552	3437522.3748133103	1247475.7606788028	1453741.3296219446	2720473.206033841	1275699.506029835	1056061.9044931924	5492710.3298114035	356188.4172741246	1081652.8888447643	2141842.2445985386	1460437.1016254118	1284802.754524123	1046453.6017872771	3987387.4226422766	971489.681877394	2101505.2175132534	1345642.8513004747	4211729.05822802	1388782.2931894283	3009137.9762395667	5331144.400361126	879122.3312059088
1978267.4246676122	3124421.092124698	2654414.8104547304	1515253.5567661922	6144132.495540635	2543914.3492004904	1074292.1540541565	1313906.7903513552	3437522.3748133103	1247475.7606788028	1453741.3296219446	2720473.206033841	1275699.506029835	1056061.9044931924	5485973.842848045	352190.8056333517	1081652.8888447643	2071525.6515792331	1460437.1016254118	1284802.754524123	1046453.6017872771	3987387.4226422766	971489.681877394	2101505.2175132534	1345642.8513004747	4211729.05822802	1388782.2931894283	3009137.9762395667	5331144.400361126	879122.3312059088
1978267.4246676122	3124421.092124698	2472723.1352595203	1515253.5567661922	6132192.930219752	2526616.1262338567	1071582.811071909	1313906.7903513552	3437481.5376085253	1247475.7606788028	1453741.3296219446	2688657.1164353904	1275699.506029835	1056061.9044931924	5455055.874171875	352190.8056333517	1041521.5823515205	2048550.1442369816	1458379.283689281	1284802.754524123	1033362.251121937	3987387.4226422766	971489.681877394	2101505.2175132534	1345642.8513004747	4155270.1443051198	1388782.2931894283	3002442.4022992738	5330378.350978354	879122.3312059088
1974468.3646888323	3111818.249765689	2399296.610009276	1515253.5567661922	6087913.520434055	2503076.3926125467	1071582.811071909	1313906.7903513552	3430169.6835292666	1247475.7606788028	1453741.3296219446	2688657.1164353904	1275699.506029835	1056061.9044931924	5447193.875970577	329434.3675114695	1040427.2359384198	2006525.717626324	1458379.283689281	1284802.754524123	1031786.9566344082	3951485.203298259	955633.0045270817	2079773.2106493888	1345642.8513004747	4086169.6785687073	1367481.0112500796	3002442.4022992738	5330378.350978354	879122.3312059088
1968030.0982813116	3111818.249765689	2322669.47519546	1515253.5567661922	6060039.006279435	2503076.3926125467	1071582.811071909	1313906.7903513552	3430169.6835292666	1247475.7606788028	1453741.3296219446	2688657.1164353904	1252533.7398759527	1056061.9044931924	5428741.604585119	329434.3675114695	1040427.2359384198	1972582.692828826	1449617.2447210376	1284802.754524123	1031786.9566344082	3951485.203298259	953553.3369845835	2079773.2106493888	1344289.4690702714	4086169.6785687073	1367481.0112500796	3002442.4022992738	5330378.350978354	878004.4273445619
1968030.0982813116	3108551.454432628	2322669.47519546	1474405.5540245164	6056538.260413184	2487818.8991117366	1063734.1874234073	1313906.7903513552	3430169.6835292666	1247475.7606788028	1442146.5016863474	2688657.1164353904	1252533.7398759527	1056061.9044931924	5417539.3976421915	329434.3675114695	983278.1267049871	1946788.763727626	1429021.777438296	1284802.754524123	1031786.9566344082	3951269.753053382	951931.9203275744	2079773.2106493888	1344289.4690702714	4086169.6785687073	1367481.0112500796	2963619.437507539	5327468.601727612	878004.4273445619
1965530.6367585103	3108551.454432628	2312372.9378633383	1468743.8493266401	6053574.038924671	2487818.8991117366	1063734.1874234073	1313906.7903513552	3418950.782644998	1243719.8527990277	1442146.5016863474	2688657.1164353904	1252533.7398759527	1037133.6887390723	5387385.373779578	329434.3675114695	957927.2746631394	1941389.0255348175	1429021.777438296	1284802.754524123	1031786.9566344082	3951269.753053382	949906.5363204437	2079773.2106493888	1344289.4690702714	4086169.6785687073	1367481.0112500796	2953640.9610266453	5327468.601727612	878004.4273445619
1965530.6367585103	3085967.2464431	2274632.3672087607	1468743.8493266401	6047816.793620294	2470361.9777293387	1063734.1874234073	1313906.7903513552	3418950.782644998	1243719.8527990277	1442146.5016863474	2688657.1164353904	1252533.7398759527	1037133.6887390723	5387385.373779578	329434.3675114695	863476.3461438672	1921466.2901331957	1429021.777438296	1284802.754524123	1031786.9566344082	3935403.12599003	949906.5363204437	2072161.1634294281	1344289.4690702714	4086169.6785687073	1367481.0112500796	2953640.9610266453	5327468.601727612	878004.4273445619
1965530.6367585103	3085967.2464431	2271408.895533675	1468743.8493266401	6047816.793620294	2456861.340722434	1054372.0496542864	1313906.7903513552	3418950.782644998	1243719.8527990277	1442146.5016863474	2688657.1164353904	1252533.7398759527	1028618.8764122364	5363793.294868521	327896.33358577674	801883.3856759993	1893651.5716727185	1429021.777438296	1284802.754524123	1028541.5350757885	3935403.12599003	949906.5363204437	2070465.009925281	1344289.4690702714	4085012.3207933586	1367481.0112500796	2939831.651459438	5327468.601727612	878004.4273445619
1965530.6367585103	3085967.2464431	2271408.895533675	1454071.6077217208	6021834.700314436	2434739.50401728	819512.8806669613	1313906.7903513552	3418950.782644998	1243719.8527990277	1442146.5016863474	2688657.1164353904	1249820.6860191715	1021611.2818481819	5353843.0673694005	327896.33358577674	780452.0923473494	1873063.8157651387	1429021.777438296	1284802.754524123	1013778.0989787767	3935403.12599003	922896.317613272	2070465.009925281	1344289.4690702714	4085012.3207933586	1367481.0112500796	2914512.984694644	5327468.601727612	878004.4273445619
1965530.6367585103	3085967.2464431	2271408.895533675	1454071.6077217208	6021834.700314436	2434739.50401728	736109.7356406989	1313906.7903513552	3418950.782644998	1243719.8527990277	1438407.6154976026	2683902.631227885	1249820.6860191715	1008893.098992437	5353843.0673694005	312261.5106458659	763953.956925129	1853726.4605333689	1429021.777438296	1281025.7440328859	1008259.4890964486	3935403.12599003	922896.317613272	2070465.009925281	1344289.4690702714	4085012.3207933586	1367481.0112500796	2914512.984694644	5313560.462682765	877528.1874415424
1965530.6367585103	3085967.2464431	2271408.895533675	1442298.7985165734	6021834.700314436	2434739.50401728	608919.6306742305	1313906.7903513552	3418950.782644998	1243719.8527990277	1438407.6154976026	2683902.631227885	1249820.6860191715	1008893.098992437	5314779.285918159	312261.5106458659	763622.3626231549	1836659.843088563	1429021.777438296	1273490.9638757035	987076.5129688923	3935403.12599003	922896.317613272	2067471.6276671551	1344289.4690702714	4085012.3207933586	1354151.3731580707	2914512.984694644	5287328.122895475	876255.8388682503
1965530.6367585103	3083076.998217646	2271408.895533675	1428174.3068570525	6021834.700314436	2421812.7302092058	586681.144075055	1313906.7903513552	3411528.427782208	1243719.8527990277	1438407.6154976026	2683902.631227885	1249820.6860191715	996517.8227774063	5314779.285918159	301957.32091999816	756079.0377190395	1836659.843088563	1420998.1364443107	1272310.1412192765	987076.5129688923	3935403.12599003	912701.5548765995	2036135.2542661123	1344289.4690702714	4085012.3207933586	1354151.3731580707	2914512.984694644	5287328.122895475	876255.8388682503
1958851.7110413779	3053844.020973595	2271408.895533675	1428174.3068570525	6021834.700314436	2421812.7302092058	568745.5782311084	1313906.7903513552	3399860.262833424	1226235.2095944837	1438407.6154976026	2683902.631227885	1249820.6860191715	996517.8227774063	5314779.285918159	301957.32091999816	724083.8061505582	1836659.843088563	1420998.1364443107	1272310.1412192765	987076.5129688923	3934182.63973663	912701.5548765995	2032971.93429553	1344289.4690702714	4080277.1666004686	1354151.3731580707	2914512.984694644	5287328.122895475	876255.8388682503
1958851.7110413779	3053844.020973595	2269440.5075993882	1428174.3068570525	6007744.623112067	2421812.7302092058	537944.7740483677	1313906.7903513552	3399860.262833424	1226235.2095944837	1438407.6154976026	2683902.631227885	1243435.4173213586	996517.8227774063	5300309.319412396	301957.32091999816	724083.8061505582	1831995.1976372334	1420998.1364443107	1272310.1412192765	987076.5129688923	3625170.695375636	912701.5548765995	2032971.93429553	1344289.4690702714	4063467.4171776623	1354151.3731580707	2905769.9104041383	5287328.122895475	872975.6574541389
1958851.7110413779	3053844.020973595	2269440.5075993882	1428174.3068570525	6007744.623112067	2401213.25282189	520458.995694398	1313906.7903513552	3399860.262833424	1224028.7617721332	1438407.6154976026	2681646.2877224544	1232887.3442596374	996517.8227774063	5300309.319412396	301957.32091999816	686894.8113821024	1810420.4628708847	1420998.1364443107	1266107.4574867422	978205.1465084364	3586589.2077385727	912701.5548765995	2032971.93429553	1344289.4690702714	4054863.1314366986	1354151.3731580707	2905769.9104041383	5282585.30853113	872975.6574541389
1958851.7110413779	3053844.020973595	2269440.5075993882	1423274.601394924	6007744.623112067	2401213.25282189	499140.17233892425	1313906.7903513552	3397507.006154205	1224028.7617721332	1438407.6154976026	2681646.2877224544	1232887.3442596374	996517.8227774063	5300309.319412396	301957.32091999816	686894.8113821024	1810420.4628708847	1420998.1364443107	1259424.1354796644	978205.1465084364	3509892.4450672213	909899.9297375795	2032971.93429553	1344289.4690702714	4048267.982637435	1346081.4631636702	2905769.9104041383	5282585.30853113	872975.6574541389
1958851.7110413779	3053844.020973595	2265732.166066392	1413980.1389483057	6007744.623112067	2288408.45652954	499140.17233892425	1313906.7903513552	3397507.006154205	1224028.7617721332	1438407.6154976026	2681646.2877224544	1229522.7387398558	996517.8227774063	5300309.319412396	301957.32091999816	686894.8113821024	1805291.084161738	1420998.1364443107	1259424.1354796644	973281.7697294174	3483655.5835599415	909899.9297375795	1984505.388102626	1344289.4690702714	4048267.982637435	1346081.4631636702	2905769.9104041383	5282585.30853113	870222.2564616686
1958851.7110413779	3053844.020973595	2265732.166066392	1413980.1389483057	6007744.623112067	2256366.1436710707	499140.17233892425	1313906.7903513552	3397507.006154205	1224028.7617721332	1438407.6154976026	2681646.2877224544	1229522.7387398558	996517.8227774063	5300309.319412396	301957.32091999816	686894.8113821024	1803134.2461191912	1420998.1364443107	1259424.1354796644	943329.3919037329	3412539.3962150165	909899.9297375795	1967089.6541571661	1330776.9237247044	4048267.982637435	1176703.7553751217	2905769.9104041383	5264394.930502676	858315.7487138987
1944003.0604776836	3053844.020973595	2248966.4248503973	1413980.1389483057	6005794.150865875	2208963.200705418	499140.17233892425	1313906.7903513552	3391496.805055023	1224028.7617721332	1436711.2946316635	2666233.4970842027	1228012.7481635518	996517.8227774063	5295369.943498071	301957.32091999816	684059.2837713942	1791350.2739038486	1420998.1364443107	1259424.1354796644	943329.3919037329	3395539.757436762	909899.9297375795	1945983.4820661896	1330776.9237247044	3910648.159562749	1173578.105924951	2902873.8871595906	5238176.578430549	858315.7487138987
1944003.0604776836	3051040.845619531	2241900.762402634	1390113.3156666432	6002255.928578975	2198637.157408766	499140.17233892425	1313906.7903513552	3391496.805055023	1194653.4050949162	1436711.2946316635	2651416.295980011	1221874.1315050193	996517.8227774063	5294848.737914863	296235.9906817202	678442.604138214	1791350.2739038486	1420998.1364443107	1259424.1354796644	943329.3919037329	3395539.757436762	909899.9297375795	1899383.8306761142	1330776.9237247044	3855326.967105223	1128382.0071751594	2901017.577690451	5223849.711512722	845447.2337718101
1944003.0604776836	3043527.4081439427	2241900.762402634	1390113.3156666432	5987280.9867635	2156495.547766102	499140.17233892425	1313906.7903513552	3391496.805055023	1189279.14341241	1436711.2946316635	2651416.295980011	1221874.1315050193	996517.8227774063	5294848.737914863	289404.8596338644	665133.6264475415	1773994.2976376477	1420998.1364443107	1259424.1354796644	943329.3919037329	3395539.757436762	909899.9297375795	1865823.3898522889	1330776.9237247044	3844689.3757726047	1105791.3206028913	2896390.9756794875	5203671.172335431	845222.252837277
1930164.8868780937	3043527.4081439427	2241900.762402634	1390113.3156666432	5987280.9867635	2156495.547766102	487447.84596582694	1304445.6413662762	3367414.6773283063	1189279.14341241	1436711.2946316635	2646855.8981289854	1221874.1315050193	995242.1803287826	5294848.737914863	289404.8596338644	665133.6264475415	1761072.454808159	1420998.1364443107	1259424.1354796644	943006.0717728211	3388890.082546401	909899.9297375795	1857244.012487264	1330776.9237247044	3844689.3757726047	1105791.3206028913	2896390.9756794875	5203671.172335431	845222.252837277
1930164.8868780937	3043527.4081439427	2241900.762402634	1381586.7436481658	5987280.9867635	2142012.8711246443	487447.84596582694	1304445.6413662762	3367414.6773283063	1189279.14341241	1436711.2946316635	2646250.8214801685	1198839.5026428797	993721.4735077998	5282046.970472914	289404.8596338644	660389.151149632	1738958.5467064446	1420998.1364443107	1259424.1354796644	924192.8457691218	3388890.082546401	906568.7098903795	1827380.298689217	1330776.9237247044	3844689.3757726047	1105791.3206028913	2896367.0820269305	5203671.172335431	826880.8628302985
1930164.8868780937	3043527.4081439427	2241900.762402634	1381586.7436481658	5987280.9867635	2142012.8711246443	487447.84596582694	1304445.6413662762	3365345.7799262726	1189279.14341241	1427456.9500459195	2646250.8214801685	1198619.3965845644	993721.4735077998	5273421.835214629	274271.93645173236	646371.0396078127	1738958.5467064446	1415034.518929157	1246566.5228277007	924192.8457691218	3388890.082546401	897263.1278548327	1811111.1441612083	1330776.9237247044	3840250.88778544	1105791.3206028913	2896367.0820269305	5203671.172335431	826880.8628302985
1930164.8868780937	3043527.4081439427	2235613.680690334	1381586.7436481658	5987280.9867635	2124315.7271480225	487447.84596582694	1304445.6413662762	3365345.7799262726	1188316.0111505599	1427456.9500459195	2646250.8214801685	1192847.2708826321	993721.4735077998	5229349.407761144	274271.93645173236	627358.7714458994	1729801.2184375362	1402202.0076369033	1246566.5228277007	914419.6400311446	3388890.082546401	897263.1278548327	1811111.1441612083	1330776.9237247044	3840250.88778544	1091488.9419310964	2896367.0820269305	5191754.03121663	826880.8628302985
1930164.8868780937	3043527.4081439427	2235613.680690334	1381586.7436481658	5987280.9867635	2108406.2127405023	487447.84596582694	1304445.6413662762	3364106.6009279606	1184132.3094507847	1427456.9500459195	2646250.8214801685	1182697.22336319	989729.8402977923	5202549.493510809	274271.93645173236	616529.63872113	1720889.5871686845	1402202.0076369033	1246566.5228277007	914419.6400311446	3286299.359493823	897263.1278548327	1805067.3608671487	1330776.9237247044	3832775.5663171685	1091488.9419310964	2893445.9725649985	5191754.03121663	826880.8628302985
1930164.8868780937	3043527.4081439427	2235613.680690334	1378101.6632490933	5987280.9867635	2104484.25651271	487447.84596582694	1304445.6413662762	3351123.03292598	1184132.3094507847	1420942.6994713605	2646250.8214801685	1182697.22336319	987841.88265301	5184097.110510077	274271.93645173236	616529.63872113	1720889.5871686845	1399514.9501139813	1246566.5228277007	909398.9033285951	3228384.8421175284	897263.1278548327	1782053.8767844078	1330776.9237247044	3823436.3054523137	1082468.5375230678	2893445.9725649985	5191754.03121663	825024.4400874479
1930164.8868780937	3037945.8953307793	2235613.680690334	1376039.8434780438	5987280.9867635	2104484.25651271	487447.84596582694	1304445.6413662762	3342065.951079435	1184132.3094507847	1420942.6994713605	2564223.8212524834	1182697.22336319	986055.2809764444	5107084.79585745	274271.93645173236	603437.7142622214	1697435.107122779	1399514.9501139813	1245506.0362948028	909398.9033285951	3148097.581725657	897263.1278548327	1761102.7224232508	1330776.9237247044	3807894.476157992	1082468.5375230678	2893445.9725649985	5188938.122225841	825024.4400874479
1930164.8868780937	3037945.8953307793	2235613.680690334	1346153.4818396762	5694410.840135501	2093470.0122904882	487447.84596582694	1301663.6013744855	3120984.673518023	1184132.3094507847	1410968.516005284	2560246.2424827185	1182697.22336319	978878.4053359444	5088534.913378854	274271.93645173236	602227.2960525587	1697435.107122779	1399514.9501139813	1245506.0362948028	908610.098396546	3080602.655495333	897263.1278548327	1742054.1382001713	1330776.9237247044	3807894.476157992	1072610.265590971	2885941.515862233	5188938.122225841	815738.496291957
1930164.8868780937	3021046.4022022616	2235613.680690334	1321547.4043032252	5649627.574704125	2065833.0157105073	473206.30863326864	1301663.6013744855	3049356.1621761275	1184132.3094507847	1410968.516005284	2547274.2965876726	1181916.0627247686	978878.4053359444	5071550.027482703	267331.7367297111	602227.2960525587	1696081.6310655433	1331103.797768153	1245506.0362948028	908194.3079406648	3020433.6483571706	897263.1278548327	1742054.1382001713	1330776.9237247044	3807894.476157992	1072610.265590971	2885941.515862233	5188935.5958528025	802190.0645913233
1929286.4292721285	3021046.4022022616	2235613.680690334	1321547.4043032252	5606264.937170269	2021519.0542679843	472906.0198486063	1301663.6013744855	3002360.4104727805	1176544.1537142822	1410968.516005284	2544702.8928877204	1170629.2164731987	977025.0864410094	5060258.185794714	267331.7367297111	593220.7402228641	1690510.6720100092	1331103.797768153	1245506.0362948028	882708.5736815969	2979405.0446453877	894048.1545812323	1742054.1382001713	1330776.9237247044	3807894.476157992	1072610.265590971	2885892.024876769	5164547.026211938	802190.0645913233
1929286.4292721285	3017652.374447956	2235613.680690334	1321547.4043032252	5565487.168662913	1981518.33063512	471297.2933939447	1301663.6013744855	2975183.4492593333	1174964.2182168884	1410968.516005284	2523765.731819216	1170629.2164731987	969577.6576131015	5046735.865233043	267331.7367297111	592219.2032877079	1678471.4516126346	1298651.4558451918	1245506.0362948028	856562.2875369617	2962000.217966096	894048.1545812323	1740815.5447225913	1330776.9237247044	3807891.669819986	1072610.265590971	2868000.600780517	5157142.218655505	797444.6060556401
1929286.4292721285	3017652.374447956	2235613.680690334	1321547.4043032252	5557490.73194387	1965268.8217356408	468240.2712836959	1301663.6013744855	2956496.6618539006	1174964.2182168884	1408758.529528461	2523765.731819216	1170629.2164731987	960637.557737053	5046735.865233043	267331.7367297111	587794.6172313999	1678471.4516126346	1212848.344328787	1245506.0362948028	856562.2875369617	2962000.217966096	894048.1545812323	1740815.5447225913	1330776.9237247044	3807891.669819986	1072610.265590971	2868000.600780517	5157142.218655505	782707.262064254
1929286.4292721285	3017652.374447956	2235613.680690334	1321547.4043032252	5543351.747817318	1965268.8217356408	468240.2712836959	1301663.6013744855	2954934.934729127	1169905.065183385	1408758.529528461	2517679.027512779	1170629.2164731987	956415.1495177415	5045649.7352328235	267331.7367297111	555995.935758517	1666814.6995788582	1196201.7709447336	1236134.1998467073	841844.8259535214	2953257.468444596	894048.1545812323	1740815.5447225913	1330776.9237247044	3807891.669819986	1069178.6971253797	2867685.7355524045	5157142.218655505	774476.7712227731
1929286.4292721285	3017652.374447956	2235613.680690334	1305979.6807611801	5524004.3589842105	1952763.5899853767	468240.2712836959	1301663.6013744855	2952504.243349963	1167569.539691104	1406862.5588515094	2506256.5528686945	1170629.2164731987	956415.1495177415	5028307.443020486	267331.7367297111	555995.935758517	1666012.22028413	1193688.2509813725	1236134.1998467073	837540.1760576736	2950182.025827548	894048.1545812323	1727702.3567022653	1330776.9237247044	3807891.669819986	1069178.6971253797	2867685.7355524045	5153261.8436455475	769664.1665471906
1929286.4292721285	3017652.374447956	2235139.752716012	1292664.0623871677	5499163.318592512	1941296.6694579523	468056.4067237695	1301663.6013744855	2930868.4511410133	1158853.1184721978	1403608.5919857286	2506256.5528686945	1165554.7182642845	942687.7385553007	5020867.695416982	261125.60814162355	548436.815368148	1664578.9480429778	1183752.0465657252	1236134.1998467073	809662.0914145308	2950182.025827548	894048.1545812323	1702180.1094697604	1330776.9237247044	3807891.669819986	1064946.6009423477	2867685.7355524045	5153261.8436455475	759708.2041162838
1929286.4292721285	3017652.374447956	2235139.752716012	1292664.0623871677	5465367.575441956	1928616.84162786	465242.49818366114	1301663.6013744855	2917848.244400847	1158853.1184721978	1403608.5919857286	2503127.902496209	1143835.086939933	938169.8261253315	5013287.69878263	261125.60814162355	543926.414867682	1649355.0521720094	1183020.774859254	1236134.1998467073	785526.6685422937	2945449.2660133913	894048.1545812323	1702180.1094697604	1330776.9237247044	3800095.836335611	1060019.877113868	2867685.7355524045	5139073.65475369	757341.6407755036
1918733.1243400122	3010259.8377505518	2235139.752716012	1292664.0623871677	5407481.365572652	1928616.84162786	465242.49818366114	1298057.863611384	2917848.244400847	1153844.6157913546	1403608.5919857286	2492147.4767526565	1143835.086939933	927295.1337349279	4863502.174106345	260813.5279897771	543265.0314806723	1645933.6602231476	1183020.774859254	1236134.1998467073	766692.9456500354	2945111.876834861	894048.1545812323	1700867.8740777452	1330776.9237247044	3800095.836335611	1057913.2904228182	2865296.9690752393	4575764.89395892	754248.2608015098
1918733.1243400122	3010259.8377505518	2226130.2606546376	1292664.0623871677	5308093.058302061	1928616.84162786	465242.49818366114	1298057.863611384	2917848.244400847	1153844.6157913546	1403032.5187088975	2484528.2990956367	1143835.086939933	924201.3900059152	4830111.8798622005	260813.5279897771	527600.4147467834	1636982.6483510637	1183020.774859254	1236134.1998467073	746579.6959100709	2935956.120552903	894048.1545812323	1700867.8740777452	1326796.424312454	3800095.836335611	1057574.8626614376	2865284.5416229274	4545219.79736958	754248.2608015098
1918733.1243400122	3010259.8377505518	2216595.53463439	1225855.5634709506	5238076.218094653	1927278.0472125716	464653.9289805573	1289672.4440214639	2916803.249885071	1153844.6157913546	1392353.0290319645	2484528.2990956367	1141963.0732833052	914683.6034499379	4816252.576667914	260813.5279897771	522544.75882347306	1618374.649045794	1161728.0291399995	1236134.1998467073	746579.6959100709	2930027.242997482	894048.1545812323	1693294.1995823097	1324084.1092819262	3800095.836335611	1051623.7677523773	2859742.9182312437	4494431.386680488	754248.2608015098
1918733.1243400122	3010259.8377505518	2216595.53463439	1208956.5542011596	5203893.056013722	1926509.6622765379	464653.9289805573	1289672.4440214639	2897984.960170688	1146564.7789222423	1381748.6840900197	2479768.4539981787	1141963.0732833052	898977.2596852526	3763040.521904126	260813.5279897771	514621.3012781605	1599842.481200476	1157228.770167906	1236134.1998467073	744254.3554041141	2930027.242997482	894048.1545812323	1674344.9082565922	1324084.1092819262	3800095.836335611	1049269.225616331	2851897.9485934167	4454303.009991508	754248.2608015098
1918733.1243400122	3010259.8377505518	2216595.53463439	1143310.3682000216	5176346.7287280755	1913787.8408255863	464653.9289805573	1289672.4440214639	2897942.2274101498	1146564.7789222423	1381748.6840900197	2479768.4539981787	1141269.8451317619	896557.1405057826	3514831.3928749864	260813.5279897771	506803.7446457523	1599842.481200476	1149562.5706558754	1236134.1998467073	729056.8950600841	2930027.242997482	890694.0432743088	1674115.3347171103	1317140.179937227	3800095.836335611	1049269.225616331	2850728.028926327	4404737.086388337	753764.7376544111
1918733.1243400122	3010259.8377505518	2216595.53463439	1119870.0303794693	5134032.089139684	1913787.8408255863	464653.9289805573	1289672.4440214639	2890090.4052848583	1142934.4256467833	1335354.5371000383	2475225.516292968	1101137.380474893	895362.3408956032	3382334.6755190287	260813.5279897771	504489.3739978651	1589212.1714540466	1149562.5706558754	1236134.1998467073	729056.8950600841	2929502.243966365	890694.0432743088	1659628.6593086608	1317140.179937227	3800049.2902559056	1049269.225616331	2850728.028926327	4383069.572744851	753354.3897988416
1918733.1243400122	3010259.8377505518	2216595.53463439	1049281.474729838	5133423.786156747	1909261.831732651	464653.9289805573	1289672.4440214639	2890090.4052848583	1142934.4256467833	1331353.0210595063	2467046.4294936177	1080204.3969838063	887533.2958806858	3106987.118326059	260813.5279897771	500959.3881212427	1589044.2751637541	1149562.5706558754	1234868.8127937096	729056.8950600841	2926827.4406470684	890330.935681448	1659623.1149881496	1290433.8067287283	3787687.620977958	1041406.0847083309	2849912.1267896555	4383069.572744851	751712.1713195994
1918733.1243400122	3010259.8377505518	2215754.273200565	1011482.6185947423	5117420.089371029	1903146.477239515	464653.9289805573	1289672.4440214639	2887229.417626736	1133071.7242342953	1316872.7836842907	2455041.3368144515	1061689.805061811	875920.2048578316	3007064.8333728407	259864.54874163505	492535.01795828814	1588557.2664981193	1142679.9293439433	1234868.8127937096	727035.1592703867	2926827.4406470684	872508.3408899897	1651420.9310555572	1290433.8067287283	3783253.706411705	1041406.0847083309	2842363.351825464	4372240.8750836775	751712.1713195994
1918445.197419296	3010259.8377505518	2206833.10527973	1001046.0175414046	5097009.145500551	1891653.0137945917	464653.9289805573	1289672.4440214639	2882949.6656145663	1124966.2634773564	1299465.5371177888	2455041.3368144515	1044166.1539347895	875920.2048578316	2945516.638855351	258834.2536840695	389818.27561724815	1588490.4467775177	1142679.9293439433	1234868.8127937096	714113.0995661899	2923302.5938932686	856368.6058236484	1645096.70105132	1280328.515803143	3783253.706411705	1039409.0072203074	2828287.845511276	4370753.5430788705	751712.1713195994
1917941.550872483	3010259.8377505518	2206833.10527973	993507.9715842917	5095502.619687732	1891653.0137945917	464653.9289805573	1289515.0123924215	2879276.550339046	1124966.2634773564	1299465.5371177888	2453330.6045321417	1042320.4155195788	875920.2048578316	2810715.6410048683	249656.5015962919	362819.3592157815	1585625.0014325704	1141065.9136251758	1234868.8127937096	713699.4302752694	2923302.5938932686	856368.6058236484	1638833.331698132	1278139.5545747683	3780532.468120024	1039409.0072203074	2828287.845511276	4357015.712320191	751712.1713195994
1917232.3851772964	3010259.8377505518	2205293.0520445216	977676.8147981107	5075825.431067146	1891653.0137945917	464653.9289805573	1282688.1363034653	2878110.383748772	1124966.2634773564	1294058.0699577264	2453330.6045321417	1032279.0725414741	875473.0061126418	2698738.471119928	249656.5015962919	348508.92309049057	1584820.989579711	1141065.9136251758	1234868.8127937096	713417.9883900905	2907064.5763902785	856368.6058236484	1638833.331698132	1277724.1807469164	3776769.767236413	1032476.6851500848	2828287.845511276	4343872.864933548	751712.1713195994
1909207.263983725	3010259.8377505518	2205293.0520445216	963187.1982043872	5075825.431067146	1890174.9378301527	464010.4574430273	1281239.8711822466	2872556.7678440623	1124966.2634773564	1294058.0699577264	2450147.240221708	1029440.7733034254	875473.0061126418	2687121.3477805154	249656.5015962919	324683.8287391394	1572660.9756928268	1140808.1729642288	1234868.8127937096	713417.9883900905	2902703.925206441	853847.7703590043	1635378.5351040673	1277724.1807469164	3767637.9393124236	1032476.6851500848	2828287.845511276	4331239.567120838	751712.1713195994
1909207.263983725	3010259.8377505518	2192864.26496193	953902.8758750949	5066182.357504958	1745362.7692698475	463499.2135235442	1280522.9574332947	2866785.5281099947	1124966.2634773564	1290184.8231428673	2450112.348303367	1024270.5506936737	873264.3936730197	2655976.2304421826	249485.96108244883	323313.90409408906	1567723.0884858384	1140808.1729642288	1229156.318167148	713417.9883900905	2897769.7792150592	853847.7703590043	1635378.5351040673	1268002.6894298133	3767637.9393124236	1032476.6851500848	2828287.845511276	4320533.915665258	751712.1713195994
1909207.263983725	3010259.8377505518	2183094.9782171967	951562.2072598242	5044094.698473398	1733928.4034490874	463499.2135235442	1280522.9574332947	2864089.5841737655	1123060.0296947982	1289905.8794186537	2442206.317269492	1024270.5506936737	816248.9064463908	2615635.09949475	249485.96108244883	309193.7065689207	1565060.573024694	1136768.895262122	1224518.083691139	707064.5878199921	2897769.7792150592	853847.7703590043	1622874.347496312	1267111.7355875066	3767637.9393124236	1031426.9889866728	2828287.845511276	4298354.947747573	751125.5507785577
1909207.263983725	3010259.8377505518	2182693.098775562	939235.0697410858	5044094.698473398	1723303.0086105953	463499.2135235442	1279870.4243430384	2864089.5841737655	1107248.372296175	1289905.8794186537	2439088.405730212	1024270.5506936737	794977.4184974226	2608183.5418941244	247485.5119611625	309193.7065689207	1546117.5005150156	1131122.8788300385	1220905.732551792	702600.8801910423	2897769.7792150592	853847.7703590043	1559761.3189417317	1267111.7355875066	3767637.9393124236	1031426.9889866728	2828287.845511276	4281402.559778605	751125.5507785577
1909207.263983725	3008228.920942023	2182693.098775562	929244.7009992395	5039949.408994569	1719593.629554474	463499.2135235442	1279870.4243430384	2856156.443458223	1107248.372296175	1287548.6733539163	2438926.331688189	1014126.4279956392	778311.9671463333	2581687.384364917	247154.38952721673	305710.7683696804	1538483.7809778468	1131122.8788300385	1220905.732551792	702600.8801910423	2893229.41799152	853847.7703590043	1549062.456447261	1267111.7355875066	3766245.258469923	1027119.8570642101	2823321.2347098063	4273552.6143432455	744218.7466045087
1909207.263983725	2999903.098081204	2182693.098775562	924458.0712275497	5022125.439984544	1717862.8964273536	459416.39656833647	1279785.6591412493	2842898.270116303	1106145.0990341748	1275381.967279891	2438926.331688189	1007393.2910052632	775886.0385536199	2565123.362775257	247154.38952721673	305710.7683696804	1538483.7809778468	1131122.8788300385	1220905.732551792	669916.0872349306	2890112.6342875166	843401.7900753749	1530800.5931021047	1267111.7355875066	3763490.1871553957	1024170.1395300435	2823321.2347098063	4264708.4341114415	742782.8822647665
1907380.8402584393	2997719.1653096303	2181808.9629997513	917250.0723953397	5022125.439984544	1717862.8964273536	459416.39656833647	1277396.3065227668	2842898.270116303	1104313.1039609609	1275381.967279891	2438926.331688189	1007008.742168663	775886.0385536199	2563922.1663569873	247154.38952721673	305710.7683696804	1536730.16343589	1117211.4952509268	1220905.732551792	652819.4542559119	2887664.9161530514	838942.3240934461	1510922.6384001703	1264058.0422410471	3755022.249455845	1011436.1644225607	2815951.4621225502	4258086.081333952	738911.7055981035
1903803.6601387647	2997719.1653096303	2162262.5401618658	914275.5367332004	5022125.439984544	1715402.6327858022	459416.39656833647	1276247.273506808	2842898.270116303	1103530.0306943879	1274843.4787490962	2438926.331688189	1003781.061209135	770048.4225118125	2542172.7481794883	247154.38952721673	305710.7683696804	1478433.4216029597	1117211.4952509268	1219630.9488556862	637343.6074309286	2887664.9161530514	838942.3240934461	1495475.8934626787	1260857.2872532774	3755022.249455845	1011436.1644225607	2812925.9928807155	4252395.30016982	738911.7055981035
1898997.3626273365	2997581.747580739	2150646.534263566	914275.5367332004	5022125.439984544	1715402.6327858022	457243.4719929727	1276247.273506808	2839016.4820298837	1102633.0613201251	1274843.4787490962	2438926.331688189	1003521.4482428323	770048.4225118125	2527563.417005859	247154.38952721673	305710.7683696804	1453919.2854057576	1114698.8074731105	1219630.9488556862	627589.3125432675	2884747.6078071073	838942.3240934461	1468789.1122910064	1260857.2872532774	3755022.249455845	1011436.1644225607	2812925.9928807155	4247946.906187531	737835.270412601
1898997.3626273365	2991998.8720110664	2130723.921987685	913111.3649774005	5022125.439984544	1714020.105921676	454688.74808407656	1275627.642475809	2836127.277100898	1088183.4518038568	1274843.4787490962	2438926.331688189	1003521.4482428323	647826.2979511466	2519109.240603148	247154.38952721673	305710.7683696804	1445655.537707282	1111739.3869140157	1214055.7893833006	615855.5614058755	2884251.059088728	838942.3240934461	1468789.1122910064	1260157.1323221896	3751841.455934277	968075.3400485317	2812925.9928807155	4247622.302798575	737835.270412601
1898997.3626273365	2990913.1395964744	2110911.293316494	911601.4212687312	5016667.036277775	1713947.337106973	454108.16561744147	1275016.8729762712	2832694.2264739834	1082944.2153528407	1274843.4787490962	2438926.331688189	1003521.4482428323	623281.8892383273	2516812.1176441535	244518.82625167593	301488.2338919761	1445655.537707282	1107292.8324094012	1209431.8632680979	607133.3913524944	2884251.059088728	838217.2061506619	1468360.744418875	1257958.00251689	3744544.069549384	957165.58903786	2812925.9928807155	4240573.9659065455	737655.1574769567
1892569.3628146613	2990913.1395964744	2105029.7017453574	911601.4212687312	5016667.036277775	1712671.8742300703	443430.2270293806	1275016.8729762712	2830632.3037940385	1082944.2153528407	1272454.0227484894	2438926.331688189	1001440.2369132524	617431.0565503475	2500453.4806905463	244518.82625167593	301488.2338919761	1432725.103689851	1106128.8127910015	1209431.8632680979	598175.8064636082	2884251.059088728	837457.8634346973	1457785.9281716219	1257958.00251689	3744544.069549384	952449.8141127597	2808354.8927431144	4237005.462889531	733921.6923496868
1892569.3628146613	2990913.1395964744	2101951.5932363127	892377.3684907901	5011642.994785592	1707493.018786177	439827.82650653936	1270947.400089774	2830632.3037940385	1082944.2153528407	1272454.0227484894	2437438.4117671354	1000031.2471545112	611454.3506377988	2497300.272165315	239469.05435302827	301488.2338919761	1430201.246522778	1105816.5495611902	1207891.5968848949	597465.9435520675	2884251.059088728	837457.8634346973	1455713.4211069045	1255107.0795822237	3742571.8263295693	952449.8141127597	2808157.80065125	4229149.695449074	728520.370604568
1892569.3628146613	2980333.945129038	2095377.706204169	890555.3834282318	5009467.454199913	1705185.64378029	439391.4893213031	1266382.6634656235	2830142.6228090893	1082944.2153528407	1269334.4018171497	2435902.1611809446	999422.2518394951	611454.3506377988	2496139.0476583745	239469.05435302827	301488.2338919761	1424359.2502325175	1103578.9162869267	1207891.5968848949	597465.9435520675	2875942.17017189	829271.6639736609	1444553.9810071506	1253308.984633281	3728110.8364797784	943560.8134368445	2804061.286924306	4225832.783600872	724490.3582947896
1891965.1211951843	2980333.945129038	2093560.6927729936	875628.9444038131	5007870.683250515	1697607.6506521853	435154.87071228935	1266382.6634656235	2827015.9085031166	1082944.2153528407	1269132.2038747547	2433273.718632334	999194.9688759238	601508.4105892966	2495567.6905886345	239469.05435302827	299068.3811924176	1421901.3180660775	1095999.7108539557	1202085.0687348978	597465.9435520675	2875942.17017189	828886.0921014557	1438540.637255269	1253308.984633281	3727766.9730557776	943560.8134368445	2785978.7852629824	4216661.544748694	724464.6078085792
1891086.8610620615	2980333.945129038	2084409.3369702764	873435.4820743145	5005368.711520413	1691760.8475328044	424528.9812635691	1264531.714440179	2823295.352802197	1082944.2153528407	1259643.799290476	2406450.159505393	998162.7516984282	593157.1660592988	2492939.935858536	239469.05435302827	299068.3811924176	1412430.6691037042	1095999.7108539557	1199097.8330486792	597465.9435520675	2875942.17017189	828886.0921014557	1434620.7322077197	1247918.2046842037	3724304.5465049814	941748.3808994726	2722949.297244463	4214111.813214633	721506.0329074211
1891086.8610620615	2980333.945129038	2075505.0943923746	872032.5993640167	4998756.614650395	1688261.0819428293	424528.9812635691	1264531.714440179	2822471.0727650193	1082944.2153528407	1259643.799290476	2397217.568838794	997956.9661725139	593157.1660592988	2482289.7793702823	239469.05435302827	299068.3811924176	1408436.9516758714	1090740.6033872003	1199097.8330486792	596628.3253507564	2875942.17017189	828886.0921014557	1434620.7322077197	1247918.2046842037	3716647.625972448	938161.291858354	2710067.668609522	4207898.553333021	721506.0329074211
1891086.8610620615	2980333.945129038	2074219.2609760666	864954.2334431086	4994244.658141512	1688261.0819428293	422180.21910278726	1264531.714440179	2820895.9773733467	1072495.9414039713	1259643.799290476	2387751.315003193	992518.4095233453	593157.1660592988	2472645.852147608	239469.05435302827	295498.19583428436	1408436.9516758714	1090740.6033872003	1199097.8330486792	587677.7303902328	2875942.17017189	828886.0921014557	1429214.0187590849	1247200.2302753069	3707999.3516514413	938157.300234008	2681784.312447415	4201739.500755963	721506.0329074211
1889829.7364813625	2980168.549528027	2074219.2609760666	864954.2334431086	4988931.651153054	1688261.0819428293	422180.21910278726	1255381.1891211844	2819054.3608735735	1071096.273261017	1257208.6433643661	2385280.8866780372	985355.9696181628	585762.7157571599	2464598.15347791	236745.32511307424	294512.67018282664	1408436.9516758714	1087152.0921789685	1195649.5741006488	587016.3659561729	2875942.17017189	828886.0921014557	1429214.0187590849	1242986.1714149304	3704660.642529503	931449.0708973549	2675285.1396445786	4192870.295814566	721506.0329074211
1889829.7364813625	2976403.6168435006	2074219.2609760666	862919.0226735066	4982335.723023205	1688261.0819428293	422180.21910278726	1243031.2266429504	2817720.363551386	1068392.3649581322	1257208.6433643661	2377200.4714965154	978500.5969648177	585029.7267187844	2450604.299760839	236745.32511307424	294512.67018282664	1404931.9308430953	1086640.2891927764	1194807.5607094697	582353.7221392795	2875942.17017189	828886.0921014557	1429214.0187590849	1242986.1714149304	3703489.495066734	929352.9555582282	2663462.8672306463	4188777.5519357338	721506.0329074211
1889829.7364813625	2973949.9873163365	2074219.2609760666	862919.0226735066	4568786.093448234	1688261.0819428293	422180.21910278726	1243031.2266429504	2814805.040575218	1068392.3649581322	1257208.6433643661	2372704.5971127935	977181.8082276476	582434.8030182602	2445290.4514718344	236745.32511307424	294512.67018282664	1402528.6337817428	1079478.2182968836	1192146.367749057	582353.7221392795	2873961.178325687	825779.4792162713	1429214.0187590849	1241671.2501283127	3702848.84725468	928417.2672864201	2654424.06539749	4183838.0882455194	721506.0329074211
1889769.4893225539	2972804.4343120344	2074219.2609760666	860277.7038260396	4563831.791670739	1688261.0819428293	418172.26384430926	1235357.1620841078	2809497.869466182	1066659.2280583917	1255860.9974570253	2341104.1986427614	975969.0650665232	578108.9108564579	2445290.4514718344	236745.32511307424	293000.01705359627	1389386.0854781992	1079478.2182968836	1190231.2977716427	582353.7221392795	2873961.178325687	821765.6279765657	1429214.0187590849	1238407.1011389175	3702848.84725468	925831.3003199345	2652943.192758934	4182860.607938601	721506.0329074211
1889769.4893225539	2970571.1451771776	2070208.516718621	860277.7038260396	4553953.527120494	1688261.0819428293	416038.6684417287	1233077.110403609	2809497.869466182	1060293.3276027562	1255860.9974570253	2321886.5683636484	969333.0326306846	576099.6943593195	2440224.19970598	236745.32511307424	292867.1373819836	1379560.5110966994	1079478.2182968836	1189523.3956668214	581883.6890994252	2872781.887226136	818724.5794420887	1429214.0187590849	1238407.1011389175	3700925.373345497	923111.1629186092	2652943.192758934	4178279.211626776	721506.0329074211
1888181.5632611844	2969854.8175606495	2068087.149170499	856441.8594521887	4547472.920025629	1688261.0819428293	415380.8091414302	1229602.8523183628	2806265.344291371	1060293.3276027562	1255860.9974570253	2317110.763895578	969333.0326306846	573246.4244487846	2433682.7367704664	236745.32511307424	278902.3369387195	1369654.186030919	1077298.6436779664	1188105.9271410266	579130.2501378875	2871887.3479078338	817748.0187639047	1429214.0187590849	1238407.1011389175	3695965.408602471	923111.1629186092	2652943.192758934	4171616.019372239	721506.0329074211
1887744.030540574	2969823.6771145146	2068087.149170499	841265.5909124657	4540156.317380276	1685214.675120634	415380.8091414302	1228554.0431609987	2803248.6722207707	1058035.106861867	1255860.9974570253	2314824.490084347	968934.8753931551	573246.4244487846	2418158.2205325216	236745.32511307424	278902.3369387195	1359142.0250730508	1076799.1762260313	1184802.448197312	576971.5209104795	2867437.8719188026	814779.9085965762	1428984.8033191343	1238407.1011389175	3695233.956496714	920090.0872523631	2629289.4476363184	4171616.019372239	721506.0329074211
1886270.7955203988	2969234.787767651	2068087.149170499	834960.1194906947	4532812.1294096485	1684031.9669976237	412058.0982962737	1225972.3620160795	2799810.0773911355	1057719.0305741748	1252595.1934097013	2309325.5845749835	965419.493839904	573246.4244487846	2411748.467223556	236745.32511307424	274899.1899276867	1349195.3360258685	1076799.1762260313	1184333.591743632	571575.7454267049	2866401.4938971163	813905.2016983636	1426529.5645310495	1238407.1011389175	3695233.956496714	920090.0872523631	2626327.154704362	4165986.571253379	718617.1954322616
1885999.8539260796	2964846.940511461	2066682.1847043617	762529.3013355355	4532812.1294096485	1680828.874232798	412058.0982962737	1223942.2872232785	2795610.4025644166	1057719.0305741748	1252595.1934097013	2309266.688089526	963739.3740227857	536987.8980612594	2394963.282729716	236431.1883610339	274899.1899276867	1339763.31872739	1073785.8390307762	1184333.591743632	569661.6204321027	2866378.588951593	813905.2016983636	1426529.5645310495	1238407.1011389175	3690152.5793318283	920090.0872523631	2616881.9171988247	4160011.5323629323	718617.1954322616
1882674.4643821146	2963473.3302556984	2065715.9750637733	736736.090079348	4528442.9208398005	1674025.0280058088	410859.7203951203	1223942.2872232785	2795610.4025644166	1055841.5222026857	1252459.3380589574	2302858.9414678803	960127.435915513	526206.6668722469	2377261.8218986504	234996.96026164177	272199.4917672056	1335530.0317876448	1073785.8390307762	1184333.591743632	564676.0877290845	2862762.4883230864	813085.7625122854	1423587.6292576762	1235700.4110568534	3689023.9491821704	920090.0872523631	2616881.9171988247	4137138.851171401	718617.1954322616
1882674.4643821146	2959444.37785827	2062979.089893699	709355.740435423	4523192.088209356	1670352.9057935092	408759.29971913423	1223942.2872232785	2795397.0863911095	1054640.3194491821	1252459.3380589574	2302858.9414678803	956263.6723800248	518897.5548706152	2372616.370953554	234996.96026164177	269170.4653839511	1335267.512870535	1071865.359943399	1183821.6339999142	563828.5141803095	2858951.21693432	810011.6440453043	1421581.9179335216	1235700.4110568534	3689023.9491821704	920090.0872523631	2610882.225162704	4123406.981357081	714057.1714486337
1882331.111438189	2955222.4354338427	2058727.8262445084	677276.254024877	4523192.088209356	1667038.8310242342	403634.4820122025	1222200.7926236403	2793183.7520712074	1052542.256492468	1250387.0747274375	2302472.01382126	956263.6723800248	511656.37272790755	2368610.342729407	234798.12009567916	268409.7141333098	1312152.6778946726	1071865.359943399	1179477.191928355	352001.5686728829	2857301.4255645955	810011.6440453043	1420377.6582646365	1234898.794205901	3689023.9491821704	920090.0872523631	2610735.561026209	4107862.557869295	714057.1714486337
1880615.2161513695	2954251.4133351287	2055835.8485101422	662813.3482319751	4518015.87791178	1667038.8310242342	403634.4820122025	1222200.7926236403	2787429.271629233	1050813.4614765684	1248583.592874811	2301812.763043784	951384.7237321787	509823.17226273735	2361111.160298251	234798.12009567916	263999.72756916576	1305476.7017735897	1071734.9885496208	1176025.2076573155	346040.7428065799	2857301.4255645955	806711.738012608	1416650.2936083179	1234792.143451301	3688436.408434891	919609.8657117314	2606458.758773509	4099122.493048007	701742.9581372574
1878771.2350231868	2948787.346667673	2055835.8485101422	657091.8463137017	4516495.696483345	1663863.530261277	403634.4820122025	1221450.1813776845	2783787.80689219	1050813.4614765684	1247799.7807332443	2301443.521431981	948420.0594729376	508399.11932675977	2358358.984401817	233159.62367772165	263370.91942344315	1295552.7967941796	1063306.2780738478	1174303.4449391766	341255.82341536885	2855431.9388358206	805113.7934149024	1414928.722585274	1232923.0447121768	3688436.408434891	918509.8657096328	2602693.7709139604	4094170.185407881	700853.2099541342
1878771.2350231868	2944240.7624775255	2055835.8485101422	644971.7881565467	4515777.059764436	1661727.787254598	384827.9381006062	1220849.5591317785	2780941.8539593685	1048448.0050697228	1246754.625311194	2299551.411268761	948066.3841079578	508399.11932675977	2318036.3459468503	231406.29981237848	263370.91942344315	1292172.7407972114	1060283.47947301	1174232.1732413112	335299.790698678	2855431.9388358206	805113.7934149024	1408423.9610301917	1229395.5848034262	3688436.408434891	918509.8657096328	2600713.337909654	4094170.185407881	698599.2018295572
1878771.2350231868	2934967.7699839594	2037646.1896710736	633102.4607412121	4515333.4990347335	1658195.4655832825	379097.74402904353	1220271.7597167715	2778717.1951139946	1044409.7976289862	1245048.0389926534	2295408.7216071594	942758.2697001473	505965.3760060525	2227847.9205043046	231125.97844911387	263370.91942344315	1288479.5590644395	1056188.9177213372	1169714.9014611468	326874.22896864667	2853901.637379413	805113.7934149024	1406126.8268928665	1229395.5848034262	3684698.492000005	917059.2905532735	2598118.7226832486	4090331.8800112135	696472.9859495566
1878771.2350231868	2932113.8988413727	2034986.0764680046	629644.8159387442	4512517.247307162	1658195.4655832825	379097.74402904353	1216874.5691304237	2774631.566664376	1042561.5113086477	1243759.4255271673	2283182.1968749207	939001.3156661708	505961.8406890441	2219153.8791480637	231125.97844911387	263370.91942344315	1285090.4025647787	1043007.2281300726	1168159.7037067837	326780.982670246	2853901.637379413	802815.5458448	1403839.768960632	1228484.8610817967	3682312.4639354027	917059.2905532735	2593319.061200905	4086749.4520750972	695924.8086218507
1877475.6480316108	2928020.3505515982	2034986.0764680046	623537.4145769681	4512517.247307162	1656688.3798780653	376116.16437212547	1213195.4061058946	2773362.927629674	1042561.5113086477	1243759.4255271673	2281238.9938432034	938875.7986951817	501327.9548289432	2154364.1551798424	229234.69128426697	260628.586240187	1281179.3481337132	1039808.172369702	1164599.0486498203	326780.982670246	2850805.4982743966	802815.5458448	1400701.6996419397	1228484.8610817967	3675183.239106094	915392.4164921087	2589176.1332747606	4078627.069784289	690083.0955354412
1876832.5597996993	2927272.725368243	2029803.3750387982	620005.2656040564	4511114.323155503	1654644.6005293226	374905.0054003657	1213195.4061058946	2773362.927629674	1039320.3750769509	1242593.999111101	2281238.9938432034	934599.240151723	501327.9548289432	2136229.7551148953	229234.69128426697	260628.586240187	1278612.6199055112	1031604.2399637762	1162448.632141213	324349.7883695876	2850300.5496464334	802815.5458448	1398768.529548415	1228484.8610817967	3670559.489116794	914480.9845094618	2585686.4174612113	4072661.656322028	684654.441732668
1874979.2781838116	2926639.6017570496	2029630.2366583985	618481.5368674706	4509639.03769602	1651877.152004608	374905.0054003657	1212239.3893112836	2769094.273026304	1038664.1867190012	1239514.42909473	2266164.2385898167	930869.8944354659	497678.45942086395	2126742.2464904315	229234.69128426697	257126.45197025605	1278612.6199055112	1028432.3960010196	1162448.632141213	324349.7883695876	2849459.718846051	800805.4403077057	1397823.2397725682	1228362.7502928	3667069.2959108064	913861.1628817412	2583762.986653709	4069914.948113634	683261.3415264768
1873448.9281186252	2921173.9576761127	2027613.2717250015	615352.1161254788	4507832.374451356	1650093.7202939978	373420.6257989625	1210549.513220414	2754837.788942916	1037084.9215357827	1237144.2621573638	2262578.7335323626	929600.99388935	496845.4277340736	2118668.810776406	228009.76917612896	255368.7606444756	1277278.6241258646	1028432.3960010196	1161069.0016414868	319490.0430712244	2849459.718846051	800805.4403077057	1394716.2539728757	1227051.4536259416	3665846.352575045	909829.8145553698	2577504.5006944817	4065042.5889915545	680833.2581232527
1871297.2737881476	2913635.5035557644	2022090.0543842153	561437.7538283374	4506592.069558031	1646588.9916409187	352578.2583817262	1210549.513220414	2745442.5219476284	1035826.2748160539	1236824.806948045	2250116.593876545	928539.0975344504	493764.57755884534	2108059.054160607	226959.37137547584	255368.7606444756	1273614.0212499807	1025818.1063686634	1161069.0016414868	319490.0430712244	2848183.318632054	799496.940784491	1393145.1395983335	1226318.9133070786	3664520.56023373	906220.92556285	2574214.181185254	4059143.164444261	678456.4421386711
1868514.4146803564	2913138.4810370193	2019948.996069222	557252.9173094132	4505389.464945698	1644783.009741951	349467.0290849211	1210549.513220414	2736376.264903365	1034822.1439082104	1234909.504633519	2237123.5153344693	927863.5327470357	493764.57755884534	2099149.7646185313	226779.9399742551	253565.4802635174	1271749.2653097499	1022391.4999383001	1161069.0016414868	316147.4697913556	2847232.571973365	799496.940784491	1382008.5325812455	1226318.9133070786	3660711.97964405	901615.3770025312	2570302.5266543785	4052192.0369662545	678025.1556507179
1868181.7814183796	2912535.1266007964	2019437.6198190511	554790.5217205903	4502773.391739103	1641470.8379826795	348976.66729249555	1210549.513220414	2733868.861902213	1033054.5162804	1234685.0201761466	2234753.061768095	924422.6944113857	493127.9429925524	2092499.8523254576	226658.0964893813	252546.93960582928	1270668.5856265286	1019430.3325746101	1159223.1058664343	314859.28219088615	2846429.016095976	799317.4508241541	1376282.8461071504	1226318.9133070786	3657817.4545544754	901615.3770025312	2567999.7851419444	4048432.420942159	676820.4737688747
1868090.1520968939	2907290.642201049	2016660.466835547	554042.0232237544	4495361.150621282	1638603.2942839034	346871.3623013457	1210549.513220414	2727769.8739119405	1030378.3762135317	1232692.9759745644	2225808.4255042286	924422.6944113857	492720.0242217208	2086287.9100510317	226658.0964893813	251509.2708443158	1269313.5875271778	1016938.5686316035	1158243.666537467	314155.2839764763	2846429.016095976	796159.098347621	1371204.1022752936	1226318.9133070786	3655530.132065937	897426.3119777621	2566853.3770713806	4047653.3208571747	676820.4737688747
1866244.1189205628	2904454.619638689	2015614.7858614102	549874.711920406	4493878.894068751	1638603.2942839034	344960.2906541452	1210549.513220414	2725420.7052017758	1030199.058889314	1232140.9551160403	2219144.9393078494	924129.3870353709	491246.3733113613	2077823.8951508957	226658.0964893813	251261.0846089745	1266472.2946454259	1013469.9177740923	1158243.666537467	314058.6172214598	2846429.016095976	796159.098347621	1310369.8175853193	1226318.9133070786	3653651.610926655	894646.3374113834	2562795.9957214408	4045774.747777253	676820.4737688747
1866031.7917486108	2902791.6968711615	2012072.2522663889	542966.6438150015	4493849.56066788	1637811.4030639457	343424.8792293435	1210549.513220414	2719052.0972111137	1030199.058889314	1230696.1977775216	2213245.523314985	922783.7151705648	489089.85243754764	2072669.2061697638	226658.0964893813	250438.27487285764	1262885.9858513016	1012996.9033764679	1158189.9431690578	314058.6172214598	2846429.016095976	793735.0292364769	1305652.227267454	1224066.7290039307	3649398.886514162	893239.5815441263	2562573.392684435	4041626.109595768	676820.4737688747
1864615.694580227	2898308.5894036246	2010597.8592530196	539072.7951379651	4490749.7648374345	1637087.545764521	343424.8792293435	1209776.6282949636	2715596.4220717116	1027894.5549273186	1229040.4634142925	2208768.644134509	921380.624592124	487122.7838488701	2072669.2061697638	226658.0964893813	248225.38453422586	1260478.6068284467	1008235.718853692	1156457.5620573803	313220.8574387014	2845909.5440605553	791650.8264340527	1296468.9911532688	1222283.4997044373	3647512.1335945814	893108.8015592794	2562573.392684435	4040297.650037939	675098.4936288771
1864434.3297853323	2894386.880151813	2009999.8608238378	537002.1891921824	4490447.143429261	1634489.5290401292	343424.8792293435	1209776.6282949636	2715294.563214585	1027642.4550263131	1226540.3564239645	2205598.338087311	919055.209517686	487122.7838488701	2071489.8716483652	226658.0964893813	248225.38453422586	1258858.9182621953	1008125.4093654125	1156231.719987095	311290.89952671446	2844545.340636311	788709.8445252046	1290262.2482389475	1221566.795085357	3645725.945558678	892596.9188400288	2558790.8114592936	4036806.4267279194	674316.0246929139
1863894.8942583736	2892202.919891536	2008954.8515687326	535244.9972626874	4487335.088904769	1634466.9693916081	342009.6458694986	1209701.0833208913	2712727.2903460474	1025892.98278944	1226540.3564239645	2201541.7182894056	917754.5259007949	486990.7331965426	2068300.0998932358	226658.0964893813	246519.73254324368	1258019.954403347	1003851.09842361	1156231.719987095	311290.89952671446	2841702.1983517543	785682.7194161091	1286399.6749067348	1220255.5219635675	3642815.8346168636	890993.5750576146	2558092.8499754537	4031612.6883449424	670862.2354401405
1862257.592764766	2890252.74938215	2008376.0694567384	534789.9072705888	4487318.124893231	1630569.455736676	341754.5695734161	1209502.8922594108	2711210.1793516944	1024008.5002402737	1226540.3564239645	2196348.069696708	917754.5259007949	483938.6375075619	2065035.739745576	226658.0964893813	246289.4785574029	1256954.3295521059	1002046.2483785561	1155181.071216038	311290.89952671446	2841702.1983517543	783433.4143987314	1283790.0582097997	1220255.5219635675	3641947.4767912184	888996.0140329571	2556102.819059711	4028292.9384997496	670862.2354401405
1861434.8256674882	2889388.777987181	2006991.4584164205	533924.2143292212	4483472.004389108	1626339.772668379	341754.5695734161	1209502.8922594108	2709071.6139681446	1022731.197619568	1226540.3564239645	2192961.56755518	917754.5259007949	481939.8774490852	2062487.6338580034	226498.84494970393	244315.699326975	1252104.0205903868	1000527.9567317131	1153724.8639682315	311225.1544248228	2840336.1158898952	781897.1503556968	1279383.2306409087	1218149.2341098813	3640824.5404201667	888996.0140329571	2555648.7970506498	4026507.473922822	669972.5606651813
1858374.0999698779	2886355.966148398	2005920.8157641082	532563.2734725106	4481326.121352054	1614917.9115268902	341608.9937940623	1208814.3938202618	2707348.473609183	1022044.874766996	1226540.3564239645	2185616.22954694	917754.5259007949	479952.23871557147	2061281.0659160607	226498.84494970393	241544.5779565153	1251209.9209259672	998560.5277633306	1153030.666782051	310859.31706904725	2839598.1257338626	780452.057938611	1273008.5501803684	1217578.1586900782	3639773.251978672	888243.6673138568	2416296.184451487	4025034.666254294	669972.5606651813
1855779.2008266447	2884544.7207273063	2005268.5785972516	532437.880651941	4477339.51947594	1612743.2300944019	340783.4620010962	1208762.5030660974	2705216.590732196	1022008.7665704793	1226540.3564239645	2178659.0871328684	916357.4959813475	478037.89525917	2059268.683140473	225383.9199331863	240615.66596267477	1250907.4417882527	998449.2090827575	1152744.6182027794	309753.4059084379	2838042.022766463	779464.3981543101	1268652.2574669262	1217578.1586900782	3634434.3695191382	886824.0883623472	2406125.6193758645	4023194.023812194	668140.724489676
1854246.355613639	2882921.9449345656	2004911.333302811	531807.2955355674	4474900.611125202	1610094.8639242656	339894.40644565766	1208189.7321011247	2702672.951983915	1021472.3043470538	1226540.3564239645	2175477.5806321893	915255.7503207586	477962.7378885086	2055270.6584071133	224140.6550865359	240615.66596267477	1250907.4417882527	998449.2090827575	1149197.890384846	309247.0184537392	2838042.022766463	778061.1530390625	1266966.2953080619	1216583.2021886008	3633900.294279571	885024.0321313194	2399467.9334756224	4020870.7974895663	665697.6178215457
1853709.0814542694	2879997.294450789	2003868.8491283117	530741.6686764022	4472802.117107451	1607468.8427547638	339170.42522895243	1206827.5320022039	2702016.583045786	1020045.1737265883	1225694.0989001254	2172164.594247476	914586.720684939	476825.21019689424	2053217.1345682393	223680.35244476193	240359.17156785293	1247804.2996018901	996644.1726608976	1149197.890384846	309247.0184537392	2787044.501966526	777086.6339788076	1266062.3599151687	1215229.2675070069	3631970.7452282035	885013.178516749	2390951.1777731082	4019089.1938544735	663593.2884943429
1853237.3639886358	2879707.9374691085	1980220.7530172397	529927.7031864874	4468439.134816125	1604022.0971421727	338691.8776354204	1206827.5320022039	2701635.061824509	1018380.7447321322	1225694.0989001254	2170201.5289720125	912875.2874215215	476047.96470622026	2051240.0603775033	223309.05214459897	238771.7906681444	1247052.7294751166	996644.1726608976	1148190.0772432915	307403.0843648414	2775651.101452793	775849.8307900602	1263706.178701682	1214795.2665831328	3631685.6424351577	883996.4291357726	2387442.5747116334	4013359.10977943	663494.4341685715
1853237.3639886358	2878806.8996498524	1977724.1637173244	529908.2580805831	4468439.134816125	1603978.611912331	338204.81554156455	1206798.879059093	2699128.213632046	1015972.025238963	1225694.0989001254	2167417.5760691096	912311.8864722074	473829.82629044744	2048199.4756935898	221613.91002374626	237504.0944372573	1245410.2016165678	996311.4632258813	1147575.6513688425	307403.0843648414	2771010.129660211	775849.8307900602	1262265.0511167634	1213464.940372331	3629364.1193503444	883996.4291357726	2382311.505210668	4009562.3432015073	662228.5512693186
1851940.6851146289	2876983.032187516	1976856.944071907	529343.2047751246	4468439.134816125	1599396.316517222	338204.81554156455	1205788.034884172	2698717.058917782	1013890.4793948812	1225300.2430656203	2166779.671701519	910970.3914308422	472062.1719983179	2045704.698240108	221134.9740325351	236011.4167828506	1243330.566507617	996028.0483463474	1143050.302308132	307403.0843648414	2765391.7104051146	775849.8307900602	1258596.2062947266	1209428.569546044	3628295.924614201	883182.9882462303	2381155.971814876	4007927.850892266	661032.1035346816
1850687.4245676305	2874688.698601937	1974424.1372200593	527891.4936395647	4467300.629800448	1598459.1891351156	338204.81554156455	1205664.2546982828	2685314.0020689736	1013141.5167545069	1223834.9542042466	2166222.310473036	910970.3914308422	470457.9252219109	2042824.5777814852	221134.9740325351	236011.4167828506	1242538.653092028	993199.0467475071	1141114.8497976647	307403.0843648414	2760434.1936365524	770188.2583547825	1257230.7137497922	1208902.2228266555	3620062.7498890823	882340.0304989609	2377705.052051821	3992288.1653324994	660075.8817773242
1850380.129630998	2873759.7871036218	1969010.9432934343	526858.1513443125	4463514.166242519	1595979.784326323	338182.68984139885	1203639.941550043	2679616.18888819	1012212.3102783088	1222619.941467383	2164412.6662942185	910970.3914308422	470271.8597922484	2037761.3315486046	220509.46732276786	234789.2967723422	1241077.350772635	992290.303143153	1140061.1038714382	306849.2384015319	2756140.4043892426	766641.97520919	1255816.5410252805	1207785.643238444	3614553.3285890603	881977.6590014623	2375726.6055518235	3990025.206635854	658418.1505404463
1850380.129630998	2872322.9127078275	1964152.2938239023	525560.0351277244	4461368.949282378	1592591.4476657216	337523.2976412703	1203205.8644617843	2674232.1363632213	1011654.5571862455	1221759.0503278659	2160729.7405364993	910970.3914308422	468643.46091903385	2033978.9498056485	220264.95002109127	233910.5499751838	1239559.871421951	990168.8971977588	1138866.7150557388	306849.2384015319	2752184.0770760104	765039.3626374607	1254026.6503991894	1207609.5527920953	3608328.2529034954	880118.1763080214	2374512.154961375	3987132.8102561915	657243.3166391973
1850380.129630998	2869207.3414687044	1961754.240786138	525506.6147427062	4458042.286364476	1563165.2344617941	337169.7840898454	1202606.7720357655	2669502.89596452	1010103.5510068594	1221497.782505146	2160410.342534429	906466.483389561	467524.81240116677	2027606.0521377255	220264.95002109127	232042.1280942405	1237627.7050217022	988177.751674463	1138866.7150557388	306786.9285020261	2749402.070373196	763164.1757380499	1252302.043385374	1206710.0451643793	3605845.4202830433	876591.5122596446	2372074.506850803	3985203.475666385	651948.1007666268
1850380.129630998	2868401.424399838	1959566.2424830154	525331.6650167201	4457107.727813422	1562551.3755577446	337169.7840898454	1202258.5845016898	2663732.5860923436	1009157.0097213966	1221038.4924864098	2158457.707645905	903736.5703458386	465578.9227073812	2025552.3261453514	220264.95002109127	232042.1280942405	1236754.6509749119	987265.7333110892	1137554.5754717404	305644.9529363712	2748166.3162314263	760208.4357589064	1249586.2025574602	1205064.1417481904	3604787.647589907	875860.1704949873	2371788.833960473	3982163.877508478	650423.8990108874
1849941.6552558492	2865058.7233206453	1958501.6085720696	525035.2610317387	4455629.536444507	1557442.911809347	336313.5049151719	1202258.5845016898	2659446.3926346665	1008071.6682154682	1220997.9626315387	2157777.583270916	903074.2434785048	463667.24272257736	2018879.1610937142	218852.0072516588	232042.1280942405	1235899.858422407	985893.1698357275	1137273.0359530668	304986.08891976916	2748117.7549103824	758048.8805226687	1247715.525064839	1205064.1417481904	3603138.0772726117	875480.7204023051	2365528.6808173372	3978795.72670826	647713.6249587901
1849462.234149349	2863128.849194052	1957718.0391057483	523246.60082194675	4452382.827529815	1555241.1683760018	336313.5049151719	1202214.8508675108	2655264.3365113214	1007964.0498351943	1220794.944455247	2156132.122880476	900352.1646831897	461531.1160117082	2006273.5203218265	218852.0072516588	230865.13563945063	1234973.8872778215	984198.7126973643	1136650.7216784875	226812.44350015465	2747577.180717008	755598.4109171284	1245749.4619300796	1204199.089532458	3602052.9388271156	873539.8296952973	2364417.3258180823	3976349.937745737	646963.0019668058
1848765.233715993	2862353.27340173	1955864.1415339494	523114.37675196474	4450406.075922819	1552069.6753116779	336313.5049151719	1202214.8508675108	2654055.549390311	1006259.135864786	1220764.9586460036	2154352.586759314	884745.1350799493	460823.7153370909	2001837.2719719629	218081.53112163985	230791.85627232905	1234804.922091838	982165.248294367	1136391.7925749496	221336.8499275916	2746432.60751604	754116.094837043	1243788.947023947	1203541.805427311	3599400.1312048337	872806.1742531687	2363879.753950004	3974327.2899973984	646629.0565665845
1847672.82943961	2860886.8496867213	1954125.1928160684	522658.7681514791	4448491.98152905	1550994.9423614251	336313.5049151719	1201760.7243498128	2649226.814671374	1005170.4095900344	1219494.3763970537	2153003.737656671	881389.5811399473	460194.3041463766	1998657.9392020367	218081.53112163985	228837.94847137784	1232624.871024476	981125.4745949662	1136298.9532209628	218311.44456702168	2745869.2847634503	753197.3146587549	1243727.0954038622	1203168.435734884	3597781.2760255155	871759.9351112859	2362480.8049485353	3963863.5610010163	645430.8094037344
1847559.363369104	2859262.760048605	1953842.2882567449	521736.11699837656	4446092.250663384	1549705.6437886704	335830.17686632666	1201660.2896551962	2644920.740284606	1005170.4095900344	1219170.813466231	2151183.9102623505	879828.0198103421	459766.2807425177	1995018.9970361113	218081.53112163985	228063.31186214084	1231516.0691131812	980092.734132089	1135161.7646700335	214355.37320006854	2745468.9918514774	752381.0014349855	1242265.406819724	1203168.435734884	3595984.5902511445	870314.4124800713	2361302.7291972684	3960022.845601794	644394.6992057256
1847559.363369104	2858200.157620757	1952734.8656009526	521693.2692436819	4444952.3185217	1549176.789855553	335830.17686632666	1201055.8765318617	2641604.2645914117	1004580.369058195	1218183.1892630456	2149851.9657372404	877664.381477787	459766.2807425177	1994293.4760596945	218081.53112163985	226835.35897438414	1230798.1268113565	978820.8417148527	1134843.9107486377	212911.97671394542	2745468.9918514774	751683.0230600007	1241473.6188696972	1200835.293412684	3590556.226542604	869837.1322922567	2360466.598096345	3957134.6099814847	643119.0627380825
1847559.363369104	2856903.7241375847	1950400.008511949	521229.39522220904	4437848.213157509	1548259.7718786146	335830.17686632666	1200943.515272424	2639940.8608515174	1004073.8086273614	1217607.5865431596	2148788.0429946813	877664.381477787	458646.17322357756	1991262.5068428328	218081.53112163985	225745.1708856647	1229040.1532854838	978119.0728914787	1134517.2013854838	211502.49267157525	2745468.9918514774	751221.7514046091	1240539.1412945671	1199044.7521669706	3587902.9990379387	869837.1322922567	2359973.435886021	3955700.910307575	641940.7386578191
1846985.560403	2854894.990242183	1949039.4074665722	520542.25832500757	4435345.882084782	1547376.8243382047	335533.14541984693	1199442.8489053708	2638320.0098088025	1003344.4162957051	1216971.3209558243	2147208.5171131305	876460.5635743045	458223.26295941795	1989927.2689664038	218081.53112163985	224323.57122146388	1228156.8553384782	977077.8839316445	1133222.7116555953	210105.81510206335	2744476.7259009946	750031.3760851342	1238454.6050863315	1197879.5403268405	3586057.0436658086	869419.8376513738	2357652.402987507	3953378.5517188315	641034.1668450239
1846742.5960164752	2851574.177611978	1948238.7028313193	519431.4632608089	4431027.410171339	1545705.5985955496	335493.44006649114	1198863.147500427	2636460.9481875966	1002781.9473824757	1216510.6443706793	2146189.4984079986	876285.1143726337	457482.133695281	1989338.612725517	218081.53112163985	223444.10609365304	1226856.1314438495	976136.2532556753	1132930.2633062918	209370.36852379466	2744241.7175428714	750031.3760851342	1237725.5722189473	1197879.5403268405	3584921.053856179	869303.1007386076	2356730.3173855618	3949990.110179261	640820.5554843171
1846039.4205292226	2850194.3843834624	1947153.9280850326	518989.4712784474	4429328.284962161	1545071.61797166	335319.18843005795	1198863.147500427	2635573.186898155	1002134.8793321411	1216510.6443706793	2144418.963058705	875743.6190624811	456534.0629921567	1988637.801794347	217921.05754078884	222686.49882447533	1226756.680999709	975280.8420899446	1130255.9520061049	208215.50781543468	2744241.7175428714	749330.1761771371	1236988.647082329	1197570.962152531	3582355.587490452	869179.562332618	2355931.9219733593	3948111.802087821	638992.1998230144
1845596.465444998	2849106.8999186563	1945982.236457314	518239.9702006833	4428749.633839278	1544447.0664654379	334675.63379223546	1198596.8607598231	2634826.5314368736	1001112.6854967915	1216368.8469779454	2143394.3662485317	875667.8001786863	455590.1932695396	1985652.7039248897	217502.84572938917	222686.49882447533	1225636.4666548143	974545.1901961926	1128435.48243169	208068.34670695756	2743103.797394632	748641.3681245792	1235303.3126559495	1196850.463006613	3580978.345962593	868845.228709914	2354720.5714232535	3946055.7892767163	637945.6367867264
1845390.2674102462	2847352.0435559973	1945700.2726682893	517013.2232301767	4427187.924993984	1543232.4742655468	334675.63379223546	1198141.6869233402	2633547.512371087	1000668.9059870322	1216368.8469779454	2142039.4810602195	875009.2962905867	454832.41968294	1984076.4743225626	217502.84572938917	221388.46003450933	1224548.2722029574	967020.9060178916	1126520.8253858415	207166.20408152562	2742273.713411017	727756.5489830278	1233040.8796039275	1196191.199951481	3580444.2550580134	868075.6076703315	2354464.5118823037	3945256.1752925334	636582.8749146875
1844946.3498965008	2846217.0893387957	1943853.045911368	516765.31218998326	4425918.967382482	1542424.419377792	334577.4825365887	1197995.7246030688	2632218.7231567246	1000295.8816280407	1215478.0155891986	2140807.8844394567	874345.7944443516	453623.7068446029	1983164.6698650434	217335.4522479249	220415.3302547045	1222997.0715322471	965289.6550135282	1125001.1898322762	206783.5694221057	2742053.220180263	726211.0764113341	1231769.75281011	1195546.8181438802	3579694.2458525435	867279.6999069056	2353602.7428082307	3943456.6235056254	635623.1008392506
1844217.8943687372	2844128.169730671	1943252.7185010721	516765.31218998326	4425153.79957096	1542024.860840847	334482.4600175035	1197616.9501088953	2625906.225224023	999546.4197224998	1214786.7123837532	2139891.602804798	873559.560890353	453034.548320188	1981450.2067487142	216786.39680946033	219831.75643121498	1222592.9063833503	965029.4306552337	1117854.2740729959	206651.9186400237	2742053.220180263	724994.5677754133	1230219.508875733	1194611.8828317712	3574468.4473496615	866965.6910269391	2353008.508382814	3943360.38290274	634643.9054795265
1843586.482765211	2841842.1941117183	1942896.155206075	515928.1040802354	4423561.150124475	1541511.942283388	334190.65046577994	1197195.7079781448	2581304.697574495	998834.5989225178	1214609.77386535	2131799.678947596	873356.6504216674	452261.3798176233	1979744.1955225759	216033.4028702007	218879.903757834	1222107.043205407	963958.5470654891	1116569.9585355034	206294.27680386257	2741787.658368476	723548.996255662	1229904.8578365368	1194054.3157533356	3571777.5675096014	866541.4603901674	2351973.1100280224	3941419.6415783702	634054.644446779
1843045.2736785086	2840895.865062448	1940786.0979732096	515721.212044791	4422804.343514262	1539406.8970524834	334055.5210111257	1197135.3776648561	2579739.991088263	998171.5938680504	1214501.9416302072	2131100.874897489	872789.0437541225	450959.95461721555	1977382.447300551	216033.4028702007	218768.99582309774	1221393.646869633	962930.5417956121	1115258.6028224782	205841.30989328402	2741180.2238039705	722652.0215238178	1228953.862997638	1193986.908863025	3569284.370962523	866052.9247975642	2350630.0154240667	3940123.2810512534	632668.4102462734
1842832.124428717	2838964.3492947645	1939215.4078263568	515260.4281339701	4422013.795988021	1538670.2691687867	333688.3718399297	1196931.669738889	2576431.03502809	997946.8391441156	1214501.9416302072	2130275.687230672	872119.0185528689	450421.29624872847	1973754.3226182177	215768.83493031954	217488.1364556635	1219911.924205374	962305.9918108664	1114385.797218663	205723.9725643184	2741014.7561865877	721872.3808754986	1226891.3051261252	1193110.483525846	3567339.256904245	865584.8005915015	2349754.712139651	3938016.075909847	631728.4020974294
1842481.8437407906	2837941.698905692	1938342.399454998	512009.11915758613	4420099.392614471	1537282.680446416	333256.88301188656	1196433.1849680892	2575598.151924351	997469.4840615336	1214501.9416302072	2128105.2158041126	871874.5371388715	449563.78291142604	1972202.215352003	215498.69841572936	216934.5530936726	1218634.0939071516	961743.965108462	1113194.0691030596	205514.03578045368	2740578.3606650154	720848.0012463684	1225977.3497691918	1192625.6168880789	3565448.6442570123	865035.4564455445	2348855.9107039846	3935698.1302069128	631275.0025514786
1842306.3846399675	2835706.525476905	1937632.6478784515	510366.40468985174	4417232.832755307	1536501.9579042583	333255.4618463797	1195849.7005585502	2573886.32593072	996531.0921702028	1214096.2234945379	2127315.70221932	871418.521520783	448635.0896508389	1969629.7096367544	215067.25313955828	215988.90170720778	1217582.7843006412	961353.0933411956	1112628.2389227499	205391.3567975689	2740210.511092661	490793.37872612255	1176557.3180440883	1192013.2597765408	3564614.4802644663	864695.8212202062	2345141.4376223776	3672462.761884062	630845.9312584267
1842141.7079198037	2834512.8957819697	1936499.2564544112	508737.4115522293	4415670.605900426	1535269.4693968222	332919.71052857273	1195012.0522380525	2572097.241487915	996294.6270299931	1213834.6503495104	2126857.741476191	871069.2055024054	448013.42278362956	1966669.9016959746	214975.59916743875	215259.2585904438	1216674.3125857196	960823.8914136082	1112057.0467417783	204996.84983255755	2739875.655698573	488893.2574837959	1174942.20501453	1191804.5088810304	3563814.8440225525	864543.8668250312	2343474.8988331365	3645266.3975339816	629957.2955075142
1841581.0059946831	2833736.0746775107	1936225.737567171	508267.79895334085	4413744.741216098	1534225.8508616732	330901.2249210296	1194751.5920744324	2571267.46715906	995995.9791938543	1213504.2999172513	2125543.8510751994	870798.3975571785	447459.23577995924	1964918.1995591493	214975.59916743875	214534.1247742814	1215860.1115602984	959739.1803339054	1111705.8117735405	204822.12730537704	2737956.174062774	487414.8942685463	1172743.7426387735	1191163.2849463082	3563095.635831984	861867.846664379	2339419.577829933	3643661.93693382	629562.0719605527
1841088.9638485627	2832467.4132703682	1935955.3504218662	507124.69848294265	4412573.4814692205	1533339.6558585924	330563.9933190135	1194751.5920744324	2570881.777064267	995229.4441633697	1213263.2773154029	2124384.676034549	870037.969761425	447002.78992441134	1962775.6082554257	214525.9245192142	214289.9679644039	1214979.9552630396	958835.0754337979	1111146.1477642958	204422.9995930683	2736344.4609383796	485867.3222899215	1170328.8850818586	1190998.4087288796	3562247.6151243504	861406.0148449433	2338356.544759969	3640675.9833476995	628815.4154778243
1840626.2819405354	2831466.3653950277	1935377.455528535	506739.07496826485	4411286.08967968	1532316.5208543662	330455.9270361598	1194327.0432437917	2569924.2531417715	994763.9214110035	1211714.1396119003	2124032.151594053	869653.9052113662	446569.3198920588	1961015.2712477022	214354.82598717907	213854.13529369413	1214125.1531102033	958000.1983746617	1110736.385838947	204067.76036804743	2736029.7337577366	485042.6105846174	1169484.9121302099	1190353.9752001443	3561458.454617413	860668.0942017362	2336722.2163723675	3638872.9240766214	628326.4213392365
1840188.2389762688	2830095.9771650755	1933793.2977253068	505401.3292236801	4408081.1720797485	1532019.3358416238	330107.2404387205	1194275.9485224632	2569459.242243611	993981.6121981028	1211003.731861476	2120192.4414472617	869169.9232455582	446035.08712833025	1960104.17453184	214155.8227710579	213420.2643719666	1213524.6258763988	957540.2578988504	1110462.0588055032	204067.76036804743	2735809.566128654	484012.3648348291	1168209.8105146491	1187522.076839474	3560392.7229519202	860092.0982697296	2335886.6941571073	3635994.746728866	627366.406732783
1839899.167140359	2829454.390493628	1933263.8995726719	505055.6429776588	4405684.765031176	1531283.952054789	329662.7945939897	1193826.749475169	2568674.631773045	992872.2350000761	1210487.0322515457	2118992.3534554215	868945.996812254	445572.2522554961	1958799.5216021226	214043.22317698997	212885.0348590741	1212735.3777575763	956823.7274896468	1109986.1144884839	204016.34648192444	2735400.1291871504	483259.3212696825	1167050.5947621977	1186759.55995546	3559894.505527386	859386.3045493881	2334726.1732826056	3632678.918776454	626163.0324758942
1839724.1275807815	2829122.617829863	1932362.6148926097	504650.3928022007	4404323.923749504	1530468.568811236	329491.38272118696	1193548.67901836	2567263.479057788	990432.2581575532	1209920.502940548	2117041.539826315	868615.4013886678	429226.72140326287	1957051.1920606287	213733.153596389	212695.92232897272	1211950.2772017797	956119.3031624634	1109663.58644438	203888.30976421144	2734663.1163929454	482716.5336507262	1163780.9391528303	1186037.5852824654	3559070.1931957453	859024.1291847776	2334289.067321548	3627017.6234595617	625856.9539155395
1839330.9188815446	2828806.1562195458	1931681.8252806347	504045.26999626367	4401427.029181422	1529907.6558497483	329093.32969094743	1193462.8512634735	2566599.3751103557	989426.0950055398	1209430.588274802	2115809.0201561283	868073.0843986584	428282.3450739885	1955971.8926137793	213443.91806817765	212529.65837821417	1211376.1734792888	955645.4537157698	1109274.1456697905	203758.35723554261	2734165.846445664	482181.5249288971	1162943.7649546762	1185300.8652553784	3558274.1326627275	856291.8785871651	2333191.1284672837	3624330.7926367717	625345.7958572891
1839122.348794591	2828426.159764939	1930544.1999149888	503862.69689426356	4400228.638622504	1520547.5459498225	328820.4643956041	1193160.6991359952	2565003.0519805723	988595.3679202936	1209360.0468099313	2114518.5437811376	867877.3906585576	424661.36051351303	1955187.1991245823	213228.33521096356	212279.54310782597	1210622.818998156	955242.4828611551	1107868.1720137168	203603.2388309795	2733865.7501293197	481698.36419099383	1162329.4423244568	1185037.0121476494	3557438.6995218582	856054.0298861196	2332618.2194899945	3622471.1090898295	625023.1752895683
1838762.6438345057	2827924.0612363014	1929903.936537171	503632.50108575186	4399134.415559674	1519568.525865833	328820.4643956041	1193160.6991359952	2564155.748825179	987448.6199192238	1209187.5155515692	2113634.011205337	867818.482290309	423577.8252732577	1954430.9493094753	212974.27951911584	211887.1730088966	1209511.3121821887	954478.9139048432	1107110.4420133457	203356.81325820406	2733234.1699590823	481467.27056240226	1161687.3116804736	1184483.062744399	3556700.373514132	855748.7229273681	2332038.488682273	3621443.6360228807	624822.4862703402
1838448.2435085655	2827047.6944095655	1929677.9237782669	503522.02632680826	4397988.968102458	1493485.2829463177	328651.3170460511	1192754.1823285925	2563502.696235195	986957.8719196944	1208670.2035521776	2112425.441362004	867614.7168004424	422655.32593038416	1952851.2452074585	212382.13414763586	211693.8349437632	1208860.171275557	954008.4968269599	1106505.5882564215	203227.3770447444	2732662.304347785	480893.6095477335	1160805.0234508766	1183816.7947625092	3555532.093076648	855371.756761544	2331651.1339993463	3619970.1128338245	624502.2474389763
1837884.7309641675	2825967.737182758	1928651.6067308355	503103.6973760967	4397082.286611909	1490035.5267499723	328478.12334649224	1192327.8041337098	2562438.0551689933	986770.4686646247	1208329.7027341658	2111623.765607615	867159.4168128028	421331.7609736502	1952070.4975885947	212201.37304015044	211401.22225130652	1208085.760926089	953471.1914199176	1106142.926866825	203088.26898083545	2732333.018641794	480656.4827904467	1156508.2472899358	1183421.6282684647	3555155.222278644	855130.2360831783	2331197.901572232	3618671.639761349	624237.9489713394
1836874.2693264408	2825316.22503608	1928253.2776086489	502817.78921502014	4391639.646153944	1489128.3006801296	328308.6326863653	1191773.7230718022	2561931.792342425	986055.9149309675	1208113.373455075	2110626.6387187866	866923.7407376046	420586.42671166384	1950175.1582542316	211918.91775152617	211162.92756207	1207094.696236324	952930.6394482718	1105414.3348892515	202930.15118087418	2732078.067738773	480406.1467380183	1155554.398730781	1182944.3275504094	3554543.7892218013	854799.4299374069	2330180.0464415564	3617867.9437822257	623603.4892556284
1836431.8456830995	2824787.449070401	1927978.6675489612	502460.91999617725	4390816.603264987	1487909.9880396146	328090.57443969726	1191425.236683953	2561306.6309707044	893401.3872297166	1207842.3912004505	2109815.1887628646	866670.5415434341	419955.2493097435	1948829.768099881	211701.775818205	210991.8421408116	1206625.9620892543	952509.0152568475	1103165.3520976112	202899.3924725742	2731637.5980227636	479500.32042158244	1154538.851406373	1182632.5806909846	3553934.9995224117	854496.6074632817	2329759.8825452817	3616878.6441568197	623083.7148637281
1835745.592208984	2823959.723732328	1926956.7147005557	502140.466826115	4388836.194632254	1486949.7795459006	327956.26086143655	1191358.7222230732	2560858.3958679354	892931.6542262434	1207399.8953624088	2109111.0200110828	866301.6866963819	419387.3157349118	1948289.5913354568	211654.68176238175	210704.50202139694	1205750.2782776668	952051.9724530313	1101506.16494782	202812.94339762878	2731235.017855544	479114.7659326211	1153800.8280652703	1182247.1963963485	3553490.4081642036	854333.1042176643	2329245.738729837	3616079.075255025	622699.9633688566
1835291.5694625832	2823336.542671413	1926617.4027776527	501937.20329569513	4387598.723596849	1486196.691145641	327794.8353249584	1191281.3292120846	2560382.084275694	891511.8261696359	1207020.3709761482	2107696.966498883	865986.8225038453	418702.36040997616	1947569.2530001022	211522.33806899833	210461.17951325502	1205082.4378489475	951249.3158095652	1100731.294200791	202622.36581411277	2730900.7619267483	478727.64066687366	1153392.145045755	1182080.6594874817	3553173.3794427896	853990.9211814235	2328783.338920851	3614826.6374379746	621609.4908992117
1834900.2205337046	2822892.198537347	1926239.5346584413	501675.5814385773	4386994.21091426	1485411.0167571995	327613.7897263848	1191207.8382625817	2559959.0132274395	889602.4782389653	1206697.006788421	2107271.2868650784	865566.1802651789	417996.96307065355	1947008.6443083747	211337.12401465353	210170.2705022021	1204639.8984075133	950655.7904907753	1099698.55660471	202465.70162215145	2730589.1107975263	478446.74529122806	1152724.1027950835	1181841.109318911	3552851.2720573847	853821.7050352404	2328109.9865357326	3614022.8635858498	621149.2777889547
1834511.4876084512	2822489.2097467105	1925777.917514665	501403.4045299185	4386295.368130765	1484923.654051618	327510.7341191632	1190948.8456291407	2559221.4611468026	889026.7738808343	1206142.1741201852	2106596.1240273262	865303.1416004107	417634.0937997907	1946261.831996765	211269.34934537465	209990.52500585222	1204175.001895443	950198.1430182625	1098825.4702754426	202465.70162215145	2730227.6495104306	478036.89675282134	1152251.9994344872	1181639.7045143254	3552408.7110964865	853666.4770786877	2327447.5791520914	3612879.282837445	620693.0666113019
1834415.0398344123	2821913.22700148	1925375.661085111	501233.47896809375	4385691.827967471	1484225.0616376598	327318.50954780594	1190787.0728623783	2558635.5193246473	888154.1304398277	1205863.1434548744	2106036.788302649	865138.0810223484	417064.1953180026	1944300.321377803	211166.12028737873	209682.97451173238	1203737.5051265846	949730.3649096795	1098376.6060239156	202351.10805370446	2729905.370459561	477832.73962264543	1151888.0994056	1181260.9284238222	3551765.8531843033	853426.5954981076	2326903.9838824836	3612168.7074845782	620411.778680002
1834131.098015459	2821469.757569027	1924993.3111047633	501119.2110002608	4384998.503046168	1483656.1236832142	327211.6548873799	1190759.1279569147	2558074.6423062137	887657.6769312433	1205690.6156340996	2105550.1724684313	864834.1249067542	416566.8922983186	1943284.8875017224	211062.78757340577	209467.96839858656	1203242.5644813762	949311.061814506	1097541.809562515	202216.11752584684	2729354.1289126575	477599.16627857496	1151295.832698935	1181050.2720264355	3551509.5584381274	853193.3873168038	2326651.8071442423	3611865.3842013446	620090.8273991031
1833960.3626583752	2820932.8871187707	1924569.048595119	500925.73124936735	4384238.284796739	1468790.6923433782	327172.6205553611	1190534.3283798057	2556993.9171465426	887239.2223787601	1205449.4195982318	2104874.193525669	864730.4851050059	416403.9031746276	1942409.7041693027	210931.87078389936	209221.95360117176	1202873.258920413	949158.0886677968	1096643.8998253539	202146.81651652267	2729209.195977212	477373.1468256435	1150692.8054401998	1180753.3506936403	3551306.720875166	852946.0926206929	2326420.2671846338	3611347.778178084	619739.8372607854
1833779.517621648	2820684.5107278978	1924247.6098776688	500704.67866980575	4383877.057515416	1468027.6688287882	326970.40854078037	1190239.7756875975	2556623.3299878477	886853.3602014133	1205179.8488028287	2104384.260448853	864387.7609890538	415998.3058801028	1940367.1275130857	210847.38324265703	209101.61068474385	1202648.6077382027	948916.1769517253	1095939.2033021438	202077.5106328453	2728868.4273346076	477199.29347741057	1150052.527997218	1180579.9074377217	3550463.790859141	852817.9231326352	2326082.7459895937	3610866.682748611	619340.8495551334
1833599.2473854446	2818130.1662204494	1923994.9001090163	500532.39783192455	4383307.405192344	1467553.3371314837	326770.9602129255	1190011.8539602873	2556231.5924548754	886308.296616935	1205028.7576849468	2103847.43338042	864219.6050695694	415827.9632468004	1938701.2911880016	210798.10201423205	208911.71508217615	1202286.0713018198	948725.7011787125	1095616.610704687	202009.45992991875	2728551.107747512	477026.30713059875	1149608.792918103	1180367.4426468874	3550083.6995098507	852722.3681896691	2325749.1419413914	3610339.443729201	619099.4316580888
1833416.4718093143	2817605.103026737	1923680.390371852	500288.17615568044	4382649.485300064	1467138.160744937	326627.8137551916	1189797.085401717	2556066.823990627	885953.6619041886	1204901.9524423026	2103128.9050094946	864077.3426528595	415550.89782833314	1938135.9780199565	210737.10983954865	208685.52204051657	1201956.028671774	948554.8052016859	1095297.7679433732	201898.26773470629	2728114.781718335	476819.90525749145	1149210.0769366901	1180256.729825869	3549621.3285580096	852440.78681134	2325469.0850418177	3609825.9737493126	618894.2042592786
1833292.6993659365	2817320.1572733857	1923454.8633113373	500080.6891321789	4382268.936007248	1466825.7117971517	326521.5847105839	1189716.9860127943	2555850.993068721	885690.1533329182	1204779.9147299435	2102815.7095562215	863807.4333105629	415307.2549193284	1937722.440061405	210416.6276562604	208481.34337236415	1201686.6356922588	948274.341557766	1094963.6222022332	201664.11484111726	2727802.0968782553	476662.7373695124	1142951.0980511864	1180047.1969210193	3549092.739730223	852284.7752365912	2325290.248697646	3608662.211689828	618778.5446711885
1833181.0328952791	2817043.2382495627	1923288.0278254347	499853.8076182299	4381972.643213274	1466388.0669553108	326429.9461027519	1189622.3415379198	2555115.5971105685	885377.7729351762	1204229.951223434	2102192.1219084016	863628.1345048937	415021.81745253777	1937342.9985870805	210291.48001602897	208329.1892687017	1200622.3261702587	947978.9334475853	1094701.842977327	201572.56852394211	2727440.308587739	476470.7649895663	1142454.6547407755	1179838.8689332346	3548756.5298239077	852100.7270196251	2324984.073188119	3607806.199128948	618574.8890246124
1833042.2740292733	2816702.656422906	1923110.9345043646	499695.59273843217	4381509.40301838	1466023.4756387875	326323.4704834574	1189502.4595271836	2554845.4877708633	885256.7893260341	1203770.633172179	2101831.346442291	863534.6650529341	414902.4357279846	1937030.8401304628	210206.25461458322	208140.59459159293	1200296.3923302747	947827.0833956623	1094237.3037389154	201423.41241267597	2727255.2657233016	476353.1928278193	1141966.5435383252	1179656.512131709	3548521.115447996	851913.5134429883	2324761.38161668	3607191.461868856	618290.8707235516
1832839.6092132926	2816519.7920833393	1922885.9501485198	499486.63131605205	4381086.943310072	1465518.9096438205	326187.3837430201	1189392.7353958525	2554684.2429340235	885067.2838153706	1203605.6444274478	2101573.077072247	863434.4094735215	414631.48746045	1936803.2725593362	210086.9647567891	207982.13006936826	1200050.947723313	947720.1685831451	1093968.1621733978	201291.09324682612	2727036.7087193667	476256.95251637866	1141700.3078463757	1179433.3951877102	3548229.854449637	851784.3768231694	2324448.576199379	3606742.4114053976	618026.2552089683
1832697.2148753253	2816253.1930309115	1922780.5889142726	499019.5763399754	4380776.671705899	1465197.9580451811	326135.8189089504	1189241.7401300357	2553476.051499418	884955.5325533606	1203504.0217831722	2101323.360464474	863299.1865242482	414357.5460178315	1936337.7461465918	210002.15327217992	207880.41579960976	1199642.1475723903	947571.7987910837	1093666.285691122	200974.98500670862	2726810.8859693883	476166.4115231109	1141457.7229390857	1179327.4247683177	3547987.932297662	851629.5367318932	2324140.0889164857	3606277.5104628494	617826.9030345493
1832581.590178683	2815931.2237647707	1922399.9272098956	498880.6178991234	4380436.585754294	1464943.6978172457	326078.3814799815	1189106.199207695	2553251.289168149	884487.0592288253	1203413.7742764903	2100989.4902041066	863198.4045618114	412581.8182227943	1935527.196474704	209931.10458515715	207642.22718712996	1199366.501858224	947404.7996076656	1093351.8962501115	200866.4240642698	2726603.713518927	476107.72882116097	1141148.322437363	1178288.021728161	3547740.899963239	851526.9417446149	2323930.984408441	3606061.8802521965	617647.8853317735
1832498.3545180878	2815728.7231517723	1922203.2684711972	498747.9010048313	4380203.4741891185	1464719.3041719964	325940.3142291932	1188989.5529562987	2553122.886690692	884304.2485445117	1203316.0611611754	2100759.011333864	863063.7044079388	412417.091182412	1935329.1553307741	209707.85585216957	207321.75614094362	1199027.9234788138	947195.7471556517	1093155.7434761166	200799.66365251743	2726513.002398391	475786.68052757194	1140974.7734467331	1178121.939159988	3547477.2074967083	851424.733621866	2323792.629202395	3605664.366055937	617503.5165531079
1832433.9362126275	2815572.006871001	1922069.673869379	497432.66369691934	4380029.590487757	1464515.9529164955	325920.2954504901	1188940.8769360615	2552887.7759054033	884249.9085586775	1203171.0441710018	2100418.180304982	862915.8791573545	412276.57280202187	1934981.0088446764	209655.95771981796	207226.33776930117	1198855.0430763175	947033.2456073586	1092901.9616119463	200704.64110794486	2726379.5895895087	475676.1196929519	1140749.5624106831	1178026.0805883931	3547295.5771875517	851318.6554579787	2323661.6073897276	3605332.592817088	617348.9782304547
1832132.1931039314	2815405.2184579824	1921936.195619792	497282.43697784626	4379784.821239379	1464292.765464485	325826.308361176	1188870.6091567131	2552694.244824641	884118.7500888053	1203000.1099878342	2100263.4088934064	862736.0631328039	412084.331137335	1934687.6835961055	209609.50506341018	207103.20203895992	1198697.6273148698	946971.3842722599	1092655.745463249	200659.5054503769	2726263.4508915027	475594.2400106817	1140497.4649135415	1177889.5135373687	3547153.31137461	851267.6234379864	2323243.2082959386	3605152.3075973815	617140.4849294788
1832069.1324374427	2815294.4088479034	1921830.3389656555	497170.72733873717	4379137.039972003	1463709.8573107366	325792.66990634444	1188762.9405798637	2552459.3161101397	883990.4834273655	1202916.0963244261	2100027.3061562544	862628.446114321	411925.03968192893	1934487.3485451494	209540.69921744135	207069.77064333996	1198472.4557445252	946835.360165299	1092541.0529818311	200602.84423473224	2726114.9738650103	475515.184414404	1140309.7499389756	1177757.872958836	3546909.1829109187	851180.47767164	2323116.2403885243	3604708.097197261	617022.8290122004
1831982.5766673503	2815163.667208275	1920704.3332630938	497120.5064622017	4378903.034096104	1463482.6951671052	325721.3054059222	1188706.4535210954	2552274.8468008135	883737.2058577159	1202852.7880238583	2099839.7681882833	862555.8851515542	411755.1610583517	1934317.559721324	209489.21535890212	206907.49250846132	1198265.9965530008	946691.2414352384	1092472.1440913538	200521.6597563818	2726012.6775828595	475428.6989216444	1140089.7402716472	1177673.5707279725	3546741.8759364747	851051.2868651518	2322625.7154301503	3604508.3179168245	616862.8051593032
1831891.2722616114	2815017.742158603	1920584.4030682873	497059.5456924063	4378666.267499471	1463351.5363926229	325683.31179402326	1188630.2912059182	2552179.8295082645	883689.9927234144	1202766.1761289234	2099630.99327957	862436.178959426	411633.9795117427	1934035.0855705347	209447.09083511622	206834.89606695218	1197946.2136781074	946568.5982168323	1092356.0281885106	200485.30434152586	2725936.52889335	475367.84474479227	1139931.5615099957	1177583.95646275	3546608.8955344325	850582.3480738106	2322451.581611132	3604311.455369083	616739.384650122
1831814.663680242	2814938.763977526	1920485.4191634343	496987.63321648026	4378429.338107405	1463203.7919225215	325636.7659967431	1188578.1243894985	2551984.378546691	883546.7272726805	1202724.9400338777	2099398.9717005	862341.7213855811	411568.63814026356	1933833.0456480333	209410.46240117235	206789.89056412544	1197809.348641849	946478.6826978502	1092281.4276115086	200457.16915095545	2725799.4173023156	475338.7729395637	1139818.247504427	1177519.6910172733	3546464.161142109	850510.6627870084	2322353.7798418114	3604087.5459125564	616385.9404787078
1831779.3426209218	2814845.5954431416	1920396.660907088	496935.84656757803	4378286.858859616	1463044.6455289882	325584.2310915591	1188522.6243458823	2551883.8796725986	883467.5009879753	1202675.2959490477	2099293.7385613807	862293.447195811	411413.88254027936	1933722.0199053823	209368.00419549295	206731.48543727744	1197714.8543814514	946361.2177931452	1092189.679737424	200374.85245016986	2725732.7215866954	475275.17024061177	1139721.169235848	1177461.1843761266	3546342.3743418874	850401.8539355901	2322246.0763314874	3603879.8166357013	616276.8797489927
1831729.1490915674	2814772.918716139	1920333.7729469223	496896.4151039047	4378141.287179557	1462908.4830218004	325539.78532207425	1188463.293148015	2551712.8199028345	883416.1415235066	1202631.879392837	2099173.6154672652	862240.9950401083	411312.4902534711	1933525.2541562414	209329.8431799512	206687.51087735425	1197619.175254828	946295.1075718307	1092133.407689542	200345.97338369978	2725677.7929159966	475230.9849556987	1139676.8481738432	1177403.0649229477	3546236.966223756	850168.8281303395	2322124.181486273	3603699.7241192455	616195.9009369989
1831686.4333560474	2814653.349569269	1920270.6469653363	496833.11191236647	4378022.730150591	1462771.8209540683	325506.91374729585	1188419.6195436742	2551628.349406605	883366.7671356201	1202588.1645265913	2099052.7668948164	862175.2448035518	411249.0012198945	1933413.0957847198	209295.26652888983	206632.0682980025	1197468.3730203602	946221.9246610448	1092042.1941137	200327.0381542607	2725628.630090036	475202.5965397998	1139562.0668454985	1177365.2070749835	3546162.916017923	850119.1469322746	2322021.2257022597	3603559.1943092635	616135.4920055885
1831639.2337070243	2814547.687273921	1920211.250148524	496798.6254918403	4377915.5257006185	1462558.6652405711	325480.94997006445	1188384.5919389694	2551550.2479300606	883321.4153910559	1202554.594956778	2098980.883895281	862147.3234596577	411167.3168913227	1933272.1469941891	209269.1929919306	206596.38024502737	1197382.001002594	946122.7808457689	1091969.6988691143	200309.01319952955	2725601.806183334	475170.932020534	1139462.9863059162	1177310.054108985	3545992.158531944	850081.2556724213	2321940.8355718157	3603399.9404113377	616047.487630791
1831592.035322293	2814500.0909629203	1920164.2351931452	496762.08770470205	4377847.417531137	1462505.9596243883	325460.7730997895	1188343.9325811109	2551489.506394824	883271.4020028573	1202519.0986158252	2098926.450514683	862110.5770752344	411101.7989017306	1933146.2673509496	209233.75973516607	206565.29220774648	1197324.413559524	946071.4642769756	1091937.3833059769	200275.348857439	2725558.243219069	475138.83370103023	1139384.2477994761	1177277.0856257095	3545932.4457084695	850008.2719279024	2321870.19615302	3603298.5976504344	615999.3366031226
1831571.1038319224	2814415.269939832	1919997.1351165997	496735.3414357696	4377761.472852056	1462446.4716551378	325413.977142125	1188298.178689842	2551438.973389686	883198.5204806054	1202484.5244856912	2098874.933959929	862058.4504450168	410419.92482287	1933024.9471172588	209217.3429007948	206439.53022952605	1197283.8556188848	946004.8127488169	1091878.222938703	200258.82901982928	2725526.679488919	475113.74677792727	1139302.0164875793	1177251.189994747	3545874.1801407686	849956.3451253629	2321820.27522799	3602994.365681169	615958.4724357466
1831538.7657685576	2814358.711967754	1919959.5484771542	496711.1877150931	4377668.921287624	1462382.5055734934	325399.76010301604	1188272.8892093722	2551392.3933294136	883150.6772903682	1202468.4947091925	2098823.279602562	862034.7448532169	410376.51723249425	1932948.5479275633	209206.2227253196	206369.33050359745	1197218.8813344128	945966.7221295108	1091840.088198479	200237.7206310209	2725478.4228430376	475092.75055559684	1139239.605805884	1177223.8568754687	3545839.292102189	849928.0646680979	2321059.516319676	3602903.8511596764	615895.3111486208
1831526.5738296118	2814313.3706955495	1919910.7601069924	496653.80069384363	4377607.311084196	1462329.6419196196	325390.09011641657	1188248.4954977934	2551335.0172238243	883125.2272240644	1202442.3901111032	2098779.123003001	862018.0271687007	410339.90391513525	1932889.7560709151	209158.90852088734	206344.45757269347	1197178.2115993274	945921.8678107666	1091807.3448797087	200225.80321367097	2725196.7796889395	475071.27837626304	1139191.08322297	1177196.5959440854	3545795.3974821237	849523.2827529156	2321015.6593115353	3602834.0527423024	615862.9276019002
1831505.2648880319	2814262.4317217907	1919885.7935566383	496562.25912242226	4377554.775153616	1462300.678600801	325381.5567973437	1188229.9185934658	2551289.270967661	883103.0481938819	1202421.0005243134	2098755.6273626573	861995.0167602678	410299.799986116	1932844.9772977438	209144.68504424932	206279.6173844984	1197138.296061389	945878.30511727	1091790.0325508686	200218.14737470337	2725168.758557646	475053.69826156273	1139157.3534103679	1177177.165615124	3545758.07678991	849496.471420614	2320979.237613173	3602788.0670311884	615828.1951871942
1831488.4400341061	2814227.20468602	1919862.34558886	496544.8626749599	4377512.24054028	1462271.5652626369	325371.64396273333	1188218.4358253803	2551252.0325202798	883084.7918000482	1202410.7699447363	2098692.3939921022	861979.8855827667	410277.2868181912	1932811.5535087315	209133.38027787246	206265.1034280061	1197107.132666491	945848.4117730132	1091724.1707124172	200206.96958727553	2725143.96765098	475042.5282058903	1139121.419789004	1177162.4945191925	3545727.1422636434	849479.6348532551	2320943.628975615	3602739.4599753325	615798.6151043803
1831474.7098418672	2814205.672232155	1919850.6557882864	496528.69806975214	4377481.381556509	1462244.1871726254	325365.45116511843	1188205.6160947832	2551227.024855825	883063.6139464342	1202397.58996571	2098662.289987878	861964.7653054678	410256.9319991026	1932780.5852554378	209125.78274006632	206250.04740570663	1197080.352177616	945829.2476778167	1091707.066977786	200201.59871220446	2725129.129731974	474988.9085641108	1139094.9631288315	1177144.881097901	3545709.7607061523	849458.5772037122	2320923.028288289	3602701.764922583	615777.9137917783
1831466.190125934	2814181.063153579	1919837.3417305457	496519.69394247886	4377461.691236111	1462226.0154565969	325359.8810061574	1188193.5570383687	2551206.3500448405	883000.2882901486	1202387.1057684652	2098641.418697711	861955.7335082751	410243.9114805046	1932750.8907718784	209120.2902646368	206242.62436828602	1197060.3746498567	945808.48695353	1091699.3718259109	200195.65264075305	2725120.8539990755	474978.9821321783	1139069.6320184285	1177130.0066477251	3545696.0235968465	849445.6729486878	2320900.1030129166	3602672.6784464945	615764.171717348
1831458.1487192048	2814167.761346205	1919828.040972954	496511.275088878	4377440.560008851	1462212.772318403	325356.460708737	1188187.8902696387	2551194.347959158	882989.0445770398	1202378.1948898046	2098630.8610944347	861946.9790177366	410235.6766295	1932736.4771770812	209116.11640323096	206236.16545994676	1197041.6693363807	945799.8779474719	1091686.5722482014	200191.06489422324	2725066.4793561255	474972.17250006483	1139052.1721800049	1177122.7532989096	3545637.4208800728	849436.8567250017	2320884.4847076195	3602656.77741207	615752.5601496439
1831455.2774303178	2814157.5345381005	1919820.875750081	496504.8977067653	4377429.759627089	1462207.7238726676	325354.3194349365	1188183.9684675864	2551185.79707659	882980.9665390003	1202374.1158485152	2098620.9999780003	861941.9799216364	410230.00482785114	1932721.0485398455	209114.01930497595	206229.49534316396	1197028.551213581	945792.230781412	1091680.2971055051	200188.1039765539	2725057.4005060405	474967.30524182797	1139040.4200124473	1177115.5299247315	3545627.875415988	849432.9955243431	2320877.266541271	3602640.7495476115	615746.1482721798
1831452.0625232544	2814151.780554793	1919814.9427348587	496502.0970818052	4377422.00646265	1462202.6362989815	325329.92906793853	1188181.4510156363	2551179.1859862204	882977.733762644	1202371.7067916396	2098615.2878860426	861938.7249385368	410226.1787899009	1932715.4853742376	209111.8422044267	206225.69879943616	1197022.2360271737	945786.2737699512	1091676.5539402326	200185.55493128055	2725053.71645737	474965.336035636	1139034.3412689662	1177112.7811522884	3545621.6443637633	849428.419799716	2320873.096928621	3602631.2331893	615740.2036212302
1831450.5799721933	2814149.343949405	1919812.7371920769	496500.3796671374	4377417.00729923	1462198.7066443441	325329.2190496718	1188179.9705466013	2551176.077471946	882975.4708066888	1202369.9267356116	2098612.335292437	861937.2127525024	410223.4295408302	1932710.6107305961	209110.73332287534	206224.49713771217	1197019.0300642499	945782.5998178775	1091674.352545998	200184.68458181078	2725051.183289909	474963.4309544712	1139031.8152851132	1177110.8285867758	3545618.021222994	849426.1115823888	2320869.477623223	3602626.8538282663	615737.658726735
1831449.8227589626	2814147.618904342	1919811.415113111	496499.2878085049	4377414.817466232	1462197.2923653433	325328.45869207877	1188179.0334450735	2551174.688757244	882974.2832479537	1202369.120229945	2098611.2514347034	861936.2219608105	410222.33519209764	1932707.6218643605	209110.18118959968	206223.74379246993	1197017.4535914536	945781.3306088217	1091673.1821345778	200184.20783303812	2725050.139574951	474962.7082808376	1139030.3716178741	1177110.0504833977	3545616.8848333717	849425.3960922654	2320867.9323616214	3602624.3159741885	615736.7021835019
