# Supplementary material for: An improved FOX optimization algorithm using adaptive exploration and exploitation for global optimization
Source: PLoS One. 2025 Sep 18;20(9):e0331965. doi: 10.1371/journal.pone.0331965 (PMC12445531; doi:10.1371/journal.pone.0331965)
Supplement: S2 File — This compressed file contains all the results of the conducted experiments. Each main directory within the archive includes three subdirectories: Analysis, best_fit, and convergence. The best_fit and convergence folders contain the raw experimental data obtained from 30 independent runs. The Analysis folder includes tables and figures derived from these raw results. These files can be used to reproduce and further analyze the results presented in the manuscript. (ZIP) [file pone.0331965.s002.zip › cec2017/convergence/IFOX/C17F19.csv]

trial_1	trial_2	trial_3	trial_4	trial_5	trial_6	trial_7	trial_8	trial_9	trial_10	trial_11	trial_12	trial_13	trial_14	trial_15	trial_16	trial_17	trial_18	trial_19	trial_20	trial_21	trial_22	trial_23	trial_24	trial_25	trial_26	trial_27	trial_28	trial_29	trial_30
14819.885231871398	22085.066884876345	23967.673225476323	30105.286249489724	26442.07872128371	25344.801700216616	26273.574983362294	23382.741820907708	28370.253433303646	24790.891390376404	25875.43127076621	12432.94775480824	18408.94651662279	33353.95919142671	27709.480583476885	24095.931166240254	20738.92723118179	22222.161631384395	31998.523392326657	21697.50110890992	17311.019769843657	22696.084465882846	24114.737098802245	30200.478320355018	30225.21543891394	24865.660841803026	15918.575465046322	27854.22163501008	19619.06572099307	12953.194084032395
14132.688224920132	20043.661146452567	12641.38675148079	28898.95194283728	18266.742933719863	20513.040450035725	22927.345373937365	21357.291539347036	22886.447931211114	18528.866952727898	23444.9815583864	9294.836634105315	13436.628883234074	26088.909396275314	25636.83988335239	24095.931166240254	19631.074488508937	21630.627679022986	27912.254574786224	20983.589653100098	13372.997947400336	22080.098325233965	16260.775903833623	26797.7288573449	29913.813605881398	22416.21351257043	15252.333280140854	25833.811487405925	16207.623669026825	12306.763486455102
14057.111569744186	18719.991595921	12641.38675148079	25379.582940389315	16649.704267082125	20130.82298698098	16155.47201526081	20141.814569437334	17339.632144747222	17076.42515282626	22087.06496904138	9294.836634105315	13207.916988690184	25028.731205031287	25342.688356944043	23546.263290286097	19221.528049312958	20974.706775983657	24564.390880075694	20472.071275129023	13372.997947400336	22072.31329332211	14357.981818574855	24571.796010657294	28043.070838366766	20905.555870426164	14424.739266036004	23881.316217736436	16207.623669026825	12306.763486455102
13097.837470727456	18683.928023697976	12153.18802644305	22227.834597496898	16607.176647965167	19830.840557977994	13216.666182892857	19751.618810978136	15245.230082625456	15939.416964246531	21879.059489306648	7657.9993099555195	13207.916988690184	23101.029168952573	24146.893373334686	17183.771305634917	19221.528049312958	20802.332333198512	22749.507975706947	19382.70854237952	13304.24563561926	21805.80662003761	13308.618234287233	24124.193731037714	26891.31593073363	20671.51677318904	14424.739266036004	23235.966856295257	15621.634362046241	12306.763486455102
10564.556032230517	18674.321418814507	11952.338791424232	20005.82980735744	16607.176647965167	19089.353811800993	12271.457353483524	19038.733368836525	11649.175092907657	14917.628331271426	21879.059489306648	7657.9993099555195	13191.998147999017	18190.92844566716	24146.893373334686	13616.958587044955	19221.528049312958	20802.332333198512	22242.901880412544	18233.950107217224	13304.24563561926	20683.545214333877	11033.880741354018	24124.193731037714	24381.027968618084	19903.540133971208	14424.739266036004	23235.966856295257	14973.262088564592	11742.684099079215
10564.556032230517	15346.385354668559	11952.338791424232	19332.42876431734	16607.176647965167	15463.887664474008	11790.074850625932	19038.733368836525	11649.175092907657	13880.694569876849	16858.441338255678	7594.598388495305	11290.670915615225	15016.777423567923	23601.975292706196	11999.962237516247	18075.48245999142	20443.622176834426	22073.923606836288	16992.435682179705	12652.465841062145	20399.21976632101	11011.39076317976	24124.193731037714	20314.434766525086	16044.131648756244	12451.356450440195	21424.81472115273	13544.000352065668	10576.721673065778
10564.556032230517	14814.715608480092	11687.625385069832	16584.3644732236	16076.397725673973	15463.887664474008	11739.149085145425	19038.733368836525	11649.175092907657	13646.635978432343	15192.627108485345	7262.598897371754	10552.504331618815	13163.993479710985	23601.975292706196	10635.352362381465	17918.421561098112	20443.622176834426	22073.923606836288	16992.435682179705	12652.465841062145	19508.52212086057	8800.377378991274	23317.920594255487	20314.434766525086	13149.284131392254	9820.603697844363	21164.27050734011	13143.525943755692	10560.180638847321
10564.556032230517	11558.357200755605	11545.425590829826	14549.376453207718	14887.961788785366	15463.887664474008	11480.619027335908	18841.700297708892	11649.175092907657	11522.062613356964	14789.66723560681	7262.598897371754	10240.233990190283	10589.466690468818	23325.584517407147	10635.352362381465	14649.185225586885	20443.622176834426	20356.469616661383	16401.36447224477	11708.261595882668	12803.742578605888	8294.597777357543	22508.124617123358	17922.806501204912	10416.39461810247	9693.578641918037	20153.188642947913	13133.187021485275	9851.76405521436
9962.783029646922	11275.65539749623	11502.53352046583	13483.193574754183	14887.961788785366	14470.410933135445	9750.868133720254	18841.700297708892	11649.175092907657	10956.73810342457	14390.912408974222	7262.598897371754	9956.527775581486	10456.678272114505	23325.584517407147	10477.56497806985	13791.681791279743	17206.436351689124	15340.898485296237	14195.284552506932	10087.52864751455	12537.494312048519	8294.597777357543	20335.476932527774	17083.96122983027	10416.39461810247	9450.993082330206	19955.194756063665	13133.187021485275	9369.364866744338
9467.006128914501	10523.011422055104	10814.442212865262	12631.721485839282	14787.917853070227	14470.410933135445	9647.542671948857	18660.792869400186	11179.42675603126	10819.773834963158	14390.912408974222	6486.395889587923	9867.896334878275	10193.83349372776	23325.584517407147	8907.943849885116	11068.569955938377	15684.555721666888	15089.883797667542	14195.284552506932	9365.649394100014	10488.2441273696	8096.124809430049	20335.476932527774	15850.33940810075	10416.39461810247	9450.993082330206	19955.194756063665	13133.187021485275	9137.180896801041
9467.006128914501	9616.734680299112	10122.546800935059	12469.273236145764	11281.72467883315	14470.410933135445	8522.388839590296	17778.584869774848	11015.382008973093	10239.852389826372	14198.763412580585	5972.4682914174955	9155.882113238578	9466.9739768522	22902.98715752222	7922.116101015259	10278.13523174436	12297.235949519023	10904.893504326536	13848.998046845942	9365.649394100014	8278.646758928066	8096.124809430049	19864.60739182924	15850.33940810075	10375.868880057891	9450.993082330206	14446.858354381247	13133.187021485275	9137.180896801041
9467.006128914501	9616.734680299112	9261.58306326589	10435.50453609815	9191.935193332463	14464.663254059697	7986.277887968933	17328.30828988079	10911.680442866937	10239.852389826372	14198.763412580585	5702.027363286628	9155.882113238578	9145.843046053862	22369.486783363813	7558.451681384598	10095.877290836157	12297.235949519023	10164.067659589417	13848.998046845942	9285.307272904392	6979.497723026406	7677.513879237874	18810.574948611	15850.33940810075	10375.868880057891	8808.452752002177	14446.858354381247	13133.187021485275	9137.180896801041
9467.006128914501	9097.228264226014	9261.58306326589	10435.50453609815	9191.935193332463	14464.663254059697	7714.928290753454	17328.30828988079	10648.117609190613	9586.579059315634	14198.763412580585	5702.027363286628	9061.398017890748	9145.843046053862	22042.504473795583	7344.763934311741	10095.877290836157	10520.893817454962	9083.758597298045	13143.834543713694	8578.72908797636	6956.355205176861	7677.513879237874	18810.574948611	14981.941984271789	10195.220863963774	8630.298758064975	14189.598898733693	13133.187021485275	9137.180896801041
9368.590880106833	9097.228264226014	9261.58306326589	10370.952123222212	8830.323782412952	14464.663254059697	7651.3132659205285	14276.24936672009	10648.117609190613	8535.646779151359	14198.763412580585	5702.027363286628	8482.942846332533	9145.843046053862	19370.848475833605	7344.763934311741	10095.877290836157	10368.50482133229	9083.758597298045	12394.711990448088	8257.78841099143	6600.463554295842	7677.513879237874	18810.574948611	14981.941984271789	9929.619381522458	8554.518626446323	14062.760483036955	13133.187021485275	9137.180896801041
9368.590880106833	8898.688694810238	9261.58306326589	10060.777417830926	8830.323782412952	13938.255256077968	7639.5763477662385	10083.752963685227	10407.39575310359	7168.294162848499	14198.763412580585	5577.608194038861	8375.117113073195	9110.131640898764	19370.848475833605	6800.806813589338	10090.133494268712	10368.50482133229	9083.758597298045	12394.711990448088	8107.2539813560925	6600.463554295842	7513.110179707595	15953.904394520368	14070.194901012448	9929.619381522458	8234.774022321646	13980.160363492954	13133.187021485275	9051.959524141079
9368.590880106833	8898.688694810238	9261.58306326589	10032.238729818338	8830.323782412952	13938.255256077968	7639.5763477662385	10083.752963685227	10051.964632610678	6116.162213143211	13793.211470630327	5387.303448496947	8375.117113073195	9099.092624638717	18924.19771605428	6616.499940349828	10090.133494268712	10368.50482133229	8903.87065747891	12394.711990448088	8107.2539813560925	6554.609137269378	7513.110179707595	12559.89514670057	12788.33417657551	9929.619381522458	7818.538579756401	13980.160363492954	13133.187021485275	8502.62229545119
9368.590880106833	8571.930734423073	8964.722150526854	9892.395132796591	8830.323782412952	13745.16045847039	7639.5763477662385	10031.096689831593	9247.760232351455	6116.162213143211	12571.396580246586	5166.8223989082035	8102.881363858014	8140.62384176545	18924.19771605428	6616.499940349828	8968.699685368942	10368.50482133229	8903.87065747891	12394.711990448088	7803.221332020482	6543.927369397177	7400.446401915005	12390.194810213681	12428.173078514807	9813.170788657586	7781.941204246426	12423.077251264589	12668.14796023071	8256.27401893515
9368.590880106833	8501.155181860264	8955.047144910604	9643.12630199542	8523.008738440878	13401.149098826541	7639.5763477662385	9994.866126195797	8257.79023087419	6116.162213143211	12214.536718861007	5166.8223989082035	7802.0403178809	8140.62384176545	18924.19771605428	6581.6745379829235	8432.918314169725	10368.50482133229	8903.87065747891	11890.872730887528	7630.036677217392	6543.927369397177	7131.882599502764	11688.551182702271	12428.173078514807	9670.491304657338	7105.734626356371	9966.38059169125	12668.14796023071	8256.27401893515
9164.679431445269	6546.406058111403	8256.720763575311	9643.12630199542	8307.663042030903	13401.149098826541	7337.285844889039	9399.472010603811	8242.414283569764	6116.162213143211	12214.536718861007	5166.8223989082035	7726.971291605878	7572.880486453997	18924.19771605428	6581.6745379829235	8254.973443710971	10368.50482133229	8903.87065747891	11890.872730887528	7630.036677217392	6543.927369397177	7131.882599502764	11688.551182702271	11488.474650941675	9646.97547313878	7105.734626356371	8885.299731672509	12668.14796023071	7948.581857120033
9164.679431445269	6358.151522965873	8256.720763575311	9605.844861525526	7890.03627241107	12982.293782395309	7206.282091823522	9377.447651498062	8225.722514822	5961.569836238408	11993.644427093926	5166.8223989082035	7532.605731403111	6886.830681410134	16712.06540629331	6431.624831961044	8254.973443710971	10148.458364478382	8903.87065747891	11890.872730887528	7630.036677217392	6543.927369397177	7131.882599502764	10849.270997788233	11488.474650941675	8810.606630254098	7105.734626356371	8191.819442179328	12668.14796023071	7535.634317874983
9164.679431445269	6358.151522965873	8086.8582224534475	9318.24929181203	7172.199559601719	12973.885274393411	7206.282091823522	9259.425428428814	8225.722514822	5961.569836238408	11901.31559063261	5166.8223989082035	7532.605731403111	6886.830681410134	12010.184284007295	6297.890376116219	8125.094508005052	9297.200335510895	8875.10694022346	11547.356176850923	7594.878771261222	6543.927369397177	7131.882599502764	10114.781077718968	10921.69875146517	7784.9511658621395	6985.169507471401	8116.624678108481	12668.14796023071	7279.028787445902
9164.679431445269	6358.151522965873	7041.067485152708	8630.363255092845	7172.199559601719	12973.885274393411	7028.03096972959	9115.169832388885	7901.311300235593	5961.569836238408	11720.180437902847	5166.8223989082035	7532.605731403111	6705.931914260267	11611.14221619555	6297.890376116219	8125.094508005052	8940.831895210973	8763.602837816288	11292.039029545935	7594.878771261222	6543.927369397177	7131.882599502764	8982.000720060376	10060.270990280645	7784.9511658621395	6546.525847349594	7985.854074243599	12668.14796023071	7279.028787445902
9164.679431445269	6358.151522965873	7032.8701127587	8562.20523518683	6797.754902557668	12957.021772798933	7008.092911911477	8949.670239459883	7881.309339778705	5905.251799825513	11645.59826302509	5166.8223989082035	6922.221982710423	6668.820457720749	11189.74692682267	6279.208339122529	8125.094508005052	8940.831895210973	8763.602837816288	11023.207070749531	7594.878771261222	6543.927369397177	7131.882599502764	8772.567738952523	9384.038998340196	7784.9511658621395	6318.17028952252	7911.7296807749735	12668.14796023071	7279.028787445902
9164.679431445269	6358.151522965873	7032.8701127587	8562.20523518683	5578.367599980634	12957.021772798933	7001.534320637192	8512.91805460398	7881.309339778705	5905.251799825513	11337.680065003871	5166.8223989082035	6833.136406635642	6668.820457720749	11189.74692682267	6064.603107382917	8125.094508005052	8508.220723227969	8763.602837816288	11023.207070749531	7490.382938691134	6543.927369397177	7131.882599502764	8540.33566101723	8134.825779554169	7784.9511658621395	6284.2961074445375	7852.815332948956	12668.14796023071	7279.028787445902
9083.990820000829	6358.151522965873	7032.8701127587	8528.92302659823	5578.367599980634	12429.390047807561	7001.534320637192	7303.370635941352	7290.847613395365	5905.251799825513	11235.57888551275	5166.8223989082035	6686.639271886821	6668.820457720749	11189.74692682267	5536.800028909025	7626.956584913042	8508.220723227969	8763.602837816288	11023.207070749531	7490.382938691134	6507.751386321369	6989.852933910009	8504.561282606886	7517.283220528077	7784.9511658621395	6284.2961074445375	7325.704785711116	12668.14796023071	7279.028787445902
8993.061857762716	6358.151522965873	7032.8701127587	8456.589983186637	5578.367599980634	11128.150659297526	6769.618192206412	7303.370635941352	6884.136552959769	5905.251799825513	11235.57888551275	5166.8223989082035	6686.639271886821	6668.820457720749	11189.74692682267	4987.333546040794	7626.956584913042	8500.335395751988	8763.602837816288	11023.207070749531	7458.588395462758	6507.751386321369	6989.852933910009	8452.788422106132	7433.540629763196	7784.9511658621395	6274.600103997314	6666.299736224009	12668.14796023071	7279.028787445902
7948.904012920301	6358.151522965873	7032.8701127587	8456.589983186637	5578.367599980634	10947.801389355205	6479.038449175655	7098.767497616035	6884.136552959769	5905.251799825513	11235.57888551275	5166.8223989082035	6686.639271886821	6274.603059546017	10232.444686551993	4987.333546040794	7626.956584913042	8245.574854782117	8704.276889308105	11023.207070749531	7458.588395462758	6115.4038579100925	6989.852933910009	8452.788422106132	6928.460617347019	7784.9511658621395	6034.595961555013	6666.299736224009	12668.14796023071	7030.668889377393
7948.904012920301	6358.151522965873	7032.8701127587	8340.460833437173	5578.367599980634	10464.953574392614	6479.038449175655	6958.702046203032	6330.812893689034	5905.251799825513	11235.57888551275	5022.909494585172	6686.639271886821	6165.370095942933	10232.444686551993	4987.333546040794	7559.9572002471605	7527.662794440086	8159.963516254159	10882.622837562896	7458.588395462758	6050.33162101014	6989.852933910009	7992.424020068219	6928.460617347019	7688.871335687179	5873.172361803097	6378.800436739445	12668.14796023071	7030.668889377393
7699.659469999494	6342.830949049365	6936.013188404733	8123.020632301317	5578.367599980634	10326.894666285272	6479.038449175655	6935.306262908844	6238.876528140247	5905.251799825513	11235.57888551275	5022.909494585172	6686.639271886821	6165.370095942933	9440.445510304431	4930.21038880356	7492.902260007731	7083.417637641641	7860.4538590729935	10882.622837562896	7458.588395462758	5757.289260884004	6989.852933910009	7961.862096331341	6610.5559740239005	7688.871335687179	5873.172361803097	6378.800436739445	12668.14796023071	7030.668889377393
7666.308931195192	6221.3353913682	6626.192757104865	8123.020632301317	5578.367599980634	10326.894666285272	6479.038449175655	6653.391499511338	6238.876528140247	5905.251799825513	11235.57888551275	5022.909494585172	6686.639271886821	6165.370095942933	9181.0996847571	4644.285752210747	7268.24889281302	6826.597894120621	7711.399627435331	10882.622837562896	7455.8963993505395	5757.289260884004	6721.217649896107	7961.862096331341	6374.256804802652	7681.181344193443	5873.172361803097	6323.8193803686745	12668.14796023071	7030.668889377393
7666.308931195192	6069.27526315674	6626.192757104865	8056.0068627767105	5457.116480671926	10187.633116722776	6479.038449175655	6538.029322889072	6238.876528140247	5905.251799825513	11235.57888551275	5022.909494585172	6464.697010874929	6084.537767052019	9181.0996847571	4644.285752210747	6509.945394598214	5824.756842284788	6856.51870367346	10882.622837562896	6962.865839035602	5727.629937581114	6463.80014497621	7961.862096331341	6374.256804802652	7466.700305903376	5873.172361803097	6314.914951359687	12668.14796023071	7030.668889377393
7666.308931195192	5329.1235650200815	6626.192757104865	8056.0068627767105	5224.254007141422	10187.633116722776	6266.471827079013	6538.029322889072	6238.876528140247	5905.251799825513	11135.362881134182	5022.909494585172	6373.301027247268	5908.7815709452825	9006.110582226836	4644.285752210747	6458.606833523181	5445.273503644183	6856.51870367346	10386.402582116187	6962.865839035602	5673.545668097922	6246.382577109576	7692.273589315004	6374.256804802652	7466.700305903376	5873.172361803097	6204.801319919222	12467.732148398629	6974.204571653965
7666.308931195192	5044.123242590847	6626.192757104865	8056.0068627767105	5224.254007141422	9976.618177225118	6039.620023529558	6416.102975652212	6238.876528140247	5905.251799825513	10441.126208608712	4822.514081086141	6099.633264837272	5908.7815709452825	8829.729585785077	4644.285752210747	6398.437794500229	5389.022929820645	6848.495376575757	10386.402582116187	6796.0881257327765	5673.545668097922	5930.553671565977	7692.273589315004	6263.107834310957	7466.700305903376	5806.151157115895	5645.200313875134	10565.002481266034	6974.204571653965
7666.308931195192	4991.433407483391	6626.192757104865	8056.0068627767105	5224.254007141422	9976.618177225118	6039.620023529558	6125.51300251811	6238.876528140247	5905.251799825513	10193.521675971946	4822.514081086141	5940.120015231082	5908.7815709452825	8829.729585785077	4644.285752210747	5813.691499762124	5354.354641591397	6354.033001955988	10386.402582116187	6796.0881257327765	5673.545668097922	5930.553671565977	7565.206596162616	6131.265015226041	7466.700305903376	5671.453715939566	5244.552459839616	10537.552218988738	6974.204571653965
7289.37212720794	4991.433407483391	6626.192757104865	7888.949819484574	5224.254007141422	9976.618177225118	6039.620023529558	5971.335208951332	6238.876528140247	5905.251799825513	10193.521675971946	4822.514081086141	5940.120015231082	5908.7815709452825	8566.707839039183	4644.285752210747	5799.626870640016	5354.354641591397	6132.749087446016	9994.545973415446	6698.227255511055	5673.545668097922	5433.674553204487	7565.206596162616	6131.265015226041	7466.700305903376	5671.453715939566	5244.552459839616	9544.333017007619	6974.204571653965
6882.553926964793	4991.433407483391	6626.192757104865	7581.300216478489	5224.254007141422	9976.618177225118	5975.630721039583	5971.335208951332	6057.728116950674	5905.251799825513	10193.521675971946	4822.514081086141	5847.432982821566	5908.7815709452825	8385.750736533735	4644.285752210747	5799.626870640016	5354.354641591397	6125.973982654472	9994.545973415446	6698.227255511055	5673.545668097922	4993.732269881482	7565.206596162616	6131.265015226041	7466.700305903376	5664.641758721276	5244.552459839616	9544.333017007619	6967.879943856537
6857.328064380782	4991.433407483391	6626.192757104865	7362.498480171822	5224.254007141422	9976.618177225118	5975.630721039583	5140.789675736483	6057.728116950674	5905.251799825513	10193.521675971946	4822.514081086141	5838.047697348125	5707.546371115826	8055.473981325685	4644.285752210747	5799.626870640016	5316.115806366699	5957.3439678322175	9319.129068268023	6467.339910981095	5673.545668097922	4967.428431083843	7191.243131934783	5937.647350693355	7416.914196824492	5664.641758721276	5156.241102317341	9375.927037142232	6727.899411504421
6857.328064380782	4948.411415772121	6626.192757104865	7362.498480171822	5224.254007141422	9976.618177225118	5975.630721039583	5140.789675736483	6057.728116950674	5905.251799825513	10193.521675971946	4822.514081086141	5623.693280268658	5224.630241890389	8055.473981325685	4644.285752210747	5633.739590354029	5316.115806366699	5957.3439678322175	9299.329235470908	6467.339910981095	5673.545668097922	4967.428431083843	7101.682680642324	5937.647350693355	7366.421562620993	5664.641758721276	5084.854341059217	9375.927037142232	6309.102780708377
6614.821619859414	4948.411415772121	6626.192757104865	6907.740055298662	5220.31729485212	9958.288216319279	5865.81258539904	5140.789675736483	6057.728116950674	5905.251799825513	10193.521675971946	4822.514081086141	5623.693280268658	5224.630241890389	8055.473981325685	4644.285752210747	5236.486582683026	5316.115806366699	5741.503563408902	8967.911827669719	6467.339910981095	5673.545668097922	4967.428431083843	6992.199233420461	5733.505119432801	7366.421562620993	5664.641758721276	4909.489109001395	9375.927037142232	6309.102780708377
6394.497429952385	4898.369284061557	6626.192757104865	6857.470587256676	5220.31729485212	9350.769106035725	5752.51664621154	5099.553397630783	6057.728116950674	5905.251799825513	10193.521675971946	4822.514081086141	5582.620749070244	5224.630241890389	8055.473981325685	4436.415239223666	4956.5478158370925	5316.115806366699	5741.503563408902	8647.157388522119	6467.339910981095	5673.545668097922	4967.428431083843	6992.199233420461	5733.505119432801	7231.398750937648	5664.641758721276	4431.599733754237	9375.927037142232	6159.096497421338
6375.284456870761	4870.956699738497	6626.192757104865	6857.470587256676	5083.770626327551	9278.197542758808	5752.51664621154	5099.553397630783	6057.728116950674	5905.251799825513	10193.521675971946	4822.514081086141	5483.586945484463	5187.96166427565	7939.53927195001	3999.5453550441794	4956.5478158370925	5125.624156269066	5741.503563408902	8647.157388522119	6239.5575519623335	5673.545668097922	4967.428431083843	6992.199233420461	5733.505119432801	6937.805153864279	5664.641758721276	4431.599733754237	9375.927037142232	5862.730572337179
6239.794097293512	4722.9702086444795	6626.192757104865	6835.539393485207	5049.041986156363	8971.539816190867	5752.51664621154	5099.553397630783	6033.146619442963	5905.251799825513	10131.849109436424	4822.514081086141	5028.266717987885	5187.96166427565	7939.53927195001	3999.5453550441794	4956.5478158370925	4798.963540804081	5536.601935988399	8580.418246383811	6239.5575519623335	5673.545668097922	4967.428431083843	6992.199233420461	5655.266406596971	6760.951026193985	5664.641758721276	4431.599733754237	9375.927037142232	5806.713943346849
6239.794097293512	4578.002346757173	6626.192757104865	6764.121300517657	5049.041986156363	8971.539816190867	5752.51664621154	5099.553397630783	6033.146619442963	5905.251799825513	10131.849109436424	4822.514081086141	5028.266717987885	5187.96166427565	7939.53927195001	3999.5453550441794	4956.5478158370925	4798.963540804081	5356.026027354734	8580.418246383811	6239.5575519623335	5673.545668097922	4967.428431083843	6992.199233420461	5655.266406596971	6760.951026193985	5664.641758721276	4295.110985078416	9312.073491675814	5566.194861474203
6239.794097293512	4578.002346757173	6582.927283347977	6764.121300517657	5049.041986156363	8971.539816190867	5752.51664621154	5099.553397630783	6033.146619442963	5905.251799825513	10131.849109436424	4822.514081086141	5028.266717987885	5187.96166427565	7476.746530731365	3999.5453550441794	4918.473965037092	4605.52429286414	5356.026027354734	8521.155651926318	5875.417875606977	5673.545668097922	4967.428431083843	6992.199233420461	5655.266406596971	6700.7456268453925	5664.641758721276	4295.110985078416	9312.073491675814	5199.1451645086945
6169.8693131333475	4578.002346757173	6582.927283347977	6764.121300517657	5049.041986156363	8971.539816190867	5752.51664621154	5099.553397630783	6033.146619442963	5905.251799825513	10131.849109436424	4822.514081086141	5028.266717987885	5072.116082557646	7476.746530731365	3999.5453550441794	4886.182280421866	4441.979858990783	5329.909706274825	8238.963662727958	5875.417875606977	5673.545668097922	4967.428431083843	6992.199233420461	5655.266406596971	6700.7456268453925	5664.641758721276	4295.110985078416	8977.58332773568	5180.299817518353
5974.997933476772	4578.002346757173	6582.927283347977	6764.121300517657	5049.041986156363	8971.539816190867	5752.51664621154	5099.553397630783	5941.176191399178	5905.251799825513	10131.849109436424	4822.514081086141	5028.266717987885	5072.116082557646	7213.949687120371	3955.2414499209453	4658.239639682872	4441.979858990783	5329.909706274825	8205.6197514907	5566.453294391511	5673.545668097922	4967.428431083843	6992.199233420461	5655.266406596971	6700.7456268453925	5664.641758721276	4250.186676743815	8977.58332773568	5180.299817518353
5974.997933476772	4546.7878745659455	6582.927283347977	6532.457349761049	5049.041986156363	8971.539816190867	5699.085842894041	5015.231689887456	5941.176191399178	5905.251799825513	10121.177962366712	4822.514081086141	4825.535954902276	5008.121168821022	7213.949687120371	3955.2414499209453	4658.239639682872	4441.979858990783	5329.909706274825	8205.6197514907	5302.807452706147	5595.583892543976	4967.428431083843	6992.199233420461	5627.30573846148	6634.167891624371	5664.641758721276	4039.3526591687446	8977.58332773568	5180.299817518353
5659.398759491107	4267.542475027603	6582.927283347977	6532.457349761049	5049.041986156363	8971.539816190867	5568.725431298009	5015.231689887456	5941.176191399178	5905.251799825513	10121.177962366712	4822.514081086141	4825.535954902276	4965.087019108767	6561.747468225705	3955.2414499209453	4658.239639682872	4273.827928413597	5329.909706274825	8205.6197514907	5302.807452706147	5517.055357324038	4967.428431083843	6961.710068962828	5627.30573846148	6634.167891624371	5664.641758721276	3694.254311389454	8977.58332773568	5180.299817518353
5659.398759491107	4253.255425673935	6552.139092696439	6532.457349761049	5049.041986156363	8971.539816190867	5566.4523261801205	4794.491165956651	5941.176191399178	5905.251799825513	10121.177962366712	4822.514081086141	4825.535954902276	4723.663454864533	6561.747468225705	3883.8107502956327	4658.239639682872	4273.827928413597	5244.277952020784	8205.6197514907	5302.807452706147	5511.18760101933	4967.428431083843	6702.145357210691	5627.30573846148	6467.008879952203	5664.641758721276	3609.3043693039363	8977.58332773568	5153.497368375443
5659.398759491107	4253.255425673935	6402.532693636499	6532.457349761049	5049.041986156363	8971.539816190867	5566.4523261801205	4794.491165956651	5913.4647953148215	5905.251799825513	10121.177962366712	4822.514081086141	4755.264030638937	4723.663454864533	6049.465766842074	3862.282924266914	4658.239639682872	4273.827928413597	5244.277952020784	8205.6197514907	5302.807452706147	5344.9137199478555	4967.428431083843	6702.145357210691	5277.717653120822	6467.008879952203	5664.641758721276	3458.332217155284	8977.58332773568	4887.457121492462
5659.398759491107	4253.255425673935	6271.6975447244395	6505.810865916461	5049.041986156363	8971.539816190867	5264.578052507468	4794.491165956651	5913.4647953148215	5830.971720708256	10121.177962366712	4822.514081086141	4755.264030638937	4723.663454864533	6025.556536169617	3711.2497971664034	4658.239639682872	4254.855988213227	5244.277952020784	8077.014136749334	5302.807452706147	5344.9137199478555	4967.428431083843	6673.049960036492	5201.252729906743	6466.359890213796	5664.641758721276	3456.865530511665	8977.58332773568	4887.457121492462
5659.398759491107	4227.847624072552	6113.949250600841	6505.810865916461	5049.041986156363	8971.539816190867	5208.792638494281	4505.20074965326	5913.4647953148215	5830.971720708256	9686.017227111952	4822.514081086141	4737.740986203575	4723.663454864533	6025.556536169617	3711.2497971664034	4658.239639682872	4254.855988213227	5244.277952020784	7412.260572429169	5302.807452706147	5328.158710301001	4967.428431083843	6632.82595265546	5201.252729906743	6278.685541965201	5664.641758721276	3456.865530511665	8652.80827214549	4810.791701709044
5659.398759491107	4160.553865776159	6109.429981742658	6505.810865916461	5049.041986156363	8971.539816190867	5208.792638494281	4504.139958095757	5913.4647953148215	5830.971720708256	9679.40601830538	4822.514081086141	4737.740986203575	4723.663454864533	6025.556536169617	3711.2497971664034	4543.955185705467	4254.855988213227	5244.277952020784	7412.260572429169	5054.795368607576	5328.158710301001	4967.428431083843	6602.693551744527	5102.24067326851	6205.140229507984	5589.727468516567	3456.865530511665	7931.8915916234	4729.450286326326
5659.398759491107	4160.553865776159	6108.298833022095	6401.187795923303	4820.71406303695	8971.539816190867	5208.792638494281	4504.139958095757	5913.4647953148215	5830.971720708256	9679.40601830538	4822.514081086141	4638.424637047645	4723.663454864533	6025.556536169617	3711.2497971664034	4304.663532352252	4254.855988213227	5244.277952020784	7412.260572429169	5054.795368607576	5104.183197183419	4967.428431083843	6602.693551744527	5098.114286496702	6205.140229507984	5588.079996066399	3270.464669951387	7931.8915916234	4729.450286326326
5659.398759491107	4160.553865776159	6108.298833022095	6394.239681695251	4804.542844586167	8971.539816190867	5022.761507536503	4504.139958095757	5913.4647953148215	5830.971720708256	9656.456115147408	4822.514081086141	4638.424637047645	4723.663454864533	6025.556536169617	3711.2497971664034	4304.663532352252	4254.855988213227	5244.277952020784	7412.260572429169	5054.795368607576	4712.345891667266	4967.428431083843	6588.177602462115	5098.114286496702	6205.140229507984	5578.264459475544	3258.2459453076117	7931.8915916234	4729.450286326326
5659.398759491107	4139.71980169756	6108.298833022095	6394.239681695251	4647.1715371110695	8971.539816190867	5022.761507536503	4504.139958095757	5866.592783023149	5830.971720708256	9656.456115147408	4822.514081086141	4638.424637047645	4646.221991640403	5962.877441168065	3686.2481902892923	4223.659287084835	4239.459573601909	5244.277952020784	7412.260572429169	5054.795368607576	4580.752574101105	4967.428431083843	6532.718598135527	5098.114286496702	6205.140229507984	5578.264459475544	3230.2582024428457	7931.8915916234	4729.450286326326
5659.398759491107	4139.71980169756	6108.298833022095	6392.644812369934	4647.1715371110695	8971.539816190867	4995.314662833201	4504.139958095757	5866.592783023149	5830.971720708256	9515.622387819603	4822.514081086141	4470.890199072919	4525.271547829034	5962.877441168065	3686.2481902892923	4117.59204985135	4239.459573601909	5180.88828536863	7412.260572429169	5054.795368607576	4116.853029775544	4967.428431083843	5669.184667094109	5059.346536785282	6205.140229507984	5578.264459475544	3230.2582024428457	7931.8915916234	4729.450286326326
5659.398759491107	4139.71980169756	6108.298833022095	5964.3872743406355	4647.1715371110695	8971.539816190867	4995.314662833201	4410.190429700933	5840.9290806345925	5830.971720708256	9515.622387819603	4822.514081086141	4470.890199072919	4525.271547829034	5962.877441168065	3686.2481902892923	4117.59204985135	4239.459573601909	5180.88828536863	7412.260572429169	5048.077660996417	4116.853029775544	4967.428431083843	5669.184667094109	5059.346536785282	6205.140229507984	5572.196233206649	3206.6983199499064	7931.8915916234	4687.175394363438
5659.398759491107	4105.224686894524	6108.298833022095	5832.928175366485	4647.1715371110695	8971.539816190867	4995.314662833201	4410.190429700933	5740.763383449905	5830.971720708256	9515.622387819603	4822.514081086141	4470.890199072919	4525.271547829034	5962.877441168065	3686.2481902892923	4117.59204985135	4239.459573601909	5180.88828536863	7412.260572429169	5048.077660996417	4066.8659925976494	4967.428431083843	5669.184667094109	5042.540643894836	6205.140229507984	5572.196233206649	2958.364834595025	7931.8915916234	4687.175394363438
5659.398759491107	4105.224686894524	6099.445912265022	5832.928175366485	4647.1715371110695	8971.539816190867	4995.314662833201	4410.190429700933	5740.763383449905	5830.971720708256	9515.622387819603	4822.514081086141	4470.890199072919	4525.271547829034	5886.862604188295	3677.0081418477785	4117.59204985135	4239.459573601909	5180.88828536863	7412.260572429169	4784.41261859282	4066.8659925976494	4967.428431083843	5669.184667094109	5042.540643894836	6205.140229507984	5388.753299610839	2958.364834595025	7931.8915916234	4647.29938181187
5659.398759491107	4101.335122237209	5989.459422652757	5767.362039249776	4647.1715371110695	8935.244837950213	4969.760956321566	4410.190429700933	5740.763383449905	5830.971720708256	9515.622387819603	4822.514081086141	4470.890199072919	4525.271547829034	5886.862604188295	3634.4515668195686	4117.59204985135	4239.459573601909	5180.88828536863	7313.214825539982	4784.41261859282	4066.8659925976494	4967.428431083843	5669.184667094109	5035.5315534555575	6205.140229507984	5388.753299610839	2958.364834595025	7904.108369754163	4647.29938181187
5659.398759491107	4101.335122237209	5989.459422652757	5767.362039249776	4647.1715371110695	8935.244837950213	4756.7279725966	4410.190429700933	5714.392642965442	5830.971720708256	9515.622387819603	4743.922666360434	4470.890199072919	4221.41893621751	5886.862604188295	3496.1112781314805	4117.59204985135	4228.389694579639	5180.88828536863	7313.214825539982	4784.41261859282	4066.8659925976494	4967.428431083843	5669.184667094109	5035.5315534555575	6205.140229507984	5343.254054263101	2958.364834595025	7904.108369754163	4647.29938181187
5659.398759491107	4101.335122237209	5934.351669900177	5748.368949135265	4647.1715371110695	8935.244837950213	4703.037864373377	4410.190429700933	5472.165241231913	5830.971720708256	9515.622387819603	4743.922666360434	4388.730352462758	4221.41893621751	5886.862604188295	3496.1112781314805	4065.4028775509196	4228.389694579639	5180.88828536863	7313.214825539982	4784.41261859282	4066.8659925976494	4967.428431083843	5669.184667094109	5035.5315534555575	6205.140229507984	5240.36674223	2958.364834595025	7904.108369754163	4593.123571251423
5659.398759491107	4086.1102735134796	5855.0672780313225	5739.8726582171985	4647.1715371110695	8935.244837950213	4684.473018949563	4410.190429700933	5472.165241231913	5830.971720708256	9515.622387819603	4699.058900661721	4388.730352462758	4179.597624841257	5696.358854125996	3496.1112781314805	4059.5010314895003	4228.389694579639	5180.88828536863	7313.214825539982	4784.41261859282	4066.8659925976494	4869.06938522535	5669.184667094109	5035.5315534555575	6173.695074151917	5189.349947517729	2958.364834595025	7817.383131391138	4583.569345414193
5659.398759491107	3973.2779661938794	5855.0672780313225	5739.8726582171985	4647.1715371110695	8872.238972775436	4631.671209882122	4410.190429700933	5472.165241231913	5635.345032041061	9389.159127090003	4327.474463335237	4378.123868701838	4177.353649353407	5696.358854125996	3457.85261438833	3911.9697117855085	4228.389694579639	5180.88828536863	7313.214825539982	4784.41261859282	3970.0057187948028	4869.06938522535	5580.92235000318	5035.5315534555575	5993.344001528927	5189.349947517729	2958.364834595025	7665.278489180101	4583.569345414193
5659.398759491107	3847.3501850178736	5855.0672780313225	5739.8726582171985	4634.1043257135425	8872.238972775436	4594.006604979285	4410.190429700933	5275.284468522776	5635.345032041061	9389.159127090003	4327.474463335237	4353.526994718651	4063.2471874012876	5696.358854125996	3457.85261438833	3851.619114741917	4179.298900291805	5180.88828536863	7160.581185520197	4784.41261859282	3970.0057187948028	4869.06938522535	5337.265406661228	5035.5315534555575	5993.344001528927	5189.349947517729	2958.364834595025	7665.278489180101	4583.569345414193
5659.398759491107	3847.3501850178736	5850.733243302395	5580.501587911834	4603.774763144627	8615.126024420577	4594.006604979285	4410.190429700933	5245.807023088041	5635.345032041061	9389.159127090003	4163.78517573154	4353.526994718651	3962.809880484715	5681.968293641421	3457.85261438833	3818.2950012201773	4179.298900291805	5180.88828536863	7160.581185520197	4777.845536696636	3970.0057187948028	4859.128841504707	5175.660731549055	5035.5315534555575	5993.344001528927	5189.349947517729	2958.364834595025	7637.771505732	4583.569345414193
5659.398759491107	3847.3501850178736	5819.315701664234	5580.501587911834	4581.130682903191	8615.126024420577	4557.012382501069	4031.7708395935633	5245.807023088041	5574.04330334889	9389.159127090003	4163.78517573154	4353.526994718651	3951.396125369086	5681.968293641421	3457.85261438833	3818.2950012201773	4179.298900291805	5180.88828536863	6845.257377397534	4777.845536696636	3970.0057187948028	4859.128841504707	5015.223816384335	5035.5315534555575	5966.997910091038	5189.349947517729	2958.364834595025	7637.771505732	4583.569345414193
5659.398759491107	3847.3501850178736	5819.315701664234	5554.091642332739	4581.130682903191	8461.40181724499	4557.012382501069	4019.3398977820825	5122.162814304202	5574.04330334889	9389.159127090003	4163.78517573154	4276.830662712549	3951.396125369086	5658.2365644840265	3457.85261438833	3759.271227773409	4179.298900291805	4909.327609350099	6845.257377397534	4706.774710588348	3970.0057187948028	4859.128841504707	4947.97362442407	4885.661028351304	5866.821017735578	5189.349947517729	2958.364834595025	7637.771505732	4583.569345414193
5659.398759491107	3832.2374923641883	5819.315701664234	5554.091642332739	4581.130682903191	8091.824461543978	4557.012382501069	4019.3398977820825	5122.162814304202	5574.04330334889	9278.196675021718	4163.78517573154	4276.830662712549	3951.396125369086	5649.843144136939	3457.85261438833	3759.271227773409	4171.651855186257	4909.327609350099	6845.257377397534	4580.311612261632	3906.9889115664755	4859.128841504707	4947.97362442407	4862.070102534695	5397.271657167369	5189.349947517729	2958.364834595025	7637.771505732	4412.646697543651
5659.398759491107	3814.8122772471625	5722.318171397842	5547.0811569584885	4261.391035492729	8091.824461543978	4557.012382501069	4019.3398977820825	5122.162814304202	5493.080276020485	9026.146250601687	4163.78517573154	4276.830662712549	3874.804586638626	5649.843144136939	3457.85261438833	3759.271227773409	4171.651855186257	4874.7628917888505	6679.064059449617	4580.311612261632	3906.9889115664755	4859.128841504707	4947.97362442407	4862.070102534695	5147.441274616991	5094.6087072408045	2958.364834595025	7637.771505732	4368.632476588107
5659.398759491107	3799.1116678770136	5722.318171397842	5375.459061012694	4261.391035492729	7962.104960021934	4536.545444971967	4019.3398977820825	5122.162814304202	5493.080276020485	9026.146250601687	4152.089350543621	4276.830662712549	3874.804586638626	5599.670363088467	3457.85261438833	3759.271227773409	4171.651855186257	4874.206731068889	6600.746556229019	4580.311612261632	3906.9889115664755	4798.381488214312	4765.601128681894	4862.070102534695	5147.441274616991	5094.6087072408045	2958.364834595025	7637.771505732	4313.695690829792
5659.398759491107	3799.1116678770136	5580.827982999621	5292.714342483804	4261.391035492729	7704.306642585187	4536.545444971967	4019.3398977820825	5122.162814304202	5418.535382378115	8720.476857476437	4152.089350543621	4276.830662712549	3848.6812844586557	5599.670363088467	3416.2248661342883	3759.271227773409	4171.651855186257	4731.482230865825	6397.813819266598	4580.311612261632	3906.9889115664755	4798.381488214312	4704.899416334032	4840.928623393202	5147.441274616991	5094.6087072408045	2958.364834595025	7637.771505732	4213.738576814161
5659.398759491107	3799.1116678770136	5578.27086200052	5180.986461789455	4261.391035492729	7704.306642585187	4481.917595953808	4019.3398977820825	5122.162814304202	5182.045068464362	8720.476857476437	4152.089350543621	4276.830662712549	3536.442954846598	5525.983724174276	3403.4501751937514	3759.271227773409	4171.651855186257	4731.482230865825	6397.813819266598	4580.311612261632	3894.1976594730995	4798.381488214312	4704.899416334032	4840.928623393202	5147.441274616991	5094.6087072408045	2958.364834595025	7135.45539300879	4213.738576814161
5540.426008105695	3799.1116678770136	5578.27086200052	5070.49057139378	4261.391035492729	6862.888914448548	4391.766488312824	4019.3398977820825	5122.162814304202	5182.045068464362	8663.524326130835	4152.089350543621	4242.4818311540075	3512.077499590123	5525.983724174276	3403.4501751937514	3759.271227773409	4171.651855186257	4682.34238986233	6376.647369659076	4580.311612261632	3894.1976594730995	4761.09006481779	4704.899416334032	4801.386675804137	5114.05165420949	5094.6087072408045	2958.364834595025	7103.861453788861	4213.738576814161
5540.426008105695	3754.490215410926	5578.27086200052	5070.49057139378	4261.391035492729	6862.888914448548	4313.019034623263	4019.3398977820825	5122.162814304202	5179.696859729508	8663.524326130835	4152.089350543621	3984.3989311437067	3512.077499590123	5395.3550155303765	3403.4501751937514	3759.271227773409	4171.651855186257	4682.34238986233	6376.647369659076	4574.843700428461	3894.012387143907	4761.09006481779	4704.899416334032	4801.386675804137	5079.683023572376	5094.6087072408045	2958.364834595025	7009.217390297175	4213.738576814161
5540.426008105695	3754.490215410926	5578.27086200052	4874.778775308149	4261.391035492729	6561.1663718068385	4313.019034623263	4019.3398977820825	5122.162814304202	5179.696859729508	8644.630851025468	4152.089350543621	3984.3989311437067	3512.077499590123	5395.3550155303765	3403.4501751937514	3759.271227773409	4171.651855186257	4682.34238986233	6376.647369659076	4385.515439488958	3894.012387143907	4761.09006481779	4704.899416334032	4801.386675804137	4977.661497286137	5094.6087072408045	2958.364834595025	7008.958939587986	4123.427862354623
5540.426008105695	3754.490215410926	5578.27086200052	4658.256803161445	4261.391035492729	6403.112291898111	4313.019034623263	4019.3398977820825	5122.162814304202	5179.696859729508	8644.630851025468	4090.0047091942924	3984.3989311437067	3464.9245888918035	5395.3550155303765	3403.4501751937514	3687.269730910806	4171.651855186257	4682.34238986233	6376.647369659076	4380.943748086731	3782.167415811102	4761.09006481779	4630.402107581135	4801.386675804137	4977.661497286137	5094.6087072408045	2958.364834595025	6827.389677223419	4123.427862354623
5540.426008105695	3710.0388507093858	5520.7467692328455	4652.280339071776	4135.764221025973	6268.700981369098	4313.019034623263	4019.3398977820825	5122.162814304202	4951.669550950873	8466.555130603112	4058.7475361105758	3984.3989311437067	3464.9245888918035	5395.3550155303765	3403.4501751937514	3687.269730910806	4171.651855186257	4682.34238986233	6376.347241620033	4092.869113179433	3782.167415811102	4761.09006481779	4630.402107581135	4714.467881726596	4973.228298117322	5094.6087072408045	2958.364834595025	6470.87573008809	4087.4964987393887
5540.426008105695	3697.2316447359067	5520.7467692328455	4591.531634350608	4135.764221025973	6268.700981369098	4313.019034623263	3981.405453273217	5063.627729341326	4951.669550950873	8354.442570231571	4058.7475361105758	3930.0894123434127	3464.9245888918035	5395.3550155303765	3403.4501751937514	3687.269730910806	4171.651855186257	4682.34238986233	6376.347241620033	4092.869113179433	3764.5678354627944	4761.09006481779	4630.402107581135	4628.364043037063	4941.202053676803	5094.6087072408045	2958.364834595025	6470.87573008809	4049.2706070695594
5540.426008105695	3627.8925477390267	5520.7467692328455	4514.957802870229	4135.764221025973	6268.700981369098	4313.019034623263	3981.405453273217	5063.627729341326	4951.669550950873	8354.442570231571	4058.7475361105758	3930.0894123434127	3464.9245888918035	5395.3550155303765	3403.4501751937514	3580.434343594175	4171.651855186257	4671.622145643662	6376.347241620033	4092.869113179433	3730.7943127266044	4761.09006481779	4630.402107581135	4465.781431663674	4941.202053676803	5094.6087072408045	2958.364834595025	6470.87573008809	3945.7240680302266
5540.426008105695	3627.8925477390267	5520.7467692328455	4513.440801147692	4135.764221025973	6268.700981369098	4313.019034623263	3981.405453273217	5063.627729341326	4951.669550950873	8354.442570231571	4048.1997577852094	3930.0894123434127	3454.3273022826047	5395.3550155303765	3403.4501751937514	3580.434343594175	4171.651855186257	4568.848138239779	6376.347241620033	4069.831294024949	3618.5894643910133	4761.09006481779	4630.402107581135	4465.781431663674	4910.262953096907	5094.6087072408045	2958.364834595025	6461.813038030599	3945.7240680302266
5500.092586481671	3627.8925477390267	5399.2846923775	4513.440801147692	4133.2874520979385	6268.700981369098	4306.190520245091	3981.405453273217	5041.033052882227	4939.719481848053	7910.011073458024	4048.1997577852094	3926.9441668235395	3454.3273022826047	5395.3550155303765	3403.4501751937514	3580.434343594175	4171.651855186257	4568.848138239779	6376.347241620033	4047.5695813422108	3618.5894643910133	4749.775474740032	4630.402107581135	4465.781431663674	4910.262953096907	5094.6087072408045	2958.364834595025	6461.813038030599	3891.5665365725417
5432.137621462608	3589.291677951752	5399.2846923775	4463.718755783646	4080.52062575831	6093.892548817773	4306.190520245091	3981.405453273217	5041.033052882227	4902.129345481422	7896.51213980845	4048.1997577852094	3835.4801481770064	3454.3273022826047	5395.3550155303765	3369.5964170376906	3580.434343594175	4171.651855186257	4527.0640833014195	6376.347241620033	4047.5695813422108	3618.5894643910133	4749.775474740032	4630.402107581135	4465.781431663674	4910.262953096907	5094.6087072408045	2958.364834595025	6461.813038030599	3706.6189127216217
5432.137621462608	3589.291677951752	5399.2846923775	4461.813860940756	4080.52062575831	6093.892548817773	4289.804898278608	3981.405453273217	5041.033052882227	4902.129345481422	7896.51213980845	4048.1997577852094	3700.858650230576	3454.3273022826047	5395.3550155303765	3289.620264518963	3569.995347160847	4171.651855186257	4485.084563268335	6376.347241620033	4047.5695813422108	3618.5894643910133	4749.775474740032	4442.3150161154035	4354.235630072626	4843.392265991251	5094.6087072408045	2958.364834595025	6461.813038030599	3660.3496808985087
5388.902075602537	3543.5566566286893	5399.2846923775	4461.813860940756	4080.52062575831	6093.892548817773	4289.804898278608	3981.405453273217	4981.405422358133	4855.62435492815	7825.3761804709175	3950.12951454445	3700.858650230576	3425.544702419702	5395.3550155303765	3289.620264518963	3569.995347160847	4171.651855186257	4485.084563268335	6376.347241620033	4047.5695813422108	3618.5894643910133	4749.775474740032	4442.3150161154035	4354.235630072626	4825.952062264609	5089.2328199544245	2937.5359670309545	6461.813038030599	3660.3496808985087
5354.226721151768	3543.5566566286893	5298.793378026076	4298.366442866356	4080.52062575831	6093.892548817773	4220.87769838969	3981.405453273217	4945.337570063926	4855.62435492815	7825.3761804709175	3910.3983520571455	3700.858650230576	3420.2205176218904	5395.3550155303765	3247.279605551552	3569.995347160847	4171.651855186257	4485.084563268335	6376.347241620033	4047.5695813422108	3617.0295230880347	4749.775474740032	4442.3150161154035	4354.235630072626	4825.952062264609	4932.003513617372	2937.5359670309545	6461.813038030599	3660.3496808985087
5310.8476409763825	3543.5566566286893	5298.793378026076	4285.410828013715	4080.52062575831	6062.310731371986	4220.87769838969	3981.405453273217	4870.602373982387	4855.62435492815	7825.3761804709175	3910.3983520571455	3700.858650230576	3388.0832980069026	5395.3550155303765	3247.279605551552	3569.995347160847	4171.651855186257	4485.084563268335	6376.347241620033	4047.5695813422108	3523.891352646911	4733.340585483618	4442.3150161154035	4354.235630072626	4825.952062264609	4923.575767850618	2937.5359670309545	6461.727973761798	3624.881169101114
5310.8476409763825	3543.5566566286893	5140.490813090988	4285.410828013715	4080.52062575831	6062.310731371986	4220.87769838969	3981.405453273217	4859.437870517656	4855.62435492815	7825.3761804709175	3910.3983520571455	3700.858650230576	3359.740529349757	5395.3550155303765	3247.279605551552	3569.995347160847	4171.651855186257	4485.084563268335	6376.347241620033	3995.752841621523	3523.891352646911	4733.340585483618	4442.3150161154035	4354.235630072626	4714.950158548775	4621.606691194429	2937.5359670309545	6300.547942165747	3624.881169101114
5310.8476409763825	3543.5566566286893	5140.490813090988	4237.380142714275	4080.52062575831	6004.74799550428	4220.87769838969	3981.405453273217	4859.437870517656	4855.62435492815	7747.587805115172	3910.3983520571455	3700.858650230576	3359.740529349757	5395.3550155303765	3247.279605551552	3569.995347160847	4171.651855186257	4485.084563268335	6372.885563403284	3995.752841621523	3523.891352646911	4526.184857386157	4442.3150161154035	4354.235630072626	4683.895923244494	4621.606691194429	2937.5359670309545	6243.590432385728	3624.881169101114
5310.8476409763825	3543.5566566286893	5140.490813090988	4237.380142714275	4080.52062575831	6004.74799550428	4220.87769838969	3947.7278349228845	4676.00138483955	4855.62435492815	7747.587805115172	3910.3983520571455	3700.858650230576	3359.740529349757	5395.3550155303765	3247.279605551552	3569.995347160847	4171.651855186257	4485.084563268335	6372.885563403284	3995.752841621523	3523.891352646911	4526.184857386157	4373.613828600122	4354.235630072626	4683.895923244494	4569.770913920448	2937.5359670309545	6162.832117539077	3624.881169101114
5245.0706196107385	3543.5566566286893	5140.490813090988	4220.698374960217	4080.52062575831	5884.289208937841	4220.87769838969	3947.7278349228845	4676.00138483955	4855.62435492815	7747.587805115172	3910.3983520571455	3700.858650230576	3359.740529349757	5395.3550155303765	3247.279605551552	3569.995347160847	4171.651855186257	4485.084563268335	6236.7379167150375	3988.8523392838297	3447.7819233561995	4526.184857386157	4373.613828600122	4354.235630072626	4683.895923244494	4359.129107622722	2937.5359670309545	6162.832117539077	3624.881169101114
5217.61056633841	3543.5566566286893	5107.452661475778	4220.698374960217	4080.52062575831	5814.278983595734	4213.665586068386	3947.7278349228845	4676.00138483955	4855.62435492815	7479.984962004088	3910.3983520571455	3700.858650230576	3300.5422188266934	5395.3550155303765	3207.454269528076	3569.995347160847	4131.988150443411	4485.084563268335	6203.614193488677	3988.8523392838297	3409.8803475731174	4382.608254731129	4373.613828600122	4348.352826465769	4656.639558559908	4145.998791260328	2937.5359670309545	6162.832117539077	3624.881169101114
5217.61056633841	3543.5566566286893	5107.452661475778	4220.698374960217	4080.52062575831	5725.445528872521	4169.589989123042	3947.7278349228845	4629.690277423016	4855.62435492815	7479.984962004088	3910.3983520571455	3700.858650230576	3300.5422188266934	5395.3550155303765	3207.454269528076	3569.995347160847	4131.988150443411	4430.074136949355	6189.51241746251	3988.8523392838297	3409.8803475731174	4382.608254731129	4373.613828600122	4328.843675251554	4656.639558559908	4064.359814530278	2901.213860972993	5904.041695062267	3596.519868219234
5217.61056633841	3543.5566566286893	5107.452661475778	4189.598535569552	4080.52062575831	5725.445528872521	4116.989877683088	3947.7278349228845	4612.983464084866	4855.62435492815	7479.984962004088	3894.1977113129874	3683.0909343323283	3300.5422188266934	5395.3550155303765	3207.454269528076	3569.995347160847	4131.988150443411	4289.886761295806	6189.51241746251	3986.4078921083674	3373.523593370196	4382.608254731129	4373.613828600122	4328.843675251554	4656.639558559908	4064.359814530278	2901.213860972993	5904.041695062267	3453.8754408820278
5217.61056633841	3517.5994483727245	5107.452661475778	4189.598535569552	4080.52062575831	5725.445528872521	4077.7502606994813	3947.7278349228845	4612.983464084866	4855.62435492815	7391.327986548138	3894.1977113129874	3683.0909343323283	3300.5422188266934	5395.3550155303765	3207.454269528076	3569.995347160847	4131.988150443411	4225.084648228302	6189.51241746251	3978.963586904111	3373.523593370196	4382.608254731129	4373.613828600122	4297.911998086053	4593.636447384148	4064.359814530278	2901.213860972993	5893.457941512338	3445.7982738654873
5217.61056633841	3517.5994483727245	5107.452661475778	4189.598535569552	3898.4682083792286	5454.265202761187	4077.7502606994813	3947.7278349228845	4606.601272993143	4855.62435492815	7391.327986548138	3894.1977113129874	3535.7226776622456	3300.5422188266934	5395.3550155303765	3207.454269528076	3569.995347160847	4131.988150443411	4225.084648228302	6189.51241746251	3951.616709170855	3373.523593370196	4382.608254731129	4373.613828600122	4173.502072333018	4593.636447384148	4064.359814530278	2901.213860972993	5893.457941512338	3445.7982738654873
5217.61056633841	3517.5994483727245	5107.452661475778	4189.598535569552	3898.4682083792286	5454.265202761187	4077.7502606994813	3947.7278349228845	4606.601272993143	4821.141877928108	7275.70049771307	3894.1977113129874	3535.7226776622456	3300.5422188266934	5395.3550155303765	3174.2432790216008	3569.995347160847	4131.988150443411	4225.084648228302	6189.51241746251	3785.045109408878	3373.523593370196	4226.632971300641	4277.759184454501	4173.502072333018	4554.029118523955	4016.362256216673	2901.213860972993	5890.969596185396	3445.7982738654873
5217.61056633841	3517.5994483727245	5107.452661475778	4189.598535569552	3898.4682083792286	5454.265202761187	4069.030899372352	3947.7278349228845	4606.601272993143	4821.141877928108	7103.209015669897	3894.1977113129874	3535.7226776622456	3300.5422188266934	5395.3550155303765	3174.2432790216008	3569.995347160847	4131.988150443411	4122.476311573143	6162.621595306103	3785.045109408878	3373.523593370196	4226.632971300641	4273.114864533058	4173.502072333018	4519.2823972511505	4016.362256216673	2901.213860972993	5843.190105252654	3445.7982738654873
5217.61056633841	3517.5994483727245	5107.452661475778	4174.283421195619	3898.4682083792286	5454.265202761187	4069.030899372352	3947.7278349228845	4606.601272993143	4821.141877928108	7103.209015669897	3894.1977113129874	3535.7226776622456	3300.5422188266934	5373.994155897058	3174.2432790216008	3569.995347160847	4118.43376828031	4122.476311573143	6162.621595306103	3785.045109408878	3373.523593370196	4226.632971300641	4273.114864533058	4144.197268987297	4519.2823972511505	4016.362256216673	2901.213860972993	5843.190105252654	3401.1824505861796
5217.61056633841	3517.5994483727245	5092.087714562318	4174.283421195619	3897.9758344162597	5454.265202761187	4069.030899372352	3947.7278349228845	4606.601272993143	4807.8321032650965	7103.209015669897	3894.1977113129874	3535.7226776622456	3300.5422188266934	5373.994155897058	3174.2432790216008	3569.995347160847	4118.43376828031	4122.476311573143	6150.63244928035	3685.2309956967615	3373.523593370196	4226.632971300641	4273.114864533058	4144.197268987297	4519.2823972511505	4016.362256216673	2870.935869464187	5843.190105252654	3382.66366633909
5217.61056633841	3517.5994483727245	5092.087714562318	4174.283421195619	3897.9758344162597	5454.265202761187	4069.030899372352	3947.7278349228845	4606.601272993143	4807.8321032650965	6882.024738434029	3894.1977113129874	3535.7226776622456	3300.5422188266934	5373.994155897058	3174.2432790216008	3569.995347160847	4118.43376828031	4107.800718251931	5903.442317315839	3685.2309956967615	3373.523593370196	4170.856287394867	4273.114864533058	4144.197268987297	4519.2823972511505	3989.83263615705	2838.164631727229	5843.190105252654	3382.66366633909
5217.61056633841	3517.5994483727245	5092.087714562318	4145.745485805361	3872.9531693905947	5454.265202761187	3920.3813568603887	3947.7278349228845	4606.601272993143	4807.8321032650965	6882.024738434029	3894.1977113129874	3535.7226776622456	3244.013705207498	5373.994155897058	3174.2432790216008	3569.995347160847	4118.43376828031	4076.138230501381	5671.913511102188	3590.37836151554	3373.523593370196	4170.856287394867	4273.114864533058	4144.197268987297	4448.749153602035	3989.83263615705	2838.164631727229	5843.190105252654	3382.66366633909
5215.132135092341	3517.5994483727245	5092.087714562318	4145.745485805361	3872.9531693905947	5454.265202761187	3779.4430276762096	3947.7278349228845	4586.184115631433	4807.8321032650965	6882.024738434029	3894.1977113129874	3535.7226776622456	3244.013705207498	5373.994155897058	3174.2432790216008	3569.995347160847	4118.43376828031	4076.138230501381	5421.0254113678	3590.37836151554	3373.523593370196	4150.698165641872	4227.344095851509	4144.197268987297	4315.590440350605	3989.83263615705	2838.164631727229	5843.190105252654	3382.66366633909
5215.132135092341	3517.5994483727245	5092.087714562318	4145.745485805361	3872.9531693905947	5454.265202761187	3779.4430276762096	3947.7278349228845	4523.188724003472	4807.8321032650965	6882.024738434029	3894.1977113129874	3535.7226776622456	3244.013705207498	5373.994155897058	3174.2432790216008	3569.995347160847	4118.43376828031	4070.814561256281	5421.0254113678	3590.37836151554	3373.523593370196	4046.570522070472	4227.344095851509	4144.197268987297	4315.590440350605	3989.83263615705	2838.164631727229	5843.190105252654	3298.290548683425
5215.132135092341	3517.5994483727245	5084.625381292027	4145.745485805361	3857.3442806199296	5395.620331234619	3759.9927475846985	3947.7278349228845	4523.188724003472	4733.944280037814	6882.024738434029	3894.1977113129874	3535.7226776622456	3236.6261908430465	5373.994155897058	3125.131914904656	3569.995347160847	4118.43376828031	4070.814561256281	5421.0254113678	3590.37836151554	3363.8419968281187	4046.570522070472	4185.053272034867	4144.197268987297	4315.590440350605	3989.83263615705	2807.3946473889423	5788.159703875684	3298.290548683425
5215.132135092341	3517.5994483727245	5084.625381292027	4136.65925423269	3857.3442806199296	5383.927634235841	3696.9956177252184	3947.7278349228845	4523.188724003472	4733.944280037814	6863.2865551011555	3894.1977113129874	3535.7226776622456	3236.6261908430465	5373.994155897058	3125.131914904656	3569.995347160847	4118.43376828031	4070.814561256281	5421.0254113678	3540.6989131832306	3304.0944768383933	3825.8936870785246	4185.053272034867	4144.197268987297	4315.590440350605	3989.83263615705	2807.3946473889423	5788.159703875684	3268.7197240804085
5215.132135092341	3517.5994483727245	5084.625381292027	4097.19091473257	3857.3442806199296	5301.207069126534	3696.9956177252184	3947.7278349228845	4482.115603474466	4579.60094499242	6863.2865551011555	3894.1977113129874	3535.7226776622456	3208.755943150616	5373.994155897058	3125.131914904656	3569.995347160847	4118.43376828031	4070.814561256281	5421.0254113678	3540.6989131832306	3304.0944768383933	3738.898228107085	4185.053272034867	4144.197268987297	4315.590440350605	3989.83263615705	2777.4201937697935	5699.695076043105	3130.38535864868
5215.132135092341	3512.113773728228	5084.625381292027	4069.205067321859	3857.3442806199296	5227.833870708928	3691.0663691988634	3947.7278349228845	4482.115603474466	4579.60094499242	6863.2865551011555	3894.1977113129874	3535.7226776622456	3208.755943150616	5373.994155897058	3125.131914904656	3569.995347160847	4118.43376828031	4070.814561256281	5350.090213415804	3536.379298741919	3304.0944768383933	3738.898228107085	4178.395172990571	4144.197268987297	4315.590440350605	3989.83263615705	2777.4201937697935	5699.695076043105	3130.38535864868
5215.07331853535	3512.113773728228	5068.15551848746	4069.205067321859	3857.3442806199296	5227.833870708928	3675.8055925073495	3947.7278349228845	4455.828918917647	4579.60094499242	6863.2865551011555	3894.1977113129874	3535.7226776622456	3208.755943150616	5373.994155897058	3115.0250044244553	3569.995347160847	4118.43376828031	4049.3986136082312	4922.284972057808	3536.379298741919	3304.0944768383933	3738.898228107085	4161.469169812752	4144.197268987297	4315.590440350605	3989.83263615705	2777.4201937697935	5686.742591700488	3112.773930947924
5113.6038628778515	3485.7505260889784	5037.656625500211	4069.205067321859	3824.1965058307064	5227.833870708928	3675.8055925073495	3947.7278349228845	4455.828918917647	4579.60094499242	6863.2865551011555	3870.801276201675	3535.7226776622456	3208.755943150616	5373.994155897058	3115.0250044244553	3569.995347160847	4118.43376828031	4049.3986136082312	4922.284972057808	3406.3994465081623	3304.0944768383933	3738.898228107085	4161.469169812752	4008.914895198662	4315.590440350605	3989.83263615705	2777.4201937697935	5686.742591700488	3112.773930947924
5113.6038628778515	3485.7505260889784	4864.785928644298	4069.205067321859	3824.1965058307064	5227.833870708928	3675.8055925073495	3947.7278349228845	4455.828918917647	4579.60094499242	6863.2865551011555	3870.801276201675	3535.7226776622456	3208.755943150616	5373.994155897058	3115.0250044244553	3569.995347160847	4118.43376828031	4049.3986136082312	4922.284972057808	3406.3994465081623	3304.0944768383933	3738.898228107085	4161.469169812752	4008.914895198662	4030.5016525213296	3989.83263615705	2777.4201937697935	5686.742591700488	3112.773930947924
5113.6038628778515	3485.7505260889784	4864.785928644298	3741.1172331853136	3724.0761854957395	5091.900153693467	3675.8055925073495	3947.7278349228845	4441.074031524946	4579.60094499242	6863.2865551011555	3832.3427388779405	3535.7226776622456	3208.755943150616	5370.924675165856	3115.0250044244553	3569.995347160847	4118.43376828031	4049.3986136082312	4922.284972057808	3406.3994465081623	3304.0944768383933	3738.898228107085	4161.469169812752	3962.7769133487363	4030.5016525213296	3989.83263615705	2777.4201937697935	5686.742591700488	3112.773930947924
4758.102750518445	3485.7505260889784	4691.424873660415	3741.1172331853136	3724.0761854957395	5080.84502291911	3675.8055925073495	3947.7278349228845	4441.074031524946	4579.60094499242	6859.988432107851	3832.3427388779405	3535.7226776622456	3208.755943150616	5370.924675165856	3115.0250044244553	3569.995347160847	4118.43376828031	4049.3986136082312	4913.130823167196	3406.3994465081623	3304.0944768383933	3738.898228107085	4161.469169812752	3962.7769133487363	3930.9190682644885	3989.83263615705	2732.2076311285373	5657.752292925234	3112.773930947924
4758.102750518445	3485.7505260889784	4691.424873660415	3741.1172331853136	3724.0761854957395	4926.2761117657665	3675.8055925073495	3947.7278349228845	4416.084595122745	4574.998321999315	6859.988432107851	3775.2875558438805	3502.062554711666	3208.755943150616	5370.924675165856	3088.2997702047387	3569.995347160847	4118.43376828031	4036.6463499710853	4913.130823167196	3395.7345844038487	3304.0944768383933	3738.898228107085	4147.862485876794	3962.7769133487363	3921.020016943161	3989.83263615705	2732.2076311285373	5621.01879670967	3112.773930947924
4758.102750518445	3485.7505260889784	4678.582294521368	3741.1172331853136	3684.9117633126416	4822.121568271197	3675.8055925073495	3947.7278349228845	4416.084595122745	4552.721840667307	6859.988432107851	3767.1044059623855	3502.062554711666	3208.755943150616	5370.924675165856	3073.3321246326705	3569.995347160847	4118.43376828031	4024.0328558840997	4913.130823167196	3395.7345844038487	3304.0944768383933	3738.898228107085	4119.924523274368	3962.7769133487363	3897.046375866501	3989.83263615705	2732.2076311285373	5609.608027256553	3112.773930947924
4758.102750518445	3485.7505260889784	4678.582294521368	3691.879014768545	3684.9117633126416	4822.121568271197	3675.8055925073495	3947.7278349228845	4400.879625654066	4510.027710744837	6859.988432107851	3767.1044059623855	3502.062554711666	3208.755943150616	5370.924675165856	3073.3321246326705	3569.995347160847	4103.263012443584	4024.0328558840997	4913.130823167196	3340.584845849582	3304.0944768383933	3738.898228107085	4119.924523274368	3917.3303855327667	3897.046375866501	3989.83263615705	2732.2076311285373	5609.608027256553	3105.586809201188
4758.102750518445	3485.7505260889784	4678.582294521368	3691.879014768545	3470.7480133023805	4822.121568271197	3675.8055925073495	3947.7278349228845	4400.879625654066	4510.027710744837	6852.090561599971	3767.1044059623855	3478.5898910309515	3208.755943150616	5370.924675165856	3046.2032666006617	3569.995347160847	3887.539376879638	4024.0328558840997	4913.130823167196	3340.584845849582	3281.734802521504	3738.898228107085	4089.694825845258	3917.3303855327667	3897.046375866501	3989.83263615705	2732.2076311285373	5609.608027256553	3105.586809201188
4758.102750518445	3485.7505260889784	4678.582294521368	3691.879014768545	3470.7480133023805	4822.121568271197	3675.8055925073495	3947.7278349228845	4400.879625654066	4510.027710744837	6852.090561599971	3767.1044059623855	3087.7507659723587	3208.755943150616	5370.924675165856	2938.823424599619	3569.995347160847	3777.593537603994	4024.0328558840997	4913.130823167196	3312.190479096077	3281.734802521504	3738.898228107085	4089.694825845258	3917.3303855327667	3897.046375866501	3920.814194421687	2732.2076311285373	5609.608027256553	3105.586809201188
4747.084604103788	3485.7505260889784	4645.223992329733	3687.0536489128294	3470.7480133023805	4822.121568271197	3675.8055925073495	3947.7278349228845	4374.248389312068	4510.027710744837	6773.9940432788435	3767.1044059623855	3037.91887713921	3208.755943150616	5370.924675165856	2938.823424599619	3569.995347160847	3761.534488320614	4024.0328558840997	4913.130823167196	3276.069000627163	3281.734802521504	3738.473247325081	4038.8906265412434	3917.3303855327667	3897.046375866501	3920.814194421687	2732.2076311285373	5609.608027256553	3105.586809201188
4734.327426090659	3485.7505260889784	4607.889233834186	3687.0536489128294	3455.751661141632	4805.942748417275	3675.8055925073495	3947.7278349228845	4324.07005509559	4510.027710744837	6773.9940432788435	3737.7180572671136	2838.012844600777	3208.755943150616	5370.924675165856	2938.823424599619	3569.995347160847	3739.8768021199876	3882.5036398947955	4913.130823167196	3255.073915632106	3278.7366103915692	3738.473247325081	4033.864365283111	3917.3303855327667	3897.046375866501	3920.814194421687	2732.2076311285373	5609.608027256553	3105.586809201188
4734.327426090659	3485.7505260889784	4577.911090166104	3620.6057805282053	3455.751661141632	4736.04518411686	3675.8055925073495	3926.593437811189	4319.669187041117	4493.590249723809	6773.9940432788435	3737.7180572671136	2818.7660576976346	3208.755943150616	5344.705255027055	2938.823424599619	3569.995347160847	3704.4971522793276	3882.5036398947955	4913.130823167196	3255.073915632106	3251.633498341019	3714.116725264563	4033.864365283111	3917.3303855327667	3875.4612520757323	3902.6444726092186	2732.2076311285373	5609.608027256553	3105.586809201188
4734.327426090659	3485.7505260889784	4502.649848690822	3620.6057805282053	3455.751661141632	4667.114913792788	3675.8055925073495	3926.593437811189	4263.765045153232	4399.601088470739	6773.9940432788435	3737.7180572671136	2818.7660576976346	3208.755943150616	5344.705255027055	2938.823424599619	3569.995347160847	3704.4971522793276	3882.5036398947955	4913.130823167196	3234.327814303104	3141.09721777546	3627.6257432452257	4033.864365283111	3917.3303855327667	3875.4612520757323	3890.0633794892337	2732.2076311285373	5609.608027256553	3040.4245131584526
4412.067746567679	3429.5041602670026	4483.1539588945325	3610.4866034551906	3455.751661141632	4571.749408595695	3675.8055925073495	3926.593437811189	4263.765045153232	4287.986209646993	6773.9940432788435	3737.7180572671136	2818.7660576976346	3178.948505853507	5310.433724055291	2938.823424599619	3569.995347160847	3704.4971522793276	3878.104110235577	4884.712554425765	3231.100149296584	3141.09721777546	3627.6257432452257	4033.864365283111	3887.7302018888895	3875.4612520757323	3890.0633794892337	2732.2076311285373	5609.608027256553	3040.4245131584526
4412.067746567679	3429.5041602670026	4483.1539588945325	3610.4866034551906	3455.751661141632	4571.749408595695	3675.8055925073495	3781.8752806543416	4244.142490841294	4287.986209646993	6483.995664075112	3737.7180572671136	2818.7660576976346	3178.948505853507	5266.1735477519815	2911.907088640267	3569.995347160847	3704.4971522793276	3878.104110235577	4868.707932560387	3231.100149296584	3140.3945599029153	3627.6257432452257	3905.754010959786	3887.7302018888895	3875.4612520757323	3890.0633794892337	2732.2076311285373	5609.608027256553	3040.4245131584526
4412.067746567679	3429.5041602670026	4483.1539588945325	3610.4866034551906	3455.751661141632	4538.030751093719	3675.8055925073495	3781.8752806543416	4244.142490841294	4236.455315135632	6483.995664075112	3737.7180572671136	2818.7660576976346	3178.948505853507	5242.549127501272	2902.7975078118616	3569.995347160847	3704.4971522793276	3878.104110235577	4820.391989548645	3230.9021764700888	3137.424967262718	3627.6257432452257	3866.8312907532	3869.733877596674	3875.4612520757323	3890.0633794892337	2732.2076311285373	5607.19022079005	3040.4245131584526
4403.187134034479	3429.5041602670026	4483.1539588945325	3610.006210479889	3455.751661141632	4538.030751093719	3675.8055925073495	3688.2757786738043	4244.038764012255	4236.455315135632	6483.995664075112	3737.7180572671136	2818.7660576976346	3178.948505853507	5242.549127501272	2902.7975078118616	3569.995347160847	3704.4971522793276	3878.104110235577	4820.391989548645	3117.2026820833735	3082.2087678273897	3627.6257432452257	3777.2543309095126	3869.733877596674	3875.4612520757323	3887.709075206887	2732.2076311285373	5607.19022079005	3040.4245131584526
4403.187134034479	3429.5041602670026	4483.1539588945325	3610.006210479889	3455.751661141632	4538.030751093719	3675.8055925073495	3688.2757786738043	4239.072647127977	4236.455315135632	6483.995664075112	3737.7180572671136	2818.7660576976346	3178.948505853507	5242.549127501272	2902.7975078118616	3569.995347160847	3704.4971522793276	3878.104110235577	4820.391989548645	3117.2026820833735	3082.2087678273897	3627.6257432452257	3728.888156475564	3869.733877596674	3875.4612520757323	3887.709075206887	2732.2076311285373	5587.88694493838	3040.4245131584526
4403.187134034479	3409.6241963258835	4483.1539588945325	3578.7035666340853	3455.751661141632	4538.030751093719	3675.8055925073495	3688.2757786738043	4239.072647127977	4236.455315135632	6483.995664075112	3737.7180572671136	2818.7660576976346	3178.948505853507	5204.441879160269	2902.7975078118616	3569.995347160847	3696.744753668344	3878.104110235577	4820.391989548645	3117.2026820833735	3082.2087678273897	3627.6257432452257	3728.888156475564	3869.733877596674	3874.6203975791914	3887.709075206887	2732.2076311285373	5552.693666816476	3040.4245131584526
4403.187134034479	3334.7300256191984	4483.1539588945325	3578.7035666340853	3455.751661141632	4538.030751093719	3675.8055925073495	3688.2757786738043	4218.447956396822	4164.85157422611	6208.925371680288	3737.7180572671136	2814.2600148232673	3178.948505853507	5204.441879160269	2902.7975078118616	3569.995347160847	3696.744753668344	3878.104110235577	4815.594760201494	3117.2026820833735	3082.2087678273897	3627.6257432452257	3728.888156475564	3869.733877596674	3874.6203975791914	3887.709075206887	2732.2076311285373	5552.693666816476	3040.4245131584526
4396.0200865523275	3289.0751146743487	4483.1539588945325	3576.4729629533927	3455.751661141632	4538.030751093719	3675.8055925073495	3688.2757786738043	4218.447956396822	4164.85157422611	5893.40559516161	3737.7180572671136	2814.2600148232673	3178.948505853507	5204.441879160269	2902.7975078118616	3491.8939802536925	3696.744753668344	3878.104110235577	4815.594760201494	3029.1284377634174	3082.2087678273897	3627.6257432452257	3728.888156475564	3869.733877596674	3874.6203975791914	3887.709075206887	2732.2076311285373	5552.693666816476	3040.4245131584526
4380.269529805328	3286.4460414320283	4370.561608683734	3571.2879302665965	3455.751661141632	4538.030751093719	3589.2117925188536	3688.2757786738043	4218.447956396822	4127.7634540392155	5787.2069737230895	3737.7180572671136	2814.2600148232673	3178.948505853507	4859.215783851327	2902.7975078118616	3487.508393044268	3696.744753668344	3878.104110235577	4815.594760201494	3029.1284377634174	3082.2087678273897	3627.6257432452257	3728.888156475564	3869.733877596674	3874.6203975791914	3887.709075206887	2732.2076311285373	5518.648128388733	3040.4245131584526
4380.269529805328	3261.7251425799577	4194.860648981872	3549.347726665153	3455.751661141632	4538.030751093719	3589.2117925188536	3688.2757786738043	4218.447956396822	4127.7634540392155	5453.913353955606	3706.7303314805486	2814.2600148232673	3178.948505853507	4689.365684723698	2902.7975078118616	3487.508393044268	3696.744753668344	3878.104110235577	4815.594760201494	3029.1284377634174	3057.9185417123153	3627.6257432452257	3728.888156475564	3869.733877596674	3865.405276262216	3887.709075206887	2732.2076311285373	5499.0639601142575	3040.4245131584526
4380.269529805328	3261.7251425799577	4119.842288642969	3381.303656055309	3455.751661141632	4490.699090562029	3589.2117925188536	3685.677067441511	4188.17080151952	4127.7634540392155	5385.077521439007	3706.7303314805486	2814.2600148232673	3178.948505853507	4682.971717074164	2902.7975078118616	3487.508393044268	3696.744753668344	3878.104110235577	4815.594760201494	3029.1284377634174	2969.2273012391115	3627.6257432452257	3728.888156475564	3727.5799087473674	3690.633615047913	3887.709075206887	2732.2076311285373	5499.0639601142575	3040.4245131584526
4324.993699803168	3261.7251425799577	3856.5326759428485	3057.1959742994504	3455.751661141632	4490.699090562029	3589.2117925188536	3685.677067441511	4188.17080151952	4127.7634540392155	5385.077521439007	3654.192368682194	2814.2600148232673	3178.948505853507	4606.398539652835	2899.701553767368	3487.508393044268	3687.715366781219	3878.104110235577	4790.10876390772	3029.1284377634174	2969.2273012391115	3627.6257432452257	3728.888156475564	3694.4217735916445	3440.4161348832217	3887.709075206887	2732.2076311285373	5499.0639601142575	3040.4245131584526
4274.608502610197	3235.3979487594315	3856.5326759428485	3047.678335113641	3455.751661141632	4490.699090562029	3589.2117925188536	3685.677067441511	4188.17080151952	4127.7634540392155	5139.267851345869	3574.7569422228007	2814.2600148232673	3178.948505853507	4606.398539652835	2893.3555471652467	3487.508393044268	3687.715366781219	3878.104110235577	4711.342399306307	3029.1284377634174	2969.2273012391115	3627.6257432452257	3728.888156475564	3694.4217735916445	3440.4161348832217	3887.709075206887	2732.2076311285373	5487.4008125569435	3040.4245131584526
4268.520708931589	3235.3979487594315	3856.5326759428485	3047.678335113641	3455.751661141632	4484.175649622737	3589.2117925188536	3669.672065204186	4119.030562447691	4127.7634540392155	5118.625800746494	3560.446114885705	2814.2600148232673	3178.948505853507	4606.398539652835	2893.3555471652467	3487.508393044268	3687.715366781219	3878.104110235577	4711.342399306307	3029.1284377634174	2948.7725654488413	3627.6257432452257	3728.888156475564	3694.4217735916445	3434.714824948709	3887.709075206887	2732.2076311285373	5487.4008125569435	3040.4245131584526
4227.788518153602	3235.3979487594315	3771.2636696783647	3047.678335113641	3455.751661141632	4484.175649622737	3589.2117925188536	3669.672065204186	4119.030562447691	4124.1936669889155	5118.625800746494	3545.944139545015	2814.2600148232673	3178.948505853507	4606.398539652835	2893.3555471652467	3487.508393044268	3687.715366781219	3878.104110235577	4657.857653768559	3007.782919840716	2948.7725654488413	3627.6257432452257	3728.888156475564	3694.4217735916445	3402.8132630686378	3887.709075206887	2732.2076311285373	5487.4008125569435	3040.4245131584526
4100.784303490349	3235.3979487594315	3771.2636696783647	3047.678335113641	3455.751661141632	4411.345149982773	3589.2117925188536	3669.672065204186	4082.572982408355	4058.517789650952	5004.532414269308	3545.944139545015	2813.9485918882565	3178.948505853507	4606.398539652835	2799.6599268519385	3487.508393044268	3658.256623576185	3878.104110235577	4657.857653768559	3007.782919840716	2803.4178741723767	3627.6257432452257	3728.888156475564	3694.4217735916445	3402.8132630686378	3887.709075206887	2732.2076311285373	5487.4008125569435	3040.4245131584526
4047.352013623129	3235.3979487594315	3771.2636696783647	3047.678335113641	3448.1024227243306	4382.5922047845925	3589.2117925188536	3668.4211660551705	4082.572982408355	4058.517789650952	5004.532414269308	3545.944139545015	2813.9485918882565	3178.948505853507	4606.398539652835	2717.0401612232304	3487.508393044268	3658.256623576185	3878.104110235577	4632.257986960492	3007.782919840716	2803.4178741723767	3627.6257432452257	3728.888156475564	3694.4217735916445	3402.8132630686378	3872.4146315888684	2732.2076311285373	5477.540515544542	3040.4245131584526
4043.2241513459853	3235.3979487594315	3771.2636696783647	3047.678335113641	3420.934398884041	4198.793498736884	3560.5010696274494	3668.4211660551705	4082.572982408355	4058.517789650952	5004.532414269308	3531.345427278131	2813.9485918882565	3178.948505853507	4606.398539652835	2717.0401612232304	3487.508393044268	3658.256623576185	3878.104110235577	4632.257986960492	3007.782919840716	2752.672892948641	3627.6257432452257	3728.888156475564	3671.2499604145296	3381.1637588803887	3872.4146315888684	2732.2076311285373	5477.540515544542	3040.4245131584526
4043.2241513459853	3235.3979487594315	3771.2636696783647	3047.678335113641	3420.934398884041	4193.758470515317	3536.651810320719	3668.4211660551705	4082.572982408355	4058.517789650952	4969.038983253002	3531.345427278131	2813.9485918882565	3178.948505853507	4535.203725292569	2717.0401612232304	3487.508393044268	3658.256623576185	3878.104110235577	4627.52835648582	3007.782919840716	2752.672892948641	3627.6257432452257	3728.888156475564	3671.2499604145296	3381.1637588803887	3869.200620365722	2732.2076311285373	5477.540515544542	3040.4245131584526
4025.1350838491417	3232.362345802954	3771.2636696783647	3047.678335113641	3420.934398884041	4193.758470515317	3514.103476686145	3668.4211660551705	4082.572982408355	4051.971490381907	4969.038983253002	3531.345427278131	2813.9485918882565	3178.948505853507	4492.083680404772	2717.0401612232304	3458.321898482182	3658.256623576185	3878.104110235577	4599.2166186747645	3007.782919840716	2752.672892948641	3627.6257432452257	3728.888156475564	3671.2499604145296	3381.1637588803887	3854.4565296445417	2732.2076311285373	5477.540515544542	3040.4245131584526
4006.3061474591623	3232.362345802954	3771.2636696783647	3047.678335113641	3420.934398884041	4193.758470515317	3510.529854597695	3668.4211660551705	4082.572982408355	4020.7379125035914	4969.038983253002	3397.3948677239596	2812.5314005536384	3178.948505853507	4457.49181803429	2717.0401612232304	3458.321898482182	3658.256623576185	3878.104110235577	4527.193182685947	3007.782919840716	2751.095701583512	3627.6257432452257	3728.888156475564	3629.540572904756	3381.1637588803887	3793.861210956191	2732.2076311285373	5477.540515544542	3040.4245131584526
4006.3061474591623	3232.362345802954	3771.2636696783647	3047.678335113641	3420.934398884041	4193.758470515317	3473.674213125094	3668.4211660551705	4057.041229306763	4020.7379125035914	4969.038983253002	3394.063145085872	2802.1594273858555	3178.948505853507	4457.49181803429	2717.0401612232304	3455.1591363746184	3658.256623576185	3878.104110235577	4527.193182685947	3007.782919840716	2751.095701583512	3627.6257432452257	3728.888156475564	3629.540572904756	3381.1637588803887	3793.861210956191	2732.2076311285373	5477.540515544542	3040.4245131584526
4006.3061474591623	3223.587326791561	3771.2636696783647	3047.678335113641	3420.934398884041	4181.505277724454	3473.674213125094	3636.09398288549	4057.041229306763	4020.7379125035914	4969.038983253002	3391.5801810065727	2790.0260564253085	3178.948505853507	4442.195051464179	2717.0401612232304	3415.117356530218	3658.256623576185	3878.104110235577	4477.180987347168	2975.945319259676	2751.095701583512	3627.6257432452257	3728.686495074382	3629.540572904756	3358.9905511439974	3793.861210956191	2732.2076311285373	5477.008256033404	3040.4245131584526
3995.0997649236097	3183.826524124931	3771.2636696783647	3047.678335113641	3420.934398884041	4181.505277724454	3473.674213125094	3636.09398288549	4057.041229306763	4020.7379125035914	4969.038983253002	3391.5801810065727	2790.0260564253085	3178.948505853507	4442.195051464179	2717.0401612232304	3415.117356530218	3658.256623576185	3873.8460353927435	4477.180987347168	2975.945319259676	2751.095701583512	3627.6257432452257	3728.686495074382	3629.540572904756	3358.9905511439974	3781.604960946352	2732.2076311285373	5469.879281371417	3040.4245131584526
3960.4570128553114	3183.826524124931	3771.2636696783647	3047.678335113641	3420.934398884041	4181.505277724454	3473.674213125094	3636.09398288549	4000.6023905165484	4020.7379125035914	4930.122716211712	3391.5801810065727	2790.0260564253085	3178.948505853507	4415.318453706837	2717.0401612232304	3415.117356530218	3658.256623576185	3873.8460353927435	4459.787371670238	2975.945319259676	2751.095701583512	3627.6257432452257	3670.9778292162837	3629.540572904756	3358.9905511439974	3781.604960946352	2732.2076311285373	5329.598380573423	3040.4245131584526
3960.4570128553114	3183.826524124931	3771.2636696783647	3047.678335113641	3420.934398884041	4181.505277724454	3473.674213125094	3636.09398288549	3962.5772316840935	4011.943385960627	4930.122716211712	3362.781299189046	2790.0260564253085	3178.948505853507	4415.318453706837	2710.363083435026	3415.117356530218	3658.256623576185	3873.8460353927435	4459.787371670238	2975.945319259676	2751.095701583512	3627.6257432452257	3648.258037282901	3629.540572904756	3358.9905511439974	3781.604960946352	2732.2076311285373	5124.084050369318	3040.4245131584526
3960.4570128553114	3183.826524124931	3771.2636696783647	3047.678335113641	3390.4650444399927	4163.503548689657	3473.674213125094	3636.09398288549	3962.5772316840935	3943.799296682834	4852.839531856029	3314.956181887937	2774.27131944832	3178.948505853507	4408.964301380361	2641.114461099457	3415.117356530218	3642.6240261768967	3850.957770776836	4459.787371670238	2975.945319259676	2751.095701583512	3627.6257432452257	3640.256405485186	3629.540572904756	3358.9905511439974	3781.604960946352	2732.2076311285373	5107.001108999681	3040.4245131584526
3960.4570128553114	3183.826524124931	3751.824445277317	3047.678335113641	3390.4650444399927	4163.503548689657	3473.674213125094	3636.09398288549	3957.5164335785175	3943.799296682834	4818.888783991551	3314.956181887937	2774.27131944832	3178.948505853507	4356.389484923429	2641.114461099457	3415.117356530218	3631.442166580835	3850.957770776836	4459.787371670238	2975.945319259676	2732.614236097314	3627.6257432452257	3599.243822369627	3629.540572904756	3358.9905511439974	3781.604960946352	2732.2076311285373	5041.600358795588	3040.4245131584526
3960.4570128553114	3183.826524124931	3706.910925294067	3047.678335113641	3390.4650444399927	3954.9661740616552	3473.674213125094	3636.09398288549	3895.305745576805	3942.971732511338	4818.888783991551	3314.956181887937	2774.27131944832	3178.948505853507	4356.389484923429	2641.114461099457	3415.117356530218	3631.442166580835	3850.957770776836	4459.787371670238	2964.578610329155	2732.614236097314	3627.6257432452257	3599.243822369627	3629.540572904756	3358.9905511439974	3734.180886198841	2732.2076311285373	5025.427213599464	3040.4245131584526
3960.4570128553114	3170.8232596476623	3706.910925294067	3047.678335113641	3390.4650444399927	3916.2861947356023	3473.674213125094	3631.150667568505	3832.062170212491	3934.3405832307526	4818.888783991551	3314.956181887937	2774.27131944832	3178.948505853507	4356.389484923429	2641.114461099457	3415.117356530218	3624.591995687074	3850.957770776836	4459.787371670238	2964.578610329155	2732.614236097314	3627.6257432452257	3592.7576265790835	3629.540572904756	3358.9905511439974	3734.180886198841	2732.2076311285373	5025.427213599464	3040.4245131584526
3960.4570128553114	3170.8232596476623	3706.910925294067	3047.678335113641	3359.2868128699556	3916.2861947356023	3473.674213125094	3580.1938382054013	3832.062170212491	3905.854414561255	4769.115918312834	3314.956181887937	2774.27131944832	3178.948505853507	4356.389484923429	2641.114461099457	3415.117356530218	3604.824454140459	3842.739852038806	4459.787371670238	2964.578610329155	2711.899998644899	3627.6257432452257	3592.7576265790835	3629.540572904756	3358.1489966542867	3709.610428533065	2732.2076311285373	4928.169475689828	3040.4245131584526
3960.4570128553114	3170.8232596476623	3706.910925294067	3047.678335113641	3359.2868128699556	3833.6937863161456	3473.674213125094	3443.5925718500184	3815.5805871612265	3839.115182108114	4345.372847369702	3314.956181887937	2774.27131944832	3178.948505853507	4356.389484923429	2641.114461099457	3415.117356530218	3604.824454140459	3770.466947271444	4459.787371670238	2964.578610329155	2711.899998644899	3627.6257432452257	3545.07489161803	3629.540572904756	3348.1721100535265	3709.610428533065	2732.2076311285373	4927.486312478046	3040.4245131584526
3960.4570128553114	3162.6585804015835	3632.536757713151	3047.678335113641	3359.2868128699556	3833.6937863161456	3473.674213125094	3412.733703137009	3815.5805871612265	3819.339593250529	4179.50005318815	3314.956181887937	2774.27131944832	3178.948505853507	4356.389484923429	2641.114461099457	3415.117356530218	3600.2113351232338	3568.594842170658	4446.30129816213	2964.578610329155	2711.899998644899	3627.6257432452257	3545.07489161803	3629.540572904756	3348.1721100535265	3708.230593653103	2732.2076311285373	4927.486312478046	3040.4245131584526
3752.102146217556	3162.6585804015835	3579.6229403905236	3047.678335113641	3359.2868128699556	3833.6937863161456	3473.674213125094	3303.358510442457	3808.902478594931	3797.203292245589	4127.2272214094955	3314.956181887937	2762.578538503756	3178.948505853507	4342.493449988744	2641.114461099457	3415.117356530218	3600.2113351232338	3441.602372640641	4433.558560344929	2964.578610329155	2711.899998644899	3627.6257432452257	3545.07489161803	3629.540572904756	3348.1721100535265	3676.2737094364747	2732.2076311285373	4921.593131582109	3040.4245131584526
3752.102146217556	3124.9984478072533	3579.6229403905236	3047.678335113641	3359.2868128699556	3833.6937863161456	3473.674213125094	3303.358510442457	3808.902478594931	3729.6060183700883	4127.2272214094955	3314.956181887937	2762.578538503756	3178.948505853507	4342.493449988744	2641.114461099457	3415.117356530218	3573.848911339959	3441.602372640641	4428.912897822313	2964.578610329155	2711.899998644899	3627.6257432452257	3545.07489161803	3629.540572904756	3348.1721100535265	3676.2737094364747	2732.2076311285373	4921.593131582109	3040.4245131584526
3752.102146217556	3124.9984478072533	3555.564346989493	3047.678335113641	3359.2868128699556	3826.4075349915965	3473.674213125094	3271.790777147411	3768.1906027553373	3611.7942318255473	4127.2272214094955	3314.956181887937	2762.578538503756	3178.948505853507	4342.493449988744	2641.114461099457	3415.117356530218	3573.848911339959	3420.228624975168	4428.912897822313	2936.0973579960746	2711.899998644899	3627.6257432452257	3545.07489161803	3629.540572904756	3348.1721100535265	3676.2737094364747	2732.2076311285373	4789.96395631308	3040.4245131584526
3752.102146217556	3124.9984478072533	3555.564346989493	3047.678335113641	3359.2868128699556	3826.4075349915965	3473.674213125094	3271.790777147411	3768.1906027553373	3611.7942318255473	4127.2272214094955	3247.1184536672154	2762.578538503756	3178.948505853507	4342.493449988744	2626.9093992851485	3415.117356530218	3570.563131068238	3420.228624975168	4381.345097346011	2936.0973579960746	2711.899998644899	3627.6257432452257	3545.07489161803	3629.540572904756	3348.1721100535265	3676.2737094364747	2732.2076311285373	4749.387406004503	3040.4245131584526
3752.102146217556	3124.9984478072533	3555.564346989493	3047.678335113641	3359.2868128699556	3826.4075349915965	3473.674213125094	3271.790777147411	3612.588737640074	3589.1505856712056	4127.2272214094955	3247.1184536672154	2762.578538503756	3178.948505853507	4342.493449988744	2547.92891753808	3415.117356530218	3567.718917329994	3420.228624975168	4381.345097346011	2936.0973579960746	2711.899998644899	3627.6257432452257	3545.07489161803	3629.540572904756	3348.1721100535265	3676.2737094364747	2732.2076311285373	4748.569119841443	3040.4245131584526
3752.102146217556	3124.9984478072533	3555.564346989493	3047.678335113641	3359.2868128699556	3826.4075349915965	3457.728616897395	3202.437147585874	3552.948574586993	3589.1505856712056	4126.25465769414	3247.1184536672154	2762.578538503756	3178.948505853507	4342.493449988744	2511.450541932722	3415.117356530218	3567.718917329994	3420.228624975168	4378.200290585932	2936.0973579960746	2711.899998644899	3627.6257432452257	3545.07489161803	3629.540572904756	3348.1721100535265	3676.2737094364747	2732.2076311285373	4748.569119841443	3040.4245131584526
3752.102146217556	3124.9984478072533	3555.564346989493	3047.678335113641	3359.2868128699556	3826.4075349915965	3441.009566840219	3186.139033151946	3543.1369030380392	3589.1505856712056	4126.25465769414	3247.1184536672154	2762.578538503756	3178.948505853507	4334.070566414963	2511.450541932722	3415.117356530218	3561.380553269575	3420.228624975168	4378.200290585932	2936.0973579960746	2711.899998644899	3627.6257432452257	3545.07489161803	3629.540572904756	3317.1094674286114	3662.807042423563	2732.2076311285373	4714.299221379077	3040.4245131584526
3736.009493110402	3124.9984478072533	3555.564346989493	3035.7361181654587	3359.2868128699556	3798.9642564309806	3441.009566840219	3184.9033689064836	3518.9679265853774	3589.1505856712056	4113.226078105645	3247.1184536672154	2762.578538503756	3168.0306340625775	4334.070566414963	2511.450541932722	3415.117356530218	3561.380553269575	3420.228624975168	4346.798582264578	2936.0973579960746	2711.899998644899	3627.6257432452257	3545.07489161803	3629.540572904756	3317.1094674286114	3662.807042423563	2732.2076311285373	4687.387647220817	3040.4245131584526
3736.009493110402	3124.9984478072533	3549.6152120953598	2992.3435985040883	3359.2868128699556	3798.9642564309806	3430.789270708423	3157.4050789971525	3464.8920650037835	3589.1505856712056	4113.226078105645	3247.1184536672154	2762.578538503756	3168.0306340625775	4334.070566414963	2511.450541932722	3415.117356530218	3561.380553269575	3420.228624975168	4304.979241692594	2936.0973579960746	2711.899998644899	3627.6257432452257	3545.07489161803	3629.540572904756	3317.1094674286114	3648.0487933264885	2732.2076311285373	4687.387647220817	3040.4245131584526
3736.009493110402	3116.0837353365723	3549.6152120953598	2992.3435985040883	3359.2868128699556	3798.9642564309806	3420.784794843591	3105.9962240147497	3464.8920650037835	3589.1505856712056	4113.226078105645	3215.683086022464	2762.578538503756	3168.0306340625775	4308.580894612527	2511.450541932722	3415.117356530218	3561.380553269575	3411.410595647187	4304.979241692594	2936.0973579960746	2711.899998644899	3627.6257432452257	3545.07489161803	3629.540572904756	3307.838842666458	3648.0487933264885	2732.2076311285373	4687.387647220817	3040.4245131584526
3736.009493110402	3116.0837353365723	3539.2313923251063	2992.3435985040883	3359.2868128699556	3798.9642564309806	3418.1812619402326	3105.9962240147497	3464.8920650037835	3589.1505856712056	4113.226078105645	3215.683086022464	2762.578538503756	3168.0306340625775	4308.580894612527	2511.450541932722	3415.117356530218	3561.380553269575	3411.410595647187	4304.979241692594	2877.975600058796	2711.899998644899	3627.6257432452257	3545.07489161803	3629.540572904756	3307.838842666458	3631.460248519632	2732.2076311285373	4673.411169922203	3040.4245131584526
3736.009493110402	3116.0837353365723	3539.2313923251063	2992.3435985040883	3359.2868128699556	3798.9642564309806	3405.7405853041487	3105.9962240147497	3460.0811591666943	3589.1505856712056	4113.226078105645	3215.683086022464	2762.578538503756	3168.0306340625775	4231.234142141306	2511.450541932722	3415.117356530218	3561.380553269575	3411.410595647187	4304.979241692594	2877.975600058796	2711.899998644899	3627.6257432452257	3545.07489161803	3629.540572904756	3292.2586767555918	3624.3745764493756	2732.2076311285373	4673.348763520915	3040.4245131584526
3736.009493110402	3116.0837353365723	3521.002565779634	2992.3435985040883	3359.2868128699556	3722.6966673571123	3373.456052704584	3090.8100735145467	3460.0811591666943	3552.986927686796	4056.65555349999	3215.683086022464	2762.578538503756	3168.0306340625775	4228.13001959551	2511.450541932722	3415.117356530218	3561.380553269575	3408.9175174290203	4304.979241692594	2877.975600058796	2711.899998644899	3627.6257432452257	3545.07489161803	3485.58115200231	3292.2586767555918	3624.3745764493756	2732.2076311285373	4673.348763520915	3040.4245131584526
3736.009493110402	3116.0837353365723	3521.002565779634	2992.3435985040883	3340.2525511483227	3722.6966673571123	3373.456052704584	3090.8100735145467	3460.0811591666943	3552.986927686796	4041.275510511757	3215.683086022464	2762.578538503756	3168.0306340625775	4186.948421239085	2511.450541932722	3415.117356530218	3555.2850377094674	3363.998025476181	4304.979241692594	2877.975600058796	2711.899998644899	3627.6257432452257	3545.07489161803	3485.58115200231	3292.2586767555918	3624.3745764493756	2732.2076311285373	4673.348763520915	3040.4245131584526
3736.009493110402	3116.0837353365723	3521.002565779634	2992.3435985040883	3340.2525511483227	3722.6966673571123	3373.456052704584	3090.8100735145467	3460.0811591666943	3529.985113251684	3854.4209922153896	3215.683086022464	2762.578538503756	3168.0306340625775	4177.889174970795	2503.842079985212	3415.117356530218	3555.2850377094674	3363.998025476181	4243.697353715401	2877.975600058796	2711.899998644899	3627.6257432452257	3545.07489161803	3485.58115200231	3292.2586767555918	3624.3745764493756	2732.2076311285373	4659.210943414606	3040.4245131584526
3736.009493110402	3116.0837353365723	3521.002565779634	2992.3435985040883	3340.2525511483227	3722.6966673571123	3373.456052704584	3090.8100735145467	3460.0811591666943	3514.336418265625	3853.8225461587654	3215.683086022464	2762.578538503756	3168.0306340625775	4157.9598693461485	2472.3711716367807	3415.117356530218	3555.2850377094674	3363.998025476181	4243.697353715401	2877.975600058796	2707.158617628189	3627.6257432452257	3545.07489161803	3485.58115200231	3292.2586767555918	3624.3745764493756	2732.2076311285373	4659.210943414606	3040.4245131584526
3736.009493110402	3116.0837353365723	3521.002565779634	2992.3435985040883	3340.2525511483227	3679.9993631588877	3373.456052704584	3068.7846127556	3460.0811591666943	3439.8680568143263	3823.012636093229	3215.683086022464	2762.578538503756	3168.0306340625775	4085.750681337257	2472.3711716367807	3415.117356530218	3555.2850377094674	3363.998025476181	4243.697353715401	2877.975600058796	2707.158617628189	3627.6257432452257	3545.07489161803	3476.8051939763723	3292.2586767555918	3624.3745764493756	2732.2076311285373	4659.210943414606	3040.4245131584526
3606.0537051873507	3116.0837353365723	3508.8279370744553	2980.948899275296	3288.254508880157	3679.9993631588877	3373.456052704584	3068.7846127556	3460.0811591666943	3439.8680568143263	3787.685516385389	3215.683086022464	2762.578538503756	3168.0306340625775	4085.750681337257	2472.3711716367807	3415.117356530218	3555.2850377094674	3363.998025476181	4243.697353715401	2877.975600058796	2707.158617628189	3627.6257432452257	3545.07489161803	3476.8051939763723	3264.2833827899453	3624.3745764493756	2732.2076311285373	4626.8844060489555	3040.4245131584526
3606.0537051873507	3116.0837353365723	3508.8279370744553	2980.948899275296	3288.254508880157	3679.9993631588877	3373.456052704584	3068.7846127556	3460.0811591666943	3439.8680568143263	3750.396831526785	3215.683086022464	2758.6060010978345	3158.434139198388	4016.968111080477	2472.3711716367807	3415.117356530218	3555.2850377094674	3363.998025476181	4243.697353715401	2862.3154759966856	2683.5678102890797	3627.6257432452257	3545.07489161803	3476.8051939763723	3264.2833827899453	3624.3745764493756	2732.2076311285373	4590.057786422984	3040.4245131584526
3606.0537051873507	3116.0837353365723	3508.8279370744553	2980.948899275296	3288.254508880157	3679.9993631588877	3373.456052704584	3059.586970949378	3460.0811591666943	3439.8680568143263	3734.0811692451857	3185.457381844799	2722.219653545505	3158.434139198388	4016.968111080477	2472.3711716367807	3397.4885272719343	3555.2850377094674	3363.998025476181	4243.697353715401	2862.3154759966856	2683.5678102890797	3627.6257432452257	3545.07489161803	3469.5077148106775	3247.8802940483383	3624.3745764493756	2732.2076311285373	4587.409029392605	3040.4245131584526
3606.0537051873507	3116.0837353365723	3508.8279370744553	2980.948899275296	3288.254508880157	3679.9993631588877	3366.660843181977	3059.586970949378	3460.0811591666943	3439.8680568143263	3730.9320519158673	3185.457381844799	2722.219653545505	3158.434139198388	4016.968111080477	2472.3711716367807	3394.4021298938815	3555.2850377094674	3363.998025476181	4243.697353715401	2862.3154759966856	2683.5678102890797	3620.710982165021	3545.07489161803	3469.5077148106775	3160.029907898701	3624.3745764493756	2732.2076311285373	4528.024855814801	3040.4245131584526
3606.0537051873507	3116.0837353365723	3508.8279370744553	2980.948899275296	3288.254508880157	3679.9993631588877	3362.522020962929	2945.4189644274293	3460.0811591666943	3439.8680568143263	3730.9320519158673	3185.457381844799	2722.219653545505	3158.434139198388	4016.968111080477	2472.3711716367807	3370.345464272994	3555.2850377094674	3363.998025476181	4243.697353715401	2862.3154759966856	2669.6423011321813	3620.710982165021	3545.07489161803	3469.5077148106775	3160.029907898701	3565.2436504770285	2732.2076311285373	4503.726105792719	3040.4245131584526
3606.0537051873507	3116.0837353365723	3508.8279370744553	2980.948899275296	3288.254508880157	3679.9993631588877	3354.284507030392	2941.96755994207	3460.0811591666943	3439.8680568143263	3717.602063120012	3156.6790397140003	2695.545841630072	3158.434139198388	4016.968111080477	2472.3711716367807	3370.345464272994	3555.2850377094674	3363.998025476181	4243.697353715401	2862.3154759966856	2669.6423011321813	3620.710982165021	3545.07489161803	3441.3140879591638	3160.029907898701	3557.5467262345574	2732.2076311285373	4425.878782952288	3040.4245131584526
3606.0537051873507	3116.0837353365723	3508.8279370744553	2980.948899275296	3288.254508880157	3679.9993631588877	3354.284507030392	2933.2485135448287	3460.0811591666943	3439.8680568143263	3696.5328314845738	3156.6790397140003	2695.545841630072	3158.434139198388	3996.7666617388795	2472.3711716367807	3370.345464272994	3555.2850377094674	3363.998025476181	4243.697353715401	2834.8462704769263	2669.6423011321813	3620.710982165021	3545.07489161803	3441.3140879591638	3160.029907898701	3557.5467262345574	2732.2076311285373	4365.47055613767	3040.4245131584526
3606.0537051873507	3116.0837353365723	3508.8279370744553	2980.948899275296	3288.254508880157	3679.9993631588877	3354.284507030392	2933.2485135448287	3460.0811591666943	3439.8680568143263	3645.6972450079866	3156.6790397140003	2695.545841630072	3158.434139198388	3996.7666617388795	2472.3711716367807	3336.339978065352	3521.5573541419344	3363.998025476181	4231.641654564999	2834.8462704769263	2669.6423011321813	3620.710982165021	3545.07489161803	3417.8512327783483	3160.029907898701	3556.281337722007	2732.2076311285373	4269.950438296966	3040.4245131584526
3606.0537051873507	3116.0837353365723	3508.8279370744553	2980.948899275296	3288.254508880157	3679.9993631588877	3339.828228198313	2890.361975591983	3459.7369202967398	3439.8680568143263	3616.721664266316	3156.6790397140003	2695.545841630072	3158.434139198388	3996.7666617388795	2472.3711716367807	3336.339978065352	3474.6153525887803	3363.998025476181	4148.374355019147	2834.8462704769263	2669.6423011321813	3620.710982165021	3331.622322910627	3363.508298515563	3160.029907898701	3528.8822814664536	2732.2076311285373	4242.926627368788	3040.4245131584526
3606.0537051873507	3115.977524451959	3502.6399183321964	2980.948899275296	3288.254508880157	3652.399441892903	3327.6135063539787	2890.361975591983	3459.7369202967398	3439.8680568143263	3588.7846748430775	3156.6790397140003	2695.545841630072	3158.434139198388	3996.7666617388795	2472.3711716367807	3336.339978065352	3440.9111866633484	3360.2198153225636	4148.374355019147	2834.8462704769263	2669.6423011321813	3620.710982165021	3254.3509119719756	3345.349236436811	3141.7037297702327	3528.8822814664536	2732.2076311285373	4242.926627368788	3040.4245131584526
3605.2295268357725	3115.977524451959	3502.6399183321964	2980.948899275296	3288.254508880157	3652.399441892903	3327.6135063539787	2890.361975591983	3454.1315747496283	3439.8680568143263	3588.7846748430775	3156.505231485524	2695.545841630072	3158.434139198388	3994.790925077551	2453.391395991145	3314.358809715368	3416.01721877769	3360.2198153225636	4148.374355019147	2834.8462704769263	2669.6423011321813	3620.710982165021	3254.3509119719756	3345.349236436811	3123.5484798665566	3528.8822814664536	2732.2076311285373	4242.926627368788	3040.4245131584526
3605.2295268357725	3115.977524451959	3502.6399183321964	2980.948899275296	3288.254508880157	3652.399441892903	3327.6135063539787	2887.5847555605624	3454.1315747496283	3439.8680568143263	3588.7846748430775	3156.505231485524	2695.545841630072	3158.434139198388	3994.790925077551	2448.055877829243	3314.358809715368	3416.01721877769	3318.006276858167	4062.501666233088	2834.8462704769263	2669.6423011321813	3620.710982165021	3217.443659059617	3345.349236436811	3123.5484798665566	3528.8822814664536	2732.2076311285373	4242.926627368788	3040.4245131584526
3605.2295268357725	3115.977524451959	3502.6399183321964	2980.948899275296	3288.254508880157	3652.399441892903	3327.6135063539787	2887.5847555605624	3451.185682395194	3439.8680568143263	3588.7846748430775	3156.505231485524	2695.545841630072	3158.434139198388	3994.790925077551	2444.2480547883974	3314.358809715368	3416.01721877769	3318.006276858167	4050.3866809691276	2834.8462704769263	2668.013525112504	3620.710982165021	3217.443659059617	3340.8559997887664	3107.018782167106	3528.8822814664536	2732.2076311285373	4242.926627368788	3040.4245131584526
3605.2295268357725	3115.977524451959	3502.6399183321964	2980.948899275296	3288.254508880157	3602.5692482335535	3314.827000710674	2887.5847555605624	3451.185682395194	3439.8680568143263	3588.7846748430775	3156.505231485524	2695.545841630072	3154.487446518248	3994.790925077551	2412.997997306123	3314.358809715368	3416.01721877769	3318.006276858167	4050.3866809691276	2834.8462704769263	2652.4379954548244	3620.710982165021	3217.443659059617	3340.8559997887664	3088.3365739330256	3520.0373675371357	2732.2076311285373	4188.081722186627	3040.4245131584526
3575.189761620667	3115.977524451959	3502.6399183321964	2980.948899275296	3288.254508880157	3588.59192822581	3314.827000710674	2852.2372295609625	3451.185682395194	3323.8225841649	3546.095622820688	3156.505231485524	2695.545841630072	3154.487446518248	3994.790925077551	2412.997997306123	3314.358809715368	3416.01721877769	3299.0410691960246	4050.3866809691276	2834.8462704769263	2634.4851219984735	3620.710982165021	3217.443659059617	3340.8559997887664	3016.6856223798504	3363.6251099600754	2732.2076311285373	4145.103905280241	3040.4245131584526
3575.189761620667	3115.977524451959	3502.6399183321964	2980.948899275296	3288.254508880157	3577.1619794186545	3314.827000710674	2852.2372295609625	3450.9193880947973	3323.8225841649	3546.095622820688	3156.505231485524	2695.545841630072	3153.3223626493964	3994.790925077551	2412.997997306123	3314.358809715368	3416.01721877769	3299.0410691960246	4050.3866809691276	2834.8462704769263	2630.845309812167	3610.703605569627	3217.443659059617	3314.3626668169327	2989.618086336576	3350.2976294816535	2732.2076311285373	4133.716546980917	3040.4245131584526
3527.462495951917	3115.977524451959	3502.6399183321964	2980.948899275296	3288.254508880157	3526.9231078521216	3294.7794683569086	2852.2372295609625	3450.9193880947973	3314.631402206129	3546.095622820688	3156.505231485524	2695.545841630072	3140.941881362708	3994.790925077551	2412.997997306123	3314.358809715368	3416.01721877769	3299.0410691960246	4050.3866809691276	2834.8462704769263	2613.212266714566	3604.2641652429547	3217.443659059617	3304.7347841540122	2966.0049625943084	3350.2976294816535	2732.2076311285373	4098.8906223149315	3040.4245131584526
3498.289774120339	3115.977524451959	3502.6399183321964	2980.948899275296	3288.254508880157	3526.9231078521216	3294.7794683569086	2852.2372295609625	3429.52877202504	3314.631402206129	3546.095622820688	3122.046996025517	2695.545841630072	3140.941881362708	3994.790925077551	2412.997997306123	3314.358809715368	3416.01721877769	3281.405593249454	4050.3866809691276	2834.8462704769263	2613.212266714566	3604.2641652429547	3217.443659059617	3304.7347841540122	2966.0049625943084	3350.2976294816535	2732.2076311285373	4098.8906223149315	3040.4245131584526
3498.289774120339	3115.977524451959	3498.56846429	2980.948899275296	3288.254508880157	3438.996405795522	3294.7794683569086	2848.0484364085523	3429.52877202504	3303.3840394957924	3540.501450599444	3122.046996025517	2695.545841630072	3140.941881362708	3980.519853541161	2412.997997306123	3314.358809715368	3411.1537048821856	3269.5794682036976	4025.1551130786197	2834.8462704769263	2585.5575870105067	3604.2641652429547	3217.443659059617	3304.7347841540122	2966.0049625943084	3350.2976294816535	2732.2076311285373	4098.8906223149315	3040.4245131584526
3498.289774120339	3115.977524451959	3498.56846429	2980.948899275296	3288.254508880157	3419.420612987408	3294.7794683569086	2848.0484364085523	3429.52877202504	3303.3840394957924	3533.5862847535373	3122.046996025517	2695.545841630072	3140.941881362708	3973.879948505071	2412.997997306123	3314.358809715368	3411.1537048821856	3269.5794682036976	3995.9344500804245	2834.8462704769263	2557.0321240277517	3596.0431060046385	3217.443659059617	3292.899757027737	2966.0049625943084	3350.2976294816535	2732.2076311285373	4054.0529917125127	3040.4245131584526
3498.289774120339	3115.977524451959	3498.56846429	2980.948899275296	3288.254508880157	3419.420612987408	3294.7794683569086	2848.0484364085523	3429.52877202504	3303.3840394957924	3491.3263757729633	3122.046996025517	2691.7792777563664	3140.941881362708	3960.539474420048	2410.0592049069796	3314.358809715368	3380.8577091535744	3269.5794682036976	3989.8171757329615	2834.8462704769263	2557.0321240277517	3596.0431060046385	3217.443659059617	3292.899757027737	2966.0049625943084	3331.42480637698	2732.2076311285373	4054.0529917125127	3040.4245131584526
3465.6139932096467	3063.4471100632495	3498.56846429	2980.948899275296	3288.254508880157	3414.13125238444	3294.7794683569086	2848.0484364085523	3429.52877202504	3303.3840394957924	3480.018721946362	3122.046996025517	2691.7792777563664	3140.941881362708	3942.095375379139	2410.0592049069796	3314.358809715368	3380.704540654438	3269.5794682036976	3967.2877931178004	2834.8462704769263	2557.0321240277517	3565.4072051775183	3217.443659059617	3292.899757027737	2966.0049625943084	3331.42480637698	2732.2076311285373	4044.9636012958135	3040.4245131584526
3465.6139932096467	3063.4471100632495	3498.56846429	2980.948899275296	3288.254508880157	3402.2131913018784	3262.4824966393994	2775.3817867221896	3429.52877202504	3303.3840394957924	3403.270705212419	3122.046996025517	2691.7792777563664	3140.941881362708	3942.095375379139	2410.0592049069796	3314.358809715368	3379.076383846994	3269.5794682036976	3967.2877931178004	2834.8462704769263	2557.0321240277517	3565.4072051775183	3217.443659059617	3292.899757027737	2966.0049625943084	3331.42480637698	2732.2076311285373	4044.9636012958135	3040.4245131584526
3465.6139932096467	3045.835870418219	3498.56846429	2980.948899275296	3288.254508880157	3326.0764850949304	3262.4824966393994	2775.3817867221896	3429.52877202504	3303.3840394957924	3377.1728284732653	3122.046996025517	2691.7792777563664	3140.941881362708	3936.5845252705603	2410.0592049069796	3314.358809715368	3379.076383846994	3269.5794682036976	3967.2877931178004	2834.8462704769263	2557.0321240277517	3565.4072051775183	3217.443659059617	3292.899757027737	2966.0049625943084	3331.42480637698	2732.2076311285373	4044.9636012958135	3038.4357277288436
3465.6139932096467	3045.835870418219	3498.56846429	2980.948899275296	3279.8290454733915	3326.0764850949304	3233.58617615817	2775.3817867221896	3429.52877202504	3303.3840394957924	3377.1728284732653	3122.046996025517	2691.7792777563664	3140.941881362708	3874.7216806117767	2410.0592049069796	3314.358809715368	3379.076383846994	3269.5794682036976	3967.2877931178004	2834.8462704769263	2557.0321240277517	3565.4072051775183	3217.443659059617	3292.899757027737	2966.0049625943084	3309.61652909179	2732.2076311285373	4044.9636012958135	3038.4357277288436
3465.6139932096467	3045.835870418219	3498.56846429	2980.948899275296	3279.8290454733915	3326.0764850949304	3233.58617615817	2735.233057359882	3429.52877202504	3303.3840394957924	3377.1728284732653	3122.046996025517	2691.7792777563664	3140.941881362708	3874.7216806117767	2410.0592049069796	3314.358809715368	3357.9021377592458	3269.5794682036976	3967.2877931178004	2834.8462704769263	2557.0321240277517	3565.4072051775183	3217.443659059617	3292.899757027737	2966.0049625943084	3309.61652909179	2708.2065264362127	4036.59994739733	3038.4357277288436
3465.6139932096467	3045.835870418219	3498.56846429	2980.948899275296	3264.9403910060714	3326.0764850949304	3233.58617615817	2735.233057359882	3429.52877202504	3303.3840394957924	3377.1728284732653	3122.046996025517	2691.7792777563664	3140.941881362708	3845.4222157356353	2410.0592049069796	3314.358809715368	3338.059073615942	3269.5794682036976	3967.2877931178004	2834.8462704769263	2557.0321240277517	3565.4072051775183	3217.443659059617	3292.899757027737	2966.0049625943084	3284.6779134025646	2708.2065264362127	4036.59994739733	3038.4357277288436
3465.6139932096467	3045.835870418219	3498.56846429	2980.948899275296	3264.9403910060714	3326.0764850949304	3233.58617615817	2735.233057359882	3429.52877202504	3303.3840394957924	3377.1728284732653	3122.046996025517	2691.7792777563664	3140.941881362708	3845.4222157356353	2410.0592049069796	3314.358809715368	3338.059073615942	3269.5794682036976	3967.2877931178004	2834.8462704769263	2557.0321240277517	3565.4072051775183	3214.6256321380774	3292.899757027737	2966.0049625943084	3284.258944255881	2708.2065264362127	4036.59994739733	3038.4357277288436
3464.082804837279	3043.962319698691	3498.56846429	2980.948899275296	3264.9403910060714	3326.0764850949304	3233.58617615817	2735.233057359882	3429.52877202504	3303.3840394957924	3377.1728284732653	3122.046996025517	2691.7792777563664	3133.895348513227	3845.4222157356353	2410.0592049069796	3314.358809715368	3338.059073615942	3258.140804905599	3967.2877931178004	2834.8462704769263	2557.0321240277517	3565.4072051775183	3214.6256321380774	3292.899757027737	2965.703827452845	3264.5183669174326	2674.404683746994	4036.59994739733	3038.4357277288436
3451.519567725678	3043.962319698691	3498.56846429	2980.948899275296	3264.9403910060714	3326.0764850949304	3233.58617615817	2721.963893455404	3429.52877202504	3303.3840394957924	3369.668382966064	3122.046996025517	2691.7792777563664	3121.828422058381	3845.4222157356353	2410.0592049069796	3314.358809715368	3332.4027151045843	3258.140804905599	3967.2877931178004	2834.8462704769263	2557.0321240277517	3565.4072051775183	3214.6256321380774	3292.899757027737	2965.703827452845	3232.69918964976	2674.404683746994	4036.59994739733	3038.4357277288436
3451.519567725678	3043.962319698691	3498.56846429	2980.948899275296	3264.9403910060714	3326.0764850949304	3225.7693115957054	2721.963893455404	3429.52877202504	3296.09873504345	3358.944298354132	3122.046996025517	2691.7792777563664	3056.023338924244	3845.4222157356353	2410.0592049069796	3314.358809715368	3332.4027151045843	3258.140804905599	3967.2877931178004	2834.8462704769263	2550.6278297841413	3565.4072051775183	3205.2718652678086	3292.899757027737	2965.703827452845	3223.795713409897	2671.347087861506	4036.59994739733	3026.279786813866
3451.519567725678	3024.4716675543978	3498.56846429	2980.948899275296	3264.9403910060714	3326.0764850949304	3225.7693115957054	2714.172059323355	3411.646750228553	3296.09873504345	3297.7861873597863	3122.046996025517	2691.7792777563664	3056.023338924244	3845.4222157356353	2410.0592049069796	3314.358809715368	3332.4027151045843	3250.2761291680495	3967.2877931178004	2834.8462704769263	2550.6278297841413	3565.4072051775183	3205.2718652678086	3292.899757027737	2965.703827452845	3211.989850468086	2671.347087861506	4019.3400397106384	3026.279786813866
3451.519567725678	3024.4716675543978	3498.56846429	2980.948899275296	3264.9403910060714	3326.0764850949304	3225.7693115957054	2714.172059323355	3407.274884259275	3291.6033127492146	3257.1226778835044	3122.046996025517	2691.7792777563664	3056.023338924244	3845.4222157356353	2410.0592049069796	3314.358809715368	3332.4027151045843	3250.2761291680495	3967.2877931178004	2834.8462704769263	2550.6278297841413	3565.4072051775183	3205.2718652678086	3292.899757027737	2965.703827452845	3211.989850468086	2671.347087861506	4019.3400397106384	3026.279786813866
3451.519567725678	3024.4716675543978	3498.56846429	2980.948899275296	3264.9403910060714	3326.0764850949304	3225.7693115957054	2714.172059323355	3407.274884259275	3291.6033127492146	3257.1226778835044	3122.046996025517	2691.7792777563664	3056.023338924244	3833.2789096498773	2410.0592049069796	3314.358809715368	3332.4027151045843	3250.2761291680495	3967.2877931178004	2834.8462704769263	2550.6278297841413	3565.4072051775183	3159.612423529762	3292.899757027737	2962.9968999272432	3200.700794473646	2633.9641540592556	4004.8337647073477	3026.279786813866
3451.519567725678	3024.4716675543978	3498.56846429	2980.948899275296	3245.919188314182	3326.0764850949304	3218.8390318070055	2714.172059323355	3407.274884259275	3291.6033127492146	3257.1226778835044	3122.046996025517	2691.7792777563664	3056.023338924244	3808.949281122761	2410.0592049069796	3314.358809715368	3332.4027151045843	3250.2761291680495	3947.5315906959427	2834.8462704769263	2550.6278297841413	3565.4072051775183	3159.612423529762	3292.899757027737	2945.883265725084	3197.634221941509	2633.9641540592556	4004.8337647073477	3026.279786813866
3451.519567725678	3024.4716675543978	3498.56846429	2980.948899275296	3233.3846139864404	3326.0764850949304	3218.8390318070055	2700.21001837912	3405.375609289319	3291.6033127492146	3257.1226778835044	3122.046996025517	2691.7792777563664	3056.023338924244	3808.949281122761	2410.0592049069796	3314.358809715368	3332.4027151045843	3250.2761291680495	3934.853764860861	2834.8462704769263	2550.6278297841413	3565.4072051775183	3159.612423529762	3292.899757027737	2945.883265725084	3155.2689177127004	2633.9641540592556	4004.3006734878645	3026.279786813866
3446.3709138868066	3024.4716675543978	3498.56846429	2980.948899275296	3233.3846139864404	3326.0764850949304	3210.1502250856443	2697.6732147448183	3405.375609289319	3291.6033127492146	3257.1226778835044	3122.046996025517	2691.7792777563664	3017.3304173940096	3808.949281122761	2410.0592049069796	3314.358809715368	3332.4027151045843	3250.2761291680495	3931.7974920641345	2823.065195666247	2550.6278297841413	3565.4072051775183	3159.612423529762	3292.899757027737	2945.883265725084	3155.2689177127004	2633.9641540592556	3904.425789931065	3026.279786813866
3413.1950410247655	3024.4716675543978	3498.56846429	2980.948899275296	3233.3846139864404	3326.0764850949304	3210.1502250856443	2697.6732147448183	3405.375609289319	3291.6033127492146	3257.1226778835044	3122.046996025517	2691.7792777563664	3017.3304173940096	3808.949281122761	2410.0592049069796	3314.358809715368	3332.4027151045843	3250.2761291680495	3931.7974920641345	2823.065195666247	2550.6278297841413	3565.4072051775183	3159.612423529762	3292.899757027737	2945.883265725084	3146.7067453283316	2633.9641540592556	3799.69969436249	3026.279786813866
3413.1950410247655	3024.4716675543978	3498.56846429	2977.7186866203374	3233.3846139864404	3326.0764850949304	3210.1502250856443	2697.6732147448183	3388.780529329198	3291.6033127492146	3239.760686804962	3122.046996025517	2691.7792777563664	3009.068167673282	3808.949281122761	2410.0592049069796	3314.358809715368	3332.4027151045843	3250.2761291680495	3922.082245065865	2783.4580701592276	2550.6278297841413	3565.4072051775183	3159.612423529762	3292.899757027737	2945.883265725084	3142.854368631678	2633.9641540592556	3779.6635788707017	3026.279786813866
3413.1950410247655	3024.4716675543978	3498.56846429	2977.7186866203374	3233.3846139864404	3326.0764850949304	3210.1502250856443	2697.6732147448183	3382.675892994702	3291.6033127492146	3229.0533137117	3122.046996025517	2688.5227339335006	3009.068167673282	3808.949281122761	2410.0592049069796	3314.358809715368	3332.4027151045843	3250.2761291680495	3901.273127704265	2783.4580701592276	2550.6278297841413	3565.4072051775183	3159.612423529762	3292.899757027737	2945.10029693818	3114.2464251642787	2633.9641540592556	3733.390454059928	3026.279786813866
3410.6456824709644	3024.4716675543978	3498.56846429	2977.7186866203374	3233.3846139864404	3326.0764850949304	3210.1502250856443	2697.6732147448183	3359.3868870819156	3291.6033127492146	3217.759656336697	3122.046996025517	2688.5227339335006	3009.068167673282	3808.949281122761	2410.0592049069796	3314.358809715368	3332.4027151045843	3250.2761291680495	3891.6112271953025	2783.4580701592276	2550.6278297841413	3565.4072051775183	3159.612423529762	3292.899757027737	2902.45542134903	3114.2464251642787	2633.9641540592556	3733.390454059928	3026.279786813866
3410.6456824709644	3021.1328773212786	3498.56846429	2977.7186866203374	3233.3846139864404	3326.0764850949304	3197.92906271307	2697.6732147448183	3328.2836248930344	3291.6033127492146	3217.759656336697	3122.046996025517	2688.5227339335006	3009.068167673282	3808.949281122761	2410.0592049069796	3314.358809715368	3332.4027151045843	3250.2761291680495	3891.6112271953025	2783.4580701592276	2550.6278297841413	3565.4072051775183	3159.612423529762	3292.899757027737	2898.668056062787	3114.2464251642787	2633.9641540592556	3733.390454059928	3026.279786813866
3396.8129358177694	3021.1328773212786	3498.56846429	2977.7186866203374	3233.3846139864404	3326.0764850949304	3197.92906271307	2697.6732147448183	3328.2836248930344	3291.6033127492146	3152.89250845037	3122.046996025517	2688.5227339335006	2988.3393991998673	3808.949281122761	2410.0592049069796	3314.358809715368	3332.4027151045843	3250.2761291680495	3882.534511241697	2783.4580701592276	2550.6278297841413	3565.4072051775183	3159.612423529762	3292.899757027737	2898.668056062787	3114.2464251642787	2633.9641540592556	3733.390454059928	3026.279786813866
3381.2030290131934	3014.4832331560733	3498.56846429	2977.7186866203374	3233.3846139864404	3326.0764850949304	3197.92906271307	2681.622240384414	3293.550718159576	3269.437402489547	3152.89250845037	3122.046996025517	2688.5227339335006	2988.3393991998673	3808.949281122761	2410.0592049069796	3314.358809715368	3332.4027151045843	3250.2761291680495	3882.534511241697	2783.4580701592276	2550.6278297841413	3558.3448593206904	3159.612423529762	3280.329137344909	2884.4186117952668	3114.2464251642787	2633.9641540592556	3733.390454059928	3026.279786813866
3381.2030290131934	3014.4832331560733	3498.56846429	2977.7186866203374	3233.3846139864404	3326.0764850949304	3197.92906271307	2681.622240384414	3276.0926891239064	3269.437402489547	3152.89250845037	3109.0618965358076	2688.5227339335006	2988.3393991998673	3808.949281122761	2410.0592049069796	3314.358809715368	3332.4027151045843	3250.2761291680495	3828.786009801962	2783.4580701592276	2549.799389016387	3525.926762518268	3159.612423529762	3276.570109624884	2884.4186117952668	3114.2464251642787	2633.9641540592556	3733.390454059928	3026.279786813866
3379.3844871271485	3014.4832331560733	3498.56846429	2977.7186866203374	3233.3846139864404	3326.0764850949304	3197.92906271307	2681.622240384414	3258.165122635771	3269.437402489547	3152.89250845037	3109.0618965358076	2688.0416823594524	2986.154381163966	3808.949281122761	2410.0592049069796	3314.358809715368	3332.4027151045843	3250.2761291680495	3818.9540580451885	2783.4580701592276	2549.799389016387	3525.926762518268	3159.612423529762	3229.493646216476	2884.4186117952668	3114.2464251642787	2633.9641540592556	3733.390454059928	3026.279786813866
3379.3844871271485	3014.4832331560733	3498.56846429	2977.7186866203374	3233.3846139864404	3326.0764850949304	3197.92906271307	2681.622240384414	3180.007825453952	3269.437402489547	3152.89250845037	3109.0618965358076	2688.0416823594524	2966.1338793343903	3808.949281122761	2410.0592049069796	3314.358809715368	3332.4027151045843	3250.2761291680495	3818.9540580451885	2783.4580701592276	2549.799389016387	3525.926762518268	3159.612423529762	3229.493646216476	2884.4186117952668	3114.2464251642787	2633.9641540592556	3733.390454059928	3026.279786813866
3378.1542303442284	3014.4832331560733	3498.56846429	2977.7186866203374	3233.3846139864404	3326.0764850949304	3197.92906271307	2681.622240384414	3180.007825453952	3269.437402489547	3147.8662043317263	3109.0618965358076	2683.8467157782707	2965.533141215347	3808.949281122761	2410.0592049069796	3305.962203104682	3332.4027151045843	3250.2761291680495	3713.328571839448	2783.4580701592276	2549.799389016387	3525.926762518268	3159.612423529762	3225.129518998997	2884.4186117952668	3114.2464251642787	2633.9641540592556	3733.390454059928	3026.279786813866
3378.1542303442284	3014.4832331560733	3498.56846429	2977.7186866203374	3233.3846139864404	3326.0764850949304	3197.92906271307	2681.622240384414	3180.007825453952	3269.437402489547	3147.8662043317263	3109.0618965358076	2678.304605818625	2965.533141215347	3808.949281122761	2410.0592049069796	3305.962203104682	3332.4027151045843	3250.2761291680495	3699.1037440229366	2783.4580701592276	2549.799389016387	3525.926762518268	3159.612423529762	3214.7596003871704	2881.7918211737383	3114.2464251642787	2633.9641540592556	3733.390454059928	3026.279786813866
3377.641283497349	3014.4832331560733	3498.56846429	2977.7186866203374	3233.3846139864404	3326.0764850949304	3197.92906271307	2681.622240384414	3180.007825453952	3269.437402489547	3113.3255781300395	3109.0618965358076	2658.275154285414	2936.2885812779414	3808.949281122761	2410.0592049069796	3297.454711535037	3332.4027151045843	3243.3347778432235	3672.5551831895136	2783.4580701592276	2549.799389016387	3525.926762518268	3159.612423529762	3194.9083499882263	2865.6116911521135	3114.2464251642787	2633.9641540592556	3733.390454059928	3026.279786813866
3377.641283497349	3014.4832331560733	3498.56846429	2977.7186866203374	3233.3846139864404	3326.0764850949304	3197.92906271307	2681.622240384414	3180.007825453952	3269.437402489547	3113.3255781300395	3109.0618965358076	2658.275154285414	2935.6034143099623	3808.949281122761	2410.0592049069796	3297.454711535037	3330.612077862819	3243.3347778432235	3672.5551831895136	2783.4580701592276	2549.799389016387	3523.797124879742	3159.612423529762	3194.0818967830587	2865.6116911521135	3114.2464251642787	2633.9641540592556	3718.1125720304876	3026.279786813866
3377.641283497349	3014.4832331560733	3498.56846429	2977.7186866203374	3233.3846139864404	3326.0764850949304	3197.92906271307	2681.622240384414	3180.007825453952	3269.437402489547	3113.3255781300395	3109.0618965358076	2658.275154285414	2935.6034143099623	3808.949281122761	2410.0592049069796	3297.454711535037	3268.140067208903	3238.078588477273	3668.15563702804	2783.4580701592276	2549.799389016387	3523.797124879742	3159.612423529762	3194.0818967830587	2865.6116911521135	3114.2464251642787	2633.9641540592556	3713.5747160418073	3026.279786813866
3377.641283497349	3014.4832331560733	3498.56846429	2977.7186866203374	3233.3846139864404	3306.2684487471224	3197.92906271307	2681.622240384414	3180.007825453952	3263.3981894700287	3112.5785839911646	3109.0618965358076	2627.109690258908	2935.6034143099623	3808.949281122761	2410.0592049069796	3284.444148917034	3265.3714820872583	3238.078588477273	3668.15563702804	2783.4580701592276	2549.799389016387	3519.7017628028407	3159.612423529762	2992.214039186547	2865.6116911521135	3114.2464251642787	2633.9641540592556	3712.618267842064	3026.279786813866
3377.641283497349	3003.0329704576898	3485.2010272679454	2977.7186866203374	3233.3846139864404	3263.3418697188918	3197.92906271307	2681.622240384414	3180.007825453952	3231.7262416165577	3112.5785839911646	3109.0618965358076	2627.109690258908	2935.6034143099623	3808.949281122761	2410.0592049069796	3264.1271120195297	3261.2866004535626	3238.078588477273	3668.15563702804	2783.4580701592276	2549.799389016387	3519.7017628028407	3159.612423529762	2969.6264007352484	2865.6116911521135	3114.2464251642787	2633.9641540592556	3712.618267842064	3026.279786813866
3377.641283497349	3003.0329704576898	3485.2010272679454	2977.7186866203374	3233.3846139864404	3263.3418697188918	3197.92906271307	2681.622240384414	3180.007825453952	3231.7262416165577	3112.5785839911646	3109.0618965358076	2627.109690258908	2935.6034143099623	3808.949281122761	2410.0592049069796	3244.1964057345685	3261.2866004535626	3217.6328326342746	3650.7242372290452	2783.4580701592276	2549.799389016387	3519.7017628028407	3159.612423529762	2969.6264007352484	2865.6116911521135	3114.2464251642787	2633.9641540592556	3712.618267842064	3026.279786813866
3377.641283497349	3003.0329704576898	3451.8323803902113	2977.7186866203374	3233.3846139864404	3263.3418697188918	3197.92906271307	2681.622240384414	3178.312436241532	3231.7262416165577	3100.724738135832	3109.0618965358076	2627.109690258908	2935.6034143099623	3808.949281122761	2410.0592049069796	3217.747244839771	3261.2866004535626	3217.6328326342746	3647.742371539819	2783.4580701592276	2549.799389016387	3512.9809811662344	3159.612423529762	2969.057496198596	2847.1464783914207	3114.2464251642787	2633.9641540592556	3688.5230652564032	3026.279786813866
3357.273645181175	3003.0329704576898	3451.8323803902113	2977.7186866203374	3233.3846139864404	3263.3418697188918	3197.92906271307	2676.676013814885	3139.7619214559913	3231.7262416165577	3100.724738135832	3109.0618965358076	2627.109690258908	2935.6034143099623	3808.949281122761	2410.0592049069796	3217.747244839771	3227.2848772792045	3217.6328326342746	3641.4830515161366	2783.4580701592276	2539.0996653891666	3512.9809811662344	3159.612423529762	2969.057496198596	2847.1464783914207	3114.2464251642787	2633.0130762379877	3688.5230652564032	3026.279786813866
3357.273645181175	2980.931905616343	3451.8323803902113	2977.7186866203374	3233.3846139864404	3263.3418697188918	3197.92906271307	2676.260374478937	3115.4940810657863	3231.7262416165577	3069.1892808992834	3109.0618965358076	2627.109690258908	2935.6034143099623	3790.6116910767273	2410.0592049069796	3217.747244839771	3227.2848772792045	3217.6328326342746	3604.276426038092	2783.4580701592276	2527.6923377532626	3512.9809811662344	3159.612423529762	2966.5799474966625	2847.1464783914207	3114.2464251642787	2633.0130762379877	3682.418046728183	3026.279786813866
3357.273645181175	2968.115347037421	3445.002387402751	2977.7186866203374	3233.3846139864404	3263.3418697188918	3197.92906271307	2618.1424750396072	3115.4940810657863	3231.7262416165577	3050.9753489408545	3109.0618965358076	2627.109690258908	2935.6034143099623	3790.6116910767273	2410.0592049069796	3217.747244839771	3227.2848772792045	3217.6328326342746	3604.276426038092	2783.4580701592276	2527.6923377532626	3512.9809811662344	3159.612423529762	2966.5799474966625	2847.1464783914207	3113.2403065977524	2633.0130762379877	3682.418046728183	3026.279786813866
3357.273645181175	2968.115347037421	3444.541516021579	2954.334147492915	3227.408727815652	3248.240421014613	3191.141610690952	2608.0238979790365	3115.4940810657863	3231.7262416165577	3050.9753489408545	3109.0618965358076	2627.109690258908	2935.6034143099623	3790.6116910767273	2410.0592049069796	3217.747244839771	3222.716180523732	3217.6328326342746	3585.839922171337	2764.496346211462	2527.6923377532626	3512.9809811662344	3159.612423529762	2966.5799474966625	2847.1464783914207	3113.2403065977524	2633.0130762379877	3675.4289709793447	3013.1194072537965
3357.273645181175	2968.115347037421	3441.1606246467495	2954.334147492915	3227.408727815652	3208.578403139243	3087.2899423328054	2608.0238979790365	3115.4940810657863	3231.7262416165577	3050.9753489408545	3109.0618965358076	2627.109690258908	2935.6034143099623	3790.6116910767273	2410.0592049069796	3217.747244839771	3222.716180523732	3217.6328326342746	3585.839922171337	2761.4070502065715	2527.6923377532626	3512.340133771138	3159.612423529762	2952.7543254662314	2847.1464783914207	3106.117746443217	2633.0130762379877	3670.4816816239077	3013.1194072537965
3357.273645181175	2968.115347037421	3421.407132015704	2954.334147492915	3227.408727815652	3195.7753530775753	3087.2899423328054	2608.0238979790365	3115.4940810657863	3218.7390264416554	3050.9753489408545	3109.0618965358076	2627.109690258908	2935.6034143099623	3790.6116910767273	2410.0592049069796	3217.747244839771	3222.716180523732	3217.6328326342746	3585.839922171337	2761.4070502065715	2527.6923377532626	3512.340133771138	3159.612423529762	2913.3717076530424	2846.6794112881535	3047.779437433639	2633.0130762379877	3670.4816816239077	3013.1194072537965
3357.273645181175	2962.9297378896526	3381.271375530033	2954.334147492915	3227.408727815652	3177.8955100656076	3076.178418296083	2608.0238979790365	3115.4940810657863	3212.7104077718313	3050.9753489408545	3109.0618965358076	2627.109690258908	2935.6034143099623	3790.6116910767273	2410.0592049069796	3217.747244839771	3222.716180523732	3217.6328326342746	3585.839922171337	2761.4070502065715	2527.6923377532626	3504.2248689619746	3159.612423529762	2913.3717076530424	2846.6794112881535	2996.247537803125	2633.0130762379877	3657.153915491738	3013.1194072537965
3345.003755741972	2962.9297378896526	3381.271375530033	2954.334147492915	3227.408727815652	3146.1797365315424	3063.642865796981	2608.0238979790365	3115.4940810657863	3212.7104077718313	3050.9753489408545	3109.0618965358076	2627.109690258908	2935.6034143099623	3790.6116910767273	2406.752723509867	3217.747244839771	3222.0397028009374	3027.350952620879	3585.839922171337	2761.0067505150546	2527.6923377532626	3504.2248689619746	3159.612423529762	2905.9660780339013	2846.6794112881535	2967.275022056746	2633.0130762379877	3657.153915491738	3013.1194072537965
3345.003755741972	2962.9297378896526	3381.271375530033	2954.334147492915	3227.408727815652	3146.1797365315424	3063.642865796981	2608.0238979790365	3114.2549637645843	3210.666866546289	3050.9753489408545	3109.0618965358076	2627.109690258908	2935.6034143099623	3790.6116910767273	2405.1681132751237	3217.747244839771	3222.0397028009374	2984.4785374895037	3585.839922171337	2761.0067505150546	2527.6923377532626	3504.2248689619746	3159.612423529762	2905.9660780339013	2846.6794112881535	2967.275022056746	2633.0130762379877	3657.153915491738	3013.1194072537965
3345.003755741972	2962.9297378896526	3381.271375530033	2940.3567609812917	3227.408727815652	3146.1797365315424	3063.642865796981	2607.770229560962	3114.2549637645843	3188.7409620682038	3050.9753489408545	3109.0618965358076	2627.109690258908	2925.2611396679886	3790.6116910767273	2405.1681132751237	3217.747244839771	3202.8850838733906	2981.727939534086	3585.839922171337	2761.0067505150546	2527.6923377532626	3378.460306712989	3159.612423529762	2905.9660780339013	2846.6794112881535	2967.275022056746	2633.0130762379877	3657.153915491738	3013.1194072537965
3345.003755741972	2942.498063667772	3343.2859915927374	2937.0667786561717	3227.408727815652	3128.6692601731625	3060.2293188289354	2607.770229560962	3114.2549637645843	3188.7409620682038	3050.9753489408545	3109.0618965358076	2627.109690258908	2925.2611396679886	3790.6116910767273	2391.983376450405	3217.747244839771	3202.8850838733906	2967.0854722025188	3585.839922171337	2761.0067505150546	2527.6923377532626	3333.2233976902753	3159.612423529762	2905.9660780339013	2846.6794112881535	2967.275022056746	2633.0130762379877	3657.153915491738	3013.1194072537965
3345.003755741972	2855.870421960377	3318.7775184827906	2932.6685771921057	3227.408727815652	3128.6692601731625	3060.2293188289354	2604.0594085353805	3114.2549637645843	3128.827513263661	3050.9753489408545	3109.0618965358076	2627.109690258908	2920.4857264580237	3790.6116910767273	2391.983376450405	3217.747244839771	3202.8850838733906	2961.912303734429	3573.354978250887	2761.0067505150546	2527.6923377532626	3333.2233976902753	3159.612423529762	2894.326959081409	2842.2878348558424	2955.9574313930143	2633.0130762379877	3657.153915491738	3013.1194072537965
3264.2048934045642	2853.226989153498	3316.0144799804066	2932.6685771921057	3227.408727815652	3092.403546371802	3048.9559347023883	2582.320557607918	3114.2549637645843	3092.4048536496566	3047.727520401282	3109.0618965358076	2627.109690258908	2920.185836705331	3790.6116910767273	2391.983376450405	3217.747244839771	3202.8850838733906	2961.912303734429	3573.354978250887	2761.0067505150546	2513.358768291325	3318.429305343504	3159.612423529762	2894.326959081409	2842.2878348558424	2955.9574313930143	2633.0130762379877	3657.153915491738	3013.1194072537965
3227.3486938042715	2853.226989153498	3297.6743508884792	2932.6685771921057	3227.408727815652	2966.95068806407	3048.9559347023883	2494.2849441666995	3114.2549637645843	3033.811140063737	3047.727520401282	3107.888278812338	2627.109690258908	2920.185836705331	3790.6116910767273	2391.983376450405	3217.747244839771	3202.8850838733906	2961.912303734429	3573.354978250887	2761.0067505150546	2513.358768291325	3318.429305343504	3159.612423529762	2894.326959081409	2842.2878348558424	2955.9574313930143	2633.0130762379877	3657.153915491738	3013.1194072537965
3216.359923534954	2853.226989153498	3297.6743508884792	2911.1303913288993	3227.408727815652	2949.6242268649557	3048.9559347023883	2471.658757204986	3114.2549637645843	3020.534521663817	3045.201246230253	3107.888278812338	2627.109690258908	2918.118836408028	3790.6116910767273	2391.983376450405	3217.747244839771	3202.8850838733906	2961.912303734429	3573.354978250887	2759.5871281723735	2513.358768291325	3318.429305343504	3159.612423529762	2894.326959081409	2842.2878348558424	2955.9574313930143	2633.0130762379877	3657.153915491738	3009.791413856369
3180.885105751465	2843.725200155284	3297.6743508884792	2911.1303913288993	3227.408727815652	2936.3077366125162	3048.9559347023883	2471.658757204986	3113.359899955901	3020.534521663817	3045.201246230253	3107.888278812338	2627.109690258908	2918.118836408028	3790.6116910767273	2391.983376450405	3217.747244839771	3202.8850838733906	2925.3583081112843	3573.354978250887	2752.1246637118848	2513.358768291325	3299.2999690984507	3159.612423529762	2891.3422218882333	2842.2878348558424	2955.9574313930143	2633.0130762379877	3657.153915491738	3009.791413856369
3174.1697944567686	2843.725200155284	3297.6743508884792	2911.1303913288993	3227.408727815652	2936.3077366125162	3048.9559347023883	2471.658757204986	3113.359899955901	3002.4021892619103	3040.999405433348	3107.888278812338	2627.109690258908	2918.118836408028	3790.6116910767273	2391.983376450405	3217.747244839771	3202.8850838733906	2925.3583081112843	3573.354978250887	2752.1246637118848	2513.358768291325	3299.2999690984507	3159.612423529762	2882.466684722213	2842.2878348558424	2955.9574313930143	2633.0130762379877	3657.153915491738	3009.791413856369
3159.822236693907	2843.725200155284	3297.6743508884792	2911.1303913288993	3227.408727815652	2932.3948879725694	3048.9559347023883	2471.658757204986	3113.359899955901	3002.4021892619103	3040.999405433348	3107.888278812338	2627.109690258908	2900.4659490064932	3766.8540346857244	2391.983376450405	3217.747244839771	3202.8850838733906	2925.3583081112843	3572.5206815405586	2752.1246637118848	2512.3855101350255	3299.2999690984507	3159.612423529762	2882.466684722213	2842.2878348558424	2955.9574313930143	2633.0130762379877	3657.153915491738	3009.791413856369
3159.822236693907	2830.5421040127308	3297.6743508884792	2898.637923353196	3227.408727815652	2932.3948879725694	3041.306230933054	2471.658757204986	3113.359899955901	2985.5164610673505	3037.7612902866513	3107.888278812338	2623.452875056537	2880.0065075030952	3766.8540346857244	2390.106152668371	3217.747244839771	3202.8850838733906	2925.3583081112843	3546.4638869439323	2752.1246637118848	2512.3855101350255	3299.2999690984507	3159.612423529762	2882.466684722213	2842.2878348558424	2955.9574313930143	2633.0130762379877	3657.153915491738	3009.791413856369
3159.822236693907	2830.5421040127308	3297.6743508884792	2884.997698545473	3227.408727815652	2932.3948879725694	3041.306230933054	2471.658757204986	3088.0612454721004	2949.8205133535303	3033.344283744618	3107.888278812338	2623.452875056537	2880.0065075030952	3766.8540346857244	2390.106152668371	3217.747244839771	3202.8850838733906	2925.3583081112843	3546.4638869439323	2751.3990901819166	2512.3855101350255	3282.30950383085	3159.612423529762	2882.466684722213	2842.2878348558424	2955.9574313930143	2633.0130762379877	3657.153915491738	3009.791413856369
3159.822236693907	2830.5421040127308	3297.6743508884792	2880.894343101072	3227.408727815652	2932.3948879725694	3041.306230933054	2471.658757204986	3088.0612454721004	2949.8205133535303	3033.344283744618	3107.888278812338	2623.452875056537	2880.0065075030952	3763.0843195358043	2390.106152668371	3194.1036999425214	3202.8850838733906	2925.3583081112843	3546.4638869439323	2751.3990901819166	2512.3855101350255	3282.30950383085	3159.612423529762	2882.466684722213	2842.2878348558424	2947.8054505113405	2633.0130762379877	3657.153915491738	3009.791413856369
3159.822236693907	2830.5421040127308	3297.6743508884792	2880.894343101072	3227.408727815652	2932.3948879725694	3031.6365086440464	2471.658757204986	3088.0612454721004	2945.492953415798	2990.05108265793	3107.888278812338	2623.452875056537	2880.0065075030952	3665.2018792191207	2390.106152668371	3144.5155926268703	3202.8850838733906	2925.3583081112843	3546.4638869439323	2751.3990901819166	2512.3855101350255	3282.30950383085	3159.612423529762	2882.466684722213	2842.2878348558424	2947.8054505113405	2633.0130762379877	3657.153915491738	3009.791413856369
3159.822236693907	2830.5421040127308	3297.6743508884792	2880.894343101072	3227.408727815652	2932.3948879725694	3031.6365086440464	2471.658757204986	3088.0612454721004	2945.492953415798	2990.05108265793	3098.710346435536	2623.452875056537	2880.0065075030952	3665.2018792191207	2390.106152668371	3067.5622240996727	3202.8850838733906	2925.3583081112843	3546.4638869439323	2751.3990901819166	2512.3855101350255	3282.30950383085	3159.612423529762	2882.466684722213	2842.2878348558424	2940.5327241400328	2633.0130762379877	3657.153915491738	3009.791413856369
3159.822236693907	2830.5421040127308	3297.6743508884792	2880.894343101072	3227.408727815652	2924.117222145476	3031.6365086440464	2471.658757204986	3088.0612454721004	2927.824601295304	2983.3034172248977	3086.6451120390993	2623.452875056537	2880.0065075030952	3665.2018792191207	2390.106152668371	3067.5622240996727	3202.8850838733906	2925.3583081112843	3546.4638869439323	2751.3990901819166	2512.3855101350255	3282.30950383085	3159.612423529762	2882.466684722213	2842.2878348558424	2940.5327241400328	2633.0130762379877	3657.153915491738	3009.791413856369
3159.822236693907	2830.5421040127308	3297.6743508884792	2880.2536651581913	3227.408727815652	2924.117222145476	3031.6365086440464	2471.658757204986	3087.326565360337	2917.5557385797947	2980.3170311853464	3057.321477120752	2623.452875056537	2880.0065075030952	3665.2018792191207	2390.106152668371	3067.5622240996727	3202.8850838733906	2925.3583081112843	3532.25679303915	2749.2305058183088	2512.3855101350255	3282.30950383085	3159.612423529762	2628.3822689651574	2842.2878348558424	2938.3806767729984	2633.0130762379877	3657.153915491738	3009.791413856369
3146.9066576864643	2830.5421040127308	3297.6743508884792	2880.2536651581913	3227.408727815652	2922.0064727899003	3031.6365086440464	2465.958123816037	3087.326565360337	2917.5557385797947	2973.7926669545204	3027.8236012561256	2623.452875056537	2880.0065075030952	3665.2018792191207	2388.4598079266657	3067.5622240996727	3202.8850838733906	2925.3583081112843	3510.9255453139112	2736.690551787321	2512.3855101350255	3276.3933583725066	3159.612423529762	2628.3822689651574	2835.1644036892703	2938.3806767729984	2633.0130762379877	3657.153915491738	3009.791413856369
3146.9066576864643	2830.5421040127308	3297.6743508884792	2855.9838923803536	3227.408727815652	2914.8427509415546	3031.6365086440464	2465.958123816037	3085.518577760266	2917.5557385797947	2973.7926669545204	3027.8236012561256	2623.452875056537	2880.0065075030952	3648.2163688996675	2388.4598079266657	3067.5622240996727	3202.8850838733906	2925.3583081112843	3475.892108716776	2736.690551787321	2512.3855101350255	3276.3933583725066	3159.612423529762	2628.3822689651574	2835.1644036892703	2938.3806767729984	2633.0130762379877	3657.153915491738	3009.791413856369
3146.9066576864643	2830.5421040127308	3297.6743508884792	2855.9838923803536	3227.408727815652	2914.8427509415546	3031.6365086440464	2465.958123816037	3083.375978064574	2917.5557385797947	2973.7926669545204	3027.8236012561256	2623.452875056537	2880.0065075030952	3644.6757708785726	2382.458112433534	3067.5622240996727	3202.8850838733906	2925.3583081112843	3475.892108716776	2736.690551787321	2512.3855101350255	3276.3933583725066	3159.612423529762	2613.200198739818	2835.1644036892703	2938.3806767729984	2633.0130762379877	3657.153915491738	3009.791413856369
3146.9066576864643	2830.5421040127308	3297.6743508884792	2846.2361379845656	3222.2622709151487	2914.8427509415546	3031.6365086440464	2465.958123816037	3083.375978064574	2917.5557385797947	2967.3102232509063	3027.8236012561256	2623.452875056537	2880.0065075030952	3615.6978558411492	2382.458112433534	3024.0454566709423	3202.8850838733906	2925.3583081112843	3475.892108716776	2736.690551787321	2512.3855101350255	3276.3933583725066	3159.612423529762	2613.200198739818	2835.1644036892703	2938.3806767729984	2627.362896980206	3657.153915491738	3009.791413856369
3146.9066576864643	2829.7495426100168	3297.6743508884792	2846.2361379845656	3222.2622709151487	2914.8427509415546	3031.6365086440464	2465.958123816037	3083.375978064574	2917.5557385797947	2967.3102232509063	3027.8236012561256	2623.452875056537	2880.0065075030952	3535.1542574929463	2382.458112433534	2999.8490296689574	3202.8850838733906	2925.3583081112843	3475.892108716776	2736.690551787321	2511.367326882374	3276.3933583725066	3159.612423529762	2610.2650938515626	2835.1644036892703	2938.3806767729984	2627.362896980206	3657.153915491738	3009.791413856369
3146.9066576864643	2823.8226184322593	3297.6743508884792	2846.2361379845656	3222.2622709151487	2914.8427509415546	3031.6365086440464	2465.958123816037	3083.375978064574	2917.5557385797947	2967.3102232509063	3027.8236012561256	2623.452875056537	2880.0065075030952	3531.482683373736	2382.458112433534	2950.0336756684756	3202.8850838733906	2925.3583081112843	3475.892108716776	2736.690551787321	2511.367326882374	3272.4948514027865	3159.612423529762	2596.92108647805	2835.1644036892703	2931.9115954393046	2619.192586805266	3657.153915491738	3009.791413856369
3146.9066576864643	2823.8226184322593	3297.6743508884792	2844.7117273351105	3222.2622709151487	2914.8427509415546	3022.516905389556	2465.958123816037	3083.375978064574	2917.5557385797947	2956.8745918105737	3027.8236012561256	2623.452875056537	2880.0065075030952	3515.57083919705	2382.458112433534	2950.0336756684756	3202.8850838733906	2925.3583081112843	3475.892108716776	2736.690551787321	2511.367326882374	3258.899749227876	3158.246074066459	2591.5584229612696	2830.8678593174427	2931.9115954393046	2619.192586805266	3657.153915491738	3009.791413856369
3146.9066576864643	2823.8226184322593	3297.6743508884792	2844.7117273351105	3222.2622709151487	2914.8427509415546	3022.516905389556	2465.958123816037	3083.375978064574	2917.5557385797947	2956.8745918105737	3022.840037611094	2623.452875056537	2880.0065075030952	3515.57083919705	2382.458112433534	2950.0336756684756	3202.8850838733906	2925.3583081112843	3475.892108716776	2736.690551787321	2511.367326882374	3258.899749227876	3158.246074066459	2580.838521287928	2830.8678593174427	2926.572608013639	2619.192586805266	3657.153915491738	3009.791413856369
3146.9066576864643	2823.8226184322593	3297.6743508884792	2844.7117273351105	3222.2622709151487	2914.8427509415546	2978.752205970147	2465.958123816037	3083.375978064574	2905.2634778842357	2956.8745918105737	3022.840037611094	2623.452875056537	2880.0065075030952	3515.57083919705	2382.458112433534	2934.1433518945905	3202.8850838733906	2925.3583081112843	3475.892108716776	2736.690551787321	2504.1645879426455	3245.533175175533	3158.246074066459	2560.1008260006815	2830.8678593174427	2926.572608013639	2619.192586805266	3657.153915491738	3009.791413856369
3146.9066576864643	2812.645069302339	3289.5641542437506	2844.7117273351105	3221.038385629934	2914.8427509415546	2959.2854197591796	2465.958123816037	3083.375978064574	2882.519992491504	2956.8745918105737	3022.840037611094	2611.9111113787585	2880.0065075030952	3515.57083919705	2382.458112433534	2934.1433518945905	3202.8850838733906	2925.3583081112843	3471.7578857159833	2736.690551787321	2504.1645879426455	3245.533175175533	3158.246074066459	2560.1008260006815	2823.3755541795854	2926.572608013639	2619.192586805266	3657.153915491738	3009.791413856369
3146.656388766413	2812.645069302339	3287.5352335709294	2844.7117273351105	3221.038385629934	2914.8427509415546	2913.992939036286	2465.958123816037	3070.712100018297	2873.9247250104927	2956.8745918105737	3012.539993012563	2611.9111113787585	2880.0065075030952	3515.57083919705	2382.458112433534	2934.1433518945905	3202.8850838733906	2925.3583081112843	3471.7578857159833	2736.690551787321	2504.1645879426455	3245.533175175533	3158.246074066459	2549.491325598885	2823.3755541795854	2926.572608013639	2619.192586805266	3657.153915491738	3009.791413856369
3146.656388766413	2810.1371542129027	3275.6162475422784	2828.532341838131	3221.038385629934	2914.8427509415546	2913.7277114512362	2465.958123816037	3070.712100018297	2853.473110259786	2956.8745918105737	3012.539993012563	2608.4576715126705	2880.0065075030952	3515.57083919705	2382.458112433534	2934.1433518945905	3201.39120297499	2925.3583081112843	3467.415952478945	2736.690551787321	2504.1645879426455	3245.533175175533	3158.246074066459	2549.491325598885	2823.3755541795854	2926.572608013639	2619.192586805266	3657.153915491738	3009.291624598799
3146.656388766413	2810.1371542129027	3275.6162475422784	2791.9774028912025	3221.038385629934	2912.783302261149	2913.7277114512362	2465.958123816037	3070.712100018297	2853.473110259786	2956.8745918105737	3012.539993012563	2608.4576715126705	2871.9174314749785	3515.57083919705	2382.458112433534	2934.1433518945905	3201.39120297499	2925.3583081112843	3442.566012019799	2736.690551787321	2504.1645879426455	3241.755440409178	3158.246074066459	2549.491325598885	2823.3755541795854	2926.572608013639	2619.192586805266	3657.153915491738	3009.291624598799
3144.2345840993526	2810.1371542129027	3256.18621164284	2791.9774028912025	3221.038385629934	2912.783302261149	2913.7277114512362	2465.958123816037	3070.712100018297	2853.473110259786	2956.8745918105737	3012.539993012563	2608.4576715126705	2871.9174314749785	3515.57083919705	2382.458112433534	2925.4281574221473	3201.39120297499	2925.3583081112843	3442.566012019799	2736.690551787321	2504.1645879426455	3230.7123518680737	3158.246074066459	2549.491325598885	2810.8868514233577	2926.572608013639	2619.192586805266	3657.153915491738	3009.291624598799
3144.2345840993526	2810.1371542129027	3256.18621164284	2791.9774028912025	3221.038385629934	2886.973265644233	2913.7277114512362	2465.958123816037	3070.712100018297	2853.473110259786	2956.8745918105737	3012.539993012563	2608.4576715126705	2871.9174314749785	3515.57083919705	2382.458112433534	2925.4281574221473	3201.39120297499	2925.3583081112843	3442.566012019799	2736.690551787321	2504.1645879426455	3230.7123518680737	3158.246074066459	2549.491325598885	2810.8868514233577	2926.572608013639	2619.192586805266	3657.153915491738	3009.291624598799
3144.2345840993526	2796.4661455744163	3256.113501781705	2791.9774028912025	3207.565139338667	2886.973265644233	2913.7277114512362	2465.958123816037	3070.712100018297	2853.473110259786	2935.5508853890547	3012.539993012563	2608.4576715126705	2868.1607651108075	3499.836355709029	2382.458112433534	2925.4281574221473	3201.39120297499	2925.3583081112843	3442.566012019799	2736.690551787321	2504.1645879426455	3230.7123518680737	3158.246074066459	2549.491325598885	2778.467625595178	2926.572608013639	2619.192586805266	3657.153915491738	3009.291624598799
3141.5684270234215	2796.4661455744163	3256.113501781705	2791.9774028912025	3207.565139338667	2886.973265644233	2908.5928316783175	2465.958123816037	3070.712100018297	2853.473110259786	2855.7091260734014	3012.539993012563	2608.4576715126705	2763.150975911024	3486.3731336838464	2382.458112433534	2925.4281574221473	3201.39120297499	2925.3583081112843	3442.566012019799	2736.690551787321	2504.1645879426455	3230.7123518680737	3158.246074066459	2549.491325598885	2733.161490601961	2926.572608013639	2619.192586805266	3652.0858853983063	3009.291624598799
3141.5684270234215	2795.3857912970248	3256.113501781705	2791.9774028912025	3207.565139338667	2886.973265644233	2908.074048480203	2465.958123816037	3070.712100018297	2853.473110259786	2832.1360557154053	3012.539993012563	2608.4576715126705	2704.25833101816	3486.3731336838464	2382.458112433534	2925.4281574221473	3200.0857415930664	2925.3583081112843	3442.566012019799	2736.690551787321	2504.1645879426455	3230.7123518680737	3155.2652826785607	2549.491325598885	2708.8877326617276	2926.572608013639	2619.192586805266	3650.118851263036	3005.5148661662147
3141.5684270234215	2795.3857912970248	3256.113501781705	2791.9774028912025	3199.9634454376364	2886.973265644233	2908.074048480203	2465.958123816037	3068.8680641267392	2853.473110259786	2814.693033013581	3012.539993012563	2608.4576715126705	2686.6839959082145	3486.3731336838464	2382.458112433534	2925.4281574221473	3200.0857415930664	2925.3583081112843	3439.521313960847	2736.690551787321	2504.1645879426455	3230.7123518680737	3155.2652826785607	2548.984178884969	2681.767222672247	2926.572608013639	2619.192586805266	3635.306462904237	3005.5148661662147
3141.5684270234215	2795.3857912970248	3256.113501781705	2791.9774028912025	3199.9634454376364	2886.973265644233	2908.074048480203	2465.958123816037	3068.8680641267392	2853.473110259786	2796.7939178301804	3012.539993012563	2608.4576715126705	2686.6839959082145	3486.3731336838464	2382.458112433534	2925.4281574221473	3200.0857415930664	2925.3583081112843	3439.521313960847	2736.690551787321	2504.1645879426455	3230.7123518680737	3155.2652826785607	2542.6632997511197	2673.056357298723	2926.572608013639	2619.192586805266	3630.480896705377	3005.5148661662147
3141.5684270234215	2795.3857912970248	3197.7361456263043	2790.1627355427363	3199.9634454376364	2886.973265644233	2908.074048480203	2465.958123816037	3068.8680641267392	2853.473110259786	2796.344257513985	3012.539993012563	2608.4576715126705	2686.6839959082145	3486.3731336838464	2382.458112433534	2925.4281574221473	3200.0857415930664	2925.3583081112843	3439.521313960847	2736.690551787321	2504.1645879426455	3230.7123518680737	3155.2652826785607	2542.6632997511197	2673.056357298723	2926.572608013639	2619.192586805266	3599.4993517263383	3005.5148661662147
3141.5684270234215	2795.3857912970248	3161.0907073961007	2790.1627355427363	3199.9634454376364	2886.973265644233	2908.074048480203	2465.958123816037	3068.8680641267392	2843.9294553495965	2773.1143296139053	3012.539993012563	2608.4576715126705	2673.6537579123315	3486.3731336838464	2382.458112433534	2925.4281574221473	3200.0857415930664	2925.3583081112843	3433.6461843462716	2736.690551787321	2504.1645879426455	3230.7123518680737	3155.2652826785607	2507.3997054275346	2673.056357298723	2926.572608013639	2619.192586805266	3599.4993517263383	3005.5148661662147
3141.5684270234215	2795.3857912970248	3156.5578796647114	2790.1627355427363	3199.9634454376364	2886.973265644233	2908.074048480203	2465.958123816037	3068.8680641267392	2843.9294553495965	2754.090479323851	3003.4502444547907	2608.4576715126705	2660.028450801511	3486.3731336838464	2382.458112433534	2925.4281574221473	3200.0857415930664	2924.669080339577	3433.6461843462716	2736.690551787321	2504.1645879426455	3230.7123518680737	3155.2652826785607	2507.3997054275346	2673.056357298723	2926.572608013639	2619.192586805266	3599.4993517263383	3005.5148661662147
3141.5684270234215	2794.3877380595536	3156.5578796647114	2790.1627355427363	3199.9634454376364	2886.973265644233	2908.074048480203	2465.958123816037	3054.512339880974	2843.9294553495965	2754.090479323851	3003.4502444547907	2608.4576715126705	2660.028450801511	3482.8649933923034	2382.458112433534	2924.6133106162656	3190.459117060151	2924.669080339577	3429.3775745387047	2736.690551787321	2501.2479363200923	3230.7123518680737	3149.262334615578	2503.8089909918917	2673.056357298723	2926.572608013639	2619.192586805266	3599.4993517263383	3001.215026478423
3141.5684270234215	2794.3877380595536	3149.136690163954	2768.0677708486423	3199.9634454376364	2886.973265644233	2908.074048480203	2465.958123816037	3054.512339880974	2843.9294553495965	2754.090479323851	3003.4502444547907	2608.4576715126705	2660.028450801511	3482.8649933923034	2382.458112433534	2924.6133106162656	3187.6919286308766	2924.669080339577	3407.0477721583375	2736.690551787321	2493.295377910169	3230.7123518680737	3149.262334615578	2503.8089909918917	2673.056357298723	2926.572608013639	2619.192586805266	3599.4993517263383	3001.215026478423
3141.5684270234215	2794.3877380595536	3144.226592136758	2768.0677708486423	3199.9634454376364	2886.973265644233	2908.074048480203	2465.958123816037	3054.512339880974	2843.9294553495965	2754.090479323851	3003.4502444547907	2608.4576715126705	2660.028450801511	3456.296213325263	2382.458112433534	2924.6133106162656	3187.6919286308766	2924.669080339577	3388.110577928001	2736.690551787321	2493.295377910169	3230.7123518680737	3149.262334615578	2503.8089909918917	2673.056357298723	2926.572608013639	2619.192586805266	3599.4993517263383	3001.215026478423
3141.5684270234215	2794.3877380595536	3144.226592136758	2765.418354194078	3199.9634454376364	2886.973265644233	2908.074048480203	2465.958123816037	3054.512339880974	2843.9294553495965	2754.090479323851	3003.4502444547907	2608.4576715126705	2659.777452662041	3456.296213325263	2382.458112433534	2924.6133106162656	3172.292794304756	2924.669080339577	3388.110577928001	2736.690551787321	2493.295377910169	3230.7123518680737	3149.262334615578	2503.8089909918917	2673.056357298723	2911.8120342703496	2619.192586805266	3599.4993517263383	3001.215026478423
3141.5684270234215	2794.3877380595536	3144.226592136758	2765.418354194078	3199.9634454376364	2886.973265644233	2908.074048480203	2465.958123816037	3054.512339880974	2843.9294553495965	2754.090479323851	3003.4502444547907	2608.4576715126705	2659.777452662041	3456.296213325263	2380.310402987905	2924.6133106162656	3167.9194373062996	2924.669080339577	3363.716375132614	2736.690551787321	2483.780659076413	3230.7123518680737	3149.262334615578	2497.2100383558377	2673.056357298723	2911.8120342703496	2619.192586805266	3599.4993517263383	3001.215026478423
3141.5684270234215	2794.3877380595536	3136.7089240970686	2751.5415460020095	3199.9634454376364	2886.973265644233	2906.6595163636152	2465.958123816037	3054.512339880974	2843.9294553495965	2754.090479323851	3003.4502444547907	2608.4576715126705	2656.076027144566	3456.296213325263	2380.310402987905	2924.6133106162656	3167.9194373062996	2924.669080339577	3361.1749709383175	2736.690551787321	2483.780659076413	3230.7123518680737	3149.262334615578	2479.3566264358105	2673.056357298723	2911.8120342703496	2619.192586805266	3599.4993517263383	3001.215026478423
3141.5684270234215	2794.3877380595536	3136.7089240970686	2748.952095414923	3199.9634454376364	2886.973265644233	2906.6595163636152	2465.958123816037	3035.851678589337	2841.7221430698146	2753.9103395617167	3003.4502444547907	2608.4576715126705	2650.1107962829865	3409.675025124441	2380.310402987905	2924.6133106162656	3167.9194373062996	2924.669080339577	3361.1749709383175	2736.690551787321	2483.780659076413	3230.7123518680737	3149.262334615578	2473.831043543523	2673.056357298723	2911.8120342703496	2619.192586805266	3599.4993517263383	3001.215026478423
3141.5684270234215	2794.3877380595536	3136.7089240970686	2731.888348888192	3199.9634454376364	2886.973265644233	2903.476042106822	2465.958123816037	3035.851678589337	2826.509714216119	2753.9103395617167	3003.4502444547907	2608.4576715126705	2650.1107962829865	3384.4495006687475	2374.5928787260946	2924.6133106162656	3167.9194373062996	2924.669080339577	3361.170373792338	2736.690551787321	2483.780659076413	3230.7123518680737	3149.262334615578	2417.8236724334142	2673.056357298723	2911.8120342703496	2616.480629206919	3594.8411255675956	3001.215026478423
3141.5684270234215	2794.3877380595536	3136.7089240970686	2725.988131701525	3199.9634454376364	2886.973265644233	2903.476042106822	2465.958123816037	3035.851678589337	2826.509714216119	2753.9103395617167	3003.4502444547907	2608.4576715126705	2650.1107962829865	3372.761795648302	2374.5928787260946	2924.6133106162656	3167.9194373062996	2924.669080339577	3361.170373792338	2736.690551787321	2483.780659076413	3225.3971047924665	3149.262334615578	2405.767988705	2673.056357298723	2911.8120342703496	2616.480629206919	3594.8411255675956	3001.215026478423
3141.5684270234215	2794.3877380595536	3136.7089240970686	2703.588886302356	3199.9634454376364	2886.973265644233	2883.2645201570876	2465.958123816037	3035.851678589337	2826.509714216119	2753.9103395617167	3003.4502444547907	2608.4576715126705	2650.1107962829865	3372.761795648302	2374.5928787260946	2924.6133106162656	3167.9194373062996	2924.669080339577	3361.170373792338	2736.690551787321	2483.780659076413	3225.3971047924665	3149.262334615578	2390.1853466844714	2673.056357298723	2900.803499918581	2616.480629206919	3594.8411255675956	3001.215026478423
3141.5684270234215	2794.3877380595536	3136.7089240970686	2703.588886302356	3199.9634454376364	2886.973265644233	2883.2645201570876	2465.958123816037	3035.851678589337	2826.509714216119	2753.9103395617167	3003.4502444547907	2608.4576715126705	2642.825099352065	3369.2852542169085	2374.5928787260946	2924.6133106162656	3167.1902524701327	2924.669080339577	3361.170373792338	2736.690551787321	2483.780659076413	3225.3971047924665	3149.262334615578	2390.1853466844714	2673.056357298723	2886.3199783052232	2616.480629206919	3589.201653130364	3001.215026478423
3141.5684270234215	2794.3877380595536	3136.7089240970686	2703.588886302356	3199.9634454376364	2886.973265644233	2883.2645201570876	2465.958123816037	3035.851678589337	2823.4130998391793	2753.9103395617167	3001.5699311998087	2608.4576715126705	2642.825099352065	3369.2852542169085	2374.5928787260946	2924.6133106162656	3167.1902524701327	2924.669080339577	3361.170373792338	2725.9329394280608	2483.780659076413	3225.3971047924665	3149.262334615578	2353.610092134056	2673.056357298723	2886.3199783052232	2616.480629206919	3589.201653130364	3001.215026478423
3141.5684270234215	2794.3877380595536	3136.7089240970686	2703.588886302356	3199.9634454376364	2886.973265644233	2883.2645201570876	2462.1058751982805	3035.851678589337	2822.0018926414077	2753.9103395617167	3001.5699311998087	2608.4576715126705	2642.825099352065	3367.120432335846	2374.5928787260946	2924.6133106162656	3167.1902524701327	2924.669080339577	3358.7686033429477	2725.9329394280608	2483.780659076413	3225.3971047924665	3149.262334615578	2353.610092134056	2673.056357298723	2885.754958741685	2616.480629206919	3589.201653130364	3001.215026478423
3141.5684270234215	2794.3877380595536	3136.7089240970686	2700.4951591977015	3199.9634454376364	2886.973265644233	2883.2645201570876	2462.1058751982805	3035.851678589337	2822.0018926414077	2753.9103395617167	2996.555783929112	2608.4576715126705	2641.314279918759	3367.120432335846	2374.5928787260946	2920.0978752393567	3167.1902524701327	2922.2059648419727	3340.5119316428627	2725.9329394280608	2483.780659076413	3225.3971047924665	3147.245193269281	2353.610092134056	2673.056357298723	2883.0281760714215	2613.639596306652	3589.201653130364	3001.215026478423
3140.579791175651	2794.3877380595536	3136.7089240970686	2700.4951591977015	3199.9634454376364	2886.973265644233	2883.2645201570876	2462.1058751982805	3035.851678589337	2822.0018926414077	2753.9103395617167	2996.555783929112	2605.6322233890382	2641.314279918759	3367.120432335846	2374.5928787260946	2912.5093209673714	3167.1902524701327	2919.631061364318	3340.5119316428627	2725.9329394280608	2483.780659076413	3225.3971047924665	3147.245193269281	2353.610092134056	2673.056357298723	2883.0281760714215	2613.639596306652	3589.201653130364	3001.215026478423
3130.8044025012177	2794.3877380595536	3119.842650436085	2700.4951591977015	3199.9634454376364	2886.973265644233	2883.2645201570876	2462.1058751982805	3035.851678589337	2822.0018926414077	2753.9103395617167	2996.555783929112	2605.6322233890382	2641.314279918759	3367.120432335846	2374.5928787260946	2912.5093209673714	3161.3812136458364	2919.631061364318	3340.5119316428627	2725.9329394280608	2483.780659076413	3225.3971047924665	3147.245193269281	2353.610092134056	2673.056357298723	2883.0281760714215	2613.639596306652	3589.201653130364	3001.215026478423
3130.8044025012177	2794.3877380595536	3119.842650436085	2700.4951591977015	3199.9634454376364	2886.973265644233	2883.2645201570876	2462.1058751982805	3034.9505489719145	2822.0018926414077	2753.9103395617167	2996.555783929112	2605.6322233890382	2641.314279918759	3367.120432335846	2374.5928787260946	2912.5093209673714	3161.3812136458364	2919.631061364318	3340.5119316428627	2725.9329394280608	2483.780659076413	3225.3971047924665	3143.5810108098412	2353.610092134056	2671.221891768174	2882.3965529586994	2613.639596306652	3589.201653130364	3001.215026478423
3130.8044025012177	2794.3877380595536	3119.842650436085	2700.4951591977015	3199.9634454376364	2886.973265644233	2883.2645201570876	2462.1058751982805	3034.9505489719145	2822.0018926414077	2753.9103395617167	2996.555783929112	2605.6322233890382	2641.314279918759	3367.120432335846	2374.5928787260946	2912.5093209673714	3161.3812136458364	2919.631061364318	3338.493404805861	2725.9329394280608	2482.7116877494173	3225.3971047924665	3143.5810108098412	2353.610092134056	2664.6180793259978	2880.718921701393	2613.639596306652	3589.201653130364	3001.215026478423
3130.8044025012177	2794.3877380595536	3119.842650436085	2697.2644763850803	3199.9634454376364	2882.2820045545795	2883.2645201570876	2462.1058751982805	3034.12688087494	2822.0018926414077	2738.560526334484	2996.555783929112	2605.6322233890382	2627.490008889221	3367.120432335846	2374.5928787260946	2911.387225018153	3161.3812136458364	2919.631061364318	3338.493404805861	2725.9329394280608	2482.7116877494173	3225.3971047924665	3143.5810108098412	2353.610092134056	2664.6180793259978	2880.718921701393	2613.639596306652	3589.201653130364	3001.215026478423
3130.8044025012177	2794.3877380595536	3119.842650436085	2697.2644763850803	3188.484009475379	2860.2848235951083	2883.2645201570876	2462.1058751982805	3034.12688087494	2822.0018926414077	2738.560526334484	2996.555783929112	2600.0051200828925	2627.490008889221	3367.120432335846	2374.5928787260946	2911.387225018153	3161.3812136458364	2919.631061364318	3338.493404805861	2725.9329394280608	2482.7116877494173	3220.33105710998	3143.5810108098412	2353.610092134056	2664.6180793259978	2871.5889634034224	2613.639596306652	3589.201653130364	3001.215026478423
3130.8044025012177	2794.3877380595536	3119.842650436085	2697.1111148119367	3188.484009475379	2860.2848235951083	2883.2645201570876	2452.586679264844	3034.12688087494	2822.0018926414077	2672.384658625453	2996.555783929112	2598.342091418498	2619.2255903381256	3364.474693409312	2374.5928787260946	2911.387225018153	3161.3812136458364	2919.631061364318	3284.4160448802686	2725.9329394280608	2482.7116877494173	3218.180122302858	3138.5180100729876	2346.4022503298997	2664.6180793259978	2871.5889634034224	2613.639596306652	3589.201653130364	3001.215026478423
3130.8044025012177	2784.674492620852	3119.842650436085	2697.1111148119367	3184.646224498634	2860.2848235951083	2883.2645201570876	2452.586679264844	3034.12688087494	2822.0018926414077	2667.905324189972	2996.555783929112	2587.9798415748646	2619.2255903381256	3364.474693409312	2374.5928787260946	2911.387225018153	3161.3812136458364	2919.631061364318	3272.740672865393	2725.9329394280608	2482.7116877494173	3205.849654609409	3110.3798104450398	2346.4022503298997	2664.6180793259978	2871.5889634034224	2613.639596306652	3589.201653130364	3001.215026478423
3130.8044025012177	2784.674492620852	3119.842650436085	2684.9010529532575	3184.646224498634	2849.956940784109	2883.2645201570876	2452.586679264844	3034.12688087494	2822.0018926414077	2652.391302736365	2996.555783929112	2587.9798415748646	2619.2255903381256	3364.474693409312	2374.5928787260946	2911.387225018153	3161.3812136458364	2917.1931885339054	3257.446534713081	2725.9329394280608	2482.7116877494173	3200.839970391701	3072.1472896637424	2324.5474083989357	2664.6180793259978	2871.5889634034224	2609.2100231903332	3589.201653130364	3000.5904532275217
3120.8730770041384	2784.674492620852	3119.842650436085	2684.9010529532575	3184.646224498634	2849.350128976974	2883.2645201570876	2452.586679264844	3034.12688087494	2822.0018926414077	2652.391302736365	2996.555783929112	2570.632915328482	2619.2255903381256	3364.474693409312	2374.5928787260946	2911.387225018153	3161.3812136458364	2917.1931885339054	3247.6876907100095	2725.9329394280608	2482.7116877494173	3200.839970391701	3065.0418055921546	2324.5474083989357	2664.274173759553	2867.6291847890707	2609.2100231903332	3589.201653130364	3000.5904532275217
3116.719535097371	2784.674492620852	3119.842650436085	2682.027575662502	3184.646224498634	2849.174473680023	2883.2645201570876	2452.586679264844	3034.12688087494	2814.4376322421003	2635.610874999212	2996.555783929112	2570.632915328482	2619.2255903381256	3364.474693409312	2374.5928787260946	2911.387225018153	3161.3812136458364	2917.1931885339054	3240.3205914517084	2725.9329394280608	2482.7116877494173	3200.839970391701	3065.0418055921546	2324.5474083989357	2664.274173759553	2867.6291847890707	2607.686308959995	3589.201653130364	3000.5904532275217
3116.719535097371	2784.674492620852	3119.842650436085	2682.027575662502	3184.646224498634	2849.174473680023	2883.2645201570876	2452.586679264844	3034.12688087494	2814.4376322421003	2635.610874999212	2996.555783929112	2570.632915328482	2619.2255903381256	3329.399443952277	2374.5928787260946	2911.387225018153	3161.3812136458364	2917.1931885339054	3240.3205914517084	2725.9329394280608	2482.7116877494173	3199.779025221659	3065.0418055921546	2324.5474083989357	2664.274173759553	2867.6291847890707	2595.883512800189	3589.201653130364	3000.5904532275217
3116.719535097371	2784.674492620852	3116.689695612815	2682.027575662502	3182.5509560244354	2843.646851007621	2883.2645201570876	2452.586679264844	3034.12688087494	2814.4376322421003	2635.610874999212	2996.555783929112	2570.632915328482	2619.2255903381256	3273.1642902826343	2374.5928787260946	2911.387225018153	3161.3812136458364	2917.1931885339054	3240.3205914517084	2725.9329394280608	2482.7116877494173	3199.779025221659	3065.0418055921546	2324.5474083989357	2664.274173759553	2867.6291847890707	2595.883512800189	3589.201653130364	3000.5904532275217
3116.719535097371	2784.674492620852	3081.9855383584463	2682.027575662502	3176.404045933802	2843.646851007621	2883.2645201570876	2452.586679264844	3034.12688087494	2814.4376322421003	2635.610874999212	2994.8709937990507	2570.632915328482	2619.2255903381256	3273.1642902826343	2374.5928787260946	2911.387225018153	3161.3812136458364	2900.9538561608524	3240.3205914517084	2725.9329394280608	2482.7116877494173	3199.779025221659	3050.0468232143057	2319.069691153851	2664.274173759553	2867.6291847890707	2595.883512800189	3589.201653130364	3000.5904532275217
3116.719535097371	2784.674492620852	3064.626931114981	2682.027575662502	3161.3352955763057	2840.2068595525725	2883.2645201570876	2452.586679264844	3030.9747186518216	2809.887620958654	2635.610874999212	2994.8709937990507	2570.632915328482	2619.2255903381256	3256.42480773707	2374.5928787260946	2911.387225018153	3161.3812136458364	2857.1407777298823	3240.3205914517084	2725.9329394280608	2482.7116877494173	3199.544220662283	3050.0468232143057	2319.069691153851	2664.274173759553	2867.6291847890707	2595.883512800189	3589.201653130364	3000.5904532275217
3116.719535097371	2784.674492620852	3051.1952132566325	2682.027575662502	3161.3352955763057	2840.2068595525725	2883.2645201570876	2452.586679264844	3030.9747186518216	2782.648846973586	2635.610874999212	2994.8709937990507	2570.632915328482	2619.2255903381256	3256.42480773707	2374.5928787260946	2908.874273322483	3161.3812136458364	2855.8020795466928	3240.3205914517084	2725.9329394280608	2482.7116877494173	3191.83547085153	3050.0468232143057	2315.7531357972102	2664.274173759553	2867.413896879703	2595.883512800189	3589.201653130364	3000.5904532275217
3116.719535097371	2784.674492620852	3049.6922048173237	2679.822670415944	3161.3352955763057	2840.2068595525725	2883.2645201570876	2452.586679264844	3026.367230420301	2782.648846973586	2635.610874999212	2994.8709937990507	2570.632915328482	2619.2255903381256	3255.1763939536554	2374.5928787260946	2908.874273322483	3161.3812136458364	2826.8478948234415	3240.3205914517084	2725.9329394280608	2482.7116877494173	3191.83547085153	3050.0468232143057	2315.7531357972102	2664.274173759553	2867.413896879703	2595.883512800189	3589.201653130364	3000.5904532275217
3116.719535097371	2784.674492620852	3049.6922048173237	2679.822670415944	3161.3352955763057	2837.1980142560724	2843.333713745237	2452.586679264844	3026.367230420301	2782.648846973586	2632.265596493881	2994.8709937990507	2564.495194228986	2619.2255903381256	3255.1763939536554	2374.5928787260946	2908.874273322483	3161.3812136458364	2819.886212346857	3240.3205914517084	2725.9329394280608	2441.8387670811485	3191.83547085153	3025.277473920848	2315.7531357972102	2664.274173759553	2867.413896879703	2595.883512800189	3581.7154749517586	3000.5904532275217
3116.719535097371	2784.674492620852	3049.6922048173237	2679.822670415944	3161.3352955763057	2837.1980142560724	2824.9424536627585	2452.586679264844	3022.620888458389	2782.648846973586	2632.005025147383	2994.8709937990507	2564.495194228986	2619.2255903381256	3255.1763939536554	2374.5928787260946	2907.7248463028805	3159.2528407491227	2812.370201718556	3228.7983634983816	2725.9329394280608	2406.4120580655303	3191.83547085153	3025.277473920848	2315.7531357972102	2664.274173759553	2861.386602661069	2595.883512800189	3580.9300365413656	3000.5904532275217
3116.719535097371	2784.674492620852	3040.578546678207	2679.822670415944	3161.3352955763057	2837.1980142560724	2803.154546169757	2452.586679264844	3022.620888458389	2773.971656612553	2632.005025147383	2994.8709937990507	2564.495194228986	2619.2255903381256	3255.1763939536554	2374.5928787260946	2907.7248463028805	3159.2528407491227	2809.2250799659028	3228.7983634983816	2725.9329394280608	2406.4120580655303	3176.169565063501	3025.277473920848	2315.7531357972102	2664.274173759553	2861.386602661069	2595.883512800189	3580.9300365413656	3000.5904532275217
3116.719535097371	2784.674492620852	3028.5204215546746	2679.822670415944	3148.8271199789274	2829.9107725945064	2803.154546169757	2452.586679264844	3022.620888458389	2764.577118492528	2623.173376123165	2994.8709937990507	2564.495194228986	2619.2255903381256	3255.1763939536554	2374.5928787260946	2907.7248463028805	3159.2528407491227	2809.2250799659028	3228.7983634983816	2725.9329394280608	2406.4120580655303	3176.169565063501	3025.277473920848	2315.7531357972102	2664.274173759553	2861.386602661069	2595.883512800189	3580.9300365413656	3000.5904532275217
3116.719535097371	2784.674492620852	3028.5204215546746	2676.8558907381894	3148.8271199789274	2829.9107725945064	2803.154546169757	2452.586679264844	3022.620888458389	2764.577118492528	2623.173376123165	2994.8709937990507	2564.495194228986	2619.2255903381256	3255.1763939536554	2370.979668235279	2907.7248463028805	3159.2528407491227	2809.2250799659028	3228.7983634983816	2725.9329394280608	2401.6159830208476	3176.169565063501	3025.277473920848	2315.7531357972102	2664.274173759553	2861.386602661069	2595.883512800189	3580.9300365413656	3000.5904532275217
3116.719535097371	2784.674492620852	3028.5204215546746	2675.2301579288164	3148.8271199789274	2825.9905666562167	2796.8511374143177	2452.575375800304	3022.620888458389	2764.577118492528	2623.173376123165	2994.8709937990507	2563.4365607582163	2619.2255903381256	3255.1763939536554	2370.979668235279	2903.863032815594	3159.2528407491227	2809.2250799659028	3225.037965251201	2725.9329394280608	2401.6159830208476	3176.169565063501	3025.277473920848	2315.7531357972102	2664.274173759553	2861.386602661069	2595.883512800189	3580.9300365413656	3000.5904532275217
3116.719535097371	2784.674492620852	3028.5204215546746	2675.2301579288164	3142.4328709901256	2820.1284412310515	2796.8511374143177	2452.575375800304	3022.620888458389	2764.369451672803	2623.173376123165	2994.8709937990507	2563.4365607582163	2619.2255903381256	3255.1763939536554	2370.979668235279	2903.863032815594	3159.2528407491227	2809.2250799659028	3225.037965251201	2725.9329394280608	2401.6159830208476	3176.169565063501	3025.277473920848	2315.7531357972102	2664.274173759553	2861.386602661069	2595.883512800189	3580.9300365413656	3000.5904532275217
3116.719535097371	2784.674492620852	3028.5204215546746	2675.2301579288164	3142.4328709901256	2820.0859217078532	2796.8511374143177	2452.575375800304	3022.620888458389	2742.619842081387	2623.173376123165	2994.8709937990507	2563.4365607582163	2619.2255903381256	3255.1763939536554	2368.4946432657553	2903.863032815594	3159.2528407491227	2784.0818021002037	3225.037965251201	2725.9329394280608	2401.6159830208476	3174.647995755866	3025.277473920848	2315.7531357972102	2664.274173759553	2855.0781120414063	2595.883512800189	3580.9300365413656	3000.5904532275217
3116.719535097371	2784.674492620852	3026.949196563314	2675.2301579288164	3142.4328709901256	2820.0859217078532	2796.8511374143177	2452.575375800304	3017.3241521461123	2736.8144845318575	2613.070175618936	2994.8709937990507	2563.4365607582163	2619.2255903381256	3255.1763939536554	2368.4946432657553	2903.863032815594	3159.2528407491227	2784.0818021002037	3225.037965251201	2725.9329394280608	2399.2388916214995	3174.647995755866	3022.7104250279854	2315.7531357972102	2664.274173759553	2855.0781120414063	2595.883512800189	3580.9300365413656	3000.5904532275217
3116.719535097371	2784.674492620852	3026.949196563314	2671.054078329952	3142.4328709901256	2820.0859217078532	2791.2612589061964	2452.575375800304	3012.2975399466436	2736.8144845318575	2613.070175618936	2994.8709937990507	2563.4365607582163	2619.2255903381256	3255.1763939536554	2362.7433740591296	2903.863032815594	3157.7451229130384	2784.0818021002037	3225.037965251201	2725.9329394280608	2397.906189252486	3166.672434219549	3022.7104250279854	2315.7531357972102	2664.274173759553	2855.0781120414063	2595.883512800189	3580.9300365413656	3000.5904532275217
3116.719535097371	2784.674492620852	3026.949196563314	2671.054078329952	3142.4328709901256	2820.0859217078532	2791.2612589061964	2452.575375800304	3012.2975399466436	2729.164968894155	2613.070175618936	2994.8709937990507	2563.4365607582163	2619.2255903381256	3244.3631003203573	2362.7433740591296	2903.863032815594	3156.4935711401436	2784.0818021002037	3225.037965251201	2725.9329394280608	2397.906189252486	3166.672434219549	3022.7104250279854	2315.7531357972102	2664.274173759553	2855.0781120414063	2595.883512800189	3580.9300365413656	2996.0836884047512
3116.719535097371	2784.674492620852	3026.949196563314	2671.054078329952	3142.4328709901256	2809.6632585797347	2791.2612589061964	2452.575375800304	3003.584602261908	2718.739522614235	2612.807013174133	2994.8709937990507	2561.5781122669605	2619.2255903381256	3244.3631003203573	2362.7433740591296	2903.863032815594	3156.4935711401436	2784.0818021002037	3225.037965251201	2725.9329394280608	2397.906189252486	3166.672434219549	3022.7104250279854	2315.7531357972102	2664.274173759553	2855.0781120414063	2595.883512800189	3580.9300365413656	2996.0836884047512
3116.719535097371	2784.674492620852	3026.949196563314	2671.054078329952	3142.4328709901256	2809.6632585797347	2791.2612589061964	2452.575375800304	3003.584602261908	2718.739522614235	2612.807013174133	2994.8709937990507	2561.5781122669605	2619.2255903381256	3244.3631003203573	2362.7433740591296	2903.863032815594	3151.6892527286564	2784.0818021002037	3214.231072205517	2725.9329394280608	2397.906189252486	3166.672434219549	3022.7104250279854	2313.64337457385	2664.274173759553	2855.0781120414063	2595.883512800189	3578.059787518345	2996.0836884047512
3116.719535097371	2784.674492620852	3024.128858277879	2671.054078329952	3141.760269900109	2809.6632585797347	2791.2612589061964	2452.575375800304	3003.584602261908	2718.739522614235	2612.807013174133	2994.8709937990507	2561.5781122669605	2619.2255903381256	3244.3631003203573	2362.7433740591296	2903.863032815594	3151.6892527286564	2784.0818021002037	3214.231072205517	2725.9329394280608	2397.906189252486	3163.5865278618803	3022.7104250279854	2313.64337457385	2664.274173759553	2855.0781120414063	2595.883512800189	3578.059787518345	2996.0836884047512
3116.719535097371	2784.674492620852	3024.128858277879	2671.054078329952	3141.373653132221	2809.6632585797347	2791.2612589061964	2449.408529923946	3003.584602261908	2718.739522614235	2612.807013174133	2994.8709937990507	2556.9853795244344	2619.2255903381256	3244.3631003203573	2362.7433740591296	2903.863032815594	3151.6892527286564	2784.0818021002037	3214.231072205517	2725.9329394280608	2397.906189252486	3163.5865278618803	3022.7104250279854	2313.64337457385	2664.274173759553	2855.0781120414063	2595.883512800189	3576.038891106323	2996.0836884047512
3116.247322379898	2784.674492620852	3024.128858277879	2671.054078329952	3128.6179540587664	2809.6632585797347	2791.2612589061964	2449.408529923946	3003.584602261908	2718.739522614235	2612.807013174133	2994.8709937990507	2556.9853795244344	2619.2255903381256	3244.3631003203573	2362.7433740591296	2903.863032815594	3151.6892527286564	2784.0818021002037	3214.231072205517	2725.9329394280608	2397.906189252486	3163.5865278618803	3022.7104250279854	2313.64337457385	2664.274173759553	2855.0781120414063	2595.883512800189	3576.038891106323	2996.0836884047512
3116.247322379898	2784.674492620852	3024.128858277879	2671.054078329952	3128.6179540587664	2809.6632585797347	2789.929036788022	2449.408529923946	3000.2013502321715	2707.6337311747125	2612.807013174133	2994.8709937990507	2556.9853795244344	2619.2255903381256	3244.3631003203573	2360.842541277918	2903.863032815594	3151.6892527286564	2784.0818021002037	3214.231072205517	2725.9329394280608	2397.906189252486	3163.5865278618803	3022.7104250279854	2313.64337457385	2664.274173759553	2855.0781120414063	2595.883512800189	3576.038891106323	2996.0836884047512
3116.247322379898	2784.674492620852	3024.128858277879	2671.054078329952	3128.6179540587664	2809.6632585797347	2789.929036788022	2449.408529923946	3000.2013502321715	2707.6337311747125	2612.807013174133	2994.8709937990507	2556.9853795244344	2619.2255903381256	3244.3631003203573	2360.842541277918	2899.8249190107645	3151.6892527286564	2784.0818021002037	3214.231072205517	2725.9329394280608	2397.906189252486	3161.8126071305646	3022.7104250279854	2313.64337457385	2664.274173759553	2855.0781120414063	2595.883512800189	3544.0223060230373	2996.0836884047512
3116.247322379898	2783.0668220719576	3024.128858277879	2671.054078329952	3121.205754434307	2809.6632585797347	2789.929036788022	2449.408529923946	3000.2013502321715	2702.7307849555564	2612.807013174133	2994.8709937990507	2556.9853795244344	2619.2255903381256	3244.3631003203573	2360.842541277918	2899.8249190107645	3151.6892527286564	2784.0818021002037	3214.231072205517	2725.9329394280608	2397.906189252486	3161.8126071305646	3022.7104250279854	2313.64337457385	2664.274173759553	2855.0781120414063	2595.883512800189	3539.729898204999	2996.0836884047512
3116.247322379898	2783.0668220719576	3024.128858277879	2671.054078329952	3121.205754434307	2809.6632585797347	2789.929036788022	2449.408529923946	3000.2013502321715	2702.7307849555564	2612.807013174133	2994.8709937990507	2556.9853795244344	2619.2255903381256	3244.3631003203573	2360.763561009393	2899.8249190107645	3151.6892527286564	2784.0818021002037	3214.231072205517	2725.9329394280608	2397.906189252486	3161.8126071305646	3022.7104250279854	2313.64337457385	2664.274173759553	2855.0781120414063	2595.883512800189	3525.8550989552637	2996.0836884047512
3114.704513052772	2783.0668220719576	3024.128858277879	2669.3242770769	3115.3424932601806	2809.6632585797347	2789.929036788022	2449.408529923946	3000.2013502321715	2702.7307849555564	2612.807013174133	2994.8709937990507	2556.2245814767766	2619.2255903381256	3244.3631003203573	2360.763561009393	2899.8249190107645	3151.6892527286564	2784.0818021002037	3214.231072205517	2725.9329394280608	2397.906189252486	3161.8126071305646	3022.7104250279854	2313.64337457385	2664.274173759553	2855.0781120414063	2595.883512800189	3515.4250148428846	2996.0836884047512
3096.5525184872467	2783.0668220719576	3024.128858277879	2669.3242770769	3115.3424932601806	2809.6632585797347	2789.929036788022	2449.408529923946	3000.2013502321715	2702.7307849555564	2612.807013174133	2994.8709937990507	2556.2245814767766	2619.2255903381256	3244.3631003203573	2360.763561009393	2899.8249190107645	3151.6892527286564	2784.0818021002037	3214.231072205517	2725.9329394280608	2397.906189252486	3161.8126071305646	3022.7104250279854	2313.64337457385	2664.274173759553	2855.0781120414063	2595.883512800189	3515.4250148428846	2996.0836884047512
3085.8717395778403	2778.5523535078546	3024.128858277879	2669.3242770769	3115.3424932601806	2809.6632585797347	2789.929036788022	2449.408529923946	3000.2013502321715	2702.7307849555564	2612.807013174133	2994.8709937990507	2556.2245814767766	2619.2255903381256	3244.3631003203573	2360.763561009393	2899.8249190107645	3147.3839364092637	2784.0818021002037	3214.231072205517	2725.9329394280608	2397.906189252486	3161.1458658373117	3022.7104250279854	2313.64337457385	2664.274173759553	2855.0781120414063	2593.0420099861385	3514.71873721719	2996.0836884047512
3085.8717395778403	2778.5523535078546	3024.128858277879	2667.098444302067	3115.3424932601806	2809.6632585797347	2789.929036788022	2449.408529923946	3000.2013502321715	2698.882323774771	2612.807013174133	2994.8709937990507	2556.2245814767766	2619.2255903381256	3233.717150158782	2360.763561009393	2899.8249190107645	3147.3839364092637	2784.0818021002037	3214.231072205517	2725.9329394280608	2397.906189252486	3161.1458658373117	3022.7104250279854	2313.64337457385	2664.274173759553	2855.0781120414063	2593.0420099861385	3508.0661722701316	2995.9982237801787
3085.8717395778403	2776.2562023353944	3024.128858277879	2662.046507854367	3115.3424932601806	2809.6632585797347	2789.929036788022	2449.408529923946	2999.6927284206195	2698.882323774771	2612.807013174133	2994.8709937990507	2556.2245814767766	2619.2255903381256	3229.8146015783027	2360.763561009393	2899.8249190107645	3147.0731904310887	2784.0818021002037	3214.231072205517	2725.9329394280608	2397.906189252486	3161.1458658373117	3022.7104250279854	2313.64337457385	2664.274173759553	2855.0781120414063	2593.0420099861385	3505.297525724392	2993.3892861138647
3056.9136325442632	2776.2562023353944	3024.128858277879	2662.046507854367	3115.3424932601806	2809.6632585797347	2789.929036788022	2449.408529923946	2995.3857051770983	2698.882323774771	2612.807013174133	2988.865471135044	2555.3997340674778	2619.2255903381256	3229.8146015783027	2360.763561009393	2899.8249190107645	3147.0731904310887	2784.0818021002037	3214.231072205517	2725.9329394280608	2397.906189252486	3161.1458658373117	3022.7104250279854	2313.64337457385	2664.274173759553	2849.903931192737	2593.0420099861385	3505.297525724392	2993.3892861138647
3056.829290777836	2776.2562023353944	3022.6269446940605	2662.046507854367	3115.3424932601806	2809.6632585797347	2789.793351361785	2447.444858674312	2995.3857051770983	2698.882323774771	2612.807013174133	2984.2840603706964	2555.3997340674778	2619.2255903381256	3229.8146015783027	2360.763561009393	2899.8249190107645	3147.0731904310887	2784.0818021002037	3214.231072205517	2725.9329394280608	2397.906189252486	3161.1458658373117	3022.7104250279854	2313.64337457385	2664.274173759553	2849.903931192737	2593.0420099861385	3505.297525724392	2993.3892861138647
3056.829290777836	2776.2562023353944	3022.6269446940605	2654.567615741063	3111.9796047897134	2809.6632585797347	2789.793351361785	2445.7244803617414	2994.946307638912	2698.882323774771	2612.807013174133	2984.2840603706964	2555.3997340674778	2619.2255903381256	3229.8146015783027	2360.763561009393	2899.8249190107645	3147.0731904310887	2784.0818021002037	3214.231072205517	2725.9329394280608	2397.906189252486	3161.1458658373117	3022.7104250279854	2313.64337457385	2664.274173759553	2849.903931192737	2593.0420099861385	3505.297525724392	2993.3892861138647
3041.349449480147	2759.266138002029	3022.6269446940605	2654.567615741063	3094.2022841570497	2809.6632585797347	2789.793351361785	2445.7244803617414	2994.946307638912	2698.882323774771	2612.807013174133	2984.2840603706964	2555.3997340674778	2619.2255903381256	3229.8146015783027	2349.8245791392287	2899.8249190107645	3147.0731904310887	2784.0818021002037	3214.191156807423	2725.9329394280608	2397.906189252486	3158.8492021999573	3022.7104250279854	2313.64337457385	2664.274173759553	2849.903931192737	2593.0420099861385	3505.297525724392	2993.3892861138647
3039.421903186868	2759.266138002029	3022.6269446940605	2654.567615741063	3086.3374812041793	2809.6632585797347	2789.793351361785	2445.7244803617414	2994.946307638912	2698.882323774771	2612.807013174133	2984.2840603706964	2555.3997340674778	2619.2255903381256	3229.8146015783027	2321.949489721809	2899.8249190107645	3144.912821328923	2784.0818021002037	3214.191156807423	2725.9329394280608	2397.906189252486	3158.8492021999573	3022.7104250279854	2313.64337457385	2663.9825199982633	2849.903931192737	2593.0420099861385	3505.297525724392	2993.3892861138647
3038.1501696905207	2759.266138002029	3022.1742127021707	2654.567615741063	3068.6561120989754	2809.6632585797347	2789.793351361785	2445.7244803617414	2994.946307638912	2698.882323774771	2612.807013174133	2982.805863947665	2555.3997340674778	2610.636996565602	3229.8146015783027	2308.734267097154	2899.8249190107645	3144.912821328923	2784.0818021002037	3214.191156807423	2725.9329394280608	2397.906189252486	3152.602245487703	3021.4479705828544	2313.64337457385	2663.4738592742674	2849.903931192737	2593.0420099861385	3505.297525724392	2993.3892861138647
3038.1501696905207	2759.266138002029	3018.4907739439177	2654.567615741063	3068.6561120989754	2809.6632585797347	2789.793351361785	2445.7244803617414	2994.87798048721	2698.882323774771	2612.807013174133	2982.805863947665	2555.3997340674778	2609.613167675544	3229.8146015783027	2297.8146618995715	2898.502782837744	3144.912821328923	2784.0818021002037	3214.191156807423	2725.9329394280608	2392.0786501342827	3152.602245487703	3021.4479705828544	2313.64337457385	2663.4738592742674	2849.903931192737	2593.0420099861385	3505.297525724392	2993.3892861138647
3038.1501696905207	2759.266138002029	3018.4907739439177	2654.567615741063	3059.4387391188984	2809.6632585797347	2789.793351361785	2445.7244803617414	2994.87798048721	2698.2153821351562	2612.807013174133	2980.3025826684534	2555.3997340674778	2609.613167675544	3229.8146015783027	2282.307761559989	2898.502782837744	3143.7602056642154	2784.0818021002037	3214.191156807423	2725.9329394280608	2389.8074568906995	3152.602245487703	3021.4479705828544	2312.275798870698	2663.4738592742674	2849.903931192737	2593.0420099861385	3499.325876814071	2993.3892861138647
3038.1501696905207	2759.266138002029	3018.4907739439177	2649.150338039757	3051.246901979832	2809.6632585797347	2789.793351361785	2445.7244803617414	2994.87798048721	2698.2153821351562	2612.807013174133	2980.3025826684534	2555.3997340674778	2607.3264524350084	3229.8146015783027	2267.2295163736007	2898.4868918077946	3143.7602056642154	2784.0818021002037	3214.191156807423	2725.9329394280608	2389.8074568906995	3152.602245487703	3021.4479705828544	2309.9713927409293	2663.4738592742674	2849.903931192737	2593.0420099861385	3498.967641046358	2993.3892861138647
3038.1501696905207	2759.266138002029	3018.4907739439177	2649.150338039757	3047.8838454276165	2809.6632585797347	2789.793351361785	2445.7244803617414	2994.87798048721	2698.2153821351562	2612.807013174133	2980.3025826684534	2552.2287167873246	2604.868470181653	3229.8146015783027	2267.2295163736007	2898.4868918077946	3143.7602056642154	2784.0818021002037	3214.191156807423	2721.5374510806428	2389.8074568906995	3152.602245487703	3021.4479705828544	2302.2376941866864	2663.4738592742674	2849.903931192737	2593.0420099861385	3498.967641046358	2993.3892861138647
3038.036207561569	2759.266138002029	3017.6284019357754	2649.150338039757	3034.544622087596	2805.8694672517986	2789.793351361785	2445.7244803617414	2994.87798048721	2698.2153821351562	2612.0005500856983	2980.3025826684534	2552.2287167873246	2604.868470181653	3229.8146015783027	2261.739418956108	2898.4868918077946	3143.7602056642154	2784.0818021002037	3214.191156807423	2721.5374510806428	2389.8074568906995	3152.602245487703	3021.4479705828544	2302.2376941866864	2663.4738592742674	2849.903931192737	2593.0420099861385	3497.988945928476	2988.9999955113303
3038.036207561569	2759.266138002029	3017.6284019357754	2649.1088140461698	3028.0067086771815	2805.8694672517986	2789.793351361785	2445.7244803617414	2994.87798048721	2698.2153821351562	2612.0005500856983	2980.3025826684534	2552.2287167873246	2604.020438030388	3226.431800496048	2261.739418956108	2898.4868918077946	3143.7602056642154	2784.0818021002037	3214.191156807423	2721.5374510806428	2389.8074568906995	3152.602245487703	3021.4479705828544	2302.2376941866864	2662.0920982957205	2849.903931192737	2593.0420099861385	3497.988945928476	2988.9999955113303
3038.036207561569	2759.266138002029	3017.6284019357754	2649.1088140461698	3025.0820762891435	2805.8694672517986	2789.793351361785	2445.7244803617414	2994.3201518382352	2697.2947979551773	2612.0005500856983	2980.3025826684534	2552.2287167873246	2593.3431678604256	3222.7688138344606	2261.739418956108	2898.4868918077946	3143.7602056642154	2784.0818021002037	3214.191156807423	2720.0062023875707	2389.8074568906995	3152.602245487703	3021.4479705828544	2302.2376941866864	2656.858565050378	2849.903931192737	2593.0420099861385	3497.988945928476	2988.9999955113303
3038.036207561569	2759.266138002029	3017.6284019357754	2649.1088140461698	3008.4082489850725	2805.8694672517986	2789.793351361785	2445.7244803617414	2994.3201518382352	2696.288967939222	2612.0005500856983	2980.3025826684534	2552.2287167873246	2582.6588176122277	3222.7688138344606	2261.739418956108	2898.4868918077946	3143.7602056642154	2784.0818021002037	3214.191156807423	2720.0062023875707	2389.8074568906995	3152.602245487703	3021.4479705828544	2302.2376941866864	2656.858565050378	2849.903931192737	2592.738775018125	3497.988945928476	2988.9999955113303
3038.036207561569	2759.266138002029	3017.6284019357754	2649.1088140461698	3008.4082489850725	2805.8694672517986	2789.793351361785	2445.7244803617414	2994.3201518382352	2696.288967939222	2610.8210874274946	2980.3025826684534	2552.2287167873246	2574.612196194682	3177.150991679404	2260.0998156799674	2898.4868918077946	3143.2684773174474	2784.0818021002037	3212.6528426138248	2720.0062023875707	2389.8074568906995	3151.9678930675154	3021.4479705828544	2301.250330053429	2656.858565050378	2849.903931192737	2591.479401752159	3497.988945928476	2988.9999955113303
3036.337574191057	2759.266138002029	3014.896034144382	2649.1088140461698	3008.4082489850725	2803.9601917400637	2789.793351361785	2445.7244803617414	2994.3201518382352	2696.288967939222	2610.8210874274946	2980.3025826684534	2552.2287167873246	2565.335083168251	3151.47803116832	2260.0998156799674	2898.4868918077946	3143.2684773174474	2784.0818021002037	3212.6528426138248	2720.0062023875707	2389.8074568906995	3151.9678930675154	3021.4479705828544	2296.5112821475805	2656.858565050378	2849.903931192737	2591.479401752159	3497.988945928476	2988.9999955113303
3034.205326639633	2759.266138002029	3014.896034144382	2649.1088140461698	3008.4082489850725	2803.9601917400637	2789.793351361785	2444.339781228065	2994.3201518382352	2692.8034516013804	2608.5746546846694	2980.3025826684534	2552.2287167873246	2556.404521305878	3151.0529046592846	2260.0998156799674	2808.307144192943	3143.2684773174474	2784.0818021002037	3212.6528426138248	2717.088841406589	2389.8074568906995	3149.1568599336097	3021.4479705828544	2296.5112821475805	2656.858565050378	2849.903931192737	2591.479401752159	3497.988945928476	2988.9999955113303
3034.205326639633	2759.266138002029	3014.896034144382	2649.1088140461698	3008.4082489850725	2803.9601917400637	2789.793351361785	2444.339781228065	2994.3201518382352	2692.8034516013804	2607.4846323677107	2979.700673940927	2552.2287167873246	2556.1308596704157	3151.0529046592846	2260.0998156799674	2806.453882184627	3143.2684773174474	2784.0818021002037	3212.6528426138248	2717.088841406589	2389.8074568906995	3149.1568599336097	3021.4479705828544	2296.5112821475805	2656.858565050378	2849.903931192737	2591.479401752159	3497.988945928476	2988.9999955113303
3029.586422339738	2759.266138002029	3014.896034144382	2649.1088140461698	3008.4082489850725	2803.9601917400637	2789.793351361785	2444.339781228065	2994.3201518382352	2692.8034516013804	2606.5261143240295	2979.700673940927	2552.2287167873246	2551.1083249690246	3151.0529046592846	2260.0998156799674	2803.200617989269	3143.2684773174474	2784.0818021002037	3212.6528426138248	2717.088841406589	2389.8074568906995	3149.1568599336097	3017.8207656895374	2296.5112821475805	2656.858565050378	2849.903931192737	2591.479401752159	3496.0559240936464	2988.9999955113303
3027.1034075456137	2759.266138002029	3014.896034144382	2647.413764759419	3008.4082489850725	2803.9601917400637	2789.2323610013486	2444.339781228065	2994.3201518382352	2692.8034516013804	2606.5261143240295	2979.700673940927	2552.2287167873246	2551.1083249690246	3151.0529046592846	2260.0998156799674	2800.1224680990003	3143.2684773174474	2784.0818021002037	3212.6528426138248	2717.088841406589	2389.8074568906995	3147.456772952233	3017.8207656895374	2296.5112821475805	2656.858565050378	2849.903931192737	2591.479401752159	3496.0559240936464	2988.9999955113303
3027.1034075456137	2759.266138002029	3014.896034144382	2647.413764759419	3008.4082489850725	2803.9601917400637	2789.2323610013486	2443.9932939157584	2994.3201518382352	2692.8034516013804	2606.5261143240295	2977.0978686820727	2552.2287167873246	2550.775926501085	3151.0529046592846	2260.0998156799674	2800.1224680990003	3142.503508661321	2784.0818021002037	3212.6528426138248	2715.045869773234	2389.8074568906995	3144.89014000829	3017.8207656895374	2295.8934569013995	2656.858565050378	2849.903931192737	2591.479401752159	3496.0559240936464	2988.1194749642573
3027.1034075456137	2759.266138002029	3014.896034144382	2647.413764759419	3008.4082489850725	2803.9601917400637	2789.2323610013486	2443.9932939157584	2991.9039669746326	2690.2478372811574	2606.5261143240295	2977.0978686820727	2552.2287167873246	2543.582294288902	3151.0529046592846	2260.0998156799674	2797.53202652077	3078.2587102979014	2784.0818021002037	3212.6528426138248	2714.129761946445	2389.8074568906995	3144.89014000829	3017.8207656895374	2295.8934569013995	2656.858565050378	2849.819169951827	2591.479401752159	3496.0559240936464	2988.1194749642573
3024.2838978184036	2759.266138002029	3014.896034144382	2633.625476020484	3008.4082489850725	2803.9601917400637	2787.096660957931	2443.9932939157584	2991.9039669746326	2689.6147370024537	2606.5261143240295	2977.0978686820727	2550.6903626638227	2543.582294288902	3151.0529046592846	2256.8444682421073	2797.53202652077	3058.8447573271783	2784.0818021002037	3212.6528426138248	2714.129761946445	2389.8074568906995	3144.89014000829	3017.8207656895374	2295.8934569013995	2656.858565050378	2844.6043937300487	2591.479401752159	3496.0559240936464	2988.1194749642573
3024.2838978184036	2759.266138002029	3014.896034144382	2627.3318712088612	3008.4082489850725	2803.9601917400637	2787.096660957931	2443.9932939157584	2991.9039669746326	2674.7396980150716	2606.5261143240295	2977.0978686820727	2550.6903626638227	2542.8844101637314	3151.0529046592846	2256.8444682421073	2797.346310119334	3035.2262567625985	2784.0818021002037	3212.6528426138248	2714.129761946445	2389.8074568906995	3144.89014000829	3017.8207656895374	2293.7963677477246	2656.858565050378	2840.596948636218	2590.672872574537	3496.0559240936464	2988.1194749642573
3024.2838978184036	2759.266138002029	3014.896034144382	2616.6228331714065	3008.4082489850725	2803.9601917400637	2787.096660957931	2443.9932939157584	2991.9039669746326	2674.7396980150716	2606.5261143240295	2974.8813685320374	2550.6903626638227	2542.8844101637314	3151.0529046592846	2256.8444682421073	2797.346310119334	3034.4367913871893	2784.0818021002037	3212.6528426138248	2714.129761946445	2389.8074568906995	3144.2162236918575	3017.8207656895374	2293.7963677477246	2656.858565050378	2840.596948636218	2590.672872574537	3496.0559240936464	2988.1194749642573
2987.9106967755624	2759.266138002029	3014.896034144382	2613.674664913829	3008.4082489850725	2803.9601917400637	2787.096660957931	2443.9932939157584	2991.9039669746326	2674.7396980150716	2606.5261143240295	2974.8813685320374	2550.6903626638227	2542.8844101637314	3151.0529046592846	2256.8444682421073	2797.107764446733	3034.4367913871893	2784.0818021002037	3212.6528426138248	2708.248491503814	2389.8074568906995	3144.2162236918575	3017.8207656895374	2293.5062957772147	2656.858565050378	2840.596948636218	2590.672872574537	3496.0559240936464	2988.1194749642573
2967.8697244365208	2759.266138002029	3014.896034144382	2606.3992691957037	3007.919126729954	2803.9601917400637	2787.096660957931	2443.9932939157584	2989.7759740444326	2667.750433689419	2606.5261143240295	2974.8813685320374	2550.6903626638227	2542.8844101637314	3151.0529046592846	2256.8444682421073	2797.107764446733	3032.772771288362	2784.0818021002037	3212.6528426138248	2708.248491503814	2385.360546298243	3144.2162236918575	3017.8207656895374	2293.5062957772147	2656.858565050378	2839.857693852025	2590.672872574537	3495.40716956525	2988.1194749642573
2951.3249599743403	2759.266138002029	3014.896034144382	2604.1276057679916	3007.919126729954	2802.1678997781087	2787.096660957931	2443.9932939157584	2989.7759740444326	2667.750433689419	2606.1415534455427	2974.8813685320374	2550.6903626638227	2542.8844101637314	3151.0529046592846	2256.8444682421073	2795.7913877007873	3032.772771288362	2784.0818021002037	3212.6528426138248	2708.248491503814	2385.360546298243	3144.2162236918575	3017.8207656895374	2293.5062957772147	2656.429267079444	2826.727609455518	2590.672872574537	3495.40716956525	2988.1194749642573
2947.8437529771318	2759.0766021485965	3014.896034144382	2604.1276057679916	3007.919126729954	2798.4583253687415	2787.096660957931	2443.9932939157584	2989.7759740444326	2667.1774443518475	2606.1415534455427	2974.8813685320374	2550.6903626638227	2542.8844101637314	3151.0529046592846	2256.405246720323	2794.2531352388396	3026.7322184910718	2784.0818021002037	3212.6528426138248	2708.248491503814	2385.360546298243	3144.2162236918575	3017.8207656895374	2293.5062957772147	2655.0241865802072	2826.727609455518	2590.672872574537	3495.40716956525	2988.1194749642573
2947.023552270814	2759.0766021485965	3014.896034144382	2604.1276057679916	3007.919126729954	2798.4583253687415	2787.096660957931	2443.9932939157584	2989.7759740444326	2667.1774443518475	2606.1415534455427	2974.8813685320374	2550.6903626638227	2540.024521116013	3144.569064723784	2256.405246720323	2781.4595997583974	3026.7322184910718	2784.0818021002037	3212.6528426138248	2708.248491503814	2385.360546298243	3144.2162236918575	3017.8207656895374	2293.5062957772147	2655.0241865802072	2826.727609455518	2590.672872574537	3495.40716956525	2988.1194749642573
2944.173651487449	2759.0766021485965	3014.896034144382	2604.1276057679916	3007.919126729954	2798.4583253687415	2787.096660957931	2443.9932939157584	2989.7759740444326	2667.1774443518475	2605.477923999107	2974.8813685320374	2550.6903626638227	2539.788857743707	3144.569064723784	2256.405246720323	2781.4595997583974	3026.7322184910718	2784.0818021002037	3212.0542318655794	2708.248491503814	2385.360546298243	3144.2162236918575	3017.8207656895374	2291.6925654457827	2655.0241865802072	2826.727609455518	2588.9737351105096	3495.40716956525	2988.1194749642573
2941.717188808084	2759.0766021485965	3014.896034144382	2602.841164461854	3007.919126729954	2797.4074830063037	2785.9461370471586	2441.361557261243	2989.7759740444326	2667.1774443518475	2605.477923999107	2974.8813685320374	2550.6903626638227	2539.788857743707	3144.569064723784	2256.405246720323	2781.4595997583974	3026.7322184910718	2784.0818021002037	3212.0542318655794	2708.248491503814	2385.360546298243	3143.582459274623	3017.8207656895374	2291.6925654457827	2653.929141691043	2826.727609455518	2588.9737351105096	3490.5350413315314	2988.1194749642573
2937.021295151913	2759.0766021485965	3014.896034144382	2602.841164461854	3007.919126729954	2790.0342563784593	2785.9461370471586	2441.361557261243	2989.7759740444326	2667.1774443518475	2601.637619319922	2974.8813685320374	2550.6903626638227	2539.788857743707	3144.569064723784	2256.405246720323	2781.4595997583974	3026.7322184910718	2784.0818021002037	3212.0542318655794	2708.248491503814	2385.360546298243	3143.582459274623	3017.8207656895374	2291.6925654457827	2653.929141691043	2826.727609455518	2588.9737351105096	3490.5350413315314	2988.1194749642573
2936.467800105912	2759.0766021485965	3014.896034144382	2595.9083075230783	3007.919126729954	2790.0342563784593	2785.9461370471586	2441.361557261243	2989.7759740444326	2667.1774443518475	2599.9362033428392	2974.8813685320374	2550.6903626638227	2539.788857743707	3142.213760311197	2256.0717018945334	2781.4595997583974	3026.7322184910718	2784.0818021002037	3208.8045749320722	2707.6211490139585	2385.360546298243	3143.582459274623	3015.0795080499847	2291.6925654457827	2653.929141691043	2825.903705516136	2588.9737351105096	3490.5350413315314	2988.1194749642573
2934.8418049871198	2759.0766021485965	3014.896034144382	2595.9083075230783	3007.919126729954	2790.0342563784593	2783.7441194228595	2441.361557261243	2989.7759740444326	2667.1774443518475	2599.9362033428392	2974.8813685320374	2550.6903626638227	2539.788857743707	3142.213760311197	2256.0717018945334	2781.4595997583974	3026.7322184910718	2784.0818021002037	3208.8045749320722	2707.6211490139585	2385.360546298243	3143.582459274623	3014.5836518318747	2291.6229327080982	2653.929141691043	2825.903705516136	2588.9737351105096	3489.888082852321	2988.1194749642573
2931.640349513483	2759.0766021485965	3014.896034144382	2595.503230553052	3007.919126729954	2790.0342563784593	2783.7441194228595	2441.361557261243	2989.7759740444326	2667.1774443518475	2599.9362033428392	2974.8813685320374	2550.6903626638227	2539.788857743707	3138.3996026123914	2256.0717018945334	2781.4595997583974	3026.7322184910718	2784.0818021002037	3208.8045749320722	2707.6211490139585	2385.360546298243	3142.478998055234	3014.5836518318747	2291.6229327080982	2653.929141691043	2825.903705516136	2588.9737351105096	3489.888082852321	2988.1194749642573
2930.807225925285	2759.0766021485965	3014.896034144382	2595.503230553052	2980.450885719816	2790.0342563784593	2783.7441194228595	2441.361557261243	2988.255759821925	2667.1774443518475	2599.9362033428392	2974.8813685320374	2550.6903626638227	2535.7370618042232	3138.3996026123914	2256.0717018945334	2781.4595997583974	3026.7322184910718	2784.0818021002037	3208.8045749320722	2707.6211490139585	2385.360546298243	3142.478998055234	3014.5836518318747	2290.8277293007386	2653.929141691043	2819.0110456572306	2588.9737351105096	3482.965518828006	2988.1194749642573
2928.4704940344227	2759.0766021485965	3014.896034144382	2595.503230553052	2980.450885719816	2790.0342563784593	2783.7441194228595	2439.217733851472	2987.9351025324195	2667.1774443518475	2599.9362033428392	2974.8813685320374	2550.6903626638227	2535.7370618042232	3138.3996026123914	2256.0717018945334	2781.4595997583974	3025.3751734542125	2784.0818021002037	3208.8045749320722	2707.6211490139585	2385.360546298243	3142.478998055234	3014.5836518318747	2290.8277293007386	2653.929141691043	2815.8307728276914	2588.9737351105096	3482.965518828006	2988.1194749642573
2928.4704940344227	2759.0766021485965	3013.9349467154298	2595.503230553052	2979.7942397714305	2790.0342563784593	2782.287286930617	2439.217733851472	2987.9351025324195	2667.1774443518475	2598.320642989932	2974.8813685320374	2550.6903626638227	2535.7370618042232	3138.3996026123914	2256.008364471834	2775.977251008886	3024.1598774835256	2784.0818021002037	3208.8045749320722	2707.6211490139585	2385.360546298243	3142.478998055234	3014.5836518318747	2290.8277293007386	2653.929141691043	2815.8307728276914	2588.9737351105096	3482.893601710809	2988.1194749642573
2926.328187884482	2759.0766021485965	3013.9349467154298	2592.0641467686596	2968.2094171461913	2790.0342563784593	2782.287286930617	2439.217733851472	2987.9351025324195	2667.1774443518475	2598.320642989932	2974.8813685320374	2550.6903626638227	2535.7370618042232	3138.3996026123914	2256.008364471834	2775.977251008886	3024.1598774835256	2784.0818021002037	3208.8045749320722	2707.6211490139585	2385.360546298243	3142.478998055234	3014.5836518318747	2288.089813303877	2653.929141691043	2815.8307728276914	2588.9737351105096	3482.893601710809	2988.1194749642573
2926.328187884482	2759.0766021485965	3013.9349467154298	2592.0641467686596	2959.1484516483943	2789.9751099519526	2782.287286930617	2439.217733851472	2987.9351025324195	2667.1774443518475	2598.320642989932	2974.8813685320374	2550.6903626638227	2535.7370618042232	3136.2017298031706	2256.008364471834	2774.867821056885	3023.4924154734886	2784.0818021002037	3207.228619844816	2707.6211490139585	2385.360546298243	3141.5564645708787	3014.5836518318747	2286.7316007419367	2653.929141691043	2815.8307728276914	2588.695873592518	3482.893601710809	2988.1194749642573
2924.908954243221	2759.0766021485965	3013.381075028584	2592.0641467686596	2955.5269574491795	2788.866343969584	2782.287286930617	2438.1241424864425	2987.8312561455314	2667.1774443518475	2598.320642989932	2974.8813685320374	2550.6903626638227	2534.819255535389	3136.2017298031706	2256.008364471834	2774.867821056885	3023.4924154734886	2784.0818021002037	3207.228619844816	2707.6211490139585	2385.360546298243	3141.5564645708787	3014.5836518318747	2286.7316007419367	2653.929141691043	2815.8307728276914	2588.4408791361357	3482.893601710809	2988.1194749642573
2924.908954243221	2758.78229536855	3013.381075028584	2592.0641467686596	2950.241611798606	2785.203403307954	2782.287286930617	2436.5915211316847	2987.8312561455314	2666.47014122966	2598.320642989932	2974.8813685320374	2550.6903626638227	2534.819255535389	3132.464973990126	2256.008364471834	2774.266549357959	3023.4924154734886	2784.0818021002037	3207.228619844816	2707.6211490139585	2385.360546298243	3141.2130738262204	3014.5836518318747	2286.7316007419367	2653.929141691043	2815.8307728276914	2588.4408791361357	3482.893601710809	2988.1194749642573
2924.344036952355	2756.2894008218605	3013.381075028584	2592.0641467686596	2950.241611798606	2785.203403307954	2782.287286930617	2435.80112951355	2987.8312561455314	2665.277283020689	2598.320642989932	2974.8813685320374	2550.186784782176	2531.7892260295457	3132.464973990126	2256.008364471834	2773.256267150164	3023.4924154734886	2784.0818021002037	3207.228619844816	2707.6211490139585	2385.360546298243	3141.2130738262204	3009.7421176353646	2286.7316007419367	2653.929141691043	2815.8307728276914	2588.351378788968	3482.893601710809	2988.1194749642573
2924.344036952355	2756.2894008218605	3013.381075028584	2592.0641467686596	2950.241611798606	2785.203403307954	2782.287286930617	2435.80112951355	2987.8312561455314	2665.277283020689	2598.320642989932	2974.8813685320374	2550.186784782176	2531.7892260295457	3124.012543005894	2256.008364471834	2772.7908004193837	3023.4924154734886	2784.0818021002037	3207.228619844816	2707.6211490139585	2385.360546298243	3141.2130738262204	3009.7421176353646	2286.278469555666	2653.929141691043	2815.8307728276914	2586.138792072247	3482.893601710809	2988.1194749642573
2924.344036952355	2756.2894008218605	3010.1724838586015	2592.0641467686596	2948.4429699850125	2785.203403307954	2782.2201757653106	2435.2179090621753	2987.8312561455314	2665.277283020689	2598.320642989932	2974.4496458487165	2550.0844390241555	2531.7892260295457	3124.012543005894	2254.435196682653	2772.366480820064	3021.551444771317	2784.0818021002037	3207.228619844816	2707.6211490139585	2385.360546298243	3141.2130738262204	3009.7421176353646	2285.9381517845864	2653.929141691043	2815.8307728276914	2586.138792072247	3482.3598767267313	2988.1194749642573
2923.4305303525143	2756.2894008218605	3010.1724838586015	2592.0641467686596	2948.4429699850125	2785.203403307954	2782.2201757653106	2435.2179090621753	2987.8312561455314	2665.277283020689	2598.2940314137622	2974.4496458487165	2550.0844390241555	2531.7892260295457	3124.012543005894	2254.2125569294635	2772.366480820064	3021.3644749727837	2784.0818021002037	3207.228619844816	2707.6211490139585	2385.360546298243	3141.2130738262204	3009.7421176353646	2284.4608925731814	2653.929141691043	2815.8307728276914	2586.138792072247	3482.3598767267313	2988.1194749642573
2922.29223657684	2756.2894008218605	3010.1724838586015	2592.0641467686596	2943.569367449231	2783.211145293327	2782.2201757653106	2435.1281573575066	2987.8312561455314	2665.277283020689	2596.7480694071446	2974.4496458487165	2548.4157468099966	2531.7892260295457	3124.012543005894	2254.2125569294635	2770.502522651037	3021.3644749727837	2784.0818021002037	3207.228619844816	2707.6211490139585	2385.360546298243	3140.8818214177827	3009.7421176353646	2284.4608925731814	2653.929141691043	2815.8307728276914	2586.138792072247	3482.3598767267313	2987.8317040801576
2917.578964602095	2756.2894008218605	3010.1724838586015	2592.0641467686596	2936.298978841013	2783.211145293327	2782.2201757653106	2435.1281573575066	2986.734873717817	2661.841788907921	2595.780322221439	2974.4496458487165	2548.4157468099966	2531.7892260295457	3124.012543005894	2254.2125569294635	2770.502522651037	3021.3644749727837	2784.0818021002037	3207.228619844816	2707.6211490139585	2385.360546298243	3137.4096151077974	3009.7421176353646	2283.769923073344	2653.929141691043	2815.8307728276914	2586.138792072247	3482.3598767267313	2987.8317040801576
2917.578964602095	2756.2894008218605	3010.1724838586015	2592.0641467686596	2932.9518390479343	2783.211145293327	2779.4755902504285	2435.1281573575066	2986.734873717817	2661.841788907921	2595.780322221439	2972.984762494556	2548.4157468099966	2531.7892260295457	3123.815106852042	2254.2125569294635	2768.571574012408	3021.3644749727837	2784.0818021002037	3206.7573252756124	2707.6211490139585	2385.360546298243	3137.4096151077974	3009.7421176353646	2283.1140155140406	2653.07292998926	2815.8307728276914	2586.138792072247	3482.3598767267313	2984.34464670369
2915.9517937803166	2756.2894008218605	3010.1724838586015	2592.0641467686596	2932.9518390479343	2781.87881512063	2779.4755902504285	2435.1281573575066	2986.734873717817	2661.3082287804164	2595.780322221439	2971.6001553564693	2548.4157468099966	2531.7892260295457	3121.9734851478397	2254.2125569294635	2768.571574012408	3021.3644749727837	2784.0818021002037	3206.7573252756124	2707.6211490139585	2385.360546298243	3137.4096151077974	3009.7421176353646	2283.1140155140406	2653.07292998926	2815.8307728276914	2586.138792072247	3482.3598767267313	2984.34464670369
2915.2622896286093	2756.2894008218605	3007.63088060062	2592.0641467686596	2932.9518390479343	2781.87881512063	2779.4755902504285	2435.1281573575066	2986.734873717817	2658.617458263795	2595.780322221439	2971.6001553564693	2548.388476375699	2531.7892260295457	3119.4505710079648	2254.2125569294635	2768.571574012408	3020.2624014977528	2784.0818021002037	3206.7573252756124	2707.6211490139585	2385.360546298243	3135.7586792571537	3009.7421176353646	2283.1140155140406	2652.8459886054993	2815.8307728276914	2586.138792072247	3482.3598767267313	2982.850297885362
2915.2622896286093	2756.2894008218605	3007.63088060062	2592.0641467686596	2932.9518390479343	2781.87881512063	2778.634583529488	2435.1281573575066	2986.734873717817	2658.617458263795	2595.780322221439	2971.6001553564693	2548.388476375699	2531.7892260295457	3118.9585807563035	2254.2125569294635	2768.571574012408	3020.2624014977528	2784.0818021002037	3206.7573252756124	2707.6211490139585	2385.360546298243	3135.7586792571537	3009.7421176353646	2283.1140155140406	2652.109355631683	2814.998266920018	2586.138792072247	3482.3598767267313	2982.850297885362
2915.2622896286093	2756.2894008218605	3006.4842067090867	2592.0641467686596	2932.9518390479343	2781.87881512063	2767.5814106772036	2435.1281573575066	2986.734873717817	2658.187135357108	2595.780322221439	2971.6001553564693	2548.388476375699	2531.7892260295457	3118.9585807563035	2254.2125569294635	2768.571574012408	3020.2624014977528	2784.0818021002037	3206.7573252756124	2707.6211490139585	2385.360546298243	3135.7586792571537	3009.7421176353646	2283.1140155140406	2651.286965338584	2814.7301024098656	2586.138792072247	3481.379089328443	2982.850297885362
2915.2622896286093	2755.6847682998223	3006.038177543217	2592.0641467686596	2931.9665202202614	2781.87881512063	2766.696270290236	2435.1281573575066	2986.3104763866977	2656.3612359695135	2595.780322221439	2971.6001553564693	2547.256514895319	2531.7892260295457	3118.9585807563035	2254.2125569294635	2768.2827589549174	3020.2624014977528	2784.0818021002037	3206.6110341098233	2707.6211490139585	2385.360546298243	3135.7586792571537	3009.7421176353646	2283.1140155140406	2651.286965338584	2814.7301024098656	2586.138792072247	3478.735216751249	2982.850297885362
2913.8116712736264	2755.6847682998223	3006.038177543217	2592.0641467686596	2931.9665202202614	2781.87881512063	2765.8472691132015	2435.1281573575066	2986.3104763866977	2656.3612359695135	2595.780322221439	2971.0984250097495	2544.5790346670037	2531.7892260295457	3118.6609958164086	2254.2125569294635	2768.2827589549174	3020.2624014977528	2784.0818021002037	3206.6110341098233	2707.6211490139585	2385.360546298243	3135.7586792571537	3009.7421176353646	2283.1140155140406	2651.286965338584	2814.7301024098656	2585.724907643439	3478.735216751249	2982.850297885362
2913.8116712736264	2755.6847682998223	2957.5201258236766	2592.0641467686596	2931.076521034114	2781.87881512063	2763.3618635439857	2435.1281573575066	2986.3104763866977	2656.3612359695135	2595.780322221439	2971.0984250097495	2544.5790346670037	2464.2866971740445	3118.6609958164086	2254.2125569294635	2768.2827589549174	3020.2624014977528	2782.913761753498	3206.6110341098233	2707.6211490139585	2385.360546298243	3135.7586792571537	3009.7421176353646	2283.1140155140406	2651.286965338584	2814.7301024098656	2585.724907643439	3478.735216751249	2982.850297885362
2913.5470049083856	2754.9984590900585	2950.846929310695	2591.4347650172704	2931.076521034114	2781.87881512063	2761.554592988714	2433.7180988868276	2986.3104763866977	2656.3612359695135	2595.780322221439	2971.0984250097495	2544.5790346670037	2459.9395033687597	3118.6609958164086	2254.2125569294635	2768.2827589549174	3020.2624014977528	2781.0187920636545	3206.6110341098233	2706.8208187260125	2385.360546298243	3135.7586792571537	3009.7421176353646	2283.100181712659	2651.286965338584	2814.0713987194413	2585.724907643439	3478.735216751249	2982.850297885362
2913.5470049083856	2754.9984590900585	2950.7561417385236	2591.4347650172704	2930.0990379762334	2781.87881512063	2759.8264013338157	2433.7180988868276	2986.3104763866977	2656.041174877141	2595.780322221439	2971.0984250097495	2543.917199184968	2454.741348381206	3118.6609958164086	2254.2125569294635	2768.2827589549174	3020.057868695263	2781.0187920636545	3206.6110341098233	2704.022460118098	2384.2835566027547	3135.7586792571537	3009.7421176353646	2282.984970833072	2651.286965338584	2814.0713987194413	2585.724907643439	3478.735216751249	2982.850297885362
2913.5470049083856	2754.9984590900585	2950.7561417385236	2591.4347650172704	2930.0990379762334	2781.87881512063	2759.8264013338157	2432.531046845721	2986.2901671285117	2656.041174877141	2595.780322221439	2971.0984250097495	2542.6720388845097	2451.312101339831	3118.6609958164086	2252.824950096722	2768.2827589549174	3020.057868695263	2781.0187920636545	3206.3303493079966	2704.022460118098	2384.2835566027547	3135.7586792571537	3009.7421176353646	2282.984970833072	2651.286965338584	2812.8406887805013	2585.724907643439	3478.735216751249	2982.850297885362
2913.5470049083856	2754.9984590900585	2950.7561417385236	2591.4347650172704	2929.0915089675714	2781.87881512063	2759.8264013338157	2432.531046845721	2986.2901671285117	2656.041174877141	2595.780322221439	2971.0984250097495	2539.7282608494666	2448.6050995128235	3118.6609958164086	2252.824950096722	2768.2827589549174	3020.057868695263	2781.0187920636545	3204.7511131420433	2704.022460118098	2384.2835566027547	3135.7586792571537	3009.7421176353646	2276.3910075375115	2651.286965338584	2812.8406887805013	2584.58689826883	3478.735216751249	2982.850297885362
2913.5470049083856	2754.9984590900585	2950.7561417385236	2591.4347650172704	2926.63175034315	2781.87881512063	2759.8264013338157	2432.531046845721	2985.3126098934963	2655.125465898804	2595.780322221439	2971.0984250097495	2536.690415538018	2448.6050995128235	3117.364490229617	2252.824950096722	2768.2827589549174	3020.057868695263	2779.6006397708475	3204.446034315799	2704.022460118098	2384.2835566027547	3135.7586792571537	3009.7421176353646	2268.9557958472374	2651.1091298637075	2812.8406887805013	2584.58689826883	3477.1159519542625	2982.850297885362
2913.5470049083856	2754.9984590900585	2949.4441433566853	2591.4347650172704	2926.63175034315	2781.87881512063	2759.8264013338157	2432.531046845721	2985.3126098934963	2655.125465898804	2595.780322221439	2971.0984250097495	2534.1872683641027	2448.6050995128235	3117.364490229617	2252.824950096722	2768.2827589549174	3020.057868695263	2779.6006397708475	3204.153241940019	2704.022460118098	2384.2835566027547	3135.600691402777	3009.7421176353646	2268.9557958472374	2651.1091298637075	2812.8406887805013	2584.58689826883	3477.1159519542625	2982.850297885362
2913.057919059096	2754.9984590900585	2949.4441433566853	2591.4347650172704	2925.7128600774786	2781.87881512063	2759.8264013338157	2432.531046845721	2985.3126098934963	2654.48577466389	2595.780322221439	2971.0984250097495	2531.733225011537	2448.6050995128235	3117.1876324729124	2252.824950096722	2768.2827589549174	3020.057868695263	2758.92039259771	3204.0331879541545	2704.022460118098	2384.2835566027547	3135.600691402777	3009.7421176353646	2267.6335646298185	2651.1091298637075	2812.8406887805013	2584.58689826883	3477.1159519542625	2982.850297885362
2913.057919059096	2754.9984590900585	2949.4441433566853	2591.4347650172704	2925.0212125830612	2781.87881512063	2759.8264013338157	2432.531046845721	2985.3126098934963	2654.48577466389	2595.780322221439	2971.0984250097495	2531.733225011537	2448.089881349176	3117.1876324729124	2252.824950096722	2768.2827589549174	3020.057868695263	2746.778039513254	3204.0331879541545	2704.022460118098	2384.2835566027547	3135.600691402777	3009.7421176353646	2263.9326981856166	2650.990584304329	2812.8406887805013	2584.58689826883	3475.552979163209	2982.850297885362
2913.057919059096	2754.9984590900585	2949.112496987405	2591.4347650172704	2925.0212125830612	2781.87881512063	2759.029573695767	2432.531046845721	2985.095875138586	2654.48577466389	2595.780322221439	2971.0984250097495	2531.733225011537	2448.089881349176	3117.1876324729124	2252.824950096722	2767.8413053803524	3020.057868695263	2746.778039513254	3204.0331879541545	2703.9470483373857	2384.2835566027547	3135.600691402777	3009.7421176353646	2261.0976065031755	2650.4529373619234	2812.8406887805013	2582.9320349694362	3474.9690668366256	2982.850297885362
2913.057919059096	2754.9984590900585	2947.0589254902784	2591.4347650172704	2925.0212125830612	2781.87881512063	2759.029573695767	2430.8183000599456	2985.095875138586	2654.48577466389	2595.780322221439	2971.0984250097495	2530.7207779584187	2448.089881349176	3117.1876324729124	2252.824950096722	2767.4589021499623	3020.057868695263	2746.292682372927	3202.8109962128055	2703.9470483373857	2384.2835566027547	3135.600691402777	3009.7421176353646	2260.476206759721	2649.959343688446	2812.8406887805013	2576.9993028692284	3474.9690668366256	2982.850297885362
2913.057919059096	2754.9984590900585	2947.0589254902784	2591.4347650172704	2925.0212125830612	2781.075040014895	2759.029573695767	2416.5847322922336	2984.5476600814172	2654.474526740178	2595.780322221439	2971.0984250097495	2530.7207779584187	2446.5406038150168	3117.1876324729124	2252.824950096722	2767.4589021499623	3020.057868695263	2741.4322193580465	3202.8109962128055	2703.9470483373857	2384.2835566027547	3131.338389764147	3009.7421176353646	2260.476206759721	2649.4412969406067	2812.8406887805013	2571.079122509752	3474.9690668366256	2982.850297885362
2912.677952212676	2754.9984590900585	2947.0589254902784	2591.4347650172704	2925.0212125830612	2780.6469970297067	2759.029573695767	2411.9105282880496	2984.5476600814172	2654.474526740178	2595.780322221439	2971.0984250097495	2530.7207779584187	2446.5406038150168	3117.1876324729124	2252.824950096722	2767.4589021499623	3020.057868695263	2739.7317158567907	3202.6920035307276	2703.9470483373857	2384.2835566027547	3127.4218914071525	3009.7421176353646	2260.476206759721	2641.829227784269	2812.8406887805013	2570.388933311956	3474.9690668366256	2982.850297885362
2912.3774109617007	2754.5557379878655	2947.0589254902784	2591.4347650172704	2925.0212125830612	2780.6469970297067	2759.029573695767	2410.3877924425087	2984.5476600814172	2654.474526740178	2595.780322221439	2971.0984250097495	2530.7207779584187	2446.5406038150168	3117.1876324729124	2252.795088176897	2767.180180103412	3020.057868695263	2738.1961790238684	3202.5726436805953	2703.9470483373857	2384.2835566027547	3123.1516126289216	3009.7421176353646	2260.2887953389745	2627.647408665909	2812.8406887805013	2570.388933311956	3474.9690668366256	2982.850297885362
2912.006960393128	2754.5557379878655	2947.0589254902784	2591.4347650172704	2925.0212125830612	2778.5019715582375	2758.847523409414	2410.3877924425087	2984.1137225610046	2654.474526740178	2594.180273263327	2971.0984250097495	2530.7207779584187	2446.5406038150168	3117.00050527831	2252.795088176897	2766.572188948657	3020.057868695263	2736.1482088522907	3202.4130015469627	2703.4777048898804	2384.2835566027547	3123.1516126289216	3009.7421176353646	2260.2887953389745	2624.1626080173146	2812.539561840007	2570.388933311956	3474.9690668366256	2982.850297885362
2911.227639941995	2753.783067704745	2947.0589254902784	2591.4347650172704	2925.0212125830612	2778.5019715582375	2750.1234101813316	2410.3877924425087	2984.1137225610046	2654.474526740178	2594.180273263327	2971.0984250097495	2530.7207779584187	2446.5406038150168	3117.00050527831	2252.795088176897	2766.572188948657	3020.057868695263	2734.3655017481037	3202.0109052144808	2703.4777048898804	2384.2835566027547	3123.1516126289216	3009.7421176353646	2258.350385423124	2621.985026252216	2812.0957406026732	2570.388933311956	3474.9690668366256	2982.850297885362
2911.227639941995	2753.783067704745	2947.0589254902784	2591.4347650172704	2925.0212125830612	2778.5019715582375	2750.1234101813316	2410.3877924425087	2984.1137225610046	2654.474526740178	2594.180273263327	2971.0984250097495	2530.243536418799	2446.5406038150168	3117.00050527831	2252.795088176897	2766.572188948657	3020.057868695263	2734.3655017481037	3201.549627915866	2703.4777048898804	2384.2835566027547	3123.1516126289216	3009.7421176353646	2258.350385423124	2618.5715212063524	2812.0957406026732	2570.041064015536	3474.9690668366256	2982.850297885362
2910.7576897716044	2753.783067704745	2947.0589254902784	2590.0675485276515	2925.0212125830612	2778.5019715582375	2749.1049084945644	2410.3877924425087	2984.1137225610046	2654.474526740178	2594.180273263327	2971.0984250097495	2529.777815541813	2446.5406038150168	3117.00050527831	2252.795088176897	2764.9976127244354	3020.057868695263	2734.3655017481037	3201.549627915866	2703.4777048898804	2384.2835566027547	3123.1516126289216	3009.7421176353646	2258.350385423124	2618.5715212063524	2811.1826911682074	2570.041064015536	3474.9690668366256	2982.850297885362
2910.7576897716044	2753.783067704745	2947.0589254902784	2590.0675485276515	2925.0212125830612	2778.273458028425	2748.8128419814757	2409.9534559253507	2984.1137225610046	2654.474526740178	2594.180273263327	2971.0984250097495	2529.6924719852723	2446.5406038150168	3117.00050527831	2252.6527087691693	2764.9976127244354	3020.057868695263	2734.3655017481037	3201.549627915866	2703.4777048898804	2384.2835566027547	3122.241269545053	3009.7421176353646	2258.350385423124	2617.960806470545	2811.1826911682074	2567.4149265831306	3474.9690668366256	2982.850297885362
2910.7576897716044	2753.783067704745	2947.0589254902784	2590.0675485276515	2923.255693905752	2778.273458028425	2747.5573826291434	2409.9534559253507	2984.1137225610046	2654.474526740178	2593.6291932639133	2971.0984250097495	2529.6924719852723	2446.5406038150168	3117.00050527831	2252.6527087691693	2764.9976127244354	3014.5383445891057	2734.3655017481037	3201.549627915866	2703.4777048898804	2384.2835566027547	3122.241269545053	3009.7421176353646	2258.350385423124	2617.437694113297	2811.1826911682074	2567.4149265831306	3474.9690668366256	2982.850297885362
2910.7576897716044	2753.783067704745	2947.0589254902784	2590.0675485276515	2921.929932560899	2778.273458028425	2746.02883483203	2409.029925133897	2984.1137225610046	2654.474526740178	2593.5438314164544	2971.0984250097495	2528.7420792085736	2446.5406038150168	3117.00050527831	2252.6527087691693	2764.9976127244354	3013.008209110352	2733.442467011659	3201.085599006054	2703.4777048898804	2384.2835566027547	3120.492424713765	3009.7421176353646	2258.350385423124	2617.437694113297	2811.1826911682074	2567.4149265831306	3474.9690668366256	2982.850297885362
2910.7576897716044	2753.783067704745	2947.0589254902784	2590.0675485276515	2846.5826136006954	2778.273458028425	2746.02883483203	2409.029925133897	2984.1137225610046	2654.474526740178	2593.5438314164544	2969.805934125392	2528.7420792085736	2446.5406038150168	3117.00050527831	2251.3052483712445	2764.9976127244354	3011.730709274734	2733.442467011659	3201.085599006054	2703.4777048898804	2384.2835566027547	3120.492424713765	3009.7421176353646	2257.0731389330163	2617.437694113297	2811.1826911682074	2567.4149265831306	3474.9690668366256	2982.850297885362
2910.7576897716044	2753.783067704745	2947.0589254902784	2590.0675485276515	2837.7403362845307	2778.273458028425	2745.242990738402	2409.029925133897	2984.1137225610046	2654.474526740178	2593.3240268524078	2969.805934125392	2528.7420792085736	2445.9492199206184	3117.00050527831	2251.3052483712445	2764.9976127244354	3011.730709274734	2733.442467011659	3201.076474168539	2703.4777048898804	2384.2835566027547	3120.492424713765	3009.339928704745	2257.0731389330163	2617.006022352819	2811.0893171670964	2567.4149265831306	3474.9439546377407	2982.850297885362
2910.7576897716044	2753.783067704745	2947.0589254902784	2590.0675485276515	2836.510418494697	2778.273458028425	2744.970249378047	2408.7392498074273	2984.1137225610046	2654.474526740178	2593.3240268524078	2969.805934125392	2528.7420792085736	2445.1432843892876	3115.833873515611	2251.3052483712445	2764.9976127244354	3010.654523476731	2733.442467011659	3200.923543217057	2703.4777048898804	2384.2835566027547	3120.492424713765	3009.339928704745	2257.0731389330163	2617.006022352819	2811.0893171670964	2567.4149265831306	3473.994999798554	2982.850297885362
2910.7576897716044	2753.463762090275	2947.0589254902784	2590.0675485276515	2835.8637946904596	2778.273458028425	2744.970249378047	2408.1221776123148	2984.1137225610046	2653.75332177094	2593.3240268524078	2969.805934125392	2528.30230502202	2444.917577607226	3115.833873515611	2251.3052483712445	2764.9976127244354	3010.654523476731	2733.442467011659	3200.923543217057	2703.4777048898804	2384.2835566027547	3120.492424713765	3009.339928704745	2257.0731389330163	2615.756591513356	2810.7863571978482	2567.4149265831306	3473.994999798554	2982.850297885362
2910.7576897716044	2753.463762090275	2947.0589254902784	2589.132750966064	2835.249039263908	2778.273458028425	2744.970249378047	2408.1221776123148	2984.1137225610046	2653.75332177094	2592.5566820970635	2969.6408163225906	2527.6497695269272	2444.8365928411404	3115.510927509562	2251.3052483712445	2764.972334301647	3010.654523476731	2732.7460124189547	3200.923543217057	2703.4777048898804	2384.2835566027547	3119.5975918205404	3009.339928704745	2257.0731389330163	2615.756591513356	2810.145684329673	2567.175215636781	3473.994999798554	2982.850297885362
2910.7576897716044	2753.13272680109	2947.0589254902784	2583.5665721287855	2834.35580683543	2778.273458028425	2744.970249378047	2408.1221776123148	2983.4031126360296	2653.3522423979607	2592.5566820970635	2969.6408163225906	2527.6497695269272	2443.6193204427695	3114.6344975793195	2251.3052483712445	2764.972334301647	3010.654523476731	2732.7460124189547	3200.923543217057	2703.4777048898804	2384.2835566027547	3119.5975918205404	3009.339928704745	2257.0731389330163	2615.5625567351844	2809.2961850137212	2567.175215636781	3473.6311357836876	2982.850297885362
2910.7576897716044	2753.13272680109	2947.0589254902784	2578.8844210178195	2834.35580683543	2778.273458028425	2744.970249378047	2408.1221776123148	2983.283983663153	2652.7023290398083	2592.059794071609	2969.6408163225906	2527.6497695269272	2442.0881721631504	3114.6344975793195	2251.3052483712445	2764.972334301647	3009.969723870263	2731.7935937395746	3200.7492112974196	2697.062344214577	2384.2835566027547	3119.5975918205404	3009.339928704745	2257.0731389330163	2614.808956844065	2807.7809371274534	2567.10452605482	3470.108350678741	2982.850297885362
2910.7576897716044	2753.13272680109	2941.2212310648833	2577.821814063019	2834.35580683543	2778.273458028425	2744.970249378047	2408.1221776123148	2983.283983663153	2652.7023290398083	2590.5704279098118	2969.6408163225906	2527.6497695269272	2442.0881721631504	3114.491907836612	2251.3052483712445	2764.0536912718044	3008.1996798736495	2731.7935937395746	3200.7492112974196	2694.2410302356966	2384.2835566027547	3118.543570987284	3009.2575574010316	2257.0731389330163	2614.808956844065	2807.7809371274534	2565.694230197025	3469.7443532702673	2982.850297885362
2910.6456396408057	2753.13272680109	2932.3999670964176	2576.843234584838	2833.977534578146	2778.273458028425	2744.970249378047	2408.1221776123148	2983.283983663153	2652.7023290398083	2590.5704279098118	2969.6408163225906	2527.6497695269272	2442.0881721631504	3114.491907836612	2251.3052483712445	2762.9044761770083	3008.1996798736495	2731.720824714609	3200.2998712835333	2694.2410302356966	2384.2835566027547	3115.085586046599	3008.8073198672055	2257.0731389330163	2614.808956844065	2807.7209547047896	2559.7798976814993	3469.7443532702673	2982.850297885362
2910.6456396408057	2753.13272680109	2930.9553183731064	2575.9099009426745	2833.977534578146	2778.273458028425	2744.970249378047	2408.1221776123148	2983.283983663153	2652.7023290398083	2590.5704279098118	2969.6408163225906	2527.5637984243103	2442.0881721631504	3114.491907836612	2251.2452323103344	2762.9044761770083	3008.1996798736495	2730.7143902469775	3200.252086865372	2693.5661406960344	2384.2835566027547	3115.085586046599	3007.4066004292335	2257.0731389330163	2614.808956844065	2807.556750554897	2559.7798976814993	3469.7443532702673	2982.850297885362
2909.5634987733392	2752.2955677916134	2930.0886506087422	2575.9031986134614	2827.658435802116	2778.273458028425	2744.970249378047	2408.1221776123148	2983.283983663153	2652.7023290398083	2590.5704279098118	2969.6408163225906	2527.5637984243103	2442.0881721631504	3114.491907836612	2251.2452323103344	2762.9044761770083	3008.1996798736495	2730.7143902469775	3200.252086865372	2693.5661406960344	2384.2835566027547	3114.713183359545	3007.4066004292335	2257.0731389330163	2614.808956844065	2807.556750554897	2559.7798976814993	3469.3288841266076	2982.850297885362
2909.307015888215	2752.2955677916134	2929.819485812511	2575.727154465592	2826.710373283322	2778.273458028425	2744.970249378047	2408.1221776123148	2983.283983663153	2652.483636943426	2590.5704279098118	2969.6408163225906	2527.5637984243103	2442.0881721631504	3114.491907836612	2251.2452323103344	2762.9044761770083	3007.3254191693313	2730.6044948614676	3198.8791625966596	2693.5661406960344	2384.0771906302025	3114.713183359545	3006.678010773647	2257.0731389330163	2614.808956844065	2807.556750554897	2559.7798976814993	3469.3288841266076	2982.522984367499
2908.336912755189	2752.0574655475198	2928.8634007015626	2575.727154465592	2824.691587343982	2778.0526521551856	2744.970249378047	2408.1221776123148	2983.283983663153	2651.413841401022	2590.5704279098118	2969.6408163225906	2527.5637984243103	2442.0881721631504	3114.491907836612	2251.2452323103344	2762.9044761770083	3006.918299749618	2730.4014569681494	3198.6503829687786	2693.5661406960344	2384.06736663835	3114.713183359545	3006.678010773647	2256.4173756348996	2614.808956844065	2807.556750554897	2559.7798976814993	3468.8014597467	2982.522984367499
2908.336912755189	2751.882208685735	2928.8634007015626	2575.3421760684073	2823.68289530956	2778.037699624062	2744.970249378047	2408.1221776123148	2982.9283620610618	2651.413841401022	2590.5704279098118	2969.427337994285	2527.5637984243103	2442.0881721631504	3114.491907836612	2251.2452323103344	2762.9044761770083	3006.797199844961	2730.4014569681494	3198.6503829687786	2693.5661406960344	2384.06736663835	3113.2505544706432	3006.678010773647	2255.625192329569	2614.808956844065	2807.556750554897	2559.7466717531624	3468.8014597467	2982.522984367499
2908.336912755189	2751.882208685735	2928.2366183674267	2573.685632387235	2822.491946147517	2777.7178605563813	2744.6793116517388	2408.1221776123148	2982.4618238844023	2651.413841401022	2590.5704279098118	2968.8551119515932	2527.4048575185507	2442.0881721631504	3114.491907836612	2251.2452323103344	2762.9044761770083	3006.4479096919026	2730.2642741335085	3198.6503829687786	2693.1351211682972	2383.994399223627	3113.165390272896	3006.678010773647	2255.625192329569	2614.808956844065	2807.5008578333745	2559.2802791069093	3468.8014597467	2982.522984367499
2908.336912755189	2751.882208685735	2926.661877659094	2573.685632387235	2821.9945098869384	2777.5566146792657	2744.457963946768	2408.1221776123148	2982.4618238844023	2651.3229434955783	2590.5704279098118	2968.8551119515932	2527.4048575185507	2442.0881721631504	3114.491907836612	2251.2452323103344	2762.9044761770083	3005.8269765119653	2730.1472466264545	3198.2161080175665	2693.1351211682972	2383.994399223627	3113.165390272896	3006.678010773647	2255.5345492763818	2614.808956844065	2807.2556662790157	2557.237691585806	3468.655166315419	2982.522984367499
2908.336912755189	2751.882208685735	2926.661877659094	2573.685632387235	2820.7391726015308	2777.0470299053786	2744.457963946768	2408.1221776123148	2982.141157704133	2651.3229434955783	2590.5704279098118	2968.8551119515932	2527.4048575185507	2442.0881721631504	3114.491907836612	2251.210269332437	2762.9044761770083	3005.8269765119653	2730.1022464000102	3197.317969250545	2693.1351211682972	2383.517451412315	3113.165390272896	3006.678010773647	2255.5345492763818	2614.559966923628	2806.1875122485585	2556.7723847358657	3468.655166315419	2982.522984367499
2907.8501356333113	2751.882208685735	2926.661877659094	2573.685632387235	2820.426745285031	2777.0470299053786	2744.457963946768	2408.1221776123148	2982.141157704133	2650.5983239488005	2590.5704279098118	2968.663621448301	2527.4048575185507	2442.0881721631504	3113.8154261747695	2251.210269332437	2762.9044761770083	3005.8269765119653	2730.1022464000102	3197.238434819105	2692.6863717686547	2383.517451412315	3112.550632565295	3006.678010773647	2255.5345492763818	2614.559966923628	2806.1875122485585	2556.5189902298325	3468.655166315419	2982.522984367499
2907.8501356333113	2751.882208685735	2926.661877659094	2573.685632387235	2819.5694983125964	2776.7552535122904	2742.853722135872	2408.1221776123148	2981.707966532795	2650.5983239488005	2590.5704279098118	2968.120769859311	2515.109494816093	2438.810231659985	3113.8154261747695	2251.210269332437	2762.9044761770083	3005.8269765119653	2730.1022464000102	3197.0990950203304	2692.417630037488	2383.517451412315	3112.550632565295	3005.1708769770025	2255.40509727993	2614.559966923628	2806.1875122485585	2556.4211362286323	3467.690976229187	2982.522984367499
2907.8501356333113	2751.882208685735	2926.661877659094	2573.685632387235	2819.381395622285	2775.6294966097994	2738.2040014347494	2408.1221776123148	2981.707966532795	2650.5983239488005	2590.5704279098118	2967.631699396997	2514.395891835294	2438.810231659985	3113.8154261747695	2251.210269332437	2762.9044761770083	3005.8269765119653	2729.517427214118	3196.8460077451514	2692.417630037488	2383.517451412315	3112.550632565295	3004.4987699609983	2255.40509727993	2614.559966923628	2805.4263792129677	2556.4211362286323	3467.690976229187	2982.522984367499
2907.8501356333113	2751.882208685735	2926.661877659094	2573.685632387235	2819.381395622285	2775.4947851779484	2737.008660799206	2407.251194569276	2981.707966532795	2650.5983239488005	2590.5704279098118	2967.3323518287343	2514.395891835294	2438.490467137076	3113.8154261747695	2251.2010133849126	2762.9044761770083	3005.023472302243	2729.517427214118	3196.8460077451514	2691.7230603785583	2383.517451412315	3112.550632565295	3004.4987699609983	2254.4862989780913	2614.559966923628	2805.4263792129677	2556.4211362286323	3467.690976229187	2982.522984367499
2903.6616486583225	2751.882208685735	2926.661877659094	2573.685632387235	2819.381395622285	2774.0346065767117	2735.6771063602087	2407.251194569276	2981.2825829071	2650.5983239488005	2590.5704279098118	2966.157821672174	2513.283338773055	2437.7154659665366	3113.8154261747695	2251.2010133849126	2762.9044761770083	3005.023472302243	2729.517427214118	3196.8460077451514	2691.7230603785583	2383.517451412315	3112.550632565295	3004.4987699609983	2252.2613926987297	2614.559966923628	2805.4263792129677	2556.4211362286323	3467.690976229187	2982.522984367499
2900.334021816314	2751.882208685735	2926.661877659094	2573.685632387235	2819.381395622285	2773.194433089755	2734.4919439042847	2407.251194569276	2981.037566036193	2650.5983239488005	2590.4892356173896	2966.137752122494	2513.283338773055	2437.2346577837307	3113.8154261747695	2251.2010133849126	2762.9044761770083	3005.023472302243	2729.517427214118	3196.8460077451514	2691.7230603785583	2383.517451412315	3112.550632565295	3003.991280547918	2251.160456046551	2614.559966923628	2805.4263792129677	2556.352655314915	3467.4027419734384	2982.522984367499
2899.1870546950995	2751.698348544014	2926.661877659094	2573.685632387235	2819.381395622285	2773.194433089755	2734.4919439042847	2407.251194569276	2981.037566036193	2650.5983239488005	2590.298399515847	2966.137752122494	2512.592089974195	2437.2346577837307	3113.8154261747695	2251.2010133849126	2762.9044761770083	3005.023472302243	2728.469759268367	3196.8460077451514	2691.7230603785583	2383.517451412315	3112.550632565295	3003.991280547918	2251.102292312904	2614.3331888872153	2805.4263792129677	2556.352655314915	3467.4027419734384	2982.285276258349
2899.1870546950995	2751.698348544014	2926.661877659094	2573.685632387235	2819.381395622285	2772.3172013671724	2734.4919439042847	2407.251194569276	2981.037566036193	2650.288751609207	2590.035910889976	2965.381002657201	2512.5123879745383	2437.015346309	3113.8154261747695	2251.2010133849126	2762.9044761770083	3005.023472302243	2728.469759268367	3196.620923002796	2691.7230603785583	2383.517451412315	3112.550632565295	3003.991280547918	2250.5699764028896	2613.835943947892	2805.3417970364876	2556.2313415653043	3467.4027419734384	2982.285276258349
2899.1870546950995	2751.698348544014	2926.661877659094	2573.685632387235	2819.381395622285	2771.715309490437	2734.1015047158835	2407.251194569276	2980.9425114281157	2650.288751609207	2590.035910889976	2965.381002657201	2512.5123879745383	2436.910703060607	3113.8154261747695	2251.2010133849126	2762.9044761770083	3005.023472302243	2728.469759268367	3196.620923002796	2691.7230603785583	2383.3739825057423	3112.550632565295	3003.991280547918	2249.9010722433186	2613.835943947892	2805.3417970364876	2556.1454885415133	3467.4027419734384	2982.285276258349
2899.1870546950995	2751.095963259652	2926.4688188961077	2573.685632387235	2819.381395622285	2771.671299756862	2734.1015047158835	2407.251194569276	2980.9425114281157	2650.288751609207	2590.035910889976	2965.381002657201	2512.5123879745383	2436.910703060607	3113.8154261747695	2251.2010133849126	2762.9044761770083	3005.023472302243	2728.469759268367	3196.620923002796	2691.569319442935	2383.3739825057423	3112.550632565295	3003.991280547918	2249.9010722433186	2613.835943947892	2805.3417970364876	2554.3805488414114	3467.4027419734384	2982.285276258349
2899.1870546950995	2751.095963259652	2926.4688188961077	2573.685632387235	2819.381395622285	2771.3593736138823	2733.679108890264	2407.251194569276	2980.466621209683	2650.119234501351	2589.9069058010346	2965.381002657201	2512.5123879745383	2436.595897233954	3113.8154261747695	2251.2010133849126	2762.9044761770083	3005.023472302243	2728.469759268367	3196.620923002796	2691.165611604423	2383.106940174026	3112.550632565295	3003.991280547918	2249.6645675192703	2613.835943947892	2805.3417970364876	2551.6189770046167	3467.196190970585	2982.285276258349
2899.1870546950995	2751.095963259652	2925.6620380663694	2573.6654982595096	2818.9156300273985	2770.979274935523	2733.679108890264	2406.8049816433354	2979.631808635947	2649.866107824238	2589.4194484653217	2964.9431981950656	2512.4440536138054	2436.5501496314446	3113.8154261747695	2251.2010133849126	2762.9044761770083	3005.023472302243	2728.469759268367	3196.620923002796	2691.165611604423	2383.106940174026	3112.537138790262	3003.991280547918	2249.6645675192703	2613.835943947892	2805.3417970364876	2551.031843090853	3466.7352136395884	2982.285276258349
2899.1870546950995	2751.095963259652	2925.438051373637	2573.5366673876665	2818.280916592275	2770.9165506490326	2733.679108890264	2406.8049816433354	2979.479731020328	2649.866107824238	2589.4194484653217	2964.9431981950656	2512.35609964927	2435.8611290543986	3113.8154261747695	2251.2010133849126	2762.456534694554	3005.023472302243	2728.469759268367	3196.620923002796	2691.0883303693895	2383.106940174026	3112.073389781601	3003.991280547918	2248.9065746434953	2613.720811961693	2805.3417970364876	2550.402015525643	3466.659240128674	2982.285276258349
2899.1870546950995	2751.095963259652	2925.438051373637	2573.5366673876665	2818.280916592275	2769.4447834053917	2733.500324020609	2406.5507371557123	2979.479731020328	2649.845424907461	2589.4194484653217	2964.9431981950656	2512.2025676883177	2435.302065190529	3113.8154261747695	2251.2010133849126	2762.456534694554	3005.0015744305542	2728.469759268367	3196.620923002796	2691.0883303693895	2383.106940174026	3111.7338990389126	3003.991280547918	2248.9065746434953	2613.720811961693	2805.3417970364876	2550.402015525643	3466.5568215817743	2982.285276258349
2899.1870546950995	2751.095963259652	2925.438051373637	2573.5366673876665	2817.790224558677	2769.3012022287176	2733.500324020609	2406.5507371557123	2979.233014448506	2649.5732149580526	2589.4194484653217	2964.802982049673	2511.8935921101165	2435.18137028735	3113.8154261747695	2250.976839073338	2762.456534694554	3004.5711448863094	2728.469759268367	3196.620923002796	2691.0883303693895	2383.106940174026	3111.3332155989588	3003.991280547918	2248.9065746434953	2613.720811961693	2805.3417970364876	2550.402015525643	3466.0994775402987	2982.285276258349
2899.1870546950995	2751.095963259652	2925.4073435903133	2573.5366673876665	2817.4973345292615	2767.98567765661	2733.500324020609	2406.5507371557123	2979.188988534953	2649.5732149580526	2589.4194484653217	2964.592907481335	2511.2633881366282	2433.937079022974	3113.8154261747695	2250.976839073338	2762.0968381612356	3004.239240001316	2728.3226179016965	3196.620923002796	2691.0883303693895	2383.0023289882492	3111.3188930238257	3003.991280547918	2248.9065746434953	2613.720811961693	2805.3232253952824	2550.402015525643	3466.0994775402987	2982.285276258349
2899.1870546950995	2751.095963259652	2925.401977866598	2573.5366673876665	2817.4973345292615	2767.818213112926	2733.500324020609	2406.3985958475837	2979.188988534953	2649.525204180186	2589.4194484653217	2964.5884101220145	2511.0405415944833	2433.937079022974	3113.8154261747695	2250.976839073338	2761.883382857392	3004.236733786594	2728.3226179016965	3196.620923002796	2691.0883303693895	2382.507066525492	3111.3188930238257	3003.991280547918	2248.9065746434953	2613.720811961693	2805.127527901237	2550.2963892824273	3466.0994775402987	2982.285276258349
2899.0224717414485	2751.095963259652	2925.401977866598	2573.5366673876665	2817.1003225781824	2767.813037895436	2733.500324020609	2405.8769025880583	2979.188988534953	2649.419378516354	2589.4194484653217	2964.5884101220145	2510.597341096162	2433.610735217217	3113.8154261747695	2250.9234491101442	2761.7558454349705	3004.0910176321113	2728.226713592435	3196.620923002796	2691.0883303693895	2382.423674316296	3111.3188930238257	3003.9725120372946	2248.7266650355864	2613.4967701880387	2805.127527901237	2550.2963892824273	3466.0994775402987	2982.1822332687198
2898.90826310791	2751.095963259652	2924.99922145123	2573.5366673876665	2817.1003225781824	2767.6162210838174	2733.500324020609	2405.7672704882443	2979.132943366315	2649.419378516354	2589.4194484653217	2964.1637765201503	2510.597341096162	2432.917530121372	3113.8154261747695	2250.9234491101442	2761.7558454349705	3003.8715992428897	2728.226713592435	3196.620923002796	2690.815224910378	2382.1741269397726	3111.0592666227612	3003.9725120372946	2248.7266650355864	2613.374208245385	2805.127527901237	2550.1636805195835	3465.971524462495	2982.115024004398
2898.90826310791	2751.095963259652	2924.99922145123	2573.534843865516	2817.1003225781824	2767.3240003792157	2733.500324020609	2405.617261229611	2978.894467991664	2649.419378516354	2589.360353084217	2964.1637765201503	2510.597341096162	2432.8944036883204	3113.8154261747695	2250.9234491101442	2761.7558454349705	3003.773466418667	2728.226713592435	3196.620923002796	2690.815224910378	2381.3805732720457	3110.7526080467164	3003.9725120372946	2248.5763590274278	2612.956984385672	2805.127527901237	2549.738909280399	3465.971524462495	2981.908933376966
2898.90826310791	2751.0544750549752	2924.99922145123	2573.4722469460844	2816.9406688810955	2767.006518515288	2733.4558324258987	2405.2321294056055	2978.747794857647	2649.419378516354	2589.360353084217	2964.1637765201503	2510.597341096162	2432.8944036883204	3113.7964634820482	2250.9234491101442	2761.7558454349705	3003.773466418667	2727.838436514733	3196.620923002796	2690.815224910378	2381.2841093502684	3110.7526080467164	3003.9725120372946	2248.5763590274278	2612.7386335383517	2805.127527901237	2549.738909280399	3465.6883552351965	2981.908933376966
2898.90826310791	2750.91100288981	2924.99922145123	2573.2440406655387	2816.8707112716793	2766.721950559247	2733.4558324258987	2405.2321294056055	2978.613201365213	2649.419378516354	2589.360353084217	2964.1637765201503	2510.597341096162	2432.809802164227	3113.7964634820482	2250.9234491101442	2761.4259794686222	3003.773466418667	2727.838436514733	3196.5909557189543	2690.815224910378	2381.2841093502684	3110.5665426065607	3003.9725120372946	2248.5763590274278	2612.7386335383517	2805.127527901237	2549.738909280399	3465.6883552351965	2981.559759077343
2898.90826310791	2750.91100288981	2924.99922145123	2573.2440406655387	2816.829975851186	2766.463642375377	2733.4558324258987	2405.2321294056055	2978.3463378169936	2649.419378516354	2589.360353084217	2964.1637765201503	2510.597341096162	2432.562754283096	3113.5619061994607	2250.9234491101442	2761.1013803692454	3003.4126928586297	2727.826514623933	3196.119242768012	2690.6163168248595	2381.2005855912785	3110.5061462118983	3003.8856120847604	2248.5763590274278	2612.7386335383517	2805.127527901237	2549.738909280399	3465.6883552351965	2981.559759077343
2898.396581599625	2750.899610244992	2924.99922145123	2573.2440406655387	2816.677940124726	2766.2233730477387	2733.4558324258987	2405.2321294056055	2977.936562762442	2649.419378516354	2589.339218302548	2964.1637765201503	2510.5824816005543	2432.5046848594657	3113.0081152166003	2250.9234491101442	2761.1013803692454	3003.4126928586297	2727.390768870328	3195.9284252983307	2690.250229676195	2380.758345307171	3110.5061462118983	3003.8856120847604	2248.5763590274278	2612.4573026406747	2805.127527901237	2549.7313813310852	3465.6522070512374	2981.559759077343
2898.396581599625	2750.899610244992	2924.99922145123	2573.2440406655387	2816.378337177694	2765.850863387484	2733.4558324258987	2405.2321294056055	2977.936562762442	2649.0386667535	2588.8386365057163	2964.1637765201503	2510.5824816005543	2432.191065209235	3113.0081152166003	2250.9234491101442	2760.918021179729	3003.4126928586297	2727.390768870328	3195.2311441861016	2690.250229676195	2380.650201973537	3110.5061462118983	3003.861717514218	2248.535126882718	2612.422804140857	2805.127527901237	2549.6380529292665	3465.453975924748	2981.559759077343
2898.3594650185287	2750.899610244992	2924.781037572455	2573.2440406655387	2816.229380758247	2765.5611951626342	2733.252861232715	2405.2270099602915	2977.900055699032	2648.7835653479824	2588.8386365057163	2964.1637765201503	2510.5824816005543	2432.191065209235	3113.0081152166003	2250.7134337319394	2760.860328814258	3003.3983028155144	2727.0852016227595	3194.2168911018634	2690.250229676195	2380.380790856889	3110.012414284176	3003.845576140414	2248.44567542439	2612.422804140857	2805.127527901237	2549.607094249573	3465.250541875224	2981.179366770015
2898.1187879718364	2750.899610244992	2924.781037572455	2573.2440406655387	2816.1047879288667	2765.5611951626342	2733.1007840824063	2405.2270099602915	2977.662588684552	2648.6016949473506	2588.514355626457	2964.1637765201503	2510.5824816005543	2431.7151516717163	3113.0081152166003	2250.7134337319394	2760.860328814258	3003.3983028155144	2727.0852016227595	3194.0923105689744	2690.250229676195	2380.380790856889	3108.9798680778463	3003.7010541672034	2248.44567542439	2612.422804140857	2805.127527901237	2549.385068188552	3465.250541875224	2981.179366770015
2897.5474136823627	2750.899610244992	2924.781037572455	2573.205110628717	2816.1047879288667	2765.5611951626342	2733.1007840824063	2405.2270099602915	2977.662588684552	2648.6016949473506	2588.0761808215275	2964.1637765201503	2510.4806485385034	2431.7151516717163	3113.0081152166003	2250.486674396307	2760.860328814258	3003.3983028155144	2727.0852016227595	3193.6391558724317	2690.250229676195	2380.380790856889	3108.7132258030756	3003.488850848561	2248.44567542439	2612.422804140857	2805.127527901237	2549.20175004725	3464.811272212981	2981.179366770015
2897.4628324144246	2750.899610244992	2924.781037572455	2573.0263496961147	2816.1047879288667	2765.5611951626342	2732.7928155140607	2405.2270099602915	2977.662588684552	2648.489130079321	2587.8222618593436	2964.0176005231688	2510.4806485385034	2431.6926839920575	3113.0081152166003	2250.486674396307	2760.667680044815	3003.3983028155144	2727.0852016227595	3193.5306649466816	2690.250229676195	2380.380790856889	3108.5716929723303	3002.6211532393445	2248.44567542439	2612.422804140857	2805.1188232891377	2548.935731907154	3464.7712144335146	2981.0635731882358
2897.3330960748563	2750.8674113167754	2924.781037572455	2573.0263496961147	2816.1047879288667	2765.5611951626342	2732.6415562510556	2405.2270099602915	2977.5585893744073	2647.9646422582114	2587.8222618593436	2963.8322738091897	2510.4806485385034	2431.6926839920575	3113.0081152166003	2250.486674396307	2760.6090880593597	3003.0353459543967	2727.0852016227595	3193.331703405015	2690.248830134099	2380.016515825516	3108.5716929723303	3002.4404824270196	2248.44567542439	2612.3980164171826	2805.1188232891377	2548.935731907154	3464.7712144335146	2981.0635731882358
2897.3330960748563	2750.8674113167754	2924.781037572455	2573.0263496961147	2815.9333603065393	2765.5611951626342	2732.2578422825222	2405.226792438087	2977.449820368647	2647.59188679648	2587.610819845702	2963.8259714453634	2510.4806485385034	2431.5375194167996	3112.948289437695	2250.486674396307	2760.6090880593597	3002.689048732315	2727.0852016227595	3193.331703405015	2690.2129005276943	2379.9366046020345	3108.5521387567924	3002.4404824270196	2248.44567542439	2612.3902552229065	2805.1188232891377	2548.935731907154	3464.7712144335146	2981.0635731882358
2897.331943586133	2750.8438925771075	2924.781037572455	2573.0263496961147	2815.871518522487	2765.447945369298	2732.2578422825222	2405.226792438087	2977.3319291842276	2647.59188679648	2587.4339753025633	2963.707781194991	2510.318138215325	2431.5375194167996	3112.8864555317814	2250.486674396307	2760.3860058171203	3002.689048732315	2727.0577814794688	3193.2366500100925	2689.9319860506057	2379.595000187894	3108.5521387567924	3002.076756338778	2248.44567542439	2612.3902552229065	2805.1188232891377	2548.935731907154	3464.6004990484525	2981.0635731882358
2896.9968969508895	2750.8438925771075	2924.781037572455	2573.0263496961147	2815.6999477031723	2765.447945369298	2732.2578422825222	2405.226792438087	2977.3319291842276	2647.572866090424	2587.156130606707	2963.4476992892123	2510.3146169374704	2431.5375194167996	3112.8490606565874	2250.3946068905752	2760.2697433958438	3002.689048732315	2727.0577814794688	3192.8488255895745	2689.9319860506057	2379.236428364316	3108.278132644644	3002.076756338778	2248.3644225684784	2612.3902552229065	2805.0428131424887	2548.935731907154	3463.881278147634	2981.0635731882358
2896.951703247739	2750.7795211981434	2924.781037572455	2573.0263496961147	2815.495552790758	2765.447945369298	2732.2578422825222	2405.226792438087	2977.3319291842276	2647.572078435221	2587.156130606707	2961.869550350191	2510.2027200060847	2431.4625326042114	3112.8490606565874	2250.3946068905752	2760.151678332235	3002.689048732315	2727.0577814794688	3192.772272963056	2689.741357559067	2379.236428364316	3108.278132644644	3002.076756338778	2248.3644225684784	2612.3902552229065	2805.0428131424887	2548.935731907154	3463.2640664193614	2981.0635731882358
2896.5366682731837	2750.7795211981434	2924.781037572455	2573.0263496961147	2815.495552790758	2765.32711346848	2732.2578422825222	2404.976959733729	2977.2435255039154	2647.4379596566905	2587.156130606707	2961.747787293347	2510.1456260129953	2431.396580377437	3112.762525820266	2250.391820902136	2760.0358171221415	3002.689048732315	2727.0577814794688	3192.488130083779	2689.613583751759	2379.236428364316	3108.2183329321033	3002.0489636666734	2248.3315730475983	2612.3902552229065	2805.0428131424887	2548.8651105984372	3463.137815805743	2981.057751375035
2896.3981320032053	2750.7795211981434	2922.7897092820363	2573.0263496961147	2815.4206967123246	2765.32711346848	2732.2578422825222	2404.8652875522484	2977.2435255039154	2647.4379596566905	2587.156130606707	2961.6582799637945	2510.1456260129953	2431.27002366478	3112.762525820266	2250.1982295746425	2760.0358171221415	3002.689048732315	2727.0577814794688	3192.445143446972	2689.382145664229	2379.236428364316	3107.9862489434336	3002.0489636666734	2248.2508370540513	2612.3902552229065	2804.9734339577435	2548.8651105984372	3462.8494244075778	2981.0477856983707
2896.354955861954	2750.7105855733507	2922.00700689902	2573.0263496961147	2815.4206967123246	2765.32711346848	2732.2578422825222	2404.768090940791	2977.2435255039154	2647.420801798602	2587.156130606707	2961.6105182015626	2509.9595281681723	2431.27002366478	3112.5526859337338	2250.1982295746425	2759.860185323903	3002.670051117162	2727.0577814794688	3192.445143446972	2689.2390399933065	2379.11105716021	3107.9862489434336	3001.985598068083	2248.109338238951	2612.3902552229065	2804.9400366299496	2548.8651105984372	3462.8494244075778	2980.8971287644954
2896.228616077023	2750.7105855733507	2922.00700689902	2573.0116562408916	2815.4206967123246	2765.32711346848	2732.1494574268436	2404.768090940791	2977.2435255039154	2647.129682363497	2587.0346216652297	2961.5483344784107	2509.9595281681723	2431.264769400092	3112.3467851674536	2250.1982295746425	2759.70816385647	3002.670051117162	2727.0577814794688	3192.445143446972	2689.1749163805553	2379.11105716021	3107.9862489434336	3001.577269566309	2248.0818481643073	2612.3902552229065	2804.890135332854	2548.8651105984372	3462.805398369052	2980.8971287644954
2896.228616077023	2750.6263645052954	2921.9792810425965	2572.8968911565116	2815.1815359802017	2765.2472116900017	2732.1494574268436	2404.7103135948255	2977.2435255039154	2647.1039112873214	2586.90095488512	2961.5146994473125	2509.9008891708468	2431.264769400092	3112.3467851674536	2250.133433542697	2759.6993021070766	3002.670051117162	2727.0577814794688	3192.445143446972	2688.9665822270767	2379.0674702970564	3107.9862489434336	3001.577269566309	2248.0552839695406	2612.3902552229065	2802.351072565634	2548.82925142377	3462.7167747721933	2980.878496344017
2896.228616077023	2750.6263645052954	2921.9792810425965	2572.8968911565116	2815.1694513030166	2765.181613155758	2732.1494574268436	2404.66038684557	2977.1976129361155	2646.4028512149443	2586.825221092005	2961.377844645034	2509.6744644488062	2431.264769400092	3112.327048149145	2250.133433542697	2759.480594877462	3002.6071288802987	2727.0577814794688	3192.422380880328	2688.9665822270767	2379.0674702970564	3107.9862489434336	3001.577269566309	2247.9867085908813	2612.3902552229065	2802.0701624608496	2548.82925142377	3462.7167747721933	2980.815346861162
2896.228616077023	2750.6263645052954	2921.8702144804643	2572.5934048833965	2815.046025219861	2765.181613155758	2732.1494574268436	2404.5838963146066	2977.1442373153204	2646.4028512149443	2586.6883833549573	2961.356174961851	2509.6499570140513	2431.187389302048	3112.1354612747755	2250.133433542697	2759.480594877462	3002.5877181524697	2727.0577814794688	3192.206505016825	2688.9665822270767	2377.276162016805	3107.9862489434336	3001.534979562369	2247.9271526330303	2612.3902552229065	2801.9336769328374	2548.794186704848	3462.7167747721933	2980.815346861162
2896.228616077023	2750.6046787133414	2921.8487394846725	2572.5934048833965	2815.046025219861	2765.181613155758	2732.1096242034464	2404.361941719373	2976.8840886773105	2646.381930115609	2586.5913862725447	2961.356174961851	2509.6499570140513	2431.1461950150615	3112.1354612747755	2250.133433542697	2759.480594877462	3002.4862567794344	2727.0577814794688	3192.100386028771	2688.84661731097	2377.276162016805	3107.9862489434336	3001.3412601227365	2247.9271526330303	2612.3346387186793	2801.8889750172902	2548.794186704848	3462.6903346155887	2980.659378553044
2895.988213988899	2750.6046787133414	2921.7998504129373	2572.5934048833965	2814.9923317898956	2765.1549929446765	2732.1096242034464	2404.327584700452	2976.7929943011454	2646.2007500389777	2586.5030335400484	2961.2677436298864	2509.6499570140513	2431.1461950150615	3112.1354612747755	2250.133433542697	2759.4138779102364	3002.391677195728	2726.949899247178	3192.100386028771	2688.842659407347	2377.276162016805	3107.9862489434336	3001.3412601227365	2247.9271526330303	2612.300104425494	2801.637315082731	2548.794186704848	3462.6202944253127	2980.6039057921516
2895.988213988899	2750.6046787133414	2921.7998504129373	2572.5934048833965	2814.819692643777	2765.067882144975	2732.050440805437	2404.327584700452	2976.7929943011454	2645.813244379941	2586.412020538273	2961.211021030912	2509.6488126274417	2431.01583632398	3112.1122102872027	2250.133433542697	2759.4138779102364	3002.325674447149	2726.949899247178	3192.0469972912842	2688.842659407347	2377.228603343424	3107.9612766219625	3001.3412601227365	2247.787609093035	2612.150272868169	2801.610474476809	2548.7687022873765	3462.359860477485	2980.6039057921516
2895.8407292346556	2750.542455430136	2921.7998504129373	2572.5811266360306	2814.794493744918	2764.9920221480797	2732.050440805437	2404.327584700452	2976.7929943011454	2645.813244379941	2586.412020538273	2961.1555622426004	2509.5281251006822	2430.8614104215103	3112.1122102872027	2250.133433542697	2759.4138779102364	3002.325674447149	2726.8464231489606	3191.9970972547803	2688.842659407347	2377.228603343424	3107.8564550607334	3001.2686438265664	2247.787609093035	2612.150272868169	2801.5727070277076	2548.7687022873765	3462.359860477485	2980.6039057921516
2895.72864085201	2750.542455430136	2921.6732701386845	2572.490581608579	2814.593194034545	2764.9920221480797	2732.050440805437	2404.327584700452	2976.7929943011454	2645.813244379941	2586.4072775687455	2961.089629741334	2509.4864931493266	2430.769269626773	3111.953009506875	2250.133433542697	2759.409560747562	3002.3131793369275	2726.8464231489606	3191.915442636733	2688.842659407347	2377.228603343424	3107.8564550607334	3001.229105514746	2247.787609093035	2612.0908010341377	2801.5727070277076	2548.7500859845154	3462.302605708858	2980.5317906082537
2895.227590150261	2750.542455430136	2921.6732701386845	2572.4892301611562	2814.478137202773	2764.9522939271505	2732.050440805437	2404.327584700452	2976.7929943011454	2645.755244889668	2586.252611626069	2960.9617984121273	2509.4864931493266	2430.769269626773	3111.953009506875	2250.133433542697	2759.2894640975564	3002.3131793369275	2726.8464231489606	3191.875871198442	2688.84233539033	2377.228603343424	3107.8564550607334	3001.0994267805263	2247.787609093035	2612.03614966398	2801.425672985148	2548.6816713076873	3462.289581384876	2980.5317906082537
2895.214841598847	2750.542455430136	2921.6732701386845	2572.489229514025	2814.478137202773	2764.86398671572	2732.0118778497517	2404.327584700452	2976.7929943011454	2645.6608320159394	2586.252611626069	2960.9617984121273	2509.432194972092	2430.7144771215676	3111.953009506875	2250.133433542697	2759.246024478844	3002.3131793369275	2726.8464231489606	3191.853568017898	2688.724391532982	2377.1324699519487	3107.7849131335906	3001.0994267805263	2247.787609093035	2612.03614966398	2801.42049800708	2548.6816713076873	3461.960758584196	2980.5317906082537
2895.080201253206	2750.487835236376	2921.6732701386845	2572.382748122971	2814.4721963254588	2764.814010418297	2732.0118778497517	2404.327584700452	2976.7929943011454	2645.6608320159394	2586.252611626069	2960.927642402645	2509.4262803808742	2430.7144771215676	3111.953009506875	2250.133433542697	2759.215974650423	3002.248787487011	2726.775990410901	3191.806539675308	2688.6483940115036	2377.1324699519487	3107.7798652613674	3001.0994267805263	2247.6969969605398	2612.034709829587	2801.4160932979494	2548.6221197485534	3461.960758584196	2980.5317906082537
2895.080201253206	2750.487835236376	2921.6732701386845	2572.2906355898112	2814.414651018683	2764.7925952826054	2732.0118778497517	2404.327584700452	2976.7700329293643	2645.6608320159394	2586.252611626069	2960.846702427454	2509.3965242856375	2430.7144771215676	3111.953009506875	2250.086382110157	2759.194661881459	3002.195625367758	2726.775990410901	3191.806539675308	2688.6483940115036	2377.0876979084196	3107.679129458258	3001.0994267805263	2247.6969969605398	2612.027217034005	2801.3521337134553	2548.569302426248	3461.931791309616	2980.5317906082537
2895.061030845702	2750.4816346259386	2921.6732701386845	2572.2906355898112	2814.414651018683	2764.7925952826054	2732.0047858798794	2404.327584700452	2976.7700329293643	2645.6608320159394	2586.239946399337	2960.846702427454	2509.343001917644	2430.7144771215676	3111.953009506875	2250.086382110157	2759.194661881459	3002.1356341454157	2726.775990410901	3191.7580909157678	2688.6483940115036	2377.0723605027088	3107.6632694912596	3001.0994267805263	2247.5938106526255	2611.964261804291	2801.2877837081737	2548.569302426248	3461.736456411927	2980.5317906082537
2895.0397144670965	2750.4816346259386	2921.6553603454186	2572.2906355898112	2814.3706599550205	2764.755176740475	2732.0047858798794	2404.284863526158	2976.7700329293643	2645.654272673548	2586.239946399337	2960.8458634060107	2509.3391668371023	2430.7144771215676	3111.953009506875	2250.052163018298	2759.194661881459	3002.1356341454157	2726.775990410901	3191.7580909157678	2688.6033676714774	2377.0723605027088	3107.6632694912596	3001.0994267805263	2247.5591829466225	2611.913895620441	2801.2427904157194	2548.569302426248	3461.736456411927	2980.5317906082537
2894.974633205984	2750.4056836993327	2921.17893532445	2572.2906355898112	2814.3058530200283	2764.753348100008	2732.0047858798794	2404.174104190991	2976.7700329293643	2645.623903351223	2586.159066036917	2960.823646185746	2509.3358275669507	2430.6631243862316	3111.6161175593516	2250.052163018298	2759.1730563701512	3002.0433358097735	2726.775990410901	3191.7330160240854	2688.6033676714774	2377.0723605027088	3107.613040772606	3001.0951847331726	2247.4621197015836	2611.865775830237	2801.2412762251647	2548.547912994594	3461.6804471596224	2980.5317906082537
2894.8989306899757	2750.382297143413	2920.947388841699	2572.2906355898112	2814.2999819305514	2764.753348100008	2732.0047858798794	2404.174104190991	2976.7700329293643	2645.610886940603	2585.9853251164045	2960.719729909709	2509.3152886159532	2430.6631243862316	3111.4826713416	2250.052163018298	2759.1730563701512	3002.0433358097735	2726.775990410901	3191.726289321509	2688.6033676714774	2377.0723605027088	3107.613040772606	3001.0951847331726	2247.4621197015836	2611.805879114148	2801.150490757089	2548.5352609055108	3461.6343942117637	2980.5307765392495
2894.874237851891	2750.360939918256	2920.624267667382	2572.2906355898112	2814.2999819305514	2764.7368789716	2732.0047858798794	2404.0443388654453	2976.76909442917	2645.5768691035155	2585.9082575231923	2960.719729909709	2509.302526593248	2430.6631243862316	3111.4826713416	2250.052163018298	2759.1730563701512	3002.0433358097735	2726.7640940108226	3191.713319873249	2688.5886175544483	2377.0719759898743	3107.613040772606	3001.0951847331726	2247.4621197015836	2611.790241211293	2801.0472647608553	2548.5257570961057	3461.6343942117637	2980.4616967143625
2894.874237851891	2750.360939918256	2920.624267667382	2572.2906355898112	2814.2999819305514	2764.6669729608366	2732.0047858798794	2403.975819534802	2976.757066996257	2645.503902722271	2585.849271042438	2960.719729909709	2509.2889164039116	2430.6631243862316	3111.4826713416	2250.052163018298	2759.1730563701512	3002.0433358097735	2726.7329065005842	3191.641974558933	2688.5407770718584	2377.048490295163	3107.603215811908	3001.0951847331726	2247.4621197015836	2611.7374146290895	2800.990197379491	2548.5257570961057	3461.6343942117637	2980.451555792646
2894.874237851891	2750.360939918256	2920.6164131124597	2572.2906355898112	2814.2999819305514	2764.65029668117	2732.0047858798794	2403.9456220559573	2976.757066996257	2645.503902722271	2585.849271042438	2960.719729909709	2509.284080921437	2430.6631243862316	3111.4826713416	2250.0268344489677	2759.161441523838	3002.0188839616435	2726.685519559538	3191.641974558933	2688.5407770718584	2377.01746746664	3107.603215811908	3001.0951847331726	2247.4621197015836	2611.7374146290895	2800.9629154617123	2548.492697495044	3461.6015972151113	2980.451555792646
2894.874237851891	2750.360939918256	2920.5894663704485	2572.287478865056	2814.2999819305514	2764.642467016186	2731.997223643639	2403.9211351768713	2976.7420808158813	2645.502552305608	2585.8434393707744	2960.719729909709	2509.234072557156	2430.6631243862316	3111.4657052759403	2250.0268344489677	2759.161441523838	3002.0176739456574	2726.685519559538	3191.641974558933	2688.4991276923283	2377.0085717109605	3107.603215811908	3001.0951847331726	2247.4275364920422	2611.7374146290895	2800.9629154617123	2548.492697495044	3461.6015972151113	2980.420474835154
2894.798900334368	2750.360939918256	2920.573903633151	2572.2652405220165	2814.2999819305514	2764.642467016186	2731.954757186256	2403.9211351768713	2976.7341478296903	2645.4884299493915	2585.8434393707744	2960.719729909709	2509.2036760726814	2430.6631243862316	3111.443914524974	2250.0185427997303	2759.1547585681137	3001.9817082541613	2726.6688593654767	3191.6285266642726	2688.4991276923283	2376.963601522387	3107.603215811908	3001.0951847331726	2247.42658655564	2611.7374146290895	2800.9629154617123	2548.492697495044	3461.5644368372805	2980.3737328395
2894.798900334368	2750.317480255991	2920.5738477157793	2572.2652405220165	2814.2999819305514	2764.642467016186	2731.88514789519	2403.91757548241	2976.7341478296903	2645.4884299493915	2585.8434393707744	2960.7154517137706	2509.2036760726814	2430.6631243862316	3111.4400705776134	2249.988828350457	2759.1428562626124	3001.9427256888766	2726.666727280513	3191.59235844541	2688.474823135409	2376.941714544716	3107.558957698453	3001.0951847331726	2247.424503409551	2611.7374146290895	2800.9545470135217	2548.481188980623	3461.5437765121624	2980.370006851632
2894.798900334368	2750.317480255991	2920.509512265671	2572.248719158829	2814.285419498631	2764.642467016186	2731.88514789519	2403.9163291503405	2976.7246102148983	2645.4884299493915	2585.8434393707744	2960.7029680374653	2509.200170683135	2430.6631243862316	3111.4163872645695	2249.9700889678543	2759.141195287353	3001.9427256888766	2726.6273994710637	3191.59235844541	2688.4591414630513	2376.9079985353483	3107.551880103469	3001.084643352521	2247.424503409551	2611.7374146290895	2800.9316184193613	2548.422332522455	3461.510243513458	2980.370006851632
2894.798900334368	2750.317480255991	2920.509512265671	2572.2329555743177	2814.2623302869683	2764.6189334781184	2731.863733777593	2403.904322525911	2976.7011827598644	2645.462453747963	2585.8303554288336	2960.6789068882326	2509.1839192828675	2430.6631243862316	3111.4100796777943	2249.9686386775797	2759.112009734189	3001.931331961455	2726.6233863416373	3191.59235844541	2688.426176321722	2376.9079985353483	3107.513546995112	3001.044987690131	2247.424503409551	2611.7374146290895	2800.925689970764	2548.418123098489	3461.4926282035426	2980.370006851632
2894.798900334368	2750.307981733055	2920.509512265671	2572.2296373540416	2814.2327604334223	2764.607398717003	2731.863733777593	2403.8522518828822	2976.6966969737305	2645.462453747963	2585.8303554288336	2960.658754351529	2509.1839192828675	2430.6631243862316	3111.4100796777943	2249.9686386775797	2759.1019140452486	3001.917972415493	2726.619315265178	3191.59235844541	2688.426176321722	2376.892767129118	3107.513546995112	3001.044987690131	2247.424503409551	2611.7371290865663	2800.925689970764	2548.408624601081	3461.4926282035426	2980.3608128508818
2894.798900334368	2750.307981733055	2920.495568001425	2572.228182761283	2814.2327604334223	2764.596424330666	2731.863733777593	2403.8522518828822	2976.6966969737305	2645.462453747963	2585.8303554288336	2960.64522961109	2509.1332698805463	2430.6631243862316	3111.406366529687	2249.9686386775797	2759.1019140452486	3001.8925058628793	2726.6046067732054	3191.59235844541	2688.426176321722	2376.892767129118	3107.513546995112	3001.044987690131	2247.424503409551	2611.711333284351	2800.925689970764	2548.408624601081	3461.4926282035426	2980.3608128508818
2894.798900334368	2750.306956929747	2920.495568001425	2572.2114054512995	2814.22121404988	2764.596424330666	2731.863733777593	2403.85117939852	2976.6966969737305	2645.462453747963	2585.8303554288336	2960.64522961109	2509.1125541940783	2430.6607552102196	3111.3760518906383	2249.961636867022	2759.092638478733	3001.8893575975235	2726.6027796708554	3191.59235844541	2688.426176321722	2376.8878220676147	3107.513546995112	3001.0363654496164	2247.4239043613175	2611.709148447446	2800.925689970764	2548.408624601081	3461.4926282035426	2980.347048437743
2894.798900334368	2750.306956929747	2920.495568001425	2572.2114054512995	2814.201048151354	2764.596424330666	2731.863733777593	2403.846514879954	2976.6916029916683	2645.4621919108877	2585.822798997098	2960.64522961109	2509.090610252282	2430.6607552102196	3111.365432468715	2249.961636867022	2759.092638478733	3001.870918318823	2726.586113751409	3191.59235844541	2688.425934346555	2376.859874258189	3107.513546995112	3001.0363654496164	2247.3947309907007	2611.709148447446	2800.925689970764	2548.399807539602	3461.4852333284657	2980.347048437743
2894.7961480266626	2750.303249523586	2920.4856838382543	2572.198495585733	2814.201048151354	2764.589376379081	2731.863733777593	2403.846514879954	2976.687816831687	2645.4495072097293	2585.822798997098	2960.633082360706	2509.0806319934545	2430.6607552102196	3111.334265236449	2249.961636867022	2759.092638478733	3001.870918318823	2726.586113751409	3191.5873970591165	2688.423620135259	2376.859874258189	3107.498881409128	3001.0363654496164	2247.390736548978	2611.7022734463008	2800.8673829492	2548.399807539602	3461.4821893890703	2980.345429833422
2894.7961480266626	2750.300480098128	2920.4770540065156	2572.198495585733	2814.199681049799	2764.5798189760076	2731.85146529234	2403.8419855471775	2976.687816831687	2645.4495072097293	2585.8216262420856	2960.633082360706	2509.0719006819477	2430.6565232529874	3111.334265236449	2249.961636867022	2759.089170373932	3001.865652549342	2726.585533011779	3191.5873970591165	2688.4119748009693	2376.85871757446	3107.498881409128	3001.027296662982	2247.3839331538793	2611.69750360283	2800.8236690962644	2548.397126811969	3461.476209156078	2980.336709933643
2894.79373331696	2750.2965612927046	2920.4770540065156	2572.19823569424	2814.1843907773537	2764.5734240541974	2731.8492487556437	2403.8401905117444	2976.682677686099	2645.448934500667	2585.819547968426	2960.633082360706	2509.0683701493836	2430.647627139867	3111.334265236449	2249.961636867022	2759.0836604667197	3001.8654526586547	2726.5730706417035	3191.58549600502	2688.4119748009693	2376.85871757446	3107.4857411493413	3001.0197113980385	2247.3809261863316	2611.691744366888	2800.794378199548	2548.393883755098	3461.476209156078	2980.3343258336545
2894.79373331696	2750.2965612927046	2920.4770540065156	2572.195940195459	2814.1843907773537	2764.5678638399813	2731.8492487556437	2403.838099365556	2976.681613157149	2645.444592216936	2585.819547968426	2960.633082360706	2509.0643202614383	2430.6449878083354	3111.332302605995	2249.9614628273166	2759.0827421448826	3001.8654526586547	2726.5730706417035	3191.581538389176	2688.4119748009693	2376.8559650911016	3107.4835596430257	3001.0197113980385	2247.376838503655	2611.6861209944122	2800.780094587848	2548.3852906148986	3461.4707395123796	2980.3311151748085
2894.790120042496	2750.2917239869626	2920.47636489224	2572.1896789987086	2814.1816974577714	2764.5674253176094	2731.8491140630676	2403.823840870899	2976.681613157149	2645.43714982967	2585.8160465883257	2960.633082360706	2509.06142678416	2430.64052991247	3111.330267888902	2249.9614628273166	2759.0803322835313	3001.8605646126384	2726.5727324407853	3191.579446527873	2688.4102667034576	2376.854565454871	3107.4805624294645	3001.018686872794	2247.374552261575	2611.6787343656256	2800.7770301467854	2548.3852906148986	3461.469074020802	2980.3273412591852
2894.790120042496	2750.2917239869626	2920.4748224507434	2572.189368018063	2814.17972254217	2764.564404405678	2731.8463957352064	2403.8235238743746	2976.6813829237108	2645.436879918171	2585.8137403364894	2960.633082360706	2509.0572829351886	2430.63775445447	3111.3260016296317	2249.9614628273166	2759.076463243484	3001.8588573220577	2726.5713917897833	3191.579446527873	2688.409801726262	2376.8542633726565	3107.4775564786974	3001.0122924110756	2247.3744445387056	2611.6787343656256	2800.7742804901463	2548.3852906148986	3461.46676240303	2980.3273412591852
2894.7887058967463	2750.290127722195	2920.471515376886	2572.187544934137	2814.17972254217	2764.5625191812696	2731.8460799747745	2403.818101404053	2976.6789941849906	2645.4355218857822	2585.8130557543577	2960.631237827478	2509.056085487236	2430.636683999203	3111.3260016296317	2249.960572013154	2759.0752005123773	3001.856664977765	2726.5713577785405	3191.5785318263897	2688.4083496562957	2376.8525109579523	3107.4757656263732	3001.0106990413033	2247.373991126667	2611.678090480307	2800.773874828807	2548.3844812650077	3461.4644238937753	2980.3273412591852
