# Supplementary material for: An improved FOX optimization algorithm using adaptive exploration and exploitation for global optimization
Source: PLoS One. 2025 Sep 18;20(9):e0331965. doi: 10.1371/journal.pone.0331965 (PMC12445531; doi:10.1371/journal.pone.0331965)
Supplement: S2 File — This compressed file contains all the results of the conducted experiments. Each main directory within the archive includes three subdirectories: Analysis, best_fit, and convergence. The best_fit and convergence folders contain the raw experimental data obtained from 30 independent runs. The Analysis folder includes tables and figures derived from these raw results. These files can be used to reproduce and further analyze the results presented in the manuscript. (ZIP) [file pone.0331965.s002.zip › cec2017/convergence/IFOX/C17F15.csv]

trial_1	trial_2	trial_3	trial_4	trial_5	trial_6	trial_7	trial_8	trial_9	trial_10	trial_11	trial_12	trial_13	trial_14	trial_15	trial_16	trial_17	trial_18	trial_19	trial_20	trial_21	trial_22	trial_23	trial_24	trial_25	trial_26	trial_27	trial_28	trial_29	trial_30
13779019544.635653	28111663120.662598	31869514391.207935	6090399452.723092	1627497882.5471115	7774250774.1585655	16807086559.776707	5680584258.968783	2930726021.5413303	37503657401.60625	3539612512.3409705	25197052392.56615	23427714958.139614	7271692622.462102	27653968909.58563	15297053871.142159	27539850509.549458	24676514136.21966	19254466729.53045	38158353618.24414	24743358148.903	3265478891.8087897	9260494102.065506	21141581907.526604	11744278868.00416	31148551043.479572	29078526890.92007	30418899213.329308	17428053106.5349	10017662685.982735
13173112274.047802	22296857502.75286	26925401826.977406	5172264704.127576	865227438.4163059	6196976779.3090315	15533900379.268778	4464334965.352602	2225504849.5947347	32527472957.065037	2869279502.438185	17290897879.987194	18278208266.54597	5538559517.019931	22028542975.96054	12789122643.457415	1421110092.1170058	22270967430.71134	15201015477.450623	30315065220.31407	23014863917.892445	2378634036.7191005	7441485336.429299	16223178883.398214	8086435308.044378	11673025813.6692	24372203848.287495	17088612009.492643	15417297341.539293	8201086977.602612
10047309212.094946	20252694966.7862	17604339359.314735	4119195160.879705	683718245.4344615	1212680960.1865582	12839395508.001509	3730134185.070387	1636245266.4668186	28383009143.002567	1983532603.3942518	15610142315.551716	15696081185.314754	4651550787.710825	17498635638.67066	11927264400.056137	1098828549.0640566	8701322196.955189	13285278081.268917	21357772576.729744	19671124279.938507	990948677.5588841	6600475993.728561	14677644960.254576	3064919515.524362	9150618989.711828	17922473682.14321	14413630756.783276	13297055079.601583	6283294785.818039
8183567470.174625	9413652459.40539	4379413464.380917	3058834866.2450304	535641406.128851	823837999.565309	10766614699.661818	3110558782.0720406	1152579771.0163305	23037103998.263393	1840957830.246022	13269212371.582489	12006042628.94054	4047216724.817479	9179955499.238115	9564645504.176546	852729202.4395796	4447723192.559158	12015770142.495098	18549995667.420067	6868015216.830958	823349093.2505481	5912919582.90927	8509120885.0550785	1723930919.4241579	7992059304.712792	1728282571.3540375	12900903229.940826	1235392176.3744028	749336893.4326807
6224149891.105043	8409573447.966516	3000924883.1256924	1595706274.3954158	439313304.1690611	658591440.6176381	9741649508.769735	619440806.0318718	758090256.8881094	20185162191.821632	1589047289.5790284	10863044920.495308	10988509114.074684	3298279752.3629904	6132022855.668734	7523305128.077941	489447193.60808784	3748623635.8121305	10985765041.526463	16737129732.218733	6041854112.961002	684457855.4643341	5371996982.341232	7199003609.573071	922270127.3480083	6364450122.334975	1339917298.0447407	8314233420.765549	845388316.5844935	587667227.3248686
4477663982.745937	6686365405.650706	2409089266.488332	1217449756.5071445	228927671.37246656	546693902.3174534	6989780367.146249	505398544.5948935	617176640.762451	16824405121.54136	1365422757.0711188	4833596821.3389	4952389063.628405	1250410703.2529438	4892560016.303054	6774457750.008803	234403316.35670972	3349589735.268047	7217917995.772649	13326542064.41776	5474769786.0279875	632545356.2639662	4615928994.301194	5927248180.240823	655837728.955882	5518293786.884047	1048370333.2622893	7458169224.182347	587211837.7602049	510297794.28791016
3485061345.787232	4748584966.414022	1248583597.1422036	879944831.0703499	184486811.0281353	454681342.04462534	5075576689.864089	330516414.0924104	156616573.91069022	14869364859.640207	1208766811.4758081	4105232608.498031	4299041326.927569	1026150754.6080035	4161290276.667646	5550331422.323549	144359543.16601682	2437497248.8716445	5598908266.307515	12129083404.367523	4028437518.0955496	244870520.9789999	4226824473.663551	5026135942.508925	162731954.44105372	4178311135.041952	711435948.4729525	6518624036.742832	482171658.72626364	393559670.093415
2999535011.838345	4132535078.016635	1067585462.0953709	318583532.7214978	156407591.37665594	330897098.10284084	3476667731.099355	235190002.0562563	124375090.9312269	12916371903.308418	561588230.1024749	2944496695.3211613	3884110170.006382	818493317.170036	3678309354.7812686	4606331000.393523	96787872.54717366	2203034520.734839	3834953176.4105034	5988429943.063367	2436509207.3088446	200880713.88300154	3324140158.3152466	4071660750.7015166	122595455.82399826	3213866106.72465	445853478.140621	6038648154.734666	315982796.2536494	325969247.7710456
2447604981.1644015	3601813892.7640867	899443470.6100105	208147358.05337542	120735896.22233301	264776053.06742752	2050889393.7267234	136627452.0604126	84254086.28197502	10292145304.529926	363729746.90479404	1796223714.3660026	3274782311.4604783	297162418.3607324	2806107075.613966	2808246787.7100577	63205761.87053987	1855402168.6727388	3373441187.063225	5253712681.952202	2187476164.322452	165036302.17481336	2694833034.4384193	3538650498.4073114	73116807.0289342	1497929414.1629324	387130476.3924423	4423545340.492857	244154951.74115962	240184794.1493167
1989868469.9145398	2929795782.061333	439587795.3102053	142036904.17579064	103009550.67677183	183847020.07369018	1622928650.2174778	96153334.0707723	44595124.65776576	9011861550.132324	302810841.85808235	1346431753.6387765	2542506162.7686577	228174560.4841026	2339866282.685144	2585427030.7183213	31943413.114124805	1627163202.2645295	2517315936.087781	4900238671.584444	1665328363.199725	121230246.6334588	2442810992.557956	3038899541.8999643	48969191.930586025	1174149093.2861588	235028054.93986097	2895705358.080683	157444866.72783974	186741281.4849468
1597232249.9758117	2271764725.9407387	317469310.6892682	91431502.40991591	81972616.74346815	141354974.391217	1311151619.3832002	61211231.988512546	27386023.350360937	7322845418.020432	250934468.3467757	1131957201.7528932	2216254195.8081565	139289105.23348036	1805594135.7137322	2176666081.392035	24646428.745059248	1205493522.6732821	1982446429.6455822	3973011277.2298055	1277509682.9887145	94763266.08413014	2162427223.236998	1997801863.7413113	37695086.12216902	888014524.2696576	188979107.22168255	2386048711.406805	99632124.34373738	143802174.11638302
1072721656.841975	1591904024.3122222	220423799.1001637	35342991.583911	48167895.177973196	107435556.40998246	1090832279.245154	33621626.18976981	16993671.866986014	6229782231.525376	208415489.1206954	946408165.7438594	1869552852.8149762	76238396.10149966	1371759611.0267541	1936538640.3800867	15251321.834900439	954150453.1222898	1696364541.0341299	2944638217.287166	961556521.4472014	61526377.32074566	1843713212.858683	692709800.2817099	21478804.30990369	527025512.3798376	125749922.31712693	1970599485.3080392	56272507.356684275	98865369.41663823
824591724.1388	1183724917.0004163	154640807.5014189	21159151.071494013	39005117.790562324	84688918.16955508	775267433.8834281	18182722.9864963	11123525.766956361	5130706882.822051	132691196.20115456	670161806.8691609	1560417433.6909869	55096971.65349879	1111963206.277617	1672646821.291412	11125027.286733398	824099806.1908938	1365248648.7194788	2242822619.2859774	726918083.776073	35073824.919140115	1464283311.5146039	596994884.8484818	14605169.065070733	362708451.8538236	97845621.74852954	1633459264.5656216	41368638.59097306	68358324.03822063
614074205.5862867	1028778045.1932951	126584517.24669483	15035149.715532575	22203517.83594913	65910582.42519255	662229758.6484636	10454147.295066837	5222379.167265601	3317718183.581484	119987774.65353157	424244177.411581	1341462928.016335	24935131.73247997	783777732.4401941	1269983466.0596228	8575063.568013165	650389678.01892	956209143.6330456	1832923285.6902485	550325508.2753935	22407027.26051154	1269105201.4604115	385419987.7446417	11512763.595919989	233430215.39747596	69309833.97073461	1265229172.7871032	31343715.140729222	34816292.79987016
434814762.4357931	711446196.0252731	93543226.85570978	6711107.956822893	13259522.381115261	53756219.42009023	489759355.64657235	5510251.553424798	4155255.7525714133	2262441764.6215196	105804983.11599855	131979120.49396624	822134431.0246593	14030449.935925357	531187383.7756824	1071643849.7854202	5984015.998553275	507021358.4625801	646029823.9972895	1425773429.1767812	371313554.7686727	14855532.842551464	1003490702.2555556	288074589.11422855	9539442.59593604	160778714.21298242	59285534.64460703	803356733.9604449	20883216.987170674	25488732.315179106
311066939.21124405	565632438.7698587	71110064.25493383	3912599.8804226504	9427415.442543548	41823598.64750031	406835634.2095373	4231785.106590744	3890980.3602207797	1818406176.9513493	76431180.03877217	89560048.80280961	556990222.053589	7301781.616062943	339071588.48850125	805268232.2248127	5509211.039649757	452980276.2658025	479666698.9051256	793695369.6669433	252289463.22813165	10163569.477331592	878110917.9744562	238893850.5994844	5819462.921255845	122921114.91063988	34197237.51781861	697903852.7175642	16674740.015312016	20616025.617708582
254607618.41344097	374681965.15249604	50321669.72384483	2599962.6007577535	2521590.8812671136	30718048.561283614	368361551.7303323	3636795.223635769	3469377.6589804455	1434896642.569986	49572128.57783488	51849226.810777545	449489836.0110937	2600586.143504122	283568790.0050123	576305153.5267807	4381100.569186518	410195234.8298213	334995625.6539789	734161596.5307391	132607485.69667655	5553587.01703593	749301914.3946242	182890075.22568664	3877036.446168571	63152179.68431044	25877713.33983838	496158039.82565457	11545976.683038544	17113379.190059125
206502296.81350592	154618040.83154622	42348633.85792372	1368871.7862810914	502656.75233459665	22209095.360552035	264370464.3223883	3308001.3506313744	3141885.472487764	1274452441.6853259	33590905.68092345	30073661.51444764	357542905.8712685	2132488.302891855	201599714.16992494	492290158.50360274	4157280.8171674246	327084157.2424152	239657185.25274926	644694916.5318854	86826416.65071076	4246434.2772398535	631690815.5456405	112748016.60543047	3099076.7680977127	52193744.05559903	21535701.52162884	336361560.9747378	7336131.104618818	13399419.643467236
150760513.71266893	90325958.5465231	38858679.09032686	930929.6033430354	333734.35272983625	14924171.6431295	198644645.35634282	2940342.179459119	2918601.724260962	872443088.4798893	25139393.979511864	14703610.73597843	162198223.78532305	1619449.9091777585	86617642.57979837	417414492.0676623	4110579.2339049573	282561883.8814387	154999225.62293175	526656614.1932542	54871066.65096656	3181276.201158337	440917421.09524935	89050316.511581	2819784.209707829	19037487.144409932	12518785.693161583	247713367.46325356	2770714.741100452	11543899.422321672
119854113.90156588	68678774.19410026	27621101.690660004	378101.9359136761	238894.4161410901	10881236.787675967	147795017.64228413	2703832.5754563054	2842769.6198952594	713823713.7513831	20953058.81058463	6402646.98331185	143818716.09805718	1103063.239433594	69054820.92556727	369198670.83281887	4072626.5807480337	212508105.3381255	91406481.4160091	392282696.13040775	38087278.3102784	2558818.615824542	319927890.1336426	67720699.42164187	2112493.378514924	10807206.758920046	11201480.08865622	189025088.24053955	1943158.3273149666	9112861.377968717
76795222.13036337	49193706.369583495	19821510.571676407	249329.74229185557	153266.85164959985	6491009.810248278	129116492.56729539	2638753.1771282903	2795360.5605847407	525301792.7992366	14900440.870522188	4181190.300978463	104327280.34084304	1103063.239433594	63768464.19808418	314568886.3205994	3727099.1390774124	147224000.5250196	44448927.990740016	311661912.2481665	21366986.177636825	1236677.0230243728	235109126.2195784	58900768.429434486	1936676.5578054807	5055176.662206445	8784510.998767914	149519847.4009167	1870875.8885816294	6261582.7450936325
58613085.254458286	38394439.07455466	9226067.911892701	199840.27412809298	129376.2957838893	3881398.9966564137	102675644.52762973	2517187.6263203262	2724015.7356040194	436488714.79881537	11325424.626813056	3475105.976392596	78856350.08209395	999647.7326252975	14921658.753910923	284633871.02486795	3591419.217629049	114419499.44401523	24727488.450556744	163217628.2764469	11905391.247512521	633321.0045674896	199909919.70842758	46641024.41510678	1778189.988066641	4015331.7103179973	7684041.236522663	107782654.24428791	1807707.325780386	4709112.194963299
27657674.605466254	27072818.36065631	7133887.218007677	157977.01484307263	129376.2957838893	2134948.4128951193	72570272.63425438	2480168.485380534	2707472.043524366	328521412.3462077	8917303.104575811	1794248.037240833	59129515.12754494	933459.7569822603	6437099.051779684	221096495.80859873	3487000.590052738	84491363.78917526	14169764.556057153	96783397.98378958	6050026.695582431	288428.0300621549	114403768.4503138	38269292.33023763	1628246.5994000575	1972487.6761041265	5850434.326234135	66575265.69961083	1798267.9853987696	3965145.596730943
22912720.345712863	17881200.47160468	5158957.0176869435	148401.22817193545	125607.64419557594	1176325.3064956553	45148759.40167149	2420744.399944716	2687578.932435261	214430883.30792028	6131431.082289349	1488360.292674872	46193246.123886146	814535.6750378598	3504290.6465480225	180350376.80842724	3431741.929125649	62785387.036309026	10345560.783172114	44818355.525816895	4061151.9289434277	241870.8413754365	86974079.25610775	31436503.359167706	1470034.3954594564	1672308.8314902778	4563751.92115443	33003105.829073418	1618964.9149587313	3059245.8251733147
17106202.14402871	14432683.489307381	4255617.572115202	142767.26921867166	112778.77109582574	370211.243472167	38302040.95010909	2382641.4272366157	2633663.434568862	125657873.75981706	5093649.618114459	1301718.9783270713	29766234.848578814	734984.4892219948	2462462.2021376477	135772784.66500497	3376764.6483889683	52821733.31895894	6447788.707844897	29230916.4594948	3580153.9321517046	241870.8413754365	62659008.68696678	22438420.076430697	1388338.8711391771	1485796.2322033774	3774008.2503961697	25858371.325106658	1456478.8183608325	2805981.340234023
14300267.821250873	12378787.231561065	3296638.9733008216	130107.30281388832	90786.55184410457	251875.46904108376	23638336.36834017	2286895.1638822225	2629521.709500662	71814481.15612091	4429819.573693081	1202638.1180066054	22423379.238234505	705514.2541773658	1450810.3679086368	89025032.43800795	3249523.5765397106	34016909.15945296	2188458.453577218	13044813.155787267	2246422.923162669	214844.15868701853	44426893.11380288	17239759.250487372	1311267.55074717	1430191.7957741464	3509095.6996452855	18263756.35404621	1261760.0331603365	2721315.3183623534
10755880.986948723	9044377.334671317	2468415.034996444	127274.52452480159	77838.10951242138	180775.45532607439	17974198.5307519	2236872.777719295	2544373.5751271197	51700906.61355909	3438069.5587110766	1202638.1180066054	11383329.378830079	682738.1649002632	1073718.5008483212	63811327.22775109	3158856.982916452	26814616.62129327	1426556.1271338316	10042898.111925483	1777147.5378538633	203158.4324474524	22408001.78749546	12481680.8294626	1189240.1902144833	1407093.7524081653	3242096.2679138514	14061282.683720488	1190062.6367093895	2678440.7294839593
7130467.988598816	6187552.378124839	1637829.0116397436	119089.9643974023	71129.43818910365	136341.33189566177	14661145.735424785	2085800.350034365	2468659.412013253	38600837.13136681	3276434.546103843	1195143.7305692483	6332454.395389287	649114.974142591	895093.8943335009	46230056.092042774	3107169.3966156896	23305136.91873282	895928.3271507972	8329031.326806266	1610429.7201654883	182674.41906368962	16639613.067924444	5472717.3918616725	1157616.1874492075	1357432.0102278772	3157375.7340835636	11008479.132142713	1167417.1968641842	2608325.1648409623
4720364.386327599	4357896.426454008	1487911.7643399374	108219.0206558144	61102.60372028853	93544.98235757189	11914388.788324127	2025740.3077262728	2458463.4244695297	22899776.72048612	3073416.5903660296	1158328.3460470494	4942068.924807497	615246.8092216778	866603.3276448802	29420751.049866937	3032869.0225543124	18921313.38390154	477910.2569061272	4024125.1358016413	1249513.4182501615	176261.56811275106	12304845.707166513	3454678.237149791	1118626.3154992955	1319494.6125181112	3045985.4926535864	5698718.836252708	1142227.389448939	2498710.4457094404
3837708.8097411897	3111814.0631542164	1360189.968848412	100523.8746572439	60593.826515862886	84175.41025206525	9331473.24712958	2018180.6104166505	2393548.550610688	14474890.37533762	2800990.916583683	1138039.9126938407	3599584.7678394075	603328.4518501275	805688.1326925681	20207748.336091697	2948123.9203775777	14719372.811148554	227093.90306403296	3095333.8295935695	1130256.4759634153	171189.0155185725	5155233.243337394	2709980.6593030784	1082316.8591521888	1298236.74902839	2898254.535516589	3914765.7268046667	1069389.504662891	2465871.4570985697
1720938.5035190922	2121969.6667283205	1297011.0027015563	100523.8746572439	50612.455309402874	80567.54306611912	7931032.3336837655	1996117.732646131	2307995.326403224	8185355.42776476	2725774.824555999	1101161.2237484187	2619299.069126014	577864.1362782078	791177.7920744873	13470551.74552249	2885712.9564795997	12139143.824019324	177963.1795218723	2578118.0672910656	1016283.188407421	171189.0155185725	2685034.730267665	1955637.9011859235	1004165.0158035258	1252213.8806284927	2715868.6862168047	3132447.216736174	1051546.7155525708	2454283.807405995
693165.9276618029	1611097.743628417	1249470.4828193558	100439.5659718494	50612.455309402874	80567.54306611912	6694066.261946262	1986194.1182692256	2252515.3677993785	5277181.772947176	2615645.2300049653	1087851.6730046521	2265547.7310007755	526764.5752677578	761923.6436474556	10893014.274474666	2732469.3744991454	11276173.807063881	134537.2956048257	2111366.469338988	1006778.2000510175	167356.86650281528	1435036.506502147	1698282.857572008	1000075.3783166488	1213655.568457349	2568465.2488119914	2165135.829764834	1010960.7840265344	2379364.0828100294
415156.0378513847	1236108.775047667	1125561.4981459829	100439.5659718494	50612.455309402874	80567.54306611912	5398933.713361211	1960004.121356861	2229413.847360987	3685772.0347710303	2444484.5634040907	1083279.267986304	2148106.967026871	513261.07146305166	718897.869736123	5764207.588005084	2661146.191092312	8823331.244663853	106421.30673401384	1478096.716634	956467.8739686703	162365.88489924287	1077340.8874981678	1414854.6155649836	982086.6952146932	1171332.7815362462	2448255.8512707474	1858590.1130480142	945203.1150809661	2379364.0828100294
298401.4144945525	1035760.5976585106	1092460.6919509552	100439.5659718494	50612.455309402874	71475.10404514305	3883802.4860089365	1957181.5467219455	2195265.432210236	2562726.823243916	2326547.350850055	1047133.2563988768	2069309.075332922	500619.5382842848	712359.6983093901	5142313.485218162	2596979.6683246205	6896395.671028215	99821.1362418621	1159775.415340594	934689.5336197119	157500.47687246697	689783.0708350196	1301986.3681360788	939452.9264666658	1074539.0753415315	2406893.858244124	1630117.2635566622	915601.9344222668	2313045.005956465
216968.39848480507	942336.5891545351	1019100.8576061336	85995.62772135017	50612.455309402874	71113.75133944741	2933421.7761204117	1882932.3413012386	2160846.374092083	2077407.3622145045	2247812.1450671353	1018731.8749518673	1996610.6952746625	493395.06116870325	634449.5980138162	4426229.757566153	2468177.745135285	4781274.614583636	97319.1879607686	771077.7818757554	880177.5936301053	153966.79194379295	320048.1536941211	1265460.9012051646	901939.54959923	1051833.936823472	2369718.8032812886	1498775.0859340853	896561.0044919646	2249431.963234904
194972.8572234631	891188.1636440714	977364.7737522244	78222.48340805233	47936.19112059539	68903.20915002457	2117206.139630215	1836925.7945263889	2121987.7530648513	1617968.9537711719	2209658.9625581875	983890.2349021966	1837389.677466257	459333.4634501831	611663.9505623615	3682952.864303079	2413773.05367756	3363165.122756258	97319.1879607686	508220.63914483145	858679.70890063	149459.23276404513	173967.84182134937	1215469.2784033087	863804.1734403081	1011825.6889243254	2270881.656176758	1451746.8589210967	878718.6421919026	2236518.566547974
167379.55039760866	868174.1141617865	945903.2505460192	71180.59581901203	47469.62393994006	66995.24851891745	1581519.7126397628	1800522.8749761772	2079648.8939524107	1401420.5255320112	2172231.189089977	971195.8725141749	1785066.384278318	446417.14324812754	611663.9505623615	3147160.7118456378	2354564.558892074	2289371.410300745	89763.45141770637	414586.6420242349	837100.9726961972	139145.8598356816	148265.62345472063	1064230.5513222814	811662.1994136432	955760.5845340048	2227253.3523238692	1382194.011437358	854181.5159098726	2195448.8244387764
135549.2476567094	848422.7582701199	930894.5320839123	69562.18979825341	47469.62393994006	66995.24851891745	1119529.8736311751	1766826.5296259294	2057531.7014142426	1165478.8558814796	2140457.7200821247	933218.6989214495	1644708.707874651	430744.659042838	568026.4300688948	2715780.137777024	2315614.2282769135	1838313.7317607221	84578.14898823325	338773.14353028085	817248.7100588161	131260.8568149509	111959.95421753498	1023021.7948154644	786288.052663128	916182.8816998764	2167906.6619253037	1348858.1442172125	843888.2464034393	2131619.640014957
127792.26729125348	786104.8849235529	915898.4502967669	68287.68389894927	47469.62393994006	66995.24851891745	765002.4290429391	1733679.6420003006	1985826.014536111	1104907.568663748	2098515.0518656173	870727.0161094002	1541976.0351516725	412979.6301551753	560887.7455019311	2616334.4471874116	2295845.551699726	1456060.2228064132	81309.7093571488	290000.8088292358	768307.00646191	130906.09545538461	111959.95421753498	1010915.3557572023	752659.5338483755	885254.431015384	2159293.5237020752	1283389.8888189509	822060.5317527861	2016765.3343699153
127005.98128212313	752458.3448820706	884305.7334891899	68287.68389894927	47469.62393994006	64980.10794559214	552046.3005282757	1718021.8437719306	1955567.3389870382	1010565.5407038312	2055703.6470990232	820839.1971177929	1457621.1616422557	327697.17171442695	544910.8031770505	2475314.1020923965	2154281.3318470516	1456060.2228064132	78377.75431488683	282931.6325012821	725554.5884735103	125990.78314942191	109291.34965733791	1002767.4119833575	734344.4549470131	858506.4197499622	2038379.6189475781	1260933.7702370323	798803.0654934943	1978508.647433524
126659.79459414212	736341.4769742904	861431.4460131513	66114.97908982937	47469.62393994006	63523.254383019674	394383.8490713996	1716632.5644950732	1897582.3090992384	972887.7757446697	2040959.592208996	813813.4971045778	1359914.5576901317	286292.760909319	511805.38953776297	2314283.2088407306	2080469.785414324	1397408.7589824153	76513.58259330818	249036.67504308998	695598.4569841108	119264.50353295969	96843.7217950084	982128.1193017928	721933.729892163	840550.132096006	1934272.7277211691	1233148.0455751577	754639.1159561507	1958142.022249892
114365.73276094685	730141.490871134	822875.5820582628	60231.662837087824	47469.62393994006	63523.254383019674	370079.9496482311	1681417.8144748975	1861996.3218596904	919518.0288760207	1995154.8129973558	769661.7839207499	1281519.038226768	252808.61379295192	497720.88691504684	2188555.140744458	2049910.6940826601	1355723.8908512425	75490.72652727173	241537.35422805432	676164.7292291775	108004.30577715779	96843.7217950084	920364.5377743286	700106.8736410599	805931.1682495356	1900728.3497487805	1166521.371443544	709087.6058853788	1880322.6478787535
101581.01501074074	717528.7892254356	805261.1928511623	56034.950435438426	46301.03193725443	62525.57728427794	356577.0507078891	1653629.2705077485	1681035.0401154787	864073.1606193053	1933640.2899176192	769661.7839207499	1253193.5537949454	243966.2789548041	497672.96963574644	2105106.3450306226	1960704.000637316	1322711.351318064	73864.65008400445	241201.99069450036	629915.6175053398	107508.70736326405	87197.47283213602	859819.5679090868	669298.6140208676	773559.7597715323	1843226.9064622677	1156609.9351231072	613425.1761595504	1793125.9864750563
98997.65347226526	681651.81903037	799069.3665684825	54421.52732100212	46301.03193725443	62525.57728427794	327819.4689433832	1614092.2232365056	1670975.1995775758	810777.4889606279	1868344.4209457135	739452.1271280458	1219862.0451242889	229731.4747362643	475120.1080092375	2020063.0133599539	1910176.572561723	1263930.35715434	73177.95172590506	231283.61118470549	600867.7723352376	97714.88810275326	86419.78158620972	826372.0626821407	628064.4397237661	760261.489849939	1744416.252955591	1144192.3518179157	611966.8478669797	1761030.2696031278
97691.33818113363	666060.3902144305	670522.3666887493	53639.99928083726	46301.03193725443	62525.57728427794	313184.01257866086	1580209.0552842703	1653886.181571003	737881.6951916701	1763941.7563877853	729913.6325909236	1216720.8148561255	219740.2510036543	455666.302296943	1848634.55502694	1860945.0289322217	1194429.4887901028	73177.95172590506	221356.3544428618	568133.2108956876	93780.45225935939	76205.1976697696	798801.0590345821	626356.0508968583	741053.0707820436	1623831.5175908515	1086829.7245690858	541302.935930346	1707263.6749797447
97138.05896235941	649830.6499999263	638025.9466144588	53639.99928083726	46301.03193725443	62525.57728427794	309104.30735073186	1520651.8583357723	1648519.050473548	704850.5457604749	1728619.103440815	729913.6325909236	1216720.8148561255	211513.41526853747	437376.27021921775	1760982.1532488842	1805154.5827827754	1135800.344288528	73177.95172590506	217643.17704278827	540383.7793776247	91023.3412357569	69493.21973703105	782834.1231319682	593389.763183091	723899.4429184911	1583305.8498847482	1013145.8561525302	508251.30086527474	1656761.4632798817
96618.07594909404	605946.0572482368	623743.7116831267	53111.815042909184	46301.03193725443	62525.57728427794	290058.00338389905	1501172.4237795982	1573535.8323152398	655573.4078362547	1640583.354688501	698547.5519603017	1197265.8195212057	208343.5517452322	414307.38121458766	1645033.9666037639	1773108.5539042898	1021787.4841575138	73177.95172590506	211265.3860761766	534223.3943748528	83118.20864360126	67562.22412523147	746816.4870716779	561567.8973635384	713539.8474380809	1566132.8062695737	988579.4720529782	485837.9475254286	1566937.7864694584
95913.8801799655	568243.4676720545	607606.8001190942	52678.39250352424	46301.03193725443	61977.09683585828	248740.16376360814	1449577.5337667847	1550096.3215495918	609954.7968034983	1614753.2884533089	696288.1836936772	1178257.2669020493	185066.5978674205	380641.3801141463	1602678.1935327984	1731842.2001948731	999633.4353607171	72651.8416868194	207321.72540864188	521372.29848496575	79343.48557127702	59502.866877627894	685752.7795804469	536170.4750302479	686331.7034500351	1521621.246818268	987158.3563247507	461450.61634904536	1507014.6607334495
85220.32623390999	549750.0412338579	596171.5785130201	51829.080452691516	46301.03193725443	60815.10776440784	233878.76979664547	1425289.560595777	1409371.4659258872	568016.9825968579	1583551.1670912674	685996.3989352289	1103844.9474946074	171916.6996975361	369684.10398463183	1537767.510621181	1638173.1556049201	937249.4834955524	64646.43548212223	202174.3374980296	521372.29848496575	76764.21268081105	54468.89021903393	641189.5941689403	523553.24350097775	664747.0653638964	1447689.2625139758	945793.0316389722	450258.21180780395	1491555.0791560975
83866.183436845	535588.6296322121	555450.1991366257	51207.72277178703	46301.03193725443	59781.54740757432	212474.36270223415	1393692.7428145218	1345732.5288137603	550508.157007748	1578776.1875097821	635751.926692116	1074631.4738878955	170371.905413478	365731.7429632023	1496229.05977337	1592178.8335794974	931451.5052049034	62812.84081774994	186283.00494891222	484499.4020879908	71149.5725186768	54468.89021903393	605128.4537162158	513500.23840793635	637397.2133673641	1405126.583559457	925063.1616847666	435776.89618041075	1466127.369273692
83640.4688346102	520626.10435416055	511544.4387705095	50378.35503618171	46239.5235047274	58895.442511242705	202790.82589626496	1363603.7952901425	1325642.3252707543	537392.5539479414	1467507.8265155316	611212.5524014949	1014137.8652547759	157194.8757906145	354804.62646081165	1467390.9899975078	1570551.579588641	915278.8382331296	62812.84081774994	181787.82645678002	484499.4020879908	70938.79693595612	51830.65303245329	569215.1194791821	503591.3989606575	574224.7278013069	1314284.3669609262	888552.1105436558	415556.41050386673	1425174.3741919843
71886.06795525792	517370.00207238644	500112.32122639986	50378.35503618171	46239.5235047274	58895.442511242705	192861.2264654644	1324123.2266636223	1260147.945236762	527636.8938981567	1421419.4977343823	598589.6032838756	978968.5761200553	142240.4466197154	337819.47471146786	1423904.1905188092	1483193.0055727263	893687.2943363709	60996.234242280974	175969.65938938563	484499.4020879908	70938.79693595612	44100.170919163415	560298.5715301945	479652.93767673086	544535.8086088471	1270801.1514468105	865315.3781693835	403301.39761267946	1353620.1309885974
59511.0186495939	475910.5409686151	478069.4942488725	50378.35503618171	46239.5235047274	58090.62176004419	171745.0110700405	1297905.9320406427	1244011.5151103076	490137.86398390075	1386654.7110905312	585037.2800291347	955096.1925072282	138576.47086749173	324146.9233761988	1365351.9975803315	1451233.5058588197	826433.4843271518	57765.142849633885	162333.11042218932	442691.24239538005	64951.8832611717	44100.170919163415	555045.6148135277	473248.7838758009	522463.84741407214	1235400.2527024143	820768.739708907	383320.8757526513	1309584.9340158612
54418.30598039801	464262.1007915166	453247.5703503712	49923.14458236861	45906.47097007844	57989.30104721532	159956.87497401473	1228708.7337205599	1221116.5339471966	446402.14672593016	1371002.6399795888	569053.1783893827	941909.5585918415	129060.77742321706	308470.40111305437	1336344.9893864098	1427276.7547757116	770369.7748137024	57765.142849633885	157659.63577747735	419011.7558424759	60396.977447139594	43440.78583234861	524964.652989587	461607.8539091125	504716.3253919474	1129429.5463872063	790145.7304844882	374424.58742817456	1292579.9571110446
51538.86749209976	442281.48815775674	435023.6594383246	49283.15339958325	44662.05257463294	57989.30104721532	154567.3480701776	1201220.276388889	1169764.81087617	426302.6543983146	1345750.0053160465	555616.510656963	913964.8307201094	116065.40432121194	304442.82787800964	1322499.0122281597	1411585.2835449963	734720.4942160066	57765.142849633885	157659.63577747735	383657.1092891626	59751.55256170976	39947.11134241876	504274.25425701385	441592.00084094674	485263.53161807125	1080763.586186691	760683.6916595272	367532.3525793635	1236466.8590937303
45007.636092711866	425038.0057102472	421398.3880195199	49187.32731287348	44359.99805572075	57848.79182217789	145687.73802639256	1157067.984496466	1141821.3064469178	414619.1092251132	1234644.3432957376	499728.2923014312	850267.3031723478	97792.75498336647	278486.49590128096	1235521.8714624858	1389131.8620424087	733576.7180976615	57765.142849633885	157659.63577747735	378988.1029992808	58932.02929769973	32104.409503739742	499739.81661919324	412527.473897818	463348.6371170798	1028462.1549252814	734877.0179710912	359293.63787232555	1180937.5601107539
45007.636092711866	413752.8778039477	415509.25796731934	49021.65143932951	43539.22223170969	56001.4558126444	138977.72355556325	1144591.8642885785	1104628.8847633903	408430.45784654364	1195933.637242907	495223.2746140175	827286.1308597834	92304.4308357348	256222.12205637086	1217356.2515422376	1381983.3210766977	714382.1430799054	57765.142849633885	145493.4763070515	367078.937161328	58163.398372058466	29055.51162163773	466124.4685662986	411446.56689809286	434483.0996093832	1001224.2350555384	694652.8433244979	320402.2522836453	1121736.2823586413
43928.550501965066	410192.84825222986	393403.0677350513	49021.65143932951	43539.22223170969	55905.94774276692	126824.78900663662	1098070.6996259457	1080188.6957190924	378518.23125961144	1169477.6162804356	488510.78912287985	798215.8117733808	89992.60517131751	248841.03480476208	1191458.2109284855	1342550.0875923068	690898.8504307936	57644.298403835826	115269.23602713711	319181.13490668853	58029.23318075525	28430.16307757243	438981.88673332176	396048.8145816565	398581.83697237703	970790.7064038519	669992.1943321188	300838.4257768526	1104971.1655216005
39549.97573530957	385536.87746017176	388227.78047024703	49021.65143932951	43539.22223170969	55125.90240474112	125647.24744642158	1065094.3860656475	1017237.5606321924	366203.9691821909	1095352.229568449	434461.55717576307	777828.0103792776	87300.48415804839	223544.57858803566	1132770.4271634377	1313939.3972522921	677200.7858175274	55359.257704265954	112656.0636826478	297742.5397718267	57373.05174475305	28430.16307757243	425728.2170753422	383736.34769520286	369036.2952095016	957029.2358154258	631568.7248551557	288495.51374266256	1083494.3558221452
37916.36543499609	371106.02215223265	375372.75770470017	48342.46933679264	43539.22223170969	42702.13503362491	123232.22455259108	1045621.1805676146	991601.4267486489	365374.6958304214	976169.1022120268	374890.70021736843	738728.2553774738	81520.50376102672	211729.3526242347	1118618.8066220123	1223654.7279672392	663654.05649264	54991.76012305084	104162.85479370503	282772.44245098316	55909.73728774047	28373.38555491143	412376.1873352648	373598.98491815024	345179.52255313453	957029.2358154258	606879.0755687355	283645.14807703503	1070952.3667312306
37096.02621117291	355263.0346515401	366583.89849201276	43821.717295975366	43539.22223170969	38292.487548597775	118456.34902470157	1008421.6396277818	981932.4928363118	354354.58901213243	918540.7101691539	355322.7326684319	690340.8148141692	81042.25914820866	206129.7680607958	1067681.4659006568	1192042.728274624	645125.8490745143	54413.086133097146	97040.38595130444	242073.09893710687	54808.42073779302	28373.38555491143	389025.43780916097	356329.0718272262	337857.7304133396	956426.8591483874	547987.3844708302	254370.59827059804	1025968.6604405486
37096.02621117291	317612.1771670487	360326.8982970776	42034.02157312899	43539.22223170969	38292.487548597775	108269.44561265527	988970.5035299114	947482.4853081563	336067.81689226435	880832.9158044065	344545.9385398144	660417.9441576838	76222.64197859445	195212.89771279614	1013687.3638430546	1141970.9784910344	617467.3484629568	53432.4946675516	97040.38595130444	240271.33225097077	54808.42073779302	28373.38555491143	356960.861292822	333215.2055248136	308430.8306873249	928913.3098282649	534450.0548999463	241532.70818720764	994867.9236452256
37096.02621117291	309933.3256942931	345129.3183840238	40003.232459210085	42668.80837995099	38034.16056909856	106530.86382472668	971618.1150448151	933509.8749775484	326089.2608441773	844248.2553878688	330245.76867347886	648498.9845027525	68936.68624387159	189588.92331833768	946893.5696602085	1066058.045083368	608565.8099563874	53432.4946675516	92081.14355657483	223413.18533544568	54808.42073779302	27967.22985334223	329857.83577118994	313090.88749109587	297517.9622220997	894818.2247602288	519962.38250165444	239417.18566839956	987326.878088076
36505.15303656107	296974.45774983376	345129.3183840238	40003.232459210085	38226.775080925945	37768.572357556084	104838.34736832745	935262.1818176147	903849.9961635242	320629.4675208598	810165.2244982149	317202.4040849979	637171.3120208223	64661.77844765935	170101.63500750292	925385.9866221845	1046410.5558991109	556193.7491479383	53432.4946675516	90101.2450088005	198209.1731007868	54808.42073779302	27916.05012776075	304039.7196147577	291302.0822257889	272829.0990924715	864461.2744138505	503824.3122093844	231900.9691588619	954787.5245153856
32389.37781930821	268227.4508308618	328745.13254079607	38052.265986682796	38226.775080925945	37768.572357556084	102690.0787195654	916580.236719506	879204.0249982463	314338.4447204357	769322.9440610874	299245.4794261537	619135.1730636178	63341.30399223516	162286.68575903872	878343.2484921791	1018507.1994112617	533810.0401105272	53432.4946675516	88801.28247023	185807.82579155028	54808.42073779302	27916.05012776075	293000.6034231924	281389.4294606243	268082.41156550014	849045.0352914713	469798.06500456133	213467.68468599554	949315.0310815063
29512.45352371024	258819.08985763462	325937.1635650132	37133.31913541633	36434.72560265726	37450.09107295021	97432.76679708486	908995.6297245177	832225.9657356527	303480.62194043427	741623.9379977658	280647.7692371204	594804.8208274691	59960.59922249765	150386.47950772842	830139.9268167793	988440.7949951246	525172.4077608187	53042.91139476982	84955.0919976277	175172.08588407375	54808.42073779302	27916.05012776075	293000.6034231924	276671.84602569026	253472.71778663222	842351.4962405864	461185.09658032993	207065.95634079943	913795.4700204333
29512.45352371024	256452.54436779965	290931.9291125963	37113.14152820481	36434.72560265726	35920.260105572735	90026.00701914678	877557.1253507804	802527.2528134899	291360.9704190989	732186.4611895857	276969.0389182751	580069.3402816826	59381.5272454666	145177.9595442405	803045.684106639	954739.0786059264	521316.7137942636	53042.91139476982	81041.96849686101	166161.91715933068	54342.93691951241	27543.13255975826	282668.41621675284	249388.8924504806	252684.51281419658	804238.9081955397	446613.2772265463	193736.239396115	835606.6263313985
27873.551695729093	240849.79065569185	270763.3100591649	37113.14152820481	36434.72560265726	34893.76461087572	86960.12424552083	853566.7923750266	790444.341032785	291360.9704190989	727135.4676925071	276969.0389182751	550422.9847515041	56718.03540111919	131824.28431704128	775640.7926562652	932105.1032013748	511569.42422118795	53042.91139476982	65316.194429600146	160194.3776618302	53931.47064381888	27543.13255975826	259769.69696147917	224723.05497123412	247006.46039308142	767351.1565557395	435192.0949006701	181872.9649892907	810461.4402515754
26602.55299166077	240849.79065569185	252929.47665671387	37037.32547990559	36145.12228272713	34754.60834429748	83405.14898359712	837969.1997315628	767704.8573754478	291360.9704190989	706947.692367533	272574.2918361314	523193.22225680243	55280.20482381535	128381.99272010807	747662.6748396092	900255.0932531101	505335.5042173423	52549.5154649864	59688.24324430699	156012.36457869856	52336.63488480358	27543.13255975826	255118.74996424845	206064.77353549478	241975.0680788149	742079.7693488537	421581.7649131567	178103.1168876759	794094.2826601104
25691.987015550578	238220.01595093682	235747.9851974588	36244.51789655745	35464.8793329499	34592.7017412904	81714.36607894537	811457.313710059	744453.5358791817	286337.3682212674	673100.4076124025	265779.571302298	514355.35601454944	53241.472045908486	128381.99272010807	737529.2237729795	862862.0184644652	465052.92548365524	52549.5154649864	57308.62428161118	145791.8312401746	52336.63488480358	27210.726425240755	233013.50291856783	191455.66228949922	219641.28185118857	705013.2437941015	373445.56806414505	172234.10319687644	783261.620436358
24873.467914223693	219188.04351712356	226875.34476762734	35424.35364922678	35464.8793329499	33395.90306382415	76517.64331503396	775747.2359849449	718482.700607839	264025.4682388834	638455.8436692328	251885.3253114083	503622.8902384322	51787.45491614891	125426.13745967318	707610.9716168768	843971.5474516754	448966.7076268533	52423.12405540051	56524.03819745327	134725.80107626025	51777.570311407435	27210.726425240755	217548.7302705662	185770.12092339018	206977.45930273956	704954.4919928118	368103.47000001476	164269.02462845386	756830.5606954792
23988.670326302996	205967.73277348085	216113.85415554108	34494.52708361009	35464.8793329499	32951.34031203824	74463.1504119408	768431.1577783802	689759.9721595953	234970.05286684682	591354.3417771627	250336.85375068168	483083.2514579341	51057.6215173348	125426.13745967318	691714.4295328701	815165.5008674216	433213.8595770774	52148.846469520904	53174.287691667145	125506.31732329557	51056.05365190946	25088.94026312946	207590.47885951452	175281.4267124355	203828.86582202674	668469.2587769132	363042.6977270186	164269.02462845386	744538.0349893145
23712.184114491978	199979.03228342082	212065.2890671598	34405.29313904751	35464.8793329499	32951.34031203824	69422.56022137949	736754.2370343811	660359.2829057523	213820.75954871232	564531.3444808383	239433.26153275606	470527.90795953677	51057.6215173348	112419.38701263309	660410.0482143399	788119.5238306089	424981.1508992242	51364.217880884935	46721.274750092845	121057.71634290795	51056.05365190946	25088.94026312946	195531.76820834054	163197.80773910528	190135.35359546565	648561.742146412	361237.3186568251	161915.37198395625	720458.3067226222
23158.18598582539	191546.40785567078	198237.1941216338	34385.96368757668	35464.8793329499	32404.955824112818	65849.34669761936	722176.2164515413	641136.3383862791	198156.00662058336	555457.8912510239	226360.78763662488	453915.71525137394	50193.93092376592	110354.61436934688	619948.5643464171	746887.4158226093	416983.8356602571	49368.22075021455	42420.30412832811	116047.11058045796	50980.40488986277	25088.94026312946	185870.9546682713	161438.27755643704	180522.7146471858	579227.3039043669	343990.7424745613	154298.08927765058	698636.236160034
23005.733757877053	187630.29644469364	191119.3565500784	34385.96368757668	35014.36335718298	29695.315004971482	64912.0493529535	714947.6361214614	609818.1546467255	193774.73353635598	536464.2786555903	216139.66152081106	433774.54410296923	49902.77596384134	100522.23720953992	609516.1343287879	715581.6182659899	398563.7016152533	48951.66708860114	40056.57165234432	111701.13122869142	50980.40488986277	24970.028754719406	184847.41454760922	155886.90947019507	173396.0380759433	511489.58737427084	335862.3804130596	151411.3606053269	688371.3622602134
22852.140482343173	176429.0573405052	166145.31751408638	33942.06193202507	35014.36335718298	29695.315004971482	61340.16856821814	692102.7277817099	569376.2857920498	188342.62238842173	501818.61441877316	199195.1356710726	419709.26267302444	46475.957205543586	98265.52705249541	601002.8596576134	697400.4016256309	375350.8275615679	48951.66708860114	39074.4652381913	104426.82813123641	50980.40488986277	24782.469594233775	160352.21127301623	150904.87275978623	161455.19827557367	478572.31223366887	314641.45863532845	150275.82678967802	618690.0686345461
22703.682105317977	166841.9863305804	158475.63415439273	33350.04223587277	35014.36335718298	29695.315004971482	57738.0598121183	669354.5978369847	527115.8426297769	174979.13299567963	490279.844204559	194163.62219029773	413676.82533513673	42939.17569512087	90068.35838507071	577077.0393506639	673508.2002337013	361225.9959879984	48951.66708860114	37766.17204978752	98962.5750678197	50980.40488986277	24736.865080363554	154558.3909124742	139936.59773444576	143711.8292663214	464604.97010387474	304170.9630686373	134254.06184058383	600798.1345492466
21441.079841485738	162106.00383722014	154137.01348517017	32301.98169083854	35014.36335718298	26074.581913838243	57433.31040377838	669354.5978369847	500640.07698810677	165039.68197039308	455757.7918754725	186188.45928308376	407061.9756337405	36940.80694799393	84679.75909497343	576977.3476121123	653885.0559739973	356615.4965529676	48951.66708860114	37724.96756643212	95716.6393081023	50980.40488986277	24652.288420703568	144743.83783865732	133411.37087271374	140845.12633948043	464604.97010387474	297472.14094328607	129256.35424166576	571195.9879943915
21441.079841485738	153602.0573784399	149782.08903884163	30966.752423010865	35014.36335718298	26074.581913838243	55685.90503539575	652049.201211883	494870.5717368042	154572.6235155867	440814.89796702686	181081.79745130747	390073.5544094442	35870.134539024366	83646.19296819309	573827.5388468796	626967.2873281047	307543.20419427217	48842.823820791506	36146.13094843447	90103.67298502846	49583.01909504557	23881.477042944716	132480.96354391373	130534.96973228829	128183.81128208985	448465.4468047361	241977.62915622577	122336.24935574947	562126.8902440023
20709.074245921136	124839.7008502443	144736.92283342575	29146.498887022066	35014.36335718298	25906.592034596106	55450.847804172095	631144.350097261	469602.83345717366	146594.3678364437	431372.29025029717	154271.8657605646	377546.275008508	33953.775113071	78449.09051378553	565443.7911434176	613188.0736603766	289593.9149632769	48842.823820791506	33419.97210059268	87636.7484514974	49583.01909504557	22930.86382960013	130028.01646823218	125051.7026822823	119098.72932980258	402348.82078767795	222010.93102208534	115740.21802640206	519226.2137486948
19678.411956286825	120672.9986879658	137322.3487482049	28964.495454902233	35014.36335718298	25906.592034596106	54497.00669103215	610897.778187305	433743.18331133167	138598.772097243	422078.7665474709	145232.442356067	377546.275008508	33589.077933287415	77082.52518586042	550411.5647979861	609372.7396482902	288865.0750928413	48527.87342645213	30142.029011337683	87636.7484514974	49406.9853686631	22930.86382960013	124036.33212691592	117055.71229834874	108199.92625759832	388336.7185491732	215632.95761141527	107832.35573889186	421199.74086654466
19678.411956286825	115177.88918179915	134883.7999799039	28964.495454902233	35014.36335718298	24884.978467343964	51690.848474672326	608706.7289084998	413995.0833186692	135626.0073403385	368776.28188467456	142154.8853481081	362612.58845293056	32499.21377659726	71354.9023644677	517513.13723904645	588305.752706171	279369.63481492084	48338.212492741564	28606.680235297652	84372.82684854085	48627.29153390184	22866.139344330935	116970.53868795166	107199.39740292076	104233.82015534397	373473.77716393274	201473.09146159494	101915.31075188675	379218.97448619496
19381.828666942478	109985.62400658334	134883.7999799039	28582.179064842458	35014.36335718298	23713.973768658805	47241.26390727235	600455.4449801373	389052.63106602937	135626.0073403385	362498.4047758978	135787.59578840106	358124.64393493347	32499.21377659726	67274.39754917377	499249.095615553	575580.8071827221	271997.33817928773	47929.78826357811	28058.63452798778	79570.91164942551	48627.29153390184	22570.6659169578	115061.76259588749	98639.83290975395	92589.39699812485	363168.895421736	182519.21808359466	99350.1002880261	359467.1099139586
19381.828666942478	106179.88684908932	125110.0742162756	28582.179064842458	35014.36335718298	22954.46792874559	40239.12130258973	583374.9914808173	367134.37045907526	133232.53598471364	338591.74300421774	131222.36148778076	350027.488578049	32499.21377659726	64692.344644024706	482523.9313423699	553245.2348767766	236968.24225336508	47929.78826357811	27360.910892989392	75973.08299983751	46720.76594810266	22478.480638324152	110714.2749249147	95595.6582488547	85260.41212308846	333133.2656541606	170030.62785722298	93479.92118980484	340964.8357942575
19381.828666942478	103568.66711642788	115790.87777099466	28582.179064842458	35014.36335718298	20873.81755825335	38858.984783194	554577.280473374	332749.49836208846	126313.80116423077	315797.3174781865	122580.69343375722	339032.6209725635	32499.21377659726	64430.074082923784	476196.8674861124	535150.8867994084	218191.26586976965	47811.33155835796	26649.218185186557	73255.56546917837	46720.76594810266	21395.13696286202	106507.26136749373	87655.85850242787	82914.10401884619	287110.2946972254	152455.31050949037	88908.7107597822	331692.6532444906
19381.828666942478	103568.66711642788	102266.52610526323	28582.179064842458	35014.36335718298	20448.01934479976	38259.84071547811	539422.1424370904	314016.8424111569	116513.67236777644	298689.96201772644	122580.69343375722	326336.67744397087	28007.83143635458	60863.0103569541	469717.25041827676	524601.2768680574	206476.91821264103	43504.10277096233	26649.218185186557	69650.62126041841	46720.76594810266	21289.52791332263	96425.16198157765	81038.44567463051	77569.27378660163	273292.1270824696	148452.4627344826	81241.19102637027	325040.17307330685
19381.828666942478	94931.16992115998	95770.34415908092	28582.179064842458	35014.36335718298	19526.76821303872	34993.22453724198	527342.3648694995	286371.8096543712	107273.03916280533	288009.9151432881	119455.83521648817	311870.83596413676	28007.83143635458	57824.0327549689	464457.51706528914	502176.7759340405	189901.59075547382	41982.648989196256	26307.40998650985	69007.94011547841	46720.76594810266	20587.835184949232	94841.00390290191	77590.37732217948	73336.47548361734	269299.0408361186	140011.97068928092	79451.82752448918	316443.4558724283
19381.828666942478	90902.67603693568	91666.74315509282	26075.493652731784	35014.36335718298	19129.885271615392	33521.48895184875	505359.87451776775	277962.9453276195	105537.01983081385	277205.7406575412	119455.83521648817	298027.0808410104	26325.62426308351	57409.59932613147	446084.85960345034	496515.7422498146	179726.78232676606	41595.07748309379	25700.55696070908	64993.53562463197	46720.76594810266	20587.835184949232	91997.09788014223	60390.80768178787	69980.6588213707	249281.51327232935	136891.85375832897	75833.51590855177	304649.45004256815
19258.927464605556	86620.75711273121	84796.16770664704	26075.493652731784	34952.698615127374	18500.23946014383	32463.762678385116	489761.69279780955	275799.5624353239	102062.42895082005	262142.53561118725	118895.774281641	289001.2893098435	24736.726864722077	57409.59932613147	420267.94354351884	452062.925314274	169537.3162839644	41586.37793562771	24986.79992026237	63622.226663887144	46203.175824373866	20493.061269708312	83886.08206343708	57686.369561068794	67967.07481927794	224187.35953125363	132873.6678247486	70567.23389605654	290269.6439238876
18778.661883554756	83387.95555284146	76572.55022012792	25720.246994510264	33976.16910729944	17225.539918731793	32373.404515558388	479107.41531515494	262936.1014435998	96695.42442740283	256377.95400002672	109137.05432914056	264100.486224191	23677.39631629145	56803.58503662136	383454.70472309244	446778.0763954386	157061.0287066339	41465.44586306049	24762.705146735247	62138.31352856092	46159.58589472907	20493.061269708312	69617.5659030953	50439.40681074429	65135.9302748491	208523.75366001093	126998.19178601065	68111.01362147793	277194.0300566526
18777.306108881956	80705.83922071604	71372.81827409471	25361.46104466199	33976.16910729944	16446.00694501131	32307.842930307113	451932.8489151595	230657.93150819206	87323.7334293172	226331.84394727205	104745.85409318967	257663.3864480177	22628.34170110076	54242.33306717398	371827.64210938546	429912.3687804802	150579.57397830227	41080.14419399835	24628.362364355704	61575.45118945831	45940.43400595842	20127.6933426279	58605.54009783936	47438.17601200035	63478.846258150734	202165.43664689065	115118.1949746135	61161.32547519896	273167.10062132584
18777.306108881956	77342.75368695815	71372.81827409471	24987.248443014054	32898.34605210112	15756.624498665286	31800.417227108115	412236.41597080446	227256.83208346993	85800.94753772735	218121.09602912932	97937.0572437004	257663.3864480177	20082.08491935615	54161.81582480939	368345.2909359836	419191.7668413268	137829.30669941675	40863.66484715676	24530.566537093833	61475.874267099694	45940.43400595842	20127.6933426279	58082.653270784074	44871.38484345744	60356.15903672061	192947.18481975584	108634.00567102275	55971.03491402817	258958.01751451605
18777.306108881956	66885.32901052333	61675.59057472839	24662.145265012514	31314.37918309752	15756.624498665286	31800.417227108115	400036.3921754392	219638.39321861285	75368.48223461879	192214.47614122095	90311.1234163482	247792.11892959263	20082.08491935615	52326.37468579126	364408.3370349914	397811.7220347999	122870.89082013535	40863.66484715676	23465.12790783035	61313.95362538936	45940.43400595842	20127.6933426279	53021.16127548327	39791.94984067183	56093.150495671136	173815.13982273304	105199.35862758271	53801.21544912432	249065.8665749473
18777.306108881956	60780.8538768162	58651.100647423904	24289.92098902854	31314.37918309752	13962.092456870343	31612.944656545907	393160.44843220524	213664.46156689376	74435.04113922297	178662.8710782532	85355.79452075878	231496.44314541167	19694.45230908731	51216.10521275933	361124.63936476805	387618.8505058931	116434.74888921462	40400.90443398594	23167.736727509146	60777.881449026434	45799.019894625104	20127.6933426279	47851.22685591282	37723.4243499178	46602.784909102855	162418.26594581766	97084.04011956528	53801.21544912432	238318.98086967543
18399.36284538105	59277.79119441657	56728.76498838299	23812.27175653433	31314.37918309752	13622.964871732549	31612.944656545907	341685.40025793674	199842.7800418023	66522.17093652155	161697.39951430907	85355.79452075878	214818.71508361946	19114.953638392264	50876.45378037856	330687.50284405344	377722.7202190026	109107.9646058839	39963.45603740415	23167.736727509146	59712.756199944786	44976.28083586035	19797.046355786948	42038.63478682677	36464.8605567143	42917.77769426159	151718.00249652533	89216.01839984544	53790.57200292736	223392.719126444
18399.36284538105	58014.351684585316	56728.76498838299	23731.327861683683	31314.37918309752	13560.10177239937	31501.396989567264	321235.3434071292	170985.26743487045	64147.46207171813	138328.2034335299	77082.75683761247	207443.65676767117	18619.45935618755	48556.319489461035	312565.00997169415	364006.0822721856	105728.59795634006	39842.310559331185	23167.736727509146	56964.30054637823	44523.36781515015	19797.046355786948	35794.6488045523	35936.0140425738	40225.255869663655	150614.3284768392	84402.70319060756	49426.45872166827	215391.86946150518
17875.633888444445	58014.351684585316	53744.81813886891	23731.327861683683	31214.605779105746	13560.10177239937	30851.010145500244	312121.38629579963	159334.91391700174	63694.71019182474	129650.66925454857	75658.57103476216	205600.74984448994	18129.679322605072	46828.24923006039	296879.28391389374	339143.82727719	103003.61940485882	39842.310559331185	22812.685762100074	55166.828664783156	44523.36781515015	19504.270014173333	35794.6488045523	34225.37493636545	36654.78637220968	142470.003523498	84402.70319060756	47856.84782981228	208121.98252734682
17680.877090191287	56250.02711516172	52215.24215719354	23508.701175058788	31017.964309149418	13371.178477704409	30564.705297171957	303128.37254319683	150683.63294536428	60726.0788017242	116095.72871064699	73559.3848102666	199323.91095362842	18071.30393749535	42880.4554411848	275244.1101390267	327907.0857457483	95770.70210787698	35409.174402750024	22812.685762100074	54323.52035523125	42823.24466159365	19199.75671830409	35359.97303567715	34225.37493636545	35163.79071207445	130773.50182944037	80346.44509804722	44134.08439566799	190207.5178806213
17566.348323553655	52416.49134665769	49855.51527206561	23499.21228032486	30490.929402494072	12421.12287103452	29586.43187382524	295113.90038037626	146725.73947962228	57434.62412430536	110912.06210542866	69987.23646701187	193338.2425398885	17943.628626910155	42880.4554411848	248211.99673612457	310655.0163850675	87745.34864434101	35409.174402750024	22208.48752909613	51891.00803831353	42348.62741760139	19199.75671830409	30379.62439291659	33266.39958834328	30549.026574730364	125269.67742839402	78192.28900355764	42611.03704449789	177402.8432165584
17566.348323553655	52416.49134665769	49684.8054527472	22798.55553838738	30219.47982114854	12213.859808976023	29451.927174840686	290719.2614220589	135228.63086835155	55297.43338145147	110912.06210542866	66780.45831898018	190627.59891440292	17943.628626910155	39482.29873579705	235418.68562248172	309542.7790501934	83212.93829726621	34977.97444166688	21685.12043999586	51132.07672586974	42051.285327005855	18852.17497431744	28182.206316325784	30999.321309484978	27398.5124932546	116627.73127574942	73815.60190097433	41533.32207030782	172483.69754917113
17566.348323553655	50961.92307551936	44092.58323700679	21974.213222134837	30219.47982114854	11260.470130613896	29360.903244108325	280956.54828340834	123753.37489420318	51400.26658442108	102597.57856291694	65480.03496034904	174111.72140026544	17938.98190071408	37194.49521409387	192864.8183562728	284815.97328562906	78643.81939346557	34007.49154491896	21685.12043999586	48439.199946813125	38307.355681711604	18805.698627176935	26715.773693575873	30999.321309484978	22499.377656238532	103960.04687617836	70708.99119649346	37877.8616756173	155676.83100177767
17566.348323553655	50752.02139783662	42134.52646562697	21868.478905267693	30219.47982114854	11260.470130613896	29360.903244108325	265258.82912842766	115899.02240557838	48299.20269276965	92911.85619437508	57519.88531575541	171659.08655292715	17431.088577447834	36793.65836740624	179643.28953872764	279530.70581154706	75747.6820092894	34007.49154491896	21629.260409458868	48118.903277034304	38307.355681711604	18737.49067559008	23245.631910758817	30412.727468113484	21780.189103840166	98598.61888959902	66733.60419358015	35603.36766038174	150886.2016819157
17519.115379474795	48834.96261560639	40886.37599329001	21868.478905267693	30219.47982114854	11260.470130613896	29249.981892151525	250214.65529793478	112434.98612033734	48299.20269276965	83699.24876783726	54412.90388244847	169415.99567277468	17420.568807740303	36579.82010913707	167306.70406401646	266741.8512221825	70545.46628451972	33864.56135062698	21529.731196069144	48118.903277034304	38087.39919287719	18621.66985645315	21982.781444273758	29390.789770178133	21701.915877808722	94255.64922631299	64446.032765388976	35431.259203608955	141852.1890146721
17430.76851693644	47706.70919215066	39558.877169999745	21642.26098113239	30026.74517101713	11260.470130613896	28847.405627386088	239683.06590251686	112434.98612033734	48021.48616817832	77571.48437288342	48674.22926466034	168005.3013246151	17420.568807740303	35597.767365835105	161588.88286303473	254153.88063803173	66521.60405502509	33530.82416038515	20910.25727708731	47763.122228549306	37624.420304928826	18319.230475637378	19675.03896495254	28397.348768748056	21026.835592941403	87100.81815781894	62015.35043055643	33751.06598975626	121292.05181001528
17200.641203011965	46971.14087903435	39225.4370918651	21642.26098113239	30026.74517101713	11063.679779414351	28014.92522649307	229460.235692158	107618.91760434734	46761.29288350493	66520.20879067566	47172.88926053551	150728.88174761686	17420.568807740303	35275.29635503599	153490.51080866714	219505.23221502514	62052.93176849669	33530.82416038515	20859.73575108734	47578.4686596075	36636.1782425981	18236.326266832355	19443.23491143758	27976.98448648564	20989.982787106586	83859.22622955577	61790.6383986486	33060.60344668929	113738.15715432476
17084.1883424538	46482.75147122419	35914.89170435209	21642.26098113239	30026.74517101713	10985.69517081113	27428.27398357247	221791.0128158118	94587.98353975588	46700.43721478405	59670.99790891549	46018.436327594885	144595.19937168498	17042.78680216231	35255.97229409998	145480.3289383051	213843.226694101	59566.41316529739	33214.225538906496	20552.630448689084	47237.379349355164	34835.74885185179	17272.7437006933	18067.185868970377	27061.37191855136	20978.359062071766	81349.60795435017	59413.044090530406	31421.199232958792	107900.25238846807
16987.647696920085	46075.38982669199	34150.00242675841	16332.485955960736	29144.091204744418	10985.69517081113	24467.675325965443	210844.15791055385	89192.04665342634	45350.187873191135	57366.8875302924	42030.472388669376	144595.19937168498	16956.54218024866	34906.12503081349	140473.00220620658	208226.02687675814	58154.60277185791	33214.225538906496	19941.72614958094	46493.56582013219	34769.15071430001	17150.405390380798	17352.53924357028	26717.3811069935	20978.359062071766	72561.36621162367	59413.044090530406	31421.199232958792	103652.32682917111
16987.647696920085	46075.38982669199	31683.093673276933	16332.485955960736	29144.091204744418	10985.69517081113	21382.178539763656	199716.46830656438	86821.33937759139	45350.187873191135	42914.2235843327	38644.76145020829	140013.908454507	16917.71767663575	34843.554950529244	132427.1444269232	197601.55555936103	56706.26952776053	33078.71881775484	19923.856100524463	46305.44525070966	33526.33964043841	17150.405390380798	17186.63054221223	21841.256592770373	20513.841275722272	65754.13806568284	57255.97563269514	30967.291561312188	98596.58674800133
16987.647696920085	45416.457472976384	31683.093673276933	16075.227182945682	29144.091204744418	10983.687634680737	21040.676452996857	179127.44388291857	84328.32004290263	45291.3258055991	39928.36281232144	36784.06853724009	131825.0905356393	16148.78719715542	34502.400345648035	117838.74411681088	181314.97010819113	56706.26952776053	33078.71881775484	19574.977645025287	46305.44525070966	32765.48773515324	17145.463378346023	16251.862001675643	21051.492132524014	20316.130661318828	52574.61326092809	56028.06924712317	30469.725647302737	87213.47955524978
16987.647696920085	44708.07863519144	31372.27999851616	16049.770716870587	28801.561940656917	10983.687634680737	19201.671341792087	169922.6332496008	80208.59864962628	44252.421488428816	36389.58356832561	36784.06853724009	127741.11341756038	16031.395773773407	34502.400345648035	116744.85123900905	161551.72839353612	56706.26952776053	32993.76047318521	19322.292215999765	39432.38883644425	32630.876104317733	17145.463378346023	15419.0379313163	20457.24524119372	20148.328246771664	47379.21862218052	54767.43732458182	30388.08963486034	86249.62448466169
16880.45107337842	44131.81116260949	30534.843304726946	15882.761580383049	28801.561940656917	10983.687634680737	18610.112177032373	167485.1008590066	78943.58854041815	44252.421488428816	33304.63485882392	34103.623878681785	121526.94614949312	15931.356859016643	34502.400345648035	112511.8839264853	147244.05667297787	55308.44416424983	32481.746227623276	19274.626812913284	38573.36998511823	32630.876104317733	16553.886643412883	14881.946939253427	20113.312380743788	19594.09146524529	38359.83605790807	53094.22169684973	30177.272896887942	86249.62448466169
16880.45107337842	42939.020585182654	30534.843304726946	15703.833674049707	28801.561940656917	10948.143372119048	18128.735810834663	161093.9085847572	73793.96747350592	44252.421488428816	31133.849455829517	31871.398674514145	117953.31844937937	15931.356859016643	34502.400345648035	106288.86525446617	135634.01754387032	54534.635972371485	22430.57036886582	19274.626812913284	36882.781273387016	32076.065800768734	16169.397373086404	14217.103557628885	19706.703454865023	18784.75377385853	31652.254326975868	49648.71355156509	29795.420081251596	82384.3791312363
16455.17331455607	38773.32262590452	30450.476200732635	15703.833674049707	28801.561940656917	10678.13115620059	17701.848828264534	154281.49200537242	69285.74391191015	44246.54678006924	27660.44594207471	30397.711644560368	113694.68993431376	15793.299114187568	34361.26429632227	100361.80308700835	121752.30587671927	49969.74739697994	21750.25096638274	19274.626812913284	36875.41933572364	31511.651593356157	15977.31379015911	13873.786347452518	19208.000814230832	18784.75377385853	30996.07967392839	48185.51041383712	23045.88259208832	76090.23064761827
16455.17331455607	37993.276907473766	27150.249175600744	15703.833674049707	28801.561940656917	10678.13115620059	17541.17449821725	147444.34187971396	66255.33551704448	44246.54678006924	25810.267150611315	26728.50649283142	111736.52393967376	15633.83429879912	32406.921351838984	99007.8469431554	110791.53294680534	48513.88509165632	21750.25096638274	19194.97009390372	36875.41933572364	31038.795676727266	15615.087215668991	13608.293578908542	18864.426424194862	18625.882910335622	28385.748743028365	46357.44853663536	22187.14963307168	74459.47392166377
16455.17331455607	36568.58739043028	25981.208126824866	15090.857971945296	28801.561940656917	10678.13115620059	16774.479573560144	143779.97487261906	61524.54719986384	44246.54678006924	23322.16216362908	26728.50649283142	110052.09259141353	15633.83429879912	31284.254697056913	81995.12043809416	103705.49814574765	47816.054408926444	21537.494784697425	19194.97009390372	36525.109352374784	31038.795676727266	15615.087215668991	13172.11728447283	18728.28266654285	18425.52478392853	27165.53936925128	43612.537888464256	21864.43741653914	72923.67458047166
15614.91736470498	36129.77611661505	25564.79074353312	14427.074790061135	28319.142746972946	10678.13115620059	16175.883311464957	136253.48434304682	58396.69655575289	44246.54678006924	21608.444886427278	25218.39665575083	102537.0948928405	15395.226936768933	29937.7399758302	77662.26336503729	95756.5012768453	46490.48193155115	21179.571933573752	18565.057336916245	36510.26771939852	30239.09221978129	15485.858324245562	13172.11728447283	18728.28266654285	18358.678633084775	25668.208786987867	42323.078747980406	21864.43741653914	72407.04291862973
13558.147580870034	36033.637653717575	24658.85679189034	14211.127937671678	28319.142746972946	10678.13115620059	14855.95988859986	131553.52679804043	51900.36738444549	43639.301437641	21013.170392654392	23493.025419928257	96877.3359657056	15234.467830755373	29780.537640558552	76732.72552601079	90472.5691183609	46490.48193155115	20913.583105702433	18262.773450895413	36128.193140089585	29631.455844566706	15333.668694845208	13046.234691603664	18728.28266654285	18181.275653112287	24375.0108814005	41631.38901790866	21864.43741653914	69499.02246385091
13558.147580870034	35823.33026212872	22667.199128127555	14053.21985711682	28319.142746972946	10678.13115620059	14538.944174994469	126624.39717760547	48677.91734658266	42562.790602157445	19020.317377888983	22755.620654290957	96877.3359657056	15222.445829433758	29355.270286735788	70411.62028637045	84195.43913014555	43479.37448987568	20892.86585008161	18145.35190639573	35394.4977825559	29631.455844566706	15333.668694845208	12932.182909211077	18728.28266654285	17944.495015503846	22299.2784314417	41493.11173957102	20048.502263279857	65904.99452164618
13558.147580870034	35337.04051175715	22653.27398891923	14053.21985711682	28319.142746972946	10678.13115620059	14538.944174994469	118123.86145195932	45568.972944340145	42348.0461167345	17141.18696504249	22173.323060092047	93781.71775133126	15222.445829433758	26728.692329944657	69862.60747295523	76029.06427038477	41868.93781046462	20156.279070235112	18145.35190639573	35059.50007184504	29631.455844566706	15113.97315412988	12541.863908474435	18728.28266654285	17883.103927588316	22147.478128539904	39959.45668741955	20048.502263279857	64198.07996327202
13558.147580870034	35106.32924902057	21536.081936815095	14053.21985711682	28319.142746972946	10678.13115620059	14538.944174994469	118123.86145195932	43922.97983567556	42033.93468113191	16796.801597997262	20328.79260579644	92168.52115952074	15222.445829433758	25742.254876674255	65129.87076955814	76014.44905875516	41868.93781046462	20156.279070235112	18145.35190639573	35059.50007184504	29537.892047229514	15113.97315412988	12419.954878145467	18728.28266654285	17844.383257164754	20855.37665874463	39034.077376007015	17456.865035098253	62915.24791916121
13392.192716487687	34282.404065537004	20071.61291361231	14053.21985711682	28319.142746972946	10385.304769276869	14214.145077640447	113781.47383812637	42450.85653929784	41560.795481928246	16080.803085469333	20102.16169363601	86284.67586987122	11663.514864687108	25089.773657683967	60359.808890610715	71200.4406421349	41467.2480115334	20117.000368940742	17665.507888917367	34440.787151727454	29414.249592956163	15099.539022092158	12419.954878145467	18470.338828801556	17844.383257164754	19453.94875392605	37758.936758828895	15047.779512106936	59313.32551752286
13364.796406859175	34095.49697997702	19225.519262259924	13422.842211365827	28319.142746972946	10212.835960111726	13657.050913107658	102372.26525155456	42450.85653929784	41420.489852783874	15770.684859091205	20046.086088835767	80865.95255829212	10588.699655235876	24852.752058269183	57971.52514578992	70692.53802137815	39696.79057279877	20014.562656534647	17143.396008742537	32784.226382066605	25654.069594673318	14972.116941759698	12419.954878145467	18470.338828801556	17829.788341108106	17738.213638856287	36780.41973992305	13398.59405797473	57285.955474167735
13364.796406859175	33499.972119034064	18516.468307693714	13205.574435046688	28319.142746972946	10202.418326560699	13160.917108433601	95136.75397150047	40051.66656621094	40498.34852032078	14197.266125217506	19795.535202374358	77287.11835925745	9746.010892837587	24420.50750159674	54515.11799462271	63177.152406541565	38486.83530525029	19182.80627054257	17067.272259425925	31092.87548182038	23813.569609259568	14504.909231024689	12296.751554319027	18470.338828801556	17752.604907796267	17107.085547946655	35245.967290512875	12695.434900184911	56396.18341921211
13350.422287104611	32865.81698646821	18410.81491157806	12468.896960131795	27947.152607105356	9765.237892506815	13160.917108433601	93522.4997093633	38517.11441626989	39963.351937914944	13601.23559441269	18357.464043547763	74174.17888599091	9715.452447479882	24214.152315202544	51494.19131463567	57707.40030210368	38486.83530525029	19057.284504487845	16304.555091763517	31092.87548182038	23813.569609259568	14483.280233911672	11773.24065203515	18312.802974930375	16694.189330577952	17107.085547946655	34438.603303300966	12658.190464352534	55003.24289703012
13075.786407181753	32865.81698646821	18298.15421150967	12468.896960131795	27343.229360116457	9765.237892506815	13160.917108433601	92103.53867703563	37377.19074451467	39835.848222148146	13493.364754329763	18357.464043547763	72176.264760876	9465.569264589823	23316.615263794567	49064.36003204378	50761.79562310261	38384.56674695127	18285.997324650427	16304.555091763517	30007.656286153124	23476.142857941857	13985.273703695428	11499.621200928816	18283.805431066394	16694.189330577952	16901.617528154267	34438.603303300966	12619.046231863096	53688.3756459577
13075.786407181753	32611.219379275903	18078.768460282146	12266.7799533553	27343.229360116457	9765.237892506815	13059.980976622246	89825.61635827662	36665.15931185396	39708.81280473942	12654.215045655183	18297.167208411513	69550.68066464613	9086.454232582315	23050.25748963485	47274.381970812545	48557.74736027157	37818.32808379475	17081.510311196358	16121.530133751075	30007.656286153124	23280.84745015899	13774.069928322424	11423.518004494994	18283.805431066394	16461.15884985504	15907.135712624218	32860.04398456592	12619.046231863096	50705.167209679945
12676.90851949641	32611.219379275903	16407.13455406147	12263.881711885893	27343.229360116457	9701.776143902065	12961.848408220252	86729.9694592384	36531.97964551868	39321.62340298403	12654.215045655183	18192.20085891747	67688.05028492735	9086.454232582315	23050.25748963485	46276.507230219686	43618.515202571376	36721.845357679296	16945.570565046728	12277.041751296198	29557.620617896475	23117.180357410078	13570.240949770665	11246.394284036418	17846.66133438291	15952.14068094995	14435.578377857531	31846.707529989668	12292.458900614929	50705.167209679945
12364.701879324115	32611.219379275903	15001.884153844334	12263.881711885893	27343.229360116457	9701.776143902065	12694.787491924028	83293.75165555801	34942.723054941154	39120.94699702431	12654.215045655183	17285.34861104377	66224.31500873147	8996.497212904731	23001.48349962735	44912.13343844873	37820.542935466074	34474.97819620732	16777.469189644697	11310.968456849772	29253.438377207724	22945.09933649096	13539.43794657112	11224.309303771684	17714.56768689443	15602.011091945762	13570.913517974119	31782.581450369977	12292.458900614929	49937.46760998529
12364.701879324115	32260.511760015648	14994.081762734457	12263.881711885893	26836.28889732869	9681.989595734942	12563.700825623342	78248.0154026778	34025.08816488839	38700.028271044284	12654.215045655183	17159.184485476257	63725.52257870958	8945.065278188638	23001.48349962735	42285.78429667093	28341.221099476264	34014.84943708581	16742.366155982643	10678.915095471222	29253.438377207724	22709.459225939285	13296.226618298417	11166.37218156688	17714.56768689443	14995.778441866925	13366.665644335619	30186.783149501498	12292.458900614929	48570.29096916188
12265.326612107634	30653.84605241628	14994.081762734457	11880.280400312502	26836.28889732869	9681.989595734942	12178.560552383915	75091.58175191795	34025.08816488839	38363.29865120916	12540.05096291949	17159.184485476257	58722.89206803616	8945.065278188638	22832.030708639224	41978.57024915244	25839.15373022653	33734.995461688486	16334.3202829497	10678.915095471222	29095.424996045775	22645.108479676466	13296.226618298417	10978.449470337044	17714.56768689443	13956.867831203246	12693.478604457578	29283.51789504398	11861.261373658188	47231.70216610124
12068.404230913444	30328.33013720835	14151.125736338818	11454.664304319507	26658.96514887294	9681.989595734942	11942.274699106674	70981.97857849697	33732.31299108475	37881.92447706661	12271.896543390103	16536.285232503313	54311.23032596365	8849.11012544395	22832.030708639224	40687.3781791415	25153.694925246637	33342.00053227111	15869.411119812634	10678.915095471222	28961.15199349347	21892.45876195179	13190.242070764803	10641.786554593396	17714.56768689443	13765.153864657917	12660.992730281754	29141.84025201756	11756.86915922098	45798.30431271028
12068.404230913444	30286.437594927185	13892.157885847764	11406.74360346921	26658.96514887294	9681.989595734942	11848.123702166853	69777.73601065551	32630.613967106558	37593.593129477515	12271.896543390103	16536.285232503313	53570.86306070681	8849.11012544395	22706.93886367232	40519.96050559498	23780.859905886206	33096.4981006701	15392.580460527643	10388.249458165714	28354.32721231879	21617.131065436937	13177.063255801053	10605.043256545361	17714.56768689443	13565.37200829242	12508.811855129594	28450.306637565973	11756.86915922098	45340.73003814206
12041.128641254509	29444.50599502267	13854.3561151104	11350.133915445593	26558.75377527205	9681.989595734942	11714.62346020572	66722.85242426881	31264.038542344766	36866.062166604344	12163.1915839467	15213.251619813658	53470.752129320244	8826.792098762115	22539.5195651282	37657.29225868159	21973.02791971793	32136.08887457307	15052.687903470172	10349.704451000962	27741.22572337327	21597.021471036096	13177.063255801053	10552.985116330301	17684.056104025593	12828.764947686825	12322.793107113559	27987.812455942232	11337.808303464903	44472.504598080195
12041.128641254509	28529.596524751545	13537.244781931817	11036.575360170891	26558.75377527205	9582.575621621821	11392.475756766955	65731.37284326197	31234.82713915898	36523.614997569915	11974.573771805906	15213.251619813658	50297.09822801291	8826.792098762115	22531.444554990518	37138.423245472644	20568.245672710236	31463.974470592886	14360.602146708368	10349.704451000962	27459.865075764967	21597.021471036096	12959.94008402369	10426.367734468944	17072.642157047976	12640.755335509577	12319.963779303143	26607.830504001853	11337.808303464903	44205.26849107398
11846.135950131913	28409.35133263372	12873.99766793503	10332.849777581372	26558.75377527205	9582.575621621821	11285.45227744786	63773.44008761446	30966.923737383386	34229.35563183566	11974.573771805906	15153.677588849367	49892.604326636414	8645.175705527661	22360.043757811094	37138.423245472644	19009.730780748632	31160.9464148151	14108.417693972931	10263.559814176971	24624.232764267446	21234.65014254804	12959.94008402369	10426.367734468944	16802.341083094005	12640.755335509577	12319.963779303143	25973.54800320737	11300.796231781847	43681.79005765586
11825.8620316063	28362.449467828115	12873.99766793503	8908.374048659796	26558.75377527205	9582.575621621821	10833.584033792386	61999.47780299443	30793.80085939441	33460.38387233473	11974.573771805906	14388.270115790074	47134.676542209934	8645.175705527661	22317.865797261038	36066.42225270105	17319.26124164411	30863.16414741816	14108.417693972931	10103.271482670716	24458.240675056142	19408.5419181773	12959.94008402369	10426.367734468944	16600.225309859896	12374.440907942855	12319.963779303143	25705.75470218168	11210.246389440887	43362.69687333811
11756.15885566222	27836.741025590072	12164.672211940539	8394.934811925685	26558.75377527205	9537.256536056257	10746.78615847924	59875.798722495805	30532.80866894158	30348.07458907643	11314.778334043665	14050.74721938979	45863.011751138554	8645.175705527661	22269.23109635379	35260.45930260206	16821.159195922868	27244.582565322722	14068.242765939482	9908.995350882964	23970.659722067474	19225.249048551766	12959.94008402369	10291.340199063443	16519.738449029395	12176.465747563714	12191.00783879474	25417.551341807135	11210.246389440887	42810.63877839126
11756.15885566222	27678.85679210137	12164.672211940539	7945.861096273014	26558.75377527205	9537.256536056257	10594.527543971144	58117.39556835347	30244.072135858976	30184.101983777968	10976.024732483536	13703.616251000693	44669.427727684306	8615.624422736586	22099.395618702893	34536.80168075106	15939.77560474416	18915.321315997175	13904.537688094957	9556.666696090833	23213.029130833183	18782.061102801366	12959.94008402369	10123.590692177664	16230.06198128732	11274.108715785693	12053.921312101073	24891.29491853836	11196.85855136731	42698.54414170814
11705.569177730298	27673.22857396982	12048.662644131895	7945.861096273014	26558.75377527205	9537.256536056257	10394.619247335313	58117.39556835347	29945.93518491528	29614.198988838405	10823.633819306766	13620.14894715825	44242.16945582506	8615.624422736586	21661.188536508478	33698.1526394113	15939.77560474416	16019.164200731166	13683.647036389599	9556.666696090833	23213.029130833183	18456.81720673669	12959.94008402369	10101.622223521543	15583.833897244898	11147.713449671606	12019.393032560081	24793.80894619753	10921.84248336593	42330.92696777445
11705.569177730298	27296.42925740414	11916.35270875374	7945.861096273014	26558.75377527205	9537.256536056257	10394.619247335313	57939.68090703881	28998.361692912633	29614.198988838405	10823.633819306766	13053.554352660261	43196.93204521391	8615.624422736586	21467.187236264745	33523.292892081176	14982.142354611873	12968.49443774856	11604.688745561749	9537.93096646481	22629.995227035757	18315.547631637444	12959.94008402369	10065.052532451471	15173.179121670417	11147.713449671606	11703.710702140663	24292.144452061682	9599.093934631754	41724.52645472052
11633.18573416305	27296.42925740414	11916.35270875374	7945.861096273014	26558.75377527205	9411.515071306685	10285.469474624133	56996.19933919971	28934.115656697075	29614.198988838405	10558.4097444994	13053.554352660261	42923.32276944715	8615.624422736586	21256.323034476125	33374.67560207259	14899.03084088689	11784.927939337382	9636.103087561016	9463.513968225998	21970.57673026246	18265.54634639671	12893.475206981542	10065.052532451471	14917.185803007886	9894.16061856327	11515.258096423328	23868.24117561768	8763.379166586175	41341.946128903015
11179.680995913564	26954.350664642272	11778.544533289743	7867.523286840413	26558.75377527205	9411.515071306685	9847.211846226088	56996.19933919971	25645.4965465798	29614.198988838405	10498.582544363013	13008.00310159416	42665.38114929826	8566.932850200526	19986.12411511097	33374.67560207259	13876.923436383788	11353.096299043094	8715.78614529785	4518.141528512142	21668.43101987664	18265.54634639671	12858.377212434669	9845.364714941643	14664.118830065105	9074.004956757803	11365.667948133938	23601.895259565226	8763.379166586175	39421.76373664875
11112.787268356495	26634.12231962841	11778.544533289743	7867.523286840413	26554.369381171047	9411.515071306685	9499.213050615013	55708.59085996091	23854.940153808668	29614.198988838405	10321.771733259211	13008.00310159416	42620.418854573225	8520.227128321054	19353.770619150644	33027.04865570595	12816.059769385118	10612.40361044513	8125.647815454941	4219.367787126304	21349.425374127557	18044.11769942428	12858.377212434669	9660.215006769711	14527.777159548357	8938.232876097012	11365.667948133938	22856.953675613047	8560.186371770847	39307.773030800156
10786.105238199407	26490.911881379605	11778.544533289743	7867.523286840413	26554.369381171047	9280.84622714067	9375.98527732075	54699.659120142656	21072.489488796058	28852.116635200055	10209.855907778796	12825.871631281589	42307.44340361628	8520.227128321054	19218.0656207744	33027.04865570595	12445.164975610183	9457.902914200968	7528.462317742371	4219.367787126304	21349.425374127557	18044.11769942428	12732.111985779597	9074.72329293389	14158.311137785542	8938.232876097012	11072.382246264302	22856.953675613047	8477.655451013854	38830.3250166478
10786.105238199407	22849.699418294796	11523.937346717226	7867.523286840413	26554.369381171047	9280.84622714067	9375.98527732075	53171.657943526305	19559.334459949147	28107.831054360868	10123.253865968616	12709.812201979197	41805.48134455639	8520.227128321054	18658.97085868835	32734.195861308803	11950.75561073704	9056.670450461588	7477.933670575545	4212.479122663389	21349.425374127557	18044.11769942428	12556.541201976497	9006.48218625872	14158.311137785542	8935.549553350524	10969.396951322116	22590.422040918267	8329.783296538464	38351.26079975024
10740.125300875006	21604.336754939606	11498.915098789988	7849.0156197277065	26554.369381171047	9280.84622714067	9375.98527732075	51903.187580971666	19229.690518100673	28030.835529295116	9916.031375247177	12640.52487612679	41409.34298278296	8409.7306586263	18271.51310176104	32405.92441579514	11166.211655687217	8795.737442050304	7424.01625370435	4065.621636144022	21100.837535343882	18041.241551732157	11149.253078302729	9006.48218625872	14109.809885805511	8935.549553350524	10747.481953375804	22459.8292085023	8146.376280047701	38351.26079975024
10740.125300875006	20294.861151735182	11401.07644915134	7849.0156197277065	26554.369381171047	9280.84622714067	9375.98527732075	51040.904822945915	18857.894369250404	27779.543702132218	9171.109429451404	12607.458446889017	41409.34298278296	8409.7306586263	17877.392861430373	31469.393473165073	10684.961278508546	8320.251189292034	7424.01625370435	4065.621636144022	21065.4301058584	17942.23910670433	10360.232928767795	8953.425866134152	13883.861356339672	8701.349982792974	10474.72857324255	22225.397296228137	8146.376280047701	37804.31989969795
10740.125300875006	20178.5536232765	11262.756686167733	7849.0156197277065	26554.369381171047	9280.84622714067	9375.98527732075	50872.26990725761	18603.850714939013	27779.543702132218	8904.8877814838	12468.052572513227	40927.52492641915	8310.587152366064	17792.551426916067	30297.466548129185	10296.095854158291	8320.251189292034	7376.338874411323	4065.621636144022	20966.44091369723	17782.4600412024	10231.695396669778	8911.058377685733	13883.861356339672	8701.349982792974	10474.72857324255	21998.53505452775	8146.376280047701	37291.88332446038
10740.125300875006	20178.5536232765	11080.145023370376	7849.0156197277065	26554.369381171047	9280.84622714067	9375.98527732075	50607.10025835668	17998.071381046026	27759.772383133877	8904.8877814838	12389.435237259948	40472.997837972056	8282.607415986695	17607.304965372376	29944.91897639099	7603.87566710276	8223.066625217527	7371.139724554454	3944.7307008336256	19692.13087771232	17496.649756204388	10226.728000305913	8911.058377685733	13883.861356339672	8701.349982792974	10474.72857324255	21877.586197480876	8146.376280047701	37005.452859376775
10585.881421611866	19442.019543433606	10862.21756681223	7849.0156197277065	24424.524131945414	9280.84622714067	9375.98527732075	50133.2004048739	16501.200881852994	26643.849103537403	8712.752515811584	11827.852052040138	40224.60985053812	8228.629279524737	17607.304965372376	29362.496925218093	7359.0499692997655	8223.066625217527	7316.55131601914	3857.479729251074	18803.44603918207	17362.46482582108	10226.728000305913	8911.058377685733	13761.439035335059	8638.333441628458	10455.483218713995	21607.583374927934	8146.376280047701	36825.668969083905
10581.41174116205	18589.300862391527	10832.612058045026	7790.407438345909	24424.524131945414	9280.84622714067	9375.98527732075	49399.05034452141	16361.361592374818	25457.029421172712	8681.661575096517	9442.554913101458	40101.970796436064	8196.243268694201	17607.304965372376	28708.066562044914	7223.4470056789705	8089.377430251334	7250.485678939447	3847.2828667404046	18737.119494997958	17362.46482582108	10169.436284049589	8909.069160848221	13761.439035335059	8638.333441628458	10455.483218713995	21607.583374927934	8146.376280047701	36526.57984321242
10581.41174116205	18193.105292056083	10593.762409257277	7790.407438345909	24424.524131945414	9280.84622714067	9375.98527732075	49061.474175261435	16274.835558289658	25230.108708557924	8585.497417307997	9433.496889149314	39488.59025114612	8196.243268694201	17607.304965372376	28708.066562044914	7223.4470056789705	7734.202490083167	7219.99162869955	3777.3665899419966	18380.575679809503	16680.191678126183	10043.99416609586	8859.641844145484	13691.788034837386	8638.333441628458	10455.483218713995	21515.277099591145	8146.376280047701	36199.018023992525
10581.41174116205	18033.689807317878	10442.16354148382	7790.407438345909	24424.524131945414	9280.84622714067	9375.98527732075	48991.822538466295	16274.835558289658	24866.185821768337	8480.603916256288	9137.864488105886	39315.468819080124	8196.243268694201	17041.843779565406	28606.558547509638	7223.4470056789705	7333.589827157972	7219.99162869955	3777.3665899419966	17601.741445585794	16518.74884194486	9761.336667230731	8783.48640740914	13648.277613962988	8355.729793511106	9232.864644727091	21062.3620428877	8124.36295996881	33427.191421045136
10527.15867987341	17281.73461904514	9515.091509746695	7784.130484533702	24424.524131945414	9280.84622714067	9330.167376692352	48903.6316758686	16205.932987351494	24704.714739787298	8356.555803683737	7857.490375025236	38882.03552644197	8182.15231036025	16316.857509614401	28554.113973589905	7223.4470056789705	7080.1135842641725	7169.858399902465	3644.4598330207136	17601.741445585794	16510.52511567268	9384.32975855135	8542.601755931564	13648.277613962988	8172.38519161357	9105.960389652606	20254.934930360607	7978.857326239462	33182.15125079556
10527.15867987341	17153.5545270102	9320.522694031406	7610.89640891196	24424.524131945414	9280.84622714067	9145.397537130648	48814.06115246579	16197.24633426374	24233.968780938776	8278.81115601594	7559.228008974826	38376.915103719206	8182.15231036025	16316.857509614401	28138.233609817285	7081.236461762797	7009.479181790868	7116.602328497012	3644.4598330207136	17601.741445585794	16288.549982078022	9379.024569768215	8542.601755931564	13638.01550261236	8167.858557479891	9105.960389652606	20011.540697311622	7978.857326239462	33181.86149474754
10527.15867987341	17059.62570287454	9271.745607597402	7504.505436822157	24424.524131945414	9280.84622714067	9145.397537130648	48814.06115246579	16197.24633426374	24088.65426056781	8278.81115601594	7559.228008974826	38156.2798819826	8024.161129186964	16282.839964528359	25346.47149081224	6972.728019301061	6863.037329905265	7116.602328497012	3585.4251845817826	17411.59236911487	16235.43933047108	9247.671054678289	8542.601755931564	13606.781007599708	7296.269236886065	9099.466441820732	20008.141331870982	7928.795664669321	32841.32686836065
10527.15867987341	16472.004135469222	9203.415780675361	7504.505436822157	24332.26565987814	9280.84622714067	9145.397537130648	48330.95170581858	16197.24633426374	23944.560232385244	8224.424418306866	7559.228008974826	37738.697131838264	8018.624301553102	16000.070835052395	24989.627120054312	6085.220168703395	6599.297385095664	7116.602328497012	3585.4251845817826	17411.59236911487	16112.787493961347	9183.517858345691	8542.601755931564	13440.809935264257	6749.179853257942	9038.571478819831	19499.00903847071	7928.759487482574	32625.254247912904
10527.15867987341	16156.708930024231	9203.415780675361	7464.659198725333	24332.26565987814	9280.84622714067	9072.337127600767	47674.1045957114	16197.24633426374	23768.49590223879	8018.165863207105	7552.535639058711	36909.975953635	7997.722440003234	15602.142402310967	24652.15975506346	5471.614247545036	6454.775963336652	7116.602328497012	3560.241720284777	17340.556250568985	16112.787493961347	9008.061096713016	8372.930575216616	13344.29138143254	6749.179853257942	8969.590539066237	19050.772966207882	7887.530545640999	32454.605562941135
10453.53624139206	15929.937495060409	8995.972988421141	7460.86482317719	24332.26565987814	9252.159377166345	8965.324928741982	47336.01903247205	16085.959061731592	23647.082713538126	7871.2318619253	7552.535639058711	36515.223635180286	7997.722440003234	15395.171072873998	24384.11323045868	5352.8430468821325	6338.970681323209	7052.090331414249	3560.241720284777	17213.271342627657	15976.059895170227	9008.061096713016	8263.502412607813	13109.269869511314	6749.179853257942	8940.005226382771	18873.589144649035	7699.636299821168	32275.25144823169
10399.267121755607	15719.909568577506	8995.972988421141	7334.622461630787	24332.26565987814	9196.259685213136	8939.337973029995	46405.56313731935	15779.366101402775	22997.418584002044	7846.7221164539515	7535.700329071538	35292.2014416118	7960.24363680313	15348.231119379965	24366.720411188435	5352.8430468821325	6278.802542327388	6709.947716398057	3560.241720284777	16980.333606799213	15904.016024850354	9008.061096713016	8263.502412607813	12827.085650855572	6614.527075537646	8489.871773009214	18597.848157767305	7664.062721270304	32195.50123002571
10399.267121755607	15719.909568577506	8995.972988421141	7284.598313330818	24133.26681351459	9066.2940709908	8939.337973029995	46172.34003250309	15497.456359081389	21360.229731979805	7283.98212683011	7308.3781778535395	35202.59694890348	7900.625144713002	15253.03244269247	24330.03517046412	5272.478024511516	4903.610794614437	6668.814656737963	3560.241720284777	16762.019991479392	15804.76591547576	8916.323221836647	8263.502412607813	12736.862824832962	6442.990929913368	8465.105979677515	18597.848157767305	7664.062721270304	31729.01466873591
10399.267121755607	15596.606868445015	8995.972988421141	7214.790417724878	24133.26681351459	8842.486058216706	8939.337973029995	44250.15902694298	15466.329864869767	21118.85479709821	7272.208346953286	7308.3781778535395	34873.10241159228	7900.625144713002	15253.03244269247	24150.668705178126	4983.724261274707	4538.660766665403	6668.814656737963	3560.241720284777	16714.277274985594	15804.76591547576	8900.081357457468	8217.135840828603	12638.394511528004	6442.990929913368	8410.465485262379	18525.63062938378	7664.062721270304	31198.506968715865
10399.267121755607	15370.260993902537	8936.013277532253	7214.790417724878	24133.26681351459	8340.537480563846	8242.522502665668	43722.80056383235	15274.796662561945	21111.06231024937	7272.208346953286	7278.465882215778	33126.413528700665	7900.625144713002	15253.03244269247	24043.603999318868	4911.425761486846	4538.660766665403	6577.09785623102	3560.241720284777	16556.14528148997	15711.09046891411	8713.319221357813	8217.135840828603	12482.651667001155	6437.438318076696	8335.341575012826	18442.218579832923	7618.634327321805	31018.981918920384
10306.900609585991	15300.985764213305	8633.724192616715	7214.790417724878	24133.26681351459	8259.784343858644	8037.046624478014	43721.20738619801	15274.796662561945	20673.220609507604	7208.490780672299	7278.465882215778	30502.260066211446	7900.625144713002	15253.03244269247	23983.260717344623	4910.430512222826	4460.549572097376	6577.09785623102	3560.241720284777	15902.727181126847	15586.113928750823	8642.148140899779	7932.056621152181	12442.438313989516	6290.11686392692	8113.434371514508	18300.36218576733	7618.634327321805	30485.2688657056
10271.10194169651	14973.383738725011	8526.97766767421	7214.790417724878	24133.26681351459	8259.784343858644	7878.711096267967	43174.42638291178	15056.149427220742	20578.14792525621	7052.805754524819	7251.243434607659	30069.15706967722	7900.625144713002	15060.559853095097	23904.730581519514	4910.430512222826	4460.549572097376	6577.09785623102	3543.362534013363	15264.248949917346	15553.80527492666	8504.277906876367	7771.830193391923	12220.033822878955	6184.409149985079	7283.683840430935	18016.482533346934	7558.773638594563	29837.506570615904
10223.863950472103	14089.923071005262	8255.322971292055	7214.790417724878	24133.26681351459	8176.790907852115	7878.711096267967	43064.038535330845	14939.631594814065	20505.31931486464	6981.598260161325	7232.494546101412	29183.728912399132	7879.988110633332	14981.995952789384	23800.48307906896	4910.430512222826	4460.549572097376	6577.09785623102	3543.362534013363	15072.351317418044	15553.80527492666	8384.475188913599	7742.410529240429	12220.033822878955	6184.409149985079	7283.683840430935	16677.51257990243	7534.390392559491	29729.221791203265
10146.726362492389	13671.364214614267	8028.0145732951205	7107.933631922281	24133.26681351459	8176.790907852115	7878.711096267967	42949.983925788714	14679.583043495019	20044.517361982395	6981.598260161325	7232.494546101412	28779.43795042277	7802.014076733814	14898.654556928139	23720.108882008888	4862.658762454314	4226.161592535636	6541.403575886117	3543.362534013363	14972.372005158331	15553.80527492666	7786.92920692237	7648.568303550046	12220.033822878955	6184.409149985079	7047.513533940616	16405.356992337074	7534.390392559491	29533.840572759793
10146.726362492389	13142.926335151362	7941.908555446385	7107.933631922281	23914.70820734568	8155.456103334494	7861.99930994484	42578.58028812239	14454.897129615687	19296.233310100288	6825.036957738819	7232.494546101412	28754.054367053843	7592.632318325903	14759.00463678757	23551.80387224906	4862.658762454314	4190.165134801957	6525.856202841622	3543.362534013363	14717.55273654316	15547.162236310207	7751.364771590424	7588.7987127043425	12201.054167406728	6170.3273342206185	7047.513533940616	16144.03517200218	7517.897593864562	29289.52900818866
10146.726362492389	12910.822004582484	7941.908555446385	7107.933631922281	23914.70820734568	7875.729976810715	7861.99930994484	42578.58028812239	14253.720907450497	18811.246798311262	6585.011829306862	7110.977794132885	28566.716097617376	7520.485609902522	14627.993820991767	23436.652555542	4628.943779156259	4130.5285457698865	6525.856202841622	3543.362534013363	14578.27780326276	15149.327738523125	7751.364771590424	7552.193615446116	12079.165127569062	6170.3273342206185	7019.239850485267	16138.468497264415	7517.897593864562	29084.859252525042
9997.177823518843	12809.715004985052	7785.5482517742075	7098.3679686826	23914.70820734568	7687.738614991609	7861.99930994484	42359.60659849245	14030.08006362594	18310.22914416097	6345.060103971207	7046.017753164282	28139.404658560583	7410.567529144128	14590.79323623632	23268.890847244624	4577.651851865708	4087.509648045884	6525.856202841622	3543.362534013363	14540.311219509898	14902.249558074098	7751.364771590424	7486.954606399569	12079.165127569062	6170.3273342206185	6922.731385999226	15289.376799213605	7426.055762350797	26999.002792526448
9982.944180045242	12565.547561686268	7749.151215572048	7007.928506649369	23914.70820734568	7687.738614991609	7861.99930994484	41951.26219447816	13966.663134434453	18168.851085991144	6345.060103971207	6975.779163218706	27459.414953020325	7385.6956756622585	14455.17215465157	22907.493175109958	4577.651851865708	4055.4664907039332	6525.856202841622	3543.362534013363	14418.99959345576	14478.350683396337	7726.242546380996	7348.403977342001	11568.438554648063	6158.343838286193	6922.731385999226	15164.135424966229	7419.691445484951	26653.603092620688
9982.944180045242	12212.247402994682	7645.048654679412	7007.928506649369	23860.747525826773	7687.738614991609	7861.99930994484	41692.86088421101	12984.829006147924	18168.851085991144	6345.060103971207	6972.29635418828	26688.922698716	7385.6956756622585	14176.474518944873	22495.5752885981	4529.2523666299985	4027.4450988995804	6502.287162645325	3543.362534013363	14309.019667123186	14199.63769256587	7660.929716580347	7258.278103270908	11186.707454088388	6147.425521447204	6922.731385999226	15025.915198675977	6788.802889676177	26601.036461196225
8876.769839183607	11964.932188149807	7271.818292985976	7007.928506649369	23812.365549538656	7687.738614991609	7861.99930994484	35573.78819964726	12144.83097796657	17865.584895263553	6344.489823037014	6972.29635418828	26553.542914865444	7385.6956756622585	14055.458999675151	22074.493751901922	4529.2523666299985	4027.264904497759	6502.287162645325	3543.362534013363	14191.65928382332	14015.887340951791	7555.88847513626	7256.3852699447725	11186.707454088388	6106.818611840705	6922.731385999226	14871.551335050433	6739.439160592695	26509.497362999893
8080.6890069655965	11288.849571311084	7192.7619121301095	6907.35240743235	23812.365549538656	7340.000311511385	7749.580434991345	35240.3013889092	12081.30406414729	17823.565359592907	6344.489823037014	5464.8675906826	26457.37940467892	7385.6956756622585	13721.810792657732	22074.493751901922	4456.649997705113	4027.264904497759	6502.287162645325	3543.362534013363	13847.17750744868	14013.799685982734	7474.068417280224	7256.3852699447725	11067.812911230823	6020.668472634692	6904.531823569712	14575.26677498876	6739.439160592695	26013.035455901772
8072.742430344797	9264.921068464286	7182.730782698223	6586.150587713264	23729.04986888429	7228.846167145642	7550.679111511874	34737.292245210294	11730.793462119826	17683.700279311848	6195.748611800911	4894.29323003928	26236.990128239755	7304.205543385846	13596.233298669817	20996.331750852278	4456.649997705113	3988.4240621425197	6467.441669052654	3543.362534013363	13434.19441392157	13076.500936577848	7429.936853691559	7223.78291888153	10801.47677662231	5934.438090474635	6640.42904540088	14198.933435865149	6695.364806837022	26013.035455901772
8072.742430344797	8774.947729159474	7182.730782698223	6488.850321474067	23723.04055469163	7062.217625246669	7442.701234072478	34329.55669232633	11656.068605924156	17632.629713802795	6195.748611800911	4865.3437596035765	25403.151371346874	7152.581144945785	13430.888373456215	20214.69976999004	4456.649997705113	3988.4240621425197	6467.441669052654	3543.362534013363	13211.413879356107	12685.313446319933	7399.86388399343	7175.729175992861	10801.47677662231	5879.77631197683	6640.42904540088	14104.781216877207	6695.364806837022	25863.699659525017
8072.742430344797	8387.117718974088	7131.587631814216	6319.479572188695	23723.04055469163	6684.35491885955	7442.701234072478	30765.36224845207	11581.443321924991	16635.686741814126	6164.682607154355	4818.508354724988	25321.126596211056	7081.771002080901	11752.835386357037	18435.232508942947	4456.649997705113	3988.4240621425197	6467.441669052654	3543.362534013363	13023.951227450085	11658.910615532572	7288.478808319338	7161.174864218994	10651.385755277006	5879.77631197683	6567.773525548598	14104.781216877207	6687.024594204708	25725.32066427432
8056.068345311587	8118.488206975109	7131.587631814216	6036.7905909982655	23723.04055469163	6664.447293460718	7442.701234072478	29631.046524193942	11466.505186079967	16502.90230542067	6164.682607154355	4811.779854741869	25045.704037771102	7081.771002080901	11570.936528444494	18039.169809950887	4353.237431560417	3956.554340514981	6467.441669052654	3543.362534013363	13023.951227450085	11487.45341992572	7167.3407984501355	6513.5968575866555	10255.965654567317	5742.035899186682	6482.085847475988	13089.408864541832	6645.0559395673445	25228.05147025569
7787.4251561176125	6897.607607941748	7095.654475536356	6035.186304456141	23609.537891089698	6661.127253821321	7301.58227131206	29631.046524193942	11430.336423262921	16502.90230542067	6145.298731753329	4811.779854741869	24632.54703210538	6737.543635264585	10890.622736035071	18038.399400922295	4353.237431560417	3956.554340514981	6467.441669052654	3543.362534013363	12163.177329385748	11487.45341992572	7059.26813896393	6093.645324373274	10116.662507875903	5742.035899186682	6447.740337898647	12856.997045878317	6642.566694323288	24864.758616893665
7787.4251561176125	6756.346889531182	7095.654475536356	6035.186304456141	23609.537891089698	6622.61250691221	7220.995585205106	28970.912369295576	11379.959598927759	16417.668252817923	6145.298731753329	4704.771567562069	24632.54703210538	6630.798428794462	10496.385375647142	17860.23370993812	4276.732789899241	3846.9546304828727	6458.060405629519	3543.362534013363	12011.3265024991	10935.528984430599	7032.214782885874	6093.645324373274	10037.783680737075	5722.430672169523	6434.355243868221	12664.805110090932	6555.633083308004	24864.758616893665
7693.528534304387	6547.832461560808	6684.383073540659	5892.479595401695	23609.537891089698	6622.61250691221	7004.407848426746	28276.568299277318	11250.99763697763	16215.570038120015	6145.298731753329	4704.771567562069	24106.641715541176	6412.94346296308	10272.618006471745	17354.853936678006	4276.732789899241	3787.8902938584392	6397.876177776918	3543.362534013363	11918.374644899071	10729.861666790435	6919.184454843266	6093.645324373274	9901.80023004573	5616.773619327305	6430.611596059911	12586.872440279352	6555.633083308004	24699.29679028006
7693.528534304387	6369.121400477252	6684.383073540659	5841.314052748667	23319.576420929272	4943.929487179241	7003.4222271290655	26955.171728700796	11148.662190429335	15857.026898883127	6145.298731753329	4704.771567562069	23838.813165666463	6409.345209827034	10060.21180695787	14610.544179335153	4264.835953525994	3787.8902938584392	6397.876177776918	3543.362534013363	11779.49147300377	10729.840082373747	6919.184454843266	6093.645324373274	9820.202981491204	5433.762620307955	6311.092448641289	11686.487505994148	6550.955292728494	24577.49484944882
7656.760812178255	6294.145758312303	6587.625973938915	5841.314052748667	23319.576420929272	4444.550351345829	6954.920829540565	22294.449438129006	11148.662190429335	15013.734785935887	6145.298731753329	4671.622263925408	23666.85895717712	6409.345209827034	8581.647951642466	14061.315027853982	4084.918638622832	3772.9149658580213	6299.893920823168	3543.362534013363	11723.11412597963	10622.610863485785	6872.749740449604	6093.645324373274	9497.87964634693	5433.762620307955	6284.800541467821	11088.75160511143	6544.559392278996	24537.375350790688
7656.760812178255	5480.075054995379	6569.803447185329	5841.314052748667	23319.576420929272	4325.660191181803	6804.480279763886	20826.447031985263	11148.662190429335	14835.68176555201	6145.298731753329	4671.622263925408	22885.83986311531	6409.345209827034	8012.405406318495	13844.014733417314	3883.891615726767	3772.9149658580213	6114.13588193197	3543.362534013363	11611.287327878275	10617.096943256864	6810.745139160534	6083.394171712102	8396.01091126331	5394.0255172634825	5213.639817910861	11088.75160511143	6544.559392278996	24296.613770478176
7656.760812178255	5431.569457100197	6469.896482301256	5767.99568780934	23319.576420929272	4325.660191181803	6729.544182105122	18530.020350231658	11148.662190429335	14726.279078535385	6081.797929973158	4537.624816883758	22618.74518586087	6349.467038607258	7490.155435209879	13722.175501470294	3857.965322589306	3772.9149658580213	6095.384070811353	3427.8205540659637	11204.252076713517	10259.081414416405	6790.832463077149	6083.394171712102	7883.515609482163	5336.571238625921	5043.191098324258	11088.75160511143	6510.513563715247	24124.4811898923
7630.227999665049	5365.66991225781	6469.896482301256	5767.99568780934	23319.576420929272	4286.40003627755	6729.544182105122	17448.487185954706	11148.662190429335	14601.994258302522	6081.797929973158	4537.624816883758	22244.134415285494	6254.573574195659	6759.441724532801	13661.369489899573	3822.079607139246	3766.7774924171035	5784.004668191423	3427.8205540659637	11153.62347308849	10213.299719681268	6635.335303042747	6083.394171712102	7730.9770523451225	5336.571238625921	5043.191098324258	11019.992249255545	6510.513563715247	23982.5296982155
7619.203429204204	5359.757926987744	6469.896482301256	5767.99568780934	23319.576420929272	4220.599824935047	6729.544182105122	17417.630039922056	11088.354586241518	14478.661669852881	6081.797929973158	4495.381420941803	21989.304785628683	6114.524258073936	6543.660436998063	13661.369489899573	3806.1424236484854	3716.779249088836	5766.705041208413	3427.8205540659637	11111.379457043	10207.33848521035	6635.335303042747	6083.394171712102	7600.531914128342	5292.832512599258	5043.191098324258	10776.432172483981	6492.25708187933	23734.68113975612
7540.216031395886	5264.912150650153	6414.341141815277	5767.99568780934	23319.576420929272	4154.566076219292	6618.803977924619	14156.664433867787	11017.587206963814	14311.780056195832	6081.797929973158	4459.487405623699	21849.499680135978	6114.524258073936	6270.782350488027	13221.772751321989	3727.3146503325374	3674.7633095897536	5737.302340242151	3427.8205540659637	11065.85201905662	10057.476022374754	6546.909893184314	6083.394171712102	7373.259614933127	5183.517345334211	4594.382555536517	10749.435031625828	6468.87065373236	23462.22033918962
7505.058367746582	5264.912150650153	6343.50633582577	5737.887941834284	23319.576420929272	4124.463339716151	6618.803977924619	13924.885885989068	10823.009813010089	14167.649568380022	6081.797929973158	4459.487405623699	21646.307205319128	6071.135422536729	6163.751191274408	12865.194778657577	3727.3146503325374	3611.8253217364454	5716.442475816246	3427.8205540659637	10648.04691996855	9994.749938934403	6519.380805809417	6083.394171712102	7227.312875630532	5175.943059545865	4321.732393577584	10749.435031625828	6418.111229210743	22925.29210260916
7388.117152566043	5264.912150650153	6324.132712352794	5737.887941834284	23319.576420929272	4076.7398977678085	6569.230791502258	13826.466906850099	10477.161704269674	14167.649568380022	6081.797929973158	4459.487405623699	21328.552616297253	6071.135422536729	6163.751191274408	12588.158930031444	3660.286207808403	3556.9176295892694	5708.222983164178	3427.8205540659637	10486.528006535236	9923.707939578217	6505.128388702721	6083.394171712102	6431.440907021907	5140.490335235946	4256.109565895103	10711.704854520847	6418.111229210743	22312.12010808794
7361.857433100067	4992.074730697057	6271.839576878541	5698.121987085138	23082.82631330599	4061.8871996204252	6525.446338958613	13802.620855252273	10168.419841458828	14167.649568380022	6058.305013784492	4459.487405623699	21328.552616297253	6007.9715791981625	6141.970243082402	12438.559747806332	3491.3912582009134	3540.5074181895857	5687.43799118257	3427.8205540659637	10486.528006535236	9891.32014656638	6368.944356745213	5971.487453438905	5898.917380609504	5124.772256474529	4235.984447130189	10646.561892451718	6386.410667741675	21906.721367688264
7332.693895479141	4849.470034656628	6271.839576878541	5698.121987085138	22719.501799485668	4018.4071873145454	6284.568334897047	13794.193835402435	9936.987643662014	14167.649568380022	6058.305013784492	4459.487405623699	21301.025824687647	5954.17500669996	6025.091898389707	12334.535098734805	3491.3912582009134	3540.5074181895857	5578.308434192672	3427.8205540659637	9259.351199551289	9877.43803423421	6363.662832957347	5956.489914674861	5800.28231926101	5124.772256474529	4235.984447130189	10446.088443735942	6328.011244531079	21492.436305488296
7218.417225758969	4676.528979271799	6271.839576878541	5698.121987085138	22719.501799485668	4018.4071873145454	6207.115100719485	13633.742800051725	9552.880022802066	14117.173909403067	6058.305013784492	4431.41354444023	21285.80207537922	5954.17500669996	5996.747388939759	12283.291928895189	3491.3912582009134	3540.2542288108352	5578.308434192672	3401.2385163386043	8830.544271688448	9858.95200004296	6310.478084723321	5849.328601820466	5800.28231926101	5063.483379127187	4235.984447130189	10356.457406229416	5984.24988011381	21221.692726495996
7123.883995466524	4635.1001128811	6271.839576878541	5698.121987085138	22719.501799485668	4018.4071873145454	6207.115100719485	13426.079952029115	9244.851700691866	14117.173909403067	6031.901341851011	4431.41354444023	21256.21402788039	5954.17500669996	5914.753981337222	12283.291928895189	3491.3912582009134	3540.2542288108352	5567.004331007323	3392.6065643100133	8669.424584397259	9788.215170308942	6290.924778343186	5834.684850145484	5630.973335461724	4960.159084917699	4206.6931909099185	10191.319826237923	5851.804307389213	20850.186296796393
6977.931141150431	4456.805981306137	6271.839576878541	5620.055705032068	22506.717726921073	3951.611889835925	5988.641002273496	10781.95054768251	8982.516330216575	14117.173909403067	5943.323179368145	4431.41354444023	21256.21402788039	5954.17500669996	5898.667650790657	12130.223119564402	3491.3912582009134	3540.2542288108352	5506.522509255765	3364.2277617724167	8553.92549825932	9630.22282657436	6197.129046354014	5817.913560636453	5505.702711004605	4952.657893559878	4206.6931909099185	10169.048036737691	5851.804307389213	20416.936696920384
6977.931141150431	4368.599444453247	6271.839576878541	5620.055705032068	22300.661016436858	3949.358275920642	5931.201948911844	10402.993124314458	8852.796271865434	14088.849828386139	5918.882151419842	4375.301186322076	20949.048471926544	5954.17500669996	5866.522698696854	11951.83616749069	3491.3912582009134	3540.2542288108352	5506.522509255765	3336.860688970536	8155.273251751312	9630.22282657436	6125.469175618846	5796.953528055607	5485.602633077966	4940.031965721662	4206.6931909099185	10048.019674963261	5364.121180786369	20403.155027678622
6943.568452308891	4367.157174779895	6152.435955628936	5620.055705032068	22300.661016436858	3869.764012397909	5764.777218439644	10204.313572410912	8842.27656051306	14088.849828386139	5918.882151419842	4363.5943754048385	20800.153686881986	5894.55872259577	5797.302968424502	11783.614163482376	3491.3912582009134	3540.2542288108352	5504.863729009504	3336.860688970536	8155.273251751312	9613.809285086792	6125.469175618846	5760.348996974906	5415.543087386268	4922.651379528971	4199.403819615848	9089.949584365404	5271.537265487725	20316.74162396272
6943.568452308891	4367.157174779895	6067.04268503974	5083.068070749344	22300.661016436858	3869.764012397909	5671.912249378538	10133.738161420046	8752.457313883808	13790.729709918003	5918.882151419842	4363.5943754048385	20556.99316853575	5867.506846129676	5383.932737075898	11710.760812582439	3491.3912582009134	3540.2542288108352	5449.592897599602	3336.860688970536	7907.350827310962	9570.98981348552	6087.1438634454735	5529.6722299868225	5415.543087386268	4922.651379528971	4199.403819615848	9010.899238154423	5159.232391113039	19510.235289405366
6942.013189867274	4367.157174779895	6067.04268503974	4855.40413233669	22300.661016436858	3817.1836711977535	5465.832321333453	10014.510376193994	8673.592528115008	13684.663083765936	5863.073982598926	4286.421879403504	20308.35777914551	5831.385520449986	5331.771185993244	11559.0209742023	3417.7162268075135	3540.2542288108352	5404.896973664825	3336.860688970536	7790.003478686507	9487.266021252677	6087.1438634454735	4976.192322962902	5337.737975759657	4922.651379528971	4183.615588274133	8672.634189941216	5100.659072466144	19051.801849764674
6923.7372896750985	4352.54850659436	5955.268043716658	4855.40413233669	22300.661016436858	3817.1836711977535	5424.024227619544	9832.73327055747	8673.592528115008	13684.663083765936	5863.073982598926	4286.421879403504	20193.23690450794	5794.586724504306	5270.996701975859	11559.0209742023	3355.360791620886	3516.5132689093325	5404.896973664825	3336.860688970536	7526.585734215644	9487.266021252677	6010.626436173679	4725.522092120624	5313.067611065766	4901.587262861982	4183.615588274133	8431.14262545482	5046.819910368544	18802.59534638419
6876.253036539678	4255.690042668431	5883.082651903013	4821.482225256885	22300.661016436858	3813.129162865924	5378.461139996062	9685.953680759636	8620.439174413565	13546.890037244804	5863.073982598926	4286.421879403504	19929.457393292483	5774.9666730518375	5187.832898982283	11555.846168810522	3349.740517178573	3507.766424174476	5375.622074667568	3323.281713335256	7460.358101070138	9487.266021252677	5943.038441126271	4725.522092120624	5253.265148298919	4835.619671209604	4159.5483725611975	8045.095651708787	5046.819910368544	18449.36471877675
6876.253036539678	4183.417022370602	5392.044973821672	4821.482225256885	22300.661016436858	3813.129162865924	5262.899540443454	9468.944077888795	8456.183056088026	13539.431030759146	5863.073982598926	4286.421879403504	19690.897952507952	5754.805608297272	5036.797557805756	11476.34443859799	3304.2813730735716	3493.2714829143633	5375.622074667568	3323.281713335256	7327.745156611851	9414.04664595117	5943.038441126271	4725.522092120624	5065.525624354568	4767.973998610296	4132.010425138988	7784.565553346584	5046.819910368544	17502.982192240455
6876.253036539678	4183.417022370602	5252.244896740764	4804.454045425489	22300.661016436858	3812.783823185973	5240.4068052944085	9446.627291662793	8340.640173081272	13354.471474569953	5863.073982598926	4286.421879403504	19643.200831149225	5754.805608297272	4962.59973550908	11476.34443859799	3297.516693074675	3490.9285967405203	5335.932224477205	3295.644310448375	7266.6430393000555	9414.04664595117	5898.282591803872	4675.913285593532	5065.525624354568	4762.596975883504	4132.010425138988	7682.048540823638	5001.820187430858	17237.88921033621
6867.536662438122	4183.417022370602	5207.112414386346	4699.182606750603	22300.661016436858	3804.744928483528	5221.983310522713	9321.669273482405	8281.789830685579	13299.079981823968	5863.073982598926	4275.1189947880275	19379.837580571486	5754.805608297272	4919.182958320031	11433.383302899994	3274.2507048381985	3490.9285967405203	5335.932224477205	3276.651978857696	7157.222953574139	9284.505138862962	5898.282591803872	4656.03993673596	5047.198281930838	4762.596975883504	4132.010425138988	7682.048540823638	5001.820187430858	17179.58458305303
6804.102273672073	4176.843212395315	5138.295055945551	4699.182606750603	22300.661016436858	3723.86324348556	5102.754338216753	9186.31390576173	8186.788259212021	12905.309587225309	5863.073982598926	4264.676745286282	19289.62446238055	5753.05823533204	4896.815021301174	11307.275569789941	3274.2507048381985	3487.2834571402464	5326.728320601385	3251.162919332098	6940.9241001581795	9220.199769404331	5770.636961708693	4578.500285394027	5047.198281930838	4738.19328802081	4132.010425138988	7682.048540823638	4948.220231166235	16955.8047280061
6804.102273672073	4176.843212395315	5112.028880650678	4699.182606750603	22300.661016436858	3710.15475499691	4960.5842498598495	9184.939460690872	8050.279801914805	12678.035815452387	5846.404504068372	4219.48123476298	18788.74551978684	5753.05823533204	4890.439807712772	11093.31239005245	3274.2507048381985	3487.2834571402464	5276.954500787506	3221.4925081508673	6631.034231858261	9110.370115610212	5764.955017821882	4552.336648176459	5047.198281930838	4712.676502199235	4082.6691061819033	7682.048540823638	4948.220231166235	16955.8047280061
6804.102273672073	4125.25245018382	5112.028880650678	4699.182606750603	22300.661016436858	3663.785197216652	4919.858270167477	8885.993616898131	7845.994232695766	12319.671846010275	5846.404504068372	4185.559278636038	18410.322318468687	5753.05823533204	4890.439807712772	11006.042529929466	3274.2507048381985	3487.2834571402464	5265.593465297372	3220.90837241762	6569.759925468326	9094.349652606064	5670.048256264377	4551.850912846034	4986.103063021155	4694.422473945377	4082.6691061819033	7667.043144982237	4948.220231166235	16940.014542000456
6722.377978291149	4125.25245018382	5098.649248434725	4588.563553859474	22300.661016436858	3646.516911686238	4866.169638052369	8652.266637897366	7785.4191690240905	12215.528954845155	5846.404504068372	4167.28088626268	18184.706998012454	5732.038711588371	4890.439807712772	10890.502816521497	3226.849990565356	3487.2834571402464	5260.220742288173	3210.364950693652	6569.759925468326	9065.932129305835	5565.976139169867	4510.088233863251	4866.442294016482	4566.023599867822	4014.5038882721055	7635.654052512173	4948.220231166235	16789.32160959336
6680.485162430765	4125.25245018382	4987.3572052347845	4531.244679351356	22300.661016436858	3606.0376326496043	4866.169638052369	8321.915015506987	7707.3759617075675	12100.78144098538	5830.792485028861	4167.28088626268	17998.228563323068	5732.038711588371	4890.439807712772	10757.773777675391	3205.5374008675817	3431.785253151008	5248.129549799317	3192.3197322721876	6478.262536687249	9065.932129305835	5565.976139169867	4510.088233863251	4831.77875174795	4480.383949288804	4014.5038882721055	7609.4300482991675	4881.080313101387	16569.292690376365
6680.485162430765	4051.9118634939205	4987.3572052347845	4495.713222438319	22292.434032517347	3600.633730997015	4866.169638052369	8148.077220716594	7621.598661764079	11979.887585365243	5747.419062563833	4158.492655377037	17877.179347972065	5652.885090699187	4873.688156007017	10590.859016357801	3159.8258209320993	3426.660063488792	5248.129549799317	3192.3197322721876	5993.221755236707	8916.326084437733	5547.931740931093	4508.467432674517	4831.77875174795	4425.675890383262	4014.5038882721055	7561.17830069805	4700.388790618689	16496.301616499484
6680.485162430765	3914.88180493059	4905.694845814363	4495.713222438319	22292.434032517347	3600.633730997015	4818.308679641064	8079.0700061719745	7123.626405950321	11838.421428185075	5747.419062563833	4158.492655377037	17571.68684592722	5652.885090699187	4862.218959678552	10468.397259854893	3159.8258209320993	3426.660063488792	5248.129549799317	3157.199243451241	5977.09034909995	8916.326084437733	5455.332934769207	4479.524895377134	4817.889709297431	4425.675890383262	4011.217407826524	7496.093780277076	4679.70638546275	16087.074155854163
6649.9707634114875	3834.2183842282984	4732.159149714285	4404.261639836496	22292.434032517347	3579.457235640669	4803.018157526896	8054.495081827685	7054.687773260573	11661.587336309753	5710.752394979196	4137.720820120177	17029.67647622028	5652.885090699187	4862.218959678552	10370.597527026945	3159.8258209320993	3426.660063488792	5248.129549799317	3100.8074314511914	5977.09034909995	8826.459401922939	5446.074111780508	4479.524895377134	4755.94982946784	4425.675890383262	4011.217407826524	7453.53337952735	4521.258193505129	16058.330408643847
6649.9707634114875	3758.236593660627	4653.573367862486	4360.366722601586	22292.434032517347	3579.457235640669	4773.130038273017	7821.274186846276	6995.825918325548	11511.460978526453	5673.458948949072	4074.7243583724894	15936.327128721077	5652.885090699187	4797.042647477596	10323.19143246998	3159.8258209320993	3407.1011033986892	5248.129549799317	3100.8074314511914	5945.639084061064	8797.389846113889	5359.294871128907	4479.524895377134	4473.244600662281	4425.675890383262	4011.217407826524	7255.787981426418	4521.258193505129	16058.330408643847
6570.433285410023	3758.236593660627	4653.573367862486	4306.373296599617	22243.873864275716	3539.1174041472404	4760.363100877152	7798.026837088026	6968.734983524409	11377.247778856485	5673.458948949072	4074.7243583724894	15739.390636890965	5652.885090699187	4790.171460551632	10222.869959150716	3159.8258209320993	3404.2810020540833	5248.129549799317	3056.3783652630846	5893.895479826526	8777.39925025806	5097.506624670854	4479.524895377134	4398.445943146571	4401.029927217636	3987.3886582617624	7255.787981426418	4518.287051462214	16024.187351263756
6543.821355495562	3736.3264082369883	4617.7371053087845	4279.638772555871	22243.873864275716	3539.1174041472404	4738.069413017737	7735.2781430926625	6963.079781632659	11293.657398727973	5650.729439912441	4074.7243583724894	15739.390636890965	5652.885090699187	4781.057438795147	10077.961430960802	3159.8258209320993	3401.223091019935	5248.129549799317	3055.826887935249	5708.540008465334	8716.597052605313	5097.506624670854	4441.045880896327	4337.646321873997	4381.56645532474	3987.280238784564	7255.787981426418	4506.2726614936855	15988.484628343505
6344.489908805583	3689.7474268321753	4612.248546671962	4267.375680017041	22222.647739013322	3534.4585232082777	4693.772444433232	7588.218983952034	6829.891721400358	11293.657398727973	5650.729439912441	4074.7243583724894	15729.444941454725	5652.885090699187	4781.057438795147	10024.062631250177	3132.562238384342	3401.223091019935	5248.129549799317	3055.826887935249	5624.49787671836	8657.986010158811	5057.4652266688245	4387.303101342003	4303.738293080007	4363.408940983676	3974.01438031826	7238.609793289705	4491.025660456847	15878.011340151474
6344.489908805583	3689.7474268321753	4542.626337305944	4230.0167385621235	22222.647739013322	3525.5590093247106	4628.189152393007	7549.580013280522	6829.891721400358	11060.601713796837	5650.729439912441	4061.5951641965103	15695.04515983771	5652.885090699187	4781.057438795147	9998.62643460288	3132.562238384342	3368.287734226467	5194.100796038695	3055.826887935249	5620.474934424228	8581.609480876352	5017.709691077554	4387.303101342003	4287.289477514754	4341.418705111931	3969.9951415231844	7174.468014398153	4486.046848461682	14932.05163936278
6344.489908805583	3689.7474268321753	4542.0228933987655	4230.0167385621235	22222.647739013322	3525.5590093247106	4628.189152393007	7495.283545917955	6802.153406053177	10989.869842063119	5621.129207988669	4061.5951641965103	15662.122797166074	5652.885090699187	4732.405630478471	9920.02527883893	3115.7137692994165	3368.287734226467	5170.1590529649675	3055.826887935249	5536.158816913227	8537.224704771212	5005.740743911982	4380.807999679963	4195.806638145415	4304.060664575678	3846.075390318217	7174.468014398153	4457.762285549123	14758.961066580616
6161.871414913685	3684.001407236634	4542.0228933987655	4230.0167385621235	22222.647739013322	3525.5590093247106	4579.867078017025	7432.891612677428	6802.153406053177	10831.687100483397	5621.129207988669	4056.750077454404	14058.277069638007	5571.979666453577	4668.174793126154	9890.164497053665	3115.7137692994165	3332.2138045375223	5079.6123206611455	3055.826887935249	5448.3809550928545	8497.320939936437	5005.740743911982	4372.1339011384725	4129.203599223876	4283.20974460204	3824.8199512501033	7163.000379566242	4457.762285549123	14307.410523352513
6048.4698410657675	3627.103571068351	4503.003573341597	4208.324633956929	22222.647739013322	3525.5590093247106	4567.208503014554	7224.349570182087	6802.153406053177	10770.794602216476	5621.129207988669	4056.6779512396206	14058.277069638007	5561.992264369044	4663.7080031862715	9869.482704010015	3115.221076789603	3332.2138045375223	5065.460787755326	3055.826887935249	5420.550665577281	8358.279374452446	4986.789323809511	4372.1339011384725	4082.168191240867	4245.108279086688	3824.8199512501033	6845.3525516566915	4457.762285549123	14139.607716755556
6020.332877755456	3627.103571068351	4503.003573341597	4161.3689656246515	22222.647739013322	3525.5590093247106	4547.58528521136	7100.220647888208	6802.153406053177	10732.274421180322	5612.072246820768	4042.985382630958	13718.128625357123	5488.987766866146	4626.522507820357	8767.008675522122	3115.221076789603	3325.5325959902316	5038.279319675692	3051.699335400511	5420.550665577281	8271.460389331072	4922.076776897223	4367.541538903433	3976.2463226091736	4245.108279086688	3824.547174904709	6618.519189029323	4414.140889317525	14107.409367682243
5946.732346383993	3627.103571068351	4484.95260337672	4161.3689656246515	22222.647739013322	3525.5590093247106	4538.822342921645	6903.885639635915	6798.460779080862	10684.277629899185	5612.072246820768	4022.6912777333328	13463.537729024305	5420.089513769657	4604.326749622813	8267.296717436357	3106.5770747971815	3313.015448700525	5019.826748953498	3041.7108541439225	5414.802889096913	8268.761209661643	4406.876959807981	4327.934042151827	3957.7486197560893	4219.434977268201	3824.547174904709	6507.090134337686	4414.140889317525	13800.130454912833
5929.210817004905	3627.103571068351	4443.29852386139	4161.3689656246515	22222.647739013322	3524.012591504256	4524.642965786327	6903.885639635915	6768.224749928075	10582.084802147261	5612.072246820768	4022.6912777333328	13111.767089073306	5413.30829476997	4448.305063391181	8233.602450849692	3106.5770747971815	3313.015448700525	5019.826748953498	3010.0921104060553	5382.421818643889	8227.523032875026	4386.258930672181	4313.744713509866	3880.236816694231	4167.577821191898	3824.547174904709	6409.471272435472	4358.224622815242	13572.53329898382
5775.137677595962	3609.9387071736815	4443.29852386139	4161.3689656246515	22132.557325814116	3323.50267801059	4475.344534369794	6879.200784655203	6702.974701525223	10352.55994858826	5582.457463912437	4002.5621890062394	13111.767089073306	5356.268422661834	4448.305063391181	8168.061046226474	3089.1299197578633	3291.9132972012176	4934.483036248038	3010.0921104060553	5307.617057102304	8227.523032875026	4318.228217965998	4313.744713509866	3783.703905130603	4135.53415562131	3809.928076766655	6355.13169376596	4318.506704912793	13477.476888903566
5775.137677595962	3609.9387071736815	4443.29852386139	4161.3689656246515	22132.557325814116	3323.50267801059	4417.0289821827555	6842.105258525857	6631.92215601598	10291.85411938586	5539.907812954352	3838.7237865348816	13068.075705429048	5325.081341834848	4445.342359187078	8168.061046226474	3079.8551128024437	3291.9132972012176	4915.133461971462	3010.0921104060553	5307.617057102304	8116.2264888784575	4267.608859417662	4271.557431138387	3767.147767920444	4126.706281771747	3792.0603284005856	6237.8773921988295	4318.506704912793	13380.306973561232
5717.594357374563	3598.591969332182	4430.549746549728	4161.3689656246515	22132.557325814116	3323.50267801059	4401.192925682272	6814.253364464969	6600.249539052746	9578.300333173218	5526.010707540555	3776.540697420315	11905.219211719466	5325.081341834848	4409.152263483061	8168.061046226474	3075.306934630628	3280.3472545347554	4857.798804934064	3010.0921104060553	5300.733203082461	7861.879383962987	4267.608859417662	4258.8093731859135	3581.612574426233	4108.961313169282	3792.0603284005856	6193.8998544436545	4318.506704912793	13221.537246993352
5697.264261533489	3585.5389163374434	4413.950446987719	4153.056663367188	22122.478332317234	3320.734644595247	4401.192925682272	6778.715994697023	6479.527539483346	9164.390515585485	5519.470824327309	3759.425556456835	11786.000406639483	5284.83802008583	4409.152263483061	8168.061046226474	3075.306934630628	3280.3472545347554	4598.807917317648	3010.0921104060553	5300.733203082461	7783.885728069851	4181.205434093247	4218.286377652876	3459.95983479998	4033.7229198804453	3792.0603284005856	6193.8998544436545	4261.203500447797	13141.265845653572
5668.459198888667	3575.4992807297153	4396.424175101705	4153.056663367188	21384.991150487247	3310.027186308679	4401.192925682272	6727.025853648405	6385.899956200689	9078.147213075481	5432.0408093504575	3759.425556456835	11510.902615818957	5250.959179401791	4394.5574528009065	8168.061046226474	3075.306934630628	3268.6550689421665	4517.831302099117	3010.0921104060553	5194.384481053885	7783.885728069851	4157.119159419286	4205.366053119427	3434.845950862953	4027.9525353018194	3782.908313986307	6127.886536655097	4261.203500447797	13043.17939688918
5602.012483889025	3565.7926879332254	4396.424175101705	4128.643174214114	21384.991150487247	3310.027186308679	4394.081132524697	6727.025853648405	6385.899956200689	8961.707136631469	5432.0408093504575	3759.425556456835	11434.88627048512	5194.644649373463	4377.771938112282	7256.224331147694	3075.306934630628	3268.6550689421665	4381.2417686685485	3010.0921104060553	5142.539046404765	7761.824663588853	4131.141793427911	4180.249341898885	3134.629467538053	4021.616830600131	3771.677767363969	6005.53201068129	4232.770572412292	12743.808661198338
5553.971245215743	3565.227935390789	4396.424175101705	4111.708080716153	21384.991150487247	3297.9373207990084	4346.124540917515	6678.804959513802	6366.641442641913	8903.268617561647	5412.8469903271725	3759.425556456835	11418.462414124075	5152.536173823068	4377.771938112282	7221.639972971805	3075.306934630628	3268.6550689421665	4318.8862723324555	3010.0921104060553	5074.711350663285	7736.879675666407	3879.475289669347	4142.906548161418	3100.8384345388836	4016.138237097191	3771.677767363969	6005.53201068129	4232.770572412292	12687.93596238134
5521.291290826814	3565.227935390789	4390.128759969601	4102.906706189585	21384.991150487247	3152.1209009046843	4287.119468237572	6678.804959513802	6324.358147911056	8868.180273297261	5374.613664292873	3679.010935054571	11315.835129970526	5152.536173823068	4377.771938112282	7185.714321359841	3075.306934630628	3268.6550689421665	4264.975055550192	2998.4141060074703	5023.848806591237	7720.504709457408	3847.7737026938394	4120.305272580109	3090.9256044127296	3988.1433139678134	3672.111404910283	6005.53201068129	4232.770572412292	12645.653595987202
5469.321165085705	3499.7001457869083	4376.058498445459	4069.566021088315	21384.991150487247	3124.1215784155843	4255.708260917093	6675.996335191428	6309.600459095489	8780.934424444582	5305.418252512398	3662.784859892738	11201.771443964186	5014.475364341198	4348.63938174016	7134.081514883395	3075.306934630628	3268.6550689421665	4226.811825418578	2998.4141060074703	4984.168391316682	7665.524426398509	3845.54252680622	4111.931766474734	3090.9256044127296	3986.491301523922	3650.721546364122	5882.218716400676	4232.770572412292	12629.26712367473
5469.321165085705	3444.159954077388	4376.058498445459	4051.3748313931296	21346.02067580097	3117.7420538619212	4239.565797733262	6569.995012167295	6230.254305234449	8702.093590384971	5221.576780641475	3653.6918161150616	11055.638802477393	4988.558740796207	4337.200147366666	7134.081514883395	3075.306934630628	3267.4305607075235	4226.811825418578	2998.4141060074703	4823.187974824352	7536.891522622365	3845.54252680622	4094.420026007308	3086.793826763657	3986.491301523922	3624.1564525083418	5880.657504146975	4232.770572412292	12583.927807576474
5411.763705514338	3413.614211987655	4376.058498445459	4049.9873090631136	21346.02067580097	3089.315319512162	4209.765953514936	6510.598999551099	6206.741996906821	8610.448651899887	5205.722885687897	3604.1167628669396	10912.393721328095	4985.510897392928	4296.36654737426	7019.175978565894	3072.917606888134	3240.774843477006	4226.811825418578	2998.4141060074703	4823.187974824352	7464.151532509895	3845.54252680622	4092.3518222723205	3061.849489198341	3949.1135374165847	3569.223009980925	5796.399623872269	4220.7242058594165	12512.275178880871
5356.929826053344	3409.5041894939136	4366.36231341944	4049.9873090631136	21346.02067580097	3089.315319512162	4155.8445295546835	6359.453552212517	6206.741996906821	8539.069026917134	5156.573322094274	3598.4288123509377	10886.43477808801	4946.9940805019505	4291.550031895656	7019.175978565894	3072.917606888134	3240.774843477006	4226.811825418578	2997.5070328707507	4160.8391967744265	7423.028097084625	3813.0405119574248	4092.3518222723205	3061.849489198341	3921.902296510976	3539.633958298674	5697.0526621649215	4211.631471952856	12452.20879864355
5313.434732397802	3384.2661812812794	4355.823108034274	4022.3340734058843	21346.02067580097	3089.315319512162	4102.3788764039255	6307.242358817057	6206.741996906821	8504.721423838942	5146.418528653623	3584.772881164825	10661.581356928076	4946.9940805019505	4269.437347557205	6991.177117052818	3072.917606888134	3222.459714122996	4196.266328318221	2997.5070328707507	4147.521642751251	7297.380225279387	3813.0405119574248	4081.129059844495	3039.7603225251846	3912.2242898095246	3539.633958298674	5658.473067627085	4199.757589841316	12285.786777009267
5235.8121591790205	3362.3406474231333	4346.2964398649965	3969.711268414356	21346.02067580097	3071.457339003331	4075.7349801416494	6268.005351028687	6203.12226289749	8484.801511619178	5132.6800067608765	3584.772881164825	10575.150198232817	4946.9940805019505	4232.676002838683	6932.767046054602	3072.917606888134	3210.7739818044647	4196.266328318221	2984.91167608853	4147.521642751251	7255.505802955548	3813.0405119574248	4064.3661411720277	3039.7603225251846	3907.5306983704036	3539.633958298674	5658.473067627085	4199.757589841316	12178.896569207222
5184.2617171927795	3317.8844424030194	4346.2964398649965	3969.711268414356	21346.02067580097	3063.843097005739	4053.3624964345004	6194.059051860764	6172.706525575151	8249.111597928057	5108.1019884272155	3552.599431782741	10415.207128518683	4946.9940805019505	4198.748325326051	6920.081405065966	3068.8238424209385	3210.7739818044647	4196.266328318221	2984.91167608853	3887.68232862302	7133.505918760628	3798.5278755176882	4038.655883526138	3039.7603225251846	3907.5306983704036	3528.900269868213	5225.664112550376	4199.757589841316	12070.593277322792
5177.5023553944075	3317.8844424030194	4345.481393626294	3969.711268414356	21323.995153781983	3048.401253067572	3998.213928363948	6104.634843209617	6122.712379774882	8203.503742663826	5107.524989075412	3552.599431782741	10348.54711100176	4945.414400295453	4198.748325326051	6920.081405065966	3068.8238424209385	3187.702466213189	4196.266328318221	2984.91167608853	3811.1432882783092	6999.587816806814	3798.5278755176882	4033.1346363274733	3039.7603225251846	3906.912234402452	3492.6215266426925	5136.635463259507	4199.757589841316	11896.619744148604
5152.736740178987	3317.0601269569315	4308.255682049218	3969.711268414356	21323.995153781983	3048.401253067572	3998.213928363948	6035.629268367847	6085.059746369244	8162.123554689642	5076.270412642315	3552.599431782741	10348.54711100176	4945.414400295453	4176.086479305329	6833.2546287238365	3068.8238424209385	3169.57826378987	4196.266328318221	2984.91167608853	3745.5313972436106	6929.060697481495	3795.8352557703365	4012.368699001146	3039.7603225251846	3906.912234402452	3492.6215266426925	4936.673486584327	4199.757589841316	11559.22428553756
5138.640164872333	3314.2821590335675	4284.621392449599	3963.9675134383233	21323.995153781983	3026.061526070993	3982.158543882256	6021.415091233575	6052.470224110699	8137.446947566539	5076.270412642315	3552.599431782741	10280.301278091496	4945.414400295453	4173.112025397269	6825.661194326497	3040.6098447926925	3169.57826378987	4196.266328318221	2984.91167608853	3729.7119559147673	6856.428823612272	3795.8352557703365	4012.368699001146	2985.3346256772284	3870.425199766346	3492.6215266426925	4752.7860106260405	4199.757589841316	11550.435601071033
5130.286487559181	3309.773477960232	4194.169475573056	3896.659487134274	21321.3820916122	2994.5929692761983	3982.158543882256	6011.701630110987	5964.058513335467	8093.637302407672	5058.518646486245	3543.5296962735874	10280.301278091496	4909.976021273671	4146.381303322372	6762.611800278082	3015.168532242536	3149.9866627684682	4196.266328318221	2984.91167608853	3724.3185447829173	6856.428823612272	3760.5979181577045	3996.0176912395227	2985.3346256772284	3870.425199766346	3455.5614452343575	4678.610601118054	4193.499490870359	11484.334582871816
5097.513063239516	3309.773477960232	4161.275807899592	3842.3376355703963	21321.3820916122	2994.0589240394243	3910.1480083437255	6011.701630110987	5935.824595852659	8037.354538517169	5043.441001818495	3543.5296962735874	10277.248330958832	4909.976021273671	4142.252749221144	6739.349715299313	3015.168532242536	3149.9866627684682	4196.266328318221	2984.91167608853	3687.263695307798	6782.745455116713	3756.892651050118	3992.4445437677578	2982.974021577833	3860.5194924985426	3424.218131717509	4615.798583243182	4157.862664751385	11328.185476692224
5090.350639277813	3288.3348248852276	4161.275807899592	3757.345397552373	21321.3820916122	2994.0589240394243	3871.325104869053	5978.209257493603	5925.567511355463	7921.778768725717	5043.441001818495	3480.9635160340586	10229.100636410754	4889.2058804477665	4142.252749221144	6687.236513874686	3015.168532242536	3149.9866627684682	4196.266328318221	2984.91167608853	3687.263695307798	6767.631206460761	3741.999118358849	3983.6473278422013	2960.4422008567635	3860.5194924985426	3423.0280055548883	4545.573670047806	4142.20355221209	11308.359734237098
5090.350639277813	3274.391974604495	4118.631224870498	3757.345397552373	21272.74585702543	2980.3100451384553	3810.600234515971	5905.739637897488	5912.073984578146	7875.682647801443	5043.441001818495	3472.197934871835	10210.086761110058	4865.608223765059	4134.437616884945	6673.742564179843	3014.414330802235	3149.9866627684682	4196.266328318221	2984.91167608853	3573.7177533401873	6734.309037876481	3721.1164044274833	3944.3113906645076	2945.408528531344	3860.1878169687684	3423.0280055548883	4518.83430814669	4125.629291945359	11282.052346661178
5086.161684727711	3202.6675863563732	4118.278093671376	3757.345397552373	21272.74585702543	2980.3100451384553	3810.600234515971	5888.733211508956	5644.614830141909	7832.976132216125	5039.202721549638	3404.1378781410617	10206.463622798625	4857.62213723304	4129.3694433158125	6663.98632018981	3014.414330802235	3128.9494434829558	4195.4673386197865	2983.4327877287624	3474.6690990296306	6687.552893221113	3702.6371293751126	3935.4464976471186	2933.1095430845276	3838.9731962996784	3423.0280055548883	4488.109347850994	4118.1581999726895	11252.090461159622
5086.161684727711	3200.9896493734677	4100.023198314044	3750.9097675410567	21272.74585702543	2980.3100451384553	3785.389403861848	5842.489015954571	5552.347408419207	7785.0436181980685	5035.17121636927	3372.8017045883616	10125.917698182653	4798.964779951699	4129.3694433158125	6625.98948390381	3014.414330802235	3109.7592756815566	4136.501729436659	2983.4327877287624	3409.145086467632	6653.878680815535	3697.2495496636216	3916.3934912517143	2933.1095430845276	3754.994367173864	3407.7231855612126	4447.675458062606	4108.739450631871	11073.85702467733
5071.535029994796	3196.134561818481	4100.023198314044	3748.736218659352	21272.74585702543	2980.3100451384553	3728.577907980729	5839.044390679572	5473.520328305315	7743.403352267202	5021.295840725647	3372.8017045883616	10110.751702545942	4770.982486524989	4129.3694433158125	6601.146352266318	3010.2450832509708	3109.7592756815566	4118.18417125012	2983.4327877287624	3396.9392526133206	6652.855164488044	3697.2495496636216	3914.53243403286	2933.1095430845276	3690.6714432298436	3407.0182169092986	4423.226734464035	4099.698015391119	10905.756563797062
5071.535029994796	3144.1964571953686	4100.023198314044	3743.0608843167856	21272.74585702543	2974.2480357286468	3688.945646117666	5837.1722246541985	5440.440469895655	7542.5508217861025	5021.295840725647	3318.535489020374	10051.958017687579	4770.982486524989	4129.3694433158125	6274.075227990388	2993.188304052473	3102.527246411038	4118.18417125012	2980.239551079928	3363.864870929855	6609.744370471735	3684.759462665347	3896.5575395859832	2933.1095430845276	3690.6714432298436	3407.0182169092986	4412.326288557459	4099.698015391119	10902.579947879436
5071.535029994796	3135.214611997815	4083.136367773899	3730.771700271965	21272.74585702543	2974.2480357286468	3673.9263592151756	5824.709461458565	5386.287836309325	7479.731686382927	4996.857682968991	3300.9670256524128	9929.22298497619	4770.982486524989	4128.84801448556	5975.524244444753	2993.188304052473	3080.8382330370887	4118.18417125012	2970.397359251797	3346.764688434129	6609.744370471735	3684.759462665347	3881.7189749072627	2933.1095430845276	3690.6714432298436	3407.0182169092986	4359.406946616311	4090.666743018332	9989.820061217217
5027.529084793181	3116.907331634307	4083.136367773899	3716.9509232575506	21272.74585702543	2945.2791729597275	3653.6471592307807	5806.35959929814	5386.287836309325	6981.761517277833	4996.857682968991	3286.461604828911	9737.01423125518	4766.691250445119	4124.800468186126	5935.637640013808	2993.188304052473	3074.5405147202673	4118.18417125012	2970.397359251797	3340.4698723442007	6609.744370471735	3682.9654212075525	3881.130876516437	2933.1095430845276	3690.6714432298436	3403.8914328933056	4298.349488695905	4089.505543606417	9877.88753067229
5004.284187179765	3107.355141923576	4083.136367773899	3688.9825858521413	21102.163232016857	2940.6871060975827	3644.9104065289193	5774.342265401986	5334.413799088403	6611.212049877325	4986.586999707946	3238.1177333815704	9599.209191099138	4732.243040579482	4110.3079390275	5912.959017275839	2993.188304052473	3074.5405147202673	4109.437931504364	2970.397359251797	3324.828405371789	6609.744370471735	3673.0980480557328	3866.878644295736	2932.3150227308643	3684.473185465421	3403.8914328933056	4266.511140489145	4089.505543606417	9788.617247471793
5004.284187179765	3101.9355273713236	4083.136367773899	3618.5201644966837	21102.163232016857	2927.1795927488065	3620.8515256693317	5766.242436509397	5325.636604480931	6571.028843739809	4981.933711583469	3188.3806856127753	9599.209191099138	4732.243040579482	4064.2299875156023	5854.566424473104	2993.188304052473	3074.5405147202673	4098.900494987167	2970.397359251797	3292.6217146875997	6606.262106929709	3664.0604339676897	3853.6291298450906	2932.3150227308643	3684.473185465421	3403.8914328933056	4266.511140489145	4089.505543606417	9570.497324197748
5003.716663149177	3101.9355273713236	4083.136367773899	3610.289277429607	21102.163232016857	2922.1198383636997	3576.520578262853	5766.099635233105	5305.007401563004	6400.296991453537	4958.375085028161	3187.144827602822	9599.209191099138	4732.243040579482	4057.0888095406053	5854.566424473104	2993.188304052473	3074.5405147202673	4074.1624002443823	2970.1414210036924	3271.5338286008287	6534.181338490832	3660.739188359563	3839.8426450105235	2914.439196053524	3684.473185465421	3384.4040241871744	4266.511140489145	4076.372096054546	9469.285254853125
4983.68893058393	3088.409547614559	4069.0683357616954	3480.5002834333172	21102.163232016857	2922.1198383636997	3544.8449890384845	5358.782141184776	4993.131343600602	6326.042597241609	4917.36390131077	3185.6835871661597	9546.006286583539	4732.243040579482	4057.0888095406053	5675.649388636355	2993.188304052473	3074.5405147202673	4049.780781234328	2970.1414210036924	3130.9384126241293	6534.181338490832	3659.1110356637964	3827.6182546234404	2881.5422984140987	3679.2117823271533	3384.4040241871744	4266.511140489145	4059.699156091845	9450.940640763278
4974.991245748345	3088.409547614559	4069.0683357616954	3455.14024461541	21087.571326574987	2903.0357299253756	3526.5928999888242	5275.646135983316	4917.843033847563	6268.036965450704	4917.36390131077	3185.6835871661597	9546.006286583539	4624.172299052081	4054.1466673624436	5675.649388636355	2993.188304052473	3074.5405147202673	4022.701081725324	2970.1414210036924	2994.7189377616337	6487.845320941328	3641.4951262500826	3822.1352859496255	2870.5812616205176	3679.2117823271533	3384.4040241871744	4266.511140489145	4059.699156091845	9379.697212680965
4967.1718992596125	3086.4935955040655	4069.0683357616954	3443.8347570237656	21087.571326574987	2903.0357299253756	3497.0493735714927	5255.639134373203	4840.394985050237	6258.482055545783	4900.3316914615425	3185.6835871661597	9495.103318952615	4586.164885015303	3972.9798610340395	5665.560978671602	2993.188304052473	3069.3492903184883	4018.3681547336055	2960.9474237271293	2994.7189377616337	6485.975800820265	3639.174215541769	3822.1352859496255	2849.950656876259	3669.1795226837366	3384.4040241871744	4266.511140489145	4055.995684764754	9248.538271245108
4942.155317487076	3086.4935955040655	4069.0683357616954	3443.8347570237656	21087.571326574987	2903.0357299253756	3484.102870529532	5228.81825774999	4840.027658187942	6089.106894036727	4881.183374184822	3180.8470935792784	9495.103318952615	4586.164885015303	3927.9000166668593	5658.242900963626	2962.249290474784	3069.3492903184883	3985.2134309137155	2958.799091948396	2988.8599383273186	6412.8425501740285	3639.174215541769	3767.7915132231556	2839.438058906205	3650.251908197468	3384.4040241871744	4266.511140489145	4043.9600088589154	9218.785125861446
4942.155317487076	3086.4935955040655	4069.0683357616954	3424.425912044706	21087.571326574987	2903.0357299253756	3484.102870529532	5214.765592024643	4838.572195715483	5837.492318304657	4871.2960093609245	3179.060132951536	9402.396451190954	4577.828908449319	3872.763659630617	5642.0588604362165	2950.5047527705083	3061.23466142266	3985.2134309137155	2956.9339663804913	2988.8599383273186	6392.1168495887505	3639.174215541769	3766.9603243444126	2818.9947967871326	3650.251908197468	3364.907652631323	4266.511140489145	4043.9600088589154	9107.582141563256
4938.210556658339	3084.2488050676056	4069.0683357616954	3385.7295187023665	21087.571326574987	2903.0357299253756	3477.5296678599657	5169.798956975729	4674.648848105799	5781.357551861112	4871.2960093609245	3179.060132951536	9152.580605862218	4560.905047606499	3816.715020488973	5640.947175551712	2942.768663450671	3032.4397160772423	3962.0374906126517	2947.779155125283	2959.673131455932	6384.730646389939	3610.577292952011	3730.1544150695768	2809.743035861694	3650.251908197468	3360.8782283323712	4262.601606437514	4035.629181264131	9073.693424733841
4938.210556658339	3084.2488050676056	4069.0683357616954	3385.7295187023665	21087.571326574987	2903.0357299253756	3464.290372569807	5169.798956975729	4570.197623403195	5737.261007839726	4871.2960093609245	3164.5891211172775	8918.130306557992	4548.808944162106	3798.595019366603	5617.89852202643	2936.343281110504	3032.4397160772423	3938.6607618001017	2947.779155125283	2956.6216168773813	6348.7901849806185	3596.703378653815	3704.0292609808994	2809.743035861694	3650.251908197468	3347.2180433168674	4262.601606437514	4030.880537017133	8829.79014703227
4938.210556658339	3081.7095431025227	4069.0683357616954	3385.7295187023665	21087.571326574987	2903.0357299253756	3457.3358440485317	5060.229243936991	4444.4868432461935	5704.853966496123	4871.2960093609245	3145.4349980680877	8806.508482193487	4538.731066367078	3796.1928750353227	5617.89852202643	2929.21648264086	3032.4397160772423	3835.1246753341675	2943.691037851391	2956.6216168773813	6318.744393964732	3588.1400003015387	3704.0292609808994	2809.743035861694	3632.6277607594457	3321.71334175817	4256.830598254708	4017.3822247283388	8757.438269156697
4936.585699930996	3081.7095431025227	4069.0683357616954	3385.7295187023665	21087.571326574987	2903.0357299253756	3443.800517368388	5038.207308507135	4423.6757892466685	5578.136714007163	4870.732226906985	3144.609455356396	8751.314983565306	4513.026319206785	3784.838751138674	5617.89852202643	2929.21648264086	3032.4397160772423	3782.3836944434233	2943.691037851391	2891.953109122821	6318.744393964732	3557.699774405236	3704.0292609808994	2804.641582265047	3632.6277607594457	3321.71334175817	4256.830598254708	4005.1312770207887	8711.011337146363
4918.149268766766	3081.432380979226	4069.0683357616954	3385.7295187023665	21087.571326574987	2900.2558131403675	3414.956182208898	5013.761557067935	4313.5724188783915	5509.098476351872	4867.70243442136	3133.402673674139	8692.085094988339	4499.427348407729	3679.09169539414	5617.89852202643	2929.21648264086	3032.4397160772423	3582.0563702467266	2943.691037851391	2840.7733792973613	5969.959805919874	3519.3079388712717	3703.5011545241296	2804.641582265047	3625.6181671332024	3321.71334175817	4142.387974435139	3998.175812286064	8586.866848255137
4914.112907188582	3073.0065984304474	4069.0683357616954	3372.034487402557	21087.571326574987	2883.4432641811372	3398.733769153714	5011.1149510915075	4277.072034525079	5480.377401888432	4853.269736853783	3130.2152770298153	7703.586811771236	4499.427348407729	3652.6293679810974	5617.89852202643	2929.21648264086	3017.6866367862276	3533.864494010232	2943.691037851391	2770.883452295195	5953.207893610519	3489.4180872754323	3699.6691237452396	2792.965063950591	3625.394403153482	3321.71334175817	4094.772913326683	3989.490647607887	8586.866848255137
4913.617607486983	3073.0065984304474	4069.0683357616954	3361.81509809115	21087.571326574987	2849.7004740952734	3375.3201788491424	4979.7872742571335	4237.111162676378	5439.352754855525	4844.5704429727375	3129.108848762987	7639.388939150024	4499.427348407729	3644.8696354491167	5605.281034263331	2912.806452412665	3017.6866367862276	3513.3496643911003	2942.8113403525495	2770.883452295195	5907.796770951463	3471.6636037577778	3694.2827664683728	2786.8148638687985	3603.4475696498616	3321.71334175817	4044.218374624471	3959.686317701827	8575.602309581867
4904.110134229074	3058.9252097970757	4069.0683357616954	3349.8426045078077	21087.571326574987	2809.491895873005	3365.959627148821	4936.188370328558	4220.152814202804	5406.004539274114	4844.5704429727375	3116.6509268037053	7578.451620583952	4489.265870617212	3610.344557689073	5578.839469792154	2912.3409863374864	3001.4629316568607	3432.4869665142487	2937.770715957673	2765.961535809449	5842.378538638135	3471.6636037577778	3694.2827664683728	2776.64438701368	3603.4475696498616	3311.933007101618	4020.714207874804	3934.562350080986	8504.89707764516
4899.476012389757	3046.9499854194164	4058.931522160076	3347.183739337166	21051.010642622656	2803.602192863208	3346.725260917851	4898.060786793594	4159.252885997239	5387.504732851958	4835.023291539817	3111.0638961913664	7514.62854839932	4489.265870617212	3597.795236830156	5578.839469792154	2912.3409863374864	2989.7154141777364	3432.4869665142487	2915.171961342336	2756.2925886564926	5823.364291896377	3467.8181661085664	3687.9687306092237	2765.987705142487	3603.4475696498616	3311.933007101618	4020.3715959152128	3864.872990298201	8492.939082299425
4878.184738692169	3033.2194205183087	4044.8333483088763	3331.446218056728	21051.010642622656	2803.602192863208	3303.36304844954	4893.804076994098	4132.773696377929	5360.133116939851	4834.818060088577	3109.4616524813773	7449.341566221039	4489.265870617212	3522.0825732291714	5577.005634663691	2903.7579795727634	2977.1486876622516	3432.4869665142487	2907.333686236327	2756.2925886564926	5813.508283888277	3462.6420499400333	3687.9687306092237	2761.8364459311106	3585.8682306117043	3308.64964157983	3992.954787708373	3819.0484876859964	8423.968458566374
4877.879971747497	3033.2194205183087	4033.489495733198	3325.97808442477	21051.010642622656	2800.415511895727	3273.8244229286624	4867.9283061206625	4091.103392278419	5348.517133364952	4811.514677926074	3109.4616524813773	7227.890163251565	4413.090752792853	3486.0137483434382	5542.191198906787	2903.7579795727634	2976.4468210155756	3432.4869665142487	2895.6569706400996	2752.640639668326	5788.549368915746	3460.5466356662914	3687.9687306092237	2752.5475321492804	3585.6282838474044	3268.375133650329	3978.570224967072	3801.2602246483493	8414.064042369064
4868.479015871886	3014.7191599895086	4021.384436805408	3296.9875408726243	21051.010642622656	2782.0511315288704	3247.562146534744	4855.776579895931	4036.9804687326678	5015.22833538757	4811.514677926074	3106.1177582824007	7090.216456403832	4374.951545802402	3464.781408258934	5390.823574836904	2895.592030703242	2969.135330208128	3430.6540683739618	2895.6569706400996	2736.4227864172944	5689.833845463283	3423.6037347939614	3680.7003161605444	2715.747883803867	3585.043405722166	3268.375133650329	3957.5725888399656	3792.3512594430404	8374.097324492803
4860.373604542853	2989.7851032524422	4021.384436805408	3296.9875408726243	20938.531850041072	2616.8139651240854	3202.177749543749	4840.14950088733	4032.683672699986	4909.528512930839	4810.090700057992	3106.1177582824007	7024.971870185873	4358.234945739011	3412.7775545989775	5355.445210223486	2895.592030703242	2953.807377733029	3430.6540683739618	2895.6569706400996	2710.1017498391834	5643.88117633364	3415.563722002596	3680.7003161605444	2715.747883803867	3585.043405722166	3268.375133650329	3957.5725888399656	3777.7125458124624	8363.250647662871
4852.504649238332	2980.6765326627888	4021.384436805408	3291.2122286810427	20938.531850041072	2572.8382514271716	3196.721254425275	4795.627429535218	4032.683672699986	4904.776405760871	4796.016353310845	3048.7021282881324	6990.234681848742	4316.327865832527	3401.854104025995	5319.402338211651	2895.592030703242	2953.807377733029	3430.6540683739618	2895.6569706400996	2700.1109736378776	5632.555753047829	3415.563722002596	3680.7003161605444	2705.4438660875085	3578.314665387561	3268.375133650329	3957.5725888399656	3777.7125458124624	8337.955576702161
4827.35716976466	2965.220221574696	4008.3442346139445	3283.0085309310816	20922.433882996695	2516.8285087777494	3188.9830440241603	4757.279348940688	4032.683672699986	4876.131023891658	4770.042725664668	3023.4368340970495	6891.428807131316	4306.486748244504	3399.0591283284753	5250.072171529835	2894.2903918652687	2953.807377733029	3419.842361815621	2874.512810288552	2695.5091884145704	5624.962013210437	3288.5055722782254	3680.7003161605444	2705.339050097192	3578.314665387561	3268.375133650329	3946.565125939575	3777.7125458124624	8086.523805133023
4827.35716976466	2943.900475862034	4008.3442346139445	3275.0183613498784	20922.433882996695	2494.27976471444	3115.67423439971	4735.204466184734	4019.086350081324	4855.3616788775835	4770.042725664668	3023.4368340970495	6838.182889537146	4277.842382121184	3399.0591283284753	5205.817018144685	2894.2903918652687	2953.807377733029	3416.182226712317	2851.39524763615	2691.6415983429606	5624.962013210437	3244.496044086833	3676.711480320588	2701.297085848884	3578.314665387561	3268.375133650329	3910.471093593257	3777.7125458124624	7875.881037108211
4818.370362309722	2943.8927931310723	3966.2800537275857	3274.3915205911	20873.783385186547	2494.27976471444	3092.3810965651346	4725.547710058071	3946.7226704447157	4841.938550985466	4664.194498358809	3001.1217470424845	6800.878578925884	4256.383141262851	3397.14834704277	5168.980524100531	2892.6749516982445	2953.807377733029	3416.182226712317	2851.39524763615	2691.6415983429606	5624.1948799715165	3222.4511656497957	3676.39176909715	2701.297085848884	3578.314665387561	3263.039936659002	3910.471093593257	3770.7764017512236	7853.896379332591
4783.178292464562	2927.342624504719	3952.76677788035	3268.299206144296	20730.04605076297	2494.27976471444	3070.8313943849807	4725.547710058071	3927.9310819542284	4837.12532628803	4633.202524762124	2997.903208162705	6754.794064818419	4241.141283212804	3395.006108872156	5105.516399313733	2892.6749516982445	2947.9096614590444	3416.182226712317	2847.711510618601	2679.27349554349	5544.220408853659	3212.1235104592315	3676.39176909715	2663.8478575104655	3555.646678022255	3263.039936659002	3888.577900627055	3759.569499734274	7814.548528750842
4769.197455011021	2904.162553277077	3942.8757956641484	3249.173471390004	20669.466832973634	2494.27976471444	3053.8732111548807	4718.869498532944	3922.3236119492058	4818.767192422157	4632.417244969018	2993.327174654244	6693.972140059919	4214.395583400712	3383.656649155105	5052.761113435355	2883.6828602381956	2940.8592284680194	3416.182226712317	2847.711510618601	2672.519551901409	5538.320061052251	3152.6049922468565	3675.2712058727334	2658.6094321153723	3555.646678022255	3258.9434575827304	3888.577900627055	3748.997507935908	7720.910998414696
4752.523432904736	2904.162553277077	3936.300444918206	3249.173471390004	20668.042364397003	2494.27976471444	3035.694819762239	4711.840096758853	3919.6791833690577	4808.354578722725	4630.322430924263	2983.3960936766	6641.926118438224	4178.581058562027	3383.656649155105	5044.911516928912	2883.6828602381956	2933.2592085745646	3416.182226712317	2847.711510618601	2672.519551901409	5471.0834600084145	3146.8434589542453	3648.329038799334	2653.0784336593865	3543.0474983849454	3228.6068439151995	3888.577900627055	3748.997507935908	7652.4560985378175
4744.641390946126	2903.6332632169806	3924.2516293106405	3249.173471390004	20668.042364397003	2494.27976471444	3032.448712098222	4711.840096758853	3907.841285728037	4780.100658681695	4551.055790657957	2982.470951190111	6603.357579830952	3998.2676982004377	3369.7267596849633	5033.165929761019	2883.6828602381956	2933.2592085745646	3416.182226712317	2846.0010623830412	2586.6336032129666	5418.060116056009	3136.567926468392	3648.329038799334	2648.362630861206	3538.8726241585364	3202.7034220021696	3884.751206722596	3747.557481950441	7496.960298146907
4738.436626375197	2895.1571575162607	3919.27094934122	3249.173471390004	20668.042364397003	2490.732714129204	3032.448712098222	4707.660327883622	3903.8311696910355	4737.470910455645	4362.165844679649	2977.7521070935636	6571.997511652544	3887.259836157663	3347.3670531181	5031.337149598293	2883.6828602381956	2933.2592085745646	3416.182226712317	2846.0010623830412	2546.7521162213043	5388.779647961085	3136.567926468392	3648.329038799334	2644.814238644064	3538.5886074476875	3178.7246250267676	3884.751206722596	3747.557481950441	7355.2294747562555
4728.402390198436	2885.341951102796	3919.27094934122	3225.0601537881457	20661.62451394979	2490.732714129204	3032.448712098222	4668.539247363153	3893.2958823298745	4732.522153040911	4253.47909662649	2962.878965070081	6552.890849401614	3862.075460048858	3347.3670531181	4954.981128512231	2881.2454570423565	2918.855661859442	3416.182226712317	2846.0010623830412	2502.519579540216	5333.230973510826	3136.567926468392	3648.329038799334	2630.6873783936317	3530.1404902998374	3178.7246250267676	3883.1126896018304	3747.557481950441	7301.863297584934
4596.52973840956	2881.420375843678	3918.418248606391	3217.2726308823762	20652.65593480688	2490.732714129204	3032.448712098222	4666.393874697871	3788.2215367125655	4727.66072560646	4165.810005718953	2907.1093381362657	6479.752122548181	3862.075460048858	3318.5127066681252	4932.252439489972	2876.301096848035	2918.855661859442	3416.182226712317	2846.0010623830412	2493.501254265512	5293.769992612151	3136.567926468392	3648.329038799334	2614.795233973181	3527.3566638440016	3178.7246250267676	3867.8474758394304	3737.575173097519	7261.252116883194
4583.9989906697365	2876.053742951595	3912.999786223324	3216.800130450498	20390.972525772017	2490.732714129204	3032.448712098222	4666.393874697871	3748.7005241124984	4717.700039401637	4142.638377509159	2900.8645985825133	6467.274088275046	3826.3662157492354	3318.5127066681252	4819.176857224915	2876.301096848035	2918.855661859442	3410.5021523957535	2846.0010623830412	2487.739694292198	5275.124513548031	3130.6948511570436	3646.064631776886	2599.6840138838193	3527.3566638440016	3109.9778434550553	3825.0399481139084	3735.261097791889	7210.030645708093
4556.804031553442	2871.7891373091375	3912.999786223324	3216.800130450498	20164.73427512066	2490.732714129204	3032.448712098222	4657.498641730352	3748.7005241124984	4696.356294336319	4142.638377509159	2890.139481322159	6436.494215561381	3826.3662157492354	3314.1020713568273	4811.201050113441	2874.144400799972	2918.855661859442	3410.5021523957535	2845.283063090903	2465.2127083327887	5243.77190024299	3122.0375982987543	3636.5246919090464	2571.5827349229703	3520.252746254382	3085.3525623716596	3796.3601866697345	3735.261097791889	7054.76438987799
4556.804031553442	2871.7891373091375	3911.9058862262928	3205.239182495453	19331.25757014354	2490.732714129204	3032.448712098222	4627.931897952436	3729.794701810397	4676.084711635838	4132.159234278779	2889.031777478878	6372.50117108208	3811.2393949229854	3299.5131511081163	4792.546866107411	2869.6813213386977	2918.855661859442	3410.5021523957535	2845.283063090903	2465.2127083327887	5171.472390039531	3122.0375982987543	3631.132901829478	2571.5827349229703	3520.252746254382	3079.312188469094	3771.40825047949	3728.3244037655036	6961.221114693237
4556.804031553442	2856.4884331119983	3891.621325252726	3202.4294393941564	19165.92457044384	2490.732714129204	3032.448712098222	4601.209485756826	3729.794701810397	4649.6098544372035	4099.415361743244	2882.7503031117285	6335.836269170011	3807.559006224282	3299.5131511081163	4781.500814875343	2869.6813213386977	2918.855661859442	3397.3851608010946	2845.283063090903	2465.2127083327887	5150.486896233057	3111.5739454940585	3631.132901829478	2569.9943217536493	3520.252746254382	3066.213764797722	3746.614287226568	3728.3244037655036	6936.779477508555
4540.208340020645	2840.246324499051	3891.621325252726	3202.4294393941564	18976.03267321866	2489.725227872397	3032.448712098222	4571.6531876406625	3718.5089096517995	4636.425429265744	4071.1529443695554	2881.4682701610077	6300.536437917781	3805.480910979133	3290.199268111067	4767.525504393609	2869.6813213386977	2914.214150196706	3388.092326725775	2841.8533838287044	2465.2127083327887	5123.093571251962	3111.5739454940585	3631.132901829478	2569.9943217536493	3520.252746254382	3064.3491231083017	3738.5681045444267	3723.4180989856395	6665.308723156439
4451.881225766327	2817.832235655642	3878.0017648810667	3202.4294393941564	18976.03267321866	2489.725227872397	3032.448712098222	4534.340355298355	3718.5089096517995	4613.037166320575	4071.1529443695554	2881.4682701610077	6249.177298705861	3803.8578679988677	3290.199268111067	4761.31399381954	2869.6813213386977	2914.214150196706	3388.092326725775	2840.1001350299666	2465.2127083327887	5079.75667079105	3103.4884783255816	3631.132901829478	2559.1863493101855	3520.252746254382	3048.617991948967	3738.1584174961913	3723.4180989856395	6589.219563278821
4288.766422496491	2781.217154724067	3878.0017648810667	3189.527653971353	18922.354471606115	2486.5074324379448	3032.448712098222	4532.918505641622	3698.61121484857	4572.850122827387	4047.2596611979843	2876.9520793168995	6211.2060321430745	3803.8578679988677	3288.982677292819	4746.868740024722	2869.6813213386977	2914.214150196706	3388.092326725775	2836.1016858582634	2463.755110811918	5051.269325175814	3099.218570468228	3630.357178703561	2526.630931293777	3520.252746254382	3031.9629751052416	3735.712800098794	3680.187064781939	6560.887072619046
4280.528665792746	2770.6644654347465	3864.161749103638	3189.527653971353	18922.354471606115	2486.5074324379448	3032.448712098222	4530.382538666328	3696.8982171372863	4556.88133312057	4020.6625683007564	2876.9520793168995	6201.427572836784	3782.499886465863	3288.982677292819	4746.868740024722	2864.0360392518687	2914.214150196706	3373.7552376173453	2828.5022330012325	2373.856153977921	5014.448131491647	3097.464155253343	3623.500516229686	2526.452662244736	3460.161702865581	3021.784420598712	3735.712800098794	3669.134855761133	6520.446075481299
4277.473594206711	2752.701363344183	3861.542359253286	3179.6501330232945	18922.354471606115	2486.5074324379448	3032.448712098222	4518.233063897309	3686.8328024791485	4465.303094725459	4010.6990537632933	2876.9520793168995	6150.38625431181	3780.663878537222	3288.982677292819	4743.5429959717185	2864.0360392518687	2914.214150196706	3373.7552376173453	2828.5022330012325	2359.4107797708375	5007.663441078146	3097.3148470079445	3623.500516229686	2501.614242777222	3454.712489009544	3015.318215464683	3721.6974785954826	3669.134855761133	6439.540957433089
4270.52615912849	2710.7550484780418	3855.15080954689	3177.187630820963	18881.367544626402	2479.4991330622875	3032.448712098222	4512.814142584648	3686.5815826167495	4413.852857132567	4006.530947843851	2876.9520793168995	5992.189197549905	3780.663878537222	3288.982677292819	4732.340895202838	2860.9119647492726	2911.151223012256	3373.7552376173453	2828.5022330012325	2350.877432686846	4986.742680911571	3088.1167592848656	3615.2671567425186	2501.614242777222	3446.8390642796694	3012.925541398068	3695.4713688054135	3659.771548088951	6375.483269527016
4251.140265516438	2696.868259192231	3855.15080954689	3156.33319320801	18781.96303564646	2478.844785986053	3029.695440138715	4512.814142584648	3677.6931025085487	4381.949795755199	4006.530947843851	2876.9520793168995	5923.341966697852	3767.440456104864	3287.9511247133796	4732.166399841792	2860.9119647492726	2911.151223012256	3373.7552376173453	2828.5022330012325	2347.8897419293653	4956.767219222854	3078.403995279111	3603.175956821732	2501.614242777222	3444.5672451193423	3004.7995057402077	3686.117033834665	3659.771548088951	6316.16745451743
4239.701913646793	2695.924146633086	3855.15080954689	3148.0941054049445	18752.25565017485	2462.5940587440764	3029.479310227136	4505.727749516499	3677.6931025085487	4355.057117864996	4000.243772351197	2876.9520793168995	5894.989683362026	3767.440456104864	3276.895317869181	4726.653150411503	2860.9119647492726	2908.8637185031494	3372.223709827408	2827.427717773414	2337.7731871203246	4940.547504565891	3071.1924947920147	3603.175956821732	2479.6910569366332	3429.9751615571004	3004.7995057402077	3683.130961866832	3659.771548088951	6238.488777868517
4234.636117661663	2689.63588011619	3855.15080954689	3148.0941054049445	18728.641184499553	2462.5940587440764	3027.5647883587067	4491.309848635618	3677.6931025085487	4341.924182947041	3997.5655688195952	2876.9520793168995	5872.647914130002	3765.390990636191	3276.895317869181	4710.313253156801	2852.413904046885	2895.6474762416424	3370.54498369143	2827.427717773414	2324.657670658916	4860.95813376343	2862.2251281391027	3599.2501508019463	2469.39325086544	3424.452131553974	3002.3786193221163	3673.8406248597403	3654.5125567607893	6182.880810738643
4201.413041383814	2673.5012873530986	3777.096995895126	3146.911487700586	18380.665048010258	2462.5940587440764	3027.5647883587067	4485.996998191412	3677.6931025085487	4213.9199748109695	3978.727200869996	2876.9520793168995	5837.863399040985	3759.704436107488	3276.895317869181	4707.148837668145	2849.7009861360234	2895.4463576373946	3357.9950453360525	2827.427717773414	2324.657670658916	4834.195787156355	2857.9482488285316	3599.2501508019463	2469.39325086544	3423.1640490425407	2983.3122227864096	3668.3821362574977	3654.5125567607893	6151.683293458607
4193.074650450255	2673.5012873530986	3748.9030163668717	3137.4649715005476	18173.22385954625	2462.5940587440764	3019.3524795195844	4466.763064221372	3677.6931025085487	4196.2686517368065	3978.727200869996	2876.9520793168995	5833.831766933137	3746.2096889403806	3271.9694164991797	4705.23488289313	2819.7785323481257	2881.2580550250514	3357.9950453360525	2823.6349467823206	2323.1448158657845	4824.56656292513	2854.770524525845	3597.0586790080083	2464.1583394330983	3420.514893514066	2976.3491034985927	3666.279033171001	3654.5125567607893	6073.574172821267
4183.758715329382	2673.5012873530986	3748.9030163668717	3134.5091339951045	17838.27729421433	2461.1536411431653	3019.3524795195844	4445.269922969914	3669.8451707682243	4182.390266137507	3970.193066483264	2876.9520793168995	5785.823501017227	3746.2096889403806	3255.985435756396	4687.95917210205	2801.915720251749	2881.2580550250514	3340.4118260313753	2823.6349467823206	2323.1448158657845	4775.679645771904	2843.9770520271986	3592.9805227933357	2461.776714605694	3420.1404165621234	2963.458106507521	3655.779641725687	3654.2479427077683	5942.992669207424
4154.322491375249	2673.338049247948	3700.2741877880644	3134.48246539634	17802.32191380077	2461.1536411431653	2944.6802668231226	4390.492306373739	3632.664790757777	4182.390266137507	3964.1956742709094	2872.284956671605	5744.942297709503	3738.740399713779	3255.985435756396	4687.95917210205	2790.0791398466004	2881.2580550250514	3340.4118260313753	2823.2428190373985	2323.1448158657845	4736.258802507982	2843.9770520271986	3584.5953757096886	2455.3547321717565	3414.40454159629	2948.610810611606	3644.5094336004695	3654.2479427077683	5874.661079670989
4151.429401159261	2673.338049247948	3686.6824327725094	3121.6700605722044	17802.32191380077	2450.5738049515357	2928.902852096943	4295.034124151662	3632.664790757777	4158.296844157443	3956.3972366877592	2872.284956671605	5733.853726279665	3653.647697574619	3249.516839034129	4687.95917210205	2772.9030274146417	2881.2580550250514	3329.125093555701	2814.6018786628565	2319.9236300913117	4701.7783110634955	2838.4005342503247	3584.4395331916685	2425.1313695695844	3414.40454159629	2944.163621831729	3638.750006595707	3651.8215319226197	5756.785815179631
4079.505289942619	2673.338049247948	3684.506029137442	3120.4178992756615	17802.32191380077	2450.5738049515357	2916.7714215312058	4268.012323366978	3629.577173798425	4144.879923540126	3952.6435723836603	2872.284956671605	5711.466720735065	3624.0795065744815	3249.1763316503693	4665.8530267928145	2741.84381406989	2881.2580550250514	3315.850899241247	2814.6018786628565	2319.9236300913117	4626.235621480486	2834.4373364736125	3577.7429619171567	2425.1313695695844	3414.40454159629	2944.163621831729	3622.686199227747	3651.8215319226197	5639.94789580436
4060.768135309465	2673.338049247948	3684.506029137442	3116.9156802656366	17781.75490110689	2450.5738049515357	2905.4279386564203	4247.943582590353	3617.022047214453	4129.621929581228	3945.0295735361733	2871.6435805305337	5698.3686273230605	3608.501615218437	3246.44195029612	4642.926455991167	2663.758565085359	2881.2580550250514	3315.850899241247	2814.6018786628565	2319.9236300913117	4566.133337353364	2829.5861109950883	3568.7525499311014	2419.9483183227385	3414.40454159629	2944.163621831729	3606.5096300323407	3647.7081809028004	5446.648986599399
4049.2562984339866	2673.338049247948	3671.050235140391	3116.9156802656366	16761.81715909693	2450.5738049515357	2903.85530996978	4224.871078367038	3617.022047214453	4114.1023563369845	3945.0295735361733	2871.6435805305337	5678.383542331459	3543.4188602952004	3244.8712472261245	4642.926455991167	2631.6360600448224	2881.2580550250514	3315.850899241247	2809.9868119847224	2319.9236300913117	4522.8448101811955	2824.9157986326054	3554.997983279462	2405.5630815535474	3414.40454159629	2942.2907940906944	3542.050690503829	3647.7081809028004	5342.444393967769
4044.8459128017057	2670.2598401780688	3670.2485405590537	3111.4643512486714	15180.37574410646	2450.5738049515357	2903.6240798982208	4190.455597778138	3616.6725959479277	4088.563432621634	3945.0295735361733	2871.6435805305337	5677.734881098888	3533.1344119166565	3244.8712472261245	4632.687068073025	2622.9587915652965	2881.2580550250514	3315.376607749438	2807.933866553628	2319.28386123466	4499.0148209339895	2812.60234487292	3544.0735782869333	2392.580322820566	3414.40454159629	2941.468864698775	3524.7465785948007	3644.358853170377	5323.793211386958
4037.4211796122295	2666.409442709052	3641.4275883512496	3098.777290967865	14993.043621776565	2446.841685367641	2897.4851668173164	4185.29345954334	3616.6725959479277	4073.2422088333515	3940.6610149932276	2871.3471766426705	5659.378632926759	3533.1344119166565	3241.946627179327	4625.082418911955	2618.204100946938	2880.323676738016	3308.319209774986	2806.0952096071233	2319.28386123466	4491.7781698370745	2812.60234487292	3544.0735782869333	2382.019632214022	3410.843225362628	2940.6435436447723	3520.0670580393457	3644.358853170377	5295.942576832131
4037.4211796122295	2665.2530711798054	3622.2107968910145	3089.185843858428	14873.259788604544	2446.841685367641	2894.317995435616	4182.944797192471	3616.6725959479277	4073.2422088333515	3934.071240809877	2870.8091382740704	5636.929103536644	3519.8406607643083	3240.480270945216	4612.1318982178	2609.7826245971564	2875.376790490608	3308.319209774986	2786.894205487618	2319.28386123466	4479.206791834419	2808.303074668608	3533.620556601719	2374.745316661187	3410.843225362628	2940.6435436447723	3520.0670580393457	3644.358853170377	5230.316086258876
4029.9267157788613	2658.153510428213	3608.29344210372	3087.448114491429	14873.259788604544	2445.531729006215	2885.972538183261	4182.944797192471	3614.7045227220287	4063.5308132194964	3929.5104988938733	2870.42178261189	5621.782140600171	3494.708523048914	3232.3903505639128	4612.1318982178	2600.227708179086	2875.3668517316282	3303.965507361248	2781.46219274452	2316.7716282171555	4479.206791834419	2808.303074668608	3533.620556601719	2374.745316661187	3390.9315095112197	2940.6435436447723	3512.8733806115115	3644.358853170377	5150.910433091205
4023.194596030814	2653.146085039212	3598.477716195351	3080.7002594069227	14873.259788604544	2435.982801091787	2884.663006701284	4182.944797192471	3602.64269046043	4050.142401208298	3928.900774902029	2864.113728320025	5565.808761286366	3450.073372022059	3232.3903505639128	4612.1318982178	2599.868645626104	2873.055048841588	3285.6843421390113	2781.46219274452	2316.7716282171555	4471.693229752442	2808.303074668608	3532.1045189618308	2371.097769772879	3376.6520640571325	2939.9169961278635	3506.1598645402173	3641.2167863965396	5103.448558799653
4015.006096939079	2644.1379795275748	3591.1815665689933	3070.5783375860556	14873.259788604544	2435.982801091787	2880.413829642208	4179.0313576007065	3602.64269046043	4036.479312216654	3928.900774902029	2856.773171743956	5561.147264987358	3416.0480376248256	3232.3903505639128	4563.5246132784405	2595.6672124973516	2866.1871216481586	3282.8611462779236	2768.5242580925033	2313.513400206295	4446.393253153591	2805.6139204429774	3527.4462637617353	2371.097769772879	3375.097834896709	2937.3388524566185	3500.2120952733762	3641.2167863965396	5067.816968936963
4015.006096939079	2644.1379795275748	3582.5707886640134	3021.0709371148755	14857.779617051174	2433.172031352956	2879.2509714888674	4167.350358749203	3356.737330165728	4024.409518997468	3925.1645250655615	2855.4398542673503	5552.526504056845	3391.2003304003556	3222.6917539884516	4563.5246132784405	2592.496577316272	2863.552388255126	3282.8611462779236	2760.231942978085	2313.513400206295	4411.146146818666	2804.1322819835095	3523.9736498539505	2371.097769772879	3375.097834896709	2936.227058704453	3489.8499268403025	3640.661552879669	5041.975931067734
4015.006096939079	2644.1379795275748	3569.5545448287703	3010.0113362295865	14844.15713937267	2426.4779124213665	2868.2801964727687	4167.350358749203	3320.058680450109	4003.112413270911	3917.891176158267	2852.668352327719	5536.800322463347	3386.6488218567038	3218.8739957057214	4563.5246132784405	2584.1375586154636	2856.362773669386	3275.0280622493156	2734.4874493279754	2312.3904626645553	4392.641827197976	2800.765818069723	3504.8886201235746	2348.910171518788	3362.6938629610854	2933.1132695519987	3481.0671144104062	3639.6081944129455	5020.064773136511
4009.2671041603694	2643.9691249967545	3568.015655773915	3010.0113362295865	14844.15713937267	2424.5390590388447	2868.2801964727687	4167.350358749203	3288.559042511785	3973.246964068452	3913.3521598968855	2847.4526028211712	5527.335069766998	3359.938220125804	3210.0647021708664	4563.5246132784405	2584.1375586154636	2853.2323573849358	3275.0280622493156	2723.3800400553732	2312.3904626645553	4378.978146045746	2798.1884838909514	3504.8886201235746	2330.2363427610394	3362.6938629610854	2923.3482712990326	3481.0671144104062	3639.6081944129455	5012.852110260064
4006.177814176519	2641.304637555714	3568.015655773915	3004.0771379740427	14844.15713937267	2424.5390590388447	2868.2801964727687	4159.313912891916	3287.066608280053	3953.5037904663504	3911.7754108008075	2847.4526028211712	5523.098376514588	3354.029104134328	3204.9327570061887	4553.081737084595	2582.2172146528383	2846.002674286378	3275.0280622493156	2715.6561383179455	2312.3904626645553	4360.557266669527	2793.7656671670716	3504.8886201235746	2326.074978080738	3353.5184260955443	2923.3482712990326	3477.9745971612056	3639.6081944129455	4719.202036601975
3995.899840966279	2453.7513441844885	3516.5312282390164	2988.2586334042435	14792.835869352337	2419.88127015353	2868.2801964727687	4155.867844463261	3270.754552393484	3947.2527191004624	3911.7754108008075	2844.0944698508283	5507.498972116635	3329.875872476481	3204.9327570061887	4542.651620028873	2582.127147353265	2835.8460214175357	3275.0280622493156	2708.3059604866207	2312.3904626645553	4326.092721126297	2792.500765648333	3496.8128715415123	2316.0435321071577	3353.5184260955443	2923.3482712990326	3468.493789049852	3639.6081944129455	4637.396571003084
3995.4121889331127	2393.845807953626	3506.2589664892075	2984.288005992584	14792.835869352337	2417.606588360794	2857.0090054129705	4153.496117011837	3263.3139574630495	3934.8557983569117	3908.6982887703502	2843.3565305458933	5492.708037078257	3329.875872476481	3187.035392266279	4540.379648120238	2577.3055850342516	2833.441457588867	3265.5043428849735	2696.0930626425315	2312.3904626645553	4311.4441350282395	2783.0938873669224	3496.8128715415123	2301.031556291231	3353.5184260955443	2923.3482712990326	3467.8561563882886	3639.3736892854918	4605.5035357898505
3989.0635016211236	2372.105203207169	3493.0512429267865	2984.288005992584	14792.835869352337	2415.7172235501284	2855.431347693361	4150.12030570284	3248.324355134474	3913.9857897554384	3867.330303835502	2842.82310872212	5486.987577554587	3183.0073374759518	3170.109830998235	4511.359112136037	2563.4180218874667	2827.9126988491803	3265.5043428849735	2691.907447513623	2308.459144288358	4307.260689793644	2710.57237816641	3495.852598991377	2289.5311292796277	3351.1669351971773	2920.6195229762407	3453.8207633402844	3637.4088455764277	4491.205317226383
3989.0635016211236	2341.393050164741	3453.284002615688	2976.6041284529783	14774.418575278953	2415.2997135014953	2854.0752592591625	4140.389293897409	3248.324355134474	3913.6975970643493	3859.799973408873	2834.7862862546	5426.963320606673	3094.080838136607	3166.3619160871294	4491.861622874643	2562.2098113780726	2823.4057071460793	3264.3427825343215	2691.907447513623	2308.459144288358	4287.945837035328	2701.1316690855983	3494.830763012045	2286.0689836315955	3350.769100203515	2918.3550853937936	3451.9735568185492	3636.8608618436347	4460.468500740053
3989.0635016211236	2303.4624885980334	3417.9840270527993	2974.610826066125	14709.943267917299	2412.244488313272	2847.1814101874484	4136.012466727491	3248.324355134474	3908.482505385004	3848.9746922780155	2825.5713480354752	5295.913026744709	3037.86550006731	3166.2109596504483	4456.98096385558	2553.5630822598478	2816.680701986628	3263.371627207583	2691.907447513623	2308.325729645786	4249.155665351853	2690.194513883578	3492.747101822636	2276.3800678143425	3348.968107654818	2918.3550853937936	3448.5085220624987	3626.6539697891562	4457.192930637043
3989.0635016211236	2295.7554436764017	3388.3336666527434	2972.1384935296965	14709.943267917299	2407.5123993730986	2840.222170888293	4129.32438409986	3248.324355134474	3903.869703519029	3825.4168865331176	2825.5713480354752	5211.910871235834	3008.7663284783953	3158.7827293606642	4449.315924669421	2553.0258156641476	2816.680701986628	3263.371627207583	2691.907447513623	2300.1114341358016	4188.901432694188	2686.073633994846	3486.8961537141204	2273.4132274305575	3345.496485804466	2918.3550853937936	3441.6779728457436	3536.6571547976937	4449.385175042974
3989.0635016211236	2293.0115893509974	3382.255689683456	2972.121983139241	14674.564190774243	2394.1308184907457	2840.222170888293	4108.004116391162	3248.324355134474	3897.12682404291	3818.876373160928	2820.4923169236954	5169.556416771469	2967.3920351280635	3154.3067606438944	4432.227051997993	2553.0258156641476	2810.4792290297482	3242.7867252776637	2691.048486742696	2296.2432863463764	4175.80254016356	2680.3456449354044	3486.8961537141204	2272.5321126351078	3344.978568212309	2918.3550853937936	3441.6779728457436	3502.82396952292	4438.500658863608
3989.0635016211236	2289.4880059632032	3370.155772395742	2967.416822287823	14654.005141333422	2394.1308184907457	2840.222170888293	4096.974111471028	3246.7117225160437	3895.4303149830653	3818.876373160928	2804.8737866620445	5125.459280369869	2913.663518584116	3152.6863588977826	4388.829115507244	2553.0258156641476	2810.4792290297482	3239.777253845617	2687.553907118209	2293.4427273014207	4175.80254016356	2670.52795261388	3482.1965179538847	2272.5321126351078	3344.978568212309	2918.3550853937936	3438.475935322117	3494.191520802761	4421.0068714967065
3989.0635016211236	2288.5412566699783	3354.05897464336	2951.357290299408	14654.005141333422	2394.1308184907457	2829.317459066475	4076.995138687316	3233.301197880216	3886.8901183822427	3818.8399390278223	2800.9156387673347	5120.548452594878	2880.191805188704	3152.6863588977826	4339.925300998895	2551.1931986993914	2810.4792290297482	3222.1584099716147	2687.2789983907896	2290.999978737919	4175.245007885065	2660.5589565177743	3480.935765901926	2260.0986232548294	3337.6562939225078	2918.3550853937936	3426.6914990075916	3487.087516668543	4396.594250716603
3988.2856952659668	2285.2230170843022	3340.5214821573745	2951.357290299408	14625.876936618253	2394.1308184907457	2829.317459066475	4069.51980736768	3211.138026580019	3877.851364963916	3817.237412156205	2800.9156387673347	5101.508207265921	2862.3912930975794	3152.6863588977826	4324.223648231744	2551.1931986993914	2810.4792290297482	3221.6121377683144	2685.4003808409907	2290.999978737919	4173.086037367018	2654.1817381893243	3480.935765901926	2259.4838450727475	3337.6562939225078	2914.5277323894406	3425.0622115114243	3481.1787185074827	4378.280959563104
3987.5451869194007	2280.197924280455	3339.8446682723625	2949.8744210721525	14618.009631516314	2394.1308184907457	2827.4464580227204	4060.7065522318235	3196.130187812648	3864.6211564452697	3810.912996665009	2800.9156387673347	5095.089832392409	2845.357347875672	3081.4004851265126	4317.70088653458	2550.215506359112	2804.649264311115	3221.6121377683144	2683.8346548766403	2285.858391365397	4173.086037367018	2647.7196541988465	3475.088888636284	2259.452949841284	3337.1591366158755	2912.988882459876	3421.8605647115537	3476.261510884261	4335.802383568807
3987.5451869194007	2263.4442774625113	3335.531204834705	2949.8744210721525	14526.537323006385	2383.9038798669008	2823.7093194108775	4055.2346260324784	3191.908924024033	3857.7966128115786	3810.912996665009	2800.9156387673347	5080.875551501511	2828.1185742866273	3054.455325514151	4314.226189628093	2545.6589244122715	2804.649264311115	3220.8511303386585	2683.8346548766403	2285.858391365397	4169.224251968718	2647.7196541988465	3471.7823420665904	2259.452949841284	3333.8094063032677	2912.988882459876	3417.8901113042193	3474.5890496143093	4309.241084050789
3987.5451869194007	2193.4128125837765	3330.711332001646	2948.613335565982	14094.380677972615	2376.580398824393	2809.7577912574534	4052.874860666343	3175.0350074094936	3846.895024793331	3806.287626173919	2800.013357557284	5018.852724769296	2826.8612919912102	3041.3738617189974	4294.544020344676	2543.055833372061	2804.649264311115	3219.8250082229624	2577.5242751966607	2284.9131557515857	4158.12851595571	2646.786563394675	3467.8457801858567	2254.580930996208	3332.736952006787	2905.5934936046224	3412.9464427502853	3470.807684947712	4292.974668955072
3983.064483193265	2175.370060300384	3321.74318734625	2945.032260264936	14094.380677972615	2372.873880050253	2809.7577912574534	4050.627283682162	3175.0350074094936	3829.782028469671	3804.0253892365818	2797.8896982048245	4999.9280075880415	2822.147148292181	3037.817020919541	4285.539635791518	2543.055833372061	2802.899067972506	3207.7390895901144	2565.646954501462	2280.389182845122	4151.9946715431415	2646.455380423042	3465.911428586764	2254.334275669231	3329.5442753510697	2905.5934936046224	3405.260213628163	3470.807684947712	4253.829240450187
3977.9038871222174	2150.063503970037	3321.731401757415	2942.4987168713315	14077.760033080587	2372.7007801758577	2809.7577912574534	4049.830734826834	3166.501144339847	3811.71296118889	3797.4943402129297	2797.017969739971	4982.989541627821	2820.4830200324573	3027.0093380825056	4281.656893829315	2540.528841510075	2800.6205163145078	3205.151430889499	2560.3849051605384	2278.538631873869	4145.065635085135	2644.017202097647	3459.0058251592577	2247.0082101412268	3329.5442753510697	2905.5934936046224	3402.278532890029	3469.4313208706926	4242.512235470234
3976.754500874103	2150.063503970037	3317.299672217763	2942.4987168713315	14031.675686145269	2361.439457411757	2809.7577912574534	4022.1685256703163	3166.501144339847	3811.3841531597423	3783.511234869165	2792.3544293591376	4938.591935723642	2817.3196696694486	3026.9064542070937	4272.63834670858	2540.528841510075	2800.527729608267	3199.4053824034418	2556.062187921111	2277.7775468374925	4145.065635085135	2644.017202097647	3459.0058251592577	2247.0082101412268	3327.5647248251507	2905.5934936046224	3395.792822855052	3467.7051680929335	4222.872314479202
3975.992388141404	2147.124270496546	3316.171690492924	2942.4987168713315	14029.449667559245	2345.372617345576	2809.7577912574534	4008.7817639810833	2889.75201128192	3810.187266390166	3771.8444083103986	2766.812899211846	4913.730733321359	2816.1846615531067	3019.1627270860854	4265.5631597852525	2538.206005326007	2800.527729608267	3198.9158191223573	2556.062187921111	2276.1352625773147	4129.327917438158	2643.9328553666132	3459.0058251592577	2247.0082101412268	3312.6098222115857	2894.5220151638646	3323.160573684352	3458.8167327243427	4195.6723462287155
3968.888781210694	2134.150530696639	3308.265421097418	2942.0401710263227	14027.001167964501	2344.5855961535035	2809.7577912574534	4007.780836940026	2884.9413611837676	3810.187266390166	3764.965475092501	2765.789273330881	4892.292410799331	2810.574218170905	3009.2090882372854	4261.169140380833	2538.206005326007	2800.4607865618354	3187.8623983453094	2555.7769885767	2266.9171559815018	4123.677110634298	2637.0524086547075	3458.273386706571	2243.4804338250115	3294.1035317363744	2894.359145339823	3317.557143163941	3457.9526111331343	4183.866412123124
3966.0914429456425	2134.150530696639	3304.4508614812216	2942.0401710263227	14010.165225894696	2344.5855961535035	2808.7156008126926	4005.763224333916	2879.6341637619994	3800.9217531334384	3764.965475092501	2758.7166300305307	4876.9720513799575	2805.6216822184397	3007.9731057201534	4258.956060982952	2536.473670253682	2797.4202955954765	3187.8623983453094	2552.5393249758426	2259.2115029198267	4112.610992632881	2633.120230513803	3458.273386706571	2234.657370409245	3273.4025873709766	2880.5403206421242	3309.44085933953	3455.4239122709187	4170.043073480298
3966.0914429456425	2134.150530696639	3300.763641151867	2942.0030911251133	14010.165225894696	2339.442315404033	2807.4066988273503	4001.763605663466	2876.437080477592	3795.0708122823	3764.965475092501	2753.710793541305	4874.404916929072	2794.3208527476468	3007.9731057201534	4248.44599780039	2534.390096914284	2797.4202955954765	3184.590976784395	2544.9969819191047	2259.2115029198267	4080.8701348745058	2484.568065465111	3457.319343970862	2224.3081225395563	3264.9004037852683	2878.1119097281407	3302.439797710271	3449.3498188243984	3749.1018007858265
3964.3867003081764	2134.150530696639	3300.763641151867	2932.1545203194587	14010.165225894696	2336.4683671132016	2795.0436195225147	3997.953832319997	2862.8570459063667	3778.3004014393928	3764.698788250244	2734.4289935806373	4868.616102794342	2787.8194391056113	3001.788673556807	4248.44599780039	2526.201942207189	2797.4202955954765	3184.590976784395	2544.9969819191047	2258.239335718158	4001.054330131798	2456.906880522932	3452.8314219407803	2216.46965928348	3172.848575928291	2872.449975804825	3302.439797710271	3449.3498188243984	3723.003347276025
3964.3867003081764	2077.0228856426934	3296.977661242944	2926.0291152536747	13988.290475861872	2336.4683671132016	2789.2040274387364	3993.2892102425913	2857.830417664857	3773.981888697004	3756.041773626446	2710.092459353903	4851.926715654941	2785.7387423275313	3001.788673556807	4245.749073280449	2524.797400346916	2797.0638822427445	3184.369663715661	2544.9969819191047	2258.239335718158	3982.5125681930203	2452.838242844849	3452.8314219407803	2209.765428929357	3144.7671656909233	2860.4057744898655	3296.963397517217	3441.3345790658113	3683.9939203209287
3963.1062316404536	2065.128614862696	3277.615681809053	2917.8541648177106	13941.99655984852	2334.652032077958	2779.9137191347513	3986.270761870524	2857.830417664857	3766.496417589844	3755.6490956181506	2700.638588687337	4847.164858968025	2785.5469354256065	3001.788673556807	4238.028070031635	2519.721235145072	2792.6619311181794	3156.2610818413364	2544.9969819191047	2255.055181689521	3971.174604109173	2445.4480969313654	3452.8314219407803	2207.0901325190407	3133.6260709415124	2845.8839837503483	3292.4865296944618	3441.3345790658113	3675.762464461946
3963.1062316404536	2057.58500747543	3263.7599381941554	2917.8541648177106	13878.918838204347	2334.652032077958	2777.3310896820535	3986.270761870524	2852.9797949134254	3766.415239500043	3755.117680931473	2694.107897908995	4838.173102809951	2781.180989861409	2994.096483992288	4194.292467758059	2518.6910865460745	2792.6619311181794	3149.2907239145434	2543.5221009465495	2250.5629743236855	3968.709433048158	2438.4085416617186	3450.713925320658	2207.0901325190407	3121.128174287446	2840.0264862047875	3289.1702635858524	3441.3345790658113	3667.7792239831315
3957.535440008279	2056.5056006804416	3259.256353441351	2914.057267412946	13873.04064111962	2334.481996552745	2769.9008613643678	3984.546470731892	2762.9105690148835	3753.5744751825086	3750.380703794715	2678.214211940997	4824.284564400586	2781.180989861409	2994.096483992288	4194.292467758059	2518.6910865460745	2792.6619311181794	3148.2101062357433	2543.2807687921627	2249.9771439398332	3965.9890661558434	2435.3739217864236	3450.713925320658	2205.1892104354592	3104.928956082902	2834.99537626531	3286.529817829126	3441.1928222325223	3650.623060577455
3957.535440008279	2053.3660981239173	3256.912252170257	2912.106524309983	13873.04064111962	2334.481996552745	2763.9513299400505	3978.569395978055	2725.734297299253	3744.2650156153068	3750.380703794715	2668.6724762752533	4810.989461546151	2729.933500338057	2994.096483992288	4180.921450547785	2515.9042571264904	2792.6619311181794	3144.000353084354	2542.399025476274	2248.5055012442317	3949.583292879708	2435.3739217864236	3449.8411683063164	2205.1892104354592	3099.578481640153	2834.99537626531	3285.6562440963316	3441.1928222325223	3623.9288156668235
3957.535440008279	2047.9477784504802	3253.2701742485942	2912.106524309983	13845.635889681007	2327.138475545719	2758.1889437472914	3978.0109559716857	2708.943322818968	3732.328731527995	3748.9332746737637	2666.03722885195	4794.507853369516	2716.8432083592015	2994.096483992288	4180.575288544362	2515.9042571264904	2792.1384436356866	3143.8448155660803	2540.1631497067146	2241.7684776484234	3920.3471028780004	2432.0949834664925	3447.1353412313056	2201.6040117654957	3098.859590707309	2833.1032453971675	3281.556790814332	3439.8337051882168	3619.704570389673
3944.4313344452935	2047.9477784504802	3234.597020444781	2912.106524309983	13845.635889681007	2325.2460945056773	2758.1889437472914	3972.993394531441	2697.863541711461	3722.279274259397	3748.9332746737637	2658.2915664012394	4784.73897940268	2707.4807084330305	2994.096483992288	4174.098402001286	2515.1554993519403	2791.3315478665613	3138.5528053992225	2539.781524939395	2236.9069671682246	3835.719540286602	2422.4112894724985	3446.487462659905	2192.5610513598585	3095.4144322015422	2831.73268641924	3263.0174202341877	3438.1820095299863	3581.1953029043116
3930.570380498732	2046.1352465520636	3144.0309743495372	2911.5608106051614	13838.339353057612	2236.475225052767	2758.1889437472914	3970.1510586242944	2693.1639206839404	3712.1342806003277	3747.4215623074624	2658.2915664012394	4766.911384292313	2704.351311970169	2993.2933929766787	4164.925503925639	2512.96154708272	2789.2094390294096	3134.4314194294357	2467.1127534050156	2232.9073064296654	3811.5067465091465	2420.2312526408296	3446.487462659905	2192.5610513598585	3093.1409811720378	2828.607102238293	3259.8606132244586	3438.1820095299863	3565.707687210773
3930.570380498732	2046.1352465520636	3126.0962881552277	2911.5608106051614	13838.339353057612	2221.1978035105876	2758.1889437472914	3955.671361639738	2693.1639206839404	3705.8743652838843	3747.4215623074624	2658.2915664012394	4762.274605393133	2700.6753742310384	2992.358175803348	4164.925503925639	2488.031277451074	2787.877293623699	3133.954607849375	2461.0280865029845	2230.0737730418377	3778.871424900074	2409.855235075971	3442.6207342654216	2192.5610513598585	3089.449171418664	2828.554269494317	3255.734186927303	3436.6815275873128	3379.9686607104836
3926.4867069059446	2041.9577814823024	3102.9297567124904	2908.560532953903	13838.339353057612	2216.5374916772844	2758.0780921983605	3949.6194317269697	2691.370956088524	3694.7107595449884	3744.3890866045167	2655.483536351315	4734.168226325697	2696.458280972428	2989.43413018917	4159.620054448875	2472.794785909361	2787.223344485915	3085.8208729105554	2458.183850444698	2225.9099756813553	3764.087162275002	2390.2854029901937	3440.5347725423007	2192.5610513598585	3067.7337511210026	2826.259441462	3253.838554253892	3436.6815275873128	3350.3186755210177
3918.4183335886773	2019.1909846843266	3090.5879166381974	2905.739484071418	13838.339353057612	2208.0411694451964	2758.0780921983605	3937.3565196562827	2688.0319118806797	3690.901943890679	3744.3890866045167	2650.4763098579547	4720.279556605175	2689.584980608531	2989.43413018917	4156.225358136266	2472.39989477816	2785.999139631855	3082.7706510216353	2454.817057743836	2225.1784414269264	3758.7165989125183	2380.724633395804	3440.5347725423007	2191.64431179275	3054.198611530607	2826.259441462	3235.5893728095216	3436.6815275873128	3342.4410379047936
3910.9529033693807	1996.8214907261095	3083.774974619222	2896.6797639130364	13832.54495661098	2206.5033232899887	2754.5748329364446	3937.1156809081936	2687.695959585426	3688.148321492962	3744.3890866045167	2649.2563222609024	4713.460424335368	2688.7774218270306	2989.43413018917	4156.225358136266	2468.1103278217133	2783.7607066589	3079.4082177285877	2454.50300534665	2225.1784414269264	3756.556506894787	2376.5685647762293	3440.482114192112	2191.64431179275	3047.8251940331184	2826.2551977644034	3220.4118666539352	3434.4428969724113	3334.4916575818233
3906.355488107021	1983.353959070516	3079.554542906196	2895.188103065322	13818.953764966696	2202.499090578866	2754.5748329364446	3937.1156809081936	2681.260483288303	3688.148321492962	3744.230771465026	2647.348824736379	4708.3304555337145	2688.7774218270306	2989.43413018917	4125.09653666516	2463.299034754729	2782.6428367593417	3079.4082177285877	2441.5176731377996	2225.1784414269264	3711.1102751167205	2368.932712795852	3435.0194116259095	2191.64431179275	3035.2566238444606	2826.132457745305	3213.826376907944	3433.44716726509	3257.7405184341733
3906.355488107021	1976.7072108842146	3077.264424299534	2887.7441277130024	13813.642024450184	2202.499090578866	2754.543596780526	3937.1156809081936	2675.645800765084	3681.908154128884	3739.517477573687	2645.6433422776536	4700.821014239034	2684.9997711537867	2989.43413018917	4118.383848250902	2463.299034754729	2782.6428367593417	3074.771518397167	2430.823182596404	2225.1784414269264	3700.120073336333	2362.574690837109	3415.231919374626	2187.7663471502387	3007.625082511904	2822.698881619322	3208.6521483794463	3430.3613371924885	3250.1444531077896
3904.32570147562	1971.7697330494634	3075.6305390762836	2881.384274754636	13813.642024450184	2201.140083263184	2754.543596780526	3921.2240089241895	2674.9015126223917	3674.238105371644	3736.828480002211	2640.9775230745527	4696.750399054257	2681.1904162873197	2989.323789883634	4111.193583758738	2462.5978159149563	2781.279244225875	3071.110557257355	2426.4298870174043	2225.1784414269264	3678.357347086163	2357.3962740632646	3413.0149046962115	2183.237792750816	3000.6300640242566	2821.6863644380314	3205.257615022763	3427.056648304876	3240.506022493146
3893.6388045553804	1969.6486055495945	3072.217885278972	2880.9639236803505	13800.296498269174	2201.140083263184	2752.093034357872	3897.0154899073	2673.391482788503	3656.7754936460897	3731.774585888675	2636.2483922464285	4688.702224603688	2670.9036515887724	2988.9807131138414	4102.3388958073865	2462.5978159149563	2769.3066765217072	3069.7042565104134	2419.5454715141277	2225.1389808517915	3652.3725530718025	2356.3928626919587	3413.0149046962115	2180.961238158862	2997.7941005501807	2821.6863644380314	3198.511394976138	3421.857003096966	3236.045987772683
3890.234957259656	1969.6486055495945	3070.931545753167	2872.237624076299	13767.463276760689	2201.140083263184	2751.2142494877926	3879.15551313267	2669.1442762103143	3647.3769728241855	3731.774585888675	2635.8434210538635	4671.226529128887	2667.049412221985	2988.9807131138414	4094.6330370753026	2462.5978159149563	2767.7936398400943	3069.1633307441293	2419.292244690865	2225.1389808517915	3644.8647444070584	2348.3118521923343	3413.0149046962115	2180.6259385897383	2993.6927174316024	2820.54204742218	3181.4137619825196	3404.943557721172	3233.0590856844456
3875.4058763128564	1961.0021073749888	3066.22183703016	2871.477391391547	13759.892305445512	2199.5180095602236	2751.129857538434	3872.40581916783	2664.985426060496	3643.3023942599248	3728.063798803199	2633.0282626275903	4649.66623614034	2661.940166132167	2988.9807131138414	4086.2994605291397	2462.2064185453137	2767.118636824931	3069.1633307441293	2414.518137107477	2223.32891357317	3640.953074301442	2346.3410007924654	3410.4308876225823	2179.574788527574	2992.4598079643647	2820.54204742218	3180.2549046536524	3399.329999457562	3231.8957889733965
3861.6733887232567	1961.0021073749888	3065.9813169053077	2833.4842764646396	13746.372593618631	2199.1732441300605	2738.6521063297187	3871.380140167341	2658.963443271933	3643.3023942599248	3727.3454404053427	2632.6522409856	4633.845465592187	2656.9215510168106	2988.9807131138414	4080.8088993760607	2461.9600210064423	2762.5061618217733	3067.3826985715373	2409.6885918157795	2220.364973696747	3639.6298462911786	2343.762226043825	3410.4308876225823	2178.241241436986	2992.4598079643647	2819.595293106612	3171.298662739546	3391.9388926741995	3231.0155092305613
3857.891576084619	1961.0021073749888	3064.0152263724385	2793.2626137625202	13736.989843122396	2198.8957351513964	2734.434834865614	3869.2330136309834	2645.532718359264	3639.2754730023426	3727.3454404053427	2511.1312940850403	4544.351252502919	2655.694979889615	2986.363119784698	4070.625102839157	2460.692958674097	2761.3610451014156	3065.1408337942175	2401.544619267924	2218.221398375717	3621.7999970532655	2341.1248743257943	3408.7860426125135	2178.241241436986	2992.452959984311	2812.629930280815	3170.665168534836	3385.4077162509593	3224.0759079680984
3857.6570033509993	1961.0021073749888	2775.609744270525	2778.110336240226	13736.989843122396	2198.369654406061	2733.9239447521104	3355.024984044202	2640.0822999160087	3633.6157529777556	3724.9667423730148	2498.142129086494	4522.62157231023	2649.4452313221373	2983.045220544461	4064.6111828721537	2459.178918884934	2759.155341267443	3065.1408337942175	2399.624761294076	2216.6491199032544	3617.3320411287123	2341.1248743257943	3406.194835647306	2177.1250854928576	2989.9746882709146	2808.02436970886	3168.0044494611957	3378.7832612389493	3217.511457975236
3856.9588561477567	1961.0021073749888	2738.1744527283836	2771.957150903885	13727.143061797615	2197.26503962547	2732.130538402923	3333.1114980070397	2616.3632944235537	3627.9089087439284	3724.9667423730148	2486.6328841358577	4520.782965664576	2646.439872931587	2980.945044454838	3967.6738449734003	2459.178918884934	2759.155341267443	3063.266815524588	2394.129710402493	2213.984798732003	3604.9597463211026	2341.1248743257943	3403.8403076212935	2176.388648372988	2989.548727764438	2804.5606768337657	3162.9788452779876	3374.5420433303907	3181.8100784948
3853.945100327856	1961.0021073749888	2721.5544987325766	2760.925429451054	13724.847234416413	2195.8765203981006	2732.089024708218	3317.4267540239125	2610.909421110857	3624.8254212123916	3721.2568361472254	2481.112123624992	4506.773908265259	2642.0108658953463	2978.3767690545865	3961.319494703245	2459.178918884934	2758.1649542267965	3062.5305844574896	2394.129710402493	2210.9249186741517	3600.5426491354056	2339.4365285985646	3402.9130453157186	2175.923561889885	2986.0329595606386	2799.9695317036453	3162.9788452779876	3373.18044531985	3164.288590750474
3849.6739202146405	1960.4379444158744	2709.8186243656155	2756.4017938870693	13719.053487999916	2194.352949392874	2730.761456320237	3309.661306382187	2605.4475229026725	3621.7384085685817	3718.0852179543526	2474.810525530154	4494.662887787657	2636.91458217773	2978.3767690545865	3934.2222233374328	2456.462741963249	2757.245982477474	3062.3087014668117	2391.7201120874493	2210.205106184558	3600.3845102367236	2331.6625859727756	3401.594986018881	2174.3405735724527	2984.066992464333	2799.6832598761125	3160.9343740007944	3371.8656003699016	3158.632386753587
3844.925948831335	1957.0963866626748	2703.4040309281795	2754.8399439147297	13692.905402728065	2193.6397006768643	2728.309307654528	3307.0093321298646	2605.4475229026725	3614.7266729695057	3714.6194275433745	2473.4351668258337	4488.157595513662	2632.5581277622778	2978.149150060136	3926.2691142898657	2455.5353673251934	2757.245982477474	3062.3087014668117	2390.3310303799963	2210.205106184558	3591.5999034120255	2331.003850220393	3398.444741395639	2171.526366609432	2981.214534116196	2797.6877333372504	3158.1089727036483	3370.5506412501372	3146.0097399387732
3844.3441838991794	1957.0963866626748	2700.161898432294	2748.433373109993	13688.153345214463	2193.6397006768643	2724.1874666436847	3299.533028365221	2605.4475229026725	3594.177841995812	3712.9743590570456	2472.592462042948	4473.310027917205	2631.374338497757	2976.7996466480963	3920.5973840064034	2455.5353673251934	2757.245982477474	3062.3087014668117	2390.3310303799963	2208.9669978480356	3588.016836254051	2329.2672364198534	3397.07995355621	2171.303431628908	2980.600497627621	2788.0999923722957	3116.1036068989924	3369.945124758863	3135.2433312982657
3842.211668664013	1955.3268875476626	2696.948559692517	2747.7998134984086	13679.433116300122	2193.6397006768643	2719.862923558667	3297.922966265938	2602.7788286260843	3587.0976782893804	3710.3765691551466	2471.92697267085	4438.806002282528	2624.399394022591	2972.728715978129	3916.2113880134602	2455.5353673251934	2757.245982477474	3057.1854369933494	2390.3310303799963	2208.480920438136	3586.254700330406	2323.5854735981593	3395.8958970235003	2170.7481815513975	2979.8936997374412	2787.0084983278475	3080.8132014309513	3366.5907574882676	3125.6613404619325
3838.5112098066256	1953.870958496996	2693.817955241505	2744.4951320888886	13643.900374090801	2192.7912190326847	2706.197732897058	3290.454884146434	2601.513303540097	3584.138495412116	3710.1690159839327	2469.7043463390564	4424.671871307563	2623.6711422323874	2972.655742213042	3885.682284537645	2455.5353673251934	2753.3381202924074	3050.08748159503	2377.480703317776	2204.935400881681	3578.3781315807223	2319.7095293853436	3392.9207797583617	2166.9831624956387	2978.726467463097	2781.4527442982035	3075.374771714736	3364.271651289687	3115.834252742408
3831.318199060199	1953.870958496996	2693.817955241505	2742.8349534578783	13643.788413714425	2192.052012153408	2704.6896500005478	3249.3851544993445	2597.486669563675	3578.9231999708486	3710.1690159839327	2466.577540398173	4413.0101395045995	2618.871527827902	2969.245695519111	3882.948960562291	2454.519824256112	2751.106594705064	3050.08748159503	2367.679869942499	2204.922205756047	3574.94458150443	2316.795774620484	3378.4872858810504	2166.9831624956387	2978.726467463097	2781.2855080067484	3066.5986346073064	3364.271651289687	3109.535317565633
3831.318199060199	1953.870958496996	2692.415194874177	2742.058291915359	13638.399274945412	2191.092053940719	2701.969010802547	3245.786999101782	2595.150284316823	3572.6290852928396	3707.244794688068	2464.5462217599556	4399.459601452383	2593.6896265175624	2967.7982758657104	3878.039891482835	2453.3834200025613	2735.9681324974713	3045.5480189410955	2365.258360216926	2202.65751003689	3573.496711978072	2315.7099378121707	3374.6312445302974	2165.5325322178223	2976.7760412317502	2776.1238966423302	3058.248992315537	3362.4387376504064	3090.8807792358434
3830.430056869657	1953.870958496996	2691.8347323583207	2740.4261717100735	13634.516479401502	2191.092053940719	2693.512210736166	3244.463160062084	2587.8798763942573	3554.6944383893265	3707.244794688068	2463.61758282079	4388.641713044076	2581.6403362841943	2967.2034579867964	3873.298370889119	2449.857716666971	2723.108817796425	3045.5480189410955	2363.511478984489	2202.65751003689	3568.9537993794997	2313.5690802375957	3353.7401535326335	2164.4461808350725	2972.2296949212996	2772.3739605840624	3051.908963901613	3361.6019265623654	3082.100933356081
3828.281539326098	1953.870958496996	2689.591859727285	2738.686557416603	13450.21532918129	2191.092053940719	2689.3120986572862	3244.463160062084	2587.8798763942573	3543.9104353740695	3704.00654502584	2460.688390123306	4382.403666927474	2574.8488585242894	2967.2034579867964	3868.189783869413	2448.736408841093	2712.4583836836177	3043.602934553041	2358.8250944271276	2202.65751003689	3547.7402546036406	2312.654607109377	3343.52684607875	2163.758843960229	2962.672288604239	2770.1303031529296	3041.0066553009806	3358.4756793339	3073.6706311720136
3821.435783753158	1953.870958496996	2688.960089100343	2738.4545841735094	13415.636287006488	2190.694703715845	2688.0505133846846	3240.7207836674306	2586.4835624221264	3541.1740675771916	3704.00654502584	2457.6580918614372	4345.608227855004	2570.016866294454	2965.2511117027334	3859.5398270361047	2446.804544189133	2707.890533202675	3043.0316958570593	2353.957499518215	2202.65751003689	3538.861458672762	2309.6012671800668	3335.6058482407907	2163.617947644543	2958.6456297004625	2749.0191092353934	3037.4922706535285	3355.8920309904215	3066.8275959957004
3821.435783753158	1953.870958496996	2687.298999494479	2735.712838404558	13232.638986400238	2190.177979696457	2682.235837933992	3239.610799323025	2580.18235731581	3538.359068886977	3701.216062857104	2455.382608880428	4332.977748141942	2560.579702849358	2965.2511117027334	3855.945753069233	2443.8599143387582	2701.396395566022	3042.2722950996276	2352.3275767402665	2202.65751003689	3510.6602177774694	2307.1177132960156	3333.3592509662126	2162.8947757884034	2956.8582932004133	2747.394516085561	3033.1512470688326	3353.3648776198665	3060.287575189591
3821.435783753158	1953.870958496996	2687.298999494479	2734.5056905256124	13210.170182942511	2190.177979696457	2679.8414859665468	3236.898232192498	2579.5396838019733	3532.4672218627506	3698.37297436227	2454.8748669828274	4320.015920970836	2544.172246811213	2963.3426348012017	3852.9050972382593	2443.8599143387582	2695.488423054175	3039.481111712612	2352.3275767402665	2202.0039060603576	3502.716031633426	2303.668356988276	3331.103712577613	2161.648010372029	2956.8582932004133	2741.284633519873	3026.600147626983	3347.8158186512255	3057.9153881096818
3821.307138894986	1953.8159936394009	2685.7824682849996	2733.658779065957	13199.793374221295	2186.9626126657404	2676.7065619371215	3236.8381960898014	2577.7171266876476	3529.465193920186	3691.614801183749	2453.955326493674	4249.791155321954	2527.433090107545	2959.473158606952	3850.3988952691593	2442.533392170194	2695.0599908931713	3036.2741993497075	2351.6775292581974	2201.8022454513984	3492.1428514757054	2302.307449587707	3327.5104518899107	2159.399087328115	2955.613727106452	2737.612801098936	3022.9504180733074	3342.8917121740906	3046.4694149124807
3819.0331414244656	1953.3052178006567	2681.9635561242612	2732.2423838998566	13196.60281064702	2183.7789641081067	2672.359690111841	3236.481566400633	2577.7171266876476	3524.733844268967	3688.796178996454	2452.9439192988875	4235.623196588787	2524.8538971173757	2958.5050973443776	3846.0581093142337	2442.533392170194	2690.8969817289567	3027.3075639324757	2351.6775292581974	2201.1050910335853	3489.177306999371	2297.041221006012	3323.3826331002556	2151.8322663965355	2949.024190204601	2736.2051798215143	3018.852580320623	3342.6018080291237	3038.741035533592
3814.6768503896683	1953.3052178006567	2680.4103895654644	2732.1025903796835	13186.141961562187	2181.1181632098132	2670.0500128597737	3228.8201727813857	2573.8859982258336	3519.1274115722495	3687.5430278672156	2452.9439192988875	4218.6530017474115	2518.08325030388	2839.3570694454334	3842.409784995508	2441.3334713799	2688.715550204167	3021.8180295123425	2351.6775292581974	2200.461094156898	3477.138968778855	2295.004125545888	3316.4052650087397	2150.3553146550485	2945.472676162652	2729.261877563822	3014.8520458181274	3342.261563145374	3032.6672229940123
3814.6768503896683	1953.1242912093508	2679.2660946604165	2724.2661855433043	13186.141961562187	2176.013899811656	2669.9798804663706	3221.3998197100645	2557.4627134728653	3509.8134435791058	3686.142826153193	2451.5612321025146	4206.2645880555865	2496.364241058399	2834.4152553431777	3833.506503638322	2440.8315760646824	2652.185219970569	3000.667990776932	2349.644759983308	2197.1655197723317	3472.4933693358116	2295.004125545888	3316.2516949320534	2143.44767594262	2942.2233730202274	2725.557453437915	3013.8744677688983	3339.7075365532983	3027.453022689495
3814.1418845371277	1951.745420399307	2677.136125377955	2718.693622093006	13186.141961562187	2171.729287483394	2669.497803055939	3215.850556886101	2557.4627134728653	3508.8405607817813	3684.4307226990845	2449.995389659973	4199.293261937088	2488.9299268150767	2830.2994586012733	3823.9566936854962	2440.4345661050966	2648.2388760592157	2988.3998533092217	2349.299375618907	2196.815706110272	3468.2248200271224	2294.2466253040893	3314.518948449804	2143.44767594262	2940.3758185576658	2722.008824093823	3010.7935698140986	3337.432767980452	3017.6646735338254
3814.1418845371277	1951.0726299156881	2676.247901689399	2716.0841414822485	13154.811484174994	2170.720274017388	2669.2988595805346	3211.6824082702906	2554.2079189929855	3502.5543317616934	3683.0124491834317	2448.249676638889	4195.113811324098	2480.5590030524004	2821.4623631054446	3817.753259168136	2439.34771723107	2645.784385930624	2983.6612917401176	2348.6512403205497	2196.5310364632824	3464.407483874225	2288.6920120461527	3313.203932820996	2143.44767594262	2939.258001062083	2718.4217454392947	3010.7935698140986	3337.256813894211	3012.119299603194
3811.215187444813	1950.190688902654	2665.9326284238205	2714.265760009746	13109.661777878131	2167.943794111848	2668.123604950988	3209.273023806286	2552.1110724647133	3496.9368050554167	3681.4390669731856	2445.4112724028887	4192.299789665135	2465.3065796606734	2817.3339360276573	3812.061939876658	2439.0028440464685	2645.784385930624	2983.455897483962	2337.607974693225	2195.756357434155	3455.5241874099456	2287.447423931027	3312.603947273161	2141.8361080405753	2939.0084354050045	2716.1028005498083	3009.8581010962444	3335.3472702091854	3004.3770066577463
3808.2988297425272	1946.8274127881532	2663.77025215548	2712.7986823295923	13106.74447186648	2163.4862094421364	2668.123604950988	3206.3408323347358	2549.993307079115	3480.583571512104	3672.9462465088736	2444.0079200670684	4188.898829112321	2462.173658620305	2816.8157950633304	3810.4304552518347	2437.4390756653574	2643.268306906728	2980.6634149970782	2333.9754446576594	2195.1389193269306	3451.6421246778636	2267.120212441375	3310.7622072342756	2140.692510578775	2938.3892102057785	2715.900185555335	3007.8262616884504	3334.2285707539277	3001.815008794948
3807.4615183950896	1944.9344776657458	2663.673141145319	2711.4889773486257	13097.456306206906	2159.292402680884	2666.848046118327	3205.4382507248206	2547.5560765922087	3473.997558675288	3669.0509920072323	2441.287253156011	4184.10341733576	2455.7803898307534	2816.4829665890534	3801.60342270049	2437.08910256776	2642.832745913394	2978.139448591823	2306.923381922626	2192.6139699750643	3429.629873563676	2262.8290211014255	3306.159080222899	2140.4229123278	2936.905310343261	2711.3407301896877	3007.2779434164477	3332.592151081489	2997.5655473187694
3804.7056450005184	1944.6257722904686	2659.6618569201723	2711.1316615650394	13091.92722960285	2068.373240817135	2663.7081379477468	3205.4382507248206	2543.529964039982	3465.5055331967255	3667.158889413814	2440.356982148093	4177.610503913484	2450.658072204835	2816.1544028771777	3795.91472799082	2435.3462778107933	2640.775979180362	2974.4491701202014	2302.3827309983144	2190.1943728196165	3421.4608756369194	2257.8049671526255	3303.5668158800486	2139.373556347482	2936.1918195835487	2705.101066020101	3002.767519035466	3332.33470589175	2994.951937193202
3801.479642771066	1942.934954959354	2656.779368630233	2708.908133246102	13091.92722960285	2059.3137308096	2662.1681760458005	3204.9498341499498	2541.1523649184282	3461.512015838997	3666.759260104559	2436.556826044681	4169.425043721169	2447.8848498148272	2816.1544028771777	3792.6862214236507	2433.369696674391	2639.280874692446	2973.8384507964615	2299.3630854815847	2188.997306918488	3416.9344257464204	2256.190871677542	3300.6222784180027	2138.772155060782	2935.024713320102	2701.233858390483	3000.6140414281394	3331.773488421824	2989.823686322498
3799.743316090309	1942.934954959354	2648.422673434231	2708.4147160809766	13079.462346533299	2056.4140690256877	2661.342048088376	3202.48936984183	2539.4476040447685	3451.0318173913747	3665.6488625900474	2433.980557530474	4164.420219279757	2445.358723351083	2815.423089912304	3786.917462896552	2433.369696674391	2638.7098578483674	2970.3607951086997	2299.3630854815847	2187.3172732347803	3408.458634841993	2251.184149604638	3296.6469547045062	2138.113158481273	2935.024713320102	2699.3281030398566	2996.9167726765545	3330.059759106031	2986.509650659083
3797.690977479902	1942.934954959354	2641.8820666414076	2706.0425930237616	13071.422308582902	2055.0205225245836	2659.141001784941	3201.6803520061385	2536.4670190305997	3444.9051538308377	3646.5746062508247	2433.378566354977	4160.766234751161	2431.989391672599	2815.2566658773258	3782.2661542591277	2431.73554647504	2637.5482433778598	2968.8705362597657	2296.4568552516394	2184.883357094771	3405.6255950265913	2250.098387928477	3288.522366117397	2137.2486656164115	2933.7163446916065	2696.495062526683	2994.592317191574	3328.341337013773	2984.3850233428766
3793.393880943908	1941.2266851663803	2640.845993182709	2704.089342412686	13062.265340483198	2051.845652688575	2597.649799135174	3200.6197257526132	2524.775101990528	3438.6463739072874	3609.8807294470794	2431.4575399925097	4157.033371758886	2424.4709130204183	2813.6962983707344	3774.183035389629	2431.612933974033	2634.9048081782407	2968.8705362597657	2296.4568552516394	2182.965097872328	3402.343203478355	2247.9876483418175	3283.1875532279664	2136.707996098892	2931.768804778908	2695.4927185683937	2992.836027299352	3327.5930866612784	2964.8134768666605
3790.209333237845	1941.13665500233	2636.3329415690305	2693.977428220548	13055.169212533503	2050.665534506269	2595.9967873485957	3200.0590327871105	2520.7027988097702	3435.0608580791954	3604.1805891612485	2430.598076521418	4151.384721895838	2422.033021784478	2812.42853615288	3771.4211621132936	2430.0075946709144	2633.808549042392	2968.843661967094	2295.6455212464252	2181.7632584965204	3397.421255187894	2245.2982496062427	3279.7542421505896	2136.056953477355	2929.758282312482	2693.8453329702834	2989.987661006888	3326.7005277856006	2957.998690767147
3787.5530496274723	1941.13665500233	2633.9081943060164	2689.760653187217	13048.986887260173	2049.304745078381	2574.3589918624	3200.0590327871105	2516.069522761256	3432.1815974692054	3596.059439515901	2428.617952088097	4145.4856311427775	2420.176470398943	2810.4949904861305	3768.572094540977	2428.021811526851	2632.9393560732924	2968.2480077806886	2294.539035407878	2181.1487104118123	3391.790103011277	2241.7678114630226	3274.930146541328	2135.248233800011	2927.5471006983717	2689.8610807048353	2988.7380674803635	3325.591318909785	2934.0704905169896
3786.0453369022725	1941.13665500233	2633.0243547629507	2685.632732047391	13048.581847244739	2042.4959200128617	2572.0300552016556	3198.2449324787294	2513.715348331576	3419.494252538562	3590.6009441894057	2428.133530381837	4141.771532711771	2415.411229280273	2807.438483536559	3765.297887928139	2427.956721987115	2631.5925159727817	2966.3788892257444	2293.3392935065112	2179.277118409719	3382.270786680811	2239.681988711172	3274.3014069479937	2135.0794383699536	2926.9693945461195	2687.708660354352	2986.1178672928345	3323.6687798594785	2930.3793790844193
3784.605449280288	1941.13665500233	2631.8441874114424	2680.466862066657	13042.851031956796	2039.831837736679	2565.89693226931	3197.6701411836348	2512.1356144407946	3399.9487882654075	3583.3579918335868	2424.7807238587957	4133.51968190855	2414.593139607532	2806.5744847022643	3762.6101547026506	2426.889075893906	2628.656703512458	2963.8153143523423	2293.254495452079	2178.22918200087	3374.7207156625927	2238.154408543133	3271.476767338765	2130.272033438815	2924.741363390414	2686.461120421896	2985.4567978967707	3321.5907637060373	2925.4494794575917
3782.204249376991	1941.13665500233	2629.128667651532	2677.499658933293	13037.4674203155	2039.0761733137015	2561.3177928347905	3197.143935935688	2509.7699626106396	3392.052374977909	3576.6719285080762	2422.418646745906	4130.739932569127	2413.3227911594404	2806.5744847022643	3758.622594721671	2425.632757539268	2626.3386276499987	2960.830603524492	2291.9748277967983	2178.1919739830773	3372.0814433229207	2235.516609797035	3270.0848661266546	2129.453380060293	2924.641919472754	2684.579658843116	2982.093571723715	3321.200909415418	2921.181642038947
3778.8279212019083	1941.13665500233	2627.2830196379828	2674.2961796199916	13031.381748246935	2037.321169383027	2558.1441252568875	3193.642461251904	2506.5798255410295	3382.791160895613	3574.1040455504394	2420.10728266503	4123.027880459801	2409.508654288187	2806.5744847022643	3756.405927681456	2424.994463189594	2624.079440591253	2959.4897848221085	2290.9783099797705	2177.054545321411	3365.6911641136912	2234.3835092108657	3268.726994211768	2128.733372098299	2923.3592528408353	2683.184616121267	2980.275645867821	3319.903220566413	2902.4214184301245
3775.7097470680674	1941.13665500233	2626.862257213752	2673.695777791993	13013.245214559822	2036.0973733226915	2557.11903854366	3191.615728729826	2500.6789283344615	3377.9495991337185	3570.51944357764	2418.4590753854472	4111.28579076919	2389.671483540623	2806.1111254582083	3754.244993594576	2423.9142190111825	2620.7810483754583	2959.4897848221085	2288.7101939084487	2177.054545321411	3360.318743912959	2232.2704737081285	3268.018040705627	2127.1415935999057	2922.3561030144747	2681.2419193252676	2971.6822006907696	3319.2096099493288	2898.6584343207287
3774.5569761161364	1941.13665500233	2625.651071450484	2671.894267409464	13008.807108317005	2035.4172910435123	2554.681136723626	3191.482206130092	2499.0915537760948	3369.497643604079	3568.896672685171	2417.3641876741813	4088.801848516927	2387.421055199249	2806.1111254582083	3752.7318154802883	2423.9142190111825	2619.037822503884	2959.002659563499	2278.91602144009	2176.6598546451514	3353.4875605338284	2231.0550499254373	3264.9608878114695	2123.933701664927	2921.44318353619	2679.485229748263	2966.3799926856545	3318.0861106026787	2862.2564290312807
3771.0246965110255	1940.1560126694565	2624.511901207581	2671.826926411272	13008.807108317005	2034.694014791497	2553.6746756354605	3190.6609921192003	2499.0915537760948	3365.1252626631904	3565.6988598245557	2414.92757060769	4081.3778577037438	2386.417184356759	2805.5531933632055	3750.935560881397	2423.404197709065	2617.996726891023	2959.002659563499	2274.180299012616	2175.2303299433215	3346.766423596364	2230.247943974192	3263.604881281805	2123.1723601089934	2918.4772994381838	2675.5710718107102	2961.8840544339587	3318.0303499495367	2857.947876623336
3770.2414912099	1940.1560126694565	2624.030364369693	2670.3581911099327	12970.369522520112	2034.4999945867517	2550.507141969061	3189.6357813506943	2497.86416904725	3357.946065478791	3563.4640293500956	2409.597580804325	4070.701945257515	2383.7071108060422	2804.6450432802885	3749.2634219040633	2421.856878406008	2617.5046664117053	2958.4174156232307	2272.863225479311	2174.958605919236	3343.787274102737	2227.2522225241264	3262.139847736342	2123.1723601089934	2915.3651629327364	2672.228408289616	2957.6213594814017	3318.0303499495367	2850.774824244739
3766.5870011189118	1940.1560126694565	2622.747262907107	2670.2497747624748	12965.429638612313	2034.4373644264183	2549.121721565874	3188.9016487889785	2491.550491073348	3355.1581170544305	3559.877528031124	2406.2768384124747	4058.0928430033646	2380.661284975078	2804.6450432802885	3745.8167604135815	2421.856878406008	2615.7347518289516	2956.818058138784	2271.9233971293056	2174.4233600751268	3340.786835993324	2225.414467136698	3259.35008222729	2123.1723601089934	2912.6562041637303	2671.441886156383	2955.64228125308	3317.0152801470895	2846.5389529663425
3765.8052573256095	1920.3712710566629	2622.064968299837	2670.1975970172753	12957.378121615937	2026.6694659837044	2547.592894643465	3187.618602630744	2489.145847498272	3346.182382079921	3555.6486307288446	2405.4784897862437	4053.4986675613827	2372.427948400619	2804.6450432802885	3739.090747170188	2420.8505398585976	2614.788969575756	2955.709719804903	2271.343661858928	2172.7383045890747	3336.094463901968	2223.823683557496	3257.8106801394633	2122.1651926915106	2873.480586358369	2670.2452578737384	2952.864659541838	3309.209192168073	2840.8660452044396
3752.036810351175	1918.1056944450454	2621.2867844286816	2669.5993667412376	12948.635509850395	2023.9372778993293	2547.592894643465	3186.046446294624	2484.4371978053564	3333.107609006857	3552.5258422982433	2404.484434429771	4045.687934223466	2369.8795749178435	2802.5572248961753	3736.8711627012326	2420.8505398585976	2613.763410682024	2952.902501729711	2271.343661858928	2171.1619275285584	3331.055488839448	2222.3023108285943	3256.2079592180235	2121.1192882947776	2869.8060553093815	2668.1478301309944	2951.405260268144	3308.551969162266	2838.299570453727
3749.2877579239575	1917.3434062052997	2619.959306391365	2668.6232983574682	12940.198700457202	2021.8486693982738	2546.354279537468	3184.1644231553064	2478.628283831618	3331.093079675591	3551.8321661562995	2401.9170620734967	4042.749010888028	2366.3879011059717	2802.1897027260584	3731.2255656482753	2419.56186063869	2608.108484311157	2951.7092569868164	2271.343661858928	2171.1619275285584	3325.7947929079655	2221.000498164125	3255.2054148127822	2120.3655018139193	2866.066524264901	2664.8692854920982	2950.5837170850714	3306.91359028672	2835.613855467228
3745.915913397003	1917.3434062052997	2619.428515438978	2667.561023706891	12935.0530713777	2019.8953880756576	2545.1806913940313	3183.2536407690095	2475.3803949628686	3321.0618371555383	3550.329935833832	2400.7302425522016	4042.4566517701633	2363.6479082396654	2802.1897027260584	3727.226608543489	2418.4917501351833	2607.3404288712386	2950.469049047251	2271.343661858928	2171.1619275285584	3323.0255889996365	2220.41502234694	3254.000900074453	2120.2614834432798	2863.964222602241	2662.041131757169	2948.924372002224	3306.26538338419	2832.568581155568
3745.915913397003	1916.3740282097356	2609.0465033728774	2666.7278889402724	12929.158959387838	2019.6369911623206	2544.491229319863	3182.560182387441	2472.554468339862	3276.7579340246643	3549.142686557383	2397.813736209201	4036.255799867544	2361.195964821593	2794.614602985892	3721.993608634738	2413.3927826905483	2605.428271507156	2948.7136609488703	2270.5855107032276	2170.2145604450775	3321.3579716836853	2218.330928360554	3251.4453050225316	2119.129039041927	2862.9551314483524	2660.6560163107024	2939.6479838157356	3305.195874640966	2830.4911969273994
3744.993209875903	1916.2071564009648	2605.520076812105	2666.7278889402724	12929.158959387838	2018.8126941614923	2543.2987796710486	3135.7568164485083	2470.6916740309716	3271.6796528613204	3548.155786015829	2392.2253847377365	4029.7756357351154	2359.21039897217	2792.083296224797	3717.1489072409736	2411.4142858072255	2605.215259124453	2947.9062004075836	2265.3265170884215	2169.6935471877073	3317.14058062853	2209.2865952843977	3250.356304284426	2118.083778569658	2862.6408919504397	2658.9220367689486	2938.575856565355	3304.648651408892	2828.872408687019
3744.4871061305153	1916.0482633302142	2605.0005918669067	2645.2272606166807	12921.568040120119	2018.6583150592257	2542.497820972096	3134.014229761519	2470.1210179665513	3263.966385076601	3546.6773849064853	2390.8016866332805	4016.4173936092493	2355.607256588687	2790.6842875342945	3714.6533839455487	2409.7262338360397	2605.215259124453	2947.9062004075836	2256.142092227676	2168.661764433992	3315.2918790629474	2207.511599954231	3249.674698023412	2117.4569928039373	2861.651421854659	2655.0795093686675	2938.091768997355	3304.285061034746	2825.509023512088
3743.7786610301837	1916.0482633302142	2603.7493726949233	2642.2884088076507	12908.503263135646	2017.1884683956596	2542.497820972096	3132.041685473734	2468.2631259022596	3260.1680116482266	3545.610302166814	2355.1335568138725	4013.4318041414863	2351.8663791130652	2790.344101862961	3711.3329688213244	2409.3645892164614	2605.215259124453	2947.8491453250635	2250.0022207942916	2168.231009010692	3314.036238335529	2206.2944331864355	3219.6864585450066	2117.287156462943	2860.93869010216	2652.9699501665173	2936.704913987358	3295.951102150897	2822.672062617302
3740.053352634341	1915.155765767703	2602.6872022993093	2640.17117517487	12896.218745747194	2016.0492815229823	2541.9078694251866	3129.339338960899	2467.5149259692366	3257.014912330207	3544.0305128653363	2350.654505747988	4008.632110545236	2348.793405856256	2790.0163471988635	3705.3368914761913	2408.4215700118857	2604.6906306372375	2945.76970550646	2240.077283933449	2167.1769253900165	3310.7708946741914	2206.120821281348	3213.7973133712712	2116.5675593304936	2860.214509447783	2650.166885057318	2935.2414882030444	3294.9447393639866	2818.741879058729
3739.472858965957	1914.7922497028308	2601.5800716132867	2637.896447469162	12884.462714011937	2013.5229543060937	2540.627331936862	3128.835835407356	2467.5149259692366	3252.7957267058864	3539.312420802358	2346.6573588385218	3992.3278803699586	2346.5030842443994	2788.676532773613	3701.974628987865	2407.5190042547288	2603.927152706825	2944.5690881274213	2236.5206533117107	2166.373052269496	3303.4164325949273	2203.1466826159926	3210.862684255895	2114.9270879147434	2859.2077437300118	2645.839832799151	2933.457198593013	3291.362501631076	2813.4874211856963
3737.440240242922	1912.6982407280907	2600.6194752036517	2636.2804368754414	12866.013411477106	2011.8055490208078	2539.9240426707734	3127.2140979368633	2466.238481097541	3249.8600965682476	3535.48753602332	2343.1934046513006	3989.1048558842376	2345.3078791907815	2786.1339098776734	3696.820231513578	2405.9055999819248	2603.0344801899473	2942.5305005824457	2234.5015783767626	2165.528706706878	3301.295907261041	2202.1193656665027	3208.9655159906233	2114.4632040543465	2854.5828460984976	2643.6907113888246	2931.074571177537	3280.044504639659	2809.151817089084
3731.854179355854	1910.0539504749547	2598.969984388279	2635.899280064302	12861.66348657024	2011.3225091623722	2538.506964147871	3125.8904599770676	2463.1397329519314	3245.8333104575804	3534.8066474809675	2341.33343615224	3984.478992287433	2328.1568261453644	2785.767053022495	3695.3392838223435	2405.072771423787	2602.658494230653	2942.5305005824457	2233.643980133511	2165.0336657216126	3299.478416333392	2201.1216774417417	3206.8125363511635	2113.806243269277	2854.4535035021495	2641.529097657728	2928.7495528231993	3278.640444612797	2793.162176008429
3727.965338109246	1909.9633779907047	2595.4431510157674	2635.644666792679	12848.87081481847	2009.270862362393	2537.103941734531	3125.2396954282417	2461.640057782779	3240.7231657189295	3532.3022191755144	2338.3775391930208	3979.4076801510205	2324.4850252329825	2784.9838188383137	3694.0757165708897	2404.6568504995403	2602.0259126879155	2942.2991593823563	2233.0116196157323	2163.9545385762085	3298.6292532553953	2199.8511140065348	3204.726051515056	2113.74151309781	2846.8918911654337	2640.5904889860813	2927.7099008839036	3277.900747350127	2789.9920585208492
3725.816806669762	1909.508093439839	2594.0231149326137	2634.7356390253485	12845.768062061075	2007.7955489412327	2534.0935935850985	3124.71718858335	2454.9400369326268	3238.5512872005506	3528.7013500261746	2336.650013287644	3975.800078962397	2315.4326978193703	2784.9335458805253	3692.5023078978916	2403.6673900396836	2601.823801420741	2941.339936454021	2232.705299934114	2159.8775324142675	3295.698705545395	2199.2555038073265	3204.587198617454	2113.671571978578	2845.0174778307	2638.6424118944306	2924.181148897061	3276.65815229671	2785.6143237144015
3723.814942468168	1908.527131770631	2592.1071057505505	2634.7356390253485	12837.678035311248	2007.080917742147	2530.502499397037	3124.050354593441	2452.765519971886	3234.713338234517	3519.3693507240623	2332.6636066340743	3964.9727289499015	2314.3587587668153	2784.534741518595	3689.7659377184236	2402.8793944079152	2601.4056169030837	2941.0339828248357	2232.6117177489846	2158.9742614384495	3294.418404066299	2198.0851134433897	3203.852575852002	2112.7928524202916	2844.2064991351335	2637.007471803853	2921.835340576206	3275.9570871907854	2783.336952107288
3719.3343363427057	1908.1286144693072	2590.438123199962	2632.9912413002985	12833.948679421239	2006.091845536543	2528.09858847542	3123.868279322199	2451.2530615582177	3231.727476901686	3513.6790436622773	2328.595717176253	3956.510161691799	2303.3512961906267	2782.4159675361175	3688.942764083883	2401.9291073154645	2600.340568576852	2940.711709650201	2230.815302144627	2158.2790291957094	3292.4708968173695	2197.591482414751	3202.537127920561	2112.0549497878646	2844.0232799230434	2634.7734383965544	2919.643197573312	3275.029983388347	2780.883878611935
3713.495792841677	1908.1286144693072	2589.8696216221174	2632.7828128758074	12828.650624308006	2006.091845536543	2526.4542455240644	3121.77854682593	2449.3541841224646	3228.719903895108	3512.5187813507437	2325.647031203822	3953.421606642397	2300.4537254505412	2781.4668082542303	3686.927102244188	2400.8899657559523	2599.895565061951	2939.4489974646085	2227.713803164337	2153.6800899855584	3291.5633426985646	2196.7978335553585	3202.262696286244	2111.0516117697844	2843.997856171628	2633.5402838193313	2917.9298578999596	3274.2400612476717	2779.0581787408546
3703.557264795352	1907.6822347754974	2588.7101871999894	2632.359395058076	12818.740290527676	2006.0912500279096	2525.32306329279	3120.7395413888325	2448.479281395882	3225.5878100738255	3511.231219082926	2323.588079589298	3946.602491212583	2295.9717645693454	2781.0255107507655	3680.119161525895	2399.8357706968236	2596.2841978866495	2938.665860756505	2226.867997774264	2152.9685922563876	3289.7559736839453	2195.584712519824	3201.3653874677257	2110.0387468976	2843.5608438841546	2632.964437591223	2912.5125399942262	3273.9682916375405	2775.7199997279963
3699.269279001162	1907.0589159508563	2587.8187244071505	2631.907366148238	12810.781195362018	2005.642846945073	2524.6391398657365	3120.4866128697804	2447.856373265543	3222.389771060638	3508.629384942864	2322.6381452481137	3943.7782648342163	2294.226657968283	2780.7338649454186	3679.623980596733	2398.324062312555	2593.561928713562	2938.0018151701565	2221.4978647951766	2151.5619974983056	3288.297143582037	2191.9471887513346	3199.95198835717	2109.3907529864105	2843.0180131589877	2631.5490039913416	2911.4814077514343	3273.1745491093807	2773.3664896700134
3697.6159434730275	1906.0207125053687	2587.034819598812	2631.4284545553987	12807.489119134274	2005.3271581294846	2524.166093358459	3119.901257281248	2446.995406442235	3220.4831560620414	3488.5290492426884	2321.102381823768	3938.722915751046	2276.104302425762	2779.3591689811087	3678.376475232717	2397.2910252671254	2592.5993234215985	2937.303521119759	2221.084029764196	2150.5410324793297	3285.4003936383947	2190.454087344341	3199.2831779343933	2109.321271073362	2842.130043098661	2630.057409154876	2907.3755364459194	3271.236949897324	2767.745015372651
3695.5001893486715	1905.4496385106106	2586.379904721125	2629.8624561275074	12802.598710431907	2005.2166384833527	2524.1225411861574	3118.9495995073526	2444.953335161747	3219.1562767137775	3486.1109645962238	2319.6856499189093	3935.1233706788344	2274.269455893602	2777.528798217223	3674.7803416564093	2395.6293424376167	2592.3369260403206	2935.361386602716	2221.084029764196	2149.5169733193297	3283.419401820058	2189.6529296191675	3198.7132993285277	2109.086343078139	2835.7810580817313	2629.214762628305	2886.1151226818424	3269.910992484416	2760.4527434486486
3693.9126784018313	1905.0231452483656	2582.534848658278	2629.3863769179216	12800.161418195843	2004.7199612053219	2523.345801348692	3118.281799142289	2442.38184927567	3217.8274777155457	3485.9187285702183	2318.544018681901	3929.576030333962	2267.040077219909	2776.8433159387137	3672.944028876207	2395.3015186775046	2591.023008981287	2934.949891911496	2220.5019796136585	2149.352313734661	3282.6501566914403	2189.372914923737	3196.578932503156	2108.897577038031	2835.4202908986713	2627.8098109458865	2883.64088913218	3269.0516581556394	2758.0193284012216
3692.7721573081603	1905.0231452483656	2581.0766249562776	2628.72345587603	12795.98773953801	2004.172959534942	2522.560215454657	3115.5432097985718	2440.946976726299	3216.7279801530794	3484.840913472117	2315.4857231498245	3926.929554072586	2263.068449345762	2775.9992526768006	3670.8252210321216	2394.878491463543	2590.201578298427	2934.1104038726567	2219.7528224046514	2148.9669189540114	3280.97322241028	2188.574147007207	3194.863197474728	2108.2123321908557	2834.8667282542806	2626.205616640621	2880.7679587195107	3267.2340062032986	2754.5762505534976
3691.325281841096	1904.165023535515	2579.1704921697838	2628.626845002028	12790.247040647346	2002.5420663302598	2522.5334012646817	3115.03742579177	2439.772291936316	3214.8121892717477	3482.8766111417476	2314.386632414219	3923.8670253196547	2261.1671135344723	2775.3860922704916	3668.7202238219434	2394.6119368676223	2589.9332164750485	2933.096534404977	2219.254293618051	2147.961135940267	3278.372431284969	2185.096953746325	3194.048586153076	2107.412512186373	2834.1882892771564	2624.1094656899295	2872.126212861337	3265.2360238608944	2752.977909066763
3688.7018793471734	1903.5727123320958	2574.7968082042808	2627.4938966040577	12786.239552133487	2001.4370224039067	2520.618568755701	3113.9993816790366	2438.8435668301063	3208.8706489937204	3482.4270218107267	2312.1437085588955	3920.545718707465	2259.7107769793	2774.6681226098353	3648.522771405863	2382.660248138791	2589.1040592721924	2933.096534404977	2218.718008641386	2147.507463965349	3275.493006666133	2183.685064604999	3191.10370921676	2106.827798889638	2833.368999516697	2623.260735113571	2870.642217805267	3264.2814223754394	2751.031778304219
3686.624131231899	1903.4089767651267	2572.9806816021546	2626.8812997584228	12778.090671580414	2000.8277360362692	2520.483313923152	3113.525174079805	2436.3720194989182	3208.0394804864986	3481.444306300318	2310.431851698978	3907.4846111458137	2258.6512985809395	2773.9467655965086	3645.989676996283	2380.7035927889433	2587.5755556026356	2933.059034437827	2218.461795099622	2147.48951158052	3274.682927947139	2182.2465113947756	3190.4636369265427	2106.608434853445	2832.397292075584	2622.32587037335	2868.7542599717553	3261.690404712445	2749.639298106652
3683.4256451662895	1903.1850929057266	2571.866743336133	2626.7605956992165	12775.009733067893	1995.2972792000833	2520.1774025099103	3112.6203686165027	2434.974463559928	3206.6463049534286	3480.386683621514	2309.452467187834	3906.484271187006	2257.1311959707205	2773.0176415624182	3644.017839694606	2380.1815899583694	2586.778166463717	2932.2552586371776	2218.3153559966895	2147.4595986137883	3273.407380886315	2181.8081641298036	3189.8293998894906	2106.1770609695036	2831.7651820462856	2617.6300786875418	2866.899662946936	3261.051960181709	2743.8351831159575
3681.7583758419396	1902.7386557495356	2571.437530301574	2626.6513887602987	12772.877770135949	1994.2273085840407	2519.5874647175892	3111.1349683874123	2432.6106315660927	3155.742769432034	3478.956127213356	2307.9283179184044	3904.0028598177423	2256.0901695517323	2772.682160435048	3639.5039346940343	2379.303615119141	2585.921777433041	2931.744838548103	2217.581498646622	2147.303309667091	3272.519055893329	2181.0708237921467	3189.352225509041	2104.9812958354455	2831.2584403867922	2615.5423825528924	2866.2372178929836	3259.0092679269806	2738.833758517039
3679.7727483840818	1902.4986727732064	2570.99533222137	2626.640861529132	12764.259399919454	1993.2816801640033	2518.8226836332788	3109.766594308052	2430.9178361586987	3154.3989624906135	3478.5001702777263	2307.404175532489	3898.6850284779193	2255.3810117236962	2772.242391524875	3636.4045430759893	2377.8988665092375	2584.6239831726884	2931.3120120897242	2217.4317544875275	2146.6868714353395	3271.3899763551517	2180.33087636489	3188.222037754127	2104.0015434867687	2830.2175754035616	2614.0153192612443	2865.613277693909	3257.853257280981	2736.662944528047
3678.049786533509	1902.4986727732064	2570.062205186173	2619.9158957416157	12591.391567241619	1992.682489963901	2517.4627869986016	3109.6362775404914	2430.5309233118464	3152.388017179444	3477.819421362251	2304.4283882772584	3895.734617327482	2252.1308369567073	2772.173468001377	3634.310501282584	2377.7320829262485	2578.540618678363	2930.758393374215	2216.7944756008874	2146.3789600602086	3270.243654358383	2179.528870629566	3187.6554370082313	2103.587575597653	2829.4781493913724	2613.0524480853855	2864.2328529419074	3257.279880914615	2735.4113847396543
3677.394286292895	1901.8578521747954	2569.3765423866316	2617.8224649198205	12545.71939165304	1992.365549379679	2516.7948780217453	3109.1471259233513	2429.474928872145	3150.1190501254064	3477.092544149047	2303.5681334452006	3893.0197043877383	2251.2478390686656	2771.37032230952	3633.282310129988	2377.220724316881	2576.9978072955546	2929.183182462195	2216.261034619471	2145.6249509867966	3269.264912972992	2179.3184067827106	3186.9627547929513	2103.114667842741	2828.982211998049	2612.379562587311	2863.201670515156	3256.70288914325	2733.6977575067344
3675.896366185665	1901.2902933903258	2568.9450730774306	2615.9797552119026	12540.650077860668	1991.8491569464823	2516.1710638388504	3103.9684075252517	2418.922306694907	3147.943683887486	3476.315265029239	2301.568640126045	3883.9051817153513	2248.9894649429016	2770.5602870722605	3632.1914714652553	2377.0243077679274	2575.2770091940074	2928.1452183977167	2216.1090578651238	2144.996214908738	3267.102012201597	2178.690460116204	3186.172771805428	2102.9369065049978	2828.574600460758	2611.411773787361	2861.932013097826	3255.9347011607797	2731.7048153242995
3675.5123697461922	1900.683953610041	2567.675797224096	2615.244801629513	12536.830593356763	1991.1663304667882	2515.3707885938416	3102.1543784341	2417.611132931101	3146.386605503271	3475.6022979906397	2285.3584487486755	3880.5242689560678	2248.0816424484124	2769.973141954938	3630.9200771234173	2376.425271402708	2570.9130138886158	2927.8967514758847	2215.641722381276	2144.493769889835	3265.741498775698	2177.9185605610096	3185.3588436569717	2102.8486201616656	2828.0403486258015	2610.507768575145	2860.4956192950967	3255.584576986433	2729.7960130128063
3674.051520673312	1899.9100671573683	2566.9629084867865	2614.503720394104	12512.98819404048	1989.7328678700646	2514.6044708851773	3101.587003920829	2415.0549146625585	3145.4500375977277	3474.9841159052094	2284.3877776637582	3878.3923478803827	2247.27735443684	2769.3919633830583	3630.018350492604	2375.3926109214767	2569.502711169546	2927.296329112325	2215.1149118090175	2144.3078489618474	3265.1035986463394	2177.4781660905937	3184.8793857759174	2101.995563354442	2826.991878107581	2609.447025264476	2859.377442175344	3254.7099568456506	2728.8630656251407
3670.8276671563567	1898.8679583393186	2566.2272874088276	2614.0206745271807	12504.65673253165	1989.5401913680626	2514.159175668732	3100.723390579162	2414.6493774721193	3141.0965870561217	3474.165656231244	2282.4641099899113	3876.9190964672325	2246.1927429742395	2768.8186387811584	3628.13487151479	2375.2060226720937	2568.5564377509654	2926.3070907347824	2214.311469974985	2142.9688756201567	3262.57301028791	2176.64248926706	3184.3446756608764	2101.2053217383177	2825.7679407275446	2608.362020029902	2858.9017279809605	3254.1456770978266	2728.0505065457432
3669.6665580392514	1898.2315667511912	2563.6032669515935	2613.654863308603	12497.403978555183	1989.2854263876966	2513.6122407344888	3100.360294707616	2411.574270648901	3139.910159841895	3473.663918798111	2278.851102005961	3875.63808421031	2245.198431993641	2767.1119841711425	3627.3701116871976	2374.3234926791583	2568.162669809929	2925.93488073524	2213.525437691602	2142.8157483683353	3258.6587532819317	2176.0057960529703	3183.1525412431974	2100.6508180355063	2824.918856365195	2607.8297308534834	2857.898203167648	3253.4937767680867	2723.7834731399103
3669.2070107059417	1897.7524169415474	2560.541043648185	2613.1682045397865	12494.299202878345	1989.1787399160958	2512.835102529884	3099.8080291414817	2409.6984018168628	3139.15101605647	3473.117324876925	2271.939951920649	3872.625835193389	2243.878369299752	2764.9069490509887	3626.1961411772727	2373.9925893182167	2567.3848405055105	2925.4501603096974	2211.4859178392	2141.924433315772	3257.481872843354	2175.2543039392385	3182.328250887726	2098.297252296455	2823.7559614510064	2607.2209203957905	2857.1094825039117	3252.5103940538593	2721.327414400943
3668.560325133369	1897.3101670936508	2555.043306184146	2612.645509180911	12489.592493898914	1988.8657104520935	2511.7229985425147	3099.327664070373	2408.4541668478546	3137.8888593665406	3472.9183357376264	2270.1213024414665	3869.232224801866	2243.341934794229	2763.6975287329324	3625.02645944916	2372.718903110068	2566.562044825381	2925.2797585662975	2210.622898421339	2141.1041561867955	3256.141263669486	2174.692060273754	3181.8693724217846	2097.5483892970515	2823.1561499817867	2606.7647247249442	2855.935031525272	3252.056316668665	2719.7931736118594
3667.6912039169015	1896.5164558155243	2554.70234868474	2612.1912082165463	12485.895507356736	1988.3151916324969	2511.20715672997	3099.1985643253456	2407.7386932417453	3136.280434123846	3472.169155637598	2267.72388806868	3867.630695353415	2241.997293731306	2762.871397209869	3624.4387714820423	2371.9499920461076	2566.137692855481	2924.9777551205652	2208.7774631420743	2140.1098451153584	3252.8723425882836	2173.934203798768	3181.3101728397587	2097.054910758808	2822.087124386902	2606.0707528772937	2855.176949355622	3251.2643436304616	2718.952093456032
3666.931800940184	1896.4017986681192	2554.242971908471	2611.878817525895	12479.69031584896	1988.2021733130323	2510.8421763424744	3098.513826533038	2407.241574166255	3122.995612136485	3471.94081588471	2265.5657791171575	3865.64448890905	2217.6439652685403	2762.029105138251	3623.683245448415	2371.4858415479493	2565.4278949315285	2923.8857551505935	2208.2098339538725	2139.7831635059792	3251.4902359270654	2173.063104292012	3180.7597976218576	2095.5874565155455	2821.843716758956	2605.202023273183	2854.6455791950534	3250.8384618478813	2716.627235953959
3666.4215228850776	1896.2144274363955	2551.4022831699767	2611.524174635307	12471.905351735168	1987.2737643996809	2510.309602069224	3098.3790691050335	2406.465222084885	3120.5153370778	3470.6312579803516	2264.348362528538	3864.1655194433047	2216.884291231986	2761.3475642888093	3620.191389256219	2370.9779369096855	2565.055308936594	2922.225541968225	2207.735049710408	2139.7807419824408	3250.3747346284526	2172.3179872298347	3180.3999848807575	2095.199477316887	2821.2529491378036	2604.442667107971	2849.064293913304	3250.1053524559084	2715.1348718359786
3665.2372340137877	1895.9462696796872	2550.724154851112	2611.3553105812807	12467.626178358769	1986.602688295153	2509.783020271938	3098.065208160177	2405.290523478137	3116.955209626319	3469.5538907393147	2263.729348200761	3862.474584934347	2216.081432158394	2760.6855672912543	3619.170562229207	2370.3802471370386	2564.5587510345213	2921.8879169617676	2207.0191402958453	2139.604170525987	3249.455594550854	2171.7890788939203	3180.2855246811073	2094.648834243912	2821.009514933224	2603.0694472144532	2846.4374688408234	3249.3641524802238	2713.7019523320987
3664.3883540494453	1895.4105162915266	2550.061732871519	2611.247459365768	12465.28267071411	1986.328106301441	2509.277174400248	3097.774640338277	2404.5072332092072	3115.5424260163163	3468.614904405629	2262.8142921386984	3860.227752732359	2214.4440593407685	2760.1323485599937	3617.067532310378	2369.0362828285333	2564.1398624182184	2920.762254176926	2206.7362199527383	2138.001693471827	3248.8030611830936	2171.283709354191	3177.676017994115	2094.349234936379	2820.377831848596	2602.0952602501106	2845.387349993306	3248.643492984579	2713.0016923519024
3663.8015948583966	1894.989063317997	2549.3304841560134	2611.095943207135	12463.656673278025	1986.03856678824	2507.808011621361	3097.341530285211	2402.5516556263647	3113.734260361064	3467.035255299197	2261.848066766685	3859.10396015304	2213.7058452320134	2758.8047363887063	3616.3798988818075	2368.3815122384767	2563.653050662856	2919.625113803213	2206.186098739947	2137.6087375756383	3247.926345749438	2170.83628526824	3177.501356442488	2094.0067680959583	2820.0773226048864	2601.1900574609117	2842.9241952134057	3247.8587189707996	2709.8146941843916
3662.821647993786	1894.6587068143174	2548.884870633559	2610.929522136198	12460.428769812892	1985.465217499118	2507.366501341512	3097.1335945729497	2401.6755810449094	3112.392939819887	3466.356591713597	2260.811162501135	3857.556514304024	2213.2620818282194	2758.2792972440498	3615.305704549202	2367.6338557373047	2563.1853630832684	2919.040380823755	2205.968430500772	2136.8983219621527	3247.355360323105	2170.222464837234	3176.8041313831873	2093.714022338454	2819.3638304452315	2600.4141967927117	2841.79932875988	3246.7905509792163	2709.0389380385905
3662.30617767581	1894.5553140948507	2548.321326292187	2609.833800494618	12459.123972674268	1985.2251345605052	2507.13910846013	3096.94722154152	2397.068560207709	3110.9919768714544	3465.7525369177624	2260.2170936732578	3852.220897727506	2211.7985287028027	2757.8303532720383	3613.614480503587	2367.151651226543	2562.7823828340242	2918.929612685655	2205.6520972810968	2135.730971944818	3246.415949601045	2169.8075927849836	3174.660092725814	2093.5258979813652	2818.7732936935026	2599.7275702246843	2840.9816659131907	3246.0262605992157	2707.0427578582794
3661.5594048686116	1894.3242547557445	2547.950537816959	2609.4384112159587	12457.70414030264	1984.7045475099885	2506.7871843754574	3096.7841104289714	2396.2806397707236	3109.887354344548	3465.1288351967596	2259.3136761177507	3851.162630375302	2196.141479065719	2757.431657572879	3608.390398838933	2366.6431473695125	2562.6347935772637	2918.929612685655	2205.3145897202285	2134.8888354489864	3245.9696316413756	2165.45752915894	3173.9775791368143	2093.304524770225	2818.295890614567	2599.3419776988567	2840.5914046888256	3244.7010360204613	2706.219553794798
3661.0220405188065	1894.087689330415	2547.6398123392555	2609.3725441733154	12453.225106849379	1984.637085826931	2506.5330021411073	3096.5633367952837	2395.6356404118637	3108.2561600785475	3464.5198451287038	2257.974775899287	3849.213207579357	2195.347947509591	2756.892273449936	3607.5902284795916	2362.192048433438	2562.330648760045	2917.691627458268	2205.041738367841	2134.330168762478	3245.4201915747963	2163.9851908757964	3173.2522738280677	2092.431873100732	2817.94169772039	2598.8178056517163	2839.948060069414	3244.0988520089577	2705.4613676842455
3660.5341637405177	1893.7784282276964	2546.617306706332	2609.060640806555	12445.911424799655	1984.460409207729	2506.0543881163353	3096.3744064369025	2395.328892109662	3107.582219616729	3464.020782428648	2257.60879665385	3847.6872707868006	2194.497291545153	2756.264291283426	3606.412505805364	2361.0704665602116	2561.9083800876133	2917.1014471749636	2204.6212370796097	2134.025060118088	3241.555336196452	2163.518422336281	3172.691227807477	2092.2859202202458	2817.7098858304535	2598.2996116787467	2839.0687769084843	3243.60203483081	2702.7169514933144
3647.3840216275926	1893.4567168231372	2546.3880356048767	2608.3841366579272	12443.593391539347	1984.2767783620507	2505.7420706988487	3095.9790198315827	2394.9397319657883	3106.7416443399907	3463.594301577162	2256.156197916778	3846.694819913445	2193.61790092703	2755.865795365603	3605.226705322585	2360.478467973052	2561.8430627822845	2916.5647687616843	2204.3242461513987	2133.5100817756174	3240.6433284557543	2162.831577451698	3172.424798514985	2091.973584464912	2817.1524325564033	2597.8613013639933	2838.138548841076	3243.159407077941	2701.5257894434358
3646.7825715703652	1893.2363028629154	2546.0408775055876	2608.170453409727	12440.246610287542	1983.4267288909475	2505.584859918864	3095.5572413111686	2394.8193282785596	3092.1723623718235	3463.188412161463	2255.396249379286	3844.801882757264	2192.0679899240877	2755.487551897627	3604.1146709075583	2359.9386334521314	2560.3095986509393	2916.4201462141455	2203.88383832587	2132.4706167188265	3239.706723186997	2162.3884953003626	3172.28423388304	2091.685705953143	2816.9269160616627	2597.628025500017	2837.5466658291825	3242.77756906872	2701.075609215567
3644.113574434284	1893.1597062928138	2545.7411993330415	2607.8787918170856	12437.467904618057	1982.9532992027434	2505.2195816044737	3094.41886168774	2394.625607288388	3091.1277206889804	3462.7482977577165	2254.6059566482418	3843.785507394692	2190.8794400291977	2755.0407079498127	3603.843048404092	2359.5146938270527	2560.125449993736	2916.2680881549213	2203.6094792365147	2132.0906186365023	3238.67709298775	2161.7664072331704	3171.742436640189	2091.4226713957114	2816.629099337947	2597.1627152847404	2836.85347696591	3242.4965124052787	2699.243309602566
3643.6207025560284	1891.2823267943118	2545.0575038914712	2605.1943669540656	12436.38898859267	1982.5375836517644	2504.8935014736844	3094.2097832196405	2394.414867057207	3089.8002465232444	3461.9766870308267	2254.2047269864006	3842.408874289146	2189.5456522407544	2754.238770183252	3603.1414768344903	2359.2123446368705	2559.824223604319	2916.056623691821	2203.3360677304954	2131.9468857689453	3238.0702742123026	2161.2669960877747	3170.48110576856	2091.1265048678597	2816.228259332554	2596.740840740559	2836.2523832795314	3241.3963800645697	2698.7275567923866
3643.1713918932574	1890.8442398153948	2544.8154636932704	2604.864179917112	12434.544746007405	1982.0244196422786	2504.2903317790056	3093.757794978378	2393.4838838744045	3089.1547426595425	3460.8725767895558	2254.025317155956	3839.9323269190118	2187.9795691915515	2753.1397514245564	3602.5706801204246	2358.807542498812	2559.5480383091362	2915.6701114276207	2203.1747886817257	2131.668410817885	3237.4220264686846	2160.8673575222815	3170.2624980719966	2090.8769767744857	2815.777061425516	2596.44803066391	2835.622252955395	3241.0327735636397	2688.800478929849
3642.7314385732575	1890.3614481064797	2544.608547618691	2604.572625518773	12432.181069344082	1981.8232603670447	2503.979446807244	3093.263699690043	2391.946883020394	3087.955315753344	3460.3617790389476	2253.4059646919886	3838.418737331751	2187.4581796379225	2752.4195427987584	3601.8995631054645	2358.574193639978	2559.242537964757	2915.2273197045156	2202.6040163680755	2131.359040761222	3236.629122665055	2160.4053718155387	3169.5593863228546	2090.5275512556777	2815.321031512961	2596.0552317195998	2835.0785920550466	3240.688684139445	2688.066678112232
3642.2204707876976	1890.1388821688552	2544.3729687776977	2604.2992924500904	12429.93387070983	1981.541901691482	2503.4397803052416	3092.9120329105026	2391.698795015229	3086.9058701452736	3459.354367256819	2252.8552161749462	3835.9439845904353	2186.7512331161192	2751.784440052085	3599.8291226079873	2358.1626418470196	2556.328181809211	2914.7344932736096	2202.332170154532	2131.006949891972	3235.9854235534012	2158.870685573433	3168.8970045565884	2090.3788426522433	2814.9627270394117	2595.8038331737835	2834.548101685881	3240.46588017863	2687.068323838174
3636.725196339291	1890.0349688328906	2543.3007753555657	2604.129674388449	12427.912027999424	1981.3565825995984	2503.1329106085136	3092.739996340367	2391.464666848613	3086.1729997859966	3458.9336463917416	2252.352927739062	3833.551695368182	2186.1020958108793	2751.5856881055124	3599.4773622725124	2357.7905590813516	2556.054555126017	2914.500501978957	2201.1572124098625	2130.7717309688023	3235.215468686015	2158.2996125627274	3168.4986494398304	2086.7101029794644	2814.7158877182555	2595.3879170676064	2834.2448775001826	3240.2369550668986	2686.5648567515973
3636.3075128689084	1889.737434845179	2542.9979463797827	2603.867198765286	12425.779911981248	1981.1498104238015	2502.9535483071754	3092.5259409920877	2391.28023920719	3085.536427866333	3458.1377687253034	2252.0987027595475	3831.9858284353577	2185.870969723411	2751.186324590318	3598.8258284281906	2357.672477175883	2555.679381607265	2914.049897012962	2200.6856903262274	2130.4464971515704	3234.564202805205	2157.4632216832447	3168.32948190978	2086.290180350805	2814.4103515173547	2594.8661539369327	2833.747291541878	3239.8601917957394	2685.6872654957197
3635.5602375070544	1889.499625266737	2542.7340360489934	2603.7090161823144	12423.60659077909	1980.9324880374213	2502.6593389999607	3092.354840418692	2327.5676855334286	3079.232124806863	3457.7049162446474	2251.6935885620246	3825.942039286848	2185.463282973012	2750.9259631461196	3598.3696972699695	2357.5484118196623	2555.0363549836784	2913.715387192293	2200.5286736794037	2130.258480251236	3233.970580477103	2156.93399895212	3167.946884158816	2085.9955409222666	2814.1947059607146	2594.711481654781	2833.386904209877	3239.623288022617	2684.9150673233753
3635.1905446886194	1889.1919445584438	2542.456336768607	2603.5129207753253	12421.62547958515	1980.8371937479023	2502.4171851395486	3092.2168650290323	2327.119429189933	3078.616496151822	3457.2691884459846	2251.147998934081	3824.9620534526057	2184.7643646957686	2750.6544687769237	3597.857623683658	2357.463887394566	2554.7160391601274	2913.5430210926374	2200.2864745515644	2130.0028185892857	3233.4589438576004	2156.5297401763087	3167.633423653334	2085.760759876551	2813.9948324265797	2594.3972968587905	2832.965292036619	3239.326075760705	2684.2256490501068
3634.819507598081	1888.9251015736384	2542.159456305001	2603.3529009408853	12420.817948949816	1980.6662702600797	2502.2314506512635	3091.9758373214636	2326.857241828521	3077.874308764608	3457.0155229507495	2250.873635500831	3823.751304427381	2183.8481395408116	2750.262020111224	3597.482370777276	2357.311141655322	2554.5294625442166	2913.205225097082	2200.115857006245	2129.429924571331	3232.975745887225	2156.1902189215884	3167.4005736311683	2085.51203611174	2813.428083279374	2594.146678911528	2832.620583801608	3238.9961457753066	2683.587258887721
3634.314316873045	1888.819944946032	2541.8401509737587	2603.236903340032	12418.94368626985	1980.4431929360508	2501.928121196407	3091.7508161550554	2326.5129752142298	3077.337489363589	3456.7011467806437	2250.670024010823	3823.1203649914887	2182.9942394142067	2749.980058920336	3597.1457435112306	2357.05498257043	2554.2180710436705	2913.114760221368	2199.9495775931227	2129.23207403778	3228.9687142476305	2155.896963169646	3167.125050588393	2085.2411949801663	2813.225168906861	2593.9399838816935	2829.174910681805	3238.6414684740084	2682.6639329873597
3630.6699963764363	1888.6920626064525	2541.5681811338573	2603.1162982999294	12417.036997293528	1980.1147988111481	2499.2358567874426	3091.622799612577	2325.825282094019	3076.670720904955	3456.073490719831	2250.5240721924138	3820.5354574234625	2182.3983865304135	2749.7452509457044	3596.0593670113176	2356.8328196763314	2546.258773130612	2912.3590009386653	2199.738334970364	2129.0672134612632	3228.6171554949115	2155.0355634384323	3166.901020510908	2085.110145801978	2810.307966484581	2593.653039602475	2828.747942774195	3238.37215369862	2682.0164893150613
3630.2564615930182	1888.43936527278	2541.388909611823	2602.976220420875	12412.536740837015	1979.9163257003097	2498.1338872466085	3091.3795168969245	2325.6429081528186	3076.0585311599184	3455.6327467856017	2250.2813862093844	3819.9376964805547	2175.2488711366573	2749.408174996347	3595.645534457043	2356.5521764403934	2546.0388719109083	2912.1447260636796	2199.5485774713047	2128.8658097562684	3227.782934716095	2154.8252087319	3146.0325930431604	2084.963720164027	2810.019898971117	2592.9420774913724	2826.959266458818	3238.2124664673734	2681.5904656528533
3629.9341609909943	1888.3828950604707	2541.0282852799237	2602.8558251765844	12408.6940973665	1979.774303328597	2497.697080508615	3091.289037325629	2325.300576555527	3075.866860094102	3453.334448138875	2250.0345262578758	3817.6494760080977	2174.8349921011436	2749.36979516908	3595.2339986656534	2356.4509711235814	2545.955515236519	2911.8922357068195	2199.388397405559	2128.1400292758285	3227.094847212352	2154.4555802652185	3145.6966210704672	2084.7761681819356	2809.8475380587697	2592.6734838744114	2826.6759777217585	3237.95530252107	2681.209308432524
3629.5650486765912	1888.2279056746897	2540.901993771227	2602.2758497725954	12407.368850583876	1979.5642685001249	2497.2018728930357	3091.147502871594	2325.0714440654224	3075.5086411103666	3453.0997834948575	2249.842061985715	3816.8501934944416	2174.4688817308106	2749.2986924049947	3594.883940742851	2356.2298364044213	2545.7830867549947	2911.677855295086	2198.656514154267	2127.977179184135	3226.630957179606	2154.2574360997946	3145.1434607077476	2084.6453957255108	2809.6067667328543	2592.35517519585	2826.268302029648	3237.831065388484	2680.9042051740907
3629.2877259129723	1888.103980331986	2540.704916253475	2602.104225919684	12405.946301995782	1979.351902461478	2496.951993265162	3091.0007330997405	2324.8131567861737	3075.0668762478226	3452.541210056632	2248.7364333936457	3815.8334278899065	2174.000051397773	2749.142284508476	3594.625925211622	2355.9983889397627	2545.576308806775	2911.533351915946	2198.5102731046254	2127.650758731087	3226.175191104787	2153.8462690349133	3144.741833501107	2084.427753109905	2809.392918420029	2592.1616844693135	2826.117637574373	3237.694438958937	2680.6286794434263
3628.9704303140247	1887.8754638619234	2540.168732812528	2602.042760717682	12405.15351158396	1979.0319161219563	2496.619757108232	3090.669540036619	2324.652952272686	3074.0920588866998	3452.338520246224	2248.4643696003277	3815.354433326058	2173.428043687629	2748.9918349813647	3594.2493144826026	2355.7921712875655	2545.416992001592	2911.395295470451	2198.321223765524	2127.429490255534	3225.627819410818	2153.634894274144	3144.314798235455	2084.200891869572	2808.98849420639	2591.9930614256573	2825.837075129464	3237.5983413584927	2680.3629622324197
3628.728682629233	1887.7283943654684	2539.9740848654983	2601.89175059193	12403.56594175565	1978.8257642407184	2496.4430694971534	3090.4852390973456	2324.4731261252273	3073.712971013326	3452.1049061446065	2247.4685716222666	3814.8113437973343	2173.1917629106615	2748.863743807878	3593.9904896774196	2355.4676156743503	2545.231125100344	2911.2584622728536	2198.216856861766	2127.2812441685683	3225.162764865598	2153.4853125054174	3143.9980461011646	2084.022997430787	2808.6982173826873	2591.844457567606	2825.6352437879004	3237.4016413019435	2679.7411261176176
3628.4118795738405	1887.6517136777386	2539.8264413054835	2601.74831670713	12403.040538286197	1978.703027961142	2496.1563817888664	3090.3421016096945	2323.9998319230413	3073.352956318061	3451.5308161982452	2246.811830372667	3813.4090650768053	2172.877604308463	2748.7700560678595	3593.7420464504416	2355.304967111078	2545.0641122278003	2911.0288556673217	2197.9459006090665	2127.1495366777303	3224.918296095415	2153.1606826225857	3143.750848846435	2083.9272964623124	2808.535303255528	2591.714903490313	2825.320154257164	3237.1534742397644	2679.4832307683937
3627.976945541468	1887.508616059643	2539.7027543335753	2601.5028722209654	12402.519601329248	1978.1897460998862	2495.980062815533	3090.238969525006	2323.8881193187635	3073.0192578961714	3451.3654844755765	2246.4899040305745	3812.8142069385776	2172.594167892924	2748.6763439562537	3593.4493252470193	2354.6305707543743	2544.9645245973506	2910.906121049768	2197.5190169499333	2127.024455011272	3223.98756230449	2152.5147030872904	3143.6017643679315	2083.718016174433	2808.2606480329796	2591.2899348830674	2825.0942883729076	3236.9023163281117	2678.8639653638647
3627.7385086213467	1887.4063433194983	2539.504082730794	2601.3026179953695	12401.566554077346	1978.0833659662367	2495.851033296106	3090.1269335690135	2323.41837055984	3072.6976603899675	3451.1533385141306	2246.2040894274437	3812.4712562768755	2172.259756024056	2748.509717511167	3593.2026941769473	2354.317087066581	2544.8440718052307	2910.7608185966274	2197.335076368097	2126.9471634003703	3223.5967544571063	2151.7363925235213	3143.401899153486	2083.45702726327	2808.098559138969	2590.9804718532405	2824.9481452367895	3236.701137794778	2678.648306958494
3627.393887781347	1887.2689045796544	2539.1517860665035	2601.180637638413	12398.253951202078	1977.9513853134279	2495.6450796808513	3090.0571598438387	2323.2941143206435	3072.3069880515595	3450.828936615119	2246.0900525854054	3812.0423867587306	2172.008822411189	2748.3026789025457	3593.002209167423	2354.212123008678	2544.7724195274823	2910.577842496572	2197.1985467384534	2126.779573347144	3223.2132488821944	2151.557825143082	3143.0892364295983	2083.3244070869496	2808.0150721221735	2590.726606018292	2824.761175885458	3236.456564360052	2678.02564194358
3627.139046655848	1887.200327336762	2539.0481955102896	2601.1031366649922	12395.952895990815	1977.76808201008	2495.5252969532653	3089.928668769767	2323.161332773551	3072.03663693973	3450.6266859216184	2245.851124535682	3811.1337157787016	2171.7904398292503	2748.2070336338447	3592.7709858731228	2354.1285969161645	2544.70711485105	2910.4632172207184	2196.989677298305	2126.661128186568	3222.8093475700193	2151.4112759424256	3141.0739185875336	2083.220931525139	2807.830821906432	2590.574902270116	2824.5429994380356	3236.334662107226	2677.7465161573973
3626.9369507737147	1887.067780037154	2538.641882358147	2600.957872797959	12395.40346395476	1977.6835222648765	2495.369178588566	3089.8009312921845	2322.820527224638	3071.8440835895335	3450.4097215986208	2245.686239169312	3810.585735260422	2171.619065749941	2748.1248359581245	3592.5371000671066	2353.956347852993	2544.6162144203026	2910.3584512358393	2196.7448931525364	2126.516985519032	3222.5000353436512	2151.320524979582	3140.770160021513	2083.141256967412	2807.7082528767546	2590.375190174276	2824.365880620221	3236.198461830242	2677.602764480955
3625.656566454467	1886.9806634947395	2538.5568533036335	2600.866842821468	12394.120601164865	1977.417131485834	2495.2382434209203	3089.706655338291	2322.6321333964584	3070.5339979029654	3450.2787555379778	2245.4942522292367	3809.939279855844	2171.3905688005916	2747.91060767183	3592.3189471795877	2353.8073199989826	2544.494808078626	2910.334709591553	2196.591540942457	2126.4542672095868	3222.0901175324434	2151.238178169306	3140.5500216883747	2082.9998162595075	2807.601269325386	2590.223770777312	2824.2232941382335	3236.105301153979	2677.2698957938155
3625.3249832870183	1886.848860442195	2538.474350098733	2600.638321349119	12393.079370171705	1977.3484527483308	2495.1147879389036	3089.5987921408996	2322.5090628691037	3070.2102857494756	3450.083748942372	2245.2857328425234	3806.842251948836	2170.5964222690764	2747.457438061043	3591.9005497169646	2353.673639605914	2544.4074024352894	2910.211409128293	2196.4637141586377	2126.360448258756	3221.166075469717	2151.066437452181	3140.4015980238214	2082.8794883190276	2807.490023180605	2590.073071421348	2824.1018692959296	3236.026543766412	2677.0158670984556
3625.0521424957155	1886.7853410175328	2538.250091850756	2600.537238408321	12392.318471209952	1977.2322324080485	2495.006975838194	3089.5621007946747	2322.3645672391735	3070.0165965938195	3449.9938406283727	2245.1865546851873	3806.19949790281	2170.448872710488	2747.2815017677904	3591.765121999184	2353.583563415219	2544.3497928527313	2910.089930075126	2196.3693422910655	2126.2125110041434	3220.916951049766	2150.976604698912	3140.2875553669082	2082.791817718484	2807.2228942086904	2590.0065449730014	2823.856223691273	3235.8757477530817	2676.904404823398
3624.782399315298	1886.6789327692604	2538.1355133263437	2600.4022043053037	12391.739627049292	1977.1591933809893	2494.8766672557167	3089.4875333885598	2322.3072175088782	3069.767401502153	3449.895812989236	2244.9775551045122	3805.9128176767586	2170.3399710488216	2747.162245526962	3591.5959143244127	2353.5000523334584	2544.232530543889	2909.9711315070062	2196.287994775561	2126.158780781996	3220.7924409028665	2150.8364783397637	3140.1506741550875	2082.7112132478305	2807.1294457052873	2589.8290903634565	2823.7063560991205	3235.459934588242	2676.762250985609
3624.6073016509285	1886.4226207324268	2538.058386648846	2600.246647521996	12388.91466784403	1977.1205438827253	2494.693013798875	3089.45468986803	2322.1902316026126	3069.633674381006	3449.832103311681	2244.866666214474	3805.379062528833	2170.2033696194403	2747.098713046331	3591.3671434137154	2353.4093938207475	2544.149622580063	2909.9156665849896	2196.0738371186317	2126.0679515659212	3220.5828722550673	2150.7084036572305	3140.0371507831646	2082.6445654211934	2806.922915570436	2589.7420264935827	2823.5368865130013	3235.4101093100226	2676.613896511582
3624.4781906670983	1886.3565629604316	2538.007278801575	2600.1624400061237	12388.161318851347	1977.0595655138013	2494.5673253591494	3089.3801827355346	2322.0906820380073	3069.46608547514	3449.7427525259545	2244.7362900618805	3805.081175204874	2170.0427906666887	2746.9233838112273	3591.1485677571627	2353.341188765523	2544.079675603931	2909.8627632138755	2196.027419269595	2126.0100700586327	3220.1177150958306	2150.6276776380437	3139.9154052849444	2082.5714820863905	2806.8121609746318	2589.6137764344408	2823.344607274749	3235.338302260756	2676.4308724816715
3624.332381880499	1886.2971694660766	2537.8757376397143	2600.1109728982674	12387.414412874128	1977.005823539652	2494.400780295448	3089.326130773291	2322.007245855735	3069.23181360703	3449.653701348718	2244.618713351983	3804.8021822855226	2169.9383942537243	2746.837257060519	3591.046066294724	2353.1426170082145	2543.979397540006	2908.6124594019743	2195.938927818227	2125.937869545817	3219.9766261812792	2150.5353717618445	3139.8109890112573	2082.5053152647133	2806.6433710938145	2589.529197783364	2823.225430784647	3235.2496837347967	2676.349995634416
3624.252171713987	1886.119637506907	2537.797047239829	2600.0751585057747	12386.669210413285	1976.9207451738225	2494.314582509488	3089.2785775830534	2321.784243599321	3069.044030773944	3449.476238262022	2244.546601687243	3804.5554910730857	2169.844592789604	2746.742344919977	3590.8991513898054	2353.039025414925	2543.926776502014	2908.505523872709	2195.88071394913	2125.8644217742158	3219.8319586577504	2150.446664953736	3139.7275255702475	2081.8648883123888	2806.57637408357	2589.3743520401886	2823.08107370626	3235.156018883279	2676.176668259199
3624.1503333191613	1886.0613092963406	2537.760665519094	2600.0267773711394	12385.757247556649	1976.8675080337184	2494.2351903460394	3089.229599907081	2321.719611956423	3068.9477769321643	3449.373390502966	2244.481610949522	3804.286821229077	2169.4271067906047	2746.675976240307	3590.7880446190593	2352.9546020033667	2543.8740389879094	2908.44087954155	2195.813032524254	2125.82935335395	3219.718316323072	2150.3840241470853	3139.6449709382337	2081.7699118145347	2806.5018058342243	2589.3040781877326	2823.0269600473816	3235.046620326546	2676.021129791775
3624.049657520471	1886.006739779057	2537.6809573032615	2599.9838730686106	12385.206280560087	1976.7997623998713	2494.1421356785136	3089.1911050957724	2321.623365738427	3068.857242228595	3449.312631598841	2244.359294931519	3804.0480343854624	2169.3379822364304	2746.6169010469494	3590.7028693627053	2352.86701872793	2543.835925850957	2908.383525769704	2195.7658179466894	2125.6734569457403	3219.5730904061243	2150.3040860659194	3139.580286411699	2081.718519834273	2806.4408059599073	2589.220439705559	2822.974564628613	3234.997657929962	2675.867554305454
3623.9269049030777	1885.926600859768	2537.635162479975	2599.951784945918	12384.42772544772	1976.7791056198662	2494.0645644896545	3089.1448078952562	2321.5717610624406	3068.7298579277394	3449.255201407962	2244.291487513426	3803.889532271852	2169.303486292877	2746.589313906894	3590.574304108003	2352.7705364179837	2543.7946081821783	2908.3164743006537	2195.5902806065114	2125.6120689947243	3219.476531242929	2150.2516220883117	3139.5119279072874	2081.6787306411143	2806.416976737921	2589.1416165672586	2822.850580552169	3234.9393732490835	2675.5039448892494
3623.8061242136773	1885.8776857398757	2537.5884768570013	2599.9272235587846	12383.85224732012	1976.6888743080108	2493.934345486628	3089.091249385716	2321.5330550097456	3068.6281842833473	3449.194075923934	2244.2592953805624	3803.7315527298	2169.2351535438133	2746.5351759742157	3590.4567126123125	2352.6981333606955	2543.753299744353	2908.2337191156066	2195.5368926883916	2125.561289475498	3219.143375503373	2150.188546300588	3139.4413316793502	2081.6329780358315	2806.3796217362124	2589.0951463745537	2822.7959107467595	3234.8691428083634	2675.3885644162146
3623.734034206872	1885.8266708051835	2537.537159530192	2599.8945795030195	12383.2585908801	1976.6464480891127	2493.9026015194104	3089.06443146516	2321.4403159743974	3064.4016696180624	3449.135857985014	2244.220778632177	3803.647977275184	2169.179371505166	2746.463929495786	3590.376971312492	2352.671517744189	2543.6556869356273	2908.1976717114494	2195.5149519697397	2125.520726156342	3219.060679192604	2150.1389996057173	3139.387113242151	2081.604631055704	2806.336640205739	2588.1274373512965	2822.751705443869	3234.827092441401	2675.3035676280765
3623.6892986463586	1885.7873604160823	2537.501378209624	2599.8221642210733	12382.933810261917	1976.6168308293618	2493.8689101866617	3089.027405431878	2321.3886795286126	3064.297906924307	3449.085553489095	2244.1626496472	3803.424162323588	2169.0030948886547	2746.3975666493707	3590.3175034938495	2352.6414976578862	2543.59182980485	2908.1566028735133	2195.4840318162633	2125.484532130764	3218.9719980567247	2150.0933732148733	3139.0203989961356	2081.564145959397	2806.29358036777	2588.056840797396	2822.6839518455768	3234.7780423273534	2675.221538736754
3623.6389125740907	1885.7472892179064	2537.4695691300003	2599.800473263417	12382.675731088453	1976.5871415786191	2493.8286782539917	3088.9824858519423	2321.307576087922	3064.209063331463	3449.0536478353583	2244.1180514720077	3803.2993826506718	2168.9177096801045	2746.352636892443	3590.264476390858	2352.601479903211	2543.563119416992	2908.1224936656868	2195.4513064127627	2125.453536714801	3218.8717700827165	2150.061050265158	3138.932883113005	2081.455276210504	2806.2638520874098	2588.0030228943406	2822.645284245585	3234.7433674050126	2675.167124806102
3623.5861007027115	1885.7105982352837	2537.4382331641236	2599.7669589696625	12382.408522525755	1976.5163511361693	2493.7844521104453	3088.9502269553614	2321.215968782085	3064.1424038310683	3449.0281595598076	2244.089943819466	3803.1643047596535	2168.8888674071854	2746.326256980185	3590.20991146517	2352.57186367769	2543.5091442532676	2908.0284267471034	2195.411052515422	2125.4290642319984	3218.8070901175392	2150.0202747413064	3138.885066049911	2081.4343545967513	2806.2318731528467	2587.9713568054094	2822.6071698267874	3234.711850853907	2675.1002254017994
3623.5198163060936	1885.6929150354533	2537.3910036303287	2599.749077267277	12382.192680424103	1976.4899144724477	2493.757495658465	3088.931223598458	2321.1826846348536	3064.0773283098724	3448.9942696136413	2244.062990963811	3803.0875513849574	2168.8508067497323	2746.300886419357	3590.1585610814923	2352.54392775901	2543.130314631998	2908.013347980481	2195.38711126882	2125.404023327749	3218.7581886936623	2149.9892852257494	3138.8454546570097	2081.4134545303295	2806.1952626903094	2587.9226101397876	2822.569116083396	3234.693054374293	2674.954185678653
3623.448237228942	1885.673445614455	2537.367521334525	2599.7266847040255	12382.050999055002	1976.4745793938346	2493.7350241515846	3088.9083426770353	2321.1353800583734	3064.026507195552	3448.8720816894374	2244.031865886794	3803.0402425591847	2168.8323104734286	2746.282735507116	3590.007754760632	2352.50126328853	2543.1152782281433	2907.9894285703313	2195.3638796951413	2125.3782950031273	3218.71071848263	2149.9677847478115	3138.810990900164	2081.3959374245446	2806.1721612858582	2587.872815302297	2822.535544348946	3234.675084066088	2674.9005018386742
3623.4128608044607	1885.650237470683	2537.3385729830643	2599.711364762141	12381.897891481218	1976.4502223837571	2493.7051554183017	3088.8853234903127	2321.10963414069	3063.985271604789	3448.842318256471	2244.0112503998307	3802.9565902633212	2168.8030528845266	2746.238596999935	3589.973437344526	2352.476588776152	2543.0923001278547	2907.9685670571453	2195.3431044432214	2125.3549606839692	3218.6698018321367	2149.9426711344945	3138.7834654106455	2081.3779352564843	2806.1453202366256	2587.847828372974	2822.5187344016144	3234.6586031221086	2674.866311339878
3623.3894380755087	1885.5834988766799	2537.313152319151	2599.6968440210712	12381.771839319179	1976.4370782388933	2493.680057899707	3088.87300353024	2321.0962014713496	3063.957126303395	3448.8287108909203	2243.995899106369	3802.8895013138235	2168.7895055681633	2746.2281957181035	3589.9330427718505	2352.4608065029984	2543.077759179937	2907.961390614987	2195.329344660446	2125.335489906901	3218.640461641982	2149.9262032324295	3138.764096907426	2081.3565974402377	2806.129274815803	2587.825264516656	2822.4939591626903	3234.6450954831625	2674.822741366204
3623.3625117418937	1885.5713544793668	2537.298344681276	2599.6889330517633	12381.646985446943	1976.4230268303863	2493.663912573799	3088.85997062217	2321.0840122153086	3063.9199692486227	3448.8118396758787	2243.981209404239	3802.8499205973794	2168.7690752314666	2746.208960497859	3589.9052094559174	2352.437811523604	2543.061324982137	2907.9416355092817	2195.32098279996	2125.309936942148	3218.6131651742207	2149.9089871934198	3138.749207865373	2081.3449448924766	2806.11291773459	2587.806978503265	2822.471640980576	3234.6369680629577	2674.794793047028
3623.3399308454855	1885.5577921852318	2537.2854180127206	2599.680335569758	12381.551337083885	1976.4123788327013	2493.6519750567013	3088.8490332056194	2321.0671615665633	3063.8918729956995	3448.795994079142	2243.9636160131267	3802.807635528659	2168.749876134284	2746.195225001918	3589.8838787115287	2352.4281568035103	2543.0477350291476	2907.93099240411	2195.3085723435915	2125.2979100718985	3218.584723634566	2149.8607387394604	3138.725135155658	2081.334601440857	2806.1018919864714	2587.793026299051	2822.4563485284734	3234.619690241031	2674.7608497303027
3623.3214813667923	1885.5419633367796	2537.2699162071026	2599.67588042803	12381.482268799899	1976.4065250049896	2493.6413729870856	3088.840542229769	2321.054083511263	3063.865461214804	3448.7832922798207	2243.9536685461453	3802.7627155581536	2168.735621026637	2746.185496529535	3589.8638083734136	2352.419143314037	2543.0390684290064	2907.922584911772	2195.302113663798	2125.2911181695436	3218.570015839117	2149.854969958782	3138.7096588150207	2081.3079878137396	2806.09166927159	2587.784877356774	2822.438999607967	3234.61337010149	2674.736389016539
3623.3076842284704	1885.5343750622158	2537.261484731254	2599.6696667818474	12381.437849807327	1976.3989311222865	2493.6288021467926	3088.8354797975667	2321.0499929027123	3063.851319295959	3448.7745381607274	2243.947438247008	3802.7265950969327	2168.7260378240385	2746.1648362222877	3589.8496559183322	2352.409674515943	2543.033245582935	2907.913325879602	2195.2924810198174	2125.2829802576416	3218.5505934377156	2149.844759268552	3138.70002860356	2081.2913571384192	2806.0810032761974	2587.776257989676	2822.4235255666295	3234.6082747464425	2674.716212623603
3623.3001748864785	1885.528758337427	2537.2550526878995	2599.6650055955765	12381.396010590322	1976.3942802165548	2493.620529011007	3088.824667680528	2321.0435229831464	3063.8370120683185	3448.7672666633894	2243.9418308648474	3802.7109299280983	2168.715119732689	2746.1570751531526	3589.8374739589294	2352.40391122898	2543.0261730273733	2907.9051717221155	2195.2779758016404	2125.274874618044	3218.5384691120935	2149.8367593250123	3138.691626644125	2081.287121097136	2806.074917098983	2587.7676284073204	2822.1999074501987	3234.6041914253437	2674.698952369152
3623.2938002648334	1885.5259255052708	2537.251156165797	2599.6620403379047	12381.363403481535	1976.3913907204883	2493.616949169148	3088.821456878681	2321.0364701619064	3063.7594357062344	3448.759853436598	2243.93742807358	3802.6972156628617	2168.70977615693	2746.15244587668	3589.831182091722	2352.400991480469	2543.0220371199975	2907.901225217259	2195.2617422418753	2125.270121664637	3218.520811014905	2149.832066767699	3138.6869284668664	2081.2827366780234	2806.0670421564214	2587.7607668429946	2822.195137047387	3234.6005394593544	2674.6904893210794
3623.290394148521	1885.522995535566	2537.2479833422835	2599.6590885217665	12381.327416313106	1976.3886696378968	2493.612840286933	3088.81816826906	2321.0335411636534	3063.752276643185	3448.754106672068	2243.9330735168355	3802.682789346143	2168.7049260165168	2746.14856785078	3589.8280062232056	2352.3973368501206	2543.019314061401	2907.899246562843	2195.259090124901	2125.2671093858817	3218.515790997599	2149.8291092088093	3138.6833333962677	2081.2793452604506	2806.0646946245906	2587.7581636001346	2822.1907241104263	3234.5985827242184	2674.682348134699
3623.2886955682425	1885.520483424689	2537.245905595909	2599.6576506586107	12381.308927126212	1976.3872079105574	2493.6108246015183	3088.8165304794115	2321.030827338796	3063.746353057823	3448.749899099902	2243.9314075265474	3802.677639472101	2168.702014367774	2746.1462582348195	3589.823882868655	2352.3947163594175	2543.0174422811015	2907.8975934129153	2195.25759828476	2125.264742316498	3218.5115331864686	2149.8268362209565	3138.681571403233	2081.2770533377534	2806.0622267848785	2587.754644956589	2822.1878688734687	3234.597296700743	2674.6765834875937
3623.286519354546	1885.5195146371193	2537.2450978778143	2599.65677706519	12381.292720985006	1976.3864382090815	2493.609913949629	3088.8106486300185	2321.0291659904806	3063.743479880626	3448.7481366971706	2243.930237139872	3802.673028609364	2168.700314369208	2746.1447165446675	3589.82230046466	2352.393581357612	2543.0163038124006	2907.8963535559624	2195.256703451698	2125.263482555897	3218.508798013836	2149.8254856117196	3138.679865496606	2081.2761218721116	2806.0605757696117	2587.752958847609	2822.185931734189	3234.5966242665972	2674.6739241756973
3623.285655822848	1885.5190522764642	2537.2433067207858	2599.656352803935	12381.288081061437	1976.3860657438627	2493.609243944753	3088.8102490943343	2321.028498865539	3063.7423009851714	3448.747586315472	2243.9294837391217	3802.671403900198	2168.6993964244352	2746.1440119035688	3589.8214270859867	2352.393179691167	2543.015730807412	2907.8958952043176	2195.2561852188724	2125.263050539815	3218.507890269518	2149.8249403977184	3138.6795374755466	2081.275517242829	2806.06007556662	2587.7522205558503	2822.1854203840985	3234.5962031256277	2674.6728205620466
