# Supplementary material for: An improved FOX optimization algorithm using adaptive exploration and exploitation for global optimization
Source: PLoS One. 2025 Sep 18;20(9):e0331965. doi: 10.1371/journal.pone.0331965 (PMC12445531; doi:10.1371/journal.pone.0331965)
Supplement: S2 File — This compressed file contains all the results of the conducted experiments. Each main directory within the archive includes three subdirectories: Analysis, best_fit, and convergence. The best_fit and convergence folders contain the raw experimental data obtained from 30 independent runs. The Analysis folder includes tables and figures derived from these raw results. These files can be used to reproduce and further analyze the results presented in the manuscript. (ZIP) [file pone.0331965.s002.zip › cec2017/convergence/IFOX/C17F24.csv]

trial_1	trial_2	trial_3	trial_4	trial_5	trial_6	trial_7	trial_8	trial_9	trial_10	trial_11	trial_12	trial_13	trial_14	trial_15	trial_16	trial_17	trial_18	trial_19	trial_20	trial_21	trial_22	trial_23	trial_24	trial_25	trial_26	trial_27	trial_28	trial_29	trial_30
12605.264885719507	12622.24946069333	9176.586412708497	16947.52050070146	21659.76059682932	18880.256532006664	13242.807005448489	11408.146125009409	18274.763148448168	11518.765975048009	9461.82230397862	22755.62192521417	18712.21741334075	15517.485035421643	16564.851921624162	17507.530232822668	11316.943493500155	13972.263706454929	11442.569454045683	15046.203869753555	11992.96757544122	13928.572078348943	16070.92942189977	16220.837085268797	12449.553914646307	14912.708077312902	11365.232515266249	14078.975211920424	11383.998870954414	18112.351047100463
11706.828539352728	10269.619929221208	8570.375195787958	10310.473692888912	9201.156245893173	15370.962881372288	12479.699673040612	10582.379625514954	10515.989281032022	8307.54612808166	8705.450468364463	13929.613273453617	16876.568950919398	9431.145414164235	10667.443676112718	9385.286777359708	10443.042208405739	10377.416852962167	10721.0198058486	11393.277719933707	10492.509409975122	7838.304354853575	13890.778093200346	11111.941695908628	10751.782999051433	9159.206644502037	9574.002871815279	8888.836336262577	10639.888740380095	17467.76272957256
10838.247224186536	8678.12594919455	7044.265651392451	9126.883513388431	8350.503828580719	13598.455280815497	11544.343597411962	10022.007474786797	9831.06932625958	7681.621289263252	8102.119260017205	8700.37732116909	12229.513490351714	8553.89377126595	8550.195605928991	7479.1640385636965	9913.215921916957	8039.686239425401	9673.269458778028	8433.168496990182	9915.894643374344	7298.243210834802	13048.005093774469	10472.10726322266	9026.2162149615	7780.473608548821	8740.762835567228	8300.458296040844	9744.211169263213	14700.648004341378
10569.099260584859	8441.836560279618	6044.693891446246	8845.316781226233	7560.858005495237	8504.59934536721	10310.019226905817	9467.648879660228	9564.542604145881	7116.381260803833	7589.439838014991	8213.125117353124	9817.198541427846	8269.94529047071	8324.522142665208	6998.0315735454105	9459.683907162647	7604.821005655031	8473.853939934606	7216.316414502461	9502.371565135121	7074.479684087631	11668.454998131961	9379.827161561092	7944.889517804782	7513.373643445012	7239.284081200613	8002.866613193691	9196.441610388578	14155.340649392077
10257.728894834636	8093.059463090337	5455.961212040729	8477.674042389393	7139.941122382967	8230.255526167375	9987.935016112118	8892.88266645079	9012.73969166226	6868.377936266199	7232.2404424797705	7423.653991153619	8871.468703067321	7940.8488834179625	7693.869315633419	6653.008208691376	8974.58596069708	7371.941159697965	8040.603770468809	6791.771968442866	9225.999575058286	6823.361844523074	11102.493476544701	8086.839099491365	7662.784582725036	7067.687829719386	6119.293226926036	7751.829962267408	7947.646826519645	12212.564405680918
8126.722921500714	7435.139372170614	5380.099554369906	8188.781906521099	6591.961695932828	7697.69631628682	8957.085586820867	8439.01437912312	8446.396341413503	5946.610750068777	6837.390309615392	7043.411984748701	8153.105073227929	7126.6491149384165	7249.714694877935	6202.564449858253	8731.317623487525	6723.469800412948	6717.769712774271	6161.56831431207	8945.75619678887	6532.262711171932	10424.309789182887	7750.894150312402	7277.346186997804	6860.752027598776	5739.448338457276	7408.358937346414	7226.662434496358	11960.444631168095
7444.264465400708	7070.773414570593	5210.810246708486	7716.429868065128	6438.694104613381	7144.32545671737	8602.79532363659	7046.6637798966	7634.002262003245	5691.012752457923	6459.519093189296	6726.986483969757	7421.991750701355	6913.527456408113	6445.831756484038	5784.729237791413	8450.941292817675	6434.028583002638	6534.136918663351	5914.887799822085	8629.337692138513	5843.80847571698	9894.451562090242	6955.568559253364	6916.398681674941	6583.112504573444	5620.85502903936	6531.52290566383	6941.131821790548	11457.760617744054
6730.823319392456	6615.155234133614	4992.699350661938	7314.503173897182	6187.574683067047	6902.778911322835	8356.726651806119	6779.454236653655	6876.243882452004	5560.551932388285	6181.409955234454	6048.849861560588	6850.919600896974	6541.818551672958	6041.791362812777	5404.078801463006	8135.012888881158	6202.369378666881	6184.180091300221	5297.45568993889	8215.20460533262	5678.515912787179	9646.02218925291	6809.801818884397	6785.62837144489	6366.013050734303	5479.888756826658	6289.667084009578	6117.964908028947	8891.372603125674
6448.438496340447	6436.394271392911	4845.119718127428	6926.798683645741	6053.962040709568	6469.990781137883	7416.445256263723	6066.471982021172	6668.573101827723	5388.704022034259	6010.530468495261	5667.579048703059	6541.594951862822	6264.390803619777	5533.98949275553	5282.102803525055	7658.197239149083	6060.444590220697	6019.244932598136	5041.428069079395	7322.235088548957	4483.808937993346	9069.402329600263	6534.609233969503	6541.93296652901	5894.0730011769765	5308.793220020607	5765.465825774007	5909.960426419513	8422.687023932129
6270.041749383922	6298.438388669064	4738.204907198906	6673.838622212467	5853.599012403854	6044.828712609791	7120.181002326768	5795.411250731293	6174.860934625388	5110.2994337648115	5834.27293454601	5515.596010813015	6202.047385545586	6073.875592789689	5064.374452816094	5143.621791363377	7314.812259344683	5877.150683806942	5831.709615448295	4935.288786988882	6751.428707080801	4405.876154495094	8669.074404671823	6195.055413715063	6220.876303106266	5579.339342032328	5099.588327710433	5624.30046752511	5824.471933348268	8091.605051782496
5979.744563994287	5853.461925611269	4668.120850775814	6501.622810809979	5703.873303468199	5719.435378138911	6733.916104823033	5748.867758032919	5746.4871405408285	4983.075387330589	5705.312838712622	5322.278799526832	6041.00289797008	5923.779559382022	4903.211431137615	5035.34836936465	6855.426775455302	5630.784779588971	5623.454132543788	4621.470581704649	6265.7155766402175	4296.769293640718	8226.20562720484	6033.774750454907	5882.799348291859	5076.783070936951	4955.120475874868	5043.660129703455	5621.700686544674	7797.246527955576
5800.693448378156	5741.072672320061	4437.938411564493	6133.297110046368	5365.221823877004	5539.205614185984	6253.557602363784	5484.426858265386	5550.103013562748	4792.5400447378615	5513.069923108762	5120.324544530289	5547.791206256325	5801.803117451274	4792.743239562943	4944.905274624169	6704.544573607403	5566.804930157394	5370.878141240716	4514.417352429715	6087.861395276967	4189.595538768022	8022.723947865432	5904.141787268162	5696.997228198557	4926.398084266837	4656.386301426457	4876.850704835819	5376.000008831309	7287.685027206529
5562.017981335126	5399.530349239794	4279.049510385394	5843.069328478523	5201.152462016186	5214.704979270599	6002.700139884479	4885.855894084225	5348.997462041383	4580.676918073379	5370.49001883191	5011.166435202147	5422.026281621269	5521.899894884444	4505.761737693279	4793.360523581978	6303.973316673744	5440.884793546542	5167.717975500331	4301.0763389371095	5798.68232912498	4114.446075749222	7720.338648723634	5694.121366401367	5439.040001876332	4779.965021590695	4494.805584640164	4691.397560195828	5288.939910698486	6837.722271923079
5153.189498584345	5288.559076192471	4175.6798288422715	5505.656692406641	5098.683166720356	5140.605654771911	5810.106755767676	4731.702469864686	5170.7914529257505	4476.954782081964	5179.30307662353	4444.244619414125	5259.117599989106	5392.5020322211185	4411.319200088405	4699.2735803903115	5973.523713207709	5084.70008031139	4989.628414863931	4138.448660095819	5580.357449104598	3993.4304302347873	7213.651076923956	5336.176237988497	5292.0889449338865	4631.54828747626	4285.288806598544	4551.714586490793	5152.005509419822	6491.245365538563
4973.190602033361	4997.371285614659	4102.565933587675	5310.495089413094	4976.784493608623	4845.316052575357	5338.925185152734	4617.831338497164	5031.141983228037	4390.828437771963	4966.616198130598	4261.64401806961	5115.719362105356	5150.420332793544	4295.13728938983	4492.396503742315	5506.303516794589	4614.387901002967	4820.029485535425	4085.065537331787	5455.989960574576	3938.100582916031	6929.685096034669	5227.861443235378	5193.281578765833	4230.803896853537	4187.689291047824	4429.7031129869265	4976.393060284139	5849.9333375655915
4904.2789442638405	4833.337616054553	4051.521446383856	4937.677763351512	4889.060914307032	4703.999446278598	5278.787028137624	4491.082889429947	4868.244880130716	4292.9364035980625	4795.431770838224	4161.568341731192	4973.718064357258	4993.823957138668	4226.584202055397	4431.032546117811	5412.478543213472	4360.233874611817	4632.462225772677	4013.5126659794637	4892.488160513001	3872.607382746827	6705.057638476538	5096.137164300104	5084.872757954462	4117.839839034145	4138.760830853138	4293.789829934325	4899.6824738716605	5687.66551391145
4675.862422068172	4648.613515888139	3991.6993995522525	4713.70586043693	4620.526196027016	4519.847397038695	5163.79956626256	4104.430152701504	4764.335891993507	4224.620912674192	4678.1806824147825	3996.559338280351	4777.965015532687	4834.352142955164	4136.828967153427	4365.733226734767	5301.937803034617	4224.2155886648725	4454.303673709949	3976.2542711693445	4802.9899342120125	3804.6576239391443	6440.32585164087	4985.229227515629	4964.9428594327965	4060.6084010843756	4020.2193115669265	4168.664426015575	4838.672617896052	5446.084040041261
4518.8448610518335	4454.426880203644	3942.8243244604355	4639.621792375654	4513.5413382439965	4402.088936927523	4877.495503526132	4006.477724071049	4477.726522608122	4092.2327783926494	4574.767611706817	3935.669589695973	4571.120490084397	4744.24605298337	4006.3017774042764	4308.263943362343	5194.972605043975	4180.378359309076	4328.056139283342	3874.046354774819	4630.783604295616	3729.4967527260224	6250.665801226471	4687.27088648215	4738.888969077874	3969.3648922368334	3926.144082236635	4102.974815531865	4653.105390860973	5187.069412554104
4459.15965011962	4270.79964048579	3888.988310391488	4393.034451415549	4410.419730090396	4283.538326169151	4812.544270527716	3927.0400035510465	4369.902609686713	3998.4400430825667	4516.061856091006	3905.4111708806504	4367.864854363524	4451.398430671032	3970.164158884506	4250.736389234137	5024.976294866922	4069.3935103923677	4261.260736468553	3684.0461773622956	4541.425210676029	3709.990704914797	6136.781282426196	4595.452733809367	4639.172680931366	3888.9122231297906	3887.327554872204	4045.735279150047	4542.646944247055	5117.5736362116495
4256.673111730213	4174.194762336814	3841.471930100078	4222.652732220415	4298.510453476889	4151.985241102841	4702.055440603959	3871.1712582793766	4229.347777398978	3957.648651693036	4465.910936784571	3748.9444244521737	4289.6643991002375	4364.69180861604	3908.7897892191922	4208.895393078605	4646.326391595342	4022.703065157565	4126.627217451952	3620.747740472025	4443.5793244026545	3649.8875150960284	6058.835198145967	4551.764070889783	4414.814383948312	3815.2241540524583	3788.6686413187153	3925.4338595443146	4452.002092905754	4935.570963605244
4183.986237593933	3875.625432207259	3784.4854009341648	4004.9761716627963	4231.747563016033	4106.077080501637	4574.014301807689	3647.265122501117	4058.1166148146713	3889.699887864196	4374.643800203225	3685.2526038262768	4153.590654011581	4303.263472240836	3847.4628712217345	4150.159276719215	4586.1290161110555	3983.7085298265456	4050.2087780302863	3537.533380536736	4256.286799911373	3595.893714898489	5982.804102713673	4460.571566295035	4336.807497354946	3754.735897649812	3719.649520280807	3773.552429234527	4392.410758089706	4884.484409143251
4082.2493906762925	3782.114062370367	3750.2588065107093	3946.7290353505405	4104.957548126504	4005.9968271471744	4492.424701636763	3579.115925571744	3950.147940674613	3831.1563446781493	4247.597445828305	3639.75295081944	4071.6005233059664	4188.682295920811	3780.340185798783	4039.150832877226	4490.821166326851	3918.5827778690273	3911.6099413567035	3460.465164082703	4162.376708553972	3568.7399482751757	5846.408005787264	4374.970472406921	4139.6796111442545	3673.1397960837267	3635.4283204466983	3741.11823233917	4255.442928956327	4745.270671440303
3753.7610057466727	3719.150635678255	3725.8815285471765	3858.406618196654	4058.331698887125	3963.2364765853617	4428.893452733642	3524.8400166087745	3866.468826336487	3731.444555870743	4181.436678222393	3595.610965574525	3975.492307805129	4107.051823795904	3682.5504479476176	3962.7375544747338	4395.667558610665	3833.1860974925744	3880.0091336793753	3432.140570367469	4032.0783854515194	3509.479463608034	5534.569272935225	4082.6536484834196	4033.048691347658	3618.1427288557916	3553.4997253480124	3652.25687524045	4219.74995077852	4686.575502378428
3682.210570806724	3637.394779437165	3679.2473911242378	3747.4502531063445	3978.171061710957	3859.02385604315	4316.829770750552	3462.2573271935835	3801.696992203567	3666.446064277161	4061.7269680484637	3552.8329500950304	3857.1064450174053	3983.6316586132257	3631.7344018387366	3910.046718529222	4263.8687233159035	3776.5542318817847	3842.589644309169	3378.0407436761384	3936.5276767616615	3482.4860001492075	5186.531389698703	3937.2766976913426	3937.0870263975594	3579.859982948089	3519.609799184281	3614.237172647311	4093.284636581423	4558.43058344744
3627.4086800666023	3608.3511423105547	3637.9216838188527	3710.7047285348863	3838.2994919563807	3814.1493902813463	4191.993700805195	3413.4917618234417	3719.849100278404	3563.098196226366	4005.162412840707	3528.8583484465303	3806.2716981261756	3901.2656731229754	3583.7304419942875	3878.6779197652113	4166.648841784285	3753.757294982658	3811.6158932672997	3349.224958530841	3865.7346178887783	3436.4773612643494	5064.8999190844825	3892.0667202891113	3899.8781214980804	3540.630063382374	3488.6818620320646	3562.0577928556368	4015.8976030460035	4446.04589799735
3605.0073932520145	3552.800525577358	3600.4164536327194	3657.9746130415947	3704.4507608931967	3729.1057239405727	3999.416615710368	3370.816556262743	3663.3709316192617	3514.694568645201	3969.3094650999283	3477.190425001916	3678.6182237097223	3863.7306029008223	3562.1556677861313	3837.266687290782	4106.2043205537	3725.5047368017604	3766.6824870394994	3322.813256090212	3818.8404038364806	3411.8120268479215	4969.073825511293	3818.3626205106793	3841.613182741624	3516.705295580079	3458.9641949920037	3513.1907619395743	3974.5339882115813	4394.160809084549
3512.7160549067275	3514.2502513618247	3492.7130896986127	3631.1132570534633	3591.3248204081456	3687.097925854361	3937.2867440593823	3333.1237352671333	3605.397665566333	3498.759514341742	3868.434215090804	3421.797033032746	3595.7174575045224	3813.4538801500025	3542.435680183241	3798.491433223581	3942.5848844876305	3692.3088199360996	3730.931073576966	3303.3409861172327	3767.199357731155	3385.77975045896	4825.09406489791	3742.515037716239	3742.398115645662	3482.697388540654	3429.858488801208	3469.779340608107	3916.0233240733496	4259.393060506145
3472.893091747581	3477.0686883091194	3465.5077216082123	3607.397069056232	3553.126899696773	3606.3659739161058	3811.6961570984995	3317.717671404738	3546.927494712907	3453.5195237351827	3661.4782456321	3395.498015312354	3535.7791254041276	3758.105368128171	3439.098910888387	3756.2808161419125	3870.5931795268098	3669.2623000538206	3668.594145270972	3274.94589638926	3689.6409594609777	3353.3175788666435	4610.868128048023	3646.660545865542	3702.213652711184	3458.7576064914615	3414.1457895140024	3452.209257299448	3850.864844837096	4170.365563833865
3453.090955171201	3417.325534285056	3437.91550754429	3569.208467008629	3525.4074465862745	3537.246392965272	3741.8315296194705	3274.195836837329	3521.0871954867234	3408.10739659833	3599.858170153416	3365.663872986545	3507.652296061354	3741.880321281687	3397.698255137855	3695.2740301197396	3813.2920995811846	3644.829817257214	3626.628226703357	3249.598918240159	3651.666191782512	3331.010747555033	4544.69211355498	3578.683192393366	3679.9371800829194	3437.3207645677385	3381.9373003340506	3420.037813418188	3757.0693214567896	4040.149262636843
3427.088168116328	3396.004932327175	3407.825431621463	3515.597148575922	3483.7146184848843	3482.478259757132	3665.9108119942493	3262.216086336278	3491.4790400483753	3385.549985054691	3567.5709629199982	3349.04604752598	3481.4026294650457	3672.627146754391	3376.246039497697	3655.421410883562	3799.6821748709644	3622.354628630642	3588.3501643352047	3211.2981840653006	3611.151178383971	3312.9031352755533	4409.293324468453	3540.5005265219834	3592.778411767252	3414.149258678141	3358.6540035091143	3406.682533602281	3721.776725099764	3970.566084678002
3370.6037171709495	3332.166494379426	3382.0440572259786	3459.388413231729	3459.192214880216	3429.70229839867	3597.364446179325	3244.9011077407904	3436.828065964278	3369.41061792843	3537.8098205160436	3335.318232187304	3451.406969573667	3629.1115510093023	3312.5935869243194	3593.3356991598953	3756.7828039843052	3590.165517808614	3534.053638521733	3189.248015075471	3541.2551758808986	3284.5480319932544	4354.299425022414	3495.2832666609975	3486.195435082883	3385.026446603758	3334.3867229465186	3358.4291329666103	3490.7910718475036	3883.0566753185067
3343.919526358093	3314.867088694717	3362.4043495301316	3440.250582898176	3443.775036996621	3417.746560854949	3551.6331905759976	3220.0685366391203	3407.925993738109	3343.3505510382856	3518.6565935744165	3317.3652042201247	3428.2512774527404	3595.767758362342	3244.1817769927993	3555.225243139683	3705.3487983473537	3570.8298414990386	3491.15128922161	3163.398646836461	3501.0913985200295	3241.230743308431	4261.377614944326	3436.588294200114	3432.132574502221	3361.862565312336	3301.663676634927	3267.242509512506	3468.8553176238534	3843.216649287476
3318.4856782605625	3298.402493565346	3350.327435010618	3398.445246930378	3413.0870194566087	3376.6097938480293	3517.760920290153	3198.12228161697	3372.0588260703385	3307.1578034380755	3487.6499611849963	3305.1262634543637	3389.6354258390957	3557.69754962333	3198.3395401467114	3535.202886779258	3670.0855846415798	3559.1063229012198	3458.6412677010794	3151.8619904359866	3471.396386507923	3214.4708028794703	4150.100976708409	3410.360315480806	3402.7535854857606	3335.3230237195608	3279.6516553058545	3244.7104348601	3454.033634691442	3808.196974857573
3293.8725420105866	3280.3055210941775	3341.412302415558	3346.2576575622484	3396.256595373816	3351.461941635042	3494.459267842536	3191.2092998200474	3356.836514675767	3284.111339989137	3473.793007253188	3286.747018252656	3358.3916702084975	3501.1976614214373	3131.679584444953	3489.4867906099817	3633.7706349453047	3538.903393830102	3426.083138405069	3129.585377916161	3445.9502819430954	3202.9140724412764	4099.76553544759	3390.662131098917	3367.0370081252445	3303.4662098960107	3251.609766110407	3227.625492651555	3413.1019762940914	3748.7842277620066
3266.865480551396	3243.0300493100713	3328.119581831804	3303.95117070196	3365.188720158303	3315.5017453169044	3452.797248523757	3171.0782971291765	3334.5657960863828	3265.6576340907322	3448.427794522889	3270.5505952161325	3327.994836170197	3421.3137660028087	3099.567972196338	3424.62693445347	3610.8615027161923	3517.6073880666395	3417.495808728894	3117.987426289664	3388.356113990548	3189.011857813559	4078.0635501357765	3361.413277460732	3338.9898804785525	3297.8635164287653	3220.0373969444736	3179.00676173075	3385.670151967526	3651.2639162668065
3257.678775669512	3208.540066893775	3310.2240000545166	3280.8199672270607	3355.5059846492	3288.1021900321753	3433.6642744179635	3160.0903113616505	3317.8879134932554	3232.5500887584403	3419.44298614087	3260.619648365455	3323.3228460601767	3374.199025560475	3089.472956373065	3368.358280111832	3570.0332510692906	3502.6668462175344	3396.3267520391723	3096.0349803327163	3346.1652913534194	3181.49676010465	4055.153115360552	3336.713027874187	3310.6019778291293	3278.8801602830845	3213.5081832629658	3156.5519725890945	3371.86526232007	3623.8108515945464
3239.800814368802	3196.802109232902	3288.3170052082305	3255.8868408999288	3342.8918982292644	3264.4840827078683	3415.0054421236027	3146.7919296286727	3267.7274657119187	3199.808353374203	3395.3510327323884	3244.175827832444	3317.9064727050127	3360.40784529493	3080.86839608648	3346.352071190168	3546.3677863425455	3493.628491969198	3344.198712422686	3087.7689711347202	3329.120940118518	3172.6735876682324	4003.9911354432284	3321.406623934813	3293.090439327754	3248.5721315928304	3203.5035045531367	3132.406912578635	3312.342742577045	3595.6684895735843
3218.0889677453615	3178.5595401622368	3274.8991411691563	3218.057531350627	3334.7678608374877	3252.952382204686	3398.5163391325996	3136.4173165107554	3259.253132389533	3183.0118013359233	3370.053425178689	3213.493432404617	3289.6753079511595	3345.595706928994	3069.2667266403005	3318.6586367601008	3528.9629273189726	3478.3297670856155	3337.5426336739633	3073.2970656907605	3232.3617183725564	3159.316224420335	3978.7688870713478	3304.926806919386	3201.538586364165	3224.6597570960535	3192.8724121529667	3113.3405069275664	3304.0398591559133	3559.7270330941246
3205.8197617197475	3167.390712106375	3261.505807154538	3197.3448443049297	3321.0662079550148	3231.577837419822	3381.3031892212016	3123.108740112545	3248.579548159982	3176.1907783890315	3337.4357820991813	3203.2213935014256	3269.3647788637945	3329.9397892996503	3060.437656931944	3307.4377874268544	3512.9013300035335	3470.5885144922568	3320.2835888539094	3060.5383265724104	3215.8046415411236	3099.388007548725	3942.3999322696513	3288.5027635329316	3168.138517054134	3217.843325705219	3180.448605487787	3095.1610136561967	3282.246284278749	3527.3587916145416
3195.9632458483698	3148.25864175102	3256.4158110710946	3181.3492469886096	3300.27389957144	3222.2955668988807	3364.40141570396	3117.8352845520662	3234.6497660706113	3166.6910296257984	3309.6202744624597	3196.4618918580254	3254.3479491523185	3308.9145960548854	3052.7678285116626	3275.649952883366	3497.2477497036716	3438.6176527685457	3291.3812019593142	3045.865056318274	3195.889253518999	3083.0513459929048	3899.758799996872	3276.7911349965684	3150.397403326483	3202.5044283350726	3170.369991528017	3080.24343730789	3260.959591645283	3505.703823003532
3185.1482864422687	3141.098482540283	3250.5964414028326	3166.441677449836	3276.6194550743885	3157.589905238916	3343.6076209395505	3112.4328791670273	3205.715470018996	3132.435151025547	3293.4425110105426	3172.848142292005	3246.5722764032143	3281.8022237769933	3044.5092050084013	3263.107415497103	3475.1965436598853	3418.580509198808	3275.1938673937243	3040.6235879435208	3160.794075499347	3068.305982323943	3828.205673846678	3239.135390202987	3137.044485642542	3189.9927893900017	3148.0313139758514	3067.8441774683733	3250.8254888291494	3490.110973409096
3175.1805837117413	3130.8281804644807	3246.4694798802548	3153.587239010256	3264.980062680253	3153.011371209207	3327.902991077196	3098.6374614228257	3193.011127807439	3122.6726497718146	3282.099298302922	3161.5895420590946	3215.2682844739643	3269.894706732787	3034.3197233072115	3240.5668687582493	3465.702469089451	3407.359597238011	3255.693272685223	3034.7739477813516	3129.7610128100896	3057.117785459628	3790.346925395723	3229.807936880101	3110.347075342942	3171.4794861670744	3130.150070173293	3059.92614971959	3227.33396327809	3461.543002948289
3167.7401653063653	3120.096852513838	3226.287811931673	3141.774893430629	3259.9251700113473	3144.901558728343	3293.5891192582953	3092.2883585151026	3155.342068825348	3109.6779501349006	3269.476504201972	3149.1119273302083	3192.5324221202604	3258.827186208251	3027.662156124456	3228.042778029945	3447.6863942108303	3373.805241035876	3247.3864513668527	3025.767596017498	3117.1940879935155	3047.0508028883023	3739.447042744167	3216.7722549128043	3099.8303614800857	3158.8137530396693	3112.6053892120367	3055.2223634341303	3210.097034197628	3414.013656859619
3162.7809877580776	3107.7270866392546	3210.073232754813	3134.771159532862	3212.846274831776	3124.3518849653683	3270.2889184209175	3083.942974421183	3134.6037107732955	3084.9767228765704	3255.283718706615	3136.4664634782534	3184.363600618845	3250.322107985421	3018.9002652999734	3223.042439763837	3434.7368632072053	3352.3489058111545	3234.9273719242715	3021.5138857706297	3100.929292599479	3039.701420008618	3712.065027011681	3199.805687778855	3081.2624364213757	3148.554947613994	3097.3678889653816	3043.1980193281643	3198.479861157527	3386.968900636158
3156.4172141760696	3074.220957749536	3204.3422960283465	3123.480069539988	3198.9351000384454	3114.846068255418	3237.144463276465	3079.783991122504	3123.601494559957	3078.189448554978	3242.522010330018	3129.923408375844	3169.372257997113	3233.7002912220637	3015.508455614419	3217.409555530364	3410.2920054554015	3297.4893434786322	3223.4213704471076	3017.87160464237	3083.0007611830265	3027.733751930024	3674.602769184649	3186.86948955626	3070.9454569236136	3115.5569614962133	3086.189184815039	3037.038794458504	3186.219343477226	3357.481174100984
3152.043041548825	3061.892782716723	3188.490135581498	3107.1160832890805	3191.817732235569	3101.6975950659066	3200.9937288695896	3077.190151905268	3113.7569831365095	3066.790848167265	3238.6855455720606	3118.742001417848	3142.426326445913	3225.5783602674464	3007.214746498826	3202.255410925888	3383.4424282832997	3269.2101541233296	3200.0786258635467	3010.27839147953	3067.514119014966	3023.838396351076	3632.1911358450716	3180.098966743033	3055.1801019082673	3105.5309823374573	3072.0445476048317	3033.9220432624843	3176.9629354252356	3312.1951237808807
3143.922293881107	3050.925729132659	3177.699554424734	3087.6727889024523	3183.0776710308205	3090.882077992883	3183.4270673165684	3073.0010136524124	3103.7789555618065	3060.3794929454916	3224.782386815459	3110.2026704650357	3137.5068843733757	3208.719919503857	2996.86424529757	3166.5325148894044	3368.7007095903505	3253.713060603944	3177.4860536539827	3007.6037789133484	3059.0354004495603	3021.286151766512	3618.2423772195216	3174.091580417906	3045.886768544402	3100.168995236077	3059.1866090357566	3030.5600308709104	3162.5934550238917	3283.0858991316377
3137.639678243344	3035.2446300998618	3159.3387970318345	3080.6756950821036	3178.13843509897	3075.0042879036864	3164.4206818617927	3069.6406422168684	3094.383391532306	3052.313449642834	3203.8367555712584	3097.3266299425463	3128.5773701133	3198.720024923114	2991.1989684746472	3158.5238997026013	3346.763268930584	3236.9986665001934	3172.084788427991	3005.2715462654505	3042.0241610658522	3016.52738897255	3584.7791813341773	3163.5508456226535	3038.442189608653	3094.1959499043364	3051.260957375062	3029.6229235307974	3132.5601657140433	3253.6274784480856
3131.2559803684435	3024.5834709060864	3146.967210868643	3072.139087823648	3173.8714339664925	3053.6668119906576	3154.850261652466	3068.4300612703055	3083.4485428089465	3041.641276647839	3188.8200798484977	3088.708393583794	3105.3134431138196	3185.677642856922	2986.8562299334644	3144.4466588058403	3323.1263683875013	3221.7414736533224	3162.3058616217313	3000.8881745613835	3030.9031946525915	3011.9228869320928	3559.566587177329	3141.5127584375805	3031.0454857060763	3085.798265887431	3045.449217857673	3022.138799129506	3120.807636547962	3237.277381911313
3110.6868942318515	3017.1528725493154	3140.1978739335873	3060.0500351447913	3155.5270483228264	3039.5789958897526	3144.3183738575967	3062.2642548927024	3062.50016130608	3030.1325159243274	3166.6963384631613	3040.4652904495492	3094.7063144005797	3176.6864425012654	2983.8205675833015	3120.0595178752437	3314.2221525902332	3217.3106706278422	3149.693581167188	2997.2983956526705	3015.4427423899365	3006.5553309697825	3543.55893912745	3131.1078418885145	3024.768996597818	3072.304217260228	3035.046642720983	3019.371785680702	3112.6728275285054	3221.7555373415216
3106.347471045576	2996.7462581061272	3132.891442675113	3054.269189803922	3136.3269564691063	3031.6443226276506	3130.2591110112708	3059.661473696955	3042.6036111059484	3025.3159259919603	3152.6859912152167	3028.6450113919423	3065.298881519574	3167.3800974220917	2980.813614144843	3111.8443014445775	3305.4459568972575	3198.995984770757	3144.620626643563	2993.643063113822	3001.5912288980458	2997.438570942634	3516.738859067502	3113.5490607027286	3020.600173326472	3056.9819560151877	3031.3212456531314	3017.383072888034	3103.9333723662085	3211.388875134472
3098.2612510004287	2989.5110675805295	3125.5019278528152	3047.4656173336953	3132.3454684254352	3027.774060448848	3120.4774373929317	3057.0206782184287	3023.819844679583	3008.810215040331	3139.6582338087405	3022.446551308791	3056.1631194832885	3153.937316030134	2977.123876283217	3097.9997395897417	3291.440306199016	3191.3059223102005	3113.9681319861984	2990.8052149914347	2996.2325777043097	2989.129305055926	3503.9080800901147	3100.7881143287277	3015.511838339936	3037.284697826289	3021.9571202946236	3014.2999517419908	3096.5888801413703	3191.7947584226226
3081.667083081078	2981.419484251721	3121.761936872173	3042.3555415294422	3128.4794443507935	3018.0658340694054	3105.324986628518	3055.702811999324	3013.549754966615	3000.0919771529875	3135.7640375548804	3017.2383934788045	3048.085015741864	3142.804502016431	2974.784377871821	3093.5557557978095	3285.106563434534	3177.9037266418845	3104.337565125271	2989.559141944803	2986.873121142834	2985.9026351224784	3485.899462091361	3097.9017073217815	3006.1631491013654	3032.079959985242	3015.0279134600496	3012.8695219381398	3090.98438236261	3175.255908908778
3072.3051060089083	2977.5089653082186	3108.8721427066853	3037.3506132207012	3118.268584964407	2994.889400656015	3098.8492670309183	3048.9576758126855	3006.119233940054	2995.879392042636	3126.0369076040215	3002.4661319188044	3043.0888252653185	3136.8173885372807	2973.569098426608	3088.435044808708	3272.2443906526264	3171.551764385113	3094.2024350105607	2984.6327893900557	2982.0922300052007	2980.2753636607954	3464.7600658594865	3094.4734644614045	2995.7000035816804	3024.507204755286	3010.940138823644	3009.142699649445	3085.3173146327827	3168.348520641218
3066.9122453893115	2974.2382708007462	3104.395712917401	3031.929971321963	3105.4083040124606	2988.0924821933904	3091.7436290167616	3046.687490116275	3001.044093426687	2992.090026345445	3115.679150253268	2996.244323352698	3017.947139811902	3125.931227824278	2972.290542967982	3066.722224982389	3265.8446140124465	3152.0055769157016	3086.2525160747928	2982.5587774042397	2979.198426552066	2975.9254261079727	3441.721380766895	3087.688749108859	2988.9641347329816	3017.118696002635	3005.273971238267	3004.9633710600347	3078.8710907943	3142.974934405826
3062.0097058281976	2965.2762262334545	3092.5695475647544	3017.111664212022	3101.142634281268	2979.5077510906103	3081.815186884246	3043.6221065499676	2990.7146860977646	2982.464612433726	3100.574887761027	2985.1806908204967	3010.6297276377873	3117.6712062622705	2970.036415942945	3063.5378352334055	3260.2221462292846	3145.1968564524504	3080.3122073699806	2981.711936308629	2974.9468087860055	2965.3531465173814	3428.5007714590456	3080.339768906986	2985.242662861984	3010.401210103458	2999.0974274936425	3003.3509113463642	3076.6875611652817	3126.983607859571
3057.825853752153	2953.571913941832	3085.91029159297	3012.5635239110443	3088.3908283411383	2972.7107753187825	3067.0786690032915	3041.2525701407126	2986.0357273394307	2974.7800776746362	3079.7667379606937	2978.903677658967	3000.2165207585413	3113.0489016493275	2966.151891088881	3059.208067250968	3246.3635714760862	3129.03638273441	3076.61188578141	2980.7155023878963	2971.655208103765	2959.391117650113	3416.7573793604934	3071.4489061300874	2981.4605689185587	3005.5417760786313	2992.573412976816	3002.3625142014675	3066.657412069709	3121.728918851575
3022.5480122342256	2948.3161255682967	3083.235931249485	3005.150822873153	3083.336898951953	2967.40576523215	3061.3006679751625	3041.1360988659108	2977.566541670547	2968.8670173310215	3071.129050708193	2972.7825752034714	2980.7692213632977	3105.9009721995085	2965.2977460528573	3052.4265344492305	3223.218767611923	3117.7307846789377	3067.7665429769067	2979.3023028411662	2969.344614231457	2952.73245600473	3403.477416102117	3067.6531322983537	2978.4811729366215	2998.462783524609	2987.58935297474	3000.4419973478207	3061.3568435165466	3114.4239737016014
3014.2630524975884	2946.698167263898	3064.7048794574857	2998.620278039354	3072.7803118169895	2957.4797506407467	3049.0679440382373	3038.8561437471008	2963.874425821378	2960.7748695560786	3061.0357610790556	2969.8649994876014	2973.4528739954535	3091.889333750778	2963.583523746607	3048.8426490203246	3211.202049622537	3111.4730386973083	3065.0966348073985	2978.4343493837027	2960.8880738339967	2946.6943368662423	3379.271228418233	3058.7894567722155	2972.9717359903916	2992.7108091428586	2985.2931938585825	2994.407686128219	3057.6628832092747	3108.175662149334
3009.219944343104	2939.393481438152	3060.953508770722	2992.3907676542003	3068.7257494229434	2947.1011282468044	3046.1781992499914	3037.063240622829	2957.912393475672	2956.4012744657957	3052.9168635099336	2961.4032945357076	2965.3600996398777	3081.188730930611	2962.1047930651375	3040.0306529439454	3189.723792679668	3104.1117846598436	3049.480594125332	2974.8864859950236	2959.670539761388	2945.3875521790446	3358.3844813951437	3055.825134387904	2969.148764774888	2989.501426646022	2983.852011999639	2990.0220819556034	3043.152041197609	3084.05831387613
3003.2690799577404	2935.490575369925	3060.5593962242133	2986.2187673283465	3061.267540736041	2938.0052198459916	3038.5329480036203	3035.4321067632372	2951.554221873201	2953.1564425282004	3046.9722076369226	2953.3512605493215	2956.0057357842898	3073.3112124307218	2961.231762919061	3035.931643029878	3178.935715520649	3099.3755282230027	3039.718578359804	2972.0814325540887	2957.605200964499	2944.8328652828477	3345.608842812843	3045.4899803303024	2964.8151682933217	2982.811741894664	2981.65059778791	2989.138226742099	3039.009310861723	3066.9496819200876
2996.6999877846256	2934.05433815859	3054.993517281066	2981.9183604197565	3053.3928171184753	2920.83061665034	3029.3302985813043	3034.198469323863	2947.458399749463	2948.8630593553535	3035.9322449858	2947.619535525153	2950.9937655537055	3068.5526478419724	2961.0286491509146	3029.023044758413	3170.9124216279783	3094.9252362278426	3026.1276905741815	2970.22648086497	2956.749659367809	2943.087075105387	3335.7876199425627	3034.3349484791916	2954.428995760762	2980.265800116951	2977.901375598486	2987.8827918287516	3026.145268805565	3061.0916150564835
2987.926970815339	2929.2108870982224	3052.766240887528	2978.7543510675373	3048.111953435673	2913.531612938336	3019.958788118495	3033.7382377415415	2944.39581178606	2947.182443001766	3029.364281811022	2945.4844165724953	2946.5018380753204	3059.5141768666726	2957.9674145068666	3021.099754305077	3156.7269785945145	3080.7052179077064	3020.0874633689577	2969.638767263967	2956.749659367809	2941.386520021232	3321.449669293059	3030.309838770787	2949.690000121257	2977.915041115898	2976.514914922156	2984.2477266463925	3017.5216560247745	3046.7878675227817
2979.833607913202	2927.2818749689036	3047.964189959496	2976.0544211154865	3019.683818464939	2908.443312139726	3016.9959862983433	3029.332965552497	2938.2851053181002	2944.1261150504324	2984.2629977307006	2941.7913323240246	2938.32045712789	3049.920813438775	2957.4534596359854	3004.999083123889	3146.018006400491	3072.975632876404	3011.7607317842894	2968.9448702628824	2954.573456445799	2939.670005783434	3312.975177458649	3025.0902893934735	2945.6364398442574	2975.079088849483	2975.4223270442967	2981.4858212516006	3015.055634754135	3034.248055528723
2974.9323090465705	2925.38831613579	3042.334379378402	2973.373379486135	3013.875515258526	2903.3505932314188	3006.619613427414	3025.672970479841	2932.5209761075803	2941.4160489292562	2973.8454099308	2937.6553674975066	2931.727231526825	3039.793016334229	2956.824118285239	2999.9661512611438	3130.581847335599	3064.24945119146	3008.176859658676	2965.1700126402907	2952.4892055632226	2935.7087713608444	3305.4670371185853	3013.8387118368883	2942.467576890899	2969.560250559456	2973.596621940037	2980.411117703744	3011.159450056858	3026.112127279519
2967.9773900059968	2923.2122118174275	3036.094493330043	2965.6868583052983	3009.774239788401	2898.636346009677	3000.731630413267	3020.7108164391166	2927.5194441548965	2939.2215412857117	2964.9647690371617	2933.8737239017755	2929.195479447137	3032.1902121725107	2956.143674222068	2986.7284453831085	3122.6629711411824	3052.927481535715	3006.149413917647	2961.232223372894	2949.740721386964	2935.014239885223	3292.524967688642	3008.0460114181205	2938.974269163376	2964.706949097512	2973.1695941468415	2979.4468421910133	3009.1027616670085	3021.006702792915
2959.423183418685	2920.2455276256132	3032.1668381733425	2961.9601415680813	3005.815274674675	2890.301146897704	2995.0577478245596	3017.808170239864	2924.390952716348	2937.9668417275284	2960.1178335147442	2929.3400331848416	2924.148365461893	3026.3496645274427	2955.900432163691	2983.2910422233367	3116.523231850896	3045.734995646002	3000.5737594650213	2960.510993671196	2946.0532591900705	2934.174363711129	3206.481205664034	3004.042254636248	2936.5064674565847	2962.1458204953924	2973.1695941468415	2978.178017085726	2999.9100197043613	3017.077250185131
2955.3265362385446	2918.3066198369725	3030.434476221093	2959.219401655716	2999.353819127784	2885.6512145994648	2987.8101551981426	3015.465325891868	2922.053248756207	2935.4155570347357	2955.770205345501	2923.804886530701	2922.0907348849296	3017.729710887919	2954.2368702367985	2979.766652562339	3109.6976730843344	3025.506291548379	2998.4612950257133	2957.8699703024804	2942.5521971534963	2931.3204621773525	3188.2800397707483	3001.51171529664	2932.958207897917	2958.349985710133	2973.008292766514	2968.436732063452	2994.7820229922672	3011.3079096898646
2949.9000792473526	2917.13337532612	3025.5564056553085	2955.8041604198497	2994.4564083370815	2881.959897639353	2983.2106474348457	3015.389576703911	2919.896200063942	2932.8176096765173	2950.1962400544344	2922.266626613447	2919.9539942479014	3011.7331492589556	2953.804390697721	2977.040271929721	3101.016335246725	3017.2273846859694	2984.203509619298	2956.9592826171365	2939.658994249944	2926.8760690725067	3179.6169387768105	2998.940736815198	2927.9331136632927	2954.46093251136	2973.008292766514	2963.1701049539383	2990.225898531808	3006.4699085686943
2940.920408608384	2915.2261299406587	3021.0995772911397	2947.4103171687884	2991.4077565529474	2874.1571228110697	2980.530768897479	3013.4744829251267	2916.4579389013397	2929.576452486075	2947.3397185901417	2920.605485175855	2915.248711398307	3006.4421388274295	2952.738925842376	2975.084162639754	3096.5253006611397	3012.153349095194	2975.426371339374	2956.812952587305	2939.658994249944	2925.8470283292368	3170.6463624036887	2995.3194950504235	2925.657380517402	2951.327038639411	2960.182384567245	2960.8086261854514	2982.1978847962737	2998.4992255968564
2936.311862058367	2914.277439683275	3018.292794936555	2943.787757201106	2985.3338336540555	2870.0969206217287	2976.1997864727564	3012.4732936541172	2910.3336562614513	2923.743873393106	2938.7251475099383	2917.952337759146	2912.048871641215	3001.7854157679285	2951.9802306162946	2969.8407387156158	3090.3939725582995	3007.805341147147	2964.3646317009066	2955.063269062517	2939.658994249944	2925.313118184414	3163.1918887292604	2991.132604163303	2918.328601267568	2949.7309865691905	2955.9283432412294	2956.6080681950334	2981.0029689747753	2996.3255795612604
2931.322239850855	2911.026384244732	3013.1556434226877	2940.910769874806	2981.5038391948283	2868.1906779031597	2972.1017056129044	3010.919343223485	2908.42972806365	2921.7364685988423	2936.3337634730033	2914.3282120707854	2906.026912142734	2997.9147287075166	2950.0723551064016	2964.1788693861827	3087.092103038403	2999.5538373524296	2960.0097177588887	2953.274378811511	2939.564930420833	2925.313118184414	3156.270758993634	2986.737921792824	2915.9239476536213	2945.176572726014	2947.4256003612795	2953.387960166981	2978.590019709437	2990.375834521627
2929.497509317566	2910.08398924949	3013.1556434226877	2937.9465450342223	2978.011843215284	2867.0500218000893	2967.0380982395477	3007.5625408059927	2906.8133517501246	2919.5090074560394	2934.447912396106	2912.6952432846047	2902.0577411036284	2989.3725118720404	2949.4941663945447	2962.788924352823	3079.49939933005	2990.9953489482396	2957.485473587973	2952.3121265086384	2938.580438565784	2923.4408516380568	3151.0870814064115	2967.6049943549924	2907.6541187515045	2943.7145254973666	2945.7524285519685	2951.6237393997553	2975.855366387773	2986.231848824278
2925.9767936566236	2909.1711566114063	3010.479715030905	2935.6570530525496	2975.974348691655	2864.2489710341033	2961.2956717923526	3004.72430372173	2905.717512693331	2918.348060531903	2932.19246665103	2910.439894291084	2900.1538155302205	2982.1427160293492	2945.905447208569	2960.003781291229	3070.141750878225	2988.932837522536	2954.9471101394915	2952.183410116534	2930.591860697735	2923.3674631405506	3146.955355743576	2961.2200116620725	2906.5915310839473	2942.1685721153167	2945.0293203911833	2931.0428662425534	2972.5512995144136	2970.2871113327265
2923.058148074044	2904.0439371843536	3010.1325632207377	2932.2300003464293	2971.242060910493	2862.8524864037345	2958.460372290877	3000.1404560803016	2905.314582169455	2912.451528009532	2927.4130297297525	2906.7010826985334	2897.795159238476	2980.6789931765566	2943.8960329311276	2955.454216388858	3066.4409100803814	2977.7276901077103	2952.4313202715225	2951.4376269624454	2928.142682967203	2922.2140022867907	3137.312307226064	2957.238927265298	2903.7279732335232	2941.146981499942	2941.269373411206	2927.5352418830234	2971.9915236210813	2961.7731115195534
2920.959175621375	2899.323021893623	3005.6363754378303	2928.250196631293	2962.761408267703	2860.594944399472	2956.3442026570397	2999.187362864939	2903.5564129274635	2906.672520499974	2924.5604740155477	2904.1244133712034	2896.081588069955	2977.909013384338	2942.690168985361	2951.94854137104	3060.8246597181496	2973.9624238202296	2948.267861108899	2950.281203561505	2926.3506739781014	2919.811543816556	3130.479246826235	2955.3542902767044	2902.2789141836543	2935.8272051596305	2932.5281851612935	2923.4547717405953	2968.7036041698293	2957.198197933708
2919.4289358919123	2898.2051665153635	3003.212042724821	2925.3991622461117	2961.5595934775147	2858.9309414275285	2944.7802386670814	2998.0098822894665	2901.297016073389	2901.1731334890155	2921.6173210875377	2900.2597830869313	2892.183595545251	2973.7950456550134	2941.907966578339	2949.469289381282	3056.979979664666	2970.263944916499	2943.79876199218	2944.551617329422	2919.2658243519413	2918.136480922103	3123.9232296831615	2951.4459379816462	2899.220082723438	2928.4784450306984	2929.686720086631	2921.8123207089843	2960.02572801274	2950.2264064209166
2912.733122173367	2896.547731456357	3000.3564301784254	2921.262851620652	2959.338674746192	2858.1073404813837	2938.396444429733	2997.4303780822524	2897.771280515522	2898.016011315911	2918.2389147290955	2896.122561978356	2891.618366220495	2971.380008465716	2940.2816381833413	2945.8731952307007	3053.7623441556134	2968.6707531838265	2942.2843097365785	2941.422263948756	2918.7748684958406	2915.956406563406	3116.767863185412	2948.5483569581547	2897.3093996247803	2925.2117122479467	2927.269224986915	2918.9603434521664	2956.278174838772	2946.5601427687557
2907.5511680687537	2894.9122371673457	2996.920899510709	2916.6727803745794	2955.052481047519	2855.4960684130783	2935.641674091926	2997.066563434828	2897.1420122816467	2897.4863869970713	2913.907937642578	2893.4294747284894	2889.672025941037	2968.214764473207	2938.9496527050856	2938.353951069899	3049.65831545672	2965.896870169305	2941.3812568241838	2941.422263948756	2915.077236400659	2915.5668258806027	3106.195028785476	2944.441835350307	2895.4987495177274	2924.0475825281046	2925.9649163886224	2915.8793503388056	2953.4669626355117	2944.4361271831904
2901.5571090149415	2893.443128152837	2995.6466107507913	2915.1385275791604	2951.6433022546544	2855.004363188024	2930.6209748192305	2995.7756937288964	2895.6659774831774	2894.2702519592203	2911.213851889429	2891.396594423353	2885.743429297606	2962.877788544173	2938.9496527050856	2933.2684290299912	3044.0068822643248	2961.621556181039	2939.0343101890176	2939.523315440073	2910.1065033826344	2913.2309698208637	3098.3426156313426	2938.2019712611577	2893.496896303685	2920.8011391081013	2923.6120280084074	2915.11468875135	2953.273187658115	2942.4834199367842
2896.5429230752798	2893.1762344532917	2995.079872543933	2912.564376241109	2950.318801088088	2852.949286199031	2926.8776593582597	2994.220181425292	2895.6659774831774	2892.861953607118	2900.399556857254	2888.6496026861196	2883.6403064117126	2961.5637811570027	2938.622664821205	2930.7812644895907	3037.978787646917	2958.4179231046114	2937.6048333798203	2934.614215464332	2908.711532430551	2909.2380936266945	3093.828247731186	2937.3919972025947	2890.7997573610483	2918.051220549561	2923.062891216278	2911.706060329041	2950.9806818532697	2936.567145865263
2893.366183495874	2888.827337097996	2991.883048306928	2908.9947189205686	2948.1098851419665	2852.665524009901	2925.3894134422735	2993.674646314265	2893.828467145393	2891.3710078541744	2899.9889444461915	2886.6218305511534	2882.1501243045936	2955.6460865612853	2938.245087742813	2928.428207141701	3032.913815916602	2953.8633832022315	2935.3058508528657	2932.479473994659	2907.3268514725364	2908.3360384765037	3086.1106535118615	2933.6128519554973	2888.753311597027	2913.405695721538	2921.6848103242223	2905.8540198455275	2948.0743634761534	2932.957333645819
2889.623512721442	2887.3430472476975	2990.7979927365195	2905.0793396385275	2946.502118731056	2851.443168991375	2919.556198056884	2992.7350876034343	2892.7253181556853	2887.034897862928	2896.0725078216806	2881.048101268153	2881.036874257753	2952.100950759344	2937.075612318252	2925.1461467856584	3029.513120604949	2950.724928498473	2932.702282263311	2930.9561198747783	2905.02121378339	2906.9892587999675	3081.4053506036257	2928.244365243812	2886.979856596465	2911.816534620498	2920.801599794693	2902.386162110643	2945.390915794429	2929.887863621263
2887.681672566292	2885.6657328268097	2990.1279867428516	2902.201154320065	2942.5981664718147	2850.766118326376	2916.393753164582	2991.4225358895214	2891.0019295130073	2885.7040556002125	2895.0168456199576	2880.4218958735105	2879.4928952142404	2949.7519861206065	2936.8938013165293	2923.2906069845	3028.2976117172557	2947.9143433321465	2929.498074024162	2929.76317268587	2900.743268830952	2905.704217948696	3076.8286990669712	2926.239220014254	2884.746654412906	2909.3084473499443	2919.8049371055404	2898.6203247198723	2944.090165911213	2927.0516860645685
2885.775956568561	2883.324745827296	2985.3652333404025	2898.0996238396715	2937.593991428827	2850.2454243853404	2915.040340124453	2990.4394247532737	2891.0019295130073	2883.1391408017844	2894.2558093007183	2878.5481711466514	2878.1414259794083	2948.6350033127565	2936.3449793802733	2919.5053608213248	3025.466209405469	2945.5936948091294	2927.6128876719467	2924.8956863453823	2899.7427031474253	2903.5582355898214	3072.0386074822636	2923.3385536693895	2882.301209179954	2905.302144746369	2919.516239028015	2896.965058519058	2941.6185024739966	2924.3487544402915
2882.6204668721366	2882.280949649694	2985.3652333404025	2898.01178522087	2935.6297801519395	2849.8283529888968	2913.3267346683856	2989.671464790437	2890.2752748282564	2882.4445272219396	2892.353155022938	2877.1925538084447	2877.647156677706	2940.0761987052456	2936.1841684136857	2917.6896034299916	3023.245510785968	2943.518202993785	2926.368337531524	2924.068985759688	2895.6208517216623	2903.5582355898214	3061.870826634582	2920.7338299167777	2878.458884651555	2905.0075110271127	2909.0433997478162	2895.3353727948734	2939.9601054194677	2920.656030509302
2881.5321515825153	2881.0631982270893	2984.6497561711403	2897.4124358740146	2929.1591688506805	2849.310778758093	2908.835275647556	2987.6800946435396	2888.8259766728597	2881.6593254567556	2891.285279701312	2872.672408299325	2876.9759723899006	2935.761548141998	2935.8744152938034	2912.130206988045	3020.756463365997	2940.965602736062	2923.82933605923	2923.9167597459486	2889.9153099630284	2902.495598218837	3050.4898114553916	2918.624357067166	2877.237512968887	2904.0597737964754	2903.469939386538	2893.332661726903	2938.3604970739184	2919.538030068574
2879.96953907552	2880.618407613186	2982.4935155858866	2896.2637275025318	2926.4801400741667	2848.1616669562186	2906.809975116168	2985.613028690172	2888.8259766728597	2881.2222872368043	2889.701459372081	2870.8874312537364	2876.2724982054588	2933.3353015102807	2933.6144322194677	2906.297012441812	3017.516082251487	2935.0952370045925	2922.0715362765036	2922.4420919142126	2887.1200935634383	2902.4744088504435	3047.0585200796377	2916.6772056546297	2875.796478930883	2901.5200521495817	2899.3547957518517	2891.774856786765	2937.608323265538	2917.880195324713
2878.660794663575	2878.58204076004	2980.220550316058	2895.8442565510372	2923.4524956318996	2847.455631585211	2904.5845023476845	2984.0119388802927	2888.3380386506456	2879.9264022116254	2887.7054665400487	2868.6688380827477	2875.3670860280617	2931.2014475763835	2931.4991951264783	2903.231124901957	3015.925165837828	2931.099637129104	2920.8021195760966	2917.842054810379	2886.287256142145	2902.35611408483	3039.4113780480902	2913.812681173961	2874.3095114501857	2880.541833851963	2896.3690342846717	2890.9144677154723	2935.1549566916874	2915.4997239524278
2878.06089679235	2878.4613967052774	2979.8423413875958	2894.3518230409927	2921.0513366692403	2846.980979614188	2903.158720632031	2982.369000493837	2888.26255940553	2878.415423025064	2884.732014792221	2867.3391201733803	2875.3670860280617	2925.6401368470224	2931.4055789388094	2901.5465188693693	3013.847985921602	2927.16235813975	2919.28439857133	2917.3235673187774	2884.755788943105	2901.5334851642274	3035.9220107119513	2911.532418951073	2873.674971088944	2877.9407668631206	2894.057888291868	2888.9480121836823	2934.7546249089073	2913.370635562761
2877.5760623031038	2877.82018338188	2978.402711334771	2892.70028785002	2919.3493675825116	2846.144361671264	2901.6195757001196	2981.4327002984514	2888.0312164770594	2875.382375193743	2882.8766614185906	2865.844331364197	2875.1453582794265	2924.709026615169	2931.023565825465	2899.0433068435914	3009.27477391878	2923.9129732483366	2918.284316977234	2915.6709605684864	2872.731242592747	2900.9732712648292	3030.9661452915825	2909.3502099308485	2872.5106024459133	2874.869146229978	2892.6308165470573	2888.0722749396923	2932.4873680412115	2911.9892849931894
2875.8867453093867	2875.91306572134	2978.402711334771	2890.6744524960777	2915.2596386328437	2845.624618838286	2900.671125811436	2981.4327002984514	2887.6823976647383	2874.4196215580405	2882.2933731785433	2864.892024866517	2874.0852863472473	2921.515595091958	2930.217747562955	2897.6595489150277	3006.084500269576	2920.5402449742633	2916.7341228710525	2914.3258357255804	2870.313240633278	2898.6381543137722	3027.044320318804	2906.648911454082	2872.3806454758032	2872.4351103382814	2892.0457112099057	2887.5490073604565	2931.3037200063286	2909.332832484651
2874.883369113066	2875.0201375349798	2977.776350731276	2889.941474841137	2912.7743229913567	2845.624618838286	2899.0130931406243	2981.4327002984514	2887.0523762239645	2872.896802135406	2879.969970557907	2862.870612805006	2872.92827764181	2918.5689108509396	2926.1499467122003	2895.014420296825	3004.773799604616	2917.396900170725	2915.9995664081143	2913.8878601268925	2868.4102093167685	2897.1435440442765	3023.840545118963	2904.8255101736872	2869.543995319158	2869.04051115016	2892.0457112099057	2886.4071957530505	2930.2382857260745	2905.8275770824443
2874.1734606379728	2873.672218417992	2976.2331621533012	2888.8045519003263	2910.00675590263	2845.40444074163	2898.2010693758593	2981.4327002984514	2885.308347873024	2871.9419384222565	2879.969970557907	2861.333506186522	2872.7404251128887	2913.5189524242437	2924.6000476412637	2891.636842317563	3003.158778361906	2915.532661358804	2912.1547048137063	2913.005291311304	2866.8798906724714	2892.5200954758357	3021.2520015113787	2901.5170849781057	2866.9612077203565	2867.680350095753	2890.145833612246	2885.9343349281435	2929.1894610037825	2904.3010697263344
2872.356120620546	2872.9636799033324	2973.2274164398104	2887.405641042611	2906.030818757932	2844.845189068844	2897.9606686131665	2980.2194784140434	2883.8080252916234	2869.1211169715248	2879.828624506737	2859.792295728264	2871.6352383978865	2912.103356744744	2922.7849029673243	2888.713320047055	3000.814625816183	2915.188235622063	2910.5128639390823	2912.834798459153	2866.0343675568693	2891.0167654764978	3018.6364319881177	2897.9326955683014	2864.9834007282107	2866.2249183180156	2889.8505148646614	2885.3133817317466	2928.1354957945473	2903.262488199013
2871.958399781695	2871.79017473867	2972.6877705873085	2886.0548579943747	2905.6086559799733	2844.5533257075476	2895.9193837574903	2978.1428352701846	2883.1830213834123	2867.488225165371	2878.78133351699	2858.0560052340857	2869.4845492789395	2909.4003804390495	2921.7421414348883	2886.24241128108	3000.0191464487825	2913.8902007424763	2909.031693510221	2912.34226714565	2864.7833162408747	2890.842737314126	3013.473264691763	2897.4304982486237	2864.0298499141636	2864.198591672937	2889.7388761098464	2884.2389041241568	2926.4029868848484	2901.9181183922574
2870.4325385060856	2871.6203771241085	2970.430569195979	2885.1356620196607	2903.457115324869	2844.5533257075476	2894.9183867111224	2978.1428352701846	2881.6813326155243	2866.774053405616	2877.6218965452454	2856.290536170173	2867.606092550218	2908.6455956899968	2920.103591161022	2884.541362988857	2998.467685512174	2912.685075751874	2906.4613806618145	2910.5955079351447	2861.0911669710204	2889.7823422645065	3010.0268859806893	2895.7459093070925	2862.173543804399	2861.67167351821	2888.583206425098	2882.5815427066746	2925.2255018444775	2901.0806330600876
2869.824410514963	2871.2482235252596	2969.6260346370686	2884.2622199611615	2900.150999186159	2844.5533257075476	2893.4641777266293	2977.783679095956	2881.366647552968	2865.865896245564	2877.2406344830342	2855.519277459733	2866.8880728642157	2907.7479524967334	2919.0443809024655	2883.822999675307	2995.3774588080687	2910.973298248825	2904.7492461096035	2909.329227471741	2860.1899243253847	2889.6099646933058	3006.0124484522817	2895.0743978996115	2861.3097993341507	2859.3747656043124	2888.500171317466	2881.405449458878	2925.2255018444775	2899.300030195083
2868.307181182645	2870.9762558908856	2968.287924401705	2882.2218199765002	2898.9998498349664	2844.5533257075476	2892.665270973215	2977.279087064129	2880.5419276202233	2864.7596141139084	2876.658252217789	2854.9066460525164	2866.0912147459944	2904.768209567351	2908.1002369919006	2882.9964660665655	2992.4012382353353	2909.127079506382	2901.6086864171543	2908.402595872593	2858.4213579810807	2888.8119520700434	3004.53457074632	2893.807381856308	2859.543031661587	2857.928349142882	2886.849182066738	2879.3276988291796	2924.5725269215445	2898.3742453371906
2866.805785024216	2870.1466758735146	2966.544659533586	2882.021206303785	2895.6535735362772	2844.1727771623246	2891.5219871416352	2976.9888285534435	2879.168654963097	2863.7174428823687	2876.658252217789	2852.2842677217773	2864.972513668278	2904.2512959691635	2906.2715608547624	2877.6910479229514	2990.774867673174	2907.459680269581	2900.5897578743543	2905.990786966544	2857.684920535735	2887.4537456782564	2999.08032097106	2890.7812199995756	2856.3302929853794	2857.719569554042	2884.436222303726	2878.1716339610257	2922.9078448495966	2896.8715227566368
2865.995862546134	2869.2018395766713	2964.7861422318883	2881.0311414564517	2893.8275148175894	2844.1727771623246	2891.491706216476	2976.2135512801933	2877.1742308099374	2863.433073872156	2876.2940432398427	2849.8101553780903	2864.469364371254	2901.5295291589005	2905.14931717336	2875.498356838126	2990.113897523998	2907.459680269581	2899.835813598075	2903.9897276590095	2856.244310541515	2884.9433049523354	2992.6512797404584	2889.350881890643	2855.688190078689	2856.8091674104867	2884.0351656770194	2876.943930248504	2921.8789772521573	2895.375449333768
2863.4382347416604	2868.514013221489	2962.981715433436	2879.9357728938608	2893.063505191349	2844.0469994077775	2891.226115350514	2974.218762863762	2876.0481793032627	2862.5713238445483	2876.0163677477376	2849.2952524938405	2862.6073756279106	2899.6134050143132	2903.109436023809	2874.713962006207	2988.082508114393	2903.671155784773	2898.6525668642466	2903.248297541418	2855.636488564526	2884.0880628888463	2988.537012049834	2888.3609411118473	2855.25085350743	2856.189331852181	2883.2984955223405	2876.5135378078257	2920.1278366443553	2894.0071319135873
2862.4784122949604	2867.789178314983	2962.1253470518986	2876.1613958477815	2892.418056688617	2843.2004000909665	2891.226115350514	2973.741215703538	2874.865357729674	2861.3066687586693	2875.041906699855	2849.2952524938405	2862.1400142607563	2897.0727731423385	2901.6817635219018	2872.8502592266523	2987.746681986081	2902.408938694484	2897.847144620395	2901.6023495747845	2853.69047969514	2883.27081801477	2984.863065048436	2887.767195215026	2854.4823341241204	2855.1298705877293	2882.751297901828	2875.5515786592305	2918.3642860654954	2893.794114230719
2861.5864130134223	2867.3030426682853	2961.5375370069505	2874.6951693792794	2890.952481341151	2842.123451933395	2890.4599116169784	2973.043413312217	2873.4048456967344	2860.4957895500916	2875.0010509792132	2849.0239476619013	2861.6028085097937	2895.8692643213735	2892.9547634213554	2871.9411743390256	2985.98038378298	2902.088014633819	2897.2201858778826	2900.4397811306867	2852.908785795304	2881.7084303609618	2983.389150206603	2886.730917284328	2852.982722925245	2854.60430906116	2882.018612337702	2874.1054110093887	2917.2167213698667	2892.3577879608397
2859.640868848136	2864.8239145187367	2960.600506064111	2873.292568386997	2889.6158435836446	2841.713316179832	2890.284163769609	2972.507994375916	2872.2610701666836	2859.362790914285	2874.9578735790806	2847.7179534513903	2859.7423838331833	2892.7457007005237	2889.666487293862	2869.305315494249	2984.6670619202505	2901.0478946552944	2896.5972947235414	2898.3825273465272	2851.96836692084	2880.7115985355063	2982.2781989721043	2885.989853382443	2850.8933164170135	2853.688036626284	2881.5080609790853	2873.2003834722536	2914.502642693071	2890.7484187759474
2858.7039906738714	2863.30992361404	2960.048630967638	2872.364202545619	2887.9770884261543	2840.9445632645493	2889.773841368521	2971.4082599649187	2871.2094305951396	2859.1912199608	2874.9578735790806	2847.352980627879	2858.985884049355	2890.497011423128	2888.1816995417603	2868.170564533935	2977.7609381794045	2900.3706944800488	2895.3457730686605	2896.8752347031013	2850.9105707085278	2880.7115985355063	2977.665495147131	2883.6118753787423	2849.6219202050993	2852.7191392605146	2881.2529161014204	2872.8584560245768	2913.976438754532	2890.038569439074
2857.9641377924877	2861.3731512079175	2960.048630967638	2871.9459853756907	2887.565630582863	2840.168261021438	2889.726803735254	2968.788158328475	2871.114824148095	2858.348721888755	2874.5920196407856	2846.763395858379	2858.032577523668	2888.965800336458	2887.1646458346763	2866.4199519004906	2961.607148019304	2899.5185084673008	2891.391899823473	2895.4950562834997	2849.5514650354617	2880.4666260695144	2976.4201430741714	2881.845206838513	2848.7889254669967	2851.6426734988045	2880.7618299454953	2871.819002562866	2909.45404224252	2889.2727700782307
2856.89506843447	2861.2241277791027	2959.0187198718722	2870.7424987570225	2885.895148489109	2839.4748685929862	2888.3034652972883	2968.7030369968797	2871.114824148095	2858.0639420290167	2874.5920196407856	2846.2427512025824	2857.16420684366	2888.397733437922	2885.3567194937764	2865.479941970171	2954.6283309786477	2899.5185084673008	2890.979519793312	2894.9972539390556	2847.6039040433147	2880.4666260695144	2975.371860863864	2878.505512514503	2847.7298317839595	2851.3460562747555	2880.7602923628574	2870.3890676987867	2907.1473835818565	2888.843472755367
2855.4703243172207	2861.2241277791027	2959.0187198718722	2870.439656483514	2883.9607689943796	2838.8636224864294	2888.127447732404	2967.698767878199	2870.984872478706	2857.661593830358	2874.5920196407856	2845.316238318033	2856.6039718052175	2887.2654818985875	2884.581354462969	2863.7919219552696	2948.6635370090553	2897.6779660722723	2889.4561604636237	2893.6428594143786	2846.257048666783	2880.4666260695144	2973.60488286432	2877.981561655141	2847.1648134353313	2850.914726160302	2880.3467148435666	2870.110698304944	2904.490125315682	2886.847633814246
2854.780225932122	2861.0026206341863	2959.0187198718722	2868.098069157609	2883.002560084178	2838.5040813270753	2887.0190357611373	2967.269107373737	2870.2854497866606	2856.9456257185398	2874.4664970456374	2845.0357121392194	2855.7281162199397	2886.026383844451	2883.432221820879	2862.8064979470714	2945.2278127605664	2896.964286357026	2887.2211991058534	2891.123377702288	2845.704958315962	2880.4666260695144	2972.7145553516566	2877.501258307094	2845.442843325884	2850.266514034622	2880.097395014276	2869.808322898761	2899.0779072827145	2885.506439745393
2854.374884540231	2861.0026206341863	2959.0187198718722	2866.316921523113	2882.4874539371394	2838.237586419257	2886.301094826965	2965.6444100604117	2869.5611390760455	2856.1666370383496	2874.183776620347	2843.4885181179775	2853.7272140404334	2884.738210811965	2881.214652943767	2861.096040224143	2940.6859432578135	2896.61742549815	2885.247772186446	2888.275252946978	2843.9395147397554	2880.4666260695144	2970.234177046787	2876.030263406713	2844.665000075092	2848.00518922059	2880.017736253448	2869.2104465638367	2898.0233446685334	2885.506439745393
2853.6324617421396	2859.448755478329	2957.6615976636876	2865.491408717194	2882.1574651378087	2837.10206645489	2885.7442545478575	2965.6444100604117	2868.8399228779926	2855.3007615111524	2873.026416603069	2842.5703196682744	2853.460051562994	2883.9069393706077	2880.190876971194	2859.223720192805	2938.360872404785	2895.6453550605156	2883.478510981885	2887.005949122327	2843.7576155435945	2880.3083816240683	2967.0374162314124	2875.3140845636235	2844.3144702252134	2847.5709956036376	2879.634404958306	2869.1546214519503	2896.170985505738	2884.6383622750104
2852.8116277040403	2859.2155463152876	2956.626329025142	2864.8398042595604	2881.8079158191053	2836.3872370290715	2885.0789650478923	2965.6444100604117	2868.3429016181462	2854.464847001776	2872.857514114512	2841.309109280108	2851.93109770606	2882.8184669111524	2879.9068162983067	2858.4830733225335	2933.2459086804856	2895.220534915831	2879.5945922766787	2886.7306929738525	2842.80877422082	2880.1857585033604	2964.5323669011286	2874.3923539915554	2842.441582917355	2845.867248859542	2879.3469289738487	2865.594137562327	2892.5320399714174	2883.8194636730314
2852.2555425965425	2858.4054833142777	2955.6383912754286	2864.363803041804	2881.45371968375	2835.537704466169	2884.597087650649	2965.6444100604117	2867.929715254886	2854.2468961327468	2872.546880334378	2840.7042268430423	2849.873380636383	2882.1045501115605	2879.430013565952	2857.314655889558	2928.8242590557757	2893.296656152856	2875.023729195973	2885.3396880734945	2841.9375943294112	2879.3722255689395	2963.2485152594236	2873.8155675580274	2841.390332898828	2844.4480472690934	2879.0560931933987	2865.594137562327	2891.1791876285597	2883.37713249212
2852.2555425965425	2857.9608529084394	2955.267188695495	2863.3768637464736	2880.801129533099	2834.6212599523824	2883.974795734644	2965.6444100604117	2867.7595769320073	2854.2468961327468	2870.9806778826232	2840.640187669793	2849.295543485837	2880.730027900163	2878.246561094455	2856.2762298037214	2927.936045428053	2891.118846713225	2873.2837701817894	2884.46636496442	2841.186002749137	2878.868797205875	2962.5444622435643	2873.2153821070733	2841.1978033173436	2841.8285656556222	2879.0560931933987	2865.575105296608	2889.9249679152636	2881.4354545281585
2852.2506224235894	2857.3273488834147	2955.267188695495	2861.7651060674725	2880.801129533099	2834.4083607073567	2883.64137010737	2965.2140111903395	2867.3075116472064	2854.2468961327468	2869.780947294082	2839.9543042432533	2848.8918123255376	2879.612971502065	2875.355263120949	2855.992210359867	2925.4115656460776	2890.4621881593866	2873.2837701817894	2882.075930667531	2840.3465874929466	2878.36277214061	2960.757650771134	2872.3825506889652	2840.9482597650913	2841.6129899426933	2878.5338897876545	2865.575105296608	2889.221370904564	2879.715432280368
2851.278007247695	2856.7776907889797	2955.041493150282	2860.86307789675	2880.3189584335223	2834.4083607073567	2882.397878204086	2965.128601605556	2866.1739727408785	2854.2468961327468	2869.780947294082	2839.5998265625067	2848.660321268051	2878.4846380333097	2868.7653516228943	2855.661398620512	2919.75462678149	2889.4879538422706	2872.359421945979	2879.871394446598	2840.042742563815	2877.970046886674	2960.757650771134	2870.646307924451	2839.8036715812736	2840.872216251968	2878.5338897876545	2863.650813848526	2887.2580316438525	2879.0038710264243
2850.581016823298	2855.384728785647	2955.041493150282	2859.4395341574227	2879.7390433246305	2834.4083607073567	2882.005994222956	2964.260154706622	2865.996802271588	2854.2468961327468	2869.780947294082	2839.575327683678	2848.3012624050875	2876.526731660157	2863.9821399076536	2854.5232764029565	2917.502252900621	2889.3992392345517	2870.2945417029277	2878.7343765021988	2839.096179910794	2877.390900428405	2960.502735062268	2869.4102099999836	2839.7494243658057	2840.2232952935033	2878.5338897876545	2863.3662271563207	2886.937292725708	2877.528652129934
2850.438819528926	2852.9302727243403	2954.345617795233	2859.000319484319	2878.8695686428923	2834.2544463246873	2881.8157555779053	2963.9162418503115	2865.996802271588	2854.2428713755826	2869.780947294082	2839.1711857418695	2847.740424112602	2876.526731660157	2862.6251851170327	2853.5986630025227	2915.2181465561066	2886.6447667517327	2870.12165313529	2878.6433880325953	2839.096179910794	2877.1339764540057	2959.336422862914	2866.962568807067	2839.1910386784302	2839.2959182295563	2877.965881227166	2863.080566011539	2886.7411907089854	2877.0653742580944
2849.2453533191024	2852.2827390818425	2954.345617795233	2858.5214438212315	2875.5642983927155	2833.9440511521157	2881.8157555779053	2962.3473789283616	2865.996802271588	2853.2805137708697	2869.780947294082	2838.9627388871954	2847.155664493634	2875.9673733431405	2861.26191531115	2852.2035911130797	2910.0031447341908	2885.204161712216	2869.3352766983985	2876.9170900539207	2838.1999676404334	2876.9952143077226	2957.7043345755046	2866.1676123406555	2838.195344659373	2838.6698296237146	2877.3818290682243	2862.8396594016936	2885.232706466038	2875.9050590890242
2848.2639156929963	2851.946355616164	2952.391675883022	2856.023621072976	2875.388919630124	2833.9394112730283	2881.30241803807	2961.584842988353	2865.8887243094787	2852.0709976636663	2869.780947294082	2838.876167235441	2846.4859917233434	2874.363488641612	2859.536413177872	2851.423717119836	2907.9874706752994	2882.1649320172146	2868.8805357370893	2876.2463978025685	2837.989464399366	2876.9952143077226	2955.3819865998794	2864.276245109515	2837.201153711692	2838.5666890608204	2876.9523595391156	2861.4854209260443	2883.983667597745	2875.7367749901664
2847.927123184804	2851.522102122468	2951.3947652656743	2855.5650222987497	2874.388636658381	2833.1160026318485	2881.26577411168	2961.584842988353	2865.7753137248196	2851.8878653117968	2869.780947294082	2838.876167235441	2846.392374882556	2873.336375459896	2857.8976285367376	2850.1027255262698	2905.67023079861	2881.107835803932	2867.9285124365865	2875.457454791776	2837.986711943706	2876.6298370526447	2954.7298534976285	2863.3640781476925	2836.7382572392407	2837.693159543967	2876.713942495265	2860.790423876658	2882.3336774593567	2873.6289318908284
2846.3983461632965	2850.5642460806775	2950.233399546582	2854.980149446513	2873.4965863405805	2833.0186807841615	2879.8761633361737	2961.584842988353	2865.5211381430076	2850.711390847725	2869.717422929487	2838.876167235441	2846.392374882556	2872.4146245978213	2857.232890191845	2848.7742437607767	2904.5290966339894	2880.223355000565	2865.0381978837318	2874.818844214996	2837.3861301252505	2876.561329247719	2953.0708435849047	2861.8169557886963	2836.4860149265937	2837.4066913786637	2876.3536581700955	2860.520082839469	2881.824013507009	2873.5049279600257
2846.0282227735443	2850.2926840360647	2950.233399546582	2853.589884509339	2872.3645029210575	2833.0186807841615	2879.6952333709487	2961.584842988353	2865.074945195617	2850.1417332124197	2869.3713983563703	2838.782184357636	2845.213579931313	2872.4146245978213	2856.296887832907	2847.6189011704355	2903.3929424041607	2878.6496792667763	2863.5498475593295	2873.8174710097915	2837.3380994231957	2875.852524171246	2950.700760765808	2861.8169557886963	2836.344676296024	2837.274317873042	2876.3536581700955	2860.2751741213424	2880.5851733221357	2872.307375428312
2845.7460425254444	2849.575597402402	2950.233399546582	2852.201849967064	2871.5071039536	2833.0186807841615	2879.372050915072	2961.584842988353	2864.8945736169844	2849.490354314466	2869.3713983563703	2838.5195790405014	2845.109897565455	2872.4146245978213	2855.6818612029215	2846.4100386299806	2902.028501921368	2877.8779171313886	2861.911358300392	2871.145899722768	2836.368165917671	2874.8885124642957	2949.3600311074074	2861.3340107897848	2836.344676296024	2837.258024171473	2875.5564803613725	2859.7875691475947	2879.3614652618726	2871.7609195279574
2845.1022528771723	2848.8605620645185	2950.104783039478	2851.35642109191	2870.8781713630615	2832.9416463630782	2877.1201950273403	2961.584842988353	2864.498241051857	2849.084333232167	2868.8934252959666	2838.2798037888797	2843.564879782435	2872.404801138568	2854.8360251927643	2845.428504901498	2901.464859952969	2877.3402063792073	2861.1870796695584	2867.6080571385883	2836.3398561689924	2874.795360817772	2947.121244632051	2859.6151443480176	2836.2763774170935	2837.009303639327	2875.5564803613725	2859.4998887214188	2878.6207122366695	2870.3349525171234
2844.329747225851	2847.8836617247593	2950.104783039478	2851.35642109191	2870.1702678980955	2832.7075659702596	2876.7711607014817	2961.584842988353	2863.804755208975	2848.2337816353825	2868.8044038346175	2838.0502609198898	2843.1865217420855	2870.4101150780607	2853.801955138738	2844.6701650071695	2900.3552553422	2876.726984876574	2859.628774596601	2866.393668164587	2835.4383993070637	2874.135453466429	2946.124071181139	2858.348791894423	2835.532968112247	2837.009303639327	2875.5267487451315	2858.5740908941916	2878.275577149888	2869.5935840674797
2843.477200535482	2847.510404407147	2949.1616904964894	2851.35642109191	2869.3683211863886	2832.4227715161805	2876.010877273471	2961.5477629551897	2863.1699787557236	2848.2337816353825	2867.3214399614963	2837.0620340380647	2842.020718009272	2869.583859290014	2851.922116810002	2843.6999448934303	2899.119030318926	2875.2112936650774	2858.969555512878	2864.083961814416	2835.355795329383	2873.1734102189994	2941.701029671287	2857.724899479889	2835.1523887864078	2836.6524788731563	2875.456583296188	2858.131674830745	2875.74355988327	2869.067180065966
2843.0365436659426	2847.0353464286163	2948.480620169626	2850.8378872121766	2868.8664203675125	2832.3882207078254	2875.4848703567914	2961.1700720275726	2863.1386679628213	2848.2337816353825	2867.23904792316	2836.4368932491025	2841.6801681750217	2868.123177252978	2850.032840872061	2843.1872728274457	2898.333855792336	2874.868406888994	2858.2341234934506	2863.1484273801298	2833.5012556602874	2872.939564687898	2940.856126778237	2857.318944493856	2834.233246506174	2835.9551522204006	2875.29610547145	2857.964588251424	2874.8079692594433	2868.125821764629
2842.332602229085	2843.9971614606798	2948.173981412059	2850.8143491773985	2867.192561216135	2832.3882207078254	2873.507667036025	2960.3509281161805	2862.9017075062666	2848.2337816353825	2866.9964073684005	2836.1823176246394	2840.9271878348677	2867.1412005631078	2848.7823533964365	2843.1872728274457	2897.054005576568	2873.8988849386233	2856.906813768457	2860.489500612669	2833.27695620111	2872.3607877369477	2936.077143701861	2857.1797765996325	2833.0007178007586	2835.9551522204006	2874.9679252356523	2857.964588251424	2873.8874473012092	2867.594922115435
2841.194212211683	2843.001622379319	2947.4864375473676	2850.0663645163013	2867.192561216135	2832.3882207078254	2873.065538564167	2959.563265125675	2862.2778823536823	2848.2337816353825	2866.9964073684005	2836.1515088166725	2840.022169649702	2865.8430203878056	2847.459355280823	2843.1872728274457	2895.600013891948	2873.7149827139538	2856.1127545047993	2860.4652554284776	2832.8612591914475	2871.99286690212	2933.7877792351424	2856.350878125214	2832.524542437908	2835.9551522204006	2874.9679252356523	2857.964588251424	2873.131562745319	2867.3179196756905
2840.5902594695094	2842.591390004298	2946.74204943553	2849.5099416340577	2867.192561216135	2832.1982316761873	2873.065538564167	2959.3004779722055	2861.9016423214607	2848.2337816353825	2866.8026888181607	2835.1570458039373	2838.1969152077486	2864.7904958296913	2846.418360953658	2843.1872728274457	2892.212726603628	2873.11600825428	2855.5204819686423	2859.3458525558235	2832.7324905701753	2870.7764179974142	2927.49419454463	2854.9773903345176	2832.201315813433	2835.9551522204006	2874.9679252356523	2857.659738522474	2872.6749218614627	2865.4644303923333
2840.290522917948	2842.413453072813	2946.74204943553	2847.8913295464763	2867.192561216135	2832.1982316761873	2872.7512674836466	2958.517366950652	2861.9016423214607	2848.2337816353825	2866.7580086393195	2834.9428218320068	2837.6588873263822	2861.6425382058706	2844.598203684466	2843.176854726998	2890.7640981610907	2872.037673404543	2854.937027772541	2858.810743430414	2832.064129014126	2870.693489287709	2924.6052576453885	2854.152756508618	2830.5235298650246	2835.9551522204006	2874.9679252356523	2857.144626454455	2872.3189037233574	2865.037502645888
2840.0335742848756	2841.796021782307	2946.74204943553	2847.24465388457	2866.8844025678823	2831.852778569768	2872.7512674836466	2957.8577847039473	2861.9016423214607	2847.930027425328	2866.5732316516237	2834.463678881204	2837.5338633309675	2860.3183273644768	2842.2825703716176	2842.3842210146463	2889.377674673409	2871.8455637395214	2853.882401577267	2858.195863115435	2831.0875278895383	2870.141286781518	2922.6129744220248	2852.2852029768087	2829.430699874115	2835.5965035778872	2874.917900145251	2856.7997027895117	2871.766314074014	2864.465477244708
2839.359908474113	2841.656788511315	2946.74204943553	2846.589624143802	2865.7172480717672	2831.085886288086	2872.448293015269	2956.9852575865007	2861.9016423214607	2847.651899331511	2866.5732316516237	2834.463678881204	2836.679879656008	2859.9030763834735	2841.532304495358	2841.8767751311348	2888.3205361011164	2870.8064421775007	2853.280703498907	2857.445239752867	2830.359694758826	2869.3565302454444	2920.684594666739	2851.041212567492	2829.0187341918236	2835.5965035778872	2874.259706322935	2856.7997027895117	2870.766316410875	2863.9625893587117
2837.50818600975	2841.656788511315	2945.987798168238	2845.9579268991256	2865.1940233029154	2830.0375568962586	2871.3416591329715	2956.106814633722	2861.8539053701484	2847.614063126752	2866.5732316516237	2833.8643218346183	2835.484873219585	2858.862179613156	2840.063267361709	2840.7323105881546	2886.9453526374723	2870.8064421775007	2852.3069920590733	2857.2664547886147	2829.43226883759	2868.9707168151017	2920.0637261939382	2849.6564895613424	2828.9941065656662	2835.5965035778872	2873.644866912213	2856.6155973684367	2870.116059261197	2862.8907833056437
2837.2871031234736	2841.656788511315	2945.638488954029	2845.950296821088	2864.3639140797113	2829.3605125219965	2870.971187467995	2955.419248172597	2861.1772092572573	2847.422445564202	2866.073153041342	2833.7709440081435	2834.8083445873403	2858.0249738359257	2837.814871244845	2840.7323105881546	2886.319537567276	2870.679923506373	2850.714465554396	2856.933885515987	2829.43226883759	2868.7082155194175	2917.5486569423015	2849.326502551491	2828.6326904900016	2834.9725607749797	2873.1171230581613	2856.6155973684367	2868.9475363982456	2862.2900824339613
2837.2871031234736	2841.559606380408	2944.7776117515464	2845.658516633095	2864.2768803978574	2828.948291792878	2870.3528813714943	2954.863758606816	2860.9260651872346	2847.3415397619738	2865.9830818324426	2833.557272997847	2834.8083445873403	2857.317720832389	2837.3619749383556	2840.5432816377797	2885.985522431044	2869.7544085196023	2849.681797770753	2855.316936152237	2829.43226883759	2868.1330351145743	2916.0899805921135	2848.642482791099	2828.5008933696945	2834.723041707924	2872.805597411136	2856.6155973684367	2867.7685433571028	2862.2498790918335
2837.0015655996826	2841.2218481952987	2944.260688589269	2844.9522174220983	2864.191994911845	2828.701991160532	2869.7637195446173	2954.048087835368	2860.425798285676	2847.2477554296333	2865.7014806229986	2833.557272997847	2834.8083445873403	2856.275068259577	2837.14232850982	2840.427236584635	2883.852923472831	2868.272759924533	2848.8235278502916	2854.3734385098505	2829.43226883759	2867.3833566507124	2915.3267716736364	2847.095953552147	2828.3067525694482	2833.957965865465	2872.618371656084	2856.510115878637	2867.1746626676263	2862.2498790918335
2836.78848004681	2840.682851786488	2944.175696437398	2844.136085495362	2863.8670011005247	2828.150157442012	2868.4517712342763	2953.1132584953193	2860.425798285676	2847.2477554296333	2864.950360785554	2833.3872643371083	2834.7988915815154	2855.720250969823	2836.0955571333784	2840.427236584635	2882.123588096506	2867.9613751250695	2848.592803111697	2852.448375561109	2829.312992688803	2866.8613803035423	2914.348743345781	2846.819972005579	2828.3067525694482	2833.8121677436275	2872.2380504377725	2856.432529161224	2866.3890317499963	2861.9890880298235
2836.203118189353	2840.1758133704075	2942.7912481236726	2843.7086784620656	2863.6612722760597	2828.150157442012	2868.3577932671847	2951.8189611577036	2859.989377029496	2846.1588284624395	2864.7281174385616	2833.3863425621576	2834.349788705025	2854.998403991512	2835.894245057371	2840.0513618620803	2881.437145574754	2867.902237496292	2847.794689441783	2851.5846090307655	2829.312992688803	2866.825951073659	2912.0263597010894	2846.1933798939694	2828.3067525694482	2833.6556832592605	2871.5755669909213	2856.3993862031816	2865.799499563077	2861.474568317424
2836.203118189353	2839.524005489115	2942.7912481236726	2843.0263389489583	2863.102354989415	2828.106469877529	2867.897783474624	2950.8088182860306	2859.6119872545332	2846.1588284624395	2863.7122728966942	2833.154773878015	2834.349788705025	2853.844736029472	2834.4844654923486	2839.6714103143945	2880.8090907129845	2865.7609360728575	2846.0979580722974	2851.2716197780082	2829.145579371122	2866.4003316211647	2911.4323437921885	2845.5014393993524	2828.047725988763	2833.384881592101	2870.7444227852093	2855.7621243088374	2865.2142351906778	2861.20533544297
2835.939350844245	2838.448768515899	2942.7912481236726	2841.6812753301865	2862.98007084017	2828.0387012490914	2867.6580561751175	2949.6315404181887	2859.6119872545332	2846.1588284624395	2863.0395393527597	2832.898207905031	2834.1289022738347	2853.116472909014	2834.0045739044144	2838.7904160567905	2879.8152225141653	2864.6722163168088	2844.948807153882	2850.8318257844944	2828.952687777327	2866.284232012117	2911.4323437921885	2843.529138951701	2827.8259853931495	2833.310046295245	2870.070180026039	2855.7621243088374	2861.8177786022634	2860.5509082768726
2835.939350844245	2837.9769744391406	2942.7912481236726	2841.112451484994	2862.840210447782	2827.6487972191308	2867.6367251177776	2949.6315404181887	2859.492837317164	2845.9921046526542	2862.4268149557092	2832.898207905031	2834.1289022738347	2852.099089818496	2833.471259398861	2838.684835599692	2879.1947356042183	2864.4729770033555	2844.0145645580724	2850.3126703652333	2828.952687777327	2864.793060435406	2910.643082524251	2842.7869855066274	2826.9677833079822	2832.771333239837	2870.070180026039	2855.7621243088374	2861.2279598177834	2860.1794065676945
2835.939350844245	2837.3929927859663	2942.7912481236726	2841.112451484994	2862.5386068326243	2827.6487972191308	2867.0456806672714	2949.6315404181887	2858.8960224033763	2845.9921046526542	2862.4268149557092	2832.760548139142	2833.983928110219	2851.0570265575843	2832.48726521462	2838.4415937246995	2878.7761889129765	2864.1300324333497	2842.870955079417	2849.226365550776	2828.6611154716575	2863.9971970793235	2908.8772765523254	2842.4817844893396	2826.9290883401013	2832.519779282105	2869.7995648637398	2855.7621243088374	2860.8465395658386	2860.155740178517
2835.710461186731	2836.811705571432	2942.704254137751	2840.5567919507816	2862.2010497882616	2827.6487972191308	2867.0456806672714	2949.434925906346	2858.7150381853485	2845.641750837326	2862.083413153933	2832.760548139142	2833.5233268972347	2850.525957648853	2831.9005765628644	2838.006563953758	2878.2179015165166	2863.71049726858	2841.9120460491445	2848.5801252974406	2828.4028054076052	2863.969271065515	2906.6483391020233	2841.9142148721794	2826.6050222876625	2832.519779282105	2869.7995648637398	2855.7621243088374	2859.8268534664744	2859.8806791588704
2835.0475674187874	2836.0004820686645	2942.704254137751	2840.0483577083933	2862.2010497882616	2827.6487972191308	2866.8966329268005	2948.7884314626926	2858.7150381853485	2845.641750837326	2861.8004823362317	2832.716842741269	2833.5233268972347	2850.246786615096	2830.503035393585	2836.8221792470913	2878.2179015165166	2863.3880105513426	2841.2579153663937	2848.466092292296	2828.4028054076052	2863.9428112877836	2905.6821076876186	2840.6724212579984	2826.6050222876625	2832.519779282105	2869.7995648637398	2855.7621243088374	2859.738510187749	2859.80629266701
2835.0475674187874	2835.86641006339	2942.704254137751	2839.429814199469	2861.8250685908934	2827.54454098855	2866.6692315324362	2947.6630263656366	2858.3285050842437	2845.3861522058182	2861.309331932333	2832.5343398831164	2833.3923319547666	2850.246786615096	2829.923600934458	2836.049649007168	2877.78253192568	2863.234732714583	2840.4752004436536	2848.3464295089893	2828.4028054076052	2863.50404902777	2904.4531351763703	2840.5434586097535	2826.6050222876625	2832.0259682994433	2869.73571691283	2855.7621243088374	2859.4708325043853	2859.064102582945
2835.025268840991	2835.4748945499596	2942.704254137751	2839.3685951278676	2861.8250685908934	2827.408635734088	2866.009596816686	2946.773906403933	2857.7585518987307	2844.8775343726134	2861.309331932333	2832.3502882104067	2833.1356841530537	2850.246786615096	2829.476366922273	2835.961785817217	2876.8262654357577	2862.66918906615	2839.8910352614002	2847.926037257509	2828.1182315848578	2863.3666826770013	2901.368492422402	2840.540625173435	2826.487742964432	2831.9758538380383	2869.73571691283	2855.426793799252	2858.919021881658	2858.3598073096796
2834.7326052940607	2834.978763612108	2942.704254137751	2839.3685951278676	2861.7428943042364	2827.408635734088	2865.431409764527	2946.773906403933	2857.5091323460156	2844.400886141576	2861.309331932333	2831.794283541563	2833.1356841530537	2850.180920432438	2829.1145053931696	2835.355798001181	2876.7426324371827	2862.66918906615	2839.6119194583043	2847.147277228652	2828.074638653813	2863.3666826770013	2899.9091718136983	2839.999393010103	2826.487742964432	2831.7179804183625	2869.3061527459713	2854.673448976119	2858.4389344278047	2858.3598073096796
2834.144748730706	2834.5716926745504	2942.704254137751	2839.2250588228444	2861.6710592403683	2827.408635734088	2865.0025533748058	2946.009888708129	2857.1088687521246	2844.1396539348407	2861.309331932333	2831.372014017038	2832.918451559621	2849.78242780876	2829.1145053931696	2834.841242453704	2876.6475179802683	2862.65021800868	2839.283333182612	2847.147277228652	2828.074638653813	2863.1732928514657	2898.4996149326553	2839.220520754012	2826.2666507734943	2831.288987276063	2869.3061527459713	2854.2374052383034	2858.1962434556353	2858.157637609056
2833.4337159235174	2833.851568184894	2942.704254137751	2839.118156874522	2861.345382398182	2827.408635734088	2865.0025533748058	2945.6732648623956	2856.8161220803063	2844.1396539348407	2861.309331932333	2830.752572385129	2832.2822905612065	2849.5029401462493	2829.076564272618	2834.0524913791173	2875.5035621280012	2862.1903617902967	2839.283333182612	2846.4747903952107	2827.921608997409	2862.9663715781066	2897.154939888113	2839.115771858198	2826.120176038835	2830.893069258538	2868.9920655917294	2854.2374052383034	2856.1402385691385	2858.157637609056
2833.3926377980774	2833.8059939350373	2942.704254137751	2838.703388456853	2860.915775859956	2827.408635734088	2865.0025533748058	2945.4698649063835	2856.5523404170335	2844.1396539348407	2861.309331932333	2830.106956772713	2831.4922819509306	2849.3100189281236	2829.033730747389	2833.8096873840414	2875.3062052454184	2862.147757227789	2839.130087331869	2845.7189783222084	2827.893617148531	2862.9663715781066	2897.029917261101	2838.940624899135	2826.120176038835	2830.549812771921	2868.2986279323322	2854.2374052383034	2855.3728714094023	2857.9716785059086
2833.182616174291	2833.639294710115	2942.704254137751	2838.1328709301706	2860.915775859956	2827.348497680479	2863.946917992939	2944.3651398030843	2856.5523404170335	2844.1396539348407	2861.309331932333	2829.150224273923	2831.068485478386	2848.1589047499256	2828.6737601515106	2833.7737763416817	2875.241382955292	2862.147757227789	2838.3278485985547	2845.7189783222084	2827.6298213075906	2862.9663715781066	2896.748402420499	2838.0972882744263	2825.9672245611587	2830.5178168755515	2868.165076384624	2853.926156554194	2854.384696754052	2857.9716785059086
2832.934707557531	2833.1118473480187	2942.704254137751	2837.2381776239654	2860.839792846563	2827.348497680479	2863.5625656811203	2944.317333186145	2856.5523404170335	2844.1396539348407	2861.309331932333	2829.0563188345827	2830.6084332532014	2846.416204082241	2828.6737601515106	2833.7248414249584	2875.101651144366	2861.699754237482	2838.144287268091	2845.7189783222084	2827.5490825725346	2862.486388496217	2890.922365533101	2837.686447138835	2825.9672245611587	2830.5178168755515	2868.165076384624	2853.926156554194	2853.344024315995	2857.0466189131503
2832.665400852939	2832.258446856846	2942.704254137751	2836.2575717991645	2860.6648774147193	2827.287157703506	2863.4453749543004	2944.317333186145	2856.5523404170335	2844.1396539348407	2861.1151366830204	2828.9839431254004	2830.034977014938	2845.3362862441263	2828.6737601515106	2833.5168888354524	2874.610011200849	2861.6736559411365	2837.2265481851705	2845.7189783222084	2827.4450092122106	2862.3749393863473	2889.7119690244012	2837.257361151773	2825.9672245611587	2830.5178168755515	2868.0735288223987	2853.526832944326	2852.7299600135184	2856.3973003079936
2832.371319368343	2831.5561171259455	2942.704254137751	2836.2575717991645	2860.050221115141	2827.287157703506	2863.3775790698755	2944.317333186145	2856.5523404170335	2844.1396539348407	2859.9808445942263	2828.9839431254004	2830.034977014938	2844.85088386902	2828.6737601515106	2833.387152497393	2873.9433314380153	2861.212366359497	2836.914500628769	2845.689494033949	2827.19548623409	2861.9560428676477	2888.1927768104388	2836.199715724294	2825.9672245611587	2830.5178168755515	2868.008869346262	2853.526832944326	2852.230689806887	2855.577173055569
2832.371319368343	2831.1690852306	2942.704254137751	2835.7636502227883	2859.4166425492103	2827.287157703506	2863.2519372255565	2944.2585146147317	2856.3950510090303	2843.9779292627304	2859.867083694315	2828.9839431254004	2830.0225901942404	2844.3559991839297	2828.5844863602615	2833.1180347336194	2873.7284985444953	2859.388554169906	2836.5642701503702	2843.861281004184	2827.19548623409	2861.9560428676477	2887.177058734334	2835.902788113598	2825.9672245611587	2830.5178168755515	2867.959080858747	2853.526832944326	2850.432078477421	2854.4738956950305
2832.371319368343	2831.062018693325	2942.704254137751	2835.4304368244993	2859.4166425492103	2827.0749502271897	2863.241172185047	2944.2585146147317	2856.3508206516117	2843.9779292627304	2859.867083694315	2828.7739984847467	2829.6252011319352	2843.4874818365956	2828.529959928853	2833.1180347336194	2873.5139646786547	2859.015605893146	2835.7998630039274	2842.6551825288702	2827.19548623409	2861.9560428676477	2886.179885874327	2835.1543596902984	2825.9672245611587	2830.1504313401438	2867.8286062080674	2853.3865933793645	2848.3541434122226	2853.9521710217
2832.093025460991	2830.6450352866186	2942.704254137751	2835.4304368244993	2859.4166425492103	2827.0749502271897	2863.080637592671	2944.1872947515785	2855.9558003116667	2843.9779292627304	2859.8111263562205	2828.3807749438542	2829.4810352654445	2842.871604927584	2828.0127819650793	2832.8471477621138	2873.5139646786547	2858.907215638744	2835.2598028081966	2841.955965027587	2827.19548623409	2861.9560428676477	2885.888607098067	2834.431088157782	2825.9672245611587	2830.0526579219622	2867.8286062080674	2853.3865933793645	2847.63293427793	2853.7840360546984
2831.3448946638186	2830.574907789825	2942.704254137751	2835.241831351104	2859.2099107476056	2826.6889896930356	2862.871687115429	2943.443540245618	2855.9558003116667	2843.9779292627304	2859.8111263562205	2828.3807749438542	2828.8436569762075	2842.2314918531633	2827.4768586078294	2831.7938612937755	2873.368056252711	2858.907215638744	2834.351692223599	2841.673181831569	2826.929698189663	2861.9560428676477	2885.1007814556383	2833.7678855049207	2825.9672245611587	2829.807692591167	2867.207987943949	2853.266217496599	2846.0233479949593	2853.5592115167533
2831.212639189278	2830.574907789825	2942.704254137751	2834.8467506670954	2858.4779448878585	2826.6889896930356	2862.8638374977204	2943.443540245618	2855.423506459084	2843.9779292627304	2859.8111263562205	2827.9888140870876	2828.8436569762075	2840.066917754402	2827.3406164080943	2830.9544921465535	2872.9933304949896	2858.7393318484847	2834.093618166228	2841.520139312254	2826.8109130798116	2861.9560428676477	2883.704386181633	2833.080629817282	2825.890668539062	2829.702552959644	2867.207987943949	2852.472275750578	2844.763733719472	2853.326848997815
2831.212639189278	2830.574907789825	2942.704254137751	2834.8126846893047	2858.316583917399	2826.550769408217	2861.993178229249	2943.443540245618	2854.9976757244763	2843.9779292627304	2859.8111263562205	2827.30627461113	2828.8412287768815	2839.3328049243823	2827.113885663884	2830.9544921465535	2872.4366702495045	2858.7393318484847	2833.805834237728	2840.674743683179	2826.7403257595806	2861.9560428676477	2882.4571004939885	2832.5321386405108	2825.8366198072463	2829.655085274606	2867.0355229919996	2852.472275750578	2843.8329560545862	2853.1417193858188
2831.1196059330587	2830.574907789825	2942.704254137751	2834.5994260070206	2858.316583917399	2826.5331434565005	2861.856706558409	2943.443540245618	2854.804121434237	2843.9779292627304	2859.8111263562205	2827.30627461113	2828.8412287768815	2839.0995615655484	2827.0728751752818	2830.904921570989	2871.097232045955	2858.1289708215113	2833.805834237728	2840.36008730361	2826.6537499100214	2861.5605263563525	2881.5049725082526	2832.3186982858374	2825.433338222251	2829.655085274606	2866.597709311788	2852.36439620345	2842.4281557287813	2852.4312333233424
2831.1196059330587	2830.1017887674225	2942.704254137751	2834.2626579032885	2858.0418995544433	2826.5331434565005	2861.798048954785	2943.443540245618	2854.708094453239	2843.9779292627304	2859.5794650479406	2827.30627461113	2828.5397816926034	2838.310442423074	2827.0728751752818	2830.904921570989	2870.4226804741033	2857.568008249064	2833.688841607377	2840.3391279431617	2826.6537499100214	2861.0151740497918	2880.715151242915	2831.4561394483	2825.2987803420083	2829.629733115956	2865.917615209186	2851.9910238202283	2841.8645818755	2852.130400958805
2831.1196059330587	2829.723183621725	2942.43875730102	2833.6413865011546	2857.4312064700994	2826.5331434565005	2861.6794012711807	2943.443540245618	2854.708094453239	2843.9779292627304	2859.4500726834945	2827.2287768277874	2828.3749977680636	2838.0531894520514	2827.05910092718	2830.596050947691	2870.2062211237153	2857.568008249064	2833.6360767987426	2840.1192641304424	2826.5836542243333	2860.9842813163204	2880.5909315318813	2831.4561394483	2824.551776632795	2829.4486186885047	2865.495934423887	2851.9910238202283	2839.5085143145425	2851.8152828109487
2831.007107342182	2829.531305299429	2941.6801931650334	2833.194260313148	2857.3160337032255	2826.5331434565005	2861.3277067635654	2943.443540245618	2854.659783520624	2843.9779292627304	2859.309259733406	2827.2287768277874	2828.2911745462256	2837.5756200850715	2826.745058611103	2830.596050947691	2870.2062211237153	2857.568008249064	2833.156717419646	2839.9263193567904	2826.3395172752253	2860.798237458555	2878.6188772667965	2830.4350133305206	2824.551776632795	2829.259165688121	2865.495934423887	2851.9910238202283	2838.7258465545387	2851.711357620307
2830.6928258704747	2829.531305299429	2940.8833771315767	2833.0566223085884	2856.889787985242	2826.4390025795897	2861.252210030451	2943.443540245618	2854.659783520624	2843.9779292627304	2859.309259733406	2827.149212616923	2828.2911745462256	2836.9537261399314	2826.745058611103	2830.15230359326	2870.2062211237153	2857.519632451158	2833.134619800594	2839.789425425153	2826.188530362822	2860.5827560617886	2877.0503971973912	2829.866479598022	2824.5515429713287	2829.259165688121	2865.3926357156683	2851.9764028325294	2838.7258465545387	2851.10442614129
2830.449459711327	2829.531305299429	2940.182087930394	2832.874477470446	2856.5402358432643	2826.4390025795897	2860.1875394441545	2943.443540245618	2854.6534739775475	2843.9779292627304	2859.0735047866115	2826.876396484726	2828.1801346983766	2836.4158726330816	2826.745058611103	2830.0893476152282	2870.2062211237153	2857.519632451158	2833.0774103483877	2839.0210273848234	2825.8806913547023	2860.5827560617886	2875.64089233473	2829.589653487777	2824.405294240278	2829.259165688121	2864.972074687639	2851.9764028325294	2838.5058082717846	2850.3341282755405
2830.1962397162106	2829.3710056785408	2940.182087930394	2832.176865113915	2856.1276202891013	2826.4390025795897	2859.425628238288	2943.3802621009	2854.211637031878	2843.9779292627304	2858.807967028767	2826.719514308872	2827.618605750977	2835.827097733746	2826.4387985936633	2829.55745643096	2869.7673529326025	2857.504820817661	2832.2381332332125	2837.911553205994	2825.836008424905	2860.5827560617886	2875.0534755261037	2829.2556444467427	2824.2264267508117	2829.259165688121	2864.501956293535	2851.9764028325294	2838.203349766297	2850.2533273697886
2830.0928018290033	2829.3710056785408	2940.182087930394	2831.9544514047307	2855.6848149441207	2826.4390025795897	2858.6774579718804	2942.6579083312436	2854.031264808814	2843.9779292627304	2858.3719083866695	2826.719514308872	2827.618605750977	2834.9795827973157	2826.4387985936633	2829.55745643096	2868.9451232999395	2856.9007495746055	2831.6178006817413	2837.8026988877714	2825.623297162185	2860.5827560617886	2874.5537764451187	2829.1947204435237	2824.089589148809	2829.259165688121	2864.451460361819	2851.7990066903963	2836.9745818073184	2850.193991262787
2829.896892332321	2829.3710056785408	2940.182087930394	2831.8500572934176	2854.1530280485667	2826.1517649730563	2858.6774579718804	2942.325646979007	2853.4486203051265	2843.9779292627304	2858.117123949314	2826.719514308872	2827.618605750977	2834.6375138333538	2826.3081523122746	2829.52468445252	2868.727637134772	2856.703174982146	2831.1660591295126	2837.8026988877714	2825.22690602834	2860.5827560617886	2873.9908904017475	2829.033763443219	2824.061060698501	2829.2446859276774	2863.858127138696	2851.7990066903963	2836.441878313415	2850.075275579484
2829.6770362717075	2829.3710056785408	2940.182087930394	2831.8500572934176	2852.945984878541	2825.91880231746	2858.6774579718804	2941.2567942275978	2853.329214233805	2843.9779292627304	2858.0600748903644	2826.719514308872	2827.618605750977	2834.4298573168917	2826.047071911207	2829.52468445252	2868.4448368274557	2856.3621912034414	2830.4937759955405	2837.8026988877714	2825.22690602834	2860.473593908948	2872.819387254095	2828.3268698726633	2823.9602349957527	2829.0929954386147	2863.7877841712484	2851.5104036585712	2835.9800178963933	2849.9228548813744
2829.285777968376	2829.3710056785408	2940.182087930394	2831.8500572934176	2852.945984878541	2825.909115320929	2858.5394568425895	2940.48207227027	2853.1287431088895	2843.9071541995754	2858.0600748903644	2826.719514308872	2827.618605750977	2833.2166426343674	2826.047071911207	2829.52468445252	2868.4413525820933	2856.3621912034414	2830.4937759955405	2837.8026988877714	2825.22690602834	2860.3221981714655	2871.7551549361024	2828.086404904416	2823.9602349957527	2828.862743193534	2863.7877841712484	2851.4311875182334	2835.9685826105874	2848.8473528911677
2828.942881380827	2829.3710056785408	2940.182087930394	2831.8500572934176	2852.8661124461514	2825.7729738536555	2858.5394568425895	2940.48207227027	2853.1287431088895	2843.1933721517075	2858.0600748903644	2826.7045071864586	2827.618605750977	2832.6871201608365	2826.047071911207	2829.311269802093	2867.6655128786006	2856.3621912034414	2830.381001965844	2837.790500495308	2825.196736876861	2860.3221981714655	2870.582420773789	2827.9811972969155	2823.9602349957527	2828.862743193534	2863.6344213710977	2851.4311875182334	2835.801634791637	2848.632561561549
2828.942881380827	2829.3710056785408	2940.182087930394	2831.8098417813044	2852.294240582584	2825.630028144852	2858.267976526531	2939.430132225215	2853.1287431088895	2843.142527207528	2858.0600748903644	2826.647924501849	2827.618605750977	2832.220024263672	2826.047071911207	2829.311269802093	2867.3969152884933	2856.292765224507	2830.381001965844	2837.725207053748	2825.196736876861	2860.3221981714655	2869.929797998818	2827.9680209052112	2823.9602349957527	2828.3712215680594	2863.6344213710977	2851.3940606228116	2835.3554785163706	2848.2347615958624
2828.8998756414308	2829.271805698859	2940.1610232276184	2831.531840914051	2851.8267202766256	2825.630028144852	2857.875654856936	2938.544056239148	2853.1287431088895	2843.142527207528	2858.0600748903644	2826.647924501849	2827.618605750977	2831.9385318970726	2826.047071911207	2829.311269802093	2867.3969152884933	2855.855432687162	2829.926542147596	2837.709428689611	2825.1757203051034	2860.3221981714655	2868.796342797965	2827.703988886143	2823.9602349957527	2828.350920665136	2863.032359730898	2851.3940606228116	2835.1016549142805	2848.2347615958624
2828.8998756414308	2829.271805698859	2940.1610232276184	2830.7455908700886	2850.6933517898133	2825.6181805847878	2857.192937234618	2937.63678588416	2852.9038518858974	2843.142527207528	2857.785447406348	2826.306530994542	2827.618605750977	2831.4594599347092	2825.938897470587	2829.2970697150627	2867.336227618799	2855.855432687162	2829.7124061918134	2836.845880497812	2825.1266562629808	2860.3221981714655	2868.4187418001547	2827.703988886143	2823.9602349957527	2828.350920665136	2862.9215727666565	2851.3940606228116	2834.796288802324	2848.2347615958624
2828.8998756414308	2829.271805698859	2940.1610232276184	2830.648853515508	2850.5006518372625	2825.6181805847878	2857.192937234618	2935.951723597616	2852.58877634916	2843.136975141803	2857.4426162060145	2826.306530994542	2827.6027615855232	2830.7621179087073	2825.711429067213	2829.0917252838267	2866.827587325198	2855.5142246089845	2829.7124061918134	2836.566770080836	2825.1266562629808	2860.3221981714655	2868.1145266157732	2827.5233296822216	2823.7595786466327	2828.2616005364234	2862.6163573413296	2851.3591087673253	2834.475950054971	2847.841129505504
2828.8998756414308	2829.271805698859	2940.1610232276184	2830.3736884943955	2849.916982810683	2825.6176625557064	2857.152465298615	2935.951723597616	2852.528162449185	2842.9775948232427	2856.94256079102	2826.306530994542	2827.3215426209986	2830.1098552404337	2825.6029078176557	2828.8346078984437	2866.3405402189574	2855.5142246089845	2829.2316166414435	2836.2033571527104	2824.8835936310866	2860.209311848488	2867.7681747439974	2827.0747557548016	2823.7595786466327	2827.9117560245863	2862.493624296058	2851.0261715935244	2834.0652115802886	2847.2516955907104
2828.8998756414308	2829.271805698859	2940.1610232276184	2829.8800770667003	2849.8878681560955	2825.4348032328207	2857.152465298615	2935.625576669494	2852.0599299676105	2842.9775948232427	2856.4838175042078	2826.306530994542	2827.113701541963	2830.0315939298885	2825.4373520992203	2828.8346078984437	2865.7097331524274	2855.3047482509846	2829.2316166414435	2836.156201624747	2824.8835936310866	2860.209311848488	2867.169134533124	2826.6834081348743	2823.7595786466327	2827.3092262487075	2862.3742985544277	2850.7670853083914	2833.693596175507	2846.430418982094
2828.8998756414308	2829.107520406569	2940.1610232276184	2829.8800770667003	2849.784448131714	2825.4348032328207	2857.0467353723798	2935.362738005121	2851.7644260491656	2842.9775948232427	2856.2983865123306	2826.306530994542	2826.91436891693	2830.0315939298885	2825.226513422533	2828.8346078984437	2864.965275662883	2855.2286430034637	2829.003944460218	2835.8272421790853	2824.8835936310866	2859.805817816526	2867.129875578432	2826.6834081348743	2823.7595786466327	2827.3092262487075	2862.1350469096233	2850.7670853083914	2833.237945450325	2846.297684728876
2828.897573638363	2828.929030663424	2940.1610232276184	2829.7250765878334	2849.383556384122	2825.4348032328207	2856.6805556557497	2935.0559288514755	2851.5758591077947	2842.9775948232427	2856.2701204207633	2826.306530994542	2826.91436891693	2830.0315939298885	2824.802838004244	2828.8346078984437	2864.9309701035177	2854.98717068682	2829.003944460218	2835.657021257475	2824.8835936310866	2859.805817816526	2866.3436653632248	2826.4295150981493	2823.7595786466327	2827.3092262487075	2861.6127732710956	2850.597240809179	2832.7284302926505	2845.634905246276
2828.897573638363	2828.3941997148686	2940.1610232276184	2829.7250765878334	2849.3512827410204	2825.4348032328207	2856.2643678743825	2934.7920927055106	2851.5758591077947	2842.9775948232427	2856.2701204207633	2826.306530994542	2826.4953882756154	2830.0315939298885	2824.802838004244	2828.8346078984437	2864.374996855021	2854.98717068682	2828.5761941078617	2835.657021257475	2824.8835936310866	2859.805817816526	2865.2652415583602	2826.2839286065696	2823.7595786466327	2827.3092262487075	2861.6127732710956	2850.597240809179	2831.6831041572755	2845.634905246276
2828.5878936533836	2827.9468553933384	2940.1610232276184	2829.7250765878334	2849.3031170722597	2825.434752432652	2855.9696990532275	2933.779864140661	2851.5758591077947	2842.9775948232427	2856.1055818497803	2826.306530994542	2826.2190534704255	2830.0315939298885	2824.727388710676	2828.8346078984437	2864.374996855021	2854.98717068682	2827.9280525938057	2835.657021257475	2824.8835936310866	2859.805817816526	2864.9550762193026	2826.2839286065696	2823.7595786466327	2827.3092262487075	2861.6127732710956	2850.597240809179	2831.371644847744	2845.634905246276
2828.5878936533836	2827.7973386326544	2940.1610232276184	2829.7250765878334	2849.059286235975	2825.434752432652	2855.883739651424	2933.7584539367053	2851.5758591077947	2842.9775948232427	2856.1055818497803	2826.306530994542	2826.092166006042	2830.0315939298885	2824.4679058463385	2828.8346078984437	2864.374996855021	2854.797204473774	2827.9280525938057	2835.439519324231	2824.8835936310866	2859.805817816526	2864.1084168986245	2826.2839286065696	2823.7595786466327	2827.3092262487075	2861.579983700928	2850.597240809179	2831.069398137561	2845.634905246276
2828.5741476919284	2827.411144673242	2940.1610232276184	2829.7250765878334	2849.059286235975	2825.434752432652	2855.876198586691	2933.6938571398473	2851.4801465938945	2842.9775948232427	2855.9315210302866	2826.306530994542	2826.092166006042	2830.0315939298885	2824.4679058463385	2828.8346078984437	2864.374996855021	2854.7591402850476	2827.6026215060965	2834.781564834268	2824.8835936310866	2859.805817816526	2863.3500498285516	2826.2387191079342	2823.7595786466327	2827.3092262487075	2861.579983700928	2850.597240809179	2830.684114265151	2845.634905246276
2828.5741476919284	2827.1502606045824	2940.1610232276184	2829.7250765878334	2849.059286235975	2825.434752432652	2855.3272256543974	2933.5968001030255	2851.4801465938945	2842.903992974034	2855.7489142099607	2826.306530994542	2826.0231843003085	2830.0315939298885	2824.4679058463385	2828.8346078984437	2863.574380136359	2854.4313675982476	2827.6026215060965	2834.774633974178	2824.8835936310866	2859.805817816526	2862.5236075634416	2825.9204914167694	2823.7595786466327	2827.3092262487075	2861.413331619749	2850.597240809179	2830.684114265151	2845.127437088048
2828.5741476919284	2826.619324551834	2940.1610232276184	2829.7250765878334	2849.0208590221514	2825.434752432652	2854.955166297481	2933.1973096482957	2851.4801465938945	2842.903992974034	2855.37649399708	2826.306530994542	2826.0231843003085	2830.0315939298885	2824.4679058463385	2828.8346078984437	2863.528115703217	2854.4313675982476	2827.4321977517143	2834.2254941292645	2824.848992677153	2859.805817816526	2862.2748839868086	2825.6801874733687	2823.7595786466327	2827.013130678477	2861.14608167503	2850.597240809179	2830.684114265151	2845.127437088048
2828.5741476919284	2826.6113332032737	2940.1610232276184	2829.7250765878334	2849.0208590221514	2825.434752432652	2854.955166297481	2932.6929387899054	2851.103801465594	2842.903992974034	2855.202979340649	2826.2798442705716	2826.0231843003085	2830.013727039386	2824.4679058463385	2828.8346078984437	2863.2669799374244	2854.2745801528363	2827.2422895477152	2833.8981118388538	2824.848992677153	2859.805817816526	2862.0855678720063	2825.4633457088935	2823.7595786466327	2826.612068283871	2861.0786971071752	2850.597240809179	2830.684114265151	2844.7350974606275
2828.3770577356054	2826.5639968264204	2940.1610232276184	2829.7250765878334	2849.0208590221514	2825.434752432652	2854.955166297481	2932.6929387899054	2851.092854529693	2842.903992974034	2855.0659739480125	2826.2798442705716	2826.0231843003085	2829.7764102267265	2824.4679058463385	2828.8346078984437	2862.7846537410014	2854.233715581491	2826.8270363678125	2833.89293717132	2824.848992677153	2859.805817816526	2860.8767193983113	2825.4633457088935	2823.7595786466327	2826.274058972982	2860.763064942557	2850.597240809179	2830.684114265151	2844.43111710738
2828.3770577356054	2826.5639968264204	2940.1610232276184	2829.7250765878334	2849.0208590221514	2825.434752432652	2854.671664492141	2932.6111508905315	2850.879682849324	2842.903992974034	2855.0160405907723	2826.1368629187796	2825.927746364935	2829.603355595934	2824.4679058463385	2828.8346078984437	2862.2726426703593	2853.832988221924	2826.7221276939317	2833.89293717132	2824.848992677153	2859.751886523361	2854.6902244478174	2825.4073165388027	2823.7595786466327	2826.274058972982	2860.763064942557	2850.597240809179	2830.684114265151	2844.4075071662605
2828.2760773420523	2826.5639968264204	2940.1610232276184	2829.7250765878334	2849.0208590221514	2825.434752432652	2854.671664492141	2932.6111508905315	2850.562580218922	2842.9019982589766	2855.0160405907723	2826.1368629187796	2825.8040188474756	2828.9134145271173	2824.4679058463385	2828.8346078984437	2862.1540637318694	2853.832988221924	2826.6512468246533	2833.8780485843677	2824.8092327394797	2859.751886523361	2854.316959438234	2824.940588544023	2823.7595786466327	2826.274058972982	2860.700624892978	2850.597240809179	2830.684114265151	2844.049599751283
2828.138681977865	2826.5639968264204	2940.1610232276184	2829.7061791359456	2849.0208590221514	2825.434752432652	2854.671664492141	2932.480538952723	2849.791576147032	2842.7419892579564	2854.720624961104	2825.9305719548734	2825.8040188474756	2828.7855476763007	2824.4679058463385	2828.8346078984437	2862.1540637318694	2853.746640415848	2826.411774510379	2833.8780485843677	2824.8092327394797	2859.751886523361	2853.721336074722	2824.940588544023	2823.7595786466327	2826.274058972982	2860.157218812374	2850.597240809179	2830.1968384319675	2844.049599751283
2827.4366243436725	2826.522511813504	2940.0212598683174	2829.7061791359456	2848.968682049517	2825.434752432652	2854.617229059144	2932.480538952723	2849.791576147032	2842.7419892579564	2854.654854238043	2825.9305719548734	2825.8040188474756	2828.3702219579486	2824.4679058463385	2828.8346078984437	2862.1540637318694	2853.746640415848	2826.129643853009	2833.8780485843677	2824.8092327394797	2859.751886523361	2853.4105040786812	2824.940588544023	2823.7595786466327	2826.274058972982	2860.013059548799	2850.597240809179	2829.836407844939	2844.0092906766627
2827.219389217193	2826.522511813504	2940.0212598683174	2829.669678744867	2848.968682049517	2825.434752432652	2854.617229059144	2932.480538952723	2849.6312213556657	2842.7419892579564	2854.617072934647	2825.9305719548734	2825.8040188474756	2828.119772843114	2824.4679058463385	2828.8346078984437	2862.1540637318694	2853.664513645472	2826.129643853009	2833.8780485843677	2824.8092327394797	2859.751886523361	2853.4105040786812	2824.8493611648832	2823.7595786466327	2826.274058972982	2860.013059548799	2850.597240809179	2829.8241739015393	2842.994118620562
2827.219389217193	2826.191164103369	2940.0212598683174	2829.209383800115	2848.8862344636536	2825.434752432652	2854.5011817623918	2932.3471228123726	2849.6177629600397	2842.7391954468553	2854.4539637793805	2825.9305719548734	2825.8040188474756	2827.9426003629533	2824.445390105451	2828.8346078984437	2862.1540637318694	2853.6011097938845	2826.129643853009	2833.8780485843677	2824.8092327394797	2859.699956294126	2853.4105040786812	2824.8493611648832	2823.7595786466327	2826.274058972982	2859.9316019270905	2850.597240809179	2829.8241739015393	2842.3326414943563
2827.219389217193	2826.013469029819	2939.919812390494	2829.209383800115	2848.5476649720454	2825.434752432652	2854.5011817623918	2932.1722652676476	2849.4172028631656	2842.7391954468553	2853.917880498484	2825.9305719548734	2825.8040188474756	2827.706319211699	2824.445390105451	2828.8346078984437	2862.1540637318694	2853.436551898318	2826.10439618834	2833.696778725545	2824.7028677671005	2859.699956294126	2853.284577463161	2824.8149382317865	2823.7595786466327	2826.274058972982	2859.8186179407157	2850.597240809179	2829.8241739015393	2841.457432818582
2827.219389217193	2826.009986523572	2938.884150445115	2829.057042109704	2847.9751581433065	2825.434752432652	2854.5011817623918	2931.9767546166213	2849.240320447018	2842.7391954468553	2853.6670892774114	2825.9305719548734	2825.8040188474756	2827.339938797087	2824.445390105451	2828.8346078984437	2862.1540637318694	2853.422954619328	2826.10439618834	2833.314384379202	2824.7028677671005	2859.6683413504643	2853.278492852968	2824.671925078107	2823.7595786466327	2826.2656644983	2859.5951551643107	2850.597240809179	2829.818106052933	2840.6051938160617
2827.219389217193	2825.9774889430473	2938.3551002029903	2829.057042109704	2847.840553743223	2825.417446453711	2854.3429448643133	2931.0826891265756	2848.758488538084	2842.703346375414	2853.3453449375684	2825.9305719548734	2825.8040188474756	2827.1375704256443	2824.445390105451	2828.6761512904404	2862.1540637318694	2853.2449428839327	2826.10439618834	2833.314384379202	2824.657125211771	2859.3901136966	2852.407216692664	2824.671925078107	2823.7595786466327	2826.2656644983	2859.2624310142864	2850.597240809179	2829.818106052933	2840.550117135921
2827.219389217193	2825.7975956739324	2937.967466053535	2828.7656926127484	2847.7493736262345	2825.417446453711	2854.3429448643133	2930.615155647758	2848.651092389899	2842.6741091044537	2852.9390091016494	2825.9305719548734	2825.8040188474756	2827.0810073037287	2824.445390105451	2828.6761512904404	2862.1540637318694	2853.183172778161	2826.10439618834	2833.314384379202	2824.4808218562202	2859.208768634659	2852.1083972079346	2824.671925078107	2823.7595786466327	2826.2656644983	2859.2624310142864	2850.594265381578	2829.818106052933	2840.1643365913037
2827.219389217193	2825.741334040765	2937.629728872821	2828.7656926127484	2847.7493736262345	2825.417446453711	2854.1753726199877	2930.615155647758	2848.412123629898	2842.6068925645445	2852.2395276421853	2825.9305719548734	2825.8040188474756	2827.0810073037287	2824.142309027505	2828.4660796367857	2861.9160015454454	2853.183172778161	2826.10439618834	2833.314384379202	2824.4808218562202	2859.077617348649	2851.857939666195	2824.671925078107	2823.7595786466327	2826.218271603875	2859.2624310142864	2850.594265381578	2829.818106052933	2839.841718510682
2827.219389217193	2825.7019999564586	2937.629728872821	2828.494945440877	2847.7493736262345	2825.3583367301926	2854.1753726199877	2930.615155647758	2847.8605167721535	2842.5171586978877	2852.101568864872	2825.844878867966	2825.8040188474756	2827.0810073037287	2824.142309027505	2828.4660796367857	2861.5173133856133	2852.9276702582474	2826.10439618834	2833.232732279109	2824.4808218562202	2859.077617348649	2851.3777286461454	2824.671925078107	2823.7595786466327	2826.218271603875	2859.2624310142864	2850.4569424482975	2829.818106052933	2839.488508559489
2827.219389217193	2825.520514263352	2937.629728872821	2828.494945440877	2847.7493736262345	2825.2269012166926	2854.1753726199877	2930.325208905623	2847.702379359542	2842.4866878882276	2852.101568864872	2825.844878867966	2825.7796794832257	2827.0810073037287	2824.142309027505	2828.4660796367857	2861.091020471553	2852.8727508372335	2826.10439618834	2833.232732279109	2824.4808218562202	2859.077617348649	2850.6684432305183	2824.5689834867558	2823.7595786466327	2826.218271603875	2859.2624310142864	2850.4569424482975	2829.557971413848	2839.488508559489
2827.219389217193	2825.520514263352	2937.629728872821	2828.438260548675	2847.7493736262345	2825.0436804516085	2854.1569813229958	2930.2741940756987	2847.268479674175	2842.132992983975	2852.101568864872	2825.844878867966	2825.583240559491	2827.0810073037287	2824.142309027505	2828.4660796367857	2860.9924505220597	2852.736291592844	2826.0422465715915	2833.232732279109	2824.4808218562202	2858.8881795990255	2850.493328132786	2824.5689834867558	2823.7595786466327	2826.218271603875	2859.2624310142864	2850.3320661056955	2829.3260704220284	2839.488508559489
2827.219389217193	2825.1647986217636	2937.629728872821	2828.175612477511	2847.676378997975	2824.897337926286	2853.519599372947	2929.879944823222	2846.9602842553877	2842.132992983975	2852.101568864872	2825.844878867966	2825.299689665429	2827.0810073037287	2824.142309027505	2828.321191214042	2860.9924505220597	2852.698995194535	2826.0422465715915	2833.232732279109	2824.4808218562202	2858.8881795990255	2850.234378744481	2824.5689834867558	2823.7595786466327	2826.218271603875	2859.2624310142864	2850.3320661056955	2829.3260704220284	2839.4474769751205
2827.219389217193	2825.0043507427613	2937.629728872821	2828.175612477511	2847.085162219349	2824.897337926286	2853.3533294090557	2929.879944823222	2846.8057837933643	2842.132992983975	2852.101568864872	2825.844878867966	2824.9746061114524	2827.0810073037287	2824.142309027505	2828.321191214042	2860.9924505220597	2852.4405280965148	2825.997704040329	2833.232732279109	2824.4808218562202	2858.8881795990255	2850.1498131230496	2824.5689834867558	2823.7595786466327	2826.218271603875	2859.2624310142864	2850.3320661056955	2829.072568377597	2839.4474769751205
2827.219389217193	2824.773534405639	2937.629728872821	2828.105461591938	2846.830417024685	2824.849939537709	2853.1763514883146	2929.879944823222	2846.7350188854225	2842.132992983975	2852.101568864872	2825.844878867966	2824.8300868224323	2827.06931009178	2824.142309027505	2828.321191214042	2860.9924505220597	2852.3450045260724	2825.997704040329	2833.1831262960995	2824.4808218562202	2858.8881795990255	2849.9480084737697	2824.5689834867558	2823.7595786466327	2826.218271603875	2859.2624310142864	2850.3320661056955	2828.491734427955	2839.4474769751205
2827.219389217193	2824.773534405639	2937.629728872821	2828.105461591938	2846.830417024685	2824.849939537709	2853.1763514883146	2929.879944823222	2846.545163486702	2842.132992983975	2851.830256205033	2825.844878867966	2824.7119604872673	2827.06931009178	2824.142309027505	2828.321191214042	2860.9924505220597	2852.2143822623243	2825.7765792645964	2833.0490239753144	2824.4808218562202	2858.8881795990255	2849.9480084737697	2824.5689834867558	2823.7595786466327	2826.218271603875	2859.2624310142864	2850.3320661056955	2828.327922331345	2839.4258588484913
2827.219389217193	2824.7097834160886	2937.629728872821	2828.105461591938	2846.5798002960037	2824.849939537709	2852.9451993621346	2929.879944823222	2846.545163486702	2842.132992983975	2851.830256205033	2825.844878867966	2824.7119604872673	2827.06931009178	2824.142309027505	2828.321191214042	2860.991176764842	2852.0077911521157	2825.768031532098	2833.022846877173	2824.456131159796	2858.8881795990255	2849.684540168489	2824.474059600115	2823.7595786466327	2826.218271603875	2859.2624310142864	2850.3320661056955	2828.1995388652654	2839.4258588484913
2827.219389217193	2824.7097834160886	2937.629728872821	2827.723399899153	2846.5798002960037	2824.6863369480106	2852.9451993621346	2929.879944823222	2846.2679701374764	2842.132992983975	2851.830256205033	2825.830457423944	2824.7119604872673	2827.06931009178	2824.142309027505	2828.2985120581916	2860.7213463832454	2851.847844864675	2825.7346027837757	2833.022846877173	2824.456131159796	2858.8881795990255	2849.618540814607	2824.474059600115	2823.7595786466327	2826.218271603875	2859.2624310142864	2850.3320661056955	2828.1396441300794	2839.4258588484913
2827.219389217193	2824.7097834160886	2937.629728872821	2827.617561607354	2846.5798002960037	2824.5847561327987	2852.9451993621346	2929.879944823222	2846.1384005172204	2842.0011765495874	2851.830256205033	2825.830457423944	2824.7119604872673	2827.06931009178	2824.142309027505	2828.148923741946	2860.492704917678	2851.610555108926	2825.5165376996774	2832.9965558415092	2824.456131159796	2858.8133250128385	2849.618540814607	2824.3601019716616	2823.7595786466327	2826.2177074129972	2859.2624310142864	2850.3320661056955	2827.893320448352	2839.4258588484913
2827.219389217193	2824.7097834160886	2937.629728872821	2827.5904995657365	2846.4948457567566	2824.5847561327987	2852.9451993621346	2929.879944823222	2846.1353599970093	2842.0011765495874	2851.574226437298	2825.830457423944	2824.6914588798777	2827.06931009178	2824.142309027505	2828.148923741946	2860.4484915647163	2851.5955712556843	2825.5165376996774	2832.9965558415092	2824.456131159796	2858.8133250128385	2849.618540814607	2824.3601019716616	2823.703469618701	2826.194761433679	2859.2624310142864	2850.3320661056955	2827.542423451006	2839.4258588484913
2827.219389217193	2824.7097834160886	2937.629728872821	2827.5904995657365	2846.4948457567566	2824.2327017211032	2852.9451993621346	2929.879944823222	2845.917755754442	2842.0011765495874	2851.574226437298	2825.830457423944	2824.5358855101504	2827.06931009178	2824.142309027505	2828.148923741946	2860.3687844517103	2851.5955712556843	2825.4165630833895	2832.9275989155894	2824.456131159796	2858.8133250128385	2849.4807591851395	2824.330049172625	2823.5800391347193	2826.194761433679	2859.2624310142864	2850.3320661056955	2827.5366472179626	2839.4258588484913
2827.219389217193	2824.7097834160886	2937.629728872821	2827.5904995657365	2846.4827098653777	2824.2327017211032	2852.6677076491956	2929.879944823222	2845.7097210416355	2842.0011765495874	2851.574226437298	2825.830457423944	2824.5358855101504	2827.06931009178	2824.142309027505	2828.148923741946	2860.3687844517103	2851.457279833082	2825.4165630833895	2832.5850121546255	2824.456131159796	2858.8133250128385	2848.9939191616677	2824.330049172625	2823.577704579912	2826.194761433679	2859.2624310142864	2850.3320661056955	2827.247718902746	2839.4258588484913
2827.219389217193	2824.7097834160886	2937.629728872821	2827.5904995657365	2846.3212278033893	2824.2327017211032	2852.540042306218	2929.879944823222	2845.550395823154	2842.0011765495874	2851.574226437298	2825.830457423944	2824.402644751112	2827.06931009178	2824.142309027505	2828.096875767543	2859.9329265675833	2851.3663420755747	2825.4165630833895	2832.3997967280616	2824.456131159796	2858.8133250128385	2848.646337455546	2824.284040042266	2823.577704579912	2826.194761433679	2859.2624310142864	2850.3320661056955	2827.247718902746	2839.4258588484913
2827.219389217193	2824.7097834160886	2937.399185119202	2827.5904995657365	2845.950210302441	2824.2155394174397	2852.3431006396117	2929.879944823222	2845.485225938111	2842.0011765495874	2851.574226437298	2825.830457423944	2824.402644751112	2826.5434277795994	2824.142309027505	2828.019093870765	2859.9329265675833	2851.230547374221	2825.354921197319	2832.3997967280616	2824.456131159796	2858.8133250128385	2848.646337455546	2824.284040042266	2823.510948244816	2826.194761433679	2859.2624310142864	2850.3320661056955	2827.247718902746	2839.4258588484913
2827.219389217193	2824.7097834160886	2936.8065815176124	2827.5904995657365	2845.5993257111127	2824.2022587208126	2852.2787366024236	2929.879944823222	2845.4316556113527	2842.0011765495874	2851.544743944978	2825.830457423944	2824.402644751112	2826.5434277795994	2824.142309027505	2827.6621496661674	2859.5829352771043	2851.229507957902	2825.354921197319	2832.2847350120637	2824.456131159796	2858.8133250128385	2848.6115112645666	2824.284040042266	2823.3227526721103	2826.194761433679	2859.2624310142864	2850.3320661056955	2827.247718902746	2839.4258588484913
2827.219389217193	2824.7097834160886	2936.4921708904967	2827.5904995657365	2845.463413566642	2824.2022587208126	2852.0183047935043	2929.879944823222	2845.2843807133468	2842.0011765495874	2851.405352092319	2825.830457423944	2824.402644751112	2826.5434277795994	2824.142309027505	2827.3145914751462	2859.5829352771043	2851.1706192112015	2825.3335611631123	2831.9711936096687	2824.456131159796	2858.8133250128385	2848.366445681367	2824.2285088057715	2823.115862831354	2826.194761433679	2859.2624310142864	2850.3320661056955	2827.247718902746	2839.4258588484913
2827.219389217193	2824.7097834160886	2936.3480861258595	2827.5904995657365	2845.394814513097	2824.2022587208126	2852.0183047935043	2929.879944823222	2845.2843807133468	2842.0011765495874	2851.405352092319	2825.830457423944	2824.402644751112	2826.5434277795994	2824.142309027505	2826.831539963402	2859.4953082058883	2851.044823761814	2825.3335611631123	2831.811743631779	2824.456131159796	2858.8133250128385	2848.05990220436	2824.2285088057715	2822.986905570715	2826.194761433679	2859.2624310142864	2850.3320661056955	2827.226281104305	2839.4258588484913
2827.219389217193	2824.7097834160886	2936.0001818408496	2827.5904995657365	2845.1695697776076	2824.2022587208126	2852.000979117563	2929.8524267450316	2845.2505773184516	2842.0011765495874	2851.2729914072715	2825.830457423944	2824.402644751112	2826.377702386199	2824.142309027505	2826.831539963402	2859.4631533444426	2850.8424111189693	2825.2134887966054	2831.811743631779	2824.456131159796	2858.7759368027346	2847.898300298345	2824.2285088057715	2822.986905570715	2826.194761433679	2859.2624310142864	2850.3320661056955	2826.971265957276	2839.367936424209
2827.219389217193	2824.509172143472	2935.9493044069677	2827.5904995657365	2845.045100436824	2824.2022587208126	2851.919603394148	2929.84321390598	2845.2505773184516	2842.0011765495874	2851.094994654381	2825.830457423944	2824.402644751112	2826.377702386199	2824.142309027505	2826.7588989192027	2858.843873511186	2850.754243537701	2825.2134887966054	2831.802523756282	2824.456131159796	2858.7759368027346	2847.014495607766	2824.2285088057715	2822.986905570715	2826.194761433679	2859.2019404230236	2850.3320661056955	2826.616613772808	2839.3303934378214
2827.219389217193	2824.509172143472	2935.9493044069677	2827.5904995657365	2844.989644120327	2824.2022587208126	2851.758835067395	2929.84321390598	2845.2505773184516	2842.0011765495874	2851.075268894393	2825.830457423944	2824.402644751112	2826.377702386199	2823.9852991957173	2826.638556133867	2858.6381620170305	2850.4484706784165	2825.1825050771195	2831.802523756282	2824.456131159796	2858.7759368027346	2846.633930216288	2824.2285088057715	2822.986905570715	2826.194761433679	2859.0159361687442	2850.3320661056955	2826.3675797330957	2839.3303934378214
2827.219389217193	2824.509172143472	2935.9006885464296	2827.5904995657365	2844.8217848156237	2824.2022587208126	2851.758835067395	2929.84321390598	2845.232672003276	2842.0011765495874	2851.022070745573	2825.830457423944	2824.402644751112	2826.377702386199	2823.9852991957173	2826.638556133867	2858.559833084561	2850.368268574991	2825.1825050771195	2831.802523756282	2824.456131159796	2858.7759368027346	2846.212223691248	2824.2285088057715	2822.986905570715	2825.9844523810893	2858.383951782293	2850.3320661056955	2826.1157485811405	2839.2474153459775
2827.219389217193	2824.509172143472	2935.9006885464296	2827.5904995657365	2844.7884850333767	2824.1237781178056	2851.758835067395	2929.84321390598	2845.127536963802	2842.0011765495874	2850.896603593634	2825.830457423944	2824.402644751112	2826.293932625153	2823.9637240582597	2826.638556133867	2858.1731274195827	2850.2831650037715	2825.1101324901133	2831.802523756282	2824.456131159796	2858.7759368027346	2845.8572742029232	2824.2285088057715	2822.986905570715	2825.9645890831343	2857.9593688777945	2850.3320661056955	2826.1157485811405	2838.847204950356
2827.219389217193	2824.509172143472	2935.502436586017	2827.5904995657365	2844.7611335127567	2824.1090473127974	2851.4449367960406	2929.84321390598	2844.9814970494	2842.0011765495874	2850.66430006786	2825.830457423944	2824.337492676529	2826.0932663383996	2823.940958625679	2826.638556133867	2857.5387011414546	2850.0641694132264	2825.1101324901133	2831.802523756282	2824.456131159796	2858.7759368027346	2845.4665542804946	2824.2285088057715	2822.950383005449	2825.663624449141	2857.9593688777945	2850.3320661056955	2825.9200842051664	2838.847204950356
2827.219389217193	2824.509172143472	2935.502436586017	2827.5904995657365	2844.742700194776	2824.064512631575	2851.4449367960406	2929.59920846958	2844.9690634943036	2841.996884743734	2850.66430006786	2825.830457423944	2824.337492676529	2826.0932663383996	2823.940958625679	2826.5562716282957	2857.050896430595	2850.0641694132264	2825.1101324901133	2831.6908775076354	2824.456131159796	2858.7759368027346	2845.4665542804946	2824.2285088057715	2822.950383005449	2825.6423130884255	2857.691144060693	2850.3320661056955	2825.9200842051664	2838.847204950356
2827.219389217193	2824.509172143472	2935.502436586017	2827.5904995657365	2844.7349214628866	2824.060584100369	2851.4449367960406	2929.59920846958	2844.873063731126	2841.996884743734	2850.66430006786	2825.803758537672	2824.264119571876	2826.0932663383996	2823.940958625679	2826.5562716282957	2856.852844690394	2850.0641694132264	2825.1101324901133	2831.647134999394	2824.456131159796	2858.7174470319487	2845.4665542804946	2824.2163653241346	2822.841456070528	2825.6423130884255	2857.185566544869	2850.3320661056955	2825.6374574408183	2838.847204950356
2827.219389217193	2824.509172143472	2935.502436586017	2827.5904995657365	2844.5632011889857	2824.060584100369	2851.218673047211	2929.59920846958	2844.7694407923073	2841.996884743734	2850.66430006786	2825.803758537672	2824.264119571876	2826.0625024904675	2823.940958625679	2826.34754296281	2856.594465797821	2850.0641694132264	2824.912914844299	2831.5110899153674	2824.456131159796	2858.643748462867	2845.3363908124993	2824.2163653241346	2822.841456070528	2825.54590463729	2857.185566544869	2850.3320661056955	2825.6374574408183	2838.847204950356
2827.219389217193	2824.509172143472	2935.502436586017	2827.5904995657365	2844.486627746435	2823.8838133042736	2851.218673047211	2929.2933345397687	2844.6893314612676	2841.996884743734	2850.6486714298003	2825.803758537672	2824.264119571876	2826.0625024904675	2823.849530116907	2826.34754296281	2856.2520302287126	2850.0641694132264	2824.912914844299	2831.5110899153674	2824.456131159796	2858.643748462867	2845.1865909327335	2824.2163653241346	2822.841456070528	2825.54590463729	2857.030505063107	2850.3320661056955	2825.6374574408183	2838.7739965145474
2827.219389217193	2824.509172143472	2934.873254297235	2827.5904995657365	2844.3828348665747	2823.8838133042736	2851.218673047211	2929.2933345397687	2844.578366300367	2841.996884743734	2850.6486714298003	2825.803758537672	2824.264119571876	2825.998805104086	2823.849530116907	2826.34754296281	2856.0934377017334	2850.0641694132264	2824.912914844299	2831.5110899153674	2824.456131159796	2858.643748462867	2845.000830584223	2824.2163653241346	2822.841456070528	2825.530532190674	2857.030505063107	2850.3320661056955	2825.6374574408183	2838.7739965145474
2827.219389217193	2824.509172143472	2934.7817064068277	2827.5904995657365	2844.141247918209	2823.8838133042736	2851.218673047211	2929.2933345397687	2844.5210542063555	2841.996884743734	2850.546809181206	2825.6961888909846	2824.264119571876	2825.998805104086	2823.79720518227	2826.34754296281	2855.663976621268	2850.021027049349	2824.912914844299	2831.4798692030304	2824.456131159796	2858.643748462867	2845.000830584223	2824.2163653241346	2822.841456070528	2825.530532190674	2856.5471998289545	2850.3320661056955	2825.6374574408183	2838.7739965145474
2827.219389217193	2824.509172143472	2934.420036174708	2827.5904995657365	2844.02421885323	2823.8002629743028	2851.218673047211	2929.2933345397687	2844.444634948378	2841.996884743734	2850.546809181206	2825.6961888909846	2824.068625040469	2825.881867812216	2823.79720518227	2826.34754296281	2855.5392354503997	2850.021027049349	2824.912914844299	2831.374014243627	2824.456131159796	2858.375444325471	2845.000830584223	2824.2163653241346	2822.841456070528	2825.530532190674	2856.2997747600416	2850.3320661056955	2825.6374574408183	2838.7739965145474
2827.219389217193	2824.509172143472	2934.3514009436212	2827.5904995657365	2844.0101359762502	2823.8002629743028	2851.218673047211	2929.2933345397687	2844.057623559603	2841.996884743734	2850.1354079663424	2825.6961888909846	2824.068625040469	2825.809222572163	2823.79720518227	2826.343828185525	2855.1920449718336	2850.021027049349	2824.912914844299	2831.239968798162	2824.456131159796	2858.375444325471	2844.912130812957	2824.2163653241346	2822.841456070528	2825.530532190674	2856.119716831978	2850.2006617660554	2825.6374574408183	2838.7739965145474
2827.219389217193	2824.509172143472	2934.3514009436212	2827.556266889622	2844.0101359762502	2823.688179932166	2851.218673047211	2929.2933345397687	2843.996039086479	2841.996884743734	2850.0185678309867	2825.5925751556683	2824.068625040469	2825.6250165565375	2823.79720518227	2826.343828185525	2854.978010403237	2850.021027049349	2824.912914844299	2831.239968798162	2824.456131159796	2858.375444325471	2844.912130812957	2824.2163653241346	2822.781306383407	2825.448404288207	2856.119716831978	2850.2006617660554	2825.620855658858	2838.7739965145474
2827.219389217193	2824.509172143472	2933.485185586863	2827.360162692545	2843.8760013262126	2823.688179932166	2851.218673047211	2929.2933345397687	2843.97572605447	2841.996884743734	2850.0185678309867	2825.5925751556683	2824.068625040469	2825.4406904007324	2823.7592693952256	2826.343102104656	2854.5009390464165	2850.021027049349	2824.912914844299	2831.239968798162	2824.456131159796	2858.375444325471	2844.912130812957	2824.2163653241346	2822.577832753529	2825.448404288207	2855.977441956229	2850.2006617660554	2825.620855658858	2838.7739965145474
2827.219389217193	2824.509172143472	2933.485185586863	2827.360162692545	2843.7586624959968	2823.688179932166	2851.218673047211	2929.2933345397687	2843.650535767481	2841.996884743734	2850.0185678309867	2825.395412920837	2824.068625040469	2825.4406904007324	2823.5727982082035	2826.300054366819	2854.4401877066234	2850.021027049349	2824.912914844299	2831.109427078519	2824.456131159796	2858.375444325471	2844.912130812957	2824.2163653241346	2822.577832753529	2825.388099037804	2855.977441956229	2850.2006617660554	2825.620855658858	2838.7314925833193
2827.219389217193	2824.509172143472	2933.110072246618	2827.258050483837	2843.6796843009924	2823.688179932166	2851.218673047211	2929.0962199812875	2843.5785623804	2841.996884743734	2850.0185678309867	2825.395412920837	2824.068625040469	2825.1364260426526	2823.5727982082035	2826.164302625263	2853.8723025955483	2849.919910251958	2824.912914844299	2830.947123719795	2824.456131159796	2858.375444325471	2844.8709584242247	2824.2163653241346	2822.577832753529	2825.314490529566	2855.977441956229	2850.2006617660554	2825.620855658858	2838.7314925833193
2827.219389217193	2824.509172143472	2933.110072246618	2827.0725511530136	2843.6796843009924	2823.688179932166	2851.218673047211	2929.0962199812875	2843.513432977921	2841.996884743734	2850.0185678309867	2825.395412920837	2824.032860712733	2825.1364260426526	2823.5727982082035	2826.0587970773804	2853.8723025955483	2849.919910251958	2824.912914844299	2830.9154935056226	2824.456131159796	2858.375444325471	2844.867741136172	2824.2163653241346	2822.5473370320597	2825.314490529566	2855.9249725095615	2850.2006617660554	2825.620855658858	2838.724484108201
2827.219389217193	2824.509172143472	2932.900951535447	2827.0725511530136	2843.6796843009924	2823.688179932166	2851.218673047211	2928.9746240697177	2843.4888573575745	2841.996884743734	2850.0185678309867	2825.395412920837	2824.032860712733	2825.123929347309	2823.5727982082035	2826.0587970773804	2853.503436646848	2849.919910251958	2824.912914844299	2830.9154935056226	2824.456131159796	2858.375444325471	2844.492001567511	2824.2163653241346	2822.5473370320597	2825.314490529566	2855.836719559277	2850.2006617660554	2825.620855658858	2838.571127095878
2827.219389217193	2824.509172143472	2932.900951535447	2827.0725511530136	2843.6796843009924	2823.688179932166	2851.218673047211	2928.9746240697177	2843.3382971909778	2841.996884743734	2850.0185678309867	2825.395412920837	2824.032860712733	2825.123929347309	2823.5727982082035	2826.0287257665304	2853.503436646848	2849.919910251958	2824.912914844299	2830.9154935056226	2824.456131159796	2858.375444325471	2844.372278332726	2824.2163653241346	2822.5473370320597	2825.314490529566	2855.44146770018	2850.2006617660554	2825.620855658858	2838.571127095878
2827.219389217193	2824.509172143472	2932.7815576928206	2827.0725511530136	2843.6147308341256	2823.688179932166	2851.218673047211	2928.963172555777	2843.3382971909778	2841.996884743734	2849.8704571390654	2825.395412920837	2824.032860712733	2825.123929347309	2823.5727982082035	2825.944819892801	2853.503436646848	2849.919910251958	2824.912914844299	2830.9154935056226	2824.456131159796	2858.375444325471	2844.372278332726	2824.2163653241346	2822.5473370320597	2825.1876966213117	2855.44146770018	2850.2006617660554	2825.620855658858	2838.571127095878
2827.219389217193	2824.509172143472	2932.754815368653	2827.0725511530136	2843.533104013558	2823.688179932166	2851.218673047211	2928.963172555777	2843.3382971909778	2841.996884743734	2849.799038903807	2825.395412920837	2824.032860712733	2825.123929347309	2823.5727982082035	2825.8224568674086	2853.134970524382	2849.919910251958	2824.871524537295	2830.9154935056226	2824.456131159796	2858.375444325471	2844.224911055677	2824.2163653241346	2822.5473370320597	2825.1204733130276	2855.44146770018	2850.2006617660554	2825.620855658858	2838.571127095878
2827.219389217193	2824.509172143472	2932.754815368653	2827.0725511530136	2843.4775696317492	2823.688179932166	2851.218673047211	2928.963172555777	2843.1958817237423	2841.996884743734	2849.7647839843535	2825.395412920837	2824.032860712733	2825.123929347309	2823.5727982082035	2825.8224568674086	2853.134970524382	2849.83975187822	2824.871524537295	2830.9154935056226	2824.456131159796	2858.374238053246	2844.224911055677	2824.2163653241346	2822.5473370320597	2825.076762960771	2855.2330796241463	2850.2006617660554	2825.620855658858	2838.571127095878
2827.219389217193	2824.509172143472	2932.717814799915	2827.0725511530136	2843.2264678816473	2823.688179932166	2851.218673047211	2928.963172555777	2843.177198113276	2841.996884743734	2849.5097453955927	2825.395412920837	2824.032860712733	2825.123929347309	2823.5727982082035	2825.8224568674086	2853.134970524382	2849.83975187822	2824.871524537295	2830.902301801394	2824.456131159796	2858.3656272384205	2844.1039904803984	2824.2163653241346	2822.5473370320597	2824.9468866726743	2855.2330796241463	2850.2006617660554	2825.620855658858	2838.5143966446917
2827.219389217193	2824.509172143472	2932.717814799915	2827.0725511530136	2843.1844623425127	2823.688179932166	2851.218673047211	2928.963172555777	2843.0935540457494	2841.996884743734	2849.4517368629527	2825.395412920837	2824.032860712733	2825.035596397699	2823.5727982082035	2825.805219488222	2853.134970524382	2849.83975187822	2824.871524537295	2830.902301801394	2824.456131159796	2858.3656272384205	2844.1039904803984	2824.2163653241346	2822.5473370320597	2824.9468866726743	2855.2330796241463	2850.2006617660554	2825.620855658858	2838.5143966446917
2827.219389217193	2824.509172143472	2932.717814799915	2827.06747379598	2843.1844623425127	2823.569806989034	2851.218673047211	2928.963172555777	2843.036191090543	2841.981808360163	2849.4517368629527	2825.395412920837	2824.032860712733	2825.035596397699	2823.543082673275	2825.77228489911	2853.134970524382	2849.8166918254296	2824.871524537295	2830.902301801394	2824.456131159796	2858.3656272384205	2844.0289475331183	2824.2163653241346	2822.5473370320597	2824.9468866726743	2855.2330796241463	2850.2006617660554	2825.620855658858	2838.5143966446917
2827.219389217193	2824.509172143472	2932.717814799915	2827.013080585454	2843.153089129377	2823.35193548376	2851.218673047211	2928.963172555777	2842.6590583291895	2841.981808360163	2849.4517368629527	2825.395412920837	2824.032860712733	2825.004239839509	2823.4030954687487	2825.77228489911	2853.134970524382	2849.79264586287	2824.871524537295	2830.8637739795295	2824.456131159796	2858.3656272384205	2844.0006329781463	2824.185133678041	2822.5473370320597	2824.9468866726743	2855.1994378393183	2850.2006617660554	2825.620855658858	2838.5143966446917
2827.219389217193	2824.509172143472	2932.717814799915	2827.013080585454	2843.1118855756954	2823.35193548376	2851.1610582938683	2928.963172555777	2842.4179951911296	2841.981808360163	2849.407713572516	2825.395412920837	2824.032860712733	2824.7914249291252	2823.4030954687487	2825.77228489911	2853.134970524382	2849.79264586287	2824.871524537295	2830.8637739795295	2824.456131159796	2858.282848379851	2843.976114018873	2824.185133678041	2822.5473370320597	2824.9468866726743	2855.1994378393183	2850.2006617660554	2825.620855658858	2838.5143966446917
2827.219389217193	2824.509172143472	2932.717814799915	2826.847116103445	2843.1118855756954	2823.35193548376	2851.158779186592	2928.963172555777	2842.2242311298587	2841.981808360163	2849.266243108724	2825.2264099028434	2824.032860712733	2824.7914249291252	2823.4030954687487	2825.77228489911	2853.134970524382	2849.79264586287	2824.871524537295	2830.8637739795295	2824.456131159796	2858.282848379851	2843.5604372745865	2824.185133678041	2822.5473370320597	2824.9468866726743	2855.091892916018	2850.2006617660554	2825.620855658858	2838.5143966446917
2827.219389217193	2824.509172143472	2932.223476545201	2826.5050933814073	2843.1118855756954	2823.35193548376	2851.158779186592	2928.963172555777	2842.2242311298587	2841.981808360163	2849.251462080798	2825.2264099028434	2824.032860712733	2824.781490132156	2823.4030954687487	2825.77228489911	2853.134970524382	2849.79264586287	2824.871524537295	2830.8637739795295	2824.456131159796	2858.282848379851	2843.232914463207	2824.185133678041	2822.5473370320597	2824.9468866726743	2854.987014866731	2850.2006617660554	2825.620855658858	2838.5143966446917
2827.219389217193	2824.509172143472	2932.223476545201	2826.2057255034706	2843.1118855756954	2823.35193548376	2851.158779186592	2928.963172555777	2842.1671031617934	2841.981808360163	2848.9255155406554	2825.2264099028434	2824.032860712733	2824.745672410352	2823.4030954687487	2825.77228489911	2853.134970524382	2849.79264586287	2824.8235264805667	2830.8637739795295	2824.456131159796	2858.282848379851	2843.129009917181	2824.185133678041	2822.5473370320597	2824.9468866726743	2854.987014866731	2850.2006617660554	2825.583998801034	2838.5027188721515
2827.219389217193	2824.5008744643906	2932.223476545201	2825.8201637162606	2843.0108964243486	2823.35193548376	2851.158779186592	2928.963172555777	2842.1671031617934	2841.981808360163	2848.594824724103	2825.2264099028434	2824.032860712733	2824.745672410352	2823.401420088746	2825.77228489911	2853.134970524382	2849.79264586287	2824.8235264805667	2830.8637739795295	2824.3714670671925	2858.282848379851	2842.8743149838665	2824.1798053387647	2822.5473370320597	2824.9468866726743	2854.930982769869	2850.2006617660554	2825.583998801034	2838.4012068357806
2827.219389217193	2824.5008744643906	2932.223476545201	2825.8201637162606	2843.0108964243486	2823.35193548376	2851.0882235437043	2928.963172555777	2842.054040051503	2841.981808360163	2848.529146894621	2825.2264099028434	2824.032860712733	2824.5299381311206	2823.401420088746	2825.75498039223	2852.966324074741	2849.79264586287	2824.8235264805667	2830.8637739795295	2824.3714670671925	2858.282848379851	2842.6789398704354	2824.1798053387647	2822.5473370320597	2824.9468866726743	2854.8802498922328	2850.2006617660554	2825.583998801034	2838.4012068357806
2827.219389217193	2824.5008744643906	2932.223476545201	2825.8201637162606	2842.9631595458886	2823.35193548376	2851.0882235437043	2928.963172555777	2842.054040051503	2841.981808360163	2848.4202354462186	2825.221171826367	2824.032860712733	2824.5299381311206	2823.401420088746	2825.454640673517	2852.966324074741	2849.79264586287	2824.776924591979	2830.8637739795295	2824.3714670671925	2858.282848379851	2842.6789398704354	2824.147342511338	2822.5248976116327	2824.9468866726743	2854.853745333348	2850.2006617660554	2825.583998801034	2838.346474052577
2827.219389217193	2824.400822500148	2932.223476545201	2825.8201637162606	2842.9631595458886	2823.35193548376	2851.0882235437043	2928.963172555777	2842.054040051503	2841.9686631206387	2848.315878670821	2825.221171826367	2824.032860712733	2824.5299381311206	2823.3291958246564	2825.440931239314	2852.966324074741	2849.79264586287	2824.5052000416513	2830.8637739795295	2824.3714670671925	2857.867383154617	2842.6789398704354	2824.147342511338	2822.4955483254303	2824.889634171878	2854.7136640283334	2850.2006617660554	2825.583998801034	2838.346474052577
2827.219389217193	2824.3676774207097	2932.223476545201	2825.8201637162606	2842.9631595458886	2823.35193548376	2851.0882235437043	2928.963172555777	2842.054040051503	2841.9686631206387	2848.2907169225446	2825.221171826367	2824.032860712733	2824.5299381311206	2823.3291958246564	2825.440931239314	2852.720256071465	2849.79264586287	2824.5052000416513	2830.8637739795295	2824.3714670671925	2857.6535043238155	2842.5710321802367	2824.147342511338	2822.4765050303354	2824.889634171878	2854.7136640283334	2850.2006617660554	2825.583998801034	2838.346474052577
2827.219389217193	2824.3676774207097	2932.223476545201	2825.8201637162606	2842.9631595458886	2823.28331581291	2851.0799787170504	2928.963172555777	2842.018452735093	2841.9686631206387	2848.2907169225446	2825.221171826367	2824.032860712733	2824.5299381311206	2823.276117363463	2825.440931239314	2852.4846659413497	2849.79264586287	2824.221854808212	2830.8637739795295	2824.3714670671925	2857.5010517589203	2842.3944838505563	2824.147342511338	2822.4765050303354	2824.889634171878	2854.6225058166815	2850.189522001146	2825.583998801034	2838.341339955687
2827.219389217193	2824.3676774207097	2932.223476545201	2825.8201637162606	2842.9631595458886	2823.28331581291	2851.06371930993	2928.963172555777	2842.018452735093	2841.8257882024513	2848.2158494416917	2825.221171826367	2824.032860712733	2824.36512659184	2823.276117363463	2825.440931239314	2852.4155520600075	2849.79264586287	2824.221854808212	2830.8637739795295	2824.3714670671925	2857.5010517589203	2842.38658810285	2824.147342511338	2822.4765050303354	2824.889634171878	2854.6225058166815	2850.189522001146	2825.5243688423852	2838.312635476381
2827.219389217193	2824.3676774207097	2932.2192075411444	2825.8201637162606	2842.9631595458886	2823.28331581291	2850.726221782201	2928.963172555777	2841.877334510561	2841.7105035931036	2847.9050600513756	2825.221171826367	2824.016633246825	2824.36512659184	2823.276117363463	2825.440931239314	2852.23308976617	2849.79264586287	2824.221854808212	2830.8637739795295	2824.3714670671925	2857.5010517589203	2842.38658810285	2824.147342511338	2822.3187722746634	2824.889634171878	2854.518063126542	2850.189522001146	2825.5243688423852	2838.2824018698766
2827.219389217193	2824.3676774207097	2932.2192075411444	2825.8201637162606	2842.9631595458886	2823.28331581291	2850.63209158353	2928.963172555777	2841.830701986619	2841.7105035931036	2847.6308923677834	2825.123940237284	2824.016633246825	2824.329111361239	2823.276117363463	2825.440931239314	2852.0550269753194	2849.79264586287	2824.113770920333	2830.8637739795295	2824.3714670671925	2857.5010517589203	2842.21678501599	2824.147342511338	2822.3187722746634	2824.889634171878	2854.518063126542	2850.189522001146	2825.5243688423852	2838.2824018698766
2827.219389217193	2824.3676774207097	2932.2192075411444	2825.8201637162606	2842.9631595458886	2823.28331581291	2850.5630893669127	2928.963172555777	2841.8211199818215	2841.7105035931036	2847.226079490731	2825.123940237284	2824.016633246825	2824.329111361239	2823.276117363463	2825.440931239314	2851.8878419344323	2849.79264586287	2824.0395712486966	2830.8637739795295	2824.3714670671925	2857.38361991632	2842.21678501599	2824.147342511338	2822.3187722746634	2824.889634171878	2854.518063126542	2850.056233758902	2825.5243688423852	2838.2824018698766
2827.219389217193	2824.3676774207097	2932.2192075411444	2825.787748958372	2842.9631595458886	2823.2231390697807	2850.254570487093	2928.963172555777	2841.788714405243	2841.7105035931036	2847.1062438896533	2825.102380194426	2824.016633246825	2824.2959312703247	2823.276117363463	2825.363905520229	2851.5520682149213	2849.7159518460394	2824.0395712486966	2830.8637739795295	2824.3714670671925	2857.38361991632	2842.1170752711773	2824.147342511338	2822.3187722746634	2824.8721825755274	2854.496316148443	2850.056233758902	2825.5243688423852	2838.2824018698766
2827.219389217193	2824.3676774207097	2932.2192075411444	2825.7821584941134	2842.8270051216778	2823.2231390697807	2850.0734868080854	2928.963172555777	2841.783758031309	2841.7105035931036	2846.8392732030175	2824.9716817552417	2824.016633246825	2824.2959312703247	2823.2598203533585	2825.363905520229	2851.1223112511484	2849.698627278739	2824.0395712486966	2830.8637739795295	2824.3714670671925	2857.38361991632	2842.1170752711773	2824.147342511338	2822.3187722746634	2824.7775691938805	2854.4055835257222	2850.056233758902	2825.5243688423852	2838.234270752251
2827.219389217193	2824.3676774207097	2932.2192075411444	2825.7821584941134	2842.7395500149396	2823.2231390697807	2849.952242834436	2928.963172555777	2841.6178074560535	2841.7105035931036	2846.8392732030175	2824.8209268831874	2824.016633246825	2824.2959312703247	2823.2598203533585	2825.363905520229	2850.822349680031	2849.698627278739	2823.785448196581	2830.8637739795295	2824.3714670671925	2857.38361991632	2842.1170752711773	2824.147342511338	2822.3187722746634	2824.7775691938805	2854.380775330144	2850.056233758902	2825.5243688423852	2838.2320596199884
2827.219389217193	2824.3676774207097	2932.2192075411444	2825.7506730475016	2842.7395500149396	2823.2231390697807	2849.8617437294906	2928.963172555777	2841.6178074560535	2841.7105035931036	2846.8392732030175	2824.8209268831874	2824.016633246825	2824.2959312703247	2823.2598203533585	2825.3611541176424	2850.617896640461	2849.698627278739	2823.785448196581	2830.7563533377333	2824.3714670671925	2857.3513866386547	2842.0201934761926	2824.147342511338	2822.3187722746634	2824.7775691938805	2854.277261723498	2850.056233758902	2825.5243688423852	2838.2172169340292
2827.219389217193	2824.3676774207097	2932.2192075411444	2825.7506730475016	2842.7395500149396	2823.2231390697807	2849.7611680715286	2928.963172555777	2841.596619054218	2841.7105035931036	2846.8392732030175	2824.8209268831874	2824.016633246825	2824.2959312703247	2823.2487614757174	2825.3611541176424	2850.100982558502	2849.698627278739	2823.785448196581	2830.7563533377333	2824.3714670671925	2857.3513866386547	2841.428268437393	2824.147342511338	2822.3187722746634	2824.7775691938805	2854.080461223909	2850.056233758902	2825.5243688423852	2838.2172169340292
2827.219389217193	2824.338593215269	2932.2192075411444	2825.7506730475016	2842.7395500149396	2823.2231390697807	2849.560827097302	2928.963172555777	2840.9725025128346	2841.7105035931036	2846.8323000201053	2824.8209268831874	2823.9937040469777	2824.2959312703247	2823.2281675984664	2825.3611541176424	2849.3235726785665	2849.698627278739	2823.724985698074	2830.7563533377333	2824.3714670671925	2857.3285313785077	2841.315628735353	2824.09606970666	2822.3187722746634	2824.7775691938805	2854.080461223909	2850.056233758902	2825.5243688423852	2838.141809870193
2827.219389217193	2824.239484488864	2932.2192075411444	2825.7506730475016	2842.7395500149396	2823.2231390697807	2849.406075489392	2928.963172555777	2840.8683531218844	2841.7105035931036	2846.8323000201053	2824.742798438485	2823.9937040469777	2824.21549301836	2823.2281675984664	2825.3611541176424	2849.161235112564	2849.698627278739	2823.625165619591	2830.7563533377333	2824.2439371846085	2857.182495487693	2841.0193911825118	2824.0772977183815	2822.3187722746634	2824.7775691938805	2854.043060426958	2850.0178278034305	2825.4331549184217	2838.141809870193
2827.219389217193	2824.239484488864	2932.2192075411444	2825.7506730475016	2842.7395500149396	2823.2231390697807	2849.2582070160743	2928.963172555777	2840.8633322858504	2841.7105035931036	2846.8323000201053	2824.6723556242177	2823.9937040469777	2824.21549301836	2823.2281675984664	2825.0680302650017	2849.0844411330986	2849.698627278739	2823.5420823555055	2830.7563533377333	2824.2439371846085	2857.173245598493	2841.0193911825118	2824.0604874742335	2822.3187722746634	2824.7775691938805	2853.8219045727296	2850.0178278034305	2825.4331549184217	2838.141809870193
2827.219389217193	2824.2179307287306	2932.2192075411444	2825.7506730475016	2842.7395500149396	2823.2231390697807	2849.247042494273	2928.921276009083	2840.5995675865283	2841.7105035931036	2846.8323000201053	2824.6723556242177	2823.9937040469777	2824.21549301836	2823.1708204534857	2825.0680302650017	2848.9818427171904	2849.698627278739	2823.4318700583044	2830.7563533377333	2824.2361946304986	2857.0352305654633	2841.0193911825118	2824.0604874742335	2822.3187722746634	2824.7775691938805	2853.601328917927	2849.9953925860036	2825.4331549184217	2838.141809870193
2827.219389217193	2824.2179307287306	2932.2192075411444	2825.7506730475016	2842.7395500149396	2823.2231390697807	2849.247042494273	2928.745860049293	2840.5355673704753	2841.7105035931036	2846.8323000201053	2824.6723556242177	2823.9736163789826	2824.1988397889354	2823.118000413781	2825.0680302650017	2848.6201022163486	2849.698627278739	2823.4318700583044	2830.7563533377333	2824.2361946304986	2857.0352305654633	2840.999070510389	2824.0604874742335	2822.3187722746634	2824.7775691938805	2853.601328917927	2849.9953925860036	2825.4331549184217	2838.141809870193
2827.219389217193	2824.086141424887	2932.2192075411444	2825.5466932155964	2842.7395500149396	2823.0802627538815	2849.183561957404	2928.745860049293	2840.513367657087	2841.7105035931036	2846.8323000201053	2824.6723556242177	2823.9736163789826	2824.1988397889354	2823.118000413781	2825.0680302650017	2848.4080137595893	2849.698627278739	2823.4318700583044	2830.7563533377333	2824.2361946304986	2857.0352305654633	2840.999070510389	2824.0604874742335	2822.3187722746634	2824.7775691938805	2853.601328917927	2849.9953925860036	2825.4331549184217	2838.141809870193
2827.219389217193	2824.086141424887	2932.2192075411444	2825.5466932155964	2842.7395500149396	2823.0802627538815	2849.183561957404	2928.745860049293	2840.4897464859087	2841.7105035931036	2846.8323000201053	2824.626410640321	2823.922410550039	2824.1988397889354	2823.118000413781	2825.0680302650017	2847.885455195427	2849.698627278739	2823.4059621884235	2830.7563533377333	2824.2162289341504	2856.9414938787413	2840.904659881615	2824.0604874742335	2822.3187722746634	2824.7775691938805	2853.4941943876265	2849.9953925860036	2825.4331549184217	2838.0252202386914
2827.219389217193	2824.0411769201237	2932.2192075411444	2825.5466932155964	2842.7395500149396	2823.0802627538815	2848.9590569581806	2928.745860049293	2840.430661979621	2841.7105035931036	2846.8323000201053	2824.535340838899	2823.8973030098964	2824.195757678604	2823.118000413781	2825.0680302650017	2847.570604811942	2849.698627278739	2823.259626951362	2830.7563533377333	2824.2162289341504	2856.9414938787413	2840.904659881615	2823.9417978208526	2822.3187722746634	2824.7775691938805	2853.4941943876265	2849.9953925860036	2825.4331549184217	2838.0252202386914
2827.219389217193	2824.0411769201237	2932.2192075411444	2825.5466932155964	2842.7395500149396	2823.0802627538815	2848.9590569581806	2928.745860049293	2840.39903050099	2841.7105035931036	2846.8059299221563	2824.535340838899	2823.8973030098964	2824.195757678604	2823.118000413781	2825.0680302650017	2847.570604811942	2849.5267917745987	2823.259626951362	2830.717628421084	2824.2162289341504	2856.9163184505132	2840.904659881615	2823.9417978208526	2822.3187722746634	2824.7775691938805	2853.4941943876265	2849.9953925860036	2825.3953137195804	2838.0252202386914
2827.219389217193	2824.0411769201237	2932.2192075411444	2825.5466932155964	2842.7395500149396	2823.0802627538815	2848.934989170556	2928.6789479465015	2840.39903050099	2841.7105035931036	2846.8059299221563	2824.535340838899	2823.8973030098964	2824.195757678604	2823.118000413781	2825.0680302650017	2847.570604811942	2849.5267917745987	2823.259626951362	2830.717628421084	2824.2162289341504	2856.9163184505132	2840.904659881615	2823.9417978208526	2822.3187722746634	2824.7775691938805	2853.4941943876265	2849.9953925860036	2825.3953137195804	2838.0252202386914
2827.219389217193	2824.0022092724366	2931.903702883848	2825.5466932155964	2842.7395500149396	2823.0802627538815	2848.918192364928	2928.6789479465015	2840.39903050099	2841.7105035931036	2846.8059299221563	2824.5095471258132	2823.880338176051	2824.195757678604	2823.095276414509	2825.0680302650017	2847.570604811942	2849.5267917745987	2823.259626951362	2830.717628421084	2824.166354232053	2856.7772482999235	2840.904659881615	2823.9417978208526	2822.3187722746634	2824.7775691938805	2853.4630928147526	2849.9953925860036	2825.3953137195804	2838.0252202386914
2827.219389217193	2823.970120234477	2931.903702883848	2825.5466932155964	2842.7395500149396	2823.0802627538815	2848.704944430047	2928.6789479465015	2840.39903050099	2841.7105035931036	2846.7095906317663	2824.5095471258132	2823.880338176051	2824.170072254193	2823.095276414509	2825.0422922060543	2847.570604811942	2849.5267917745987	2823.259626951362	2830.717628421084	2824.1562279742943	2856.761749340969	2840.904659881615	2823.8517980432453	2822.3187722746634	2824.757564943917	2853.4630928147526	2849.9953925860036	2825.3953137195804	2838.025178205327
2827.219389217193	2823.8494122222537	2931.903702883848	2825.4754271495276	2842.7395500149396	2823.0802627538815	2848.704944430047	2928.6037691351307	2840.39903050099	2841.7105035931036	2846.7095906317663	2824.5095471258132	2823.880338176051	2824.170072254193	2823.095276414509	2825.0422922060543	2847.570604811942	2849.5267917745987	2823.218210306588	2830.717628421084	2824.1562279742943	2856.756289543141	2840.904659881615	2823.8517980432453	2822.3187722746634	2824.757564943917	2853.4630928147526	2849.9953925860036	2825.3953137195804	2838.025178205327
2827.219389217193	2823.8494122222537	2931.903702883848	2825.4754271495276	2842.7395500149396	2823.0802627538815	2848.7014075449492	2928.6037691351307	2840.39903050099	2841.7105035931036	2846.7095906317663	2824.5073691562675	2823.880338176051	2824.170072254193	2823.095276414509	2825.0422922060543	2847.55614086881	2849.5267917745987	2823.218210306588	2830.6824757282434	2824.1562279742943	2856.69038186699	2840.898403487204	2823.8055959187177	2822.3187722746634	2824.757564943917	2853.4630928147526	2849.9926005246225	2825.3953137195804	2837.7755997694917
2827.219389217193	2823.8494122222537	2931.903702883848	2825.4754271495276	2842.7395500149396	2823.0802627538815	2848.7014075449492	2928.231448343853	2840.3620276890038	2841.7105035931036	2846.7095906317663	2824.5073691562675	2823.880338176051	2824.167738543124	2823.095276414509	2825.0422922060543	2847.3672855796044	2849.5267917745987	2823.218210306588	2830.6824757282434	2824.1562279742943	2856.69038186699	2840.538607192578	2823.8055959187177	2822.1968097106633	2824.757564943917	2853.4630928147526	2849.9926005246225	2825.3953137195804	2837.7755997694917
2827.219389217193	2823.826660081889	2931.903702883848	2825.4754271495276	2842.7395500149396	2823.0802627538815	2848.7014075449492	2928.231448343853	2840.3620276890038	2841.7105035931036	2846.7095906317663	2824.5073691562675	2823.880338176051	2824.167738543124	2823.095276414509	2825.0422922060543	2847.3672855796044	2849.5267917745987	2823.218210306588	2830.6824757282434	2824.1562279742943	2856.69038186699	2840.432702787614	2823.8055959187177	2822.1968097106633	2824.757564943917	2853.4630928147526	2849.9926005246225	2825.3953137195804	2837.7755997694917
2827.219389217193	2823.826660081889	2931.6739273253843	2825.4754271495276	2842.7395500149396	2823.0802627538815	2848.7014075449492	2928.231448343853	2840.3246375881936	2841.7105035931036	2846.5132316072973	2824.4415041760867	2823.880338176051	2824.06400742728	2823.0088448931697	2824.9728931434333	2847.333855853498	2849.5267917745987	2823.218210306588	2830.6824757282434	2824.1562279742943	2856.69038186699	2840.432702787614	2823.8055959187177	2822.1968097106633	2824.757564943917	2853.4630928147526	2849.9926005246225	2825.363558995522	2837.7755997694917
2827.219389217193	2823.781967123949	2931.6739273253843	2825.4754271495276	2842.7395500149396	2823.0802627538815	2848.7014075449492	2928.231448343853	2840.26457804114	2841.6571383452997	2846.5132316072973	2824.4415041760867	2823.8569068719853	2824.06400742728	2823.0088448931697	2824.9728931434333	2847.333855853498	2849.5267917745987	2823.218210306588	2830.6824757282434	2824.1562279742943	2856.5675510617502	2840.432702787614	2823.8055959187177	2822.1968097106633	2824.757564943917	2853.4630928147526	2849.9926005246225	2825.139046185533	2837.7755997694917
2827.219389217193	2823.6679344069244	2931.6739273253843	2825.4754271495276	2842.7395500149396	2823.0802627538815	2848.635722678582	2928.231448343853	2840.20304157612	2841.6571383452997	2846.5105898885467	2824.4415041760867	2823.8569068719853	2824.06400742728	2823.0088448931697	2824.9728931434333	2847.2925137470693	2849.5267917745987	2823.218210306588	2830.6182469727164	2824.1562279742943	2856.5675510617502	2840.432702787614	2823.6150101111934	2822.1968097106633	2824.745277427576	2853.3441052914022	2849.9926005246225	2825.139046185533	2837.7755997694917
2827.219389217193	2823.6679344069244	2931.3972029276633	2825.4754271495276	2842.7395500149396	2823.0802627538815	2848.635722678582	2928.231448343853	2840.20304157612	2841.6571383452997	2846.5105898885467	2824.4415041760867	2823.826179463227	2824.06400742728	2823.0088448931697	2824.9728931434333	2847.2925137470693	2849.5267917745987	2823.218210306588	2830.6182469727164	2824.1562279742943	2856.5675510617502	2840.432702787614	2823.6150101111934	2822.1968097106633	2824.745277427576	2853.3441052914022	2849.9236594716385	2825.139046185533	2837.7755997694917
2827.219389217193	2823.6679344069244	2931.3972029276633	2825.4754271495276	2842.7395500149396	2823.0802627538815	2848.635722678582	2928.231448343853	2840.19730451765	2841.6571383452997	2846.5105898885467	2824.4415041760867	2823.826179463227	2824.06400742728	2823.0088448931697	2824.970731703657	2847.2925137470693	2849.5267917745987	2823.218210306588	2830.6182469727164	2824.1562279742943	2856.5675510617502	2840.368952576006	2823.6150101111934	2822.1968097106633	2824.745277427576	2853.3441052914022	2849.9236594716385	2825.0713052362516	2837.7755997694917
2827.219389217193	2823.6679344069244	2931.3972029276633	2825.4754271495276	2842.7395500149396	2823.0802627538815	2848.635722678582	2928.231448343853	2840.155233073322	2841.6571383452997	2846.5105898885467	2824.4415041760867	2823.826179463227	2824.06400742728	2823.0088448931697	2824.9439576670197	2847.282919641886	2849.5267917745987	2823.218210306588	2830.6182469727164	2824.1562279742943	2856.5675510617502	2840.368952576006	2823.6150101111934	2822.145212964695	2824.745277427576	2853.3441052914022	2849.9236594716385	2825.0713052362516	2837.7755997694917
2827.219389217193	2823.44116075091	2931.3972029276633	2825.430811731466	2842.7395500149396	2823.0802627538815	2848.635722678582	2928.231448343853	2840.1021856749335	2841.6571383452997	2846.5105898885467	2824.4415041760867	2823.8111130189486	2824.06400742728	2823.0088448931697	2824.9265036988872	2847.15542078573	2849.5267917745987	2823.218210306588	2830.6182469727164	2824.1562279742943	2856.5675510617502	2840.368952576006	2823.561016274298	2822.145212964695	2824.745277427576	2853.3441052914022	2849.9179290824013	2825.0713052362516	2837.7755997694917
2827.219389217193	2823.44116075091	2931.3972029276633	2825.430811731466	2842.7175871002673	2823.0747034585634	2848.493027719305	2928.231448343853	2839.93018623664	2841.6571383452997	2846.5105898885467	2824.4415041760867	2823.8111130189486	2824.06400742728	2823.0088448931697	2824.9265036988872	2846.926182069845	2849.5267917745987	2823.218210306588	2830.6182469727164	2824.1562279742943	2856.5540011291864	2840.368952576006	2823.561016274298	2822.145212964695	2824.745277427576	2853.3441052914022	2849.852405221593	2825.0713052362516	2837.7755997694917
2827.219389217193	2823.44116075091	2931.3972029276633	2825.430811731466	2842.7175871002673	2823.0747034585634	2848.493027719305	2928.231448343853	2839.93018623664	2841.6571383452997	2846.5105898885467	2824.4415041760867	2823.8111130189486	2824.06400742728	2823.0088448931697	2824.9265036988872	2846.8387544397415	2849.5141460891596	2823.218210306588	2830.6182469727164	2824.082146158164	2856.5407241319276	2840.368952576006	2823.561016274298	2822.145212964695	2824.745277427576	2853.3441052914022	2849.7846811282284	2825.0713052362516	2837.7755997694917
2827.219389217193	2823.44116075091	2931.3972029276633	2825.430811731466	2842.7175871002673	2823.0747034585634	2848.418146394691	2928.231448343853	2839.93018623664	2841.6571383452997	2846.5105898885467	2824.4415041760867	2823.7343154757205	2824.06400742728	2823.0088448931697	2824.91843043176	2846.6273908426365	2849.466360586504	2823.218210306588	2830.6182469727164	2824.082146158164	2856.5407241319276	2840.368952576006	2823.518094802181	2822.145212964695	2824.745277427576	2853.3441052914022	2849.7846811282284	2825.0713052362516	2837.7755997694917
2827.219389217193	2823.44116075091	2931.3972029276633	2825.430811731466	2842.7175871002673	2823.0747034585634	2848.4140344887164	2928.231448343853	2839.907881784857	2841.6571383452997	2846.5105898885467	2824.4415041760867	2823.7343154757205	2823.8320859648047	2823.0088448931697	2824.815388918964	2846.4999499919177	2849.466360586504	2823.218210306588	2830.6182469727164	2824.082146158164	2856.5407241319276	2840.368952576006	2823.518094802181	2822.145212964695	2824.745277427576	2853.3441052914022	2849.7846811282284	2825.0713052362516	2837.7755997694917
2827.219389217193	2823.44116075091	2931.3972029276633	2825.430811731466	2842.631991601307	2823.0747034585634	2848.4140344887164	2928.2122189310903	2839.8355013249775	2841.6571383452997	2846.5105898885467	2824.4415041760867	2823.7343154757205	2823.8320859648047	2823.0088448931697	2824.726653705901	2846.1637477095064	2849.3621842104462	2823.218210306588	2830.6182469727164	2824.082146158164	2856.5407241319276	2840.368952576006	2823.3284244749607	2822.145212964695	2824.745277427576	2853.3441052914022	2849.6811817960574	2825.0713052362516	2837.7755997694917
2827.219389217193	2823.44116075091	2931.3972029276633	2825.430811731466	2842.631991601307	2823.0747034585634	2848.4140344887164	2928.2122189310903	2839.7807757115497	2841.6571383452997	2846.5024337290956	2824.3439822824607	2823.7343154757205	2823.8320859648047	2823.0088448931697	2824.726653705901	2846.006409031676	2849.3621842104462	2823.218210306588	2830.6182469727164	2824.082146158164	2856.5407241319276	2840.368952576006	2823.3284244749607	2822.145212964695	2824.745277427576	2853.3441052914022	2849.677676334484	2825.0713052362516	2837.7755997694917
2827.219389217193	2823.44116075091	2931.1759136463265	2825.430811731466	2842.631991601307	2823.0747034585634	2848.4140344887164	2928.2122189310903	2839.7807757115497	2841.6571383452997	2846.4784041309285	2824.3439822824607	2823.714225286769	2823.8320859648047	2823.0088448931697	2824.6703384897655	2845.9156564559626	2849.3621842104462	2823.218210306588	2830.6182469727164	2824.082146158164	2856.5407241319276	2840.368952576006	2823.3284244749607	2822.145212964695	2824.745277427576	2853.31537051763	2849.547195058448	2825.046622803408	2837.7755997694917
2827.219389217193	2823.44116075091	2931.1759136463265	2825.3633021960563	2842.631991601307	2823.033090417838	2848.4140344887164	2928.2122189310903	2839.7807757115497	2841.6571383452997	2846.4784041309285	2824.331672823839	2823.6481631966553	2823.8320859648047	2823.0088448931697	2824.6703384897655	2845.9156564559626	2849.3621842104462	2823.1641392290817	2830.6182469727164	2824.0127022829747	2856.5407241319276	2840.368952576006	2823.3284244749607	2822.145212964695	2824.745277427576	2853.31537051763	2849.547195058448	2825.046622803408	2837.7755997694917
2827.219389217193	2823.44116075091	2931.1759136463265	2825.3633021960563	2842.631991601307	2823.033090417838	2848.3830316667218	2928.110241086385	2839.769877515262	2841.6571383452997	2846.3283460022667	2824.331672823839	2823.6481631966553	2823.8320859648047	2823.0088448931697	2824.6703384897655	2845.8728298698375	2849.3621842104462	2823.1208365523885	2830.6182469727164	2824.0127022829747	2856.466149353882	2840.368952576006	2823.3284244749607	2822.145212964695	2824.745277427576	2853.31537051763	2849.480643908042	2825.046622803408	2837.7294877723944
2827.219389217193	2823.44116075091	2931.138706817614	2825.3633021960563	2842.631991601307	2823.0283943444106	2848.3050359446847	2928.110241086385	2839.769877515262	2841.6571383452997	2846.308804182623	2824.331672823839	2823.623870078541	2823.8320859648047	2823.0088448931697	2824.6703384897655	2845.657913762649	2849.3621842104462	2823.0044256743386	2830.6182469727164	2824.0024247134884	2856.44497317959	2840.368952576006	2823.3284244749607	2822.13112634926	2824.745277427576	2853.31537051763	2849.480643908042	2825.046622803408	2837.7294877723944
2827.219389217193	2823.44116075091	2931.138706817614	2825.3633021960563	2842.631991601307	2823.0283943444106	2848.20368381322	2928.110241086385	2839.769877515262	2841.6571383452997	2846.249729910623	2824.331672823839	2823.623870078541	2823.8320859648047	2823.0088448931697	2824.6703384897655	2845.657913762649	2849.3621842104462	2823.0044256743386	2830.6182469727164	2824.0024247134884	2856.423473766086	2840.368952576006	2823.3284244749607	2822.121055614761	2824.71026185818	2853.31537051763	2849.480643908042	2825.046622803408	2837.6466228257
2827.219389217193	2823.44116075091	2931.138706817614	2825.3633021960563	2842.631991601307	2823.0283943444106	2848.172718868103	2928.110241086385	2839.769877515262	2841.6571383452997	2846.223730787717	2824.331672823839	2823.623870078541	2823.8320859648047	2823.0088448931697	2824.6703384897655	2845.63348261787	2849.3621842104462	2823.0044256743386	2830.6182469727164	2824.0024247134884	2856.423473766086	2840.368952576006	2823.3284244749607	2822.121055614761	2824.71026185818	2853.31537051763	2849.395713686804	2825.046622803408	2837.6229414213517
2827.219389217193	2823.44116075091	2931.138706817614	2825.3633021960563	2842.631991601307	2823.0283943444106	2848.114618867508	2928.110241086385	2839.723511262234	2841.6571383452997	2846.223730787717	2824.331672823839	2823.623870078541	2823.8320859648047	2823.0088448931697	2824.6298768807246	2845.63348261787	2849.3621842104462	2823.0044256743386	2830.6182469727164	2824.0024247134884	2856.423473766086	2840.368952576006	2823.3284244749607	2822.121055614761	2824.71026185818	2853.31537051763	2849.395713686804	2825.046622803408	2837.4281796553346
2827.219389217193	2823.44116075091	2931.138706817614	2825.3633021960563	2842.631991601307	2823.0283943444106	2848.004776092112	2928.110241086385	2839.723511262234	2841.6571383452997	2846.223730787717	2824.331672823839	2823.6213089312873	2823.7960811922912	2823.0088448931697	2824.6298768807246	2845.63348261787	2849.3621842104462	2823.0044256743386	2830.6182469727164	2824.0024247134884	2856.379029844712	2840.368952576006	2823.3284244749607	2822.121055614761	2824.71026185818	2853.31537051763	2849.395713686804	2825.046622803408	2837.4281796553346
2827.219389217193	2823.44116075091	2931.138706817614	2825.3633021960563	2842.631991601307	2823.0283943444106	2847.8741975158955	2928.110241086385	2839.723511262234	2841.6571383452997	2846.2103163745023	2824.331672823839	2823.6213089312873	2823.7960811922912	2823.0088448931697	2824.6298768807246	2845.604102692095	2849.3621842104462	2823.0044256743386	2830.6182469727164	2824.0024247134884	2856.239199802127	2840.368952576006	2823.3284244749607	2822.121055614761	2824.71026185818	2853.31537051763	2849.395713686804	2825.046622803408	2837.4281796553346
2827.219389217193	2823.44116075091	2930.982140299202	2825.3633021960563	2842.631991601307	2823.0283943444106	2847.8261520216092	2928.110241086385	2839.709923218003	2841.6571383452997	2846.2095441972906	2824.2214760179418	2823.6213089312873	2823.7960811922912	2823.0088448931697	2824.6113338472983	2845.604102692095	2849.3621842104462	2823.0044256743386	2830.6182469727164	2824.0024247134884	2856.190773532475	2840.368952576006	2823.3284244749607	2822.121055614761	2824.71026185818	2853.31537051763	2849.395713686804	2825.046622803408	2837.4281796553346
2827.219389217193	2823.44116075091	2930.982140299202	2825.1927409845252	2842.631991601307	2823.0283943444106	2847.6643880739684	2928.110241086385	2839.6118272429944	2841.6526382094626	2846.168401206676	2824.2214760179418	2823.6213089312873	2823.7960811922912	2822.985458702586	2824.6113338472983	2845.604102692095	2849.3621842104462	2823.0044256743386	2830.6182469727164	2824.0024247134884	2856.190773532475	2840.368952576006	2823.3284244749607	2822.121055614761	2824.663509073829	2853.31537051763	2849.395713686804	2825.046622803408	2837.4056490817575
2827.219389217193	2823.4181878074737	2930.982140299202	2825.185057104481	2842.6168204428695	2823.0283943444106	2847.6643880739684	2928.0645050060166	2839.6118272429944	2841.6526382094626	2846.089033263768	2824.2214760179418	2823.6213089312873	2823.7905762786663	2822.985458702586	2824.6113338472983	2845.604102692095	2849.3621842104462	2823.0044256743386	2830.6182469727164	2824.0024247134884	2856.190773532475	2840.368952576006	2823.3284244749607	2822.121055614761	2824.663509073829	2853.31537051763	2849.395713686804	2825.0304355809576	2837.400052912303
2827.219389217193	2823.4181878074737	2930.91639094512	2825.185057104481	2842.6168204428695	2822.992323478768	2847.6643880739684	2927.894942347016	2839.6118272429944	2841.6460770239346	2846.089033263768	2824.2214760179418	2823.6213089312873	2823.7905762786663	2822.985458702586	2824.6113338472983	2845.5122483954556	2849.3621842104462	2823.0044256743386	2830.6182469727164	2823.88855093775	2856.190773532475	2840.368952576006	2823.3284244749607	2822.1101480754787	2824.663509073829	2853.31537051763	2849.3562578466335	2825.0304355809576	2837.3554223571746
2827.219389217193	2823.4181878074737	2930.91639094512	2825.185057104481	2842.6168204428695	2822.992323478768	2847.5957768862036	2927.894942347016	2839.6118272429944	2841.6460770239346	2846.089033263768	2824.2214760179418	2823.6213089312873	2823.7905762786663	2822.985458702586	2824.6113338472983	2845.4463980692626	2849.3621842104462	2823.0044256743386	2830.6182469727164	2823.8199916926674	2856.190773532475	2840.368952576006	2823.3284244749607	2822.0414812907334	2824.663509073829	2853.31537051763	2849.299615703794	2825.0304355809576	2837.3554223571746
2827.219389217193	2823.4109803854076	2930.91639094512	2825.185057104481	2842.6168204428695	2822.992323478768	2847.458036454282	2927.894942347016	2839.6118272429944	2841.6460770239346	2846.089033263768	2824.2214760179418	2823.6213089312873	2823.7905762786663	2822.985458702586	2824.6113338472983	2845.2814472916257	2849.3621842104462	2822.9009434802174	2830.6182469727164	2823.8199916926674	2856.190773532475	2840.368952576006	2823.3284244749607	2822.010408606334	2824.616757094134	2853.31537051763	2849.2623846137485	2825.0304355809576	2837.230352252193
2827.219389217193	2823.378310565846	2930.895517948162	2825.185057104481	2842.6168204428695	2822.992323478768	2847.411244984285	2927.894942347016	2839.6118272429944	2841.6460770239346	2846.089033263768	2824.2141725763345	2823.6213089312873	2823.7905762786663	2822.985458702586	2824.6113338472983	2845.243997068896	2849.3621842104462	2822.9009434802174	2830.6182469727164	2823.8199916926674	2856.190773532475	2840.368952576006	2823.3198728928264	2822.010408606334	2824.616757094134	2853.31537051763	2849.2623846137485	2825.0304355809576	2837.230352252193
2827.219389217193	2823.378310565846	2930.895517948162	2825.185057104481	2842.601214697123	2822.992323478768	2847.411244984285	2927.894942347016	2839.6118272429944	2841.6460770239346	2846.089033263768	2824.2141725763345	2823.6213089312873	2823.7905762786663	2822.985458702586	2824.6113338472983	2845.0402114537183	2849.3621842104462	2822.9009434802174	2830.6182469727164	2823.8199916926674	2856.190773532475	2840.3284246992534	2823.3198728928264	2822.010408606334	2824.616757094134	2853.2807079759987	2849.2559149605604	2825.0304355809576	2837.1633213135146
2827.219389217193	2823.378310565846	2930.895517948162	2825.185057104481	2842.5012986113493	2822.9842051732276	2847.411244984285	2927.8932346065885	2839.533845804435	2841.5983585783324	2846.089033263768	2824.2141725763345	2823.6213089312873	2823.7905762786663	2822.9698867924826	2824.6113338472983	2844.8859951531804	2849.3363113892924	2822.859261485616	2830.6182469727164	2823.8199916926674	2856.190773532475	2840.308517101804	2823.2778052442695	2821.9349911677737	2824.616757094134	2853.2807079759987	2849.2470865311234	2825.0304355809576	2837.1633213135146
2827.219389217193	2823.378310565846	2930.895517948162	2825.185057104481	2842.5012986113493	2822.9842051732276	2847.411244984285	2927.8932346065885	2839.533845804435	2841.4340315018103	2846.089033263768	2824.1293825514367	2823.6213089312873	2823.7905762786663	2822.9698867924826	2824.5921665770043	2844.883914399049	2849.3363113892924	2822.859261485616	2830.6182469727164	2823.7106414245695	2856.190773532475	2840.2585191367193	2823.2778052442695	2821.9349911677737	2824.616757094134	2853.1556719737773	2849.2470865311234	2825.0304355809576	2837.1633213135146
2827.219389217193	2823.378310565846	2930.895517948162	2825.185057104481	2842.5012986113493	2822.9842051732276	2847.3130416692593	2927.8845519755077	2839.533845804435	2841.4340315018103	2846.089033263768	2824.1293825514367	2823.6197317778933	2823.7905762786663	2822.9698867924826	2824.5921665770043	2844.842973112386	2849.3363113892924	2822.859261485616	2830.6182469727164	2823.7106414245695	2856.190773532475	2840.225556350514	2823.2778052442695	2821.9349911677737	2824.616757094134	2853.133833390244	2849.098836734242	2825.0304355809576	2837.1633213135146
2827.219389217193	2823.378310565846	2930.895517948162	2825.185057104481	2842.5012986113493	2822.9622071866524	2847.260676683648	2927.668033221307	2839.4861334963507	2841.4340315018103	2846.089033263768	2824.1293825514367	2823.6197317778933	2823.7533069928254	2822.9089649251423	2824.5921665770043	2844.8137921688426	2849.3232179953543	2822.859261485616	2830.6182469727164	2823.7106414245695	2856.190773532475	2840.225556350514	2823.270158606094	2821.9349911677737	2824.5892218193526	2853.133833390244	2849.098836734242	2825.0304355809576	2837.040083950951
2827.219389217193	2823.378310565846	2930.895517948162	2825.185057104481	2842.487200144876	2822.9622071866524	2847.260676683648	2927.668033221307	2839.4861334963507	2841.4340315018103	2846.089033263768	2824.1293825514367	2823.6197317778933	2823.7533069928254	2822.9089649251423	2824.5367163477486	2844.8137921688426	2849.3232179953543	2822.859261485616	2830.6182469727164	2823.7106414245695	2856.190773532475	2840.225556350514	2823.2117875193967	2821.9349911677737	2824.5892218193526	2853.133833390244	2849.098836734242	2825.0304355809576	2837.040083950951
2827.219389217193	2823.378310565846	2930.895517948162	2825.116929242195	2842.487200144876	2822.9622071866524	2847.260676683648	2927.668033221307	2839.4861334963507	2841.4340315018103	2846.089033263768	2824.121525910643	2823.6197317778933	2823.6796310527375	2822.9089649251423	2824.5367163477486	2844.8137921688426	2849.3232179953543	2822.859261485616	2830.5633872437106	2823.7106414245695	2856.133647300894	2840.225556350514	2823.2117875193967	2821.9349911677737	2824.5892218193526	2853.133833390244	2849.098836734242	2825.0304355809576	2837.036052720183
2827.219389217193	2823.378310565846	2930.895517948162	2825.116929242195	2842.487200144876	2822.9622071866524	2847.1410066585477	2927.668033221307	2839.4861334963507	2841.4340315018103	2846.0770861374226	2824.121525910643	2823.616157450523	2823.6796310527375	2822.9089649251423	2824.5367163477486	2844.8137921688426	2849.3232179953543	2822.8126576786453	2830.5633872437106	2823.7106414245695	2856.133647300894	2840.225556350514	2823.2117875193967	2821.9349911677737	2824.5892218193526	2853.115807722264	2849.098836734242	2825.0304355809576	2837.036052720183
2827.219389217193	2823.378310565846	2930.8107779426437	2825.116929242195	2842.487200144876	2822.9622071866524	2847.1410066585477	2927.668033221307	2839.4861334963507	2841.4340315018103	2846.0770861374226	2824.121525910643	2823.616157450523	2823.6796310527375	2822.8418632648263	2824.5367163477486	2844.771243659602	2849.3232179953543	2822.8126576786453	2830.5633872437106	2823.6812898758717	2856.0839164387016	2840.183632770077	2823.2117875193967	2821.9349911677737	2824.5888103442667	2853.0941857910775	2849.098836734242	2825.0304355809576	2837.036052720183
2827.219389217193	2823.378310565846	2930.8107779426437	2825.116929242195	2842.487200144876	2822.9622071866524	2847.1410066585477	2927.668033221307	2839.4861334963507	2841.4340315018103	2846.0770861374226	2824.121525910643	2823.616157450523	2823.6796310527375	2822.8418632648263	2824.5367163477486	2844.6250318786515	2849.228625432848	2822.8126576786453	2830.5633872437106	2823.6812898758717	2856.0839164387016	2840.183632770077	2823.2117875193967	2821.9349911677737	2824.5888103442667	2853.0941857910775	2849.098836734242	2825.0304355809576	2837.036052720183
2827.2016014654228	2823.3661425039154	2930.8107779426437	2825.116929242195	2842.487200144876	2822.9622071866524	2847.108201618714	2927.656269621217	2839.4861334963507	2841.4340315018103	2846.0770861374226	2824.083648485936	2823.616157450523	2823.673069763036	2822.8418632648263	2824.5367163477486	2844.388924523575	2849.2214343317187	2822.753872752075	2830.539462336298	2823.6812898758717	2856.0639545347144	2840.183632770077	2823.2117875193967	2821.9349911677737	2824.5566001067987	2853.0941857910775	2849.098836734242	2825.0304355809576	2837.036052720183
2827.2016014654228	2823.3661425039154	2930.8107779426437	2825.116929242195	2842.487200144876	2822.91529260016	2847.108201618714	2927.656269621217	2839.448021517564	2841.4340315018103	2846.0770861374226	2824.083648485936	2823.616157450523	2823.548064397285	2822.826642314529	2824.5367163477486	2844.300709642378	2849.2214343317187	2822.753872752075	2830.539462336298	2823.6206741843325	2856.0639545347144	2840.183632770077	2823.196593626371	2821.9349911677737	2824.5566001067987	2853.0941857910775	2849.098836734242	2825.0304355809576	2836.979236250232
2827.184261064784	2823.3661425039154	2930.7596291267473	2825.027245468956	2842.487200144876	2822.91529260016	2847.108201618714	2927.656269621217	2839.448021517564	2841.4340315018103	2846.0770861374226	2824.083648485936	2823.5652781341455	2823.548064397285	2822.826642314529	2824.5367163477486	2844.177257521841	2849.2214343317187	2822.753872752075	2830.539462336298	2823.6206741843325	2856.0639545347144	2840.183632770077	2823.196593626371	2821.9349911677737	2824.5566001067987	2853.0941857910775	2849.098836734242	2825.0304355809576	2836.979236250232
2827.184261064784	2823.3661425039154	2930.7596291267473	2825.027245468956	2842.487200144876	2822.91529260016	2847.0595871564947	2927.656269621217	2839.448021517564	2841.41878177611	2846.0770861374226	2824.083648485936	2823.5652781341455	2823.548064397285	2822.826642314529	2824.5367163477486	2843.935414307244	2849.2214343317187	2822.753872752075	2830.539462336298	2823.6206741843325	2856.0639545347144	2840.183632770077	2823.196593626371	2821.9270712554007	2824.5566001067987	2853.0941857910775	2849.098836734242	2825.0304355809576	2836.979236250232
2827.11023897579	2823.3661425039154	2930.7596291267473	2825.027245468956	2842.487200144876	2822.91529260016	2847.0595871564947	2927.4263661080677	2839.448021517564	2841.41878177611	2846.0770861374226	2824.083648485936	2823.5652781341455	2823.548064397285	2822.826642314529	2824.5367163477486	2843.8026577299324	2849.2214343317187	2822.753872752075	2830.539462336298	2823.6206741843325	2856.0639545347144	2840.183632770077	2823.196593626371	2821.9270712554007	2824.5566001067987	2853.0941857910775	2849.098836734242	2825.0304355809576	2836.97512254289
2827.11023897579	2823.3661425039154	2930.7596291267473	2825.027245468956	2842.487200144876	2822.91529260016	2846.9491515669097	2927.4263661080677	2839.448021517564	2841.41878177611	2846.0770861374226	2824.083648485936	2823.5652781341455	2823.548064397285	2822.826642314529	2824.5367163477486	2843.8026577299324	2849.2214343317187	2822.753872752075	2830.5375292443096	2823.55711792704	2856.0502494782	2840.1321903083003	2823.196593626371	2821.9270712554007	2824.5566001067987	2853.0941857910775	2849.098836734242	2825.0304355809576	2836.97512254289
2827.11023897579	2823.3169592234617	2930.5471231178203	2825.027245468956	2842.487200144876	2822.91529260016	2846.9491515669097	2927.4263661080677	2839.448021517564	2841.41878177611	2846.0770861374226	2824.083648485936	2823.5652781341455	2823.548064397285	2822.826642314529	2824.5003161596096	2843.7431801669445	2849.2214343317187	2822.753872752075	2830.5375292443096	2823.55711792704	2856.0044914062387	2840.1321903083003	2823.196593626371	2821.8619453120587	2824.5566001067987	2853.044084677367	2849.098836734242	2825.0304355809576	2836.8491586619502
2827.0994507462215	2823.3169592234617	2930.5471231178203	2825.027245468956	2842.487200144876	2822.897533388702	2846.9491515669097	2927.4263661080677	2839.448021517564	2841.411828815773	2846.0770861374226	2824.083648485936	2823.5369669223714	2823.548064397285	2822.826642314529	2824.5003161596096	2843.6842596429983	2849.2214343317187	2822.753872752075	2830.5375292443096	2823.55711792704	2855.9030861405286	2840.1321903083003	2823.196593626371	2821.8466124795764	2824.5566001067987	2853.044084677367	2849.098836734242	2825.0304355809576	2836.8022786760007
2827.049852248582	2823.3169592234617	2930.5471231178203	2825.027245468956	2842.487200144876	2822.897533388702	2846.9491515669097	2927.4263661080677	2839.448021517564	2841.411828815773	2846.0770861374226	2824.083648485936	2823.5369669223714	2823.5366298100635	2822.826642314529	2824.5003161596096	2843.629468128818	2849.2214343317187	2822.753872752075	2830.5375292443096	2823.55711792704	2855.9030861405286	2840.099612966853	2823.196593626371	2821.8443579610034	2824.527707131051	2853.044084677367	2849.098836734242	2825.0304355809576	2836.8022786760007
2827.049852248582	2823.3169592234617	2930.5471231178203	2825.027245468956	2842.487200144876	2822.897533388702	2846.9491515669097	2927.4263661080677	2839.448021517564	2841.377437022015	2846.0770861374226	2824.083648485936	2823.5369669223714	2823.5366298100635	2822.826642314529	2824.4463071069886	2843.5288074729933	2849.2214343317187	2822.753872752075	2830.5375292443096	2823.55711792704	2855.9030861405286	2840.099612966853	2823.196593626371	2821.684598318114	2824.527707131051	2853.044084677367	2849.098836734242	2825.0304355809576	2836.8022786760007
2827.049852248582	2823.3169592234617	2930.5471231178203	2825.027245468956	2842.487200144876	2822.897533388702	2846.9491515669097	2927.2859206375283	2839.448021517564	2841.377437022015	2846.0770861374226	2824.083648485936	2823.5369669223714	2823.5366298100635	2822.826642314529	2824.4463071069886	2843.5288074729933	2849.1773834854594	2822.753872752075	2830.5375292443096	2823.55711792704	2855.9030861405286	2840.053006489291	2823.15828721882	2821.684598318114	2824.527707131051	2852.9925018132435	2849.0599585512086	2825.0304355809576	2836.791288600757
2827.0079566142035	2823.3169592234617	2930.5471231178203	2825.027245468956	2842.487200144876	2822.897533388702	2846.9491515669097	2927.2859206375283	2839.448021517564	2841.377437022015	2845.9406607235155	2824.083648485936	2823.5369669223714	2823.5366298100635	2822.826642314529	2824.3384723403697	2843.2544190797407	2849.1773834854594	2822.7261972897245	2830.5375292443096	2823.55711792704	2855.8955301114397	2840.053006489291	2823.060677459194	2821.684598318114	2824.527707131051	2852.9925018132435	2849.0599585512086	2825.0304355809576	2836.791288600757
2827.0079566142035	2823.3169592234617	2930.5471231178203	2825.027245468956	2842.452714819228	2822.897533388702	2846.9491515669097	2927.2859206375283	2839.448021517564	2841.377437022015	2845.9406607235155	2824.083648485936	2823.4853501074886	2823.5366298100635	2822.7668558180876	2824.3384723403697	2842.993382222269	2849.1773834854594	2822.7261972897245	2830.5224092891717	2823.55711792704	2855.8793868577404	2840.053006489291	2823.060677459194	2821.684598318114	2824.527707131051	2852.9925018132435	2849.0599585512086	2825.0304355809576	2836.791288600757
2827.0079566142035	2823.3169592234617	2930.3768856364272	2825.027245468956	2842.437444004741	2822.897533388702	2846.8946735044497	2927.2859206375283	2839.4209539382236	2841.3584069443127	2845.9406607235155	2824.083648485936	2823.4853501074886	2823.5366298100635	2822.7668558180876	2824.3384723403697	2842.9864460645776	2849.158978468523	2822.7261972897245	2830.5214624444748	2823.55711792704	2855.8793868577404	2840.053006489291	2823.060677459194	2821.684598318114	2824.5208404979085	2852.9925018132435	2848.994834426175	2825.0304355809576	2836.6889502766758
2827.0079566142035	2823.3169592234617	2930.3768856364272	2825.027245468956	2842.437444004741	2822.897533388702	2846.8946735044497	2927.2859206375283	2839.4209539382236	2841.3393631745093	2845.9406607235155	2824.083648485936	2823.4853501074886	2823.5366298100635	2822.7410553091263	2824.3384723403697	2842.7189686294832	2849.158978468523	2822.7261972897245	2830.5214624444748	2823.55711792704	2855.8168639745004	2840.053006489291	2823.060677459194	2821.684598318114	2824.5208404979085	2852.9925018132435	2848.994834426175	2825.0304355809576	2836.6889502766758
2827.0079566142035	2823.3169592234617	2930.2717152615087	2825.027245468956	2842.437444004741	2822.8297492925863	2846.889088748682	2927.283300292248	2839.3593764282805	2841.330626566871	2845.9406607235155	2824.083648485936	2823.4853501074886	2823.5366298100635	2822.7230302814037	2824.3384723403697	2842.600028062817	2849.158978468523	2822.7261972897245	2830.373777410764	2823.55711792704	2855.8168639745004	2840.053006489291	2823.060677459194	2821.684598318114	2824.5208404979085	2852.9925018132435	2848.994834426175	2825.0304355809576	2836.6889502766758
2827.0079566142035	2823.3169592234617	2930.2717152615087	2825.027245468956	2842.437444004741	2822.8297492925863	2846.889088748682	2927.283300292248	2839.3593764282805	2841.330626566871	2845.9406607235155	2824.083648485936	2823.4853501074886	2823.5366298100635	2822.7230302814037	2824.3384723403697	2842.5366066671845	2849.158978468523	2822.7261972897245	2830.373777410764	2823.55711792704	2855.8168639745004	2840.053006489291	2823.060677459194	2821.684598318114	2824.5208404979085	2852.8879535778888	2848.994834426175	2825.0187746306287	2836.6806914859135
2827.0079566142035	2823.3169592234617	2930.2717152615087	2825.027245468956	2842.437444004741	2822.8297492925863	2846.889088748682	2927.283300292248	2839.3593764282805	2841.3126274356055	2845.9406607235155	2824.0627522260434	2823.4853501074886	2823.5366298100635	2822.7230302814037	2824.3384723403697	2842.109133416933	2849.158978468523	2822.7261972897245	2830.373777410764	2823.55711792704	2855.8168639745004	2840.053006489291	2823.060677459194	2821.684598318114	2824.5043216583376	2852.8179043634063	2848.994834426175	2825.014321389198	2836.6806914859135
2827.0079566142035	2823.3046668916686	2930.2717152615087	2825.027245468956	2842.398720841122	2822.8297492925863	2846.889088748682	2927.283300292248	2839.3593764282805	2841.2308593310813	2845.9406607235155	2824.0480268443725	2823.4853501074886	2823.5366298100635	2822.6963877113153	2824.3384723403697	2841.955933944795	2849.1194801610027	2822.704057059298	2830.352235719119	2823.55711792704	2855.8168639745004	2840.053006489291	2823.060677459194	2821.684598318114	2824.464441467949	2852.8179043634063	2848.994834426175	2824.9676978637212	2836.6806914859135
2827.0079566142035	2823.3046668916686	2930.2717152615087	2825.027245468956	2842.398720841122	2822.8297492925863	2846.889088748682	2927.283300292248	2839.353941151092	2841.227174415027	2845.9406607235155	2824.001660004472	2823.4853501074886	2823.5366298100635	2822.6963877113153	2824.3384723403697	2841.8603329478015	2849.1194801610027	2822.704057059298	2830.352235719119	2823.55711792704	2855.810909007334	2840.053006489291	2823.011777402161	2821.683441045773	2824.464441467949	2852.8179043634063	2848.994834426175	2824.9676978637212	2836.5910222705174
2827.0079566142035	2823.3046668916686	2930.2717152615087	2825.01050501956	2842.398720841122	2822.8297492925863	2846.8491176354523	2927.283300292248	2839.353941151092	2841.2144814577937	2845.9406607235155	2823.9807439234937	2823.48347240907	2823.5366298100635	2822.6532240896827	2824.3384723403697	2841.6145730839053	2849.1194801610027	2822.704057059298	2830.352235719119	2823.55711792704	2855.7997241098938	2840.053006489291	2823.011777402161	2821.65265132843	2824.4465452966297	2852.8179043634063	2848.994834426175	2824.9626880259448	2836.5910222705174
2827.0005299739955	2823.3046668916686	2930.2717152615087	2825.01050501956	2842.398720841122	2822.8297492925863	2846.8491176354523	2927.283300292248	2839.353941151092	2841.208176223524	2845.9406607235155	2823.939421026934	2823.4420542975668	2823.5366298100635	2822.6532240896827	2824.3384723403697	2841.440527974949	2849.1011822200026	2822.704057059298	2830.352235719119	2823.55711792704	2855.753620680285	2839.9938909029825	2823.011777402161	2821.65265132843	2824.4465452966297	2852.8179043634063	2848.994834426175	2824.9626880259448	2836.5910222705174
2827.0005299739955	2823.3046668916686	2930.2717152615087	2824.957416266415	2842.398720841122	2822.8297492925863	2846.8491176354523	2927.283300292248	2839.3500845801736	2841.208176223524	2845.9406607235155	2823.939421026934	2823.4420542975668	2823.535002783902	2822.6532240896827	2824.3122441999335	2841.2616944924043	2849.1011822200026	2822.704057059298	2830.352235719119	2823.55711792704	2855.739489120219	2839.9938909029825	2823.011777402161	2821.65265132843	2824.4465452966297	2852.8179043634063	2848.994834426175	2824.9626880259448	2836.5910222705174
2826.9423090978917	2823.276917017994	2930.2717152615087	2824.957416266415	2842.398720841122	2822.8297492925863	2846.8491176354523	2927.058670778711	2839.3500845801736	2841.208176223524	2845.9406607235155	2823.939421026934	2823.4369576612244	2823.5010093985165	2822.5840295425814	2824.3122441999335	2841.167608288996	2849.1011822200026	2822.704057059298	2830.352235719119	2823.55711792704	2855.7336287047387	2839.930564607871	2823.011777402161	2821.65265132843	2824.4465452966297	2852.8179043634063	2848.994834426175	2824.9626880259448	2836.5268603416125
2826.8455857747786	2823.276917017994	2930.2717152615087	2824.917602621639	2842.398720841122	2822.8297492925863	2846.8491176354523	2927.058670778711	2839.320676641569	2841.208176223524	2845.9406607235155	2823.939421026934	2823.2629002452077	2823.5010093985165	2822.5840295425814	2824.3122441999335	2841.031224919133	2849.1011822200026	2822.7018623471813	2830.352235719119	2823.55711792704	2855.726376375299	2839.930564607871	2823.011777402161	2821.65265132843	2824.4465452966297	2852.8179043634063	2848.994834426175	2824.9626880259448	2836.5042576818623
2826.7834568643216	2823.276917017994	2930.2717152615087	2824.917602621639	2842.398720841122	2822.8297492925863	2846.8491176354523	2927.058670778711	2839.3191521692825	2841.208176223524	2845.9406607235155	2823.939421026934	2823.2629002452077	2823.5010093985165	2822.5840295425814	2824.3122441999335	2840.9111599796643	2849.087926189356	2822.7018623471813	2830.3157553825877	2823.55711792704	2855.726376375299	2839.930564607871	2823.011777402161	2821.65265132843	2824.427897879645	2852.8179043634063	2848.994834426175	2824.9217984686707	2836.5042576818623
2826.7834568643216	2823.276917017994	2930.2717152615087	2824.917602621639	2842.398720841122	2822.8297492925863	2846.8491176354523	2927.058670778711	2839.3191521692825	2841.208176223524	2845.9406607235155	2823.939421026934	2823.2407877127407	2823.5010093985165	2822.5840295425814	2824.3122441999335	2840.7778218854446	2849.087926189356	2822.7018623471813	2830.3157553825877	2823.5400348763715	2855.726376375299	2839.930564607871	2823.011777402161	2821.65265132843	2824.4213431544795	2852.8179043634063	2848.994834426175	2824.9030264880857	2836.5042576818623
2826.6944456676506	2823.276917017994	2930.2717152615087	2824.917602621639	2842.398720841122	2822.8125396159503	2846.8491176354523	2926.993549993262	2839.3123562982955	2841.208176223524	2845.9095753161837	2823.939421026934	2823.2407877127407	2823.4979311255693	2822.5840295425814	2824.3122441999335	2840.7257643011326	2849.087926189356	2822.7018623471813	2830.3157553825877	2823.5047670785075	2855.725860201061	2839.930564607871	2823.011777402161	2821.6400406775215	2824.4213431544795	2852.8179043634063	2848.994834426175	2824.85800910312	2836.5042576818623
2826.6756474412277	2823.276917017994	2930.2717152615087	2824.917602621639	2842.398720841122	2822.8125396159503	2846.8452950157757	2926.993549993262	2839.2755481630547	2841.196083097355	2845.9095753161837	2823.939421026934	2823.232509846946	2823.4977104154045	2822.5840295425814	2824.2882890441606	2840.586101172149	2849.087926189356	2822.6148821225283	2830.3157553825877	2823.5047670785075	2855.6978147769455	2839.930564607871	2823.011777402161	2821.609820279252	2824.339308093574	2852.8179043634063	2848.994834426175	2824.85800910312	2836.5042576818623
2826.6679536335287	2823.276917017994	2930.2717152615087	2824.9100956492557	2842.398720841122	2822.8125396159503	2846.8452950157757	2926.993549993262	2839.2755481630547	2841.196083097355	2845.9095753161837	2823.939421026934	2823.2131310773716	2823.4306443157197	2822.5840295425814	2824.263815288923	2840.486910687552	2849.062877768754	2822.6148821225283	2830.3063357374062	2823.5047670785075	2855.6978147769455	2839.930564607871	2823.011777402161	2821.587538365894	2824.339308093574	2852.8179043634063	2848.994834426175	2824.8392223814603	2836.5042576818623
2826.6466253909666	2823.276917017994	2930.2717152615087	2824.9100956492557	2842.398720841122	2822.8125396159503	2846.8452950157757	2926.993549993262	2839.2755481630547	2841.1837519151577	2845.908313271196	2823.939421026934	2823.1939602518373	2823.4306443157197	2822.5803821131076	2824.263815288923	2840.486910687552	2849.039258676284	2822.6148821225283	2830.2932019247155	2823.5047670785075	2855.6978147769455	2839.930564607871	2822.9575228536255	2821.587538365894	2824.339308093574	2852.8179043634063	2848.980731903768	2824.8392223814603	2836.5042576818623
2826.6466253909666	2823.276917017994	2930.2717152615087	2824.9100956492557	2842.398720841122	2822.8125396159503	2846.8452950157757	2926.993549993262	2839.247407739362	2841.1833145682112	2845.908313271196	2823.939421026934	2823.1508740878126	2823.4306443157197	2822.572380158047	2824.263815288923	2840.4317719878636	2849.039258676284	2822.6148821225283	2830.2337108646857	2823.5047670785075	2855.6978147769455	2839.92533447242	2822.9575228536255	2821.530974991148	2824.3205220227546	2852.8179043634063	2848.980731903768	2824.8392223814603	2836.5042576818623
2826.6368979905706	2823.272894552688	2930.2717152615087	2824.9100956492557	2842.398720841122	2822.8125396159503	2846.8452950157757	2926.993549993262	2839.247407739362	2841.1833145682112	2845.908313271196	2823.939421026934	2823.1508740878126	2823.3545622472466	2822.4668213969935	2824.263815288923	2840.4317719878636	2849.039258676284	2822.608521036391	2830.2219308455806	2823.5047670785075	2855.6856612072074	2839.92533447242	2822.9575228536255	2821.530974991148	2824.2675891490194	2852.8179043634063	2848.980731903768	2824.8392223814603	2836.5042576818623
2826.6368979905706	2823.272894552688	2930.2717152615087	2824.9100956492557	2842.398720841122	2822.8125396159503	2846.8452950157757	2926.993549993262	2839.247407739362	2841.171983217075	2845.908313271196	2823.939421026934	2823.1508740878126	2823.3545622472466	2822.4668213969935	2824.263815288923	2840.332905300754	2849.0275585556315	2822.608521036391	2830.2219308455806	2823.497891290677	2855.6601106200806	2839.92533447242	2822.9575228536255	2821.530974991148	2824.2675891490194	2852.8179043634063	2848.980731903768	2824.816360815098	2836.5042576818623
2826.6368979905706	2823.272894552688	2930.2628782711245	2824.9100956492557	2842.398720841122	2822.7670190055696	2846.8452950157757	2926.993549993262	2839.227071724535	2841.170776802345	2845.908313271196	2823.939421026934	2823.1494666957083	2823.3545622472466	2822.4668213969935	2824.263815288923	2840.3327408839746	2849.0275585556315	2822.608521036391	2830.2219308455806	2823.484839470475	2855.6401320325967	2839.92533447242	2822.9575228536255	2821.5280342128876	2824.2675891490194	2852.8179043634063	2848.921266846503	2824.816360815098	2836.5042576818623
2826.6368979905706	2823.272894552688	2930.2628782711245	2824.9100956492557	2842.3928066814183	2822.7670190055696	2846.82050573685	2926.887285929937	2839.227071724535	2841.170776802345	2845.908313271196	2823.9355633609953	2823.1494666957083	2823.3545622472466	2822.459301676869	2824.2338974516924	2840.2761039040965	2849.0275585556315	2822.608521036391	2830.2219308455806	2823.484839470475	2855.6401320325967	2839.92533447242	2822.8982785413996	2821.5280342128876	2824.243488840795	2852.8179043634063	2848.921266846503	2824.816360815098	2836.5042576818623
2826.6368979905706	2823.272894552688	2930.2149500642026	2824.9100956492557	2842.3928066814183	2822.7670190055696	2846.7957811497927	2926.887285929937	2839.227071724535	2841.170776802345	2845.908313271196	2823.9285809837916	2823.1494666957083	2823.3164042662715	2822.459301676869	2824.2338974516924	2840.2368895724894	2849.0275585556315	2822.608521036391	2830.1147228062687	2823.484839470475	2855.6401320325967	2839.895334425263	2822.8982785413996	2821.5280342128876	2824.243488840795	2852.8179043634063	2848.9087742836555	2824.779016169458	2836.5042576818623
2826.614889689067	2823.2198342437014	2930.206858140708	2824.9100956492557	2842.3928066814183	2822.7670190055696	2846.7702059088033	2926.824023380793	2839.21093154135	2841.1668228424037	2845.908313271196	2823.9285809837916	2823.1494666957083	2823.3164042662715	2822.459301676869	2824.2315958689314	2840.2300747136787	2849.0275585556315	2822.608521036391	2830.1147228062687	2823.4826195001992	2855.6401320325967	2839.89358404272	2822.8982785413996	2821.5280342128876	2824.243488840795	2852.8179043634063	2848.9087742836555	2824.7336298378345	2836.5042576818623
2826.614889689067	2823.2198342437014	2930.206858140708	2824.876371937199	2842.3928066814183	2822.7670190055696	2846.7702059088033	2926.824023380793	2839.196738326454	2841.1668228424037	2845.9036024746683	2823.8980738412192	2823.1494666957083	2823.3164042662715	2822.409959404814	2824.1904814885283	2840.2080859065086	2849.0275585556315	2822.5914840965124	2830.1147228062687	2823.4826195001992	2855.6401320325967	2839.8349070911404	2822.8982785413996	2821.5280342128876	2824.243488840795	2852.8179043634063	2848.9087742836555	2824.7101070689796	2836.4837991933337
2826.614889689067	2823.2198342437014	2930.1181230521333	2824.8679365493263	2842.3583264737354	2822.7670190055696	2846.7702059088033	2926.824023380793	2839.196738326454	2841.1668228424037	2845.9036024746683	2823.8980738412192	2823.1296544914385	2823.3164042662715	2822.402170259084	2824.1660950911237	2840.2080859065086	2849.0275585556315	2822.5914840965124	2830.0599947063893	2823.4826195001992	2855.5872215122936	2839.8349070911404	2822.8982785413996	2821.5280342128876	2824.243488840795	2852.773682023415	2848.9087742836555	2824.7036376858996	2836.4837991933337
2826.614889689067	2823.176759469435	2930.1181230521333	2824.8679365493263	2842.336009299855	2822.7670190055696	2846.7702059088033	2926.824023380793	2839.196738326454	2841.1668228424037	2845.9036024746683	2823.8980738412192	2823.1296544914385	2823.3164042662715	2822.402170259084	2824.1660950911237	2840.1625094628835	2849.0275585556315	2822.5914840965124	2830.0599947063893	2823.4826195001992	2855.5872215122936	2839.8349070911404	2822.8982785413996	2821.5280342128876	2824.2214471039138	2852.773682023415	2848.9087742836555	2824.691412884251	2836.4837991933337
2826.614889689067	2823.176759469435	2930.067417924503	2824.8679365493263	2842.336009299855	2822.7670190055696	2846.7702059088033	2926.824023380793	2839.196738326454	2841.1668228424037	2845.9036024746683	2823.8747658756847	2823.1044493580284	2823.285485531621	2822.402170259084	2824.1660950911237	2840.1196639762475	2849.0275585556315	2822.5914840965124	2830.0139596398612	2823.4826195001992	2855.5872215122936	2839.829349344841	2822.8982785413996	2821.5280342128876	2824.2214471039138	2852.773682023415	2848.9087742836555	2824.674310409075	2836.4837991933337
2826.614889689067	2823.176759469435	2930.067417924503	2824.8679365493263	2842.336009299855	2822.721589488335	2846.7693549259343	2926.824023380793	2839.196738326454	2841.1242092771604	2845.899945158859	2823.8747658756847	2823.1044493580284	2823.285485531621	2822.402170259084	2824.1660950911237	2840.1196639762475	2849.0275585556315	2822.58075234815	2830.0139596398612	2823.4826195001992	2855.5872215122936	2839.8190890975598	2822.8982785413996	2821.5280342128876	2824.2214471039138	2852.773682023415	2848.902438089205	2824.6363141466836	2836.4837991933337
2826.5431017857118	2823.176759469435	2930.067417924503	2824.8276594926037	2842.336009299855	2822.721589488335	2846.7693549259343	2926.824023380793	2839.196738326454	2841.1112367276287	2845.899945158859	2823.8747658756847	2823.1044493580284	2823.285485531621	2822.402170259084	2824.1659742227125	2840.083080901435	2849.0275585556315	2822.58075234815	2830.0021946014663	2823.4826195001992	2855.5872215122936	2839.8190890975598	2822.8982785413996	2821.5280342128876	2824.2214471039138	2852.667376035469	2848.902438089205	2824.6049868627815	2836.4837991933337
2826.5431017857118	2823.176759469435	2930.067417924503	2824.8276594926037	2842.335724496319	2822.721589488335	2846.7693549259343	2926.824023380793	2839.196738326454	2841.0801997138597	2845.890994098017	2823.8747658756847	2823.1044493580284	2823.2743878127385	2822.402170259084	2824.1659742227125	2840.039413198368	2849.0275585556315	2822.58075234815	2830.0021946014663	2823.4826195001992	2855.5872215122936	2839.7954081979024	2822.8982785413996	2821.489845694623	2824.2083219603546	2852.661353497818	2848.902438089205	2824.5797466130243	2836.4837991933337
2826.529292236596	2823.176759469435	2930.067417924503	2824.7679291116506	2842.335724496319	2822.721589488335	2846.7693549259343	2926.824023380793	2839.196738326454	2841.0801997138597	2845.890994098017	2823.8747658756847	2823.1044493580284	2823.260693530995	2822.402170259084	2824.1659742227125	2840.039413198368	2849.0275585556315	2822.570156989712	2830.0021946014663	2823.4826195001992	2855.5683121319635	2839.7954081979024	2822.8982785413996	2821.489845694623	2824.2083219603546	2852.596540045185	2848.902438089205	2824.5546957562715	2836.4837991933337
2826.509382616175	2823.176759469435	2930.067417924503	2824.7679291116506	2842.335724496319	2822.721589488335	2846.7693549259343	2926.8005253816523	2839.196738326454	2841.0801997138597	2845.8859794389236	2823.8747658756847	2823.1044493580284	2823.260693530995	2822.402170259084	2824.1659742227125	2839.980686666073	2849.0275585556315	2822.570156989712	2829.9519470505056	2823.4826195001992	2855.5683121319635	2839.7481625818064	2822.8982785413996	2821.4886839297674	2824.2083219603546	2852.5252320632344	2848.902438089205	2824.535863721165	2836.4837991933337
2826.509382616175	2823.176759469435	2930.067417924503	2824.75617928215	2842.333769888989	2822.721589488335	2846.7693549259343	2926.8005253816523	2839.196738326454	2841.0801997138597	2845.8859794389236	2823.860888222009	2823.1044493580284	2823.260693530995	2822.402170259084	2824.1659742227125	2839.980686666073	2849.0202980007234	2822.5601484393924	2829.9519470505056	2823.454912048771	2855.5683121319635	2839.7481625818064	2822.8982785413996	2821.4886839297674	2824.176670761754	2852.481749637378	2848.902438089205	2824.4824402598833	2836.4837991933337
2826.509382616175	2823.176759469435	2930.067417924503	2824.75617928215	2842.333769888989	2822.721589488335	2846.7693549259343	2926.8005253816523	2839.196738326454	2841.0801997138597	2845.8859794389236	2823.860888222009	2823.0547578551095	2823.260693530995	2822.402170259084	2824.094044892811	2839.980686666073	2849.0202980007234	2822.5601484393924	2829.9519470505056	2823.454912048771	2855.5683121319635	2839.7481625818064	2822.8945984112916	2821.4886839297674	2824.120869758988	2852.481749637378	2848.902438089205	2824.466587577469	2836.4837991933337
2826.509382616175	2823.176759469435	2930.067417924503	2824.7550124000404	2842.333769888989	2822.721589488335	2846.7693549259343	2926.7531131188543	2839.196738326454	2841.0801997138597	2845.8859794389236	2823.857777513016	2823.0547578551095	2823.2048473010277	2822.402170259084	2824.094044892811	2839.9108007761274	2849.0202980007234	2822.5601484393924	2829.9519470505056	2823.454912048771	2855.5683121319635	2839.7481625818064	2822.8945984112916	2821.4886839297674	2824.120869758988	2852.481749637378	2848.902438089205	2824.448330017839	2836.4837991933337
2826.507839108089	2823.176759469435	2930.0423372877367	2824.7455026551015	2842.2930362960474	2822.721589488335	2846.742768000501	2926.7531131188543	2839.196738326454	2841.0801997138597	2845.8859794389236	2823.857777513016	2823.0547578551095	2823.1048510503856	2822.3993708824005	2824.094044892811	2839.9108007761274	2849.0202980007234	2822.5437439389884	2829.9519470505056	2823.454912048771	2855.5683121319635	2839.6984332374714	2822.8789781189716	2821.4886839297674	2824.120869758988	2852.448228728853	2848.902438089205	2824.448330017839	2836.4837991933337
2826.507839108089	2823.145203986491	2929.9575957760208	2824.7455026551015	2842.282613039479	2822.721589488335	2846.742768000501	2926.7531131188543	2839.1890304527087	2841.0801997138597	2845.8859794389236	2823.857777513016	2823.053469321718	2823.1048510503856	2822.3993708824005	2824.094044892811	2839.9108007761274	2849.0136970904227	2822.5437439389884	2829.9519470505056	2823.454912048771	2855.5683121319635	2839.6984332374714	2822.8789781189716	2821.4886839297674	2824.120869758988	2852.441282599519	2848.902438089205	2824.417625582141	2836.4072777800766
2826.507839108089	2823.145203986491	2929.9575957760208	2824.729570641658	2842.2308889167484	2822.7187767972823	2846.742768000501	2926.7531131188543	2839.1890304527087	2841.0801997138597	2845.8859794389236	2823.8374798359573	2823.0313025722257	2823.1048510503856	2822.3993708824005	2824.042492495199	2839.885648241356	2848.960401472929	2822.5437439389884	2829.9519470505056	2823.454912048771	2855.565593364727	2839.6956160063664	2822.8789781189716	2821.4886839297674	2824.120869758988	2852.434764468934	2848.902438089205	2824.417625582141	2836.4072777800766
2826.507839108089	2823.145203986491	2929.9575957760208	2824.729570641658	2842.2308889167484	2822.7187767972823	2846.7412097891497	2926.7531131188543	2839.1890304527087	2841.0801997138597	2845.8859794389236	2823.8374798359573	2823.0313025722257	2823.1048510503856	2822.3993708824005	2824.0369376327585	2839.8598779367826	2848.960401472929	2822.5397077191733	2829.9519470505056	2823.411373140344	2855.565593364727	2839.6956160063664	2822.8789781189716	2821.4886839297674	2824.120869758988	2852.380818365525	2848.902438089205	2824.4129694477474	2836.4072777800766
2826.490976594537	2823.145203986491	2929.9575957760208	2824.729570641658	2842.2308889167484	2822.7187767972823	2846.7412097891497	2926.7531131188543	2839.1890304527087	2841.0801997138597	2845.8859794389236	2823.829781940707	2823.0187052432266	2823.1048510503856	2822.3993708824005	2824.016601453468	2839.833270533192	2848.960401472929	2822.5397077191733	2829.9519470505056	2823.3975524098723	2855.565593364727	2839.6956160063664	2822.8789781189716	2821.4886839297674	2824.096490795605	2852.3186907039008	2848.8692205044204	2824.378477464865	2836.4072777800766
2826.442254839379	2823.145203986491	2929.9575957760208	2824.7206304707966	2842.2308889167484	2822.717889517851	2846.7412097891497	2926.7531131188543	2839.1890304527087	2841.0749271857558	2845.8859794389236	2823.8172706403197	2823.011845537664	2823.1048510503856	2822.3993708824005	2824.016601453468	2839.816761360992	2848.960401472929	2822.5104662928507	2829.9519470505056	2823.3763838395025	2855.5489046325147	2839.6956160063664	2822.8789781189716	2821.4886839297674	2824.0813964968866	2852.318572582125	2848.8692205044204	2824.339451765509	2836.4072777800766
2826.439351260933	2823.145203986491	2929.9575957760208	2824.6887586599173	2842.2308889167484	2822.717889517851	2846.7412097891497	2926.722191441279	2839.173866944106	2841.0749271857558	2845.866961406419	2823.8172706403197	2823.011845537664	2823.1048510503856	2822.371708673911	2824.0080238752694	2839.815299014351	2848.960401472929	2822.5104662928507	2829.9519470505056	2823.3763838395025	2855.5489046325147	2839.6956160063664	2822.8789781189716	2821.4703895114	2824.0813964968866	2852.318572582125	2848.86311686751	2824.339451765509	2836.4072777800766
2826.439351260933	2823.145203986491	2929.9575957760208	2824.667575975388	2842.2308889167484	2822.717889517851	2846.7412097891497	2926.722191441279	2839.173866944106	2841.0749271857558	2845.858541437903	2823.8172706403197	2823.011845537664	2823.1048510503856	2822.371708673911	2824.0080238752694	2839.815299014351	2848.960401472929	2822.506476081434	2829.9519470505056	2823.3763838395025	2855.501565370043	2839.6956160063664	2822.8789781189716	2821.4703895114	2824.0813964968866	2852.2947586106848	2848.86311686751	2824.339451765509	2836.4072777800766
2826.439351260933	2823.143173646951	2929.928520156015	2824.667575975388	2842.2308889167484	2822.6795733367517	2846.7412097891497	2926.6692063023247	2839.173866944106	2841.0749271857558	2845.832668324458	2823.8172706403197	2823.011845537664	2823.093994508582	2822.371708673911	2824.0080238752694	2839.815299014351	2848.960401472929	2822.457369223433	2829.9519470505056	2823.3513670569364	2855.501565370043	2839.6791899651907	2822.860098004706	2821.4546257877864	2824.0813964968866	2852.2947586106848	2848.8438799810547	2824.3345020555344	2836.4072777800766
2826.439351260933	2823.12736555159	2929.928520156015	2824.6589944017833	2842.2308889167484	2822.6795733367517	2846.7412097891497	2926.6453056938176	2839.173866944106	2841.0749271857558	2845.832668324458	2823.8172706403197	2823.011845537664	2823.093994508582	2822.371708673911	2824.0080238752694	2839.815299014351	2848.960401472929	2822.457369223433	2829.9519470505056	2823.3513670569364	2855.4979799624716	2839.6791899651907	2822.860098004706	2821.4546257877864	2824.0696252581674	2852.292337887646	2848.804775225415	2824.3345020555344	2836.4072777800766
2826.439351260933	2823.1103389119944	2929.8281254896715	2824.6589944017833	2842.2308889167484	2822.6795733367517	2846.7412097891497	2926.6453056938176	2839.173866944106	2841.0749271857558	2845.832668324458	2823.81664577874	2823.011845537664	2823.093994508582	2822.371708673911	2824.0080238752694	2839.746013811054	2848.949251606749	2822.457369223433	2829.936101631818	2823.3513670569364	2855.4979799624716	2839.6791899651907	2822.860098004706	2821.4454170233357	2824.0696252581674	2852.2765131402593	2848.804775225415	2824.3345020555344	2836.4072777800766
2826.4208279409295	2823.1103389119944	2929.8281254896715	2824.6589944017833	2842.2308889167484	2822.6795733367517	2846.7412097891497	2926.6453056938176	2839.173866944106	2841.0749271857558	2845.832668324458	2823.794447099152	2823.011845537664	2823.086924592211	2822.371708673911	2824.0080238752694	2839.746013811054	2848.940427741128	2822.457369223433	2829.936101631818	2823.3513670569364	2855.4975797010184	2839.6597365143057	2822.860098004706	2821.4034382195478	2824.0486397968457	2852.2765131402593	2848.804775225415	2824.317948408299	2836.4072777800766
2826.4208279409295	2823.103403219032	2929.804501505776	2824.6384621244583	2842.217770432533	2822.6795733367517	2846.7412097891497	2926.6453056938176	2839.173866944106	2841.0731213188665	2845.831799933206	2823.794447099152	2823.011845537664	2823.086924592211	2822.371708673911	2824.0037356051344	2839.746013811054	2848.940427741128	2822.457369223433	2829.9129253939077	2823.350049198152	2855.4975797010184	2839.6597365143057	2822.860098004706	2821.374079417369	2824.0486397968457	2852.2765131402593	2848.804775225415	2824.317948408299	2836.4072777800766
2826.412627158481	2823.103403219032	2929.804501505776	2824.6384621244583	2842.217770432533	2822.6795733367517	2846.7396049570402	2926.587484921961	2839.173866944106	2841.0731213188665	2845.814921575254	2823.794447099152	2823.0117704882514	2823.086924592211	2822.371708673911	2824.0037356051344	2839.746013811054	2848.934788787962	2822.457369223433	2829.9129253939077	2823.3167753614207	2855.4975797010184	2839.6597365143057	2822.8538054851056	2821.374079417369	2824.0486397968457	2852.257676666092	2848.804775225415	2824.317948408299	2836.4072777800766
2826.411992900493	2823.103403219032	2929.804501505776	2824.6384621244583	2842.217770432533	2822.670343101613	2846.7396049570402	2926.543179118117	2839.165459425295	2841.068099824637	2845.814921575254	2823.786359904414	2823.0117704882514	2823.086924592211	2822.371708673911	2823.9728629232804	2839.7367697928657	2848.934788787962	2822.445587008649	2829.9129253939077	2823.3167753614207	2855.4975797010184	2839.6597365143057	2822.8538054851056	2821.3727239557315	2824.0035522255885	2852.238281490829	2848.804775225415	2824.3104617630233	2836.4072777800766
2826.4009065469977	2823.103403219032	2929.7833086553815	2824.6384621244583	2842.217770432533	2822.670305060982	2846.731490786582	2926.543179118117	2839.165459425295	2841.0602641502546	2845.801117165711	2823.7775195154077	2822.9945741182355	2823.076033036439	2822.371708673911	2823.9728629232804	2839.7367697928657	2848.934788787962	2822.445587008649	2829.9129253939077	2823.3167753614207	2855.4824249480325	2839.6597365143057	2822.8538054851056	2821.366830975043	2824.0035522255885	2852.2345379016433	2848.804775225415	2824.3104617630233	2836.4072777800766
2826.4009065469977	2823.103403219032	2929.7833086553815	2824.6384621244583	2842.2169884033665	2822.670305060982	2846.731490786582	2926.5280153649583	2839.165459425295	2841.055676024649	2845.801117165711	2823.7775195154077	2822.9945741182355	2823.076033036439	2822.369658541477	2823.9728629232804	2839.7367697928657	2848.934788787962	2822.445587008649	2829.9114898584467	2823.3037382609514	2855.4784368382034	2839.6597365143057	2822.8538054851056	2821.3651302782673	2824.0035522255885	2852.2058382235086	2848.804775225415	2824.3056133324703	2836.4072777800766
2826.4009065469977	2823.103403219032	2929.7833086553815	2824.6384621244583	2842.2169884033665	2822.670305060982	2846.724863422601	2926.521575338753	2839.165459425295	2841.055676024649	2845.801117165711	2823.7775195154077	2822.9945741182355	2823.051243234241	2822.369658541477	2823.9675154967495	2839.7367697928657	2848.932280095716	2822.445587008649	2829.9114898584467	2823.298276753853	2855.4784368382034	2839.6481597804845	2822.8538054851056	2821.35633549088	2824.0035522255885	2852.170058475951	2848.767933360133	2824.3056133324703	2836.4072777800766
2826.4009065469977	2823.1026035758928	2929.7833086553815	2824.629569594955	2842.216725492792	2822.658955079098	2846.724863422601	2926.4854132855194	2839.165459425295	2841.055676024649	2845.801117165711	2823.7775195154077	2822.9945741182355	2823.048702519026	2822.3652038593455	2823.9675154967495	2839.7367697928657	2848.932280095716	2822.428062170353	2829.9085009362443	2823.298276753853	2855.469779463764	2839.6481597804845	2822.847511459584	2821.35633549088	2824.0035522255885	2852.170058475951	2848.767933360133	2824.3056133324703	2836.4072777800766
2826.393915237355	2823.1026035758928	2929.7833086553815	2824.629569594955	2842.216725492792	2822.658955079098	2846.724863422601	2926.4854132855194	2839.165459425295	2841.051160801156	2845.7717285951567	2823.7775195154077	2822.9945741182355	2823.048702519026	2822.363082962111	2823.9675154967495	2839.6964558891395	2848.932280095716	2822.428062170353	2829.905603131479	2823.298276753853	2855.453551895169	2839.6481597804845	2822.847511459584	2821.35633549088	2824.0035522255885	2852.170058475951	2848.7562458950615	2824.3056133324703	2836.4072777800766
2826.393915237355	2823.1026035758928	2929.7833086553815	2824.6097090673625	2842.216725492792	2822.6450019513895	2846.7052779962046	2926.4854132855194	2839.165459425295	2841.051160801156	2845.755786337492	2823.7775195154077	2822.9945741182355	2823.048702519026	2822.363082962111	2823.9435734682547	2839.6964558891395	2848.932280095716	2822.428062170353	2829.905603131479	2823.298276753853	2855.4413497662263	2839.645293856545	2822.847285337232	2821.351114695656	2824.0035522255885	2852.170058475951	2848.7562458950615	2824.2941610635535	2836.4072777800766
2826.3580043884863	2823.102505433601	2929.7833086553815	2824.6097090673625	2842.21580049348	2822.6450019513895	2846.6999881965535	2926.4854132855194	2839.150675635263	2841.0493086716037	2845.737957553292	2823.7775195154077	2822.9935169016044	2823.048702519026	2822.363082962111	2823.9435734682547	2839.6964558891395	2848.932280095716	2822.428062170353	2829.879398015104	2823.298276753853	2855.4249169928967	2839.607278797622	2822.847285337232	2821.351114695656	2824.0035522255885	2852.170058475951	2848.7562458950615	2824.2868056462444	2836.4072777800766
2826.3580043884863	2823.1019664861687	2929.7833086553815	2824.6097090673625	2842.1853758201137	2822.6450019513895	2846.6999881965535	2926.4854132855194	2839.150675635263	2841.038434933022	2845.737957553292	2823.7775195154077	2822.9935169016044	2823.048702519026	2822.3587318082173	2823.9361862218952	2839.6964558891395	2848.932280095716	2822.428062170353	2829.879398015104	2823.298276753853	2855.4130873489294	2839.6039842501455	2822.847285337232	2821.3440118629583	2823.9946968878658	2852.153375208164	2848.7305420201137	2824.2868056462444	2836.4072777800766
2826.3580043884863	2823.1019664861687	2929.7833086553815	2824.6097090673625	2842.1853758201137	2822.6450019513895	2846.6999881965535	2926.4854132855194	2839.141037978192	2841.0360367956728	2845.737957553292	2823.7775195154077	2822.993294473569	2823.048702519026	2822.3587318082173	2823.9361862218952	2839.6681061069744	2848.9245434946865	2822.428062170353	2829.879398015104	2823.298276753853	2855.412680285063	2839.6039842501455	2822.847285337232	2821.3440118629583	2823.9946968878658	2852.143462572695	2848.7305420201137	2824.2868056462444	2836.4059668375507
2826.3580043884863	2823.1019664861687	2929.7833086553815	2824.6097090673625	2842.1853758201137	2822.6450019513895	2846.6999881965535	2926.4854132855194	2839.1352944723903	2841.0300281379095	2845.7312397595233	2823.7775195154077	2822.993294473569	2823.048702519026	2822.3587318082173	2823.933966464495	2839.6681061069744	2848.9245434946865	2822.428062170353	2829.879398015104	2823.298276753853	2855.412680285063	2839.6039842501455	2822.847285337232	2821.3440118629583	2823.9946968878658	2852.143462572695	2848.7305420201137	2824.2868056462444	2836.4059668375507
2826.3580043884863	2823.1019664861687	2929.7833086553815	2824.6097090673625	2842.1853758201137	2822.6450019513895	2846.688693052077	2926.4854132855194	2839.1352944723903	2841.0300281379095	2845.7312397595233	2823.7775195154077	2822.993294473569	2823.048702519026	2822.3587318082173	2823.9174650467476	2839.6663554769075	2848.9245434946865	2822.428062170353	2829.879398015104	2823.298276753853	2855.4102368933563	2839.597323958957	2822.8400737741104	2821.3440118629583	2823.9946968878658	2852.143462572695	2848.7305420201137	2824.275852030635	2836.4059668375507
2826.3580043884863	2823.0956184654465	2929.7833086553815	2824.6097090673625	2842.1853758201137	2822.6450019513895	2846.688693052077	2926.4643278955846	2839.1352944723903	2841.0300281379095	2845.7312397595233	2823.7775195154077	2822.993294473569	2823.048702519026	2822.333388177954	2823.9174650467476	2839.6663554769075	2848.9245434946865	2822.428062170353	2829.879398015104	2823.298276753853	2855.4051453394777	2839.597323958957	2822.8400737741104	2821.3440118629583	2823.9946968878658	2852.1295973611245	2848.7305420201137	2824.275852030635	2836.4042422294683
2826.3580043884863	2823.0956184654465	2929.7833086553815	2824.6097090673625	2842.1853758201137	2822.6432844593883	2846.688693052077	2926.398077463481	2839.1352944723903	2841.0300281379095	2845.7070221429767	2823.7775195154077	2822.993294473569	2823.048702519026	2822.3331490212563	2823.91054589937	2839.6663554769075	2848.9245434946865	2822.427965997577	2829.879398015104	2823.298276753853	2855.4051453394777	2839.597323958957	2822.8400737741104	2821.3238557795144	2823.9946968878658	2852.1295973611245	2848.7305420201137	2824.275852030635	2836.3966987059453
2826.3580043884863	2823.082812480386	2929.7833086553815	2824.6054167328175	2842.177196444251	2822.6432844593883	2846.688693052077	2926.398077463481	2839.1352944723903	2841.0300281379095	2845.6950969021345	2823.7772060030024	2822.993294473569	2823.048702519026	2822.3331490212563	2823.9032271574774	2839.6663554769075	2848.9245434946865	2822.423959442455	2829.879398015104	2823.298276753853	2855.396541190631	2839.597323958957	2822.8400737741104	2821.3238557795144	2823.9946968878658	2852.1268557044446	2848.7305420201137	2824.267457662193	2836.3966987059453
2826.3580043884863	2823.073383934259	2929.7833086553815	2824.6054167328175	2842.177196444251	2822.6432844593883	2846.688693052077	2926.398077463481	2839.1352944723903	2841.025753659082	2845.6859745930046	2823.7772060030024	2822.9835651556414	2823.048702519026	2822.3331490212563	2823.899056589066	2839.6663554769075	2848.9200725188784	2822.423959442455	2829.864934749164	2823.2906737376393	2855.396541190631	2839.597323958957	2822.8400737741104	2821.3238557795144	2823.9891355194773	2852.1268557044446	2848.7305420201137	2824.2636496223886	2836.3966987059453
2826.345707007067	2823.052066587589	2929.7833086553815	2824.6054167328175	2842.177196444251	2822.6432844593883	2846.688693052077	2926.398077463481	2839.1352944723903	2841.025753659082	2845.6754306927483	2823.737774066697	2822.978784099999	2823.048702519026	2822.3331490212563	2823.8873171939535	2839.6663554769075	2848.9200725188784	2822.423959442455	2829.864934749164	2823.2851774383407	2855.396541190631	2839.597323958957	2822.8400737741104	2821.3238557795144	2823.9891355194773	2852.118580208139	2848.7305420201137	2824.2636496223886	2836.3966987059453
2826.345707007067	2823.052066587589	2929.7636505876626	2824.597960320566	2842.177196444251	2822.6432844593883	2846.688693052077	2926.3729399529348	2839.1162279037635	2841.014104507252	2845.674757999711	2823.7241825918773	2822.978784099999	2823.048702519026	2822.3331490212563	2823.8873171939535	2839.6663554769075	2848.9200725188784	2822.423959442455	2829.855022589628	2823.2851774383407	2855.396541190631	2839.597323958957	2822.8400737741104	2821.3238557795144	2823.977860395877	2852.112634642511	2848.7305420201137	2824.2560804983364	2836.3966987059453
2826.345707007067	2823.052066587589	2929.7636505876626	2824.5893512848434	2842.177196444251	2822.6362960796882	2846.688693052077	2926.3729399529348	2839.1162279037635	2841.011872384003	2845.6507163315064	2823.7241825918773	2822.9743095058843	2823.0482756622796	2822.323906191734	2823.8873171939535	2839.6663554769075	2848.9200725188784	2822.423959442455	2829.855022589628	2823.283191299669	2855.3876580527417	2839.597323958957	2822.8400737741104	2821.3238557795144	2823.977860395877	2852.108904296063	2848.7305420201137	2824.2560804983364	2836.38740532518
2826.345707007067	2823.052066587589	2929.7636505876626	2824.5893512848434	2842.177196444251	2822.6266279540146	2846.688693052077	2926.3729399529348	2839.1162279037635	2841.0018645665677	2845.6507163315064	2823.7241825918773	2822.9743095058843	2823.046678556594	2822.3219160417193	2823.8873171939535	2839.6663554769075	2848.9200725188784	2822.423959442455	2829.855022589628	2823.283191299669	2855.3876580527417	2839.597323958957	2822.8400737741104	2821.3238557795144	2823.977860395877	2852.108904296063	2848.7305420201137	2824.2560804983364	2836.38740532518
2826.345707007067	2823.052066587589	2929.7379813697594	2824.5893512848434	2842.177196444251	2822.6074695869493	2846.688693052077	2926.3493242039604	2839.108175567527	2841.0018645665677	2845.62678002498	2823.7241825918773	2822.9639497836342	2823.046678556594	2822.320773623467	2823.8862540042414	2839.6663554769075	2848.9200725188784	2822.416220115373	2829.846146786686	2823.283191299669	2855.377066761674	2839.5957132499693	2822.828329409638	2821.3238557795144	2823.977860395877	2852.100938970403	2848.7305420201137	2824.2491337625156	2836.3836624969035
2826.345707007067	2823.052066587589	2929.7330385084797	2824.569850258134	2842.177196444251	2822.6074695869493	2846.688693052077	2926.3493242039604	2839.1052273114747	2840.988666559818	2845.62678002498	2823.718267724106	2822.9504807318885	2823.046678556594	2822.320773623467	2823.8862540042414	2839.6663554769075	2848.9200725188784	2822.416220115373	2829.8386152358207	2823.283191299669	2855.377066761674	2839.5957132499693	2822.8277521457844	2821.3238557795144	2823.977860395877	2852.100938970403	2848.72685121372	2824.247832938033	2836.379831335422
2826.345707007067	2823.052066587589	2929.7330385084797	2824.569850258134	2842.177196444251	2822.6074695869493	2846.688693052077	2926.34104055891	2839.090208794302	2840.988666559818	2845.6180588107027	2823.718267724106	2822.9504807318885	2823.041550357575	2822.3045312647755	2823.8862540042414	2839.6663554769075	2848.9200725188784	2822.416220115373	2829.8315311744427	2823.2725022747745	2855.377066761674	2839.5957132499693	2822.8277521457844	2821.3238557795144	2823.977860395877	2852.0924313172595	2848.72685121372	2824.247832938033	2836.379831335422
2826.345707007067	2823.052066587589	2929.7330385084797	2824.569850258134	2842.177196444251	2822.5984004673123	2846.67743092238	2926.34104055891	2839.090208794302	2840.988666559818	2845.6112419628107	2823.718267724106	2822.9504807318885	2823.0155385710254	2822.3045312647755	2823.8802353687297	2839.658475072257	2848.9200725188784	2822.414616507568	2829.8315311744427	2823.2656596605716	2855.377066761674	2839.5896594792202	2822.8277521457844	2821.3238557795144	2823.977860395877	2852.0924313172595	2848.72685121372	2824.247832938033	2836.379831335422
2826.345707007067	2823.052066587589	2929.7330385084797	2824.569850258134	2842.177196444251	2822.5965547662054	2846.67743092238	2926.34104055891	2839.090208794302	2840.988666559818	2845.6112419628107	2823.718267724106	2822.941933007013	2823.0155385710254	2822.303267487043	2823.8756283118155	2839.658475072257	2848.8898645914433	2822.414616507568	2829.828850367854	2823.2579808605265	2855.377066761674	2839.5896594792202	2822.817167398249	2821.3238557795144	2823.977860395877	2852.088814232947	2848.72685121372	2824.23958678069	2836.379831335422
2826.345707007067	2823.052066587589	2929.7064191370737	2824.569850258134	2842.177196444251	2822.5965547662054	2846.67743092238	2926.304266017186	2839.090208794302	2840.988666559818	2845.5918682850706	2823.71599945099	2822.941933007013	2823.0138451587886	2822.293392861704	2823.871733320335	2839.658475072257	2848.8898645914433	2822.414616507568	2829.8218124404025	2823.2579808605265	2855.377066761674	2839.5896594792202	2822.817167398249	2821.3238557795144	2823.977860395877	2852.0830939769326	2848.723709182224	2824.222865336505	2836.377802942847
2826.345439021893	2823.052066587589	2929.7064191370737	2824.569850258134	2842.173704317087	2822.5882152726317	2846.67743092238	2926.304266017186	2839.090208794302	2840.985779242687	2845.5870171273564	2823.7118035288195	2822.941933007013	2823.010399465291	2822.293392861704	2823.871733320335	2839.658475072257	2848.8898645914433	2822.414616507568	2829.818335027548	2823.2559007240784	2855.377066761674	2839.5896594792202	2822.8123093619693	2821.323621334819	2823.977860395877	2852.063153984345	2848.723709182224	2824.222865336505	2836.377802942847
2826.345439021893	2823.052066587589	2929.7064191370737	2824.569850258134	2842.173704317087	2822.5882152726317	2846.6759027041985	2926.304266017186	2839.090208794302	2840.985779242687	2845.5870171273564	2823.7097399792683	2822.941933007013	2822.9936533035525	2822.293392861704	2823.871733320335	2839.6553404196166	2848.8898645914433	2822.414616507568	2829.818335027548	2823.2559007240784	2855.377066761674	2839.576461099053	2822.805652593883	2821.323621334819	2823.977860395877	2852.063153984345	2848.723709182224	2824.222865336505	2836.377802942847
2826.345439021893	2823.052066587589	2929.6913937584823	2824.569850258134	2842.173704317087	2822.587882785924	2846.6759027041985	2926.2958257150995	2839.079618253163	2840.985779242687	2845.573146324357	2823.7097399792683	2822.941933007013	2822.977256128672	2822.293392861704	2823.871733320335	2839.6553404196166	2848.8842184902346	2822.414616507568	2829.8129488101545	2823.244474080992	2855.377066761674	2839.571273507581	2822.8023280388256	2821.3028179201456	2823.9768453572756	2852.063153984345	2848.723709182224	2824.222865336505	2836.377802942847
2826.345439021893	2823.052066587589	2929.6913937584823	2824.569850258134	2842.1707945175167	2822.5845694473596	2846.6739247170553	2926.2958257150995	2839.0756131083835	2840.985779242687	2845.543720278459	2823.7097399792683	2822.941933007013	2822.977256128672	2822.293392861704	2823.871733320335	2839.6553404196166	2848.8842184902346	2822.41439624885	2829.800789050024	2823.243334490571	2855.377066761674	2839.571273507581	2822.8023280388256	2821.3028179201456	2823.9768453572756	2852.063153984345	2848.719854461346	2824.222865336505	2836.377802942847
2826.3417651537166	2823.052066587589	2929.6913937584823	2824.569850258134	2842.1707945175167	2822.5845694473596	2846.671092820717	2926.2958257150995	2839.072048235448	2840.985779242687	2845.543369942492	2823.7066974092045	2822.941933007013	2822.97233878911	2822.292223706712	2823.8697862068884	2839.6521137127706	2848.8806462248363	2822.398956297734	2829.800789050024	2823.2350655944438	2855.377066761674	2839.571273507581	2822.8023280388256	2821.2963499678212	2823.9768453572756	2852.063153984345	2848.7142639537933	2824.222865336505	2836.3764200754554
2826.3402304110596	2823.052066587589	2929.689748003076	2824.569850258134	2842.1707945175167	2822.5845694473596	2846.671092820717	2926.2958257150995	2839.0622311685797	2840.985779242687	2845.543369942492	2823.7066974092045	2822.9324287031523	2822.9695853159983	2822.291917792799	2823.8697862068884	2839.6521137127706	2848.879144457836	2822.398956297734	2829.800789050024	2823.2350655944438	2855.377066761674	2839.56986441632	2822.8023280388256	2821.2963499678212	2823.9768453572756	2852.063153984345	2848.7142639537933	2824.2178117831872	2836.3764200754554
2826.332314094983	2823.052066587589	2929.689748003076	2824.564397462755	2842.1642395892886	2822.5845694473596	2846.671092820717	2926.2958257150995	2839.053364819014	2840.985779242687	2845.543369942492	2823.699046328096	2822.9324287031523	2822.9695853159983	2822.291917792799	2823.8697862068884	2839.6521137127706	2848.877978908518	2822.398956297734	2829.796539898226	2823.2350655944438	2855.377066761674	2839.5599412984566	2822.8023280388256	2821.294134849228	2823.9768453572756	2852.063153984345	2848.7142639537933	2824.2093074500335	2836.3754073221444
2826.332314094983	2823.0497499102116	2929.689748003076	2824.564397462755	2842.1642395892886	2822.5788095098324	2846.664640880642	2926.2958257150995	2839.053364819014	2840.985779242687	2845.543369942492	2823.6938631829357	2822.922234975389	2822.9535557008894	2822.2906087462834	2823.8584980955516	2839.6516063112754	2848.8723605247724	2822.398956297734	2829.796152644214	2823.2350655944438	2855.377066761674	2839.5599412984566	2822.7974384204026	2821.294134849228	2823.9768453572756	2852.063153984345	2848.6990364050657	2824.2093074500335	2836.3754073221444
2826.332314094983	2823.0483036578294	2929.684090336546	2824.564397462755	2842.162058278959	2822.5788095098324	2846.6597568381826	2926.2958257150995	2839.053364819014	2840.9734022824346	2845.543369942492	2823.6938631829357	2822.901692755466	2822.9495150716575	2822.289573524749	2823.8584980955516	2839.6516063112754	2848.872311143962	2822.398956297734	2829.796152644214	2823.233650090513	2855.377066761674	2839.545410317348	2822.7974384204026	2821.294134849228	2823.9768274547814	2852.0608632445364	2848.6990364050657	2824.2093074500335	2836.3728608293795
2826.332314094983	2823.0437640860514	2929.683208803568	2824.564397462755	2842.162058278959	2822.5788095098324	2846.656636488085	2926.2958257150995	2839.051890041233	2840.964577195248	2845.543369942492	2823.6938631829357	2822.901692755466	2822.9486377167095	2822.273576636291	2823.8584980955516	2839.642600589742	2848.872311143962	2822.398956297734	2829.796152644214	2823.233650090513	2855.3746863777474	2839.543571517274	2822.79113497857	2821.294134849228	2823.9764057177244	2852.060190392217	2848.696507826678	2824.2093074500335	2836.3728608293795
2826.332314094983	2823.0437640860514	2929.6732885396395	2824.5626792314774	2842.158960859213	2822.5788095098324	2846.656636488085	2926.2958257150995	2839.051890041233	2840.964577195248	2845.543369942492	2823.6938631829357	2822.901692755466	2822.9475116594717	2822.273576636291	2823.8555115386685	2839.641898671091	2848.871295226073	2822.3977833592617	2829.7933884650843	2823.2319367540495	2855.3746863777474	2839.543571517274	2822.79113497857	2821.2859899488326	2823.9764057177244	2852.052109337063	2848.696507826678	2824.2093074500335	2836.3728608293795
2826.332314094983	2823.0437640860514	2929.6652439561344	2824.5626792314774	2842.158185145304	2822.5788095098324	2846.656636488085	2926.2958257150995	2839.049188547193	2840.9515380820258	2845.530858745121	2823.6938631829357	2822.901692755466	2822.9475116594717	2822.273576636291	2823.851824667625	2839.641898671091	2848.871295226073	2822.395822133263	2829.785461127544	2823.2319367540495	2855.372352399271	2839.5357169204553	2822.7842570152875	2821.2859899488326	2823.9764057177244	2852.052109337063	2848.696507826678	2824.2085311808773	2836.3690264136453
2826.3307770429874	2823.0400210132975	2929.6613906628404	2824.5626792314774	2842.154357800129	2822.576617110347	2846.653557556493	2926.2916605684186	2839.049188547193	2840.9494009872383	2845.529831587101	2823.6938631829357	2822.9015467236472	2822.932693538786	2822.270730554692	2823.840217187947	2839.6317340686596	2848.871295226073	2822.3934113495984	2829.7784520981645	2823.2319367540495	2855.372352399271	2839.5357169204553	2822.7842570152875	2821.282305130903	2823.9764057177244	2852.0518387239326	2848.684955191523	2824.2085311808773	2836.3673993691236
2826.3302023469378	2823.039102422678	2929.6613906628404	2824.5626792314774	2842.152451270511	2822.5758807641264	2846.653557556493	2926.2916605684186	2839.049188547193	2840.9454296492895	2845.5097865677108	2823.6938631829357	2822.9015467236472	2822.932693538786	2822.269723633245	2823.840217187947	2839.6317340686596	2848.871295226073	2822.3934113495984	2829.772997124265	2823.23024433448	2855.372352399271	2839.5357169204553	2822.7842570152875	2821.2805008122396	2823.9685973898568	2852.0518387239326	2848.684955191523	2824.2085311808773	2836.3673993691236
2826.324335887234	2823.039102422678	2929.6563764708358	2824.5626792314774	2842.1452714943716	2822.56644509128	2846.6514345268747	2926.2916605684186	2839.049188547193	2840.938735349414	2845.5097865677108	2823.6938631829357	2822.9005669424596	2822.932693538786	2822.269723633245	2823.840217187947	2839.628086352036	2848.871295226073	2822.3934113495984	2829.771476157415	2823.23024433448	2855.372352399271	2839.5357169204553	2822.7842570152875	2821.273049839688	2823.965732660576	2852.0434161343064	2848.684955191523	2824.2080638704797	2836.3634121579958
2826.324335887234	2823.0350826066606	2929.6563764708358	2824.5626792314774	2842.1452714943716	2822.56644509128	2846.6490658241664	2926.281818266156	2839.044766091524	2840.9384725716577	2845.5097865677108	2823.692344272844	2822.9005669424596	2822.921370575068	2822.268797492	2823.840217187947	2839.62741197558	2848.871295226073	2822.3934113495984	2829.756505681674	2823.23024433448	2855.3700319898694	2839.5357169204553	2822.7842570152875	2821.272418340979	2823.964100901263	2852.0434161343064	2848.6845110911304	2824.201121899874	2836.3634121579958
2826.324335887234	2823.0346401992374	2929.6563764708358	2824.5626792314774	2842.1437402431766	2822.561903853778	2846.6483992019257	2926.281818266156	2839.044766091524	2840.9384725716577	2845.5097865677108	2823.692344272844	2822.898705247744	2822.921370575068	2822.268797492	2823.840217187947	2839.624676758219	2848.8688328623243	2822.38871064967	2829.756505681674	2823.23024433448	2855.2366055892817	2839.5357169204553	2822.7842570152875	2821.2675241496077	2823.964100901263	2852.0434161343064	2848.6839442623323	2824.201121899874	2836.3580790978112
2826.324335887234	2823.0337457789683	2929.6563764708358	2824.5626792314774	2842.14317473972	2822.561903853778	2846.647338663218	2926.281041897222	2839.04329274118	2840.9329310752155	2845.5057395298386	2823.6918023735298	2822.898705247744	2822.9206071088124	2822.2647140459612	2823.840217187947	2839.622014716964	2848.8688328623243	2822.38871064967	2829.754173202483	2823.23024433448	2855.2242137167364	2839.5357169204553	2822.783328332438	2821.2675241496077	2823.964100901263	2852.0434161343064	2848.68299095178	2824.201121899874	2836.3580790978112
2826.324335887234	2823.0337457789683	2929.6563764708358	2824.5626792314774	2842.14317473972	2822.561903853778	2846.6445430161193	2926.278055162794	2839.0354887804087	2840.9304275183395	2845.5057395298386	2823.689604531797	2822.888599696813	2822.9176435553036	2822.2647140459612	2823.8327472127276	2839.622014716964	2848.8688328623243	2822.38871064967	2829.754173202483	2823.23024433448	2855.207923014507	2839.5289926135756	2822.7782347748016	2821.2675241496077	2823.961948551163	2852.0434161343064	2848.6805613729816	2824.1988140066774	2836.3580790978112
2826.324335887234	2823.0323179018906	2929.652365379828	2824.5626792314774	2842.1425505852985	2822.557442397456	2846.641760755677	2926.278055162794	2839.035213601835	2840.9304275183395	2845.5057395298386	2823.686118482272	2822.886614760433	2822.9149441772374	2822.2647140459612	2823.8327472127276	2839.620639406506	2848.8669600722455	2822.3886748765854	2829.7488434673905	2823.226378741429	2855.187037283636	2839.5289926135756	2822.773542339626	2821.2654607275203	2823.961948551163	2852.036961822515	2848.6805613729816	2824.1988140066774	2836.3568818937556
2826.324335887234	2823.0323179018906	2929.652365379828	2824.55714040374	2842.1408620872216	2822.557442397456	2846.6403913782588	2926.278055162794	2839.0336443231436	2840.925321403102	2845.5057395298386	2823.681396760798	2822.8853390573845	2822.9096775206344	2822.2647140459612	2823.8323267568394	2839.620639406506	2848.8669600722455	2822.3886748765854	2829.74841434069	2823.226378741429	2855.1694487835994	2839.5289926135756	2822.773542339626	2821.2587151290286	2823.961948551163	2852.036961822515	2848.6805613729816	2824.1988140066774	2836.353929206847
2826.323766680572	2823.0323179018906	2929.652365379828	2824.5565241543354	2842.1408620872216	2822.557442397456	2846.6379119446497	2926.2753129334155	2839.0336443231436	2840.9236258126502	2845.5057395298386	2823.6768258131588	2822.8853390573845	2822.9096775206344	2822.2647140459612	2823.8251019554377	2839.6180209919703	2848.8669600722455	2822.3859667245715	2829.7429111064503	2823.2246549738225	2855.148120622549	2839.5289926135756	2822.773542339626	2821.2587151290286	2823.961948551163	2852.036961822515	2848.6783218662126	2824.1984975671344	2836.352051556274
2826.323766680572	2823.03229692108	2929.632197419688	2824.5565241543354	2842.1408620872216	2822.556280798701	2846.6379119446497	2926.2753129334155	2839.0315882547584	2840.922201462321	2845.4996988646567	2823.6768258131588	2822.8853390573845	2822.9096775206344	2822.263194033573	2823.8251019554377	2839.6178191112076	2848.8669600722455	2822.384384315539	2829.7422859892704	2823.2246549738225	2855.141003456984	2839.5289926135756	2822.773542339626	2821.2587151290286	2823.958666492995	2852.036961822515	2848.673152516067	2824.1984975671344	2836.352051556274
2826.319341888435	2823.03229692108	2929.6242990649794	2824.556031180671	2842.1373139827256	2822.5546506504907	2846.636228254279	2926.2753129334155	2839.0315882547584	2840.917406286556	2845.495504470739	2823.6730278048426	2822.8853390573845	2822.9017627196217	2822.2604932660443	2823.8251019554377	2839.6150950093574	2848.8669600722455	2822.384384315539	2829.7422859892704	2823.2157320475026	2855.1326931894537	2839.5289926135756	2822.77306567075	2821.2546408242297	2823.9535606495638	2852.036961822515	2848.673152516067	2824.1984975671344	2836.352051556274
2826.319341888435	2823.029347270493	2929.6242990649794	2824.556031180671	2842.1373139827256	2822.5546506504907	2846.636228254279	2926.2753129334155	2839.0315882547584	2840.9110851422993	2845.495504470739	2823.671334526256	2822.8853390573845	2822.8953616812523	2822.2604932660443	2823.8239200821695	2839.6150950093574	2848.866684479376	2822.3837642004614	2829.7371286634852	2823.214213619767	2855.1277154862437	2839.5289926135756	2822.77306567075	2821.2546408242297	2823.9535606495638	2852.036961822515	2848.6718220159346	2824.1984975671344	2836.351167990823
2826.3180372535617	2823.029347270493	2929.6180427907743	2824.5545838192047	2842.132240531718	2822.5543917648	2846.636228254279	2926.269828727061	2839.0272204414096	2840.9011490664893	2845.4910032731304	2823.671334526256	2822.882051961935	2822.8953616812523	2822.2604932660443	2823.8239200821695	2839.6125821935298	2848.8654098980273	2822.382392617421	2829.7371286634852	2823.214213619767	2855.1175105082775	2839.5253173668257	2822.7687225958807	2821.2546408242297	2823.9535606495638	2852.0360816375965	2848.6688238179295	2824.197356473518	2836.3500546112923
2826.3180372535617	2823.029020848183	2929.611788118718	2824.5545838192047	2842.127477855075	2822.5543917648	2846.6352981446917	2926.269828727061	2839.0268922479067	2840.8985206863126	2845.4910032731304	2823.6709398132684	2822.8769590266083	2822.8939637531803	2822.256467521964	2823.8239200821695	2839.6111920375074	2848.863430366403	2822.382392617421	2829.734469304821	2823.214213619767	2855.1024714248224	2839.5253173668257	2822.7687225958807	2821.252998322902	2823.952791861182	2852.0360816375965	2848.6656366302504	2824.197356473518	2836.3489778544827
2826.3180372535617	2823.029020848183	2929.6101169594767	2824.5503733900023	2842.127477855075	2822.5531313509446	2846.632297676854	2926.269828727061	2839.0235138190274	2840.8950476204545	2845.4851869598906	2823.6663684226355	2822.8765201233737	2822.8874917017347	2822.2549898299562	2823.8239200821695	2839.6071132908564	2848.863430366403	2822.3806310164523	2829.734469304821	2823.214213619767	2855.0957335012595	2839.525082965823	2822.7672119454332	2821.252998322902	2823.952791861182	2852.0344427236328	2848.660151729886	2824.195265067575	2836.3453684000488
2826.3180372535617	2823.026032215676	2929.6101169594767	2824.547995321344	2842.127477855075	2822.5531313509446	2846.632297676854	2926.269828727061	2839.0235138190274	2840.892623623108	2845.482230192534	2823.6663684226355	2822.8765201233737	2822.88657584893	2822.2515814774197	2823.8236917040012	2839.6047521806818	2848.8611553215947	2822.3806310164523	2829.7310786264734	2823.214213619767	2855.085539255485	2839.525082965823	2822.7645360655583	2821.252998322902	2823.952791861182	2852.0335247678163	2848.660151729886	2824.195265067575	2836.3361695727262
2826.3156451271143	2823.020613886823	2929.607682556518	2824.541779917987	2842.127477855075	2822.5531313509446	2846.629648425156	2926.2682354927992	2839.0235138190274	2840.8885779608336	2845.482230192534	2823.664798931331	2822.8765201233737	2822.8863188743	2822.2511564216325	2823.8236917040012	2839.604291228773	2848.8603827390634	2822.3806310164523	2829.7250302028533	2823.214213619767	2855.075124402947	2839.525082965823	2822.761681005233	2821.2529124857524	2823.952791861182	2852.0335247678163	2848.660151729886	2824.195265067575	2836.3342671513224
2826.3156451271143	2823.020128726613	2929.6045057085653	2824.541779917987	2842.127477855075	2822.5531313509446	2846.629648425156	2926.2682354927992	2839.020311531462	2840.8880932332468	2845.478141987084	2823.664798931331	2822.8765201233737	2822.8863188743	2822.2502632675155	2823.8236917040012	2839.602768196475	2848.8603827390634	2822.3788481412917	2829.7247757372843	2823.2135538399734	2855.058402937225	2839.525082965823	2822.761681005233	2821.2501534495773	2823.952303652949	2852.0335247678163	2848.659414325837	2824.195265067575	2836.3342671513224
2826.314963625516	2823.019942079012	2929.601703712611	2824.541779917987	2842.127477855075	2822.5531313509446	2846.629648425156	2926.266138281965	2839.01672371732	2840.8880932332468	2845.478141987084	2823.663438758815	2822.8765201233737	2822.8863188743	2822.2502632675155	2823.8236917040012	2839.599470223552	2848.8588463056053	2822.377311991964	2829.7229554493833	2823.2125340853036	2855.058402937225	2839.525082965823	2822.761681005233	2821.2501534495773	2823.952085072187	2852.0335247678163	2848.6575805309153	2824.195265067575	2836.3342671513224
2826.314963625516	2823.01869923827	2929.601703712611	2824.541779917987	2842.127477855075	2822.5531313509446	2846.628860261262	2926.266138281965	2839.01672371732	2840.8880932332468	2845.478141987084	2823.663438758815	2822.8765201233737	2822.8863188743	2822.2502632675155	2823.8234059365154	2839.5981549290677	2848.8588463056053	2822.3753760639975	2829.7216471774364	2823.2125340853036	2855.0535937834575	2839.525082965823	2822.761681005233	2821.2492955041744	2823.949805433152	2852.0313895965705	2848.655950745428	2824.195265067575	2836.3320972372603
2826.313455176239	2823.01869923827	2929.59756259824	2824.541779917987	2842.1251600842493	2822.5531313509446	2846.628075038757	2926.2618929984847	2839.014535884766	2840.8778672265116	2845.470701446508	2823.663438758815	2822.8765201233737	2822.8856906280857	2822.2502632675155	2823.8234059365154	2839.5981549290677	2848.8580202832936	2822.374719804237	2829.7216471774364	2823.2125340853036	2855.0514429301998	2839.525082965823	2822.761681005233	2821.244671857556	2823.949805433152	2852.03121846425	2848.6535590411604	2824.195265067575	2836.3282231385965
2826.313455176239	2823.0173854681684	2929.59756259824	2824.540305741982	2842.1251600842493	2822.5531313509446	2846.6274424919525	2926.2618929984847	2839.014535884766	2840.872867977863	2845.470701446508	2823.661615895161	2822.8765201233737	2822.883077402386	2822.2502632675155	2823.823310272193	2839.5981549290677	2848.8580202832936	2822.374719804237	2829.720225816799	2823.2125340853036	2855.046055120257	2839.522325068843	2822.761681005233	2821.244671857556	2823.949805433152	2852.03121846425	2848.651709612347	2824.195265067575	2836.3282231385965
2826.313455176239	2823.0149633014526	2929.59756259824	2824.538611794407	2842.124640775721	2822.5531313509446	2846.6256778033503	2926.2576158347197	2839.0134308277557	2840.872867977863	2845.4699254115894	2823.659350138792	2822.8744322144007	2822.880987569205	2822.2502632675155	2823.8228090197686	2839.597523352893	2848.8574428133443	2822.3729784025345	2829.7201602962364	2823.2125340853036	2855.0414960236594	2839.5217983998377	2822.761681005233	2821.243116402029	2823.949805433152	2852.0305935500637	2848.651709612347	2824.1932382372274	2836.3282231385965
2826.3132226606426	2823.0130355250662	2929.588730831034	2824.5369176933073	2842.124640775721	2822.552796531045	2846.6256778033503	2926.257338617762	2839.012196937846	2840.8684310863823	2845.4663508730882	2823.65274292252	2822.873730005658	2822.880987569205	2822.2502632675155	2823.820908566108	2839.597523352893	2848.85502688597	2822.3729784025345	2829.718029874322	2823.2125340853036	2855.039834173198	2839.521609250008	2822.761681005233	2821.243116402029	2823.9475684442614	2852.0301328859255	2848.6510634159526	2824.1907830995433	2836.3266597898623
2826.3124887836575	2823.0130355250662	2929.58359050021	2824.536765342261	2842.124640775721	2822.552147618824	2846.624366355419	2926.2542432642263	2839.0097716077003	2840.8677423567724	2845.4663508730882	2823.65274292252	2822.8731395248624	2822.880987569205	2822.2502632675155	2823.819915933257	2839.597523352893	2848.85502688597	2822.370940446735	2829.717606225087	2823.2125340853036	2855.0374471827663	2839.520578181008	2822.761681005233	2821.2405807900086	2823.945183018916	2852.0301328859255	2848.6510634159526	2824.1907830995433	2836.3266597898623
2826.3124887836575	2823.012690205554	2929.58359050021	2824.5361714722385	2842.124640775721	2822.552147618824	2846.6238643380475	2926.2542432642263	2839.0076268905195	2840.8657748115675	2845.4663508730882	2823.6516862556136	2822.871601410304	2822.879310511039	2822.2500224434657	2823.8194235615438	2839.597523352893	2848.85502688597	2822.3707959208227	2829.714331626949	2823.2125340853036	2855.032225582343	2839.520578181008	2822.757014500577	2821.2396029128095	2823.943560620718	2852.0280602589755	2848.6478602175907	2824.1904293960374	2836.3266597898623
2826.3119376098734	2823.0124615560253	2929.58359050021	2824.5361714722385	2842.124640775721	2822.551894634776	2846.623845321279	2926.252224865133	2839.00566017685	2840.8611572492555	2845.4663508730882	2823.6516737361376	2822.871601410304	2822.879310511039	2822.2500224434657	2823.8194235615438	2839.597523352893	2848.85502688597	2822.3707959208227	2829.714331626949	2823.2093751658176	2855.030527100885	2839.5195871970936	2822.755700731218	2821.2396029128095	2823.943560620718	2852.0279803518915	2848.6478602175907	2824.1904293960374	2836.326450087241
2826.3110333855298	2823.01079151827	2929.58359050021	2824.535736232866	2842.124640775721	2822.5517327131215	2846.6217580803705	2926.252224865133	2839.00566017685	2840.859904894804	2845.4663508730882	2823.651012378653	2822.871601410304	2822.879310511039	2822.2500224434657	2823.8194235615438	2839.597523352893	2848.85502688597	2822.3707959208227	2829.7142547193635	2823.2093751658176	2855.02631356287	2839.517709652197	2822.755057214962	2821.2396029128095	2823.943560620718	2852.0279803518915	2848.6478602175907	2824.1904293960374	2836.3228242901296
2826.3110333855298	2823.0075332009956	2929.5779287506693	2824.5357285453138	2842.124640775721	2822.550651165362	2846.6217580803705	2926.252224865133	2839.005367347527	2840.858435601214	2845.4663508730882	2823.651012378653	2822.871601410304	2822.879310511039	2822.2497626001605	2823.8187007842216	2839.597523352893	2848.8539704209425	2822.369834067903	2829.71323648189	2823.207796837805	2855.0219586205485	2839.517709652197	2822.7549542198335	2821.239495752959	2823.9428615547304	2852.0270717209596	2848.6478602175907	2824.1904293960374	2836.322481252597
2826.3110333855298	2823.0075332009956	2929.5779287506693	2824.5351748188355	2842.124640775721	2822.549525802186	2846.6217580803705	2926.252224865133	2839.005367347527	2840.8556328046643	2845.4663508730882	2823.649789700251	2822.871601410304	2822.879063736685	2822.2497626001605	2823.817957055632	2839.596670758284	2848.8539704209425	2822.3682147675936	2829.71323648189	2823.205695683702	2855.0199640858177	2839.5158559707415	2822.7540912214095	2821.239420577689	2823.9428615547304	2852.0256950528105	2848.6478602175907	2824.1904293960374	2836.321921123603
2826.3110333855298	2823.0075332009956	2929.577405131959	2824.533295516228	2842.124640775721	2822.5489312953873	2846.6217580803705	2926.250617285931	2839.005367347527	2840.853272067696	2845.4663508730882	2823.649789700251	2822.871601410304	2822.878436028728	2822.249433072974	2823.817957055632	2839.596035020667	2848.8538435525847	2822.3681856636904	2829.709674598078	2823.205695683702	2855.0172814438165	2839.5158559707415	2822.7540912214095	2821.2393944230753	2823.941365157602	2852.0256950528105	2848.646993791773	2824.1900355493535	2836.318549850709
2826.3110299765485	2823.0074476407126	2929.577405131959	2824.5316761087383	2842.124640775721	2822.5489065124425	2846.6217580803705	2926.250617285931	2839.003986096247	2840.8515832266853	2845.4649773036294	2823.6494758159506	2822.8709858006277	2822.8747470005687	2822.2487593934848	2823.817957055632	2839.596035020667	2848.8537740992747	2822.367664532788	2829.70891728287	2823.2051614861166	2855.0161182232223	2839.51537196675	2822.7511752279274	2821.2393944230753	2823.941252042802	2852.0256950528105	2848.646963524652	2824.188867088993	2836.3175203885753
2826.3108814517855	2823.007178582698	2929.577405131959	2824.5316761087383	2842.124640775721	2822.5482886365007	2846.6215788459212	2926.2497088764876	2839.003986096247	2840.8515832266853	2845.4639880265045	2823.648335245751	2822.8709858006277	2822.8735348388354	2822.2485109260942	2823.816955782413	2839.5951204854437	2848.8524720576743	2822.36683638871	2829.7064461139294	2823.2038298026237	2855.0154287578116	2839.5150869858153	2822.7511752279274	2821.2385316393375	2823.93709364593	2852.0256950528105	2848.646963524652	2824.188867088993	2836.3143309477155
2826.3104524340547	2823.005492369759	2929.5764741687362	2824.5312221020686	2842.1238529052794	2822.548155377719	2846.6215334833114	2926.247871443917	2839.003858758076	2840.8503591114018	2845.4639880265045	2823.6481012074214	2822.868967861933	2822.8733448116523	2822.248436723766	2823.8153322384424	2839.5951204854437	2848.851316792985	2822.366677738151	2829.7063114297334	2823.203649824316	2855.012165299153	2839.5136766574574	2822.7508835704257	2821.2385316393375	2823.936452760695	2852.0244513980965	2848.646963524652	2824.188131135299	2836.311781890823
2826.3089654541814	2823.0048396334205	2929.575729685574	2824.5310037317736	2842.123697631265	2822.548155377719	2846.62099374344	2926.247871443917	2839.0015267075605	2840.849296085451	2845.4633444681995	2823.6481012074214	2822.868967861933	2822.869573356942	2822.248436723766	2823.8153322384424	2839.5951204854437	2848.8501688152014	2822.366677738151	2829.70596287663	2823.2035712222196	2855.0075007746486	2839.5136766574574	2822.7508808151165	2821.2385316393375	2823.936307845999	2852.024341717331	2848.646963524652	2824.1877121141083	2836.309626288986
2826.3088233727976	2823.004625717148	2929.575729685574	2824.5310037317736	2842.123046910017	2822.548155377719	2846.62099374344	2926.247871443917	2839.0012327202267	2840.8464694011604	2845.462230572726	2823.6461891518306	2822.868778584366	2822.8694634197095	2822.24832360937	2823.815266125661	2839.5951204854437	2848.849596959572	2822.3662324250045	2829.705250696405	2823.2017665916405	2855.00585360091	2839.512019214989	2822.750787832557	2821.2365857266586	2823.9340254945378	2852.024341717331	2848.6464548242884	2824.187080742251	2836.308328345899
2826.3083364049367	2823.004625717148	2929.5746868189203	2824.5296679549624	2842.1229818701795	2822.5478160948273	2846.62088057576	2926.247262185215	2839.0012327202267	2840.84507937463	2845.460735747584	2823.6453170910936	2822.8687140587417	2822.869127833997	2822.2480086346486	2823.8148061573656	2839.5951204854437	2848.849596959572	2822.3662324250045	2829.705250696405	2823.201422966037	2855.00585360091	2839.5118139268393	2822.750434763692	2821.2365857266586	2823.9325322935983	2852.0234890495167	2848.6464548242884	2824.1857274395397	2836.306976920097
2826.3079179716115	2823.0037707066017	2929.573430101585	2824.5291023737063	2842.122531741296	2822.5471480588176	2846.6203409126524	2926.247262185215	2839.0012327202267	2840.84507937463	2845.460175140758	2823.644271842509	2822.8665137821	2822.869127833997	2822.2480086346486	2823.8142122830714	2839.5951204854437	2848.849596959572	2822.3662324250045	2829.704906164807	2823.201422966037	2855.0030410910217	2839.511489602852	2822.749460061783	2821.2359387116567	2823.9325322935983	2852.022996630811	2848.6462160848246	2824.1852177412557	2836.3067285784073
2826.307760299116	2823.0037707066017	2929.5732893627187	2824.5288523094464	2842.122513784281	2822.5471480588176	2846.6198973817095	2926.246357879174	2839.0012327202267	2840.8436560945242	2845.460175140758	2823.6432920328557	2822.8665137821	2822.8674525067927	2822.2474873484234	2823.8142122830714	2839.595072173546	2848.8493043913254	2822.366152787643	2829.7044293387116	2823.2010978795406	2855.0013557671105	2839.5105103268015	2822.7491831328894	2821.234541106108	2823.9325322935983	2852.022996630811	2848.644514043285	2824.1852177412557	2836.306084342836
2826.307282648664	2823.003250867829	2929.5732719649095	2824.5286736548824	2842.12110483655	2822.546854238093	2846.6188031873658	2926.2450402307054	2839.0012327202267	2840.841282707881	2845.4595740679497	2823.6416319205264	2822.866154952228	2822.8671238364004	2822.247429116204	2823.8142122830714	2839.594641437652	2848.848537027439	2822.366152787643	2829.7043979886394	2823.2004538146793	2855.001080087997	2839.5105103268015	2822.7485321949603	2821.234541106108	2823.9325322935983	2852.022996630811	2848.644514043285	2824.185190002484	2836.3053148677122
2826.3069051247294	2823.002970367953	2929.5722904007753	2824.5285128258665	2842.120922572203	2822.5467557721886	2846.6188031873658	2926.2450402307054	2839.0008006391554	2840.8405191485144	2845.4592179595693	2823.6408634316695	2822.8660442788923	2822.865815586893	2822.2473868572865	2823.8139593273277	2839.594591724023	2848.84839824801	2822.366152787643	2829.7042682830756	2823.2002481768095	2854.9996912967927	2839.5105103268015	2822.748163234932	2821.234541106108	2823.9325322935983	2852.0224664723655	2848.6433275256386	2824.185190002484	2836.30370542605
2826.306866742509	2823.0020888428057	2929.571735512678	2824.5285128258665	2842.120922572203	2822.5467557721886	2846.61845566691	2926.2450402307054	2839.0008006391554	2840.8386955174365	2845.458970252304	2823.6408634316695	2822.8660442788923	2822.8648024026907	2822.247368723037	2823.813755783155	2839.594374286764	2848.8475863622352	2822.36565314589	2829.7030775853914	2823.199399000883	2854.9975620893174	2839.5105103268015	2822.747642241202	2821.234372544252	2823.9325322935983	2852.021871634732	2848.6427845592398	2824.1844502088134	2836.303150925096
2826.306421223039	2823.0020888428057	2929.571091274787	2824.527680041685	2842.120922572203	2822.546009322374	2846.6181523448176	2926.2450402307054	2839.000109037462	2840.837791899907	2845.4582332555246	2823.6408634316695	2822.86583794622	2822.864104309065	2822.246961843906	2823.81324073466	2839.594374286764	2848.8473668973425	2822.365367052771	2829.7030775853914	2823.1989675425675	2854.9961817591916	2839.5103395901156	2822.7475191332765	2821.2336294149186	2823.9325322935983	2852.0214454023726	2848.6427845592398	2824.1844502088134	2836.30258106026
2826.306182414917	2823.001774706335	2929.5708812566536	2824.527553815369	2842.120922572203	2822.545924313073	2846.6179601297968	2926.2450402307054	2838.9997656251207	2840.8363850523974	2845.457491982627	2823.6403026917224	2822.8651607992624	2822.864104309065	2822.246961843906	2823.8127567340152	2839.593007943511	2848.847079051819	2822.365367052771	2829.7028415397353	2823.198679784586	2854.9952209629514	2839.5094690860424	2822.747437413787	2821.2331805948506	2823.9325322935983	2852.0213130484785	2848.6427845592398	2824.1843684205387	2836.3012926248894
2826.306182414917	2823.0013022048324	2929.57005863565	2824.526898130594	2842.1207629351993	2822.545924313073	2846.6177117540556	2926.2446128829397	2838.999363920797	2840.8361880848497	2845.4569761780012	2823.639893648344	2822.864730613639	2822.864104309065	2822.2467567322346	2823.812595591096	2839.593007943511	2848.84693325168	2822.365261027143	2829.7024580671587	2823.198216025463	2854.9952209629514	2839.5094690860424	2822.747437413787	2821.232757822263	2823.931226969829	2852.0213130484785	2848.6427845592398	2824.184046320517	2836.299867660086
2826.3058544036585	2823.0010533887016	2929.569916468856	2824.5266123334654	2842.120318656818	2822.545924313073	2846.6175757349015	2926.2439877522656	2838.999363920797	2840.8358533374185	2845.4563755063805	2823.639537886593	2822.8645127303103	2822.863168210584	2822.246343250405	2823.812343547618	2839.592663686044	2848.8464129075473	2822.3652495871847	2829.7023373646043	2823.1980963604847	2854.9942249124038	2839.509124346132	2822.747437413787	2821.232757822263	2823.9304330943987	2852.021079434732	2848.6426584092396	2824.1836065170337	2836.2992577462833
2826.305825421636	2823.0009341170426	2929.569916468856	2824.5261564126563	2842.120318656818	2822.5454896484985	2846.61719256766	2926.2428355701827	2838.9991040671694	2840.8354258765653	2845.4563755063805	2823.639117315529	2822.863506642514	2822.8625226651684	2822.2460523714867	2823.812101825569	2839.5923453951777	2848.8463551111604	2822.3651385478415	2829.7022584579736	2823.1980963604847	2854.992962408521	2839.509124346132	2822.747437413787	2821.232757822263	2823.9299482712386	2852.0209690190013	2848.642555320972	2824.183201701767	2836.298224271189
2826.3053846104535	2823.00079552649	2929.5695657611423	2824.5257592325943	2842.1202488418285	2822.545291556446	2846.6170185959113	2926.2414797220363	2838.9987607390894	2840.8351858287187	2845.4559539218913	2823.639117315529	2822.8631259212393	2822.861976380643	2822.2460523714867	2823.811390951997	2839.592122422932	2848.8457536268625	2822.3650285026833	2829.7022584579736	2823.1980963604847	2854.9926956966037	2839.508219033634	2822.747186488404	2821.2327385067724	2823.9292359382675	2852.0206413467695	2848.6424685988572	2824.183201701767	2836.298224271189
2826.30523597588	2823.00047005555	2929.5695657611423	2824.525413078675	2842.1202488418285	2822.5451667183615	2846.6168143900495	2926.2407082779187	2838.9987607390894	2840.834617563967	2845.4559539218913	2823.6388265289397	2822.8629626001166	2822.861976380643	2822.2459191597954	2823.8111790466646	2839.5917806693506	2848.8457536268625	2822.3648390226103	2829.7020712755952	2823.197455639993	2854.9926956966037	2839.5072512651086	2822.7470892026968	2821.2323352957465	2823.9282940532257	2852.020628739222	2848.6418885566736	2824.183201701767	2836.296180476024
2826.305025443544	2823.000346949798	2929.5690027885216	2824.525413078675	2842.1201285128136	2822.5449617990466	2846.6168143900495	2926.239116792114	2838.9984244410484	2840.8338901843426	2845.4559539218913	2823.6383179610557	2822.86252606409	2822.8614405003573	2822.2455542965617	2823.8111768169297	2839.5916616905038	2848.8456772055933	2822.3648390226103	2829.7017785836874	2823.197217782801	2854.992147345929	2839.5072512651086	2822.7469480997493	2821.232198278825	2823.928096269192	2852.020383233526	2848.6417115765485	2824.183201701767	2836.295198889106
2826.3048229761257	2823.000346949798	2929.5687529753177	2824.5253403138286	2842.1201285128136	2822.5446267154443	2846.616649264947	2926.2385631946427	2838.9984157364393	2840.833098005488	2845.4559539218913	2823.6378763630682	2822.862293858041	2822.861020670241	2822.2455542965617	2823.8108906269777	2839.5915016879776	2848.8455433210474	2822.3648031495704	2829.701723195556	2823.1970677232957	2854.991669940191	2839.5070708493636	2822.7469217346948	2821.2316784130358	2823.9280520873385	2852.020178250533	2848.6414213819	2824.18308316869	2836.294670751559
2826.3047589747157	2822.9998957928156	2929.568407709986	2824.5250924680663	2842.120087785802	2822.544546936785	2846.616649264947	2926.2381196987185	2838.9984157364393	2840.832501382945	2845.4557337163506	2823.637429039905	2822.862293858041	2822.861020670241	2822.245528232269	2823.8106176197784	2839.591302710568	2848.8454080927313	2822.3645914042245	2829.7013664809792	2823.1968021082425	2854.991175354185	2839.506634792846	2822.7467057287067	2821.2313688986696	2823.9277329919905	2852.0199615019806	2848.6413318045575	2824.182999238269	2836.2939247437716
2826.3045913308706	2822.9997009633576	2929.568193816726	2824.52496912859	2842.119965312549	2822.5443633448735	2846.6166299286624	2926.2381196987185	2838.998384866206	2840.8324362971894	2845.4556150451253	2823.6366497383	2822.862293858041	2822.861020670241	2822.245516795339	2823.8104428971633	2839.590956593677	2848.8452896040944	2822.364460691756	2829.7010514512563	2823.196415500064	2854.990982012553	2839.5062073270465	2822.7467057287067	2821.2312593761817	2823.9276295735513	2852.019758173966	2848.6410194137966	2824.182999238269	2836.2934055880582
2826.3045596237935	2822.9996644815683	2929.5678831578275	2824.5249047254038	2842.119923609491	2822.54394701923	2846.616457571749	2926.237934237077	2838.998384866206	2840.832139122851	2845.4556150451253	2823.636467353567	2822.8620342680474	2822.860759582204	2822.245435844663	2823.810127256861	2839.590771774721	2848.8443477219103	2822.364436306967	2829.7009859815266	2823.196157466654	2854.9906160321502	2839.5061308416884	2822.7464969189823	2821.2312171874814	2823.927547834071	2852.019758173966	2848.640985664087	2824.182842475271	2836.292736297398
2826.3044716179647	2822.999517384354	2929.5677738212776	2824.5248377228354	2842.119840817415	2822.5437825719855	2846.6164405477175	2926.23718835975	2838.998003063565	2840.832139122851	2845.4554694517115	2823.63638188687	2822.861866734289	2822.860395426288	2822.2453784343684	2823.810127256861	2839.5906100655684	2848.8442197429845	2822.36439146072	2829.700667115689	2823.195743924342	2854.9906160321502	2839.505635069088	2822.7463927847657	2821.2310982125628	2823.9274654007504	2852.0195965331554	2848.640985664087	2824.182662073763	2836.2925479529085
2826.3042995071664	2822.999389866077	2929.567656831252	2824.5246880811465	2842.1197177263793	2822.5436380167866	2846.6163870526507	2926.236497200828	2838.997848652827	2840.8317589240864	2845.45540059084	2823.6361724706303	2822.861866734289	2822.860226245772	2822.245324086085	2823.8100371455125	2839.5904767808993	2848.844028543467	2822.3643721287717	2829.7002762215016	2823.19536170375	2854.9900417753006	2839.5053986103703	2822.746192148647	2821.230791822143	2823.927361368012	2852.0195298691756	2848.6408907030273	2824.1826510054757	2836.2923547050086
2826.3042555762204	2822.999301594476	2929.5676453567235	2824.524554977962	2842.11970617317	2822.5435774756083	2846.6162493327197	2926.236497200828	2838.9969385620843	2840.8317589240864	2845.4552840321057	2823.6360412262366	2822.8617625528177	2822.860197146239	2822.245314277397	2823.8098856461984	2839.590376641944	2848.844021191202	2822.3643525301377	2829.7001897616624	2823.1951825084097	2854.989768665206	2839.5048063983877	2822.7460894887354	2821.230433248963	2823.9271501601443	2852.0195238857514	2848.6408827740497	2824.1825412698195	2836.2916457613937
2826.3042466265433	2822.999270982392	2929.567573318177	2824.524475083113	2842.11970617317	2822.5435157197194	2846.6162144539126	2926.2360411795034	2838.9968555621936	2840.8317589240864	2845.455132434536	2823.6358145652184	2822.8615127875364	2822.860153642468	2822.2452954392747	2823.8097704195034	2839.590376641944	2848.843935195313	2822.3643172327334	2829.7000825024015	2823.1948369272895	2854.989483833247	2839.504462648813	2822.745907761759	2821.230433248963	2823.9271178316635	2852.0194600472337	2848.6406279136795	2824.182516698263	2836.291363898135
2826.3041982835816	2822.999168230017	2929.567573318177	2824.5243779017665	2842.119620586597	2822.5433580638696	2846.616198639623	2926.236022200114	2838.996831735764	2840.8315914174655	2845.454641050282	2823.6358145652184	2822.861461455476	2822.859661610898	2822.2452302469937	2823.809692493247	2839.590376641944	2848.8439042196574	2822.364300031501	2829.6999418307214	2823.1947798979713	2854.989389949181	2839.5042469868795	2822.745757783409	2821.23028367001	2823.9269310586697	2852.0193969232305	2848.6406279136795	2824.1824424777174	2836.291033022744
2826.304161305904	2822.9990318641294	2929.567303472756	2824.5242546590907	2842.119609844079	2822.5432985768853	2846.616198639623	2926.2359593429164	2838.996650723	2840.8313316493513	2845.454641050282	2823.6356232335165	2822.8613997235366	2822.859661610898	2822.245210942379	2823.809621232491	2839.5902563886225	2848.8438379494164	2822.3642846625175	2829.699853292719	2823.194562832403	2854.9890566639983	2839.5042469868795	2822.7456172773404	2821.230197005216	2823.926896599031	2852.0193346812275	2848.6404826778044	2824.1824083127917	2836.2907261539995
2826.3041154035323	2822.9989697574583	2929.567217439078	2824.524199400832	2842.1195219724355	2822.543223196653	2846.6161968776023	2926.2357538521974	2838.9963787806546	2840.831090948309	2845.4545125430955	2823.6355861163647	2822.8613997235366	2822.859661610898	2822.2451875078964	2823.809541036055	2839.5901829978634	2848.8436854173997	2822.364258243311	2829.699853292719	2823.194486876005	2854.98893873796	2839.504138073617	2822.745537147395	2821.230069669565	2823.926870231463	2852.0193346812275	2848.64024760235	2824.182405485636	2836.290550046594
2826.30407767081	2822.998915525846	2929.567142993791	2824.524191218397	2842.119489527844	2822.5431301487415	2846.616136724997	2926.2355583529506	2838.9962479604455	2840.8308738148744	2845.454355123258	2823.6354575740734	2822.861248060691	2822.859494494995	2822.2451875078964	2823.809437427428	2839.5901118767456	2848.8435970425608	2822.364195266309	2829.69982252478	2823.1943623738807	2854.988256113593	2839.503950767693	2822.745410358037	2821.2300559468936	2823.9268259074133	2852.019291358183	2848.640177097845	2824.182381199733	2836.2900581259355
2826.3040550454493	2822.99882599162	2929.567132992973	2824.5241723259037	2842.1194539085254	2822.5430924579105	2846.616134489209	2926.235478441653	2838.9959920391207	2840.8307549246374	2845.454355123258	2823.635393024125	2822.8611065273894	2822.8593160438127	2822.245169747539	2823.8093050574685	2839.5899118011102	2848.843586448179	2822.364175849343	2829.6996906785707	2823.1942444298975	2854.9880157660223	2839.5037973793646	2822.7453551882427	2821.229975489757	2823.9267355603433	2852.019291358183	2848.640150391893	2824.1823583695436	2836.2897286851166
2826.304035367375	2822.9987359366	2929.5670593203113	2824.5241250400286	2842.1194440475447	2822.543031178251	2846.616089019775	2926.2353800262144	2838.995842269671	2840.830652277077	2845.454213968424	2823.6353662551496	2822.8610841539494	2822.8592950261595	2822.2451427185524	2823.809280454323	2839.5898510375023	2848.8435746744804	2822.364151515512	2829.699520103902	2823.194127879841	2854.987918905885	2839.5037973793646	2822.7452033158793	2821.2299158574433	2823.926716240833	2852.019253216118	2848.639914750882	2824.1823498941	2836.2894176356926
2826.3040182562954	2822.9987135605843	2929.567033814157	2824.524117634394	2842.119410482119	2822.5429953797834	2846.6160779031293	2926.2351422092693	2838.995734533837	2840.8305856896955	2845.4541927352943	2823.635295318125	2822.8610347670733	2822.859236278523	2822.245120686015	2823.8092654049974	2839.5897613722755	2848.8434712855906	2822.3641386302675	2829.699447385454	2823.1940677499615	2854.987756766526	2839.503765145264	2822.7452033158793	2821.2299158574433	2823.926616815057	2852.0191903834584	2848.6398809850934	2824.182331035745	2836.2892977229862
2826.304000799673	2822.9986867950333	2929.566991388588	2824.5240843469596	2842.1194095294227	2822.54295075747	2846.616065934086	2926.2350237879823	2838.9956591011646	2840.8305525263117	2845.4540816315093	2823.6352740294037	2822.861010610539	2822.859178942454	2822.2451048266535	2823.809220926077	2839.589729849764	2848.8434608346856	2822.3641260810587	2829.6994014198976	2823.1940133866574	2854.987673579875	2839.503765145264	2822.745149620577	2821.2298618933955	2823.926588800892	2852.0191661048298	2848.639861595043	2824.182331035745	2836.2890263776085
2826.3039756707503	2822.9986722994913	2929.5669871329355	2824.5240680198413	2842.119384659062	2822.5429144216973	2846.6160650465704	2926.234859331424	2838.9955879288173	2840.830052276168	2845.4540245598673	2823.6351989861414	2822.861010610539	2822.8590951998603	2822.2450942177747	2823.8091580252235	2839.5896395495524	2848.8434446745528	2822.3641154113684	2829.6993615376273	2823.193989449071	2854.987636873349	2839.5037295729094	2822.7451219339414	2821.2298396496517	2823.9265078071826	2852.019121393	2848.6398523828257	2824.182322740247	2836.2888732424635
2826.303957635828	2822.9986438117407	2929.5669871329355	2824.524041535821	2842.1193649125867	2822.542897292093	2846.6160429009524	2926.234834793342	2838.995564866226	2840.8300065920876	2845.454005403542	2823.635169203449	2822.8609501704577	2822.8590534239365	2822.245086457758	2823.809127870311	2839.5896116523895	2848.8433855605167	2822.3641048453733	2829.6993260380787	2823.193956747001	2854.987550348674	2839.503677268809	2822.7450618392277	2821.2298257645957	2823.9265078071826	2852.0191152320176	2848.6398491849877	2824.182304464435	2836.2887707812147
2826.3039427918734	2822.9986405004615	2929.5669675196077	2824.5240356189665	2842.119346365781	2822.5428866879693	2846.6160331899123	2926.2347698094304	2838.995530399359	2840.829967014008	2845.4539969969983	2823.6351538056806	2822.86092825437	2822.8590234600524	2822.245079584448	2823.8091174047267	2839.589587904807	2848.843366752421	2822.364095196663	2829.699320459461	2823.193913195151	2854.9875247125715	2839.50362494769	2822.745046092685	2821.229806573295	2823.9264928837433	2852.019101092498	2848.639749506391	2824.1822911591034	2836.2887100364064
2826.3039344704603	2822.9986361889023	2929.566954289556	2824.5240256557354	2842.1193347957055	2822.5428553746356	2846.61603153923	2926.2347107041883	2838.995523582162	2840.829950772989	2845.4539575330928	2823.635128476214	2822.860908582361	2822.858996484362	2822.245069868065	2823.809097395713	2839.589579450082	2848.8433405725805	2822.3640869156266	2829.6992193569677	2823.193893788915	2854.9874952224554	2839.503526034143	2822.745003662988	2821.229786561903	2823.9264911378305	2852.0190929980513	2848.6397238047184	2824.182284866295	2836.288620465539
2826.3039302088227	2822.99862691475	2929.5669434654474	2824.5240202730956	2842.119328516559	2822.5428433436755	2846.616014413335	2926.2346506259946	2838.99551370887	2840.829938635064	2845.453953218034	2823.6351202667156	2822.860908582361	2822.8589660781745	2822.2450655535586	2823.8090914603476	2839.58955616218	2848.8433205706738	2822.364086464122	2829.699202154891	2823.193869109775	2854.9874704140234	2839.50346202712	2822.744982981524	2821.229774362682	2823.9264911378305	2852.019088111601	2848.6397052548714	2824.182280618141	2836.288574234828
2826.30392808556	2822.998622843705	2929.566928769558	2824.524015527726	2842.119326108946	2822.5428348081596	2846.6159982545614	2926.234622763465	2838.9955025460968	2840.829936289394	2845.453946655143	2823.635113058737	2822.860902623566	2822.858947912623	2822.245061878425	2823.809079918964	2839.5895461857513	2848.843314369599	2822.364083325213	2829.6991953662737	2823.1938586184424	2854.9874640683465	2839.503449257823	2822.7449740535844	2821.2297698986554	2823.926483712955	2852.019082772161	2848.6397052548714	2824.1822791588816	2836.288548664933
2826.303923172686	2822.998619919315	2929.5669171812224	2824.524011619483	2842.11932128611	2822.5428287477703	2846.615995183112	2926.2346117855386	2838.995490595982	2840.8299296941304	2845.4539333619114	2823.6351127898456	2822.8608878250066	2822.8589287771624	2822.245059180293	2823.809070151376	2839.5895376674853	2848.8433106539724	2822.3640808144883	2829.699187284431	2823.1938450347743	2854.9874428826915	2839.5034367844332	2822.7449704127057	2821.2297664681414	2823.926474011294	2852.019076292767	2848.6397052548714	2824.182277986617	2836.28852740026
2826.3039220439314	2822.9986181266563	2929.566911642387	2824.524011619483	2842.11931948472	2822.542823040859	2846.6159922917436	2926.2346002336985	2838.9954876103634	2840.8299221509083	2845.4539311042035	2823.635109528822	2822.8608858802836	2822.8589226845565	2822.245058284146	2823.8090651976054	2839.5895343953816	2848.8433090201916	2822.364079974831	2829.69918459138	2823.193837734765	2854.9874343700885	2839.5034367844332	2822.744967302758	2821.2297621436674	2823.9264683265	2852.01907624083	2848.6397026009895	2824.182277266908	2836.288516487828
2826.3039213566562	2822.9986165316895	2929.566911126609	2824.524010061079	2842.119318649707	2822.5428211696426	2846.6159918110734	2926.2345945392626	2838.995484930594	2840.8299185955902	2845.4539311042035	2823.6351084417815	2822.8608825319834	2822.8589207492514	2822.2450576055285	2823.8090640603823	2839.589531457755	2848.843307906559	2822.364079502552	2829.6991821273828	2823.1938366399045	2854.9874327563143	2839.5034360216664	2822.7449654220377	2821.2297614517147	2823.926466333839	2852.019073875194	2848.6397012388848	2824.1822771904503	2836.288512090677
