# Supplementary material for: An improved FOX optimization algorithm using adaptive exploration and exploitation for global optimization
Source: PLoS One. 2025 Sep 18;20(9):e0331965. doi: 10.1371/journal.pone.0331965 (PMC12445531; doi:10.1371/journal.pone.0331965)
Supplement: S2 File — This compressed file contains all the results of the conducted experiments. Each main directory within the archive includes three subdirectories: Analysis, best_fit, and convergence. The best_fit and convergence folders contain the raw experimental data obtained from 30 independent runs. The Analysis folder includes tables and figures derived from these raw results. These files can be used to reproduce and further analyze the results presented in the manuscript. (ZIP) [file pone.0331965.s002.zip › cec2017/convergence/IFOX/C17F17.csv]

trial_1	trial_2	trial_3	trial_4	trial_5	trial_6	trial_7	trial_8	trial_9	trial_10	trial_11	trial_12	trial_13	trial_14	trial_15	trial_16	trial_17	trial_18	trial_19	trial_20	trial_21	trial_22	trial_23	trial_24	trial_25	trial_26	trial_27	trial_28	trial_29	trial_30
183786768.94002903	214243952.4035191	811346077.3745161	571952186.8252202	481129979.8795724	547572620.9623486	497823710.8547917	117815678.70695487	346425051.62567127	128439906.15690476	414157376.6747729	646703493.6125524	404833286.44868207	64543650.33643107	1191371666.7157192	57315624.00141529	111019102.15495491	648203943.4837093	39412028.8674455	57689898.732755214	152430859.1553483	253366348.11983636	155205832.7622367	909669713.6505371	434723642.9206985	170818696.22065714	260850902.64663643	415917881.5261982	443290877.4845504	529812958.29647195
132777263.98103109	85812811.33867928	639876961.3104424	379637722.94931406	393951323.9040276	513389103.2147859	387318308.50225466	78187916.77768585	105074072.77116264	47572067.05347883	324177712.17580265	491025517.60636765	118006077.30163138	25823937.125881486	447478377.55065536	46360254.94896969	95327737.62599023	557453235.5043448	24572221.29799338	28815337.795770068	72919181.51731536	174626854.3457817	102104283.20010057	640178620.2813951	308864500.6305367	55258992.4671693	150533273.6311829	323260289.37674475	330122062.24340093	204910061.01154923
96616450.3394358	39407304.06286465	345277344.52253425	276086569.48682714	171474740.81480357	426752838.5780505	335312545.2407835	52246809.88366911	58513270.01306108	23027572.449186437	198250220.79473516	372728655.96127564	51664618.384023376	14506860.073225966	366013628.0913917	35164261.61459724	85666234.60191058	540374514.9038445	20729330.708283953	17496091.473727226	41504308.01541205	122565808.19504629	78918168.69942904	358704489.4567455	198253055.95619252	28639344.50793845	117774951.79537548	156357593.6469584	147549982.2972587	85271154.02931584
62288808.743805684	27005165.051907137	245856195.31588507	241022570.43309844	122183218.34906566	402580551.6277402	201739497.73210967	46790476.567718126	28168646.634583663	15654163.926069414	135975657.89768654	345535830.6286242	35852376.371776395	7446000.248231394	202162535.9488923	24463576.947217952	71828856.70895621	511875775.2261638	14132455.130609548	15649947.772115245	19028775.486871444	67121471.44187665	63557152.05506659	242148112.13915506	130495620.15340638	19850250.574223462	90052664.42197026	102846710.72877914	75160753.2809641	8843256.466931876
27897996.863092262	14028056.056610297	128584341.0771909	167605812.2658154	73781635.47567216	331691605.94966274	141597973.04165402	38081657.11155419	22580771.49774412	14370450.319452126	91824905.6381483	321055108.5854882	14402744.16102999	6666481.850970771	137485828.96784362	20321833.602770634	65771702.96898084	480519772.3639098	4981921.520743768	13875035.368153779	8816976.085243845	36462670.48419743	59250230.664027475	185075235.71379146	99243454.04515742	17629174.816584658	52446095.62670481	69720203.28770293	17758305.824048273	6466916.294678786
18971827.114024337	2558821.167558092	32376547.2071091	149761446.13700277	50824507.770836204	274644623.35805166	58006368.107934624	32618914.43516231	14833700.689979952	13519595.715810906	53350655.00509916	293255542.41320324	9983706.460059945	6018005.539380551	111158967.67367302	17482098.93056844	56429140.61819708	298157224.4845891	4070474.411319696	11679625.475726632	3873665.7085410533	27659710.26452824	52608341.29865948	155600631.4303171	83596119.52088188	15374345.44565096	20662401.941093735	27715210.27946902	14143858.889538864	5876959.081190712
17300840.59056371	2334067.2924524834	19018953.387365017	131354694.47046705	30001479.07015476	229330173.72355613	23862250.970353335	27736968.742452193	11464661.905868942	13247611.891054044	41478422.38575429	214832999.34392178	8811283.103782527	4321025.66920179	90020054.81457315	13240738.962994773	51859877.72157279	252285457.94601056	2449604.366404596	9770135.12935364	2132271.8904054747	20585816.31131437	41945216.00917835	128820082.98006561	69514823.56455262	13684978.370619396	9472690.255188216	10699221.579122176	7734261.231351901	5425558.618285719
11846153.883363368	2221855.8323498955	10553724.75651071	119225242.11373006	16727479.223380087	192108480.4171375	20424622.183365438	18616210.543583125	7429636.135182586	13143750.478707213	33263962.933756944	154675118.39035335	8152958.964846026	3593691.7860381766	79428983.31993075	7993496.904335623	29407039.666204236	163080686.33384833	1914070.8294674126	7859297.326823171	1693715.6683140616	11236537.232285345	37133262.98719453	113850345.7783356	62379758.14388606	9663528.790583057	6470030.890859386	5252874.934047747	4325659.488823576	4739341.889296232
8036767.85480417	1893737.4157789024	9018728.22566665	100598779.37492706	14946256.464425752	105762431.8265704	17066638.29672	16986674.6623989	6149937.345629818	12162149.38303093	29159601.08308036	94511434.60782756	8131258.039170962	2988122.2401188035	66456872.5228862	5795367.037462534	23797647.218507092	146807856.82013372	1274343.9488176268	7421009.640760768	1609633.5608567097	6923590.655235526	32762746.79002881	104801831.52262467	55489360.481370606	9011811.823177552	4755648.113732665	2728292.84034534	3517879.656306587	3806780.0410879585
7801462.95598188	1700648.2553120875	8306356.585855546	85053866.81838645	13644062.164493518	64524004.9979451	12899590.313549366	14136795.035307363	4478689.19343585	11720288.497988798	24868186.573936936	69686869.80219951	8088822.5592809105	2988122.2401188035	53060875.31744432	4060809.542298315	16427352.619733443	136735835.2197675	880945.5142121495	7153096.367538678	1244679.6538267948	5716158.19285217	30054913.85110833	74051237.19010957	49442488.46590359	5227071.948507093	4010457.5934206056	2543052.561036819	2620124.7477707798	3274678.405991822
7503552.75141249	1524306.7072417652	7629655.301656612	24006326.190144446	9584413.202330347	45035527.26835474	9763056.261998493	11694056.766209876	3663956.532244122	11331051.299244728	20402427.36263315	37587445.10425519	7887213.220821078	2988122.2401188035	38810365.50838126	3392075.416762677	6222505.245831425	67545329.39383478	686800.812285141	6448557.134862553	1048900.6510795786	4416053.678106071	24979561.027194984	59693753.71812311	42331459.00235963	5105689.494045042	3190678.2315666396	2451799.1184134157	2285349.7116821897	3209145.0272295787
7238652.327781202	1342771.9660293686	7303546.202084388	16940090.755132433	8608392.789506981	36826019.414075084	7350675.886733177	9694279.541337833	2417169.630995985	10958581.63294103	17864286.124498293	31764024.10619423	7857951.85577828	2843954.3008916946	29696508.069551904	2713467.876205693	3649561.2072176267	60941535.23600009	541114.5297006626	6151099.448716905	829805.9555827536	3974883.5892419904	20180755.56991721	52139201.20668762	38455677.4256369	4974569.198531109	2696552.645409191	2315397.6503670434	1904590.8870989583	3209145.0272295787
6979322.0234979885	1262123.7339186147	6981868.300121255	14638944.153048187	7519902.759260296	30617686.84960475	6326768.401661128	8693539.007092971	1938318.7553743205	10634107.09007203	16398470.712786296	24802917.625176176	7824778.168262113	2748030.360085156	21409923.714980025	1308398.945431612	3492275.768012527	39430872.443749	436531.2862133691	5863416.422426925	740458.7511803305	3831077.824292295	12063453.128452618	39979343.77442309	33206496.814028498	4850500.387366954	2247906.254357682	2214968.6867750776	1684874.0970722947	3209145.0272295787
6853756.6473467685	1153044.0627161888	5888899.271617385	11419241.584759045	5052831.909067165	25862494.983205233	5261925.036611101	7862860.785011297	1820202.0801596807	10634107.09007203	15521144.430467986	18544779.829645835	7808376.81392801	2519633.1347977743	9651678.271300944	1167664.776019198	3450283.7611311944	33528413.456038337	417379.89784271043	5863416.422426925	696200.406525693	3641908.7877802174	8111317.834619453	35103470.729685575	28490294.95968787	4365126.162937966	1992072.7221595186	2126083.491355903	1457027.1726699646	3209145.0272295787
6404328.191836374	483333.775987201	5741776.355440166	9782045.199621245	2520103.103961328	20009926.871831466	3372394.1128479186	6201629.182640952	1642245.0094326674	10138356.671395121	15167895.429448208	15421402.214313794	7808376.81392801	2519633.1347977743	7971638.23895916	1068604.6680189713	2869761.850493334	25820917.22383208	417379.89784271043	5863416.422426925	628389.4311121716	3482282.3209239086	5693224.806885689	31139591.506915662	22127108.82480904	4078796.172742561	917046.6400747681	1971435.033882	1404598.7740904535	3209145.0272295787
6203320.843407974	402878.2331596044	5000230.082366603	6602105.5595120145	2106229.287401055	19796930.924301814	1953262.7967521893	5544569.679474067	1642245.0094326674	10138356.671395121	14430090.445141494	12438619.775149371	7770779.577066047	2439783.0810813666	7317856.851731161	1068604.6680189713	2686126.9059219584	16860343.14640233	417379.89784271043	5779304.388671204	628389.4311121716	3182086.3310798635	4491081.945609826	16179109.442505747	18606676.62665037	3851460.749511724	783840.5592149593	1770334.0197561686	1278616.7991047318	3209145.0272295787
6075508.273261195	402878.2331596044	4529876.3156660665	4008447.2914221063	1647167.2285747726	17469682.57502922	1530481.4901511944	2461367.4656146974	1642245.0094326674	8463544.66909965	14011806.405979361	10461609.052779233	7670622.355724857	2439783.0810813666	6848288.707270495	1068604.6680189713	2626854.3989369054	14519731.235071532	385866.1099396018	5082924.531922666	626214.4992941016	2997616.0217222744	3650042.8026415277	11400696.742406068	16642074.528224964	3609717.7556100297	776939.5736112369	1678264.1208286681	1205428.388590101	3209145.0272295787
5945978.696904753	381208.0132462311	4529876.3156660665	3201007.514716504	1298815.194018537	15874954.727529291	1369984.2504869786	2176062.2183178943	1560512.7647542479	7603292.050811193	11937757.67233134	9096501.133710543	7511437.396339905	2439783.0810813666	6244224.970305545	1068604.6680189713	2560288.359258457	12448688.083085582	385866.1099396018	4879489.563565269	621161.8989827968	2735739.3083818415	3025133.2748320135	10363415.366614189	11315013.585467517	3506337.99986711	749347.945359481	1632976.2261956604	1205428.388590101	3209145.0272295787
5879428.8233683305	381208.0132462311	4461566.7460941635	1431456.9856813187	1120195.670811251	14994989.925660482	1247396.234241897	1882921.8015623675	1517883.947714189	7390692.85543642	11589050.71117283	5329793.529537157	5979773.607551606	2439783.0810813666	5648928.019710463	1065852.9110320269	2465809.367236	9301925.255717114	361307.99792999617	4223301.18185357	621161.8989827968	2639933.1025410863	2882498.3787850607	9666341.017361753	9236331.890120545	3385773.3576700394	701855.2941447768	1576886.0754132164	1183300.031055414	3209145.0272295787
5690988.359404436	344934.3428663788	4376602.429718416	1368720.525015372	973266.6187783659	14186575.759336805	1223464.8303282324	1794728.620256568	1517883.947714189	7067823.49823781	10689668.832930561	5168843.797164904	5876953.382928792	2366307.2774993866	4905416.388278228	1065852.9110320269	2408691.0259939004	7912163.523162425	359595.6376444842	4137093.960086844	592096.7205540295	2509227.6194715733	2692876.219860522	9016830.177342193	7370052.63798598	3302009.1081215977	694625.114681397	1514239.7914243282	1183300.031055414	3209145.0272295787
5482011.040178482	344934.3428663788	3732963.2632662295	1121408.9831921319	890697.4219136932	13584659.444259908	1132118.3074518316	1704327.164610003	1517883.947714189	6389736.39992369	10268642.005503576	4801540.762262031	5470148.57797709	2288888.2586284718	4731887.922793751	1065852.9110320269	2378552.793387701	6451337.658202217	357969.8275423233	3954566.910565391	590157.7877163821	2331247.3749774764	2612716.7505064453	8183593.146314815	6773363.642934377	3103541.211267867	694625.114681397	1482492.4702340572	1183300.031055414	3207518.1236011893
5416602.864839368	344934.3428663788	3358700.1973594474	1070609.5645208873	768411.5165395169	12824612.411151066	1121781.7963449496	1631920.0271873013	1517883.947714189	6022352.676812497	10030063.637266634	4428877.192457182	5457614.011167188	2288888.2586284718	4668424.765712879	1065852.9110320269	2323958.9753826004	5405437.079937763	332992.2432584466	3954566.910565391	590157.7877163821	1939974.0452937738	2576304.0742771714	7975025.2095956495	5955757.096187078	2937761.1605186015	684661.7660258102	1441907.219480949	1183300.031055414	2303358.503904685
5289373.616669704	334226.6971536973	3216923.316964903	1058091.711763591	723321.7237450645	11668026.376121307	1121726.181037103	1631920.0271873013	1517883.947714189	5119965.343204013	9627992.796870958	4067725.704925751	5457614.011167188	2287663.082731863	4330183.600350822	1065852.9110320269	2310049.817073499	5078615.758592403	299294.5739813687	3855121.8757785833	590157.7877163821	1854872.7040018744	2470958.9240369266	7372095.22425591	4999397.409818314	2839393.582259619	684661.7660258102	1363628.5547875508	1171645.7791441472	2075278.92186837
5190738.908639568	334226.6971536973	3216923.316964903	1041772.6763094196	675590.2999702872	10495089.331041561	1048631.9769123485	1521129.0677553674	1517883.947714189	5001774.268640662	8850055.546745552	3891548.5095049613	5395733.261126193	2287663.082731863	3859684.6073297015	1023725.4647881048	2310049.817073499	3849770.1125362534	299294.5739813687	3110068.1116440548	590157.7877163821	1727539.332355474	2470958.9240369266	6665715.0230593365	3493025.630832691	2773143.0007624044	684661.7660258102	1325516.1865628192	1153411.8240548836	2005589.1519497156
5122962.489590108	334226.6971536973	3212856.6698980476	979532.755050739	638489.4530029494	9406091.71108992	1036898.9716571847	1364484.156925633	1440296.0903575493	4619336.68951154	8666250.20895603	3848669.3226310355	5204488.861518385	2287663.082731863	3661141.1616163524	1023725.4647881048	2264149.0446798354	3171409.6833079644	299294.5739813687	2918039.240469875	590157.7877163821	1419761.5604309666	2470958.9240369266	5993891.542656626	3382893.6321767364	1829176.6050267366	684661.7660258102	1300441.1843993978	1148238.8115317875	2005589.1519497156
5045584.773064267	334226.6971536973	3015998.094736858	799367.7014527974	604847.9221939811	8775526.531825451	1036898.9716571847	1302521.7643011769	1260523.0357332183	4427261.072425885	8618657.025042027	3718543.2209380977	5160383.11318313	2225620.13786079	3576149.7358724666	1020763.8197485114	2264149.0446798354	2444748.617008765	271172.9760829308	2902458.891291609	585399.3753137661	1302395.9011553125	2388801.6753695644	5959895.527014757	2569844.296558163	1636351.937186863	684661.7660258102	1144920.1296326662	1122810.6241897913	2005589.1519497156
4975260.525759328	330939.88549333817	2892230.9951095	774602.1962007264	541491.4021397862	8576571.2154741	1036898.9716571847	1214458.0259219813	1260523.0357332183	4427261.072425885	8093722.27216963	3540634.9503846983	5108269.499897832	2210364.2415803266	3494060.876418386	1020763.8197485114	1883496.8823635194	2166007.856785528	271172.9760829308	2879782.237422226	585399.3753137661	1192497.6712125286	2388801.6753695644	5942556.910909414	2372063.950255555	1534089.2795117153	684661.7660258102	1123923.9229840164	1101649.5678668479	2005589.1519497156
4862827.714488176	318842.7049891638	2884095.633648956	758717.6481419817	527815.3103314434	8164513.251510025	1036898.9716571847	1124913.7426224505	1260523.0357332183	4333635.901994646	7706422.233702475	3233226.7259655087	4746425.794244721	2170323.86977041	3494060.876418386	1003708.1438348452	1761000.6782288027	1988087.4428024623	271172.9760829308	2793263.4690599437	585399.3753137661	1105528.9238726292	2300782.534434798	5413117.022107544	2305625.212379065	1439494.2374339097	684661.7660258102	1123923.9229840164	1087660.2458339604	1982558.2366318621
4745435.895565474	318634.3946327849	2884095.633648956	653754.9218659889	513585.8874317539	8164513.251510025	1036898.9716571847	1059960.971153637	1260523.0357332183	4262628.82565666	7680968.563270995	2678918.869466655	4742141.720478715	1612269.9718636132	3494060.876418386	1003708.1438348452	1672596.2499397912	1837730.5008050525	264995.11293954065	2617957.662073825	585399.3753137661	1037486.1304191645	2216401.992396233	4975593.876347932	2218360.267515564	1426042.240418463	684661.7660258102	1028584.7622895093	1087660.2458339604	1982558.2366318621
4727321.006514766	311770.763237399	2884095.633648956	653754.9218659889	495651.055631367	7528443.161061499	1036898.9716571847	986188.064024527	1260523.0357332183	3811326.3838746357	7444292.565629381	2254062.569336368	4742141.720478715	1570644.262881462	3184695.7411917467	1000653.3402729485	1655046.9390022785	1801911.9841392222	264995.11293954065	2519092.0401165467	585399.3753137661	958618.7840422394	2177807.3913363	4783745.82448815	2218360.267515564	1376080.8509421898	684661.7660258102	1028584.7622895093	1087660.2458339604	1982558.2366318621
4714819.0957946265	311770.763237399	2872269.9601487536	653754.9218659889	495651.055631367	6407734.926139127	1036898.9716571847	986188.064024527	1260523.0357332183	2888057.164695968	7368722.874309464	2168088.638231391	4322730.45564661	1492869.743900418	3184695.7411917467	1000263.7951313321	1655046.9390022785	1801911.9841392222	264995.11293954065	2343742.527357325	585399.3753137661	898436.7786699652	2177807.3913363	4649174.520683508	2073791.3925966325	1311473.3871069325	684661.7660258102	1028584.7622895093	1080030.0970295125	1980913.653487708
4670978.804859012	304204.9403027762	2705899.4337393534	647322.4138178835	480085.41605854564	5677907.098645208	1036898.9716571847	939850.3749425523	1260523.0357332183	2826724.366859855	6895801.747475998	2168088.638231391	3897097.6605299027	1492869.743900418	3184695.7411917467	1000263.7951313321	1575341.7013524836	1801911.9841392222	264995.11293954065	2022354.6658288883	585399.3753137661	832832.6562078034	2177807.3913363	3955824.1546246056	2073791.3925966325	1311473.3871069325	684661.7660258102	1028584.7622895093	1080030.0970295125	1878137.887612454
4507200.639360708	304204.9403027762	2638775.858935631	647322.4138178835	480085.41605854564	5509004.181273529	1036898.9716571847	904352.5903722346	1260523.0357332183	2646287.6604714845	6473216.508724566	2147369.234182047	3886848.2750827605	1448709.389595563	2865994.3207326266	1000263.7951313321	1541499.2152816723	1801911.9841392222	264995.11293954065	2022354.6658288883	585399.3753137661	799893.3915131392	2052635.8889831086	3889607.015357326	2073791.3925966325	1294457.3844669443	684661.7660258102	1028584.7622895093	1080030.0970295125	1878137.887612454
4428039.359467468	304204.9403027762	2601225.0126003227	644404.3718895769	480085.41605854564	5319440.925343755	1036898.9716571847	904352.5903722346	1260523.0357332183	2606039.427744565	5785051.375674028	2089900.6336850696	3886848.2750827605	1448709.389595563	2865994.3207326266	1000263.7951313321	1483877.3904951515	1801911.9841392222	264995.11293954065	2022354.6658288883	585399.3753137661	751762.925880509	2029527.7690986264	3694882.9169326196	2019459.6203309211	1285041.913270952	679591.85897909	1028584.7622895093	1080030.0970295125	1836974.3082739324
4161154.5290276767	304204.9403027762	2525479.085158259	644404.3718895769	468786.05770925654	5132283.466205959	1036898.9716571847	886938.3660924359	1248216.2564708518	2512524.125631225	4982505.4418574	2047060.3766940308	3735200.0353997494	1448709.389595563	2815890.47851129	1000263.7951313321	1483877.3904951515	1645080.5236103158	264995.11293954065	2022354.6658288883	585399.3753137661	749721.7063600572	1972235.5652725815	3501355.4825414065	1903477.1521072818	1285041.913270952	672001.3679732756	1028584.7622895093	1080030.0970295125	1766419.405278467
4143977.2520621438	304204.9403027762	2525479.085158259	644404.3718895769	458571.86395695625	5132283.466205959	1036898.9716571847	886938.3660924359	1203794.9453829913	2489572.168804757	4027770.806389152	1925492.167071669	3703349.849692949	1391684.2418936186	2804059.7560494724	1000263.7951313321	1483877.3904951515	1435661.8842096129	264995.11293954065	2022354.6658288883	585399.3753137661	710178.1212915675	1627454.1452547954	3419576.688440488	1808472.9062511132	1283942.3206841187	672001.3679732756	1028584.7622895093	1080030.0970295125	1671808.0710819494
4139117.505295427	304204.9403027762	2525479.085158259	644404.3718895769	456901.6073137256	5132283.466205959	949878.8024656763	792580.049463897	1168776.1609279246	2344860.141847709	3659081.6173725696	1925492.167071669	3703349.849692949	1357426.3950007057	2757330.898005064	1000263.7951313321	1483877.3904951515	1285829.9153276281	264995.11293954065	2016701.5850432357	585399.3753137661	677095.6505740354	1393721.3408674614	3088425.564408806	1606572.1103042094	1218242.6118397273	655674.8489598859	1028584.7622895093	1080030.0970295125	1671808.0710819494
4121616.942855778	285457.2263528437	2459142.3863979373	644404.3718895769	456901.6073137256	4984723.725096454	840092.1205566763	754612.3044437225	1168776.1609279246	2218969.8138201213	3361838.7027205406	1920768.173289763	3658938.4763424965	1357426.3950007057	2513039.0435303524	953564.2870793798	1483877.3904951515	1165185.2165304031	264995.11293954065	2016701.5850432357	585399.3753137661	653490.2716916824	1344736.338223708	3088425.564408806	1400171.270929182	1194849.6666117604	633313.9466317133	1028584.7622895093	1080030.0970295125	1539852.1710572636
4119401.284499515	285457.2263528437	2459142.3863979373	644404.3718895769	456901.6073137256	4833354.170954294	785299.0752310586	711875.7664493012	1168776.1609279246	2078379.1361827713	3334448.0572868525	1819413.4504094417	3658938.4763424965	1346992.4921757022	2404618.132816001	953564.2870793798	1402403.2973470904	1150641.126657785	264995.11293954065	1953484.2103991383	585399.3753137661	635569.6404906131	1344736.338223708	3072222.8593992773	1275851.4360120974	1194849.6666117604	562650.1409858164	989337.6464880288	1080030.0970295125	1539852.1710572636
4024751.635654253	282547.69597997016	2459142.3863979373	644404.3718895769	456901.6073137256	3423497.445496256	785299.0752310586	688090.5710470516	1168776.1609279246	1986710.699657689	3199077.7984337197	1809819.0687077804	3658938.4763424965	1147683.1658995377	2341979.3877491327	935365.1756756562	1375691.9588302409	1150641.126657785	264995.11293954065	1953484.2103991383	585399.3753137661	635569.6404906131	1292149.309262197	3072222.8593992773	1275851.4360120974	1040467.0862039304	562650.1409858164	962776.8601889102	1080030.0970295125	1539852.1710572636
2740212.483799638	282547.69597997016	1366803.6238069048	644404.3718895769	456901.6073137256	3390521.103432005	785299.0752310586	688090.5710470516	1168776.1609279246	1912489.3767998083	2928492.5150395273	1809819.0687077804	3658938.4763424965	1147683.1658995377	2335586.523572057	837733.7122023182	1346376.8908970975	1150641.126657785	264995.11293954065	1953484.2103991383	585399.3753137661	635569.6404906131	1024140.2442198069	3072222.8593992773	1098880.5322099603	478418.9866735844	562650.1409858164	937162.6638983673	1080030.0970295125	1537461.612290658
2423054.9725593375	282547.69597997016	1284668.7127311265	621504.5321785974	456901.6073137256	3217421.6815808313	780799.3334907655	662535.483122478	1168776.1609279246	1912489.3767998083	2767604.816355846	1809819.0687077804	3658938.4763424965	984155.1876626811	2300677.9311190974	837733.7122023182	1346376.8908970975	1150641.126657785	264995.11293954065	1940662.2403226604	585399.3753137661	622204.9811405484	982620.9110410549	2936627.5838304767	892519.4093258203	256713.7825394547	562650.1409858164	937162.6638983673	1080030.0970295125	1537461.612290658
2417115.9397461996	282547.69597997016	1284668.7127311265	621504.5321785974	456901.6073137256	3125618.8807657105	780799.3334907655	658512.8488930026	1168776.1609279246	1866369.4928417602	2767604.816355846	1809819.0687077804	3658938.4763424965	984155.1876626811	2300677.9311190974	837733.7122023182	1346376.8908970975	1150641.126657785	264995.11293954065	1940662.2403226604	585399.3753137661	618417.5229095675	762044.1467870683	2908492.465084269	588484.8350726732	210726.90728357987	562650.1409858164	937162.6638983673	1080030.0970295125	1537461.612290658
2399683.657013188	277201.1318916547	1010211.6201264493	599553.7263607332	456901.6073137256	3066218.2340976926	780799.3334907655	657798.4150589867	1165788.9188391336	1866369.4928417602	2710113.229890545	1733038.8958212358	3658938.4763424965	970039.7284886037	2300677.9311190974	837733.7122023182	1346376.8908970975	1150641.126657785	264995.11293954065	1927420.9347239286	585399.3753137661	618417.5229095675	598115.036791453	2499806.8011937793	588484.8350726732	188303.91526855424	562650.1409858164	937162.6638983673	1080030.0970295125	1537461.612290658
2164891.292001953	277201.1318916547	1010211.6201264493	585676.2533626369	456901.6073137256	3066218.2340976926	745694.8277415775	604252.8356910587	1148319.8400747837	1754413.0646316423	2535115.5018619234	1631872.1121096162	3551403.2061609766	875978.2909561583	2300677.9311190974	837733.7122023182	1346376.8908970975	1150641.126657785	264995.11293954065	1927420.9347239286	585399.3753137661	618417.5229095675	598115.036791453	2367681.8839992434	577354.9915568763	180771.87494339992	497288.98841213586	932033.0806084531	1080030.0970295125	1537461.612290658
2047549.1505886603	277201.1318916547	933279.5513564303	585676.2533626369	452452.5697637522	3066218.2340976926	745694.8277415775	603460.5273479283	1050026.8991376292	1728921.500761969	2421750.7996491427	1631872.1121096162	3398279.7695208634	875978.2909561583	2175508.6805687873	786636.5048055585	1346376.8908970975	1150641.126657785	264995.11293954065	1912435.0947390608	585399.3753137661	618417.5229095675	598115.036791453	2256921.398300641	546164.1158555399	180771.87494339992	418309.10909786273	932033.0806084531	1077688.7008833669	1522040.7044781705
2047549.1505886603	277201.1318916547	887893.0909908238	585676.2533626369	452452.5697637522	3066218.2340976926	710566.7142418978	603460.5273479283	1050026.8991376292	1728921.500761969	2268942.978813634	1468918.014654972	3269693.7907579527	870380.7713414608	1972374.4611542295	786636.5048055585	1334846.7294676076	1150641.126657785	264995.11293954065	1772989.8114873618	585399.3753137661	618417.5229095675	598115.036791453	1950096.419318829	546164.1158555399	180771.87494339992	402190.0248954853	932033.0806084531	1077688.7008833669	1522040.7044781705
2047549.1505886603	277201.1318916547	823734.6922077583	577955.5341841509	452452.5697637522	2855159.714424595	710566.7142418978	603460.5273479283	1050026.8991376292	1728921.500761969	1920544.2440192548	1460211.728080776	3269693.7907579527	796881.5811563455	1972374.4611542295	786636.5048055585	1276010.918842418	1122807.979370474	264995.11293954065	1755108.6493803628	585399.3753137661	565607.4851173406	598115.036791453	1950096.419318829	546164.1158555399	180713.04812216174	402190.0248954853	932033.0806084531	1073237.0997459104	1522040.7044781705
2047549.1505886603	277201.1318916547	823624.3282126	577955.5341841509	452452.5697637522	2855159.714424595	690191.3133162229	603460.5273479283	1042831.3113600188	1665586.6638206851	1749314.8465424976	1234077.9849446332	3241432.4788514096	751362.7600523486	1972374.4611542295	786636.5048055585	886730.1152542981	1122807.979370474	264995.11293954065	1695471.3052203953	585399.3753137661	553545.473738538	598115.036791453	1928313.201812602	546164.1158555399	180713.04812216174	402190.0248954853	932033.0806084531	1073237.0997459104	1522040.7044781705
2047549.1505886603	277201.1318916547	823624.3282126	577955.5341841509	452452.5697637522	2855159.714424595	690191.3133162229	603460.5273479283	1042831.3113600188	1665586.6638206851	1365312.4715818667	1211870.8640292129	2722742.405079439	678677.7828186827	1972374.4611542295	786636.5048055585	826627.9767099657	1122807.979370474	264995.11293954065	1695471.3052203953	585399.3753137661	553545.473738538	598115.036791453	1466556.701623093	546164.1158555399	180713.04812216174	402190.0248954853	923682.3326008593	1044509.4786346653	1522040.7044781705
2047549.1505886603	277201.1318916547	823624.3282126	577955.5341841509	451636.7718379323	2667190.343706334	686548.1377561764	603460.5273479283	1042831.3113600188	1665586.6638206851	1364863.8684785352	1211870.8640292129	2554392.1842241935	678677.7828186827	1972374.4611542295	786636.5048055585	691347.339980154	1122807.979370474	264995.11293954065	1470032.7450500126	585399.3753137661	552626.6492773119	598115.036791453	1466556.701623093	546164.1158555399	180713.04812216174	402190.0248954853	899765.1145579742	1044509.4786346653	1497074.9327568365
2030258.9438361702	277201.1318916547	823624.3282126	577955.5341841509	447859.1728616517	2486731.4645234705	686548.1377561764	600147.338664869	1042831.3113600188	1665586.6638206851	1364863.8684785352	1211870.8640292129	2401489.73698831	678677.7828186827	1972374.4611542295	779768.3279488927	658590.8296374321	1101848.458164138	264995.11293954065	1448854.4983498487	585399.3753137661	552626.6492773119	598115.036791453	1450196.9435965414	546164.1158555399	180713.04812216174	402190.0248954853	899765.1145579742	1039027.9630363864	1497074.9327568365
2030258.9438361702	277201.1318916547	823624.3282126	577955.5341841509	447859.1728616517	2218384.9249214223	686548.1377561764	600147.338664869	1042831.3113600188	1663559.3071193383	1364863.8684785352	1168735.7032773127	2401489.73698831	678677.7828186827	1972374.4611542295	779768.3279488927	658590.8296374321	1098420.322849112	264995.11293954065	1426129.7733671407	585399.3753137661	552626.6492773119	598115.036791453	1450196.9435965414	546164.1158555399	180713.04812216174	402190.0248954853	899765.1145579742	1011666.9682582368	1360518.5023891455
2030258.9438361702	277201.1318916547	823624.3282126	577955.5341841509	447859.1728616517	2160819.1420558235	686548.1377561764	600147.338664869	1042831.3113600188	1651635.3039682733	1364863.8684785352	1122862.337399282	2385845.0944396043	586482.682250839	1917064.1108991606	779768.3279488927	658590.8296374321	1098420.322849112	264995.11293954065	1426129.7733671407	585399.3753137661	552626.6492773119	598115.036791453	1450196.9435965414	529976.5601822791	180713.04812216174	402190.0248954853	898241.8772034947	1011666.9682582368	1180779.429342414
2030258.9438361702	277201.1318916547	823624.3282126	564586.8600274404	447859.1728616517	2160819.1420558235	624277.1845407946	590179.3971401198	1036700.6877461015	1651635.3039682733	1339895.1579588607	1072387.494622487	2385845.0944396043	577604.1326135938	1917064.1108991606	779768.3279488927	658590.8296374321	1098420.322849112	264995.11293954065	1374630.0388863103	585399.3753137661	450296.3225354982	598115.036791453	1447666.6320691365	453075.0573143646	180713.04812216174	402190.0248954853	894891.0986644585	1011666.9682582368	1087159.649825315
2030258.9438361702	277201.1318916547	800195.595880226	564586.8600274404	447859.1728616517	2152532.7226950456	624277.1845407946	590179.3971401198	1032908.6459834375	1642490.4461035589	1339895.1579588607	1072387.494622487	2385845.0944396043	577604.1326135938	1917064.1108991606	779768.3279488927	658590.8296374321	1098420.322849112	264995.11293954065	1349485.0703349584	585399.3753137661	397786.2592357451	598115.036791453	1214459.5318871315	453075.0573143646	180713.04812216174	385512.201857737	894891.0986644585	1011666.9682582368	1087159.649825315
2030258.9438361702	277201.1318916547	800195.595880226	564586.8600274404	447859.1728616517	2152532.7226950456	624277.1845407946	590179.3971401198	1032908.6459834375	1642490.4461035589	1248272.2716761795	1072387.494622487	2360042.7312071365	577604.1326135938	1917064.1108991606	779768.3279488927	658590.8296374321	1052993.7324135553	264995.11293954065	1269566.2894228573	585399.3753137661	397786.2592357451	598115.036791453	1213639.3800689639	453075.0573143646	180713.04812216174	385512.201857737	894891.0986644585	1011666.9682582368	1028332.7283664623
2030258.9438361702	277201.1318916547	800195.595880226	564586.8600274404	447859.1728616517	2152532.7226950456	624277.1845407946	586994.1427729302	1032908.6459834375	1642490.4461035589	1177920.1581284935	1072387.494622487	2296623.4802044933	571058.3433780868	1917064.1108991606	779768.3279488927	658590.8296374321	1052993.7324135553	264995.11293954065	1159714.8058866865	585399.3753137661	397786.2592357451	598115.036791453	1213639.3800689639	453075.0573143646	180713.04812216174	385512.201857737	894891.0986644585	1004680.5125937288	1028133.5647089056
2025021.4946058504	277201.1318916547	800195.595880226	564586.8600274404	447859.1728616517	2152532.7226950456	603835.5561208199	586994.1427729302	1032908.6459834375	1642490.4461035589	929131.3924180734	1072387.494622487	2294900.6134933666	571058.3433780868	1917064.1108991606	763129.5721997229	658590.8296374321	1052993.7324135553	264995.11293954065	1135519.8956153616	585399.3753137661	396720.0675589155	598115.036791453	1174989.49874215	453075.0573143646	180713.04812216174	385512.201857737	894891.0986644585	985655.7733124245	1028133.5647089056
2025021.4946058504	277201.1318916547	800195.595880226	564586.8600274404	447859.1728616517	2011401.836835795	603835.5561208199	586994.1427729302	1032908.6459834375	1642490.4461035589	813288.6998610952	1072387.494622487	2275586.036592154	552684.308479137	1917064.1108991606	725027.9465218168	658590.8296374321	1022595.7080715433	264995.11293954065	1135519.8956153616	585399.3753137661	396720.0675589155	598115.036791453	1106008.0154518099	453075.0573143646	180713.04812216174	385512.201857737	894891.0986644585	905037.2866843613	1028133.5647089056
2025021.4946058504	277201.1318916547	800195.595880226	564586.8600274404	447859.1728616517	1726945.199032987	603835.5561208199	586994.1427729302	1032908.6459834375	1618278.5305437145	813288.6998610952	1038810.47959823	2246379.1092362655	552684.308479137	1917064.1108991606	725027.9465218168	641211.7492488037	847011.9166539026	264995.11293954065	1135519.8956153616	585399.3753137661	396720.0675589155	598115.036791453	997988.8472899422	453075.0573143646	180713.04812216174	385512.201857737	894891.0986644585	905037.2866843613	1028133.5647089056
2025021.4946058504	277201.1318916547	794223.8562528299	564586.8600274404	447859.1728616517	1648849.122104999	603835.5561208199	586994.1427729302	1032908.6459834375	1578046.610074867	812695.9256166246	1038810.47959823	2114473.6334020123	528893.0888096045	1917064.1108991606	725027.9465218168	641211.7492488037	847011.9166539026	264995.11293954065	1135519.8956153616	585399.3753137661	396720.0675589155	598115.036791453	970453.0286022545	453075.0573143646	180713.04812216174	385512.201857737	894891.0986644585	905037.2866843613	1028133.5647089056
2025021.4946058504	277201.1318916547	755503.7373623691	564586.8600274404	447859.1728616517	1610228.0674600303	603835.5561208199	586994.1427729302	1032908.6459834375	1578046.610074867	794511.3786227318	1038810.47959823	2114473.6334020123	528893.0888096045	1917064.1108991606	725027.9465218168	641211.7492488037	839567.3599284545	264995.11293954065	1135519.8956153616	585399.3753137661	396720.0675589155	598115.036791453	845529.1197389408	453075.0573143646	180713.04812216174	385512.201857737	894891.0986644585	905037.2866843613	1025017.6848478481
2025021.4946058504	277201.1318916547	746023.5706723862	564586.8600274404	447859.1728616517	1576559.523528887	603835.5561208199	586994.1427729302	1032908.6459834375	1564518.699247256	674738.7594002001	987694.5675244005	2049213.2417577968	517178.8155454317	1917064.1108991606	725027.9465218168	641211.7492488037	811924.7848644026	264995.11293954065	1135519.8956153616	585399.3753137661	396720.0675589155	598115.036791453	832039.13933568	453075.0573143646	172635.4309820922	363991.6851942109	894891.0986644585	905037.2866843613	991303.5853098988
2025021.4946058504	277201.1318916547	740545.3686858965	564586.8600274404	447859.1728616517	1576559.523528887	599904.1125969188	586994.1427729302	1032908.6459834375	1445435.1985509605	588106.4859979118	985896.2253850033	2042890.724009347	493118.35063366033	1917064.1108991606	725027.9465218168	641211.7492488037	811924.7848644026	264995.11293954065	1135519.8956153616	585399.3753137661	396720.0675589155	598115.036791453	832039.13933568	447957.26695848635	172635.4309820922	363991.6851942109	894891.0986644585	905037.2866843613	568322.0224593639
2025021.4946058504	277201.1318916547	727463.7838130172	564586.8600274404	447859.1728616517	1528601.2073812697	599117.5549738595	586994.1427729302	1032908.6459834375	1408079.0756042479	556863.8592378739	985896.2253850033	2042890.724009347	493118.35063366033	1917064.1108991606	725027.9465218168	641211.7492488037	811924.7848644026	264995.11293954065	1135519.8956153616	585399.3753137661	396720.0675589155	598068.3981753977	832039.13933568	447957.26695848635	172635.4309820922	363991.6851942109	894891.0986644585	905037.2866843613	396882.16015879385
2025021.4946058504	277201.1318916547	727463.7838130172	509394.63063032785	447859.1728616517	1493136.742284012	579474.1783852155	585526.6924094616	1032908.6459834375	1403515.0834495057	556863.8592378739	982878.8126861287	1975559.5664614355	493118.35063366033	1917064.1108991606	725027.9465218168	641211.7492488037	811924.7848644026	264995.11293954065	1135519.8956153616	585399.3753137661	396720.0675589155	598068.3981753977	832039.13933568	447957.26695848635	172635.4309820922	363991.6851942109	894891.0986644585	905037.2866843613	356802.70745904703
2007851.5933659556	277201.1318916547	727463.7838130172	472474.85687483824	447859.1728616517	1493136.742284012	579474.1783852155	585526.6924094616	1032908.6459834375	1215795.9900670731	556863.8592378739	982878.8126861287	1953554.2828465241	493118.35063366033	1875490.930736411	725027.9465218168	641211.7492488037	811924.7848644026	264995.11293954065	1135519.8956153616	585399.3753137661	302234.24084606936	562799.7571287805	794285.4334717684	447957.26695848635	172635.4309820922	363991.6851942109	894891.0986644585	903746.4570736897	340950.6800260537
1896571.670564611	277201.1318916547	727463.7838130172	472474.85687483824	447859.1728616517	1414666.883407469	579474.1783852155	585526.6924094616	1032908.6459834375	690967.6944858755	556863.8592378739	936377.3144243273	1624072.8485351126	448463.61778360244	1804168.0841986241	725027.9465218168	641211.7492488037	809240.0472696116	264995.11293954065	1135519.8956153616	585399.3753137661	272755.9858443843	562799.7571287805	716912.8006147137	445870.42565300263	172635.4309820922	363991.6851942109	894891.0986644585	877521.1203656157	326026.75121008296
1781039.9055071035	277201.1318916547	727463.7838130172	472474.85687483824	447859.1728616517	1414666.883407469	545712.1347671357	585526.6924094616	976743.7372414811	682572.0001929173	556863.8592378739	936377.3144243273	1624072.8485351126	448463.61778360244	1804168.0841986241	725027.9465218168	641211.7492488037	779177.0363624871	264995.11293954065	1135519.8956153616	585399.3753137661	272755.9858443843	562799.7571287805	635632.2741393226	445870.42565300263	172635.4309820922	363991.6851942109	894891.0986644585	877521.1203656157	312245.96360204945
1679383.2653875123	275248.2361426014	727463.7838130172	472474.85687483824	447859.1728616517	1361320.047073861	545712.1347671357	585526.6924094616	892811.6510109198	673876.5412104819	556863.8592378739	936377.3144243273	1624072.8485351126	448463.61778360244	1804168.0841986241	725027.9465218168	641211.7492488037	767105.65330104	264995.11293954065	1062618.6093693683	585399.3753137661	272755.9858443843	542502.8650974623	635632.2741393226	445870.42565300263	172635.4309820922	363991.6851942109	894891.0986644585	877521.1203656157	262730.49081437325
1621098.0692173657	275248.2361426014	727463.7838130172	472474.85687483824	447859.1728616517	1314557.0135533772	545712.1347671357	585526.6924094616	871921.3581993713	657357.8452476265	556863.8592378739	936377.3144243273	1528982.3878187865	448463.61778360244	1758476.8003164998	725027.9465218168	641211.7492488037	767105.65330104	264995.11293954065	1059062.1063563176	585399.3753137661	272755.9858443843	542502.8650974623	635632.2741393226	445870.42565300263	172635.4309820922	363991.6851942109	894891.0986644585	877521.1203656157	216951.09178557136
1621098.0692173657	275248.2361426014	727463.7838130172	472474.85687483824	447859.1728616517	1314557.0135533772	545712.1347671357	585526.6924094616	809443.9839548783	653664.2757676552	556863.8592378739	863158.6676619361	1528982.3878187865	448463.61778360244	1717522.1068162746	717414.9676331178	641211.7492488037	767105.65330104	264995.11293954065	1026508.2658510436	585399.3753137661	266220.72108978004	542502.8650974623	592224.5768975477	363245.9263269058	172635.4309820922	363991.6851942109	894891.0986644585	877521.1203656157	216951.09178557136
1621098.0692173657	275248.2361426014	681043.3311163384	472474.85687483824	447859.1728616517	1264208.6148195204	545712.1347671357	585526.6924094616	809443.9839548783	619137.9922597172	556863.8592378739	851242.278886656	1528982.3878187865	448463.61778360244	1717522.1068162746	717414.9676331178	641211.7492488037	767105.65330104	264995.11293954065	969065.3804187012	580908.6574687322	265155.6855557482	542502.8650974623	577945.5999446547	355558.9590765459	172635.4309820922	363991.6851942109	894891.0986644585	824199.5767710018	216951.09178557136
1621098.0692173657	275248.2361426014	681043.3311163384	472474.85687483824	447859.1728616517	1264208.6148195204	531242.320833137	585526.6924094616	809443.9839548783	534534.0031545189	556863.8592378739	851242.278886656	1528982.3878187865	388990.772393403	1689874.6447419717	717414.9676331178	641211.7492488037	432386.3933934599	264995.11293954065	969065.3804187012	580908.6574687322	234588.20352938265	542502.8650974623	577945.5999446547	315423.1454736059	172635.4309820922	363991.6851942109	894891.0986644585	539738.7406621033	216951.09178557136
1621098.0692173657	275248.2361426014	603500.6891401457	472474.85687483824	447859.1728616517	1264208.6148195204	531242.320833137	585526.6924094616	809443.9839548783	534534.0031545189	556863.8592378739	776858.3355038414	1528982.3878187865	388990.772393403	1689874.6447419717	717414.9676331178	641211.7492488037	413374.72764994745	264995.11293954065	963407.5523910023	580908.6574687322	234588.20352938265	542502.8650974623	577945.5999446547	314707.348640659	172635.4309820922	334989.57654675114	894891.0986644585	460602.76841653755	216951.09178557136
1619149.9475934536	275248.2361426014	603500.6891401457	472474.85687483824	447859.1728616517	1259524.3732666175	521557.89883162087	585526.6924094616	808698.4262550363	494471.2574749288	556863.8592378739	776858.3355038414	1528982.3878187865	366462.14366533357	1689874.6447419717	717414.9676331178	641211.7492488037	413374.72764994745	264995.11293954065	963407.5523910023	580908.6574687322	219409.45890590135	542502.8650974623	577945.5999446547	293060.83115596167	172635.4309820922	334989.57654675114	894891.0986644585	442295.0244141603	216951.09178557136
911210.3184934335	275248.2361426014	599442.5986622325	466342.9248954939	447859.1728616517	1259524.3732666175	521557.89883162087	585526.6924094616	788320.5946957957	494471.2574749288	554990.5816017999	776858.3355038414	1528982.3878187865	366462.14366533357	1649459.9500941054	717414.9676331178	641211.7492488037	413374.72764994745	264995.11293954065	963407.5523910023	580908.6574687322	219409.45890590135	542502.8650974623	577945.5999446547	293060.83115596167	172635.4309820922	334989.57654675114	894891.0986644585	442295.0244141603	216951.09178557136
627533.4096740789	275248.2361426014	589846.1785716127	466342.9248954939	447859.1728616517	1222800.5079071594	521557.89883162087	585526.6924094616	773343.7698354577	494471.2574749288	554990.5816017999	776858.3355038414	1528982.3878187865	339819.59643442783	1626219.999105637	717414.9676331178	641211.7492488037	413374.72764994745	264995.11293954065	963407.5523910023	580908.6574687322	219409.45890590135	542502.8650974623	506418.5879629639	293060.83115596167	172635.4309820922	334989.57654675114	894891.0986644585	434562.02700254036	207252.16776561126
627533.4096740789	275248.2361426014	589846.1785716127	466342.9248954939	447859.1728616517	1209279.8335694317	521557.89883162087	585526.6924094616	520574.0702528738	494471.2574749288	545640.2093519609	776858.3355038414	1528982.3878187865	339819.59643442783	1612945.1044046362	713656.6977364483	641211.7492488037	413374.72764994745	264995.11293954065	963407.5523910023	580908.6574687322	219409.45890590135	542502.8650974623	465869.53402860224	293060.83115596167	172635.4309820922	324882.49470868753	894891.0986644585	434562.02700254036	207252.16776561126
621715.7160882622	275248.2361426014	589846.1785716127	466342.9248954939	447859.1728616517	1209279.8335694317	521557.89883162087	585526.6924094616	520574.0702528738	494471.2574749288	545292.8782965839	776858.3355038414	1528982.3878187865	339819.59643442783	1612945.1044046362	713656.6977364483	641211.7492488037	413374.72764994745	264995.11293954065	963407.5523910023	580908.6574687322	216034.97918284737	542502.8650974623	465869.53402860224	293060.83115596167	172635.4309820922	314315.2943991532	894891.0986644585	418490.2215732089	207252.16776561126
621715.7160882622	275248.2361426014	583007.7462076899	466342.9248954939	447859.1728616517	1209279.8335694317	500010.56932265725	584656.7044666386	520574.0702528738	494471.2574749288	545292.8782965839	776858.3355038414	1528982.3878187865	339819.59643442783	1583052.6035611373	713656.6977364483	641211.7492488037	413374.72764994745	264995.11293954065	963407.5523910023	580908.6574687322	216034.97918284737	542502.8650974623	465869.53402860224	293060.83115596167	172635.4309820922	314315.2943991532	894891.0986644585	418490.2215732089	207252.16776561126
621715.7160882622	272134.30085712473	583007.7462076899	466342.9248954939	447859.1728616517	1209279.8335694317	491754.49733406864	584656.7044666386	520574.0702528738	494471.2574749288	545292.8782965839	776858.3355038414	1471967.880410387	339819.59643442783	1583052.6035611373	713656.6977364483	641211.7492488037	413374.72764994745	262992.50091994344	963407.5523910023	580908.6574687322	216034.97918284737	542502.8650974623	465869.53402860224	293060.83115596167	172635.4309820922	314315.2943991532	894891.0986644585	418490.2215732089	207252.16776561126
618709.0293240191	272134.30085712473	583007.7462076899	466342.9248954939	447859.1728616517	1209279.8335694317	491754.49733406864	584656.7044666386	519870.72049712186	494471.2574749288	545292.8782965839	776858.3355038414	1451444.7799528993	339819.59643442783	1583052.6035611373	713656.6977364483	641211.7492488037	405377.6712190321	262992.50091994344	963407.5523910023	580908.6574687322	216034.97918284737	542502.8650974623	465869.53402860224	293060.83115596167	172635.4309820922	299521.91374481376	894891.0986644585	418490.2215732089	194904.12415271226
589077.2308483918	272134.30085712473	579672.5120735831	466342.9248954939	447859.1728616517	1127845.4891401366	477575.9601452006	584656.7044666386	519870.72049712186	471718.8648115861	545292.8782965839	744659.4273007036	1420964.5293440067	339819.59643442783	1583043.6309571129	713656.6977364483	641211.7492488037	403855.1347723497	262992.50091994344	963407.5523910023	580908.6574687322	209029.3109293915	542502.8650974623	465869.53402860224	293060.83115596167	172635.4309820922	299521.91374481376	894891.0986644585	418490.2215732089	194904.12415271226
589077.2308483918	272134.30085712473	579316.749686989	453837.2666257674	447859.1728616517	945890.8243648882	477575.9601452006	584656.7044666386	514578.27312260214	471718.8648115861	535251.165889321	744659.4273007036	1420964.5293440067	339819.59643442783	1558350.8044349963	700401.5444764581	641211.7492488037	403855.1347723497	262992.50091994344	963407.5523910023	580908.6574687322	190261.84187080743	542502.8650974623	465869.53402860224	293060.83115596167	170366.89655826412	299521.91374481376	894891.0986644585	413319.9723982618	194904.12415271226
585480.9266774874	272134.30085712473	579316.749686989	453837.2666257674	447859.1728616517	945890.8243648882	477575.9601452006	584656.7044666386	510847.37630586827	471718.8648115861	519290.66447796713	744659.4273007036	1420964.5293440067	339819.59643442783	1558350.8044349963	700401.5444764581	641211.7492488037	403855.1347723497	260170.81191775392	963407.5523910023	580908.6574687322	190261.84187080743	542502.8650974623	465869.53402860224	293060.83115596167	169251.880295711	299521.91374481376	894891.0986644585	413319.9723982618	194904.12415271226
585480.9266774874	272134.30085712473	579316.749686989	453837.2666257674	447859.1728616517	908865.7956186141	477575.9601452006	584656.7044666386	510847.37630586827	471718.8648115861	519290.66447796713	744659.4273007036	1420964.5293440067	327049.36088926834	1558350.8044349963	696102.8004767362	641211.7492488037	403855.1347723497	260170.81191775392	963407.5523910023	580908.6574687322	190261.84187080743	542502.8650974623	462889.7149134206	293060.83115596167	169251.880295711	273425.2419208446	894891.0986644585	413319.9723982618	194904.12415271226
585480.9266774874	272134.30085712473	579316.749686989	453837.2666257674	447859.1728616517	874936.8966403669	477575.9601452006	584656.7044666386	491949.6367931215	471718.8648115861	519290.66447796713	744659.4273007036	1420964.5293440067	327049.36088926834	1545488.5046364383	692087.939740311	641211.7492488037	403855.1347723497	260170.81191775392	963407.5523910023	580908.6574687322	167315.9888753755	542502.8650974623	416958.5606277462	283137.2509781617	169251.880295711	273425.2419208446	894891.0986644585	413319.9723982618	194904.12415271226
585480.9266774874	272134.30085712473	579316.749686989	453837.2666257674	447859.1728616517	874936.8966403669	467319.4017679318	573697.6762361791	473334.86214818264	471718.8648115861	519290.66447796713	728598.8060760997	1391502.7508212198	327049.36088926834	1534570.4605026885	692087.939740311	641211.7492488037	403855.1347723497	260170.81191775392	952836.9527275554	580908.6574687322	160815.2964670145	542502.8650974623	365064.8991840042	283137.2509781617	169251.880295711	273425.2419208446	894891.0986644585	413319.9723982618	194904.12415271226
581862.8511075509	272134.30085712473	579316.749686989	451232.8123174669	447859.1728616517	817989.4809256801	452160.0652926165	498559.67579770944	473334.86214818264	471718.8648115861	519290.66447796713	728598.8060760997	1391502.7508212198	327049.36088926834	1500985.5900648895	692087.939740311	641211.7492488037	397801.58668839553	260170.81191775392	952836.9527275554	580908.6574687322	160128.54505351098	542502.8650974623	365064.8991840042	283137.2509781617	169251.880295711	273425.2419208446	894891.0986644585	413319.9723982618	194904.12415271226
574414.2158332951	272134.30085712473	552543.0587610267	451232.8123174669	447859.1728616517	767238.6264130588	452160.0652926165	498559.67579770944	447186.91618246713	467401.1682983203	519290.66447796713	728598.8060760997	1359869.9300611143	327049.36088926834	1500985.5900648895	692087.939740311	641211.7492488037	397801.58668839553	260170.81191775392	952836.9527275554	580908.6574687322	160128.54505351098	541769.994650032	365064.8991840042	283137.2509781617	169251.880295711	273425.2419208446	894891.0986644585	413319.9723982618	182576.6316846091
558045.7649301373	272134.30085712473	545533.099736805	451232.8123174669	447859.1728616517	661077.4828693593	452160.0652926165	498559.67579770944	447186.91618246713	467401.1682983203	519290.66447796713	699726.4599473217	1320107.955097482	321368.0658525883	1500985.5900648895	692087.939740311	641211.7492488037	397801.58668839553	260045.00797759218	952836.9527275554	580908.6574687322	160128.54505351098	541769.994650032	351232.7226055269	283137.2509781617	169251.880295711	268222.9935569436	894891.0986644585	413319.9723982618	182576.6316846091
539059.8214679325	272134.30085712473	541012.0343402901	451232.8123174669	447859.1728616517	661077.4828693593	448803.65427571174	498559.67579770944	445279.3004271019	467401.1682983203	519290.66447796713	699726.4599473217	1316886.6461244272	278373.69155572547	1472025.4541821182	692087.939740311	641211.7492488037	397801.58668839553	260045.00797759218	952836.9527275554	580908.6574687322	147346.28973039647	539470.9046804666	351232.7226055269	271296.9804430268	169251.880295711	268222.9935569436	884134.0488953347	413319.9723982618	182576.6316846091
517731.35780900007	272134.30085712473	541012.0343402901	451232.8123174669	447859.1728616517	660890.1171855023	448803.65427571174	498559.67579770944	445279.3004271019	467401.1682983203	497871.45958521793	687664.7198383153	1316683.881429576	249674.3331733236	1471922.3571887484	690650.6448028757	641211.7492488037	394795.3455588285	260045.00797759218	952836.9527275554	580908.6574687322	147346.28973039647	539470.9046804666	351232.7226055269	263404.6790081775	169251.880295711	268222.9935569436	884134.0488953347	413319.9723982618	162792.8174969371
517731.35780900007	272134.30085712473	541012.0343402901	440480.612855363	447859.1728616517	613269.584076928	448803.65427571174	498559.67579770944	445279.3004271019	467401.1682983203	497871.45958521793	687664.7198383153	1314563.8936163	249674.3331733236	1471922.3571887484	690650.6448028757	641211.7492488037	374686.08068641205	260045.00797759218	952836.9527275554	580908.6574687322	147346.28973039647	539470.9046804666	351232.7226055269	263404.6790081775	169251.880295711	268222.9935569436	877577.3079153984	413319.9723982618	162792.8174969371
517731.35780900007	272020.8237113581	541012.0343402901	440480.612855363	447859.1728616517	613269.584076928	438494.43667830544	498559.67579770944	445279.3004271019	467401.1682983203	485622.0031420644	687664.7198383153	1304994.9538256438	249674.3331733236	1471922.3571887484	681240.2654357689	581361.239455303	374686.08068641205	260045.00797759218	952836.9527275554	580908.6574687322	147346.28973039647	535299.0734125638	351232.7226055269	252148.14493983492	169251.880295711	268222.9935569436	877577.3079153984	413319.9723982618	98987.46278960397
517731.35780900007	272020.8237113581	541012.0343402901	439782.56168105575	447859.1728616517	613269.584076928	438494.43667830544	498559.67579770944	445279.3004271019	467401.1682983203	485622.0031420644	687664.7198383153	1304994.9538256438	249674.3331733236	1471922.3571887484	681240.2654357689	581361.239455303	371589.78126818995	260045.00797759218	952836.9527275554	580908.6574687322	147346.28973039647	530811.8833987431	351232.7226055269	252148.14493983492	169251.880295711	268222.9935569436	877577.3079153984	413319.9723982618	98987.46278960397
517731.35780900007	272020.8237113581	541012.0343402901	439782.56168105575	447859.1728616517	613269.584076928	436338.25495628733	498559.67579770944	445279.3004271019	467401.1682983203	485622.0031420644	687664.7198383153	1304994.9538256438	249674.3331733236	1466830.5564142852	641780.5660055343	581361.239455303	371589.78126818995	260045.00797759218	952836.9527275554	580908.6574687322	147346.28973039647	530811.8833987431	351232.7226055269	252148.14493983492	169251.880295711	268222.9935569436	877577.3079153984	413319.9723982618	97637.83249306554
517731.35780900007	272020.8237113581	541012.0343402901	439782.56168105575	447859.1728616517	569844.716278645	436338.25495628733	498559.67579770944	445279.3004271019	467401.1682983203	485622.0031420644	687664.7198383153	1290364.478681815	249674.3331733236	1466830.5564142852	607203.9420577342	577154.6931037203	342052.3207918004	260045.00797759218	952836.9527275554	580908.6574687322	147346.28973039647	530811.8833987431	339248.00051516463	218411.68498247006	169251.880295711	268222.9935569436	877125.7308507565	413319.9723982618	97637.83249306554
517731.35780900007	272020.8237113581	541012.0343402901	439782.56168105575	447859.1728616517	539002.3744480177	436338.25495628733	498559.67579770944	445279.3004271019	467401.1682983203	478686.90453265014	661563.1869795407	1282213.1880027163	249674.3331733236	1466830.5564142852	607203.9420577342	577154.6931037203	342052.3207918004	260045.00797759218	952836.9527275554	580908.6574687322	147346.28973039647	530811.8833987431	339248.00051516463	201420.77124171527	169251.880295711	268222.9935569436	877125.7308507565	413319.9723982618	97637.83249306554
517731.35780900007	272020.8237113581	541012.0343402901	439782.56168105575	445014.9440095209	539002.3744480177	436338.25495628733	498559.67579770944	445279.3004271019	467401.1682983203	478686.90453265014	625768.4306552324	1217594.8960554767	249674.3331733236	1463322.947168547	607203.9420577342	577154.6931037203	342052.3207918004	260045.00797759218	952836.9527275554	580908.6574687322	147346.28973039647	530811.8833987431	339248.00051516463	195002.96670378343	169251.880295711	268222.9935569436	865777.0074086769	413319.9723982618	97637.83249306554
516345.6783600417	272020.8237113581	541012.0343402901	408705.9808651762	445014.9440095209	535160.5585304835	436338.25495628733	498559.67579770944	445279.3004271019	467401.1682983203	478686.90453265014	598527.0819347436	1217594.8960554767	249674.3331733236	1463322.947168547	607203.9420577342	577154.6931037203	342052.3207918004	260045.00797759218	952836.9527275554	580908.6574687322	147346.28973039647	530811.8833987431	339248.00051516463	195002.96670378343	169251.880295711	268222.9935569436	865777.0074086769	355308.55945582525	97637.83249306554
515554.3947618166	272020.8237113581	537674.7514959647	312454.4955677055	445014.9440095209	535160.5585304835	436338.25495628733	498559.67579770944	445279.3004271019	467401.1682983203	478686.90453265014	593208.4468988557	1217594.8960554767	249674.3331733236	1463322.947168547	607203.9420577342	571562.7031503312	342052.3207918004	260045.00797759218	883083.5797481753	580908.6574687322	147346.28973039647	530811.8833987431	339248.00051516463	195002.96670378343	169251.880295711	268222.9935569436	863835.1167845009	281774.7580627477	97637.83249306554
515554.3947618166	272020.8237113581	537674.7514959647	289540.3308633254	445014.9440095209	514716.5362091967	436338.25495628733	498559.67579770944	445279.3004271019	467401.1682983203	478686.90453265014	593208.4468988557	1217594.8960554767	249674.3331733236	1463322.947168547	607203.9420577342	569066.1286561955	342052.3207918004	260045.00797759218	883083.5797481753	580908.6574687322	147346.28973039647	530811.8833987431	339248.00051516463	188350.55379803522	169251.880295711	268222.9935569436	863835.1167845009	275328.26733979204	97637.83249306554
515554.3947618166	272020.8237113581	537674.7514959647	273823.02590151853	445014.9440095209	514716.5362091967	436338.25495628733	498559.67579770944	445279.3004271019	467401.1682983203	478686.90453265014	593208.4468988557	1200334.4966856437	249674.3331733236	1463322.947168547	607203.9420577342	569066.1286561955	342052.3207918004	260045.00797759218	883083.5797481753	580908.6574687322	147346.28973039647	530811.8833987431	339248.00051516463	188350.55379803522	169251.880295711	268222.9935569436	863835.1167845009	275328.26733979204	97637.83249306554
508136.47277198	272020.8237113581	537413.9654733721	273823.02590151853	445014.9440095209	514716.5362091967	436338.25495628733	498559.67579770944	445279.3004271019	467401.1682983203	470499.15884215606	593208.4468988557	1118184.2942901042	249674.3331733236	1463322.947168547	607203.9420577342	464915.5772401008	342052.3207918004	260045.00797759218	879881.5044127145	580908.6574687322	147346.28973039647	530811.8833987431	339248.00051516463	188350.55379803522	169251.880295711	268222.9935569436	863835.1167845009	275328.26733979204	97637.83249306554
373097.97457605705	272020.8237113581	537413.9654733721	273823.02590151853	445014.9440095209	513412.44765786134	436338.25495628733	498559.67579770944	445279.3004271019	467401.1682983203	470499.15884215606	593208.4468988557	1091189.3136346608	249674.3331733236	1463322.947168547	607203.9420577342	464915.5772401008	342052.3207918004	260045.00797759218	711845.939702915	580908.6574687322	147346.28973039647	530811.8833987431	339248.00051516463	188350.55379803522	169251.880295711	268222.9935569436	863835.1167845009	275328.26733979204	97637.83249306554
342813.95482597355	272020.8237113581	537413.9654733721	273823.02590151853	445014.9440095209	506280.5507343683	436338.25495628733	498559.67579770944	445279.3004271019	467401.1682983203	470499.15884215606	593208.4468988557	1087966.4054256943	249674.3331733236	1463322.947168547	607203.9420577342	464915.5772401008	342052.3207918004	260045.00797759218	590308.4311639913	580908.6574687322	145391.48313776214	530811.8833987431	339248.00051516463	188350.55379803522	169251.880295711	268222.9935569436	863835.1167845009	275328.26733979204	97637.83249306554
342813.95482597355	272020.8237113581	532748.8118055441	273823.02590151853	445014.9440095209	484364.81959856825	429360.6739277286	498559.67579770944	445279.3004271019	467401.1682983203	470499.15884215606	593208.4468988557	1017032.6319126381	249674.3331733236	1463322.947168547	607203.9420577342	464915.5772401008	342052.3207918004	260045.00797759218	579599.334640402	580908.6574687322	145391.48313776214	520302.80164621153	339248.00051516463	188350.55379803522	163007.47776817772	268222.9935569436	863835.1167845009	275328.26733979204	97637.83249306554
342813.95482597355	272020.8237113581	498558.39488345984	273823.02590151853	445014.9440095209	484364.81959856825	429360.6739277286	498559.67579770944	445279.3004271019	441571.29089420126	470499.15884215606	593208.4468988557	970458.1865201637	249674.3331733236	1350508.046299105	607203.9420577342	456268.6657274805	342052.3207918004	260045.00797759218	571087.952104756	580908.6574687322	139577.65376645283	520302.80164621153	339248.00051516463	188350.55379803522	163007.47776817772	268222.9935569436	765546.5838993647	275328.26733979204	97637.83249306554
342813.95482597355	272020.8237113581	497981.53993197007	273823.02590151853	444775.54800437804	484364.81959856825	429360.6739277286	498559.67579770944	445279.3004271019	405187.0824196493	465849.2577828366	590479.2561222262	948099.3085190472	249674.3331733236	1350508.046299105	607203.9420577342	456268.6657274805	342052.3207918004	260045.00797759218	570953.7742478278	580908.6574687322	132829.590960624	520302.80164621153	339248.00051516463	188350.55379803522	163007.47776817772	268222.9935569436	661267.2900555466	275328.26733979204	97637.83249306554
342813.95482597355	272020.8237113581	497981.53993197007	273823.02590151853	444775.54800437804	484364.81959856825	415217.37735416065	498559.67579770944	445279.3004271019	405187.0824196493	465849.2577828366	590479.2561222262	948099.3085190472	249674.3331733236	1348268.0896018383	607203.9420577342	455567.6166603441	342052.3207918004	260013.4616811509	570953.7742478278	580908.6574687322	132829.590960624	520302.80164621153	338054.39611699036	188350.55379803522	163007.47776817772	268222.9935569436	661267.2900555466	275328.26733979204	97637.83249306554
342813.95482597355	272020.8237113581	497981.53993197007	273823.02590151853	444775.54800437804	484364.81959856825	415217.37735416065	498559.67579770944	445279.3004271019	405187.0824196493	465849.2577828366	549818.9645607199	900415.415833068	249674.3331733236	1348268.0896018383	607203.9420577342	455567.6166603441	342052.3207918004	260013.4616811509	570953.7742478278	580908.6574687322	132829.590960624	515030.4174518147	338054.39611699036	188350.55379803522	153570.45393142776	268222.9935569436	661267.2900555466	275328.26733979204	97637.83249306554
342813.95482597355	272020.8237113581	497981.53993197007	273823.02590151853	444775.54800437804	466599.1348491538	415217.37735416065	498559.67579770944	445279.3004271019	405187.0824196493	465849.2577828366	534448.874983124	874584.908278579	249674.3331733236	1348268.0896018383	607203.9420577342	455567.6166603441	342052.3207918004	258096.20150722688	570953.7742478278	580908.6574687322	131659.7912298129	515030.4174518147	317746.0189240946	188350.55379803522	153570.45393142776	268222.9935569436	581350.512259311	275328.26733979204	97471.67988667624
342813.95482597355	272020.8237113581	413880.01285698364	273823.02590151853	444775.54800437804	466599.1348491538	415217.37735416065	498559.67579770944	445279.3004271019	405187.0824196493	465849.2577828366	534448.874983124	870552.7334836179	249674.3331733236	1348268.0896018383	606484.9835295698	455567.6166603441	342052.3207918004	258096.20150722688	570953.7742478278	580908.6574687322	127628.97387908315	515030.4174518147	304665.38708489767	188350.55379803522	153570.45393142776	268222.9935569436	569223.2408352061	275328.26733979204	97471.67988667624
342813.95482597355	272020.8237113581	299959.27896537696	273823.02590151853	444775.54800437804	466599.1348491538	415217.37735416065	498559.67579770944	445279.3004271019	405187.0824196493	465849.2577828366	534448.874983124	870552.7334836179	249674.3331733236	1326499.3588608836	606484.9835295698	455567.6166603441	333015.23362472595	258096.20150722688	570953.7742478278	580908.6574687322	127628.97387908315	515030.4174518147	302888.5944315464	188350.55379803522	153570.45393142776	268222.9935569436	569223.2408352061	275328.26733979204	97471.67988667624
342813.95482597355	272020.8237113581	299959.27896537696	273823.02590151853	444775.54800437804	466599.1348491538	415217.37735416065	498559.67579770944	445279.3004271019	391061.3419799525	465849.2577828366	534448.874983124	841426.4874951263	249094.58701970172	1293630.517479956	606484.9835295698	455567.6166603441	313380.37579464016	258096.20150722688	570953.7742478278	580908.6574687322	127628.97387908315	506151.8213824953	302888.5944315464	188350.55379803522	153570.45393142776	268222.9935569436	569223.2408352061	275328.26733979204	97471.67988667624
342813.95482597355	272020.8237113581	257961.00687144639	273823.02590151853	444775.54800437804	461258.2957332587	415217.37735416065	498559.67579770944	445279.3004271019	391061.3419799525	462327.9251669548	534448.874983124	526931.8300923046	249094.58701970172	1293630.517479956	606484.9835295698	455567.6166603441	293466.1090599205	258096.20150722688	570953.7742478278	580908.6574687322	120204.76661113198	506151.8213824953	300080.06455933483	188350.55379803522	153570.45393142776	268222.9935569436	567220.887141979	275328.26733979204	97471.67988667624
342813.95482597355	272020.8237113581	246436.99732255316	273823.02590151853	444775.54800437804	461258.2957332587	415217.37735416065	498559.67579770944	445279.3004271019	391061.3419799525	449305.0577730993	534448.874983124	416589.31482909416	249094.58701970172	1293630.517479956	602126.3051115068	444959.7123734583	293466.1090599205	258096.20150722688	570953.7742478278	580908.6574687322	120204.76661113198	506151.8213824953	300080.06455933483	188350.55379803522	152349.69448250445	268222.9935569436	567220.887141979	275328.26733979204	93761.22580678406
342813.95482597355	272020.8237113581	246436.99732255316	273823.02590151853	444775.54800437804	445893.2309578902	415217.37735416065	498559.67579770944	445279.3004271019	382767.26538998797	449305.0577730993	534448.874983124	409701.7933852873	249094.58701970172	1293630.517479956	602126.3051115068	427490.65338158346	285215.71562049293	257558.15361227994	570953.7742478278	580908.6574687322	120204.76661113198	506151.8213824953	280573.5252136945	188350.55379803522	152349.69448250445	268222.9935569436	567220.887141979	275328.26733979204	93761.22580678406
342813.95482597355	272020.8237113581	238799.80722936543	273823.02590151853	444775.54800437804	445893.2309578902	415217.37735416065	498559.67579770944	445279.3004271019	382767.26538998797	449305.0577730993	534448.874983124	401662.14706139424	249094.58701970172	1285380.0786040486	602126.3051115068	427490.65338158346	285215.71562049293	257437.34639352682	567653.774337044	580908.6574687322	120204.76661113198	506151.8213824953	280573.5252136945	188350.55379803522	152349.69448250445	268222.9935569436	527672.1108072345	275328.26733979204	93761.22580678406
342813.95482597355	272020.8237113581	238799.80722936543	273823.02590151853	444775.54800437804	445871.5649093744	415217.37735416065	498559.67579770944	445279.3004271019	382767.26538998797	429668.46804367175	534448.874983124	399691.38479791087	249094.58701970172	1285380.0786040486	597968.9467307746	427490.65338158346	285215.71562049293	257437.34639352682	567653.774337044	580908.6574687322	120204.76661113198	506151.8213824953	280573.5252136945	188350.55379803522	152349.69448250445	268222.9935569436	519087.5101580038	275328.26733979204	93700.75823640294
342813.95482597355	272020.8237113581	238799.80722936543	273823.02590151853	444775.54800437804	426677.60413552396	415217.37735416065	498559.67579770944	445279.3004271019	382767.26538998797	429668.46804367175	534448.874983124	381898.06682104163	249094.58701970172	1273044.081207424	597968.9467307746	427490.65338158346	284048.88940650725	257437.34639352682	567653.774337044	580908.6574687322	120204.76661113198	506151.8213824953	280573.5252136945	188350.55379803522	152349.69448250445	268222.9935569436	514465.78248554916	275328.26733979204	93700.75823640294
342813.95482597355	272020.8237113581	233084.17531164808	273823.02590151853	444775.54800437804	426677.60413552396	415217.37735416065	498559.67579770944	445279.3004271019	382767.26538998797	429668.46804367175	534448.874983124	376271.4032813996	249094.58701970172	1273044.081207424	597968.9467307746	427490.65338158346	273007.92647382617	257437.34639352682	567653.774337044	580908.6574687322	120204.76661113198	506151.8213824953	280573.5252136945	188350.55379803522	152349.69448250445	268222.9935569436	484459.508221918	275111.5449344655	93700.75823640294
340869.6625678959	272020.8237113581	233084.17531164808	263792.00800923863	444775.54800437804	426139.0105147288	415217.37735416065	498559.67579770944	445279.3004271019	366526.65002942074	429374.6878281886	534448.874983124	376271.4032813996	237005.17393559113	1273044.081207424	597968.9467307746	427490.65338158346	273007.92647382617	257437.34639352682	567653.774337044	580908.6574687322	116674.62831941314	506151.8213824953	280573.5252136945	188350.55379803522	152349.69448250445	268222.9935569436	484459.508221918	275111.5449344655	93700.75823640294
340869.6625678959	272020.8237113581	233084.17531164808	263792.00800923863	444775.54800437804	426139.0105147288	415217.37735416065	498559.67579770944	445279.3004271019	366526.65002942074	429374.6878281886	534448.874983124	376271.4032813996	236426.782559007	1273044.081207424	597968.9467307746	427490.65338158346	254012.11260346067	257437.34639352682	567653.774337044	580908.6574687322	116208.22100399778	506151.8213824953	280573.5252136945	188350.55379803522	152349.69448250445	268222.9935569436	484459.508221918	275111.5449344655	93700.75823640294
340869.6625678959	272020.8237113581	233084.17531164808	263792.00800923863	444775.54800437804	426139.0105147288	415217.37735416065	498559.67579770944	445279.3004271019	366526.65002942074	429374.6878281886	534448.874983124	376271.4032813996	233895.59454404935	1273044.081207424	597968.9467307746	427490.65338158346	254012.11260346067	257437.34639352682	567653.774337044	580908.6574687322	116208.22100399778	506151.8213824953	280573.5252136945	188350.55379803522	152349.69448250445	268222.9935569436	484459.508221918	275111.5449344655	93700.75823640294
340869.6625678959	272020.8237113581	233084.17531164808	263792.00800923863	444775.54800437804	426139.0105147288	415217.37735416065	498559.67579770944	445279.3004271019	361876.7482186741	429374.6878281886	534448.874983124	358481.9640603681	233895.59454404935	1273044.081207424	597968.9467307746	427490.65338158346	254012.11260346067	257437.34639352682	559721.1287772005	580908.6574687322	116208.22100399778	506151.8213824953	280573.5252136945	188350.55379803522	152349.69448250445	268222.9935569436	477794.99375319656	275111.5449344655	93700.75823640294
340869.6625678959	272020.8237113581	225576.74983562628	263792.00800923863	444775.54800437804	426139.0105147288	415217.37735416065	498559.67579770944	445279.3004271019	361876.7482186741	429374.6878281886	534448.874983124	358481.9640603681	233895.59454404935	1273044.081207424	595472.5121610154	427490.65338158346	247284.03168662428	257437.34639352682	559721.1287772005	580908.6574687322	116208.22100399778	506151.8213824953	280573.5252136945	183276.55407401454	142878.30507452815	268222.9935569436	477794.99375319656	275111.5449344655	93700.75823640294
340869.6625678959	272020.8237113581	213197.2883621237	263792.00800923863	444775.54800437804	426139.0105147288	415217.37735416065	498559.67579770944	445279.3004271019	361876.7482186741	429374.6878281886	534448.874983124	358481.9640603681	231821.40183768212	1273044.081207424	595472.5121610154	427490.65338158346	247284.03168662428	257437.34639352682	559721.1287772005	580908.6574687322	113925.12681780975	506151.8213824953	278308.1550098724	178178.08321617934	142878.30507452815	268222.9935569436	477794.99375319656	260304.15716849396	93700.75823640294
340869.6625678959	272020.8237113581	213197.2883621237	263792.00800923863	444775.54800437804	426139.0105147288	415217.37735416065	498559.67579770944	445279.3004271019	361876.7482186741	429374.6878281886	526828.6126982921	358481.9640603681	231821.40183768212	1234045.9465374218	595472.5121610154	427490.65338158346	247284.03168662428	257437.34639352682	559721.1287772005	580908.6574687322	113925.12681780975	506151.8213824953	278308.1550098724	178178.08321617934	142878.30507452815	223594.96654833676	477059.1134238157	260304.15716849396	93700.75823640294
328763.45249257167	272020.8237113581	213197.2883621237	263792.00800923863	444775.54800437804	425501.9408249467	415217.37735416065	498559.67579770944	445279.3004271019	361876.7482186741	408547.774861538	526828.6126982921	358481.9640603681	231821.40183768212	1185920.293583662	595472.5121610154	427490.65338158346	247284.03168662428	257437.34639352682	559721.1287772005	580908.6574687322	113925.12681780975	506151.8213824953	275194.454583306	178178.08321617934	142878.30507452815	198778.53123641285	477059.1134238157	260304.15716849396	93700.75823640294
328763.45249257167	272020.8237113581	213197.2883621237	263792.00800923863	444775.54800437804	425501.9408249467	415217.37735416065	498559.67579770944	445279.3004271019	361876.7482186741	408547.774861538	526828.6126982921	358481.9640603681	229578.51734591334	1179046.5891103384	595472.5121610154	425517.80107681284	247284.03168662428	257437.34639352682	559721.1287772005	580908.6574687322	113925.12681780975	506151.8213824953	275194.454583306	178178.08321617934	141866.96683668558	192028.15671992768	474700.5350251157	260304.15716849396	93700.75823640294
328763.45249257167	272020.8237113581	201720.26523531455	263792.00800923863	444775.54800437804	412084.1623786085	415217.37735416065	498559.67579770944	445279.3004271019	361876.7482186741	408547.774861538	526828.6126982921	345012.9953982715	229578.51734591334	1179046.5891103384	595472.5121610154	422919.4089728404	247284.03168662428	257437.34639352682	559721.1287772005	580908.6574687322	113925.12681780975	506151.8213824953	275194.454583306	178178.08321617934	141866.96683668558	192028.15671992768	474700.5350251157	260304.15716849396	93700.75823640294
328763.45249257167	272020.8237113581	201720.26523531455	263792.00800923863	444775.54800437804	412084.1623786085	415217.37735416065	498559.67579770944	445279.3004271019	353901.5557845122	408547.774861538	526828.6126982921	345012.9953982715	229578.51734591334	1117757.589183808	595472.5121610154	422919.4089728404	247284.03168662428	257437.34639352682	555399.6718801005	580908.6574687322	113898.04854396298	506151.8213824953	275194.454583306	178178.08321617934	141866.96683668558	192028.15671992768	474700.5350251157	260304.15716849396	93700.75823640294
328763.45249257167	272020.8237113581	201720.26523531455	263792.00800923863	444775.54800437804	412084.1623786085	415217.37735416065	498559.67579770944	445279.3004271019	353901.5557845122	408547.774861538	526828.6126982921	345012.9953982715	229578.51734591334	1093048.0914845741	595472.5121610154	422919.4089728404	247284.03168662428	257437.34639352682	555399.6718801005	580908.6574687322	113898.04854396298	506151.8213824953	275194.454583306	178178.08321617934	141866.96683668558	192028.15671992768	474700.5350251157	260304.15716849396	89928.36353131864
328763.45249257167	272020.8237113581	196415.71566103585	263792.00800923863	444775.54800437804	412084.1623786085	415217.37735416065	498559.67579770944	445279.3004271019	353901.5557845122	408547.774861538	526828.6126982921	345012.9953982715	229578.51734591334	1093048.0914845741	595472.5121610154	422919.4089728404	247284.03168662428	257437.34639352682	544589.5132042759	580908.6574687322	113898.04854396298	506151.8213824953	263406.31822059944	178178.08321617934	141866.96683668558	192028.15671992768	474700.5350251157	260304.15716849396	89928.36353131864
328763.45249257167	272020.8237113581	196415.71566103585	263792.00800923863	444775.54800437804	412084.1623786085	415217.37735416065	498559.67579770944	442414.4319187934	353901.5557845122	408547.774861538	526828.6126982921	345012.9953982715	229578.51734591334	1093048.0914845741	595472.5121610154	422919.4089728404	247236.6574561633	257437.34639352682	544589.5132042759	580908.6574687322	113898.04854396298	506151.8213824953	263406.31822059944	178178.08321617934	141866.96683668558	192028.15671992768	474700.5350251157	260304.15716849396	89928.36353131864
328763.45249257167	272020.8237113581	196415.71566103585	263792.00800923863	444775.54800437804	412084.1623786085	415217.37735416065	498559.67579770944	442414.4319187934	353901.5557845122	408547.774861538	526828.6126982921	345012.9953982715	229578.51734591334	1093048.0914845741	593836.3621652209	422919.4089728404	247011.74207296138	257437.34639352682	544589.5132042759	580908.6574687322	113898.04854396298	506151.8213824953	263406.31822059944	178178.08321617934	141866.96683668558	192028.15671992768	474700.5350251157	260304.15716849396	89928.36353131864
328763.45249257167	272020.8237113581	196415.71566103585	263792.00800923863	444775.54800437804	407769.186600969	415217.37735416065	498559.67579770944	442414.4319187934	353901.5557845122	408547.774861538	526828.6126982921	345012.9953982715	229578.51734591334	1093048.0914845741	593836.3621652209	422919.4089728404	247011.74207296138	257437.34639352682	544589.5132042759	580908.6574687322	113898.04854396298	506151.8213824953	263406.31822059944	178178.08321617934	141866.96683668558	192028.15671992768	474700.5350251157	260304.15716849396	89928.36353131864
316573.7710778541	272020.8237113581	196415.71566103585	263792.00800923863	444775.54800437804	407769.186600969	402513.74695795303	498559.67579770944	442414.4319187934	353901.5557845122	408547.774861538	526828.6126982921	339080.4604495539	229578.51734591334	1093039.6631878165	593836.3621652209	422919.4089728404	247011.74207296138	257437.34639352682	544589.5132042759	580908.6574687322	113898.04854396298	506151.8213824953	263406.31822059944	178178.08321617934	141866.96683668558	192028.15671992768	474700.5350251157	260304.15716849396	89928.36353131864
316573.7710778541	272020.8237113581	196415.71566103585	263792.00800923863	444775.54800437804	407769.186600969	402513.74695795303	498559.67579770944	442414.4319187934	353901.5557845122	408547.774861538	526828.6126982921	339080.4604495539	229578.51734591334	1064599.8955161027	593836.3621652209	422919.4089728404	243375.14245263307	257437.34639352682	544589.5132042759	580908.6574687322	113898.04854396298	506151.8213824953	263406.31822059944	178178.08321617934	141866.96683668558	192028.15671992768	460181.40177814773	260304.15716849396	89928.36353131864
298085.3764325775	272020.8237113581	196075.91081211253	263792.00800923863	444775.54800437804	407769.186600969	401197.12435677403	498559.67579770944	442414.4319187934	353901.5557845122	405945.94608478155	524185.5381092812	339080.4604495539	229578.51734591334	1064599.8955161027	593836.3621652209	422919.4089728404	241815.9493821662	257437.34639352682	544589.5132042759	580908.6574687322	113898.04854396298	506151.8213824953	263406.31822059944	178178.08321617934	141866.96683668558	192028.15671992768	323714.27673821023	260304.15716849396	89928.36353131864
298085.3764325775	272020.8237113581	196075.91081211253	263792.00800923863	444775.54800437804	407769.186600969	388547.747281356	498559.67579770944	442414.4319187934	353901.5557845122	405945.94608478155	524185.5381092812	339080.4604495539	229578.51734591334	1064599.8955161027	593836.3621652209	422919.4089728404	241815.9493821662	257437.34639352682	544589.5132042759	580908.6574687322	113898.04854396298	506151.8213824953	263406.31822059944	178178.08321617934	141866.96683668558	192028.15671992768	305366.9972853048	260304.15716849396	89928.36353131864
298085.3764325775	272020.8237113581	196075.91081211253	263792.00800923863	444775.54800437804	407769.186600969	388547.747281356	498559.67579770944	442414.4319187934	353901.5557845122	405945.94608478155	524033.0456021328	339080.4604495539	229578.51734591334	1064599.8955161027	593836.3621652209	418483.423870779	241815.9493821662	257437.34639352682	544589.5132042759	580908.6574687322	113898.04854396298	506151.8213824953	263406.31822059944	178178.08321617934	141866.96683668558	192028.15671992768	299669.6704543423	260304.15716849396	89928.36353131864
298085.3764325775	272020.8237113581	196075.91081211253	263792.00800923863	444775.54800437804	407769.186600969	388547.747281356	498559.67579770944	438732.9861626725	348303.7174983716	405945.94608478155	524033.0456021328	339080.4604495539	229578.51734591334	1064599.8955161027	593836.3621652209	418483.423870779	237571.0111668392	257437.34639352682	544589.5132042759	580908.6574687322	113898.04854396298	506151.8213824953	263406.31822059944	178178.08321617934	141866.96683668558	192028.15671992768	299669.6704543423	260304.15716849396	89928.36353131864
298085.3764325775	272020.8237113581	196075.91081211253	263792.00800923863	444775.54800437804	407769.186600969	388547.747281356	498559.67579770944	438732.9861626725	348303.7174983716	405945.94608478155	522699.5994247476	339080.4604495539	229578.51734591334	1064599.8955161027	593836.3621652209	418483.423870779	237571.0111668392	257437.34639352682	544589.5132042759	580908.6574687322	113898.04854396298	506151.8213824953	263406.31822059944	177080.16080486056	141866.96683668558	192028.15671992768	299669.6704543423	260304.15716849396	89928.36353131864
298085.3764325775	272020.8237113581	196075.91081211253	263792.00800923863	444775.54800437804	407769.186600969	388547.747281356	483163.71150316537	438732.9861626725	348303.7174983716	395377.9147824627	510739.7654145146	339080.4604495539	229578.51734591334	976121.3480139476	593836.3621652209	418483.37290632917	237571.0111668392	257437.34639352682	544589.5132042759	580908.6574687322	113898.04854396298	506151.8213824953	263406.31822059944	177080.16080486056	141866.96683668558	192028.15671992768	299669.6704543423	260304.15716849396	89928.36353131864
298085.3764325775	272020.8237113581	196075.91081211253	263792.00800923863	444775.54800437804	407769.186600969	388547.747281356	458920.43435131083	438732.9861626725	342222.1336252385	395377.9147824627	510739.7654145146	339080.4604495539	229578.51734591334	967984.7764810513	593836.3621652209	418483.37290632917	237571.0111668392	257437.34639352682	544589.5132042759	580908.6574687322	113898.04854396298	506151.8213824953	263406.31822059944	177080.16080486056	141866.96683668558	192028.15671992768	299669.6704543423	260304.15716849396	89928.36353131864
298085.3764325775	272020.8237113581	196075.91081211253	263792.00800923863	444775.54800437804	404947.5045666599	388547.747281356	458920.43435131083	438732.9861626725	333346.3464126319	393420.36467223335	490208.07859897084	339080.4604495539	229578.51734591334	963127.9964559625	593836.3621652209	418483.37290632917	237571.0111668392	257437.34639352682	544589.5132042759	580908.6574687322	113898.04854396298	506151.8213824953	263406.31822059944	177080.16080486056	141866.96683668558	192028.15671992768	299669.6704543423	260304.15716849396	89928.36353131864
298085.3764325775	272020.8237113581	190079.0156765198	263792.00800923863	444572.2940836493	404947.5045666599	388547.747281356	458920.43435131083	438732.9861626725	328984.5044564662	393420.36467223335	471228.7311747969	339080.4604495539	224926.2876656573	963127.9964559625	593836.3621652209	418483.37290632917	237571.0111668392	257437.34639352682	544589.5132042759	580908.6574687322	113898.04854396298	506151.8213824953	263406.31822059944	177080.16080486056	141866.96683668558	192028.15671992768	299669.6704543423	260304.15716849396	89928.36353131864
292941.3746484506	272020.8237113581	184696.7493073877	263792.00800923863	444572.2940836493	404947.5045666599	388547.747281356	458920.43435131083	438732.9861626725	324181.3121033087	392145.8216208603	471228.7311747969	339080.4604495539	224926.2876656573	963127.9964559625	593836.3621652209	418483.37290632917	237571.0111668392	257437.34639352682	544589.5132042759	580908.6574687322	113898.04854396298	505856.8929417379	263406.31822059944	177080.16080486056	141866.96683668558	192028.15671992768	292549.8340428703	259255.6281653319	89928.36353131864
291611.4372244068	272020.8237113581	184696.7493073877	263792.00800923863	444572.2940836493	404947.5045666599	388547.747281356	458920.43435131083	438732.9861626725	324181.3121033087	373510.053455855	468726.41799005645	339080.4604495539	224926.2876656573	963127.9964559625	593836.3621652209	418483.37290632917	237571.0111668392	257437.34639352682	544589.5132042759	580908.6574687322	113898.04854396298	505856.8929417379	263406.31822059944	177080.16080486056	141866.96683668558	192028.15671992768	292549.8340428703	259255.6281653319	89928.36353131864
284430.3831298213	272020.8237113581	184696.7493073877	263792.00800923863	444572.2940836493	404947.5045666599	388547.747281356	457648.8304923665	438732.9861626725	324181.3121033087	373510.053455855	468726.41799005645	339080.4604495539	224926.2876656573	963127.9964559625	593836.3621652209	418483.37290632917	237571.0111668392	257437.34639352682	544589.5132042759	580908.6574687322	113898.04854396298	505856.8929417379	263406.31822059944	177080.16080486056	141866.96683668558	192028.15671992768	292549.8340428703	259255.6281653319	89928.36353131864
284430.3831298213	272020.8237113581	184696.7493073877	263792.00800923863	444572.2940836493	404947.5045666599	388547.747281356	457648.8304923665	438732.9861626725	324181.3121033087	372045.2372252951	468726.41799005645	339080.4604495539	224926.2876656573	963127.9964559625	593836.3621652209	418483.37290632917	237571.0111668392	257437.34639352682	544589.5132042759	580908.6574687322	113898.04854396298	505856.8929417379	263406.31822059944	177080.16080486056	141866.96683668558	192028.15671992768	292549.8340428703	259255.6281653319	89928.36353131864
284430.3831298213	272020.8237113581	183475.95519264048	263792.00800923863	439440.3860003433	390780.3961465895	388547.747281356	457648.8304923665	438732.9861626725	324181.3121033087	372045.2372252951	468726.41799005645	339080.4604495539	224926.2876656573	963127.9964559625	593836.3621652209	418483.37290632917	237571.0111668392	257437.34639352682	544589.5132042759	580908.6574687322	113898.04854396298	505856.8929417379	263406.31822059944	177080.16080486056	141866.96683668558	192028.15671992768	292549.8340428703	259255.6281653319	89928.36353131864
270145.75863332924	272020.8237113581	183475.95519264048	263792.00800923863	439440.3860003433	390780.3961465895	388547.747281356	457648.8304923665	438732.9861626725	324181.3121033087	364368.26320112473	468726.41799005645	339080.4604495539	224926.2876656573	963127.9964559625	593836.3621652209	418483.37290632917	237571.0111668392	257437.34639352682	544589.5132042759	580908.6574687322	113898.04854396298	492980.73204745183	253707.59174679476	177080.16080486056	141866.96683668558	192028.15671992768	292549.8340428703	258160.77171035873	89928.36353131864
270145.75863332924	271948.3338170313	183475.95519264048	263792.00800923863	439440.3860003433	390780.3961465895	388547.747281356	457648.8304923665	438732.9861626725	324181.3121033087	364368.26320112473	468726.41799005645	333170.18253081443	224926.2876656573	963127.9964559625	593836.3621652209	418064.26034010795	237571.0111668392	257437.34639352682	544589.5132042759	580908.6574687322	113898.04854396298	487986.932810789	253707.59174679476	177080.16080486056	141866.96683668558	192028.15671992768	292549.8340428703	258160.77171035873	89251.12173224971
270145.75863332924	271948.3338170313	183475.95519264048	263792.00800923863	439440.3860003433	390780.3961465895	388547.747281356	457648.8304923665	438732.9861626725	324181.3121033087	364368.26320112473	468726.41799005645	330554.17109757214	224926.2876656573	963127.9964559625	593836.3621652209	417209.41496628727	237571.0111668392	257437.34639352682	544589.5132042759	575659.1903293025	113898.04854396298	487986.932810789	253707.59174679476	177080.16080486056	141866.96683668558	192028.15671992768	292549.8340428703	258160.77171035873	89251.12173224971
270145.75863332924	271948.3338170313	183475.95519264048	263792.00800923863	439440.3860003433	390780.3961465895	388547.747281356	457648.8304923665	438732.9861626725	324181.3121033087	364368.26320112473	468726.41799005645	330554.17109757214	224926.2876656573	962662.2702468773	593836.3621652209	417209.41496628727	237571.0111668392	257437.34639352682	544589.5132042759	575659.1903293025	113898.04854396298	487986.932810789	253707.59174679476	177080.16080486056	141866.96683668558	192028.15671992768	264666.9532627866	258160.77171035873	89251.12173224971
270145.75863332924	271948.3338170313	183475.95519264048	263792.00800923863	439440.3860003433	390780.3961465895	388547.747281356	457648.8304923665	434316.26947602205	324181.3121033087	364368.26320112473	468726.41799005645	330554.17109757214	224926.2876656573	962662.2702468773	593836.3621652209	417209.41496628727	237571.0111668392	257437.34639352682	544589.5132042759	575659.1903293025	113898.04854396298	487986.932810789	253707.59174679476	177080.16080486056	141866.96683668558	192028.15671992768	264666.9532627866	258160.77171035873	89251.12173224971
270145.75863332924	271948.3338170313	183475.95519264048	263792.00800923863	439440.3860003433	390780.3961465895	388547.747281356	457648.8304923665	434316.26947602205	324181.3121033087	364368.26320112473	331616.65091668925	317842.45965370786	224926.2876656573	962662.2702468773	593836.3621652209	417209.41496628727	233118.0182631751	257437.34639352682	544589.5132042759	575659.1903293025	113898.04854396298	487986.932810789	253707.59174679476	177080.16080486056	141866.96683668558	192028.15671992768	264666.9532627866	258160.77171035873	89251.12173224971
270145.75863332924	271948.3338170313	183475.95519264048	263792.00800923863	437971.02044616826	390780.3961465895	388547.747281356	457648.8304923665	431482.2854573444	324181.3121033087	364368.26320112473	247987.37567073724	302762.08798332815	224926.2876656573	962662.2702468773	593836.3621652209	417209.41496628727	233118.0182631751	257437.34639352682	544589.5132042759	575659.1903293025	113898.04854396298	487986.932810789	253707.59174679476	177080.16080486056	141866.96683668558	192028.15671992768	264666.9532627866	258160.77171035873	89251.12173224971
270145.75863332924	271948.3338170313	183475.95519264048	263792.00800923863	435801.4837813446	390780.3961465895	388547.747281356	456833.4858939031	431482.2854573444	324181.3121033087	364368.26320112473	236341.95622185402	302762.08798332815	224926.2876656573	954630.4717355946	593836.3621652209	417209.41496628727	233118.0182631751	257437.34639352682	544589.5132042759	575659.1903293025	113898.04854396298	487986.932810789	253707.59174679476	177080.16080486056	141103.97929749542	192028.15671992768	264666.9532627866	258160.77171035873	89251.12173224971
270145.75863332924	271948.3338170313	177582.75104536267	263792.00800923863	435801.4837813446	390780.3961465895	388547.747281356	456833.4858939031	431482.2854573444	324181.3121033087	364368.26320112473	220155.89456310394	302762.08798332815	224926.2876656573	954630.4717355946	593836.3621652209	417209.41496628727	233118.0182631751	257437.34639352682	544589.5132042759	575659.1903293025	113898.04854396298	487986.932810789	253707.59174679476	177080.16080486056	141103.97929749542	192028.15671992768	261614.67711888725	258160.77171035873	89251.12173224971
270145.75863332924	271948.3338170313	177582.75104536267	263157.3280865686	431212.7644851046	390780.3961465895	388547.747281356	456304.7805704452	431482.2854573444	324181.3121033087	364368.26320112473	216966.1287313787	301602.28606228076	224926.2876656573	954630.4717355946	593836.3621652209	413460.8749896888	233118.0182631751	257437.34639352682	544589.5132042759	575659.1903293025	113898.04854396298	487986.932810789	253707.59174679476	177080.16080486056	141103.97929749542	192028.15671992768	255314.5313446592	258160.77171035873	89251.12173224971
240615.03287316125	269702.58344744035	177582.75104536267	263157.3280865686	431212.7644851046	390780.3961465895	388547.747281356	456304.7805704452	431482.2854573444	324181.3121033087	364368.26320112473	216966.1287313787	299757.73178352497	224926.2876656573	954630.4717355946	593836.3621652209	411031.639820024	233118.0182631751	257437.34639352682	544589.5132042759	575659.1903293025	113898.04854396298	487986.932810789	251837.38576113892	177080.16080486056	141103.97929749542	192028.15671992768	247575.18908895436	258160.77171035873	89251.12173224971
240615.03287316125	269702.58344744035	177582.75104536267	263157.3280865686	431212.7644851046	390780.3961465895	388547.747281356	453204.8511014604	431482.2854573444	321582.49751118285	364368.26320112473	216966.1287313787	299757.73178352497	224926.2876656573	954630.4717355946	593836.3621652209	411031.639820024	233118.0182631751	257437.34639352682	541373.0133681662	575659.1903293025	113898.04854396298	487986.932810789	251837.38576113892	177080.16080486056	141103.97929749542	192028.15671992768	247575.18908895436	258160.77171035873	89251.12173224971
240615.03287316125	247093.13349348953	177582.75104536267	263157.3280865686	431212.7644851046	390780.3961465895	388547.747281356	453204.8511014604	431482.2854573444	321582.49751118285	364368.26320112473	216966.1287313787	299757.73178352497	224926.2876656573	934073.9412554692	593836.3621652209	411031.639820024	230424.4777037069	257437.34639352682	541373.0133681662	575659.1903293025	113898.04854396298	487986.932810789	251837.38576113892	177080.16080486056	141103.97929749542	192028.15671992768	247575.18908895436	258160.77171035873	89251.12173224971
240615.03287316125	222931.39676745702	177582.75104536267	263157.3280865686	428516.2973719484	390780.3961465895	388547.747281356	453204.8511014604	431482.2854573444	321582.49751118285	364368.26320112473	216966.1287313787	299757.73178352497	224926.2876656573	934073.9412554692	593836.3621652209	410235.30113338085	230424.4777037069	257437.34639352682	541373.0133681662	575659.1903293025	113898.04854396298	487986.932810789	251837.38576113892	177080.16080486056	141103.97929749542	192028.15671992768	247575.18908895436	258160.77171035873	89251.12173224971
240615.03287316125	222931.39676745702	177582.75104536267	263157.3280865686	421874.3557862458	390780.3961465895	388547.747281356	453204.8511014604	430026.19331389124	321582.49751118285	364368.26320112473	216966.1287313787	298727.031754544	224926.2876656573	934073.9412554692	593836.3621652209	410235.30113338085	230424.4777037069	257437.34639352682	540475.194643054	574429.5952465996	113898.04854396298	487986.932810789	246878.28170310188	177080.16080486056	141103.97929749542	192028.15671992768	247575.18908895436	258160.77171035873	89251.12173224971
240615.03287316125	222931.39676745702	176891.3260076413	263157.3280865686	421874.3557862458	386942.1862436493	387802.25850741577	453204.8511014604	430026.19331389124	321582.49751118285	364368.26320112473	216966.1287313787	298727.031754544	224926.2876656573	934073.9412554692	593836.3621652209	410115.0259384659	230424.4777037069	257437.34639352682	540475.194643054	570657.6616095182	113898.04854396298	487986.932810789	242072.55553541228	177080.16080486056	141103.97929749542	192028.15671992768	247575.18908895436	258160.77171035873	89251.12173224971
240615.03287316125	222931.39676745702	176891.3260076413	263157.3280865686	421874.3557862458	386942.1862436493	387802.25850741577	453204.8511014604	430026.19331389124	321582.49751118285	364368.26320112473	216966.1287313787	298727.031754544	221744.455292917	934073.9412554692	593836.3621652209	410115.0259384659	230424.4777037069	257437.34639352682	540475.194643054	564389.1962667912	113898.04854396298	487986.932810789	242072.55553541228	177080.16080486056	141103.97929749542	192028.15671992768	247575.18908895436	258160.77171035873	89251.12173224971
240615.03287316125	222931.39676745702	173778.59000621925	263157.3280865686	421874.3557862458	386942.1862436493	387802.25850741577	453204.8511014604	430026.19331389124	321582.49751118285	364368.26320112473	216966.1287313787	298727.031754544	221744.455292917	934073.9412554692	593836.3621652209	410115.0259384659	230424.4777037069	257437.34639352682	540475.194643054	564389.1962667912	113898.04854396298	487986.932810789	242072.55553541228	177080.16080486056	141103.97929749542	192028.15671992768	247575.18908895436	258160.77171035873	89251.12173224971
240615.03287316125	222931.39676745702	169562.33016955105	263157.3280865686	421874.3557862458	382158.3166243624	387802.25850741577	453204.8511014604	430026.19331389124	321484.5227089375	364368.26320112473	216966.1287313787	298727.031754544	221744.455292917	934073.9412554692	593836.3621652209	410115.0259384659	230424.4777037069	257437.34639352682	531892.9598231042	564389.1962667912	113898.04854396298	487986.932810789	242072.55553541228	177080.16080486056	141103.97929749542	192028.15671992768	247575.18908895436	258160.77171035873	89251.12173224971
240615.03287316125	222931.39676745702	169562.33016955105	263157.3280865686	421874.3557862458	382158.3166243624	383241.79087797715	453204.8511014604	430026.19331389124	321484.5227089375	361981.1292910477	216966.1287313787	298727.031754544	221744.455292917	934073.9412554692	593836.3621652209	410115.0259384659	230424.4777037069	257437.34639352682	531892.9598231042	564389.1962667912	113898.04854396298	487986.932810789	242072.55553541228	177080.16080486056	141103.97929749542	192028.15671992768	247575.18908895436	255580.19253025381	89251.12173224971
240615.03287316125	222931.39676745702	168782.47488948275	255085.65239813807	421874.3557862458	382158.3166243624	378197.03449220303	453204.8511014604	430026.19331389124	315833.8918806334	361981.1292910477	216966.1287313787	298727.031754544	219866.06843318418	934073.9412554692	593836.3621652209	400781.3614817636	230070.33739716717	257437.34639352682	531892.9598231042	564389.1962667912	113898.04854396298	487986.932810789	242072.55553541228	175251.5071363919	141103.97929749542	192028.15671992768	247203.0847606003	255580.19253025381	89251.12173224971
238060.75410254177	222931.39676745702	168782.47488948275	255085.65239813807	421874.3557862458	382158.3166243624	378197.03449220303	453050.07192499115	430026.19331389124	315833.8918806334	361981.1292910477	216966.1287313787	298727.031754544	219609.0220469153	934073.9412554692	593836.3621652209	400781.3614817636	228612.26546684015	257437.34639352682	531892.9598231042	564389.1962667912	113898.04854396298	487986.932810789	242072.55553541228	171240.60465076804	141103.97929749542	192028.15671992768	247203.0847606003	255580.19253025381	89251.12173224971
238060.75410254177	222931.39676745702	153194.34205255768	255085.65239813807	421874.3557862458	364601.5058783467	299464.04416309047	453050.07192499115	430026.19331389124	293208.83505953016	354232.40547217545	216966.1287313787	298727.031754544	219566.2048115619	934073.9412554692	593836.3621652209	400781.3614817636	227977.4020807648	257437.34639352682	531590.4055915267	564389.1962667912	113898.04854396298	487986.932810789	242072.55553541228	171240.60465076804	141103.97929749542	192028.15671992768	247203.0847606003	255580.19253025381	89251.12173224971
238060.75410254177	222931.39676745702	148841.08267966015	255085.65239813807	421874.3557862458	355222.5096203479	255550.40321199837	448707.5630031032	430026.19331389124	256705.76491395195	354232.40547217545	216966.1287313787	298727.031754544	219566.2048115619	930577.3278360096	593836.3621652209	400781.3614817636	227977.4020807648	257437.34639352682	531590.4055915267	564389.1962667912	113898.04854396298	487986.932810789	242072.55553541228	171240.60465076804	138859.78153377213	192028.15671992768	247203.0847606003	255580.19253025381	89251.12173224971
216759.12780176263	222931.39676745702	148841.08267966015	250811.39037604624	421874.3557862458	327476.8086634193	245571.1088766944	446678.2689610106	430026.19331389124	253898.19421569904	354232.40547217545	216966.1287313787	297360.8458892949	219566.2048115619	930577.3278360096	593558.7526276755	400781.3614817636	227977.4020807648	257437.34639352682	531590.4055915267	563898.2732240756	113898.04854396298	487986.932810789	242072.55553541228	171240.60465076804	138859.78153377213	192028.15671992768	247203.0847606003	255580.19253025381	89251.12173224971
202371.4489454106	222931.39676745702	148316.23561098374	248166.79512955493	421874.3557862458	327476.8086634193	245571.1088766944	445981.9006875474	430026.19331389124	253898.19421569904	354232.40547217545	216966.1287313787	297360.8458892949	219566.2048115619	930577.3278360096	593558.7526276755	400781.3614817636	227977.4020807648	257437.34639352682	531590.4055915267	563898.2732240756	113898.04854396298	487986.932810789	242072.55553541228	171240.60465076804	138859.78153377213	192028.15671992768	247203.0847606003	255580.19253025381	89251.12173224971
187500.1191829647	222931.39676745702	148316.23561098374	248166.79512955493	421874.3557862458	323468.1675203918	234062.93943455367	445981.9006875474	430026.19331389124	250951.1878095154	354232.40547217545	216966.1287313787	297360.8458892949	219566.2048115619	930577.3278360096	593558.7526276755	400781.3614817636	227977.4020807648	257437.34639352682	531590.4055915267	562239.7396263133	113898.04854396298	487986.932810789	241545.48917636977	169977.7492551183	138859.78153377213	192028.15671992768	247203.0847606003	255580.19253025381	89251.12173224971
187500.1191829647	222931.39676745702	148316.23561098374	244101.57435725012	421874.3557862458	323468.1675203918	234062.93943455367	445981.9006875474	430026.19331389124	249737.33011670137	354232.40547217545	215551.64043857894	295302.0603424491	219566.2048115619	851721.3448676285	593558.7526276755	400781.3614817636	227977.4020807648	257437.34639352682	526372.6347782802	562239.7396263133	113898.04854396298	487986.932810789	241545.48917636977	169977.7492551183	138859.78153377213	192028.15671992768	247203.0847606003	255580.19253025381	89251.12173224971
187500.1191829647	222931.39676745702	148316.23561098374	244101.57435725012	421874.3557862458	318419.1489331857	234062.93943455367	445230.39029452676	430026.19331389124	249737.33011670137	354232.40547217545	212701.14045017096	287709.04314673046	219566.2048115619	807796.4147145317	593558.7526276755	400781.3614817636	227977.4020807648	257437.34639352682	526372.6347782802	562239.7396263133	113898.04854396298	487986.932810789	241545.48917636977	169977.7492551183	138859.78153377213	192028.15671992768	247203.0847606003	255580.19253025381	89251.12173224971
187500.1191829647	222931.39676745702	148316.23561098374	244101.57435725012	421874.3557862458	279742.26885447465	234062.93943455367	445230.39029452676	430026.19331389124	249737.33011670137	354232.40547217545	212701.14045017096	280835.36741250596	219566.2048115619	790383.3263229657	591672.2017111045	400781.3614817636	227977.4020807648	256794.69129207588	526372.6347782802	562239.7396263133	113898.04854396298	487986.932810789	241545.48917636977	169977.7492551183	138859.78153377213	192028.15671992768	247203.0847606003	255580.19253025381	89251.12173224971
186433.1433060594	222931.39676745702	146924.83531455527	244101.57435725012	421874.3557862458	252333.3872946641	234062.93943455367	444447.7622049057	430026.19331389124	249737.33011670137	354232.40547217545	210720.9098345613	280835.36741250596	219566.2048115619	789193.9904343898	591672.2017111045	400781.3614817636	227977.4020807648	256794.69129207588	526372.6347782802	562239.7396263133	113898.04854396298	487986.932810789	241545.48917636977	169977.7492551183	136964.73440759198	192028.15671992768	242963.29136670768	253251.69332644294	89251.12173224971
186433.1433060594	222931.39676745702	146924.83531455527	244101.57435725012	421874.3557862458	252333.3872946641	234062.93943455367	428633.00661083515	430026.19331389124	249737.33011670137	350930.44716243324	205975.58925853652	280835.36741250596	214397.65598071605	787729.0885449069	591672.2017111045	400781.3614817636	227977.4020807648	255796.93504753883	526372.6347782802	562239.7396263133	113898.04854396298	487203.93839041685	241545.48917636977	169977.7492551183	136964.73440759198	192028.15671992768	242963.29136670768	253251.69332644294	89251.12173224971
186433.1433060594	222931.39676745702	139372.83788491914	242946.02417050453	421874.3557862458	252333.3872946641	234062.93943455367	414780.88089977123	430026.19331389124	249737.33011670137	350930.44716243324	203406.73307394944	278422.7948498488	214397.65598071605	787729.0885449069	591672.2017111045	400781.3614817636	227977.4020807648	255796.93504753883	526372.6347782802	562239.7396263133	113898.04854396298	487203.93839041685	241545.48917636977	169977.7492551183	136964.73440759198	192028.15671992768	242963.29136670768	253251.69332644294	89251.12173224971
186433.1433060594	222931.39676745702	139372.83788491914	242946.02417050453	421874.3557862458	252333.3872946641	234062.93943455367	409751.6856432832	430026.19331389124	249737.33011670137	350930.44716243324	203406.73307394944	278422.7948498488	214397.65598071605	778516.7400066309	591672.2017111045	400781.3614817636	227977.4020807648	255796.93504753883	526372.6347782802	562239.7396263133	113898.04854396298	479192.84601637337	241545.48917636977	169977.7492551183	136964.73440759198	192028.15671992768	242963.29136670768	253251.69332644294	89251.12173224971
186433.1433060594	222931.39676745702	139134.30612550082	242946.02417050453	420588.3414870959	246570.40001198897	234062.93943455367	409751.6856432832	430026.19331389124	249244.74349575644	350930.44716243324	203406.73307394944	278422.7948498488	214397.65598071605	778516.7400066309	591672.2017111045	400781.3614817636	227977.4020807648	255796.93504753883	526372.6347782802	562239.7396263133	113898.04854396298	479192.84601637337	241545.48917636977	169977.7492551183	136964.73440759198	192028.15671992768	242963.29136670768	253251.69332644294	89251.12173224971
186433.1433060594	222931.39676745702	135971.74693350305	242946.02417050453	420588.3414870959	245370.42394398496	232934.272190148	409751.6856432832	430026.19331389124	249244.74349575644	350930.44716243324	203406.73307394944	277004.9839523421	214397.65598071605	778516.7400066309	591672.2017111045	400781.3614817636	227977.4020807648	255796.93504753883	526372.6347782802	562239.7396263133	113898.04854396298	479192.84601637337	241545.48917636977	169977.7492551183	136964.73440759198	192028.15671992768	242963.29136670768	253251.69332644294	89251.12173224971
186063.42116339976	222931.39676745702	135971.74693350305	242946.02417050453	420588.3414870959	245370.42394398496	232934.272190148	409751.6856432832	430026.19331389124	249244.74349575644	350930.44716243324	203406.73307394944	277004.9839523421	214397.65598071605	778516.7400066309	591672.2017111045	400781.3614817636	227977.4020807648	255796.93504753883	526372.6347782802	562239.7396263133	113898.04854396298	479192.84601637337	241545.48917636977	169977.7492551183	136964.73440759198	192028.15671992768	242963.29136670768	253251.69332644294	89251.12173224971
186063.42116339976	222931.39676745702	135971.74693350305	242946.02417050453	420588.3414870959	245370.42394398496	232934.272190148	409751.6856432832	430026.19331389124	247718.12982404162	350930.44716243324	203406.73307394944	275902.8486677322	214397.65598071605	778516.7400066309	591672.2017111045	400781.3614817636	224798.74672396277	255796.93504753883	522416.1892679722	562239.7396263133	113898.04854396298	479192.84601637337	241545.48917636977	169977.7492551183	136964.73440759198	192028.15671992768	242963.29136670768	253251.69332644294	89251.12173224971
183662.119930424	222931.39676745702	135971.74693350305	242946.02417050453	420588.3414870959	245370.42394398496	232934.272190148	409751.6856432832	422983.59918891516	247718.12982404162	350930.44716243324	203406.73307394944	270921.91951186926	214397.65598071605	347892.46158336295	591672.2017111045	400781.3614817636	224798.74672396277	250504.87031323224	522416.1892679722	562145.4229841204	113898.04854396298	479192.84601637337	241545.48917636977	169977.7492551183	136964.73440759198	192028.15671992768	242963.29136670768	252657.46768087518	89251.12173224971
183662.119930424	222931.39676745702	135971.74693350305	242946.02417050453	420588.3414870959	245370.42394398496	231523.8242717582	406418.98642023385	413126.1899812211	244058.77077322995	350930.44716243324	203406.73307394944	269380.4270704351	214397.65598071605	326707.49497334776	591672.2017111045	400781.3614817636	224798.74672396277	250504.87031323224	522416.1892679722	562145.4229841204	113898.04854396298	479192.84601637337	241545.48917636977	169977.7492551183	136964.73440759198	192028.15671992768	242963.29136670768	252657.46768087518	89251.12173224971
183662.119930424	221947.2141500579	134803.15188409173	242946.02417050453	420588.3414870959	245370.42394398496	231523.8242717582	406418.98642023385	413126.1899812211	244058.77077322995	350930.44716243324	203406.73307394944	269380.4270704351	214397.65598071605	326707.49497334776	590898.9863698971	400781.3614817636	224798.74672396277	250504.87031323224	522416.1892679722	562145.4229841204	113898.04854396298	479192.84601637337	237274.34726003982	169977.7492551183	136964.73440759198	185545.3179792562	242963.29136670768	252657.46768087518	89251.12173224971
180761.23326488907	221947.2141500579	134803.15188409173	242946.02417050453	420588.3414870959	245370.42394398496	231523.8242717582	406418.98642023385	412008.41889739555	240712.5469567864	350930.44716243324	202108.5287766512	269380.4270704351	214397.65598071605	326707.49497334776	590898.9863698971	400781.3614817636	224798.74672396277	250504.87031323224	518821.57630457263	560975.9722137321	113898.04854396298	475358.78149837046	236879.73155576014	169977.7492551183	136964.73440759198	185545.3179792562	242963.29136670768	248825.660648766	89251.12173224971
179203.0539308204	221947.2141500579	134803.15188409173	242946.02417050453	416356.70368528913	245370.42394398496	231523.8242717582	406418.98642023385	412008.41889739555	240712.5469567864	350930.44716243324	202108.5287766512	269380.4270704351	214397.65598071605	326707.49497334776	590898.9863698971	400781.3614817636	224798.74672396277	250504.87031323224	518821.57630457263	560975.9722137321	113898.04854396298	475358.78149837046	230817.229341897	169977.7492551183	136964.73440759198	178464.23192399822	241277.04249408975	248126.9555945277	89018.07782290658
179203.0539308204	221947.2141500579	134803.15188409173	242946.02417050453	416356.70368528913	240621.83222739384	231523.8242717582	406418.98642023385	412008.41889739555	237838.54779705917	350930.44716243324	202108.5287766512	269380.4270704351	214397.65598071605	326707.49497334776	590898.9863698971	400781.3614817636	224798.74672396277	250504.87031323224	518821.57630457263	560975.9722137321	113898.04854396298	475358.78149837046	230817.229341897	169977.7492551183	135842.65901828065	178464.23192399822	241277.04249408975	248126.9555945277	89018.07782290658
179203.0539308204	221947.2141500579	134803.15188409173	242946.02417050453	416356.70368528913	240621.83222739384	231523.8242717582	402816.68224878993	412008.41889739555	237838.54779705917	350930.44716243324	202108.5287766512	269380.4270704351	214397.65598071605	326707.49497334776	590898.9863698971	396514.2384226775	224798.74672396277	250504.87031323224	518821.57630457263	560975.9722137321	113898.04854396298	475358.78149837046	230817.229341897	169977.7492551183	135842.65901828065	178464.23192399822	239554.50458559694	248126.9555945277	89018.07782290658
179203.0539308204	221947.2141500579	134803.15188409173	242946.02417050453	416356.70368528913	240621.83222739384	231523.8242717582	402816.68224878993	412008.41889739555	237838.54779705917	350930.44716243324	202108.5287766512	269380.4270704351	214397.65598071605	326707.49497334776	590898.9863698971	396514.2384226775	224798.74672396277	250504.87031323224	518821.57630457263	560975.9722137321	113898.04854396298	475358.78149837046	230817.229341897	169977.7492551183	135842.65901828065	178464.23192399822	239554.50458559694	248126.9555945277	89018.07782290658
179203.0539308204	221947.2141500579	134803.15188409173	242946.02417050453	412016.0514245647	240621.83222739384	231523.8242717582	402816.68224878993	394640.36281228403	234977.89242358724	350930.44716243324	202108.5287766512	269380.4270704351	214397.65598071605	326707.49497334776	590898.9863698971	396514.2384226775	224798.74672396277	250504.87031323224	518625.7724476822	560975.9722137321	113898.04854396298	475358.78149837046	230817.229341897	169977.7492551183	135842.65901828065	178464.23192399822	239554.50458559694	247846.20168562056	89018.07782290658
179203.0539308204	221947.2141500579	134803.15188409173	237039.81517998417	409249.39308548556	240621.83222739384	231523.8242717582	401442.0803177266	394640.36281228403	234977.89242358724	350930.44716243324	202108.5287766512	269380.4270704351	214397.65598071605	326707.49497334776	589162.3176017067	396514.2384226775	224798.74672396277	250504.87031323224	518625.7724476822	560975.9722137321	113898.04854396298	475358.78149837046	230817.229341897	169977.7492551183	135842.65901828065	178464.23192399822	239554.50458559694	247846.20168562056	89018.07782290658
179203.0539308204	221947.2141500579	134803.15188409173	237039.81517998417	409249.39308548556	240621.83222739384	231523.8242717582	401442.0803177266	387887.369012659	231788.7840786756	349220.76070148736	202108.5287766512	269380.4270704351	214397.65598071605	326707.49497334776	589162.3176017067	396514.2384226775	224798.74672396277	250504.87031323224	518625.7724476822	560975.9722137321	113898.04854396298	475358.78149837046	230817.229341897	169977.7492551183	135842.65901828065	178464.23192399822	239554.50458559694	247846.20168562056	88667.25969909549
179203.0539308204	221947.2141500579	134803.15188409173	237039.81517998417	409249.39308548556	238786.64009157274	231523.8242717582	399344.08960403764	387887.369012659	231788.7840786756	349220.76070148736	200069.01247187515	269380.4270704351	214397.65598071605	326707.49497334776	589162.3176017067	396313.69939670677	224798.74672396277	250504.87031323224	518625.7724476822	560975.9722137321	113898.04854396298	475358.78149837046	229741.16455693028	169977.7492551183	135842.65901828065	178464.23192399822	239404.82842971265	242724.22245416237	88667.25969909549
179203.0539308204	221947.2141500579	134324.0078893789	237039.81517998417	409249.39308548556	238786.64009157274	231523.8242717582	399344.08960403764	387887.369012659	231788.7840786756	349220.76070148736	200069.01247187515	268723.1367000359	214397.65598071605	325091.0117243549	589162.3176017067	396313.69939670677	224798.74672396277	250504.87031323224	518625.7724476822	558255.5708006977	113898.04854396298	475358.78149837046	225911.82307061163	168135.122876113	135842.65901828065	178464.23192399822	239404.82842971265	223253.5935192672	88667.25969909549
177691.69330816087	221947.2141500579	134324.0078893789	237039.81517998417	409249.39308548556	238786.64009157274	227734.4087131345	399344.08960403764	387887.369012659	231788.7840786756	349220.76070148736	200069.01247187515	268723.1367000359	214397.65598071605	325091.0117243549	589162.3176017067	396313.69939670677	224798.74672396277	250504.87031323224	518625.7724476822	558255.5708006977	113898.04854396298	475358.78149837046	225911.82307061163	168135.122876113	135842.65901828065	178464.23192399822	239404.82842971265	223253.5935192672	88667.25969909549
176947.8527812239	221947.2141500579	134324.0078893789	237039.81517998417	409249.39308548556	238786.64009157274	227734.4087131345	399344.08960403764	387887.369012659	231788.7840786756	349220.76070148736	199340.86632842117	268723.1367000359	214397.65598071605	325091.0117243549	589162.3176017067	396313.69939670677	224798.74672396277	250504.87031323224	518625.7724476822	558255.5708006977	113898.04854396298	475358.78149837046	225911.82307061163	168135.122876113	135842.65901828065	178464.23192399822	239404.82842971265	223253.5935192672	88667.25969909549
176947.8527812239	221947.2141500579	134324.0078893789	230241.70991491454	406010.49840458855	238786.64009157274	221958.52096300668	399344.08960403764	387887.369012659	231788.7840786756	349220.76070148736	199340.86632842117	268723.1367000359	214397.65598071605	322126.3091226202	589162.3176017067	396313.69939670677	224798.74672396277	250504.87031323224	518625.7724476822	558255.5708006977	113898.04854396298	475358.78149837046	225911.82307061163	168135.122876113	135842.65901828065	175863.4169367183	239404.82842971265	222554.45226299705	88667.25969909549
176947.8527812239	221947.2141500579	134324.0078893789	204835.16475302674	406010.49840458855	235806.44129306433	221958.52096300668	391206.1239541633	387887.369012659	231788.7840786756	349220.76070148736	199340.86632842117	267220.0906094072	214397.65598071605	322126.3091226202	589162.3176017067	396313.69939670677	224798.74672396277	250504.87031323224	518625.7724476822	558255.5708006977	113898.04854396298	475358.78149837046	225911.82307061163	168135.122876113	135842.65901828065	175863.4169367183	239404.82842971265	221031.3954953344	88667.25969909549
174143.64983193186	221947.2141500579	134324.0078893789	201893.3809753716	406010.49840458855	235584.18795872547	216923.71342644654	391206.1239541633	384502.97529634397	231788.7840786756	349220.76070148736	199340.86632842117	267220.0906094072	214397.65598071605	322126.3091226202	589162.3176017067	396313.69939670677	224798.74672396277	250504.87031323224	518625.7724476822	558255.5708006977	113898.04854396298	475358.78149837046	225911.82307061163	168135.122876113	135842.65901828065	175863.4169367183	239404.82842971265	221031.3954953344	88667.25969909549
174143.64983193186	221947.2141500579	134324.0078893789	197035.09511593424	406010.49840458855	235584.18795872547	216923.71342644654	391206.1239541633	377234.7479000741	231788.7840786756	349220.76070148736	199340.86632842117	267220.0906094072	214397.65598071605	322126.3091226202	589162.3176017067	396313.69939670677	224798.74672396277	250504.87031323224	518625.7724476822	558255.5708006977	113898.04854396298	475358.78149837046	225911.82307061163	168135.122876113	135842.65901828065	175863.4169367183	239404.82842971265	221031.3954953344	88667.25969909549
174143.64983193186	221947.2141500579	134324.0078893789	193131.99681824964	406010.49840458855	235584.18795872547	215255.48323880087	391206.1239541633	366030.5324556427	231788.7840786756	349220.76070148736	199340.86632842117	259608.49319778683	214397.65598071605	322126.3091226202	589162.3176017067	396313.69939670677	224798.74672396277	250504.87031323224	518625.7724476822	557166.7640683977	113898.04854396298	475358.78149837046	225911.82307061163	168135.122876113	135842.65901828065	175863.4169367183	239404.82842971265	221031.3954953344	88667.25969909549
172558.17518052514	220353.5319368331	134324.0078893789	193131.99681824964	406010.49840458855	235584.18795872547	215255.48323880087	391206.1239541633	366030.5324556427	231788.7840786756	349220.76070148736	199340.86632842117	259432.30837277274	214397.65598071605	322126.3091226202	589162.3176017067	395331.2014629805	224798.74672396277	248513.56459245208	518625.7724476822	557166.7640683977	113898.04854396298	475358.78149837046	225911.82307061163	168135.122876113	135842.65901828065	175863.4169367183	239404.82842971265	221031.3954953344	88667.25969909549
172558.17518052514	220353.5319368331	134324.0078893789	193131.99681824964	406010.49840458855	232489.7337109916	215255.48323880087	388344.38269902574	366030.5324556427	222806.72626913525	349220.76070148736	199340.86632842117	259432.30837277274	214397.65598071605	321825.92420537054	589162.3176017067	395331.2014629805	224798.74672396277	248513.56459245208	518625.7724476822	557166.7640683977	113898.04854396298	474911.79859629157	225911.82307061163	168135.122876113	135842.65901828065	175863.4169367183	239347.38042632738	217122.45515158027	88667.25969909549
172558.17518052514	220353.5319368331	134324.0078893789	193131.99681824964	406010.49840458855	229579.7128187989	213928.19101769212	388344.38269902574	364803.67734813667	222806.72626913525	346339.85526709096	199340.86632842117	257167.4126865128	214397.65598071605	318622.542605569	589162.3176017067	394730.19054908666	224798.74672396277	248513.56459245208	518625.7724476822	557166.7640683977	113898.04854396298	474911.79859629157	225911.82307061163	168135.122876113	135842.65901828065	175863.4169367183	239347.38042632738	217122.45515158027	88667.25969909549
172558.17518052514	219907.33326597052	134324.0078893789	193131.99681824964	406010.49840458855	229579.7128187989	213928.19101769212	388344.38269902574	364283.830142714	222806.72626913525	346339.85526709096	199340.86632842117	256407.80684787236	214397.65598071605	318622.542605569	589162.3176017067	394730.19054908666	224798.74672396277	248513.56459245208	518625.7724476822	557166.7640683977	113898.04854396298	474911.79859629157	225911.82307061163	168135.122876113	135842.65901828065	175863.4169367183	234590.21609376284	217122.45515158027	88667.25969909549
172558.17518052514	219907.33326597052	134324.0078893789	193131.99681824964	406010.49840458855	229579.7128187989	213636.05121684616	388344.38269902574	354935.1364216406	222806.72626913525	346339.85526709096	199340.86632842117	256407.80684787236	214397.65598071605	318622.542605569	589162.3176017067	394730.19054908666	224798.74672396277	248513.56459245208	518625.7724476822	557166.7640683977	113898.04854396298	474911.79859629157	225693.0802799319	167121.9787454229	135842.65901828065	175863.4169367183	234590.21609376284	217122.45515158027	88667.25969909549
172558.17518052514	219907.33326597052	134324.0078893789	193131.99681824964	406010.49840458855	228906.07858457402	213636.05121684616	388344.38269902574	354935.1364216406	166543.92645265398	344017.47995505587	158724.267561998	256407.80684787236	214397.65598071605	318185.21625849296	589162.3176017067	392895.675973059	224798.74672396277	248513.56459245208	518625.7724476822	557166.7640683977	113898.04854396298	474911.79859629157	224420.12909027498	167121.9787454229	135842.65901828065	175863.4169367183	234590.21609376284	217079.29047404396	88667.25969909549
172558.17518052514	219907.33326597052	134324.0078893789	193131.99681824964	406010.49840458855	226546.69978476016	213636.05121684616	388344.38269902574	354935.1364216406	166199.43811465672	339434.51754731586	156601.13061849112	256407.80684787236	214397.65598071605	318185.21625849296	589162.3176017067	392895.675973059	224798.74672396277	248208.07641250748	518625.7724476822	557166.7640683977	113898.04854396298	474911.79859629157	224420.12909027498	165689.460631485	135842.65901828065	175863.4169367183	234590.21609376284	217079.29047404396	88667.25969909549
172558.17518052514	219764.67346115885	134324.0078893789	188238.66998150066	406010.49840458855	220726.45224272425	213603.21734439384	388344.38269902574	354935.1364216406	161863.088296126	334497.25309255335	156601.13061849112	256407.80684787236	214397.65598071605	316162.56730962306	589162.3176017067	392895.675973059	224798.74672396277	248208.07641250748	518625.7724476822	555563.1530592304	113898.04854396298	474911.79859629157	224420.12909027498	165689.460631485	135842.65901828065	175863.4169367183	233624.12330928596	217079.29047404396	88667.25969909549
172558.17518052514	219764.67346115885	134324.0078893789	181978.84800904914	406010.49840458855	219295.7985044223	213603.21734439384	387520.696527706	354935.1364216406	161863.088296126	334497.25309255335	156601.13061849112	256407.80684787236	214397.65598071605	316162.56730962306	589162.3176017067	392895.675973059	224798.74672396277	248208.07641250748	518625.7724476822	555563.1530592304	113883.53370862408	474911.79859629157	224420.12909027498	165689.460631485	135842.65901828065	174809.41714458587	233624.12330928596	216040.51762870915	88667.25969909549
172558.17518052514	219028.54486364426	133352.36798974403	181978.84800904914	406010.49840458855	214292.64103449613	213603.21734439384	387520.696527706	353511.3469922404	161863.088296126	334497.25309255335	156601.13061849112	256407.80684787236	213949.1628059576	315281.3061572049	589162.3176017067	392895.675973059	224798.74672396277	248208.07641250748	518625.7724476822	554898.8429489397	112499.86328578237	474911.79859629157	224420.12909027498	165689.460631485	135842.65901828065	174809.41714458587	233419.17627371292	216040.51762870915	88667.25969909549
172558.17518052514	219028.54486364426	133352.36798974403	181978.84800904914	406010.49840458855	206644.68979267124	213603.21734439384	387520.696527706	352416.0595238928	161863.088296126	334497.25309255335	156601.13061849112	254634.30527968303	213949.1628059576	315281.3061572049	589162.3176017067	392895.675973059	224798.74672396277	248208.07641250748	518625.7724476822	554898.8429489397	112499.86328578237	474911.79859629157	224420.12909027498	165689.460631485	135842.65901828065	174809.41714458587	233393.3377687571	216040.51762870915	88667.25969909549
172558.17518052514	219028.54486364426	133352.36798974403	181467.87984861442	406010.49840458855	205660.5870592551	213603.21734439384	387520.696527706	352416.0595238928	161863.088296126	334497.25309255335	156601.13061849112	254634.30527968303	213949.1628059576	312143.6538892585	589162.3176017067	392895.675973059	224798.74672396277	248208.07641250748	518345.9097282934	554898.8429489397	112499.86328578237	474911.79859629157	224420.12909027498	165689.460631485	135842.65901828065	174809.41714458587	233393.3377687571	215481.68116408173	88667.25969909549
172558.17518052514	217396.18277111414	133352.36798974403	181467.87984861442	406010.49840458855	200341.27654788067	213603.21734439384	387520.696527706	352416.0595238928	161863.088296126	334497.25309255335	156601.13061849112	254634.30527968303	213949.1628059576	312143.6538892585	589162.3176017067	392895.675973059	224798.74672396277	248208.07641250748	518345.9097282934	554726.6052386437	112499.86328578237	474911.79859629157	224420.12909027498	165689.460631485	135842.65901828065	174809.41714458587	232122.00731953335	215481.68116408173	88667.25969909549
172558.17518052514	217396.18277111414	133352.36798974403	181467.87984861442	406010.49840458855	199986.20014585723	213603.21734439384	387520.696527706	352416.0595238928	161863.088296126	334497.25309255335	156516.99189920502	254634.30527968303	213949.1628059576	312143.6538892585	578374.6284646216	392895.675973059	224798.74672396277	248208.07641250748	518345.9097282934	554726.6052386437	112499.86328578237	474911.79859629157	224420.12909027498	165689.460631485	116268.58358937883	174809.41714458587	232122.00731953335	215481.68116408173	88667.25969909549
172558.17518052514	217396.18277111414	133352.36798974403	180135.16082821964	406010.49840458855	199986.20014585723	213603.21734439384	387520.696527706	350347.74715166894	161863.088296126	332837.72260442964	156516.99189920502	254634.30527968303	213949.1628059576	312143.6538892585	565371.3358127016	392895.675973059	224798.74672396277	248115.345845774	518345.9097282934	554726.6052386437	112499.86328578237	474911.79859629157	224420.12909027498	165689.460631485	116268.58358937883	166803.1072577317	232122.00731953335	215481.68116408173	88667.25969909549
172558.17518052514	217396.18277111414	133352.36798974403	180135.16082821964	406010.49840458855	179140.2514448708	213603.21734439384	387520.696527706	350107.2298395577	161863.088296126	332837.72260442964	156516.99189920502	254634.30527968303	213949.1628059576	311253.12832248333	565371.3358127016	392895.675973059	224798.74672396277	248115.345845774	518345.9097282934	554726.6052386437	112499.86328578237	474911.79859629157	224420.12909027498	165689.460631485	116268.58358937883	161618.51321434075	232122.00731953335	215481.68116408173	88667.25969909549
172558.17518052514	217396.18277111414	133352.36798974403	179092.23545512115	406010.49840458855	177688.85914843465	213603.21734439384	387520.696527706	350107.2298395577	161535.2150205882	330982.98987945466	156516.99189920502	253819.18377092772	213691.67812829182	311253.12832248333	562315.2869471309	391411.5119448654	224798.74672396277	248115.345845774	518345.9097282934	554726.6052386437	112499.86328578237	474911.79859629157	224420.12909027498	165689.460631485	113857.81574049956	161618.51321434075	232122.00731953335	215481.68116408173	88667.25969909549
171945.5673214095	217396.18277111414	133352.36798974403	179092.23545512115	406010.49840458855	177688.85914843465	213603.21734439384	387520.696527706	348447.4604402614	161535.2150205882	330982.98987945466	156516.99189920502	253819.18377092772	213691.67812829182	311253.12832248333	562315.2869471309	391411.5119448654	224798.74672396277	248115.345845774	518345.9097282934	552557.3057190774	111689.41493841208	474911.79859629157	224420.12909027498	165689.460631485	112731.38054396676	161618.51321434075	232122.00731953335	215481.68116408173	88667.25969909549
171945.5673214095	217396.18277111414	133352.36798974403	179092.23545512115	406010.49840458855	170927.91050440274	212810.04817705063	387520.696527706	348447.4604402614	161535.2150205882	330982.98987945466	156516.99189920502	253819.18377092772	213691.67812829182	311253.12832248333	562315.2869471309	391411.5119448654	224798.74672396277	246538.28068498115	518345.9097282934	552557.3057190774	111689.41493841208	474911.79859629157	224420.12909027498	165689.460631485	112404.6082152341	161618.51321434075	232122.00731953335	215481.68116408173	88667.25969909549
171945.5673214095	217396.18277111414	133352.36798974403	177788.0671624928	406010.49840458855	170927.91050440274	212810.04817705063	387520.696527706	348193.8161601936	160225.0122620109	330982.98987945466	156516.99189920502	253819.18377092772	213691.67812829182	311253.12832248333	562315.2869471309	391313.76709655725	224798.74672396277	246538.28068498115	518345.9097282934	552557.3057190774	111689.41493841208	474911.79859629157	224420.12909027498	165689.460631485	112404.6082152341	161618.51321434075	232122.00731953335	215481.68116408173	88667.25969909549
171945.5673214095	217396.18277111414	133352.36798974403	177313.2643692566	406010.49840458855	170927.91050440274	212810.04817705063	387520.696527706	348193.8161601936	160225.0122620109	330982.98987945466	156516.99189920502	253819.18377092772	213691.67812829182	311138.22385996743	562315.2869471309	391313.76709655725	224798.74672396277	246538.28068498115	518345.9097282934	552557.3057190774	111689.41493841208	473657.50863187865	224420.12909027498	165689.460631485	112404.6082152341	161618.51321434075	232122.00731953335	215481.68116408173	88442.15174347893
171945.5673214095	217396.18277111414	133352.36798974403	175506.17680663554	406010.49840458855	170499.98594271246	212421.23651103483	387520.696527706	348193.8161601936	160225.0122620109	330982.98987945466	156516.99189920502	253819.18377092772	213691.67812829182	311138.22385996743	561392.1657146217	391313.76709655725	224798.74672396277	246538.28068498115	518345.9097282934	552433.5733242095	111689.41493841208	473657.50863187865	224420.12909027498	165689.460631485	112404.6082152341	161618.51321434075	232122.00731953335	215481.68116408173	88442.15174347893
171945.5673214095	217396.18277111414	133352.36798974403	174531.10314023943	406010.49840458855	170499.98594271246	212421.23651103483	387520.696527706	347555.7845175553	160225.0122620109	330982.98987945466	156516.99189920502	253819.18377092772	213691.67812829182	307097.61111834506	561392.1657146217	390025.54871461866	224798.74672396277	246538.28068498115	518345.9097282934	552433.5733242095	111689.41493841208	473657.50863187865	224420.12909027498	165689.460631485	112404.6082152341	161618.51321434075	232122.00731953335	215481.68116408173	88442.15174347893
171945.5673214095	217396.18277111414	133352.36798974403	174531.10314023943	406010.49840458855	167914.56710575917	212421.23651103483	387520.696527706	346652.2897285118	160225.0122620109	330982.98987945466	156516.99189920502	253819.18377092772	213691.67812829182	307097.61111834506	561392.1657146217	390025.54871461866	224798.74672396277	246538.28068498115	518345.9097282934	552433.5733242095	111689.41493841208	472605.2680515102	224420.12909027498	165689.460631485	112404.6082152341	161618.51321434075	232122.00731953335	215481.68116408173	88442.15174347893
171945.5673214095	217396.18277111414	133352.36798974403	171074.01376201093	406010.49840458855	167914.56710575917	212421.23651103483	387520.696527706	346652.2897285118	160225.0122620109	330982.98987945466	156516.99189920502	253819.18377092772	213691.67812829182	307097.61111834506	561392.1657146217	390025.54871461866	224798.74672396277	246538.28068498115	518345.9097282934	548623.8428665124	111689.41493841208	472605.2680515102	222222.5168809747	165689.460631485	112404.6082152341	160576.9096447097	232122.00731953335	215481.68116408173	88442.15174347893
171945.5673214095	217396.18277111414	133352.36798974403	171074.01376201093	406010.49840458855	167914.56710575917	212421.23651103483	387520.696527706	346167.429601762	160225.0122620109	326447.21843732113	156516.99189920502	253819.18377092772	213691.67812829182	307097.61111834506	561392.1657146217	390025.54871461866	224090.5537103056	246538.28068498115	518345.9097282934	548160.7070642813	111689.41493841208	472605.2680515102	222222.5168809747	165689.460631485	112404.6082152341	160576.9096447097	232122.00731953335	213439.35751751607	88442.15174347893
171945.5673214095	217396.18277111414	133352.36798974403	171074.01376201093	406010.49840458855	167914.56710575917	212421.23651103483	387520.696527706	346167.429601762	160225.0122620109	326447.21843732113	156516.99189920502	253819.18377092772	213691.67812829182	307097.61111834506	560688.4886271349	390025.54871461866	224090.5537103056	246538.28068498115	518345.9097282934	548160.7070642813	111689.41493841208	472605.2680515102	221315.65551318316	165689.460631485	112404.6082152341	160576.9096447097	232122.00731953335	213439.35751751607	88442.15174347893
171945.5673214095	216977.55557243628	133352.36798974403	171074.01376201093	406010.49840458855	167914.56710575917	212421.23651103483	387520.696527706	343183.6663734544	160225.0122620109	326447.21843732113	156516.99189920502	252138.0634462273	213691.67812829182	307097.61111834506	560688.4886271349	390025.54871461866	223927.36803519842	246538.28068498115	518256.6845773409	548160.7070642813	111689.41493841208	471469.56909070886	214037.39496493724	165689.460631485	111631.99210171583	160576.9096447097	232122.00731953335	213439.35751751607	88442.15174347893
171945.5673214095	216977.55557243628	133289.44297106008	163034.18239777483	406010.49840458855	167914.56710575917	212421.23651103483	387520.696527706	343183.6663734544	160225.0122620109	322560.8542118315	156516.99189920502	252138.0634462273	211417.14017587254	307097.61111834506	560534.315460332	390025.54871461866	223927.36803519842	246538.28068498115	518256.6845773409	546723.0565054035	111689.41493841208	471469.56909070886	214037.39496493724	165689.460631485	111631.99210171583	160576.9096447097	231762.3126434916	213439.35751751607	88442.15174347893
171167.44129125294	216977.55557243628	133289.44297106008	155035.31511993473	406010.49840458855	167914.56710575917	212421.23651103483	387520.696527706	342237.46705053904	160225.0122620109	318265.13235763524	156516.99189920502	251674.83922653325	211417.14017587254	307097.61111834506	560534.315460332	390025.54871461866	223927.36803519842	246538.28068498115	518256.6845773409	546723.0565054035	111689.41493841208	471469.56909070886	213084.05494487326	165689.460631485	111631.99210171583	160576.9096447097	231762.3126434916	213439.35751751607	88442.15174347893
171167.44129125294	216977.55557243628	133289.44297106008	144108.7623609685	406010.49840458855	167914.56710575917	212421.23651103483	387520.696527706	320699.8950894829	160225.0122620109	312042.681548799	156438.9813507508	250813.74712173676	211417.14017587254	307097.61111834506	560534.315460332	390025.54871461866	223927.36803519842	246538.28068498115	518256.6845773409	544773.4445094903	110855.86949587797	471469.56909070886	213084.05494487326	165689.460631485	111631.99210171583	160576.9096447097	231762.3126434916	213170.50127423598	88442.15174347893
171167.44129125294	216977.55557243628	133289.44297106008	144108.7623609685	406010.49840458855	167914.56710575917	212421.23651103483	387520.696527706	320699.8950894829	160225.0122620109	311611.85055052885	156438.9813507508	250781.37971624322	211417.14017587254	256061.95718039593	559773.500875632	390025.54871461866	223927.36803519842	246538.28068498115	518256.6845773409	544452.9665825616	110855.86949587797	471469.56909070886	213084.05494487326	165689.460631485	111631.99210171583	159898.36778328937	231287.9756542262	213170.50127423598	88442.15174347893
171167.44129125294	216977.55557243628	133289.44297106008	144108.7623609685	406010.49840458855	167914.56710575917	212421.23651103483	387520.696527706	320699.8950894829	160225.0122620109	307241.2700102367	156438.9813507508	242430.0265243589	211417.14017587254	209785.254969669	559773.500875632	390025.54871461866	223353.8073674011	246538.28068498115	518256.6845773409	544452.9665825616	110855.86949587797	471469.56909070886	213084.05494487326	164203.26858089602	111631.99210171583	159898.36778328937	231287.9756542262	213170.50127423598	88442.15174347893
171167.44129125294	216977.55557243628	133289.44297106008	144108.7623609685	406010.49840458855	167914.56710575917	212421.23651103483	387222.02124318917	320699.8950894829	160225.0122620109	307241.2700102367	156438.9813507508	240943.48316308158	211417.14017587254	198367.90281595546	559341.4622141739	390025.54871461866	223353.8073674011	245991.17907577433	518256.6845773409	544452.9665825616	110855.86949587797	471469.56909070886	213084.05494487326	163551.5069554468	111631.99210171583	159898.36778328937	231287.9756542262	210225.72983462512	88442.15174347893
171029.246604665	216977.55557243628	133289.44297106008	144108.7623609685	406010.49840458855	167914.56710575917	212421.23651103483	385689.830530974	320658.30968678667	160225.0122620109	307241.2700102367	156438.9813507508	229206.18168450362	211417.14017587254	198367.90281595546	559341.4622141739	390025.54871461866	223086.44482626626	245991.17907577433	518256.6845773409	544452.9665825616	110855.86949587797	471469.56909070886	210695.09534237403	163551.5069554468	111631.99210171583	159898.36778328937	230935.36532361485	210225.72983462512	88442.15174347893
171029.246604665	216977.55557243628	133289.44297106008	144108.7623609685	406010.49840458855	167914.56710575917	212421.23651103483	385689.830530974	320658.30968678667	160225.0122620109	307241.2700102367	153522.7647733124	224333.23405495833	211417.14017587254	191423.03368945688	559341.4622141739	389884.04319325386	223086.44482626626	244819.63044443913	518256.6845773409	544311.3504951099	110855.86949587797	332329.82284926745	210695.09534237403	163551.5069554468	111631.99210171583	159898.36778328937	230935.36532361485	210225.72983462512	88442.15174347893
170602.1796555407	216977.55557243628	133289.44297106008	144108.7623609685	406010.49840458855	167914.56710575917	212421.23651103483	385689.830530974	320658.30968678667	160225.0122620109	307241.2700102367	153522.7647733124	213165.63014150792	206676.53055869162	187889.54639244665	559341.4622141739	389884.04319325386	221988.17947349275	244819.63044443913	518256.6845773409	544311.3504951099	110855.86949587797	320546.8149492986	210695.09534237403	162707.43726553244	111631.99210171583	159898.36778328937	230706.5983644093	210116.44193127105	88442.15174347893
170602.1796555407	216977.55557243628	133289.44297106008	144108.7623609685	406010.49840458855	167914.56710575917	212421.23651103483	385689.830530974	320658.30968678667	160225.0122620109	307241.2700102367	152157.84880304692	213165.63014150792	206676.53055869162	187889.54639244665	559272.248058013	388601.0872293601	221988.17947349275	244568.58595168538	518256.6845773409	544311.3504951099	110855.86949587797	317112.57537501893	210695.09534237403	162707.43726553244	111620.85235110043	159898.36778328937	230706.5983644093	208004.4621957888	88442.15174347893
170602.1796555407	216977.55557243628	133289.44297106008	144108.7623609685	406010.49840458855	167914.56710575917	212421.23651103483	385689.830530974	320658.30968678667	160225.0122620109	307241.2700102367	152157.84880304692	210052.89996510858	201720.4219629212	187889.54639244665	559272.248058013	388601.0872293601	221988.17947349275	244568.58595168538	518256.6845773409	544311.3504951099	110855.86949587797	317112.57537501893	210695.09534237403	162707.43726553244	111620.85235110043	159898.36778328937	230706.5983644093	208004.4621957888	88442.15174347893
170602.1796555407	216857.5916020906	133289.44297106008	144108.7623609685	406010.49840458855	167914.56710575917	212421.23651103483	385689.830530974	320658.30968678667	160225.0122620109	307241.2700102367	152157.84880304692	207178.96480767152	200684.22177866442	187180.5085465748	559272.248058013	388601.0872293601	221988.17947349275	244568.58595168538	518256.6845773409	544311.3504951099	110855.86949587797	317112.57537501893	210695.09534237403	162707.43726553244	111620.85235110043	159898.36778328937	230706.5983644093	208004.4621957888	88442.15174347893
170602.1796555407	216857.5916020906	133289.44297106008	144108.7623609685	406010.49840458855	167914.56710575917	212421.23651103483	385689.830530974	320658.30968678667	160225.0122620109	305814.3349319213	152157.84880304692	207178.96480767152	199713.15299498523	187180.5085465748	558896.6721998162	388601.0872293601	221988.17947349275	244568.58595168538	518256.6845773409	544311.3504951099	110855.86949587797	317112.57537501893	210695.09534237403	162707.43726553244	111620.85235110043	159898.36778328937	230706.5983644093	207929.77915691026	88442.15174347893
170602.1796555407	216857.5916020906	133289.44297106008	144108.7623609685	406010.49840458855	167914.56710575917	212421.23651103483	385689.830530974	320658.30968678667	160225.0122620109	305814.3349319213	152157.84880304692	207178.96480767152	199713.15299498523	187180.5085465748	558896.6721998162	388601.0872293601	221988.17947349275	243113.11383640036	517346.3111022145	544311.3504951099	110855.86949587797	317112.57537501893	210695.09534237403	157382.11561136352	111620.85235110043	159898.36778328937	230706.5983644093	207929.77915691026	88442.15174347893
169748.31120148127	216857.5916020906	133289.44297106008	144108.7623609685	406010.49840458855	167914.56710575917	212408.61492189456	385689.830530974	320658.30968678667	160225.0122620109	305814.3349319213	152157.84880304692	207178.96480767152	199713.15299498523	187180.5085465748	558828.2422515604	388168.1254184434	221988.17947349275	243088.56987408196	517346.3111022145	542455.7824223142	110855.86949587797	317112.57537501893	210695.09534237403	143008.04038339845	111620.85235110043	159898.36778328937	230706.5983644093	207929.77915691026	88442.15174347893
169598.3800964851	216857.5916020906	133289.44297106008	144108.7623609685	404779.42358324525	162414.83623287443	212408.61492189456	385689.830530974	320658.30968678667	160225.0122620109	305814.3349319213	152157.84880304692	206077.91475413844	199713.15299498523	186683.15960269436	558828.2422515604	388168.1254184434	221988.17947349275	240030.9059035324	517346.3111022145	542455.7824223142	110855.86949587797	317112.57537501893	210695.09534237403	143008.04038339845	111620.85235110043	159898.36778328937	229573.91541981435	207929.77915691026	88442.15174347893
169598.3800964851	216857.5916020906	133289.44297106008	142787.82411083556	404779.42358324525	161626.88465838935	212408.61492189456	385689.830530974	320658.30968678667	159457.10112807903	303399.7414449381	152157.84880304692	206077.91475413844	199713.15299498523	186683.15960269436	558828.2422515604	388168.1254184434	221988.17947349275	240030.9059035324	517346.3111022145	541650.9259021247	110855.86949587797	317112.57537501893	210695.09534237403	140939.26428681897	111620.85235110043	159898.36778328937	229573.91541981435	207929.77915691026	88442.15174347893
169598.3800964851	216857.5916020906	133289.44297106008	142787.82411083556	404779.42358324525	161626.88465838935	212408.61492189456	385689.830530974	318070.4270552057	159457.10112807903	299855.78524501214	152157.84880304692	206077.91475413844	199713.15299498523	186683.15960269436	558828.2422515604	388168.1254184434	221988.17947349275	240030.9059035324	517346.3111022145	541215.3668707655	110855.86949587797	315921.5112381158	174593.1945658385	140939.26428681897	111620.85235110043	158583.55623170783	220628.35985144225	207929.77915691026	88442.15174347893
169598.3800964851	216857.5916020906	133289.44297106008	141472.36949190573	404779.42358324525	161626.88465838935	212408.61492189456	385689.830530974	318070.4270552057	159457.10112807903	299855.78524501214	152157.84880304692	206077.91475413844	199713.15299498523	186683.15960269436	558828.2422515604	388168.1254184434	221988.17947349275	240030.9059035324	517346.3111022145	540460.8808479214	110855.86949587797	315786.480448509	147152.42428293132	139642.14408011563	111121.1569291854	158583.55623170783	220628.35985144225	207929.77915691026	88442.15174347893
169598.3800964851	216857.5916020906	133289.44297106008	141472.36949190573	404779.42358324525	160874.33978423607	212408.61492189456	385689.830530974	318013.8052943706	159457.10112807903	299855.78524501214	152157.84880304692	205195.90145389963	199713.15299498523	186683.15960269436	529733.2147603139	388168.1254184434	221988.17947349275	239341.62767222145	517346.3111022145	540460.8808479214	110855.86949587797	315786.480448509	141451.0755361034	139642.14408011563	111121.1569291854	158583.55623170783	220628.35985144225	207929.77915691026	88442.15174347893
169598.3800964851	216857.5916020906	133289.44297106008	140226.6783599278	404779.42358324525	160874.33978423607	212408.61492189456	385689.830530974	318013.8052943706	159457.10112807903	299855.78524501214	152157.84880304692	205195.90145389963	199713.15299498523	186683.15960269436	529733.2147603139	388168.1254184434	221988.17947349275	239341.62767222145	517346.3111022145	540460.8808479214	110855.86949587797	314367.05918663123	138749.92741504806	139260.84743481295	111121.1569291854	157479.2686239928	220628.35985144225	207929.77915691026	88442.15174347893
168146.09945478072	216857.5916020906	133289.44297106008	140226.6783599278	404779.42358324525	158539.1709860751	212408.61492189456	385689.830530974	316584.7096306977	158602.3999837797	299855.78524501214	152157.84880304692	205195.90145389963	199713.15299498523	186584.70921167178	529459.8231190307	388168.1254184434	221988.17947349275	239341.62767222145	517346.3111022145	539561.1333329623	110855.86949587797	314367.05918663123	131855.89302515466	136242.92575338588	111121.1569291854	157479.2686239928	220395.95612589768	207929.77915691026	88442.15174347893
165844.35720028874	216857.5916020906	133289.44297106008	140226.6783599278	404779.42358324525	158539.1709860751	212408.61492189456	385689.830530974	315796.1785570274	158602.3999837797	299723.33798119414	151246.05002138275	205195.90145389963	199432.4961969695	186584.70921167178	527120.9166296172	388168.1254184434	221988.17947349275	239341.62767222145	517346.3111022145	539561.1333329623	110855.86949587797	314367.05918663123	130181.7353914944	134143.72197082953	111121.1569291854	157479.2686239928	220395.95612589768	207929.77915691026	88442.15174347893
165844.35720028874	216857.5916020906	133289.44297106008	140226.6783599278	404779.42358324525	158539.1709860751	211889.9942523364	385689.830530974	313526.99057507	158602.3999837797	299723.33798119414	151246.05002138275	203159.8940725299	199432.4961969695	171391.60377440593	527120.9166296172	386841.71983193123	221988.17947349275	239341.62767222145	517346.3111022145	539561.1333329623	110855.86949587797	314367.05918663123	130181.7353914944	134143.72197082953	111121.1569291854	157479.2686239928	218125.15887267995	207929.77915691026	88442.15174347893
165844.35720028874	215710.9707430737	133289.44297106008	140226.6783599278	404779.42358324525	156772.94231547316	211889.9942523364	385689.830530974	313526.99057507	158602.3999837797	298778.5597670804	151246.05002138275	194607.24052940268	199432.4961969695	157141.08589774094	527120.9166296172	386841.71983193123	221988.17947349275	239341.62767222145	517346.3111022145	538571.8689017806	110855.86949587797	314367.05918663123	129116.2555611466	134143.72197082953	111121.1569291854	157479.2686239928	217074.27501442822	207929.77915691026	88442.15174347893
165844.35720028874	215710.9707430737	133289.44297106008	140226.6783599278	404779.42358324525	155666.66700871257	211889.9942523364	385689.830530974	313255.4343206856	158602.3999837797	298778.5597670804	151246.05002138275	175829.80502679467	199432.4961969695	157141.08589774094	527120.9166296172	386841.71983193123	221988.17947349275	239341.62767222145	517346.3111022145	538571.8689017806	110855.86949587797	314367.05918663123	129116.2555611466	134143.72197082953	111121.1569291854	157479.2686239928	214317.46643606655	207929.77915691026	88442.15174347893
165844.35720028874	215705.92171566814	133289.44297106008	138284.2682719974	404206.8599525201	155666.66700871257	211889.9942523364	385689.830530974	310286.9693312543	158602.3999837797	295621.91559330095	151246.05002138275	173345.4313990761	199432.4961969695	157141.08589774094	526759.8724452985	386841.71983193123	221988.17947349275	239341.62767222145	517346.3111022145	538571.8689017806	110855.86949587797	314367.05918663123	129116.2555611466	134143.72197082953	111121.1569291854	157479.2686239928	214317.46643606655	207929.77915691026	88442.15174347893
165844.35720028874	215705.92171566814	133289.44297106008	138284.2682719974	404206.8599525201	155666.66700871257	211889.9942523364	385689.830530974	310286.9693312543	158602.3999837797	295305.9892345577	151246.05002138275	171852.87206772921	199432.4961969695	157012.2475729575	526291.8808516887	386841.71983193123	221915.7974257985	239341.62767222145	517346.3111022145	538531.5383000976	110855.86949587797	312827.41935086105	129116.2555611466	134143.72197082953	111121.1569291854	157479.2686239928	214317.46643606655	207929.77915691026	88442.15174347893
165844.35720028874	215705.92171566814	133289.44297106008	138284.2682719974	404206.8599525201	155666.66700871257	211889.9942523364	385689.830530974	309733.269711607	158602.3999837797	291415.15598669095	151246.05002138275	171852.87206772921	199432.4961969695	157012.2475729575	526291.8808516887	386841.71983193123	221308.3775292896	239341.62767222145	517346.3111022145	538531.5383000976	110855.86949587797	312827.41935086105	129116.2555611466	134143.72197082953	111121.1569291854	157329.10960999402	214317.46643606655	207539.70723010864	88442.15174347893
165844.35720028874	215705.92171566814	133289.44297106008	138284.2682719974	404206.8599525201	155244.74240206374	211889.9942523364	385689.830530974	309733.269711607	158098.6158728068	291415.15598669095	151246.05002138275	171852.87206772921	199432.4961969695	157012.2475729575	526291.8808516887	386841.71983193123	221308.3775292896	239025.81790886723	516403.3524122428	536969.6006055736	110855.86949587797	312827.41935086105	129116.2555611466	134123.21433967113	111121.1569291854	157329.10960999402	212406.32520131496	207150.56142237928	88442.15174347893
165844.35720028874	215705.92171566814	133289.44297106008	138284.2682719974	404206.8599525201	154780.73588068355	211889.9942523364	385689.830530974	309703.43485671905	158098.6158728068	291415.15598669095	151246.05002138275	170348.28344397384	199101.1263157664	157012.2475729575	526291.8808516887	386841.71983193123	220899.439117038	239025.81790886723	516403.3524122428	534601.9724444783	110855.86949587797	312827.41935086105	129116.2555611466	134123.21433967113	111121.1569291854	157329.10960999402	212406.32520131496	207150.56142237928	88442.15174347893
165844.35720028874	215705.92171566814	132821.45441390475	138284.2682719974	404206.8599525201	154780.73588068355	211889.9942523364	385689.830530974	309703.43485671905	158098.6158728068	291415.15598669095	149796.79585461546	170348.28344397384	199101.1263157664	155638.66558856558	526040.1964556356	379759.8911371678	220899.439117038	239025.81790886723	516403.3524122428	532281.6408737774	110855.86949587797	312827.41935086105	129116.2555611466	134123.21433967113	111121.1569291854	157329.10960999402	212406.32520131496	206750.81891443086	88442.15174347893
165630.21450560025	215705.92171566814	132821.45441390475	138284.2682719974	404206.8599525201	154780.73588068355	211889.9942523364	384870.40132902627	309247.6550986009	157781.73113238424	289830.4555216209	149796.79585461546	170348.28344397384	199101.1263157664	155638.66558856558	526040.1964556356	379759.8911371678	220899.439117038	239025.81790886723	516403.3524122428	532281.6408737774	110855.86949587797	312679.3542597287	129116.2555611466	134123.21433967113	111121.1569291854	152441.30332759488	211613.07299644456	205127.5878752359	88408.55019067823
165630.21450560025	215705.92171566814	132821.45441390475	138284.2682719974	404206.8599525201	154625.19256085987	211889.9942523364	376381.18524746195	308811.19871742337	157781.73113238424	289830.4555216209	149796.79585461546	170348.28344397384	199101.1263157664	155638.66558856558	526040.1964556356	379759.8911371678	220899.439117038	239025.81790886723	516403.3524122428	530988.8674783077	110855.86949587797	312679.3542597287	129116.2555611466	134123.21433967113	111121.1569291854	152441.30332759488	211613.07299644456	205057.40688698238	88408.55019067823
165630.21450560025	215705.92171566814	132821.45441390475	138284.2682719974	404206.8599525201	154625.19256085987	211889.9942523364	367631.3457319571	308811.19871742337	157781.73113238424	289830.4555216209	149796.79585461546	169701.85027566765	199101.1263157664	155638.66558856558	526040.1964556356	379759.8911371678	220753.622869171	239025.81790886723	516403.3524122428	530988.8674783077	110855.86949587797	312679.3542597287	129116.2555611466	134123.21433967113	111121.1569291854	151855.19776923192	211613.07299644456	204620.87973525174	88408.55019067823
165630.21450560025	215705.92171566814	132821.45441390475	138284.2682719974	403679.8243096496	154625.19256085987	211889.9942523364	367631.3457319571	308566.6082981994	157781.73113238424	289830.4555216209	149796.79585461546	169701.85027566765	199101.1263157664	155343.43740343518	526040.1964556356	379759.8911371678	220005.36806988748	239025.81790886723	516403.3524122428	530988.8674783077	110855.86949587797	311096.9834815062	129116.2555611466	133945.61859261984	111121.1569291854	151855.19776923192	211613.07299644456	203707.05431230395	88078.14368274465
165630.21450560025	215705.92171566814	132821.45441390475	138284.2682719974	403679.8243096496	153649.37189413805	211889.9942523364	364416.5132932793	308566.6082981994	157781.73113238424	289830.4555216209	149796.79585461546	169701.85027566765	199101.1263157664	155343.43740343518	526040.1964556356	379759.8911371678	220005.36806988748	239025.81790886723	516403.3524122428	530166.3762002302	110855.86949587797	310199.62119568785	129116.2555611466	133945.61859261984	110731.87359143909	151855.19776923192	211613.07299644456	203707.05431230395	88078.14368274465
165630.21450560025	215705.92171566814	132821.45441390475	138284.2682719974	403679.8243096496	153649.37189413805	211889.9942523364	364416.5132932793	308566.6082981994	157781.73113238424	289830.4555216209	149393.50902604306	169701.85027566765	199101.1263157664	155343.43740343518	526040.1964556356	379557.07670113345	220005.36806988748	239025.81790886723	516403.3524122428	530166.3762002302	110855.86949587797	309928.870578116	129116.2555611466	133945.61859261984	110731.87359143909	151855.19776923192	209894.29948565364	202155.37553996604	88078.14368274465
165630.21450560025	215705.92171566814	132499.65123675932	138284.2682719974	403679.8243096496	152857.54237217197	211889.9942523364	364416.5132932793	307322.970932162	157781.73113238424	287422.2912332301	149393.50902604306	169701.85027566765	199101.1263157664	155343.43740343518	526040.1964556356	379557.07670113345	220005.36806988748	239025.81790886723	516403.3524122428	530166.3762002302	110747.47562581551	308875.3560776001	129116.2555611466	133945.61859261984	110731.87359143909	151855.19776923192	206232.1251517873	202155.37553996604	88078.14368274465
165630.21450560025	215705.92171566814	132499.65123675932	138284.2682719974	402862.29298543546	152857.54237217197	211889.9942523364	362245.5350553668	306564.38165524456	157781.73113238424	287422.2912332301	149393.50902604306	169701.85027566765	199101.1263157664	155343.43740343518	526040.1964556356	379557.07670113345	220005.36806988748	239025.81790886723	516403.3524122428	530166.3762002302	110747.47562581551	308875.3560776001	129116.2555611466	133945.61859261984	110731.87359143909	151855.19776923192	206232.1251517873	202155.37553996604	88078.14368274465
165630.21450560025	215096.83732285857	132499.65123675932	138284.2682719974	402862.29298543546	152857.54237217197	211889.9942523364	362245.5350553668	306564.38165524456	157781.73113238424	287422.2912332301	149164.650653109	169701.85027566765	198767.56988744822	155343.43740343518	525559.4694568961	379557.07670113345	219752.90390258897	239025.81790886723	516403.3524122428	530166.3762002302	110747.47562581551	308875.3560776001	129116.2555611466	133945.61859261984	110731.87359143909	151855.19776923192	205364.7733585536	202155.37553996604	88078.14368274465
164961.27962472575	215096.83732285857	132264.97638911344	138284.2682719974	402255.39426736144	152488.00803099776	211889.9942523364	362208.855086608	306564.38165524456	157781.73113238424	287422.2912332301	149164.650653109	169701.85027566765	196527.77102329384	155343.43740343518	524379.4253106082	379557.07670113345	219752.90390258897	239025.81790886723	516403.3524122428	530166.3762002302	110747.47562581551	300101.0706015965	129116.2555611466	133945.61859261984	110731.87359143909	151468.16110345483	205364.7733585536	202155.37553996604	88078.14368274465
164624.76463789513	215096.83732285857	132264.97638911344	138284.2682719974	402255.39426736144	149094.7622996303	211889.9942523364	362208.855086608	306564.38165524456	157781.73113238424	287422.2912332301	149164.650653109	169701.85027566765	196527.77102329384	155343.43740343518	523293.00726394774	379549.7247929722	219752.90390258897	239025.81790886723	516403.3524122428	530166.3762002302	110747.47562581551	295661.6318249562	129116.2555611466	133945.61859261984	110731.87359143909	151468.16110345483	204333.869853915	202155.37553996604	88078.14368274465
164624.76463789513	215096.83732285857	132264.97638911344	138284.2682719974	390655.99783881614	149017.6302960885	211889.9942523364	362208.855086608	303019.1761522122	157781.73113238424	287422.2912332301	149164.650653109	169401.33022333914	196527.77102329384	155343.43740343518	517649.97682790377	379376.51664548746	219566.50922677116	239025.81790886723	516403.3524122428	530166.3762002302	110747.47562581551	295661.6318249562	129116.2555611466	133945.61859261984	110625.56066942964	150927.3152754667	203732.4772375695	202155.37553996604	88078.14368274465
164624.76463789513	215096.83732285857	132264.97638911344	138284.2682719974	385882.51308029285	149017.6302960885	211889.9942523364	362208.855086608	291468.71362943156	157781.73113238424	287422.2912332301	149164.650653109	169401.33022333914	196527.77102329384	154085.58460122463	517649.97682790377	379376.51664548746	219566.50922677116	234688.50447244442	516403.3524122428	530166.3762002302	110121.7059097212	295661.6318249562	129116.2555611466	133945.61859261984	110625.56066942964	150927.3152754667	203732.4772375695	202155.37553996604	88078.14368274465
164624.76463789513	215096.83732285857	132264.97638911344	138284.2682719974	385882.51308029285	149017.6302960885	211889.9942523364	362208.855086608	287268.4031379044	157781.73113238424	287422.2912332301	149164.650653109	169401.33022333914	196527.77102329384	154085.58460122463	516622.2084119159	379376.51664548746	219566.50922677116	232646.59861145908	515666.97058850346	530166.3762002302	110121.7059097212	295661.6318249562	129116.2555611466	133902.77573319356	110625.56066942964	150927.3152754667	203732.4772375695	202155.37553996604	88078.14368274465
164624.76463789513	215096.83732285857	132264.97638911344	137957.4295530832	385882.51308029285	149017.6302960885	211581.35138102222	362208.855086608	285424.51281418256	157781.73113238424	287422.2912332301	149164.650653109	169401.33022333914	196527.77102329384	154085.58460122463	515456.5057198886	379376.51664548746	219566.50922677116	231929.84817938262	515666.97058850346	530166.3762002302	110121.7059097212	294771.27821459674	129116.2555611466	133115.0296627533	110625.56066942964	150927.3152754667	202408.35861961276	202155.37553996604	88078.14368274465
164624.76463789513	215096.83732285857	132264.97638911344	137957.4295530832	385882.51308029285	148834.52254872804	211375.5386379073	362208.855086608	283939.22229776374	157781.73113238424	286713.2886795361	149164.650653109	168508.4230235655	196527.77102329384	153323.05333867768	513722.9727030161	379376.51664548746	218862.29302627748	231929.84817938262	515575.9467653083	530166.3762002302	110121.7059097212	294771.27821459674	129116.2555611466	133115.0296627533	110625.56066942964	150927.3152754667	202408.35861961276	202063.09903142136	88078.14368274465
164624.76463789513	215096.83732285857	132264.97638911344	137957.4295530832	385882.51308029285	148834.52254872804	211375.5386379073	362208.855086608	283939.22229776374	157781.73113238424	286713.2886795361	148626.0855083514	142978.74113212817	196170.08701639136	153323.05333867768	513189.7547921325	379376.51664548746	218654.254325426	231929.84817938262	515227.4240429435	530166.3762002302	110121.7059097212	294771.27821459674	129116.2555611466	133115.0296627533	110625.56066942964	150927.3152754667	201192.60132994354	202063.09903142136	88078.14368274465
163594.75788526714	215096.83732285857	132264.97638911344	137836.24227744	385882.51308029285	147322.85899529213	211375.5386379073	362208.855086608	283939.22229776374	157781.73113238424	286713.2886795361	148626.0855083514	141195.54300268885	196170.08701639136	153323.05333867768	513189.7547921325	379376.51664548746	218654.254325426	231929.84817938262	515227.4240429435	530166.3762002302	110121.7059097212	293294.08805147035	129116.2555611466	133115.0296627533	110625.56066942964	150927.3152754667	201192.60132994354	202063.09903142136	88078.14368274465
163594.75788526714	215096.83732285857	132264.97638911344	137715.59374827088	385882.51308029285	147322.85899529213	211375.5386379073	362167.11640250747	283322.746242616	157353.25363359318	286713.2886795361	148626.0855083514	141195.54300268885	196170.08701639136	152738.87063012258	513068.58558864426	379376.51664548746	218654.254325426	231929.84817938262	514546.1952243109	530166.3762002302	109783.2415980865	293294.08805147035	129116.2555611466	132907.2409083725	110625.56066942964	150927.3152754667	201192.60132994354	202063.09903142136	88078.14368274465
163594.75788526714	215096.83732285857	132264.97638911344	137715.59374827088	385406.6444293799	147322.85899529213	211375.5386379073	362167.11640250747	283322.746242616	157353.25363359318	286713.2886795361	148626.0855083514	140830.48443632503	196170.08701639136	152738.87063012258	513068.58558864426	378490.71955788106	217831.0119187548	231929.84817938262	514546.1952243109	530166.3762002302	109783.2415980865	293294.08805147035	129116.2555611466	132907.2409083725	110119.90743060054	150927.3152754667	201192.60132994354	201637.1257365505	88078.14368274465
163594.75788526714	215096.83732285857	132264.97638911344	137304.57566627726	385037.23275345785	147322.85899529213	211375.5386379073	362167.11640250747	283030.92448297533	157353.25363359318	286713.2886795361	147914.64905942258	140830.48443632503	196170.08701639136	152738.87063012258	508851.4885267349	377787.97910813586	217831.0119187548	231929.84817938262	514172.940359617	530166.3762002302	109514.63807512922	292815.8808197319	129116.2555611466	132907.2409083725	110119.90743060054	150927.3152754667	201192.60132994354	191819.79125131332	88078.14368274465
163594.75788526714	215096.83732285857	132264.97638911344	137154.42728635008	385037.23275345785	147322.85899529213	211375.5386379073	362058.4780450661	282913.4618202577	157353.25363359318	286713.2886795361	147914.64905942258	140830.48443632503	196170.08701639136	152738.87063012258	504550.92628145876	377787.97910813586	217831.0119187548	231929.84817938262	514172.940359617	530166.3762002302	109514.63807512922	292815.8808197319	128963.98125878448	132907.2409083725	110119.90743060054	150813.42019710023	201192.60132994354	185641.12537199882	88078.14368274465
163594.75788526714	215096.83732285857	132264.97638911344	137154.42728635008	383791.3313739732	147322.85899529213	211375.5386379073	361227.1585136141	282600.25192211673	157353.25363359318	286713.2886795361	147914.64905942258	140830.48443632503	196170.08701639136	152738.87063012258	503566.3753270342	377787.97910813586	217831.0119187548	231929.84817938262	514172.940359617	530166.3762002302	109514.63807512922	292815.8808197319	128963.98125878448	132824.79377950684	110119.90743060054	150813.42019710023	201192.60132994354	185641.12537199882	88078.14368274465
163594.75788526714	215096.83732285857	132264.97638911344	137154.42728635008	382506.16606893885	147322.85899529213	211375.5386379073	361227.1585136141	281129.2685403525	157353.25363359318	286713.2886795361	147914.64905942258	140830.48443632503	196170.08701639136	152738.87063012258	502004.8685303766	377787.97910813586	217831.0119187548	231929.84817938262	514172.940359617	530166.3762002302	109514.63807512922	292815.8808197319	128963.98125878448	132650.99815031386	110119.90743060054	150803.99914628748	201192.60132994354	183831.864687573	87877.78036440516
162947.7975153388	215096.83732285857	132264.97638911344	137154.42728635008	382006.3936300954	147322.85899529213	210919.2102886769	361227.1585136141	280272.28040923015	157353.25363359318	286713.2886795361	147914.64905942258	140830.48443632503	196170.08701639136	152639.05717641715	500543.52843458636	377787.97910813586	217831.0119187548	231681.79028804088	514172.940359617	529581.518626801	109514.63807512922	292815.8808197319	128963.98125878448	132434.95634371293	110119.90743060054	150803.99914628748	200215.3085668395	183831.864687573	87877.78036440516
162947.7975153388	215096.83732285857	132264.97638911344	137154.42728635008	381114.934318516	147322.85899529213	210919.2102886769	361227.1585136141	278451.3684867941	157353.25363359318	286713.2886795361	147914.64905942258	140830.48443632503	196170.08701639136	152396.3719152975	498707.63776637265	377787.97910813586	217831.0119187548	230542.3589570641	512893.5665044235	529581.518626801	109449.04628606701	292302.59092758974	128963.98125878448	132125.4512534135	110119.90743060054	150602.684042665	199895.36082273704	183831.864687573	87877.78036440516
162947.7975153388	215000.9541878007	132264.97638911344	137154.42728635008	381114.934318516	147322.85899529213	210919.2102886769	360505.74726555106	278451.3684867941	157294.53909570148	286713.2886795361	147914.64905942258	140830.48443632503	196170.08701639136	152396.3719152975	498209.10121502384	377787.97910813586	217831.0119187548	230542.3589570641	512893.5665044235	529581.518626801	109449.04628606701	292302.59092758974	128963.98125878448	132125.4512534135	110119.90743060054	150602.684042665	199895.36082273704	183831.864687573	87877.78036440516
162947.7975153388	215000.9541878007	132264.97638911344	137154.42728635008	378854.0053637715	147288.5616229814	210919.2102886769	360505.74726555106	278451.3684867941	157294.53909570148	286713.2886795361	147914.64905942258	140480.9045725831	196170.08701639136	152396.3719152975	498209.10121502384	377787.97910813586	217831.0119187548	230542.3589570641	512893.5665044235	529581.518626801	109359.64469691107	292302.59092758974	128963.98125878448	132125.4512534135	110119.90743060054	150602.684042665	199679.14986626428	183831.864687573	87877.78036440516
162947.7975153388	215000.9541878007	132264.97638911344	137154.42728635008	375294.1760242523	147288.5616229814	210508.56367522787	360505.74726555106	278451.3684867941	157294.53909570148	286713.2886795361	147914.64905942258	128084.48241160475	196170.08701639136	152396.3719152975	498209.10121502384	377787.97910813586	217831.0119187548	230542.3589570641	512893.5665044235	529581.518626801	109081.29196599468	292302.59092758974	128963.98125878448	132125.4512534135	110119.90743060054	150602.684042665	199462.36418550127	183831.864687573	87877.78036440516
162947.7975153388	215000.9541878007	132264.97638911344	137154.42728635008	375294.1760242523	147288.5616229814	210508.56367522787	360406.7236865306	278451.3684867941	157294.53909570148	286542.1358309135	147914.64905942258	128084.48241160475	196170.08701639136	152396.3719152975	498209.10121502384	377787.97910813586	217831.0119187548	229592.4442278267	512893.5665044235	529581.518626801	109081.29196599468	291997.3374558957	128963.98125878448	132125.4512534135	110119.90743060054	150582.2646457397	199462.36418550127	183615.87470737394	87877.78036440516
162947.7975153388	215000.9541878007	132264.97638911344	137154.42728635008	374507.6159310035	147288.5616229814	210508.56367522787	360406.7236865306	278451.3684867941	157294.53909570148	286542.1358309135	147914.64905942258	123509.94095545048	196170.08701639136	152396.3719152975	498209.10121502384	377787.97910813586	217831.0119187548	229592.4442278267	512815.10498927644	529581.518626801	109081.29196599468	291997.3374558957	128963.98125878448	132125.4512534135	110119.90743060054	150582.2646457397	199395.48602649986	183615.87470737394	87877.78036440516
162947.7975153388	215000.9541878007	132264.97638911344	137154.42728635008	370712.5982276129	147288.5616229814	210508.56367522787	360406.7236865306	278451.3684867941	157294.53909570148	286542.1358309135	147914.64905942258	123509.94095545048	196170.08701639136	152396.3719152975	497303.79970418586	377787.97910813586	217831.0119187548	229444.6633238205	512815.10498927644	529102.2199140579	109081.29196599468	291997.3374558957	128963.98125878448	132125.4512534135	110119.90743060054	150582.2646457397	199395.48602649986	183615.87470737394	87877.78036440516
162947.7975153388	214998.55297090948	132264.97638911344	137141.40432515068	370712.5982276129	147288.5616229814	210212.49634236743	360406.7236865306	278451.3684867941	157294.53909570148	286542.1358309135	147914.64905942258	123509.94095545048	196170.08701639136	152396.3719152975	497303.79970418586	377787.97910813586	217311.98152894562	229099.90658759547	512815.10498927644	528906.9896588582	109081.29196599468	291370.146826806	128963.98125878448	132125.4512534135	110119.90743060054	150582.2646457397	199395.48602649986	183615.87470737394	87756.79799175635
162947.7975153388	214998.55297090948	132264.97638911344	137141.40432515068	370712.5982276129	147288.5616229814	210212.49634236743	360260.3908676834	278451.3684867941	157294.53909570148	286542.1358309135	147914.64905942258	123349.7870464253	196170.08701639136	152396.3719152975	496667.9040718309	377787.97910813586	217311.98152894562	229099.90658759547	512225.40741853573	528078.4191141461	109081.29196599468	291370.146826806	128963.98125878448	132058.13978809016	109948.3833152706	150536.61460931815	199395.48602649986	183615.87470737394	87756.79799175635
162947.7975153388	214998.55297090948	132264.97638911344	137141.40432515068	370712.5982276129	147288.5616229814	210212.49634236743	360260.3908676834	278451.3684867941	157294.53909570148	286542.1358309135	147914.64905942258	122959.82209798579	196170.08701639136	152396.3719152975	495495.41855778167	377787.97910813586	217021.8914421753	229099.90658759547	512225.40741853573	527405.1711308061	109081.29196599468	291370.146826806	128963.98125878448	132058.13978809016	109948.3833152706	150536.61460931815	198749.9985952037	183615.87470737394	87756.79799175635
162584.37887983117	214998.55297090948	132264.97638911344	137141.40432515068	370712.5982276129	146509.50043621633	210212.49634236743	357655.9015987278	278451.3684867941	157204.84371688834	286542.1358309135	147914.64905942258	122360.75072158038	196170.08701639136	152396.3719152975	495495.41855778167	377787.97910813586	217021.8914421753	229099.90658759547	512225.40741853573	527405.1711308061	109081.29196599468	291370.146826806	128963.98125878448	132058.13978809016	109948.3833152706	150536.61460931815	198487.05799779127	183615.87470737394	87756.79799175635
162402.24824121565	214998.55297090948	132125.89590379567	137141.40432515068	370712.5982276129	146509.50043621633	210212.49634236743	356150.65626118187	278451.3684867941	157204.84371688834	286542.1358309135	147914.64905942258	121731.73871725434	196170.08701639136	152396.3719152975	495495.41855778167	377787.97910813586	217021.8914421753	229099.90658759547	512225.40741853573	527405.1711308061	109081.29196599468	291370.146826806	128779.39322446665	132058.13978809016	109948.3833152706	150536.61460931815	198487.05799779127	183615.87470737394	87756.79799175635
162402.24824121565	214782.20196902906	132125.89590379567	136620.6586002439	370712.5982276129	145715.2301610248	210212.49634236743	354716.435659303	278067.4393628423	157204.84371688834	286250.7184082868	147914.64905942258	121731.73871725434	196170.08701639136	152396.3719152975	495250.49888076464	377787.97910813586	217017.75991038774	229099.90658759547	511663.20605662337	527097.8529318641	109081.29196599468	290896.2683732703	128779.39322446665	132058.13978809016	109948.3833152706	150536.61460931815	198445.06893296808	183615.87470737394	87756.79799175635
161236.40256285816	214782.20196902906	131929.40265973067	136620.6586002439	370712.5982276129	145132.2487749385	210212.49634236743	353606.32454612746	278067.4393628423	157204.84371688834	285901.3812510812	147914.64905942258	121731.73871725434	196170.08701639136	152396.3719152975	495250.49888076464	377787.97910813586	217017.75991038774	229099.90658759547	503781.9759894658	527097.8529318641	109081.29196599468	290896.2683732703	128779.39322446665	131820.30726217522	109948.3833152706	150536.61460931815	198445.06893296808	183437.39673102007	87756.79799175635
160628.83882959513	214444.3494642863	131929.40265973067	136620.6586002439	370712.5982276129	145132.2487749385	210212.49634236743	353606.32454612746	278067.4393628423	157204.84371688834	285901.3812510812	147914.64905942258	121731.73871725434	196100.23515472282	152396.3719152975	495250.49888076464	377787.97910813586	217017.75991038774	229099.90658759547	489543.5360893206	526684.1958478616	109081.29196599468	290896.2683732703	128779.39322446665	130031.54576545054	109948.3833152706	150536.61460931815	195434.59512144217	183437.39673102007	87756.79799175635
160628.83882959513	214444.3494642863	131929.40265973067	136620.6586002439	370712.5982276129	145132.2487749385	210212.49634236743	351755.8129835371	278067.4393628423	157204.84371688834	285615.5007907471	147914.64905942258	121731.73871725434	196100.23515472282	152396.3719152975	494582.0854606799	377720.65536944015	217017.75991038774	229099.90658759547	488227.00872036227	526684.1958478616	109081.29196599468	290896.2683732703	128779.39322446665	130031.54576545054	109948.3833152706	150536.61460931815	192990.34173226653	183437.39673102007	87756.79799175635
160628.83882959513	214444.3494642863	131929.40265973067	136620.6586002439	370712.5982276129	145132.2487749385	210212.49634236743	351669.2627535599	278067.4393628423	157204.84371688834	284594.1639749354	147914.64905942258	121731.73871725434	196100.23515472282	152396.3719152975	494582.0854606799	377720.65536944015	217017.75991038774	229099.90658759547	488227.00872036227	526684.1958478616	109081.29196599468	290896.2683732703	128779.39322446665	130031.54576545054	109718.43981455948	150536.61460931815	190757.9947995725	183437.39673102007	87756.79799175635
160528.6226675723	214444.3494642863	131929.40265973067	136196.66017409702	370712.5982276129	145132.2487749385	210212.49634236743	351204.1263622857	278067.4393628423	157204.84371688834	284594.1639749354	147914.64905942258	121731.73871725434	196100.23515472282	152396.3719152975	494107.50906433444	377720.65536944015	216486.5658063317	228382.00159068732	471252.5018074863	526684.1958478616	109081.29196599468	290724.56008721463	128779.39322446665	130031.54576545054	109718.43981455948	150383.37629403855	190337.0324502926	183437.39673102007	87756.79799175635
160497.4678817438	214444.3494642863	131929.40265973067	135233.8541736486	370701.5172041812	145130.3540412305	210212.49634236743	351204.1263622857	278067.4393628423	157204.84371688834	284594.1639749354	147914.64905942258	121731.73871725434	196100.23515472282	152396.3719152975	494107.50906433444	377720.65536944015	216486.5658063317	228382.00159068732	470501.23636069027	526684.1958478616	109081.29196599468	290724.56008721463	128779.39322446665	129736.89169234647	109718.43981455948	150383.37629403855	188814.04521515747	183437.39673102007	87756.79799175635
160497.4678817438	214444.3494642863	131929.40265973067	135233.8541736486	370701.5172041812	144141.91325990105	210212.49634236743	351204.1263622857	277955.4456918914	157178.23861238614	284594.1639749354	147914.64905942258	121731.73871725434	196100.23515472282	152396.3719152975	493764.0784170897	377687.2522987541	216352.6816914748	228382.00159068732	468033.35560318345	523459.06888887763	108797.80115224014	290559.3464301906	128779.39322446665	129736.89169234647	109718.43981455948	149644.69179777248	188814.04521515747	183437.39673102007	87756.79799175635
160065.3505085529	214444.3494642863	131929.40265973067	135233.8541736486	370701.5172041812	144141.91325990105	210212.49634236743	351071.67718586157	277955.4456918914	157178.23861238614	284594.1639749354	147914.64905942258	121731.73871725434	196100.23515472282	152344.6136838197	493764.0784170897	377317.55971421144	216352.6816914748	228382.00159068732	465931.95193731197	523437.4933021551	108797.80115224014	290559.3464301906	128779.39322446665	129736.89169234647	109718.43981455948	149644.69179777248	188705.28001290504	183437.39673102007	87756.79799175635
160065.3505085529	214444.3494642863	131929.40265973067	135233.8541736486	370457.41749920807	144141.91325990105	210212.49634236743	351071.67718586157	277613.876371086	157178.23861238614	284594.1639749354	147914.64905942258	121731.73871725434	196100.23515472282	152344.6136838197	492810.1205296802	374669.8899318331	215927.97596709192	228382.00159068732	465680.92115064827	523437.4933021551	108725.51561070516	290559.3464301906	128779.39322446665	129736.89169234647	109718.43981455948	149644.69179777248	188507.69788206596	183437.39673102007	87756.79799175635
160065.3505085529	214444.3494642863	131929.40265973067	135099.26394420792	369789.5861589152	144141.91325990105	210212.49634236743	351071.67718586157	277613.876371086	157178.23861238614	284594.1639749354	147914.64905942258	121731.73871725434	196100.23515472282	152207.79955378297	492810.1205296802	371117.75536323723	215927.97596709192	228382.00159068732	465680.92115064827	523437.4933021551	108725.51561070516	290559.3464301906	128779.39322446665	129736.89169234647	109597.42709814626	149580.4057449206	188464.53431789708	183437.39673102007	87756.79799175635
159558.47343685172	214444.3494642863	131929.40265973067	135099.26394420792	369381.92646197486	144141.91325990105	210212.49634236743	351071.67718586157	276672.5743336985	157178.23861238614	284097.9283744963	147914.64905942258	121731.73871725434	196100.23515472282	152207.79955378297	492810.1205296802	368349.15573734057	215927.97596709192	228307.4107475495	464486.5110434243	523437.4933021551	108296.25308654769	290517.97886464716	128779.39322446665	129736.89169234647	109597.42709814626	149580.4057449206	188464.53431789708	183437.39673102007	87756.79799175635
159558.47343685172	214444.3494642863	131929.40265973067	135099.26394420792	369381.92646197486	144141.91325990105	210115.57136006432	351071.67718586157	276672.5743336985	157178.23861238614	283708.33423598	147914.64905942258	121731.73871725434	196100.23515472282	152207.79955378297	492810.1205296802	368349.15573734057	215301.64612918158	228307.4107475495	464272.11006805394	522767.3779046237	108296.25308654769	290465.4266580031	128779.39322446665	129736.89169234647	109597.42709814626	149580.4057449206	188044.46298939202	183437.39673102007	87756.79799175635
159558.47343685172	214444.3494642863	131929.40265973067	135099.26394420792	368651.3719987484	143629.4531043511	210115.57136006432	351071.67718586157	276672.5743336985	157178.23861238614	283708.33423598	147768.8516984051	121731.73871725434	196100.23515472282	152193.53815113657	492810.1205296802	366120.5717133451	215301.64612918158	228307.4107475495	463549.38772383286	522324.0948060843	108296.25308654769	290465.4266580031	128779.39322446665	129736.89169234647	109597.42709814626	149580.4057449206	178653.64904782607	183437.39673102007	87756.79799175635
159558.47343685172	214444.3494642863	131895.3306460927	135099.26394420792	368651.3719987484	142845.133828052	210115.57136006432	351071.67718586157	276672.5743336985	157178.23861238614	283708.33423598	147768.8516984051	121731.73871725434	196100.23515472282	151962.29565574686	492810.1205296802	366120.5717133451	215301.64612918158	228307.4107475495	463549.38772383286	522221.02664853446	108053.87085858024	290261.9104960724	128779.39322446665	129736.89169234647	109597.42709814626	149580.4057449206	178085.01282276603	183437.39673102007	87756.79799175635
159354.36629344802	214444.3494642863	131895.3306460927	135099.26394420792	368300.6261798268	142845.133828052	210115.57136006432	351071.67718586157	275980.52189325105	157178.23861238614	283340.9143244826	147262.65560740035	121731.73871725434	196100.23515472282	151962.29565574686	492810.1205296802	365103.775854239	215301.64612918158	228307.4107475495	462827.1669885716	522221.02664853446	108053.87085858024	290261.9104960724	128779.39322446665	129736.89169234647	109597.42709814626	149580.4057449206	178085.01282276603	183437.39673102007	87756.79799175635
159354.36629344802	214086.4554744645	131895.3306460927	135099.26394420792	368300.6261798268	142845.133828052	210115.57136006432	350799.4531048973	275980.52189325105	157178.23861238614	283340.9143244826	147262.65560740035	121731.73871725434	196100.23515472282	151962.29565574686	492810.1205296802	365103.775854239	214832.83726619164	228307.4107475495	462820.8113491835	522221.02664853446	107992.37863121451	289231.2010741188	128779.39322446665	129736.89169234647	109254.83851043372	149580.4057449206	178085.01282276603	183437.39673102007	87756.79799175635
159354.36629344802	213433.36216062427	131895.3306460927	135099.26394420792	368272.6192781705	142845.133828052	210115.57136006432	350799.4531048973	275980.52189325105	156950.50048051134	283211.2232278676	147262.65560740035	121731.73871725434	196100.23515472282	151962.29565574686	492810.1205296802	365103.775854239	214832.83726619164	228307.4107475495	462820.8113491835	522195.3663013001	107992.37863121451	289231.2010741188	128779.39322446665	129736.89169234647	109254.83851043372	149580.4057449206	178085.01282276603	183437.39673102007	87756.79799175635
159354.36629344802	213433.36216062427	131895.3306460927	135099.26394420792	368110.37082913326	142698.52220822568	210115.57136006432	350799.4531048973	275980.52189325105	156917.09021251326	283211.2232278676	147262.65560740035	121731.73871725434	196100.23515472282	151962.29565574686	492810.1205296802	365103.775854239	214832.83726619164	228307.4107475495	462820.8113491835	522195.3663013001	107992.37863121451	289231.2010741188	128761.00604492635	129736.89169234647	109254.83851043372	149580.4057449206	178085.01282276603	183437.39673102007	87756.79799175635
159354.36629344802	213433.36216062427	131895.3306460927	134740.1804977876	368032.48030786886	141661.966743956	210115.57136006432	350763.5656278048	275980.52189325105	156917.09021251326	283144.4939471515	147262.65560740035	121731.73871725434	196100.23515472282	151962.29565574686	492810.1205296802	365103.775854239	213383.89887684284	228307.4107475495	462819.60780378064	522195.3663013001	107986.60982715213	289231.2010741188	128761.00604492635	129598.23384749757	109254.83851043372	149580.4057449206	177644.56705034582	183437.39673102007	87756.79799175635
159354.36629344802	213433.36216062427	131895.3306460927	134396.33462025027	368032.48030786886	141661.966743956	210115.57136006432	350668.0449361974	275980.52189325105	156917.09021251326	282858.1823091874	146662.85356841184	121731.73871725434	196100.23515472282	151962.29565574686	492810.1205296802	365103.775854239	213383.89887684284	228307.4107475495	462819.60780378064	520847.3188800746	107986.60982715213	289231.2010741188	128761.00604492635	129598.23384749757	109254.83851043372	149580.4057449206	177644.56705034582	183437.39673102007	87756.79799175635
159354.36629344802	213433.36216062427	131895.3306460927	134087.35935263193	368032.48030786886	139488.1294465967	210115.57136006432	350010.2344183112	275980.52189325105	156917.09021251326	281656.803204742	146662.85356841184	121731.73871725434	196100.23515472282	151962.29565574686	492810.1205296802	365103.775854239	213383.89887684284	228307.4107475495	462557.04531257047	520847.3188800746	107986.60982715213	289231.2010741188	128761.00604492635	129598.23384749757	108968.33978715858	149580.4057449206	177644.56705034582	183437.39673102007	87756.79799175635
159162.80968718784	213378.81158134557	131336.2832002383	134087.35935263193	367122.2364500028	136976.82372632035	210115.57136006432	350010.2344183112	275832.52056263044	156791.2543654667	281656.803204742	146662.85356841184	121731.73871725434	196100.23515472282	151962.29565574686	492773.1302370896	364542.0917076539	213383.89887684284	228307.4107475495	462557.04531257047	519518.92446637613	107986.60982715213	289231.2010741188	128761.00604492635	129379.98501810236	108968.33978715858	149580.4057449206	177644.56705034582	183437.39673102007	87756.79799175635
158431.86243899306	212967.67883910623	131336.2832002383	134087.35935263193	367122.2364500028	135216.7620637668	210115.57136006432	350010.2344183112	255045.3032560829	156791.2543654667	281656.803204742	146378.8315190977	121731.73871725434	196100.23515472282	151962.29565574686	492138.8551214802	364542.0917076539	213383.89887684284	228307.4107475495	461976.3574832417	515284.1556229088	107883.74014577946	289231.2010741188	128761.00604492635	129379.98501810236	108968.33978715858	149580.4057449206	177644.56705034582	183437.39673102007	87756.79799175635
158093.37777026946	212967.67883910623	131336.2832002383	133722.90296968713	366889.2465026136	135216.7620637668	209996.31592054723	350010.2344183112	246928.90089656017	156791.2543654667	279845.874270181	146315.30509779416	121731.73871725434	196100.23515472282	151962.29565574686	492138.8551214802	363757.10846499866	213197.57460474764	228307.4107475495	461976.3574832417	515284.1556229088	107767.96298763761	289168.2157397974	128761.00604492635	129379.98501810236	108968.33978715858	149559.65592621855	177316.80032159056	183437.39673102007	87742.64675678537
157889.07983455886	212967.67883910623	131336.2832002383	133722.90296968713	366889.2465026136	135216.7620637668	209723.324592416	349671.1644552175	246928.90089656017	156791.2543654667	279442.7657069929	146315.30509779416	121731.73871725434	196100.23515472282	151962.29565574686	492138.8551214802	363757.10846499866	213197.57460474764	228307.4107475495	461976.3574832417	515213.52391116414	107767.96298763761	289168.2157397974	128761.00604492635	129379.98501810236	108968.33978715858	149559.65592621855	177066.02449499376	183330.51714338953	87742.64675678537
157433.06140530924	212967.67883910623	131336.2832002383	133345.23770009313	366889.2465026136	135216.7620637668	209723.324592416	349671.1644552175	246578.3940547562	156791.2543654667	279442.7657069929	146315.30509779416	121731.73871725434	196100.23515472282	151962.29565574686	492138.8551214802	363721.9931751091	213197.57460474764	228093.54204641312	461612.41252421116	514346.0615581652	107767.96298763761	289011.3832861735	128761.00604492635	129379.98501810236	108968.33978715858	149559.65592621855	177066.02449499376	183050.20891568792	87620.65002162734
157433.06140530924	212967.67883910623	131336.2832002383	132702.06496309716	366889.2465026136	135216.7620637668	209723.324592416	349671.1644552175	246578.3940547562	156752.50565222467	278436.02583969134	146315.30509779416	121731.73871725434	196100.23515472282	151581.16622966185	491905.0543113123	363475.8986900349	213197.57460474764	143013.32876075635	461612.41252421116	514346.0615581652	107767.96298763761	288310.6948517931	128761.00604492635	129379.98501810236	108738.70081421015	149559.65592621855	177066.02449499376	182728.21598042623	87420.86535547425
156686.4775246039	212967.67883910623	131336.2832002383	132702.06496309716	366889.2465026136	135216.7620637668	209310.276628074	349671.1644552175	246578.3940547562	156752.50565222467	277109.98350466514	146315.30509779416	121731.73871725434	195824.65638845108	151209.86194122717	491840.1299739586	363475.8986900349	213197.57460474764	132374.42603065993	460512.81985605846	514346.0615581652	107767.96298763761	288310.6948517931	128761.00604492635	129379.98501810236	108738.70081421015	149559.65592621855	177066.02449499376	182498.03915022794	87420.86535547425
156686.4775246039	212850.9250074471	131336.2832002383	132702.06496309716	366889.2465026136	135216.7620637668	209310.276628074	349671.1644552175	246426.01092148037	156013.00190806232	277109.98350466514	145929.4634130955	121731.73871725434	195824.65638845108	150859.8356965337	491840.1299739586	363465.75375809486	213197.57460474764	131230.17958118353	460512.81985605846	514346.0615581652	107767.96298763761	288310.6948517931	128761.00604492635	129356.8859657171	108738.70081421015	149559.65592621855	176958.1562552469	182298.8521525123	87420.86535547425
156686.4775246039	212850.9250074471	131336.2832002383	132702.06496309716	366889.2465026136	135216.7620637668	209310.276628074	349671.1644552175	246426.01092148037	156013.00190806232	277109.98350466514	145929.4634130955	121731.73871725434	195824.65638845108	150859.8356965337	491798.2214645321	363263.275348924	213197.57460474764	131230.17958118353	458961.3450211766	514346.0615581652	107767.96298763761	288310.6948517931	128564.34843426634	129356.8859657171	108738.70081421015	149559.65592621855	176958.1562552469	181754.35550795204	87420.86535547425
153292.43794165773	212823.99525080423	131336.2832002383	132702.06496309716	366889.2465026136	135216.7620637668	209310.276628074	349671.1644552175	246426.01092148037	156013.00190806232	277097.1882678112	145919.2506325073	121731.73871725434	190743.47019991107	149649.5535639077	491490.59716799296	363263.275348924	213197.57460474764	131230.17958118353	456095.89846638904	514180.5334308592	107767.96298763761	288304.67371029855	128564.34843426634	129356.8859657171	108738.70081421015	149559.65592621855	176958.1562552469	181649.19391689604	87420.86535547425
153292.43794165773	212823.99525080423	131336.2832002383	132702.06496309716	366603.8630718764	135118.76503581007	209310.276628074	349671.1644552175	246426.01092148037	156013.00190806232	276454.7488728251	145919.2506325073	121731.73871725434	189090.96084583458	149649.5535639077	491339.9817752138	363263.275348924	213197.57460474764	131230.17958118353	454094.6349993295	514180.5334308592	107767.96298763761	287942.0092493495	128564.34843426634	129356.8859657171	108738.70081421015	149559.65592621855	176958.1562552469	180738.55448097363	87420.86535547425
153292.43794165773	212823.99525080423	131336.2832002383	132476.8059480146	366603.8630718764	135118.76503581007	209310.276628074	349671.1644552175	246426.01092148037	156013.00190806232	275507.0657422848	145919.2506325073	121686.57244656955	189090.96084583458	149649.5535639077	491339.9817752138	362767.02938994754	213197.57460474764	131121.2221067508	453453.1732513254	513358.49110417033	107767.96298763761	287942.0092493495	128564.34843426634	129356.8859657171	108738.70081421015	149559.65592621855	176345.834495218	179381.08898857865	87420.86535547425
153292.43794165773	212807.6906258008	131336.2832002383	132476.8059480146	366603.8630718764	135118.76503581007	209310.276628074	349671.1644552175	246426.01092148037	156013.00190806232	275238.48894364835	145919.2506325073	121686.57244656955	189090.96084583458	149422.44610172647	491072.2364529899	359536.8544954331	213197.57460474764	131054.63864922442	439717.73098299466	513196.884981548	107767.96298763761	287942.0092493495	128564.34843426634	129356.8859657171	108738.70081421015	149559.65592621855	174864.7621342453	178987.84239894073	87420.86535547425
153292.43794165773	212807.6906258008	131336.2832002383	132476.8059480146	366603.8630718764	134986.42169918635	209310.276628074	349671.1644552175	246426.01092148037	156013.00190806232	274967.5930832031	145768.1697339656	121668.22375497143	189090.96084583458	149422.44610172647	490531.3211532332	357312.1248433447	213153.55099860905	131054.63864922442	419848.6734669601	513196.884981548	107767.96298763761	287942.0092493495	128564.34843426634	129356.8859657171	108738.70081421015	149559.65592621855	173406.07819151308	178987.84239894073	87420.86535547425
153281.9432749494	212613.02229694152	131336.2832002383	132356.03813108552	366603.8630718764	134538.40173236126	209310.276628074	349671.1644552175	244238.25079970685	156013.00190806232	274967.5930832031	145768.1697339656	121601.32116143424	189090.96084583458	149422.44610172647	490308.9989133768	357312.1248433447	213153.55099860905	131054.63864922442	417665.4987300802	512854.0482212469	107767.96298763761	287942.0092493495	128564.34843426634	129356.8859657171	108738.70081421015	149559.65592621855	172767.86063141207	178959.8023406252	87420.86535547425
153191.61243666758	212247.6987866401	131336.2832002383	131534.42152105103	366603.8630718764	134286.63012856565	209280.23996108636	349671.1644552175	242511.38344451337	156013.00190806232	274967.5930832031	145768.1697339656	121601.32116143424	189090.96084583458	149422.44610172647	489749.579978044	357312.1248433447	213153.55099860905	131054.63864922442	417330.8435293953	512854.0482212469	107767.96298763761	287942.0092493495	128564.34843426634	129063.48321708766	108738.70081421015	149513.67388491982	172767.86063141207	178959.8023406252	87368.68704013308
151456.18156891386	212189.08816106268	131336.2832002383	131534.42152105103	366603.8630718764	133967.68075741426	209280.23996108636	349671.1644552175	241724.48707589312	155981.556748102	274967.5930832031	145768.1697339656	121601.32116143424	189090.96084583458	149422.44610172647	489181.4208227571	357279.06958146126	213025.3065170915	130959.9310034744	417330.8435293953	512668.8234530688	107767.96298763761	287942.0092493495	128564.34843426634	129063.48321708766	108738.70081421015	149513.67388491982	172767.86063141207	178672.6367044806	87368.68704013308
151310.47648668452	212189.08816106268	131336.2832002383	131319.08973500945	366603.8630718764	133934.4825652352	208874.10666852148	349671.1644552175	241724.48707589312	155875.19697827543	274967.5930832031	145623.08421624932	121601.32116143424	189090.96084583458	149422.44610172647	489117.32196326175	357279.06958146126	213025.3065170915	130959.9310034744	417169.34885179636	512668.8234530688	107767.96298763761	287942.0092493495	128564.34843426634	129063.48321708766	108738.70081421015	149513.67388491982	172767.86063141207	178672.6367044806	87368.68704013308
150761.5289352971	212189.08816106268	131336.2832002383	131039.14776686896	366603.8630718764	132653.22793337377	208874.10666852148	349116.6444018461	241724.48707589312	155875.19697827543	274967.5930832031	145466.29270555434	121601.32116143424	189090.96084583458	149422.44610172647	489117.32196326175	357142.9390661031	213025.3065170915	130959.9310034744	417169.34885179636	512206.58244952536	107767.96298763761	287942.0092493495	128564.34843426634	129063.48321708766	108738.70081421015	149513.67388491982	172569.81815648687	178672.6367044806	87368.68704013308
150577.8845275631	212189.08816106268	131336.2832002383	131039.14776686896	366603.8630718764	132531.2999210991	208874.10666852148	349116.6444018461	240763.01163384508	155875.19697827543	274967.5930832031	145174.5743949757	121601.32116143424	189090.96084583458	149422.44610172647	488739.25359098497	356759.0341800557	213025.3065170915	130959.9310034744	416906.1071233682	512118.91272731475	107623.47866271954	287942.0092493495	128523.88559815566	129063.48321708766	108630.75960742877	149513.67388491982	172569.81815648687	178672.6367044806	87368.68704013308
150577.8845275631	212189.08816106268	131336.2832002383	131039.14776686896	366603.8630718764	132440.85220151092	208832.247683316	349116.6444018461	240703.47886725795	155875.19697827543	274967.5930832031	145174.5743949757	121601.32116143424	189090.96084583458	149422.44610172647	488739.25359098497	356640.74557782104	213025.3065170915	130959.9310034744	416906.1071233682	511952.4397912494	107623.47866271954	287942.0092493495	128523.88559815566	129063.48321708766	108350.01021079198	149513.67388491982	172569.81815648687	178672.6367044806	87368.68704013308
150577.8845275631	212134.54738094288	131336.2832002383	131039.14776686896	366603.8630718764	132132.12732141395	208832.247683316	349116.6444018461	240207.47309062743	155815.89099909604	274967.5930832031	145174.5743949757	121601.32116143424	189090.96084583458	149280.89754938247	488739.25359098497	356591.6162825099	213025.3065170915	130959.9310034744	416598.09551808634	511952.4397912494	107623.47866271954	287942.0092493495	128468.87551016275	129063.48321708766	108350.01021079198	149513.67388491982	172548.66790160313	178672.6367044806	87368.68704013308
150577.8845275631	212038.86452257758	131336.2832002383	131039.14776686896	366603.8630718764	132132.12732141395	208761.2413718307	348999.0834881373	240158.11332360824	155815.89099909604	274967.5930832031	145174.5743949757	119966.8458696776	189090.96084583458	149280.89754938247	488739.25359098497	356591.6162825099	213025.3065170915	130922.54699261917	416598.09551808634	511524.91745020094	107623.47866271954	287942.0092493495	128468.87551016275	129063.48321708766	108350.01021079198	149219.12786776127	172548.66790160313	178656.1161656643	87368.68704013308
150343.90469140434	211878.67674272807	131336.2832002383	131000.62447942923	366603.8630718764	132132.12732141395	208761.2413718307	348999.0834881373	240158.11332360824	155815.89099909604	274967.5930832031	145017.4689067885	119966.8458696776	189075.98860451856	149230.44768537063	487702.25927997177	356093.7096472166	213025.3065170915	130922.54699261917	416598.09551808634	511524.91745020094	107623.47866271954	287942.0092493495	128468.87551016275	129063.48321708766	108350.01021079198	149219.12786776127	172548.66790160313	178656.1161656643	87368.68704013308
150343.90469140434	211773.11550791233	131336.2832002383	128825.68912471621	366603.8630718764	132132.12732141395	208761.2413718307	348999.0834881373	239544.98838617394	155815.89099909604	274929.6135497201	145017.4689067885	119402.1655171293	189075.98860451856	149169.25222696795	482308.10607947514	356093.7096472166	212951.57111289122	130540.91878559128	416563.44909647794	511524.91745020094	107623.47866271954	287942.0092493495	128468.87551016275	128846.90491944921	108149.27262627226	149219.12786776127	172548.66790160313	178656.1161656643	87368.68704013308
150343.90469140434	211425.2422018591	131336.2832002383	127851.53291273682	366603.8630718764	132037.2987143713	208749.4691879871	348999.0834881373	239544.98838617394	155815.89099909604	274929.6135497201	145017.4689067885	119380.5674041111	189075.98860451856	149088.10635468017	479767.37012116355	356093.7096472166	212330.8207040975	130540.91878559128	416313.9120926244	511524.91745020094	107623.47866271954	287942.0092493495	128468.87551016275	128846.90491944921	108149.27262627226	149108.84815296612	172289.52644406346	178656.1161656643	87368.68704013308
150343.90469140434	211354.89027467257	131336.2832002383	127768.5599443063	366520.9021220231	131948.5657681147	208728.68669031106	348999.0834881373	239544.98838617394	155815.89099909604	274929.6135497201	145017.4689067885	119380.5674041111	188604.81153157158	149088.10635468017	479767.37012116355	355539.41054414806	212330.8207040975	130540.91878559128	416096.0650981515	511524.91745020094	107623.47866271954	287942.0092493495	128468.87551016275	128731.73123497996	108124.87092340682	149108.84815296612	172289.52644406346	178656.1161656643	87368.68704013308
150343.90469140434	208608.52734835088	131336.2832002383	127722.49715708436	366520.9021220231	131948.5657681147	208569.99885769445	348999.0834881373	239544.98838617394	155815.89099909604	274929.6135497201	144867.07764507286	119366.35283539865	188564.49490708596	148932.2242273835	479245.2309860112	354424.6728336417	212330.8207040975	130540.91878559128	416096.0650981515	511446.1079410158	107623.47866271954	287942.0092493495	128468.87551016275	128358.84669227718	108124.87092340682	149108.84815296612	172289.52644406346	178656.1161656643	87308.50931706163
150250.35813536256	208608.52734835088	131096.0646178653	127368.27377495982	362543.318840118	131717.1130742364	208569.99885769445	348999.0834881373	239544.98838617394	155815.89099909604	274901.018660854	144746.02607434813	118691.79553392947	188487.96646529416	148932.2242273835	479245.2309860112	354424.6728336417	212330.8207040975	130540.91878559128	416096.0650981515	510862.54269069247	107623.47866271954	287942.0092493495	128468.87551016275	128290.7774698415	108052.54207168028	149108.84815296612	172289.52644406346	178656.1161656643	87308.50931706163
150250.35813536256	208177.76530148968	131096.0646178653	127368.27377495982	361947.18035507825	131717.1130742364	208335.80711312694	348880.081790447	239544.98838617394	155815.89099909604	274638.6874302673	144694.1670560129	118691.79553392947	188487.96646529416	148932.2242273835	479245.2309860112	354381.6380786522	212224.07341149484	130066.36608379193	416096.0650981515	510656.412376844	107532.49332690955	287942.0092493495	128465.04158804932	128290.7774698415	106371.08606304054	149108.84815296612	172078.245299368	178656.1161656643	87308.50931706163
150089.45074694138	207883.17026637186	131096.0646178653	127368.27377495982	361673.9277260939	130809.51845131183	208335.80711312694	348372.7385793593	239544.98838617394	155815.89099909604	274638.6874302673	144694.1670560129	118691.79553392947	188487.96646529416	148932.2242273835	479245.2309860112	354381.6380786522	212021.20107028994	130066.36608379193	415947.44216613827	510656.412376844	107532.49332690955	287942.0092493495	128465.04158804932	128290.7774698415	102846.9780032504	149002.98111175702	172078.245299368	178656.1161656643	87308.50931706163
150089.45074694138	207883.17026637186	131096.0646178653	127368.27377495982	361637.51158040017	129725.71243093029	208335.80711312694	348372.7385793593	239544.98838617394	155815.89099909604	274580.83993282105	144277.44309620358	118417.11526483236	188487.96646529416	148932.2242273835	478983.4816549063	354381.6380786522	212021.20107028994	130066.36608379193	415784.3791682914	510514.20499725174	107532.49332690955	287571.2883403118	128465.04158804932	128290.7774698415	102531.67468603746	149002.98111175702	172021.7151425344	178656.1161656643	87308.50931706163
150041.42411477517	207883.17026637186	130920.19876729921	127368.27377495982	361299.69229770155	129725.71243093029	208335.80711312694	348273.06150189205	239544.98838617394	155815.89099909604	274580.83993282105	144255.43984989778	118415.76247148735	188487.96646529416	148880.98876968984	478641.05564688623	354381.6380786522	211899.24626374402	130066.36608379193	415784.3791682914	510171.7505070337	107476.95255000095	287494.1730495101	128465.04158804932	128198.81310496772	102393.35706337685	149002.98111175702	172021.7151425344	178546.2216427057	87308.50931706163
149819.60168765133	207865.88129536633	130896.44692731385	127368.27377495982	361299.69229770155	129195.96953444438	208273.23957278518	348273.06150189205	239544.98838617394	155815.89099909604	274179.2684821903	144255.43984989778	118415.76247148735	188487.96646529416	148839.8349861319	478595.87028964754	354381.6380786522	211899.24626374402	130049.98012530728	415165.80694568466	510171.7505070337	107476.95255000095	287261.9860727576	128465.04158804932	128198.81310496772	102295.9344207085	149002.98111175702	172021.7151425344	178510.92104678365	87308.50931706163
149728.01656625763	207865.88129536633	130896.44692731385	127368.27377495982	361299.69229770155	129159.96637819392	208273.23957278518	348192.05754368077	239544.98838617394	155815.89099909604	274179.2684821903	144255.43984989778	118415.76247148735	188487.96646529416	148839.8349861319	478595.87028964754	353871.8348183781	211899.24626374402	130049.98012530728	414727.52070293896	509982.20192770695	107476.95255000095	286839.32462679176	128441.43430117916	128094.96542617647	102233.04897032068	148983.67035800483	171676.30469064458	178510.92104678365	87308.50931706163
149728.01656625763	207666.81647320016	130827.353622717	127272.63423452683	361100.74639211205	129159.96637819392	208179.2326597317	347912.02456565044	239437.3046270503	155815.89099909604	274179.2684821903	144255.43984989778	118356.45683176501	188369.4618264653	148839.8349861319	478070.0222421662	353871.8348183781	211899.24626374402	129570.40647037592	409975.75520757405	509982.20192770695	107476.95255000095	286740.80926213687	128441.43430117916	128094.96542617647	102233.04897032068	148863.86885087585	171676.30469064458	178510.92104678365	87308.50931706163
149561.29389152897	207458.42061212432	130779.95625054155	127205.95016688896	360990.96302998945	129083.29903090314	208179.2326597317	347903.0465214655	239437.3046270503	155815.89099909604	274162.68505845824	144062.86448867017	117979.65762781014	188369.4618264653	148839.8349861319	477779.6320327719	353788.26700153004	211899.24626374402	128195.59212572627	409821.821619813	509907.1279315417	107476.95255000095	286492.9712775876	128441.43430117916	128094.96542617647	101519.11164733494	148737.71741438794	171676.30469064458	178182.34098344055	87308.50931706163
149301.75896175395	207458.42061212432	130779.95625054155	127205.95016688896	360990.96302998945	128643.27607487659	208179.2326597317	347691.53337106673	239437.3046270503	155815.89099909604	273962.46500473405	143991.14273648252	117979.65762781014	188369.4618264653	148839.8349861319	477779.6320327719	353788.26700153004	211899.24626374402	127961.4380007185	409675.0237112187	509883.0414452044	107476.95255000095	286492.9712775876	128441.43430117916	128094.96542617647	101270.6274210128	148737.71741438794	171676.30469064458	178182.34098344055	87308.50931706163
149293.13406865194	207458.42061212432	130779.95625054155	127205.95016688896	360990.96302998945	128162.18910942857	208179.2326597317	347596.4245894475	239437.3046270503	155815.89099909604	273962.46500473405	143991.14273648252	117979.65762781014	188255.69769952682	148839.8349861319	477733.18941392296	353788.26700153004	211899.24626374402	127753.29986261735	409245.047105292	509216.9428057417	107476.95255000095	286475.97082224843	128441.43430117916	128094.96542617647	101270.6274210128	148702.8682628659	171676.30469064458	178182.34098344055	87308.50931706163
149293.13406865194	207458.42061212432	130763.73275251163	127205.95016688896	360990.96302998945	127893.96670434743	208179.2326597317	347579.5524292543	239437.3046270503	155815.89099909604	273762.38266392064	143991.14273648252	117979.65762781014	188255.69769952682	148745.39279813907	477711.222617542	353737.1967310973	211899.24626374402	127753.29986261735	409245.047105292	509093.05238109943	107476.95255000095	286475.97082224843	128417.26519317314	128094.96542617647	101270.6274210128	148702.8682628659	171676.30469064458	178182.34098344055	87287.23234783053
149293.13406865194	207396.65860832328	130593.50922709	127205.95016688896	360904.1007860707	127893.96670434743	208179.2326597317	347400.35591920454	239437.3046270503	155732.52432423132	273623.84449599194	143991.14273648252	117979.65762781014	188178.68186669465	148745.39279813907	477711.222617542	353478.0839366947	211899.24626374402	127693.2324810906	409099.5438150528	509093.05238109943	107476.95255000095	286475.97082224843	128322.96452684667	128094.96542617647	101270.6274210128	148615.10225496808	171613.56055763926	178134.01227871707	87287.23234783053
149293.13406865194	207396.65860832328	130593.50922709	127128.4303077859	360904.1007860707	127893.96670434743	208179.2326597317	347400.35591920454	239437.3046270503	155732.52432423132	273183.0242928575	143991.14273648252	117979.65762781014	188032.76880416874	148745.39279813907	477303.91910277004	353478.0839366947	211899.24626374402	127693.2324810906	408949.2598777067	508756.64417528734	107432.75160461474	286351.80910369474	128125.16387949056	128092.88184725597	101270.6274210128	148592.29222036083	171613.56055763926	178134.01227871707	87287.23234783053
149293.13406865194	207396.65860832328	130593.50922709	127103.16989002508	360904.1007860707	127893.96670434743	208179.2326597317	347400.35591920454	239437.3046270503	155597.60937632376	273183.0242928575	143991.14273648252	117979.65762781014	188007.13723858033	148745.39279813907	477303.91910277004	353478.0839366947	211899.24626374402	127599.35876428387	405636.11984232976	508746.7543183317	107432.75160461474	286351.80910369474	128125.16387949056	128092.88184725597	101270.6274210128	148488.93528811214	171613.56055763926	178134.01227871707	87287.23234783053
149263.08340842242	207350.06793816804	130593.50922709	127103.16989002508	360904.1007860707	127749.70835504615	208179.2326597317	345890.0835055169	239437.3046270503	155597.60937632376	273183.0242928575	143991.14273648252	117979.65762781014	187858.24737016778	148745.39279813907	477303.91910277004	353478.0839366947	211742.52528802012	127524.47887920082	405086.63343804854	508713.4301062036	107399.37423013811	286134.87624225527	128125.16387949056	128092.88184725597	101270.6274210128	148488.93528811214	171613.56055763926	178134.01227871707	87287.23234783053
148973.76993667395	207350.06793816804	130593.50922709	127103.16989002508	360841.608506152	127681.51595653148	208179.2326597317	344106.22709346	239437.3046270503	155597.60937632376	272850.16005402297	143877.9862042854	117952.88785423854	187858.24737016778	148745.39279813907	477303.91910277004	353385.09431104874	211742.52528802012	127524.47887920082	405086.63343804854	508690.5280465386	107399.37423013811	286134.87624225527	128125.16387949056	128092.88184725597	101270.6274210128	148411.72520791998	171613.56055763926	177954.50188614603	87287.23234783053
148790.49069694817	207350.06793816804	130458.02583081364	127103.16989002508	360841.608506152	127681.51595653148	207869.54536034164	343564.3314626006	239437.3046270503	155597.60937632376	272356.6087959164	143745.9798478208	117890.76966341394	187858.24737016778	148472.14204724625	477011.4901048281	353327.3871956437	211563.42363115613	127386.79754039725	404864.33122594445	507518.57915852626	107399.37423013811	285932.6493684278	128125.16387949056	128092.88184725597	101179.37505834001	148411.72520791998	171553.3626927325	177919.41522211774	87287.23234783053
148553.87378024575	207350.06793816804	130447.61811294874	127069.98737229417	360617.75097966735	126953.71583286447	207869.54536034164	343564.3314626006	239333.2012733134	155525.2854023061	272356.6087959164	143592.6060031348	117890.76966341394	187824.42332901043	148407.4455779226	477011.4901048281	353327.3871956437	211563.42363115613	127254.80600778635	404772.32616391784	507518.57915852626	107399.37423013811	285932.6493684278	128125.16387949056	128092.88184725597	101179.37505834001	148411.72520791998	171511.67703769897	177919.41522211774	87287.23234783053
148553.87378024575	207350.06793816804	130447.61811294874	127069.98737229417	360617.75097966735	126517.24702806797	207869.54536034164	343137.22158493113	239333.2012733134	155525.2854023061	272356.6087959164	143592.6060031348	117890.76966341394	187771.94611830366	148105.88105417998	477011.4901048281	353327.3871956437	211563.42363115613	127024.48679597629	404607.5534371576	507518.57915852626	107399.37423013811	285932.6493684278	128125.16387949056	128092.88184725597	101080.16459498578	148387.4604571528	171434.2493851505	177919.41522211774	87287.23234783053
148553.87378024575	207350.06793816804	130320.5984053735	126934.86382301428	360544.257500624	126361.69461177202	207869.54536034164	342693.5748598586	239333.2012733134	155525.2854023061	272323.5298085065	143592.6060031348	117890.76966341394	187690.3200265268	148105.88105417998	476833.41711745237	353327.3871956437	211563.42363115613	126921.32801542153	404607.5534371576	507518.57915852626	107399.37423013811	285626.1220673432	128125.16387949056	128092.88184725597	100778.6042732565	148330.19332799525	171434.2493851505	177871.05341690045	87287.23234783053
148269.86793496343	207350.06793816804	130320.5984053735	126842.06516652224	360544.257500624	126361.69461177202	207600.2728183033	342559.89202877233	239285.74927362183	155525.2854023061	272323.5298085065	143504.06072085488	117890.76966341394	187517.67910791334	147986.00892248916	476640.6428978562	353230.6208300362	211563.42363115613	126921.32801542153	404523.8496435631	507518.57915852626	107399.37423013811	285420.9682776169	128125.16387949056	128092.88184725597	100778.6042732565	148286.68599746653	171434.2493851505	177868.90850299216	87287.23234783053
148269.86793496343	207350.06793816804	130153.06678353669	126619.99713249736	360178.5459409293	126044.45086807078	207600.2728183033	342559.89202877233	239148.5305281829	155525.2854023061	272128.45084778796	143504.06072085488	117890.76966341394	187465.98545477286	147986.00892248916	476640.6428978562	353230.6208300362	211563.42363115613	126752.17374854095	404250.73066971364	507518.57915852626	107348.31048443525	281179.4982362235	128125.16387949056	128092.88184725597	100649.67396350103	148286.68599746653	171329.34542843502	177868.90850299216	87270.74633248316
148269.86793496343	207350.06793816804	130009.78226243722	126475.70538074277	360178.5459409293	126044.45086807078	207460.2319174747	342380.18000895926	239123.7942970829	155525.2854023061	271948.01763572893	143504.06072085488	117890.76966341394	187465.98545477286	147986.00892248916	476320.1781720596	353139.7981667536	211563.42363115613	126544.03761288626	404242.7610155754	507484.8992518832	107348.31048443525	280394.55644090363	128125.16387949056	128092.88184725597	100649.67396350103	148067.3869649555	171259.63065376377	177640.50429167817	87270.74633248316
148173.53265302145	207350.06793816804	130009.78226243722	126159.83857220609	360178.5459409293	126044.45086807078	207460.2319174747	342380.18000895926	239123.7942970829	155509.23093977064	271948.01763572893	143504.06072085488	117890.76966341394	187465.98545477286	147986.00892248916	476320.1781720596	353139.7981667536	211528.59650409897	126495.35986154008	403990.0424204396	507465.2471223347	107348.31048443525	280177.43731433025	128103.68451516963	128084.0302403801	100649.67396350103	148067.3869649555	171259.63065376377	177552.89045988367	87270.74633248316
148173.53265302145	207350.06793816804	129883.64159868889	126159.83857220609	360178.5459409293	126017.23395339512	207460.2319174747	342380.18000895926	239123.7942970829	155509.23093977064	271948.01763572893	143462.04637929605	117890.76966341394	187465.98545477286	147986.00892248916	476320.1781720596	353139.7981667536	211413.76163707368	126449.15581050522	403861.45994612883	507465.2471223347	107348.31048443525	279960.1650479702	128103.68451516963	128084.0302403801	100649.67396350103	148067.3869649555	171259.63065376377	177552.89045988367	87270.74633248316
148173.53265302145	207350.06793816804	129849.07699803298	126155.83262736506	360151.6131229626	125922.41808080004	207460.2319174747	342380.18000895926	239123.7942970829	155509.23093977064	271897.006413541	143451.16868664182	117890.76966341394	187465.98545477286	147986.00892248916	476177.03284512914	352893.77778547583	211368.79771168355	126369.12172447462	403794.61219418544	505191.236664668	107348.31048443525	279843.2298494378	128103.68451516963	128084.0302403801	100649.67396350103	147986.93625402168	171229.3175078936	177552.89045988367	87270.74633248316
148173.53265302145	207315.52530197732	129849.07699803298	126155.83262736506	359988.3496794193	125799.50232652105	207460.2319174747	342368.89035947225	239015.20671122396	155412.94853679903	271897.006413541	143451.16868664182	117890.76966341394	187465.98545477286	147986.00892248916	476138.461759288	352803.68241543893	211368.79771168355	126369.12172447462	403794.61219418544	497232.16275571915	107348.31048443525	279843.2298494378	128103.68451516963	128084.0302403801	100649.67396350103	147986.93625402168	171224.37777636512	177552.89045988367	87261.05025314123
148099.15708150112	207253.23198563472	129849.07699803298	126152.65752588381	359960.3995591629	125799.50232652105	207460.2319174747	342320.0129191524	239015.20671122396	155412.94853679903	271897.006413541	143451.16868664182	117841.83354144212	187465.98545477286	147986.00892248916	476026.77612795535	352803.68241543893	211252.5585470561	126304.28236732917	403778.85156509565	496587.5672769452	107348.31048443525	279562.31083074014	128103.68451516963	128084.0302403801	100649.67396350103	147885.22032656948	171224.37777636512	177552.89045988367	87261.05025314123
148099.15708150112	207253.23198563472	129707.69119008673	126072.52519960116	359924.249714119	125669.26568984114	207197.24557668914	342295.14106190705	239015.20671122396	155412.94853679903	271712.4563143549	143451.16868664182	117841.83354144212	187465.98545477286	147986.00892248916	475873.39678358834	352755.2234321216	211252.5585470561	126113.42436253832	403652.5431883541	496345.37382013124	107348.31048443525	279308.5710735854	128103.68451516963	128084.0302403801	100598.27433677728	147771.39744316338	171224.37777636512	177552.89045988367	87261.05025314123
148099.15708150112	207253.23198563472	129707.69119008673	126041.08906928578	359843.5302269302	125448.75675076274	207135.84564491434	342295.14106190705	238965.4495307461	155412.94853679903	271712.4563143549	143391.32368133048	117841.83354144212	187423.32850739828	147986.00892248916	475873.39678358834	352599.0457319546	211252.5585470561	126058.6260525801	403592.1648545482	496330.3401007198	107348.31048443525	279248.5549809778	128103.68451516963	128084.0302403801	100598.27433677728	147734.30095356028	171057.4937640279	177400.04073785405	87261.05025314123
148099.15708150112	207253.23198563472	129656.68846278713	126041.08906928578	359647.8696322222	125448.75675076274	207099.89272025754	342295.14106190705	238965.4495307461	155410.727491666	271712.4563143549	143391.32368133048	117841.83354144212	187026.45570244672	147986.00892248916	475873.39678358834	352409.0077010029	211238.03528923204	125822.4085006907	403592.1648545482	495988.03797453665	107308.7476343822	279248.5549809778	128103.68451516963	128084.0302403801	100598.27433677728	147679.20928301918	171057.4937640279	177339.61605306805	87261.05025314123
147955.19568180604	207181.42431400556	129622.04166432885	126041.08906928578	359400.84563001	125405.87243806363	207081.8053794112	342074.4853173567	238965.4495307461	155410.727491666	271712.4563143549	143391.32368133048	117841.83354144212	186948.18655584828	147986.00892248916	475797.9695783436	351937.1904231503	211232.00254241642	125776.66122494069	403592.1648545482	495868.5248713971	107264.58583260742	279006.4073742621	128103.68451516963	128084.0302403801	100523.75888567507	147513.18447340434	171057.4937640279	177178.33019297873	87261.05025314123
147910.8037193162	207081.59383990255	129622.04166432885	126041.08906928578	359354.5012383493	125336.6157509148	207081.8053794112	342074.4853173567	238965.4495307461	155410.727491666	271700.67557784164	143391.32368133048	117841.83354144212	186948.18655584828	147986.00892248916	475797.9695783436	351934.51649459713	211044.57177820333	125776.66122494069	403479.4976403731	495669.60485784727	107264.58583260742	278946.9119165384	128103.68451516963	128084.0302403801	100523.75888567507	147484.65393815027	171057.4937640279	177115.06409910164	87234.21206867982
147749.98175306874	206336.69210637372	129622.04166432885	125974.7821593643	359314.8056507997	125079.19642496994	207081.8053794112	342028.2215544043	238965.4495307461	154894.95438194973	271352.6133208184	143331.20085905187	117841.83354144212	186948.18655584828	147986.00892248916	475797.9695783436	351685.078943006	211044.57177820333	125776.66122494069	403479.4976403731	495566.9970591412	107261.37415991434	278713.83733499056	128103.68451516963	127958.43610500374	100500.83955290103	147414.4778858749	171057.4937640279	177115.06409910164	87188.09498189358
147645.8786243999	206233.57948078416	129601.67849834413	125974.7821593643	359105.6584274848	125079.19642496994	206969.71124936713	342028.2215544043	238926.0309735531	153855.45187968	271235.5482146318	143331.20085905187	117841.83354144212	186948.18655584828	147986.00892248916	475664.7966984387	351685.078943006	211039.65395955511	124992.01295423349	402820.15559042554	495256.74856173445	107166.82808385906	278534.411089465	128103.68451516963	127958.43610500374	100500.83955290103	147394.35537422367	171057.4937640279	177115.06409910164	87188.09498189358
147645.8786243999	206233.57948078416	129560.54366673128	125974.7821593643	359105.6584274848	125079.19642496994	206842.91001146424	342028.2215544043	238686.90089620254	153855.42379649813	271235.5482146318	143331.20085905187	117841.83354144212	186948.18655584828	147986.00892248916	475444.0597380803	351538.58613059786	210945.42435498058	124670.37986300027	402820.15559042554	495168.4761711883	107151.60228513372	278476.17830510455	128103.68451516963	127958.43610500374	100427.55383064273	147355.90926459193	171057.4937640279	177086.6446650327	87188.09498189358
147645.8786243999	206176.84667319877	129512.5664964757	125743.63778254134	359004.6571529549	118548.22195445064	206842.91001146424	341932.98260062677	238608.06672124457	153731.16115762727	271232.4684263472	143331.20085905187	117823.64788486305	186697.20304107876	147937.7779292686	475444.0597380803	350715.0712942391	210935.1773906923	124546.90307960873	399174.4665756675	495152.678473416	107151.60228513372	278401.99218529713	128090.32790877661	127958.43610500374	100418.26606382844	147300.01045330107	171057.4937640279	177080.10728803766	87188.09498189358
147645.8786243999	205934.92761991257	129512.5664964757	125730.05073505397	359004.6571529549	118365.93892658278	206841.32984149177	341924.10504704225	238503.72354747943	153479.52862842582	271164.1555013403	143322.3610068306	117823.64788486305	186697.20304107876	147937.7779292686	475325.18391050835	349451.3325986395	210903.62768768173	124530.15811499153	396435.54643408104	495126.861046674	107151.60228513372	278267.632861348	128090.32790877661	127958.43610500374	100418.26606382844	147300.01045330107	171057.4937640279	175456.09856241947	87188.09498189358
147645.8786243999	205642.13558937018	129512.5664964757	125457.69405747979	358961.0925358354	117925.04483012756	206802.04484981613	341785.07752794743	238503.72354747943	153479.52862842582	270853.80126815266	143109.50352634297	117822.3777699761	186697.20304107876	147937.7779292686	475170.17246962705	349410.1057721585	210860.70526986878	124388.28707528686	396240.2368478254	495023.90713761025	107151.60228513372	278267.632861348	128090.32790877661	127958.43610500374	100416.61119804675	147240.72098461058	170969.6121894993	174608.51496519393	87188.09498189358
147645.8786243999	205642.13558937018	129512.5664964757	125457.69405747979	358831.89531387674	117890.163925593	206802.04484981613	341785.07752794743	238456.8336522676	153466.66920018126	270853.80126815266	143109.50352634297	117822.3777699761	186697.20304107876	147937.7779292686	475156.07276675873	348930.80108785635	210700.37951267097	124388.28707528686	396162.1046858928	495023.90713761025	107151.60228513372	278189.98976551526	128090.32790877661	127949.18406521076	100416.61119804675	147167.98036155768	170969.6121894993	174323.8389266057	87168.81642068185
147645.8786243999	205642.13558937018	129512.5664964757	125457.5546248514	358655.8527242275	117890.163925593	206666.43784019814	341670.1881763238	238395.0093733502	153452.83740939957	270722.03010335227	143057.7046023045	117822.3777699761	186697.20304107876	147937.7779292686	475065.02797408507	348907.0760980535	210700.37951267097	124388.28707528686	396106.4922630787	494994.51265550725	107151.60228513372	278189.98976551526	128090.32790877661	127894.16629933119	100348.20054474952	147167.98036155768	170969.6121894993	174323.8389266057	87168.81642068185
147616.9042221182	205529.710796918	129512.5664964757	125385.94253717738	358449.1243887203	117890.163925593	206523.94911077718	341669.0215512409	238326.28263551721	153295.06202749282	270660.403985897	143057.7046023045	117822.3777699761	186697.20304107876	147933.8243494539	474774.18848924397	348634.6032502693	210700.37951267097	124344.72877991144	396106.4922630787	494756.3807754449	107135.56006116	278151.7694791803	128090.32790877661	127894.16629933119	100289.12639224065	147139.37230843917	170969.6121894993	174323.8389266057	87168.81642068185
147616.9042221182	205529.710796918	129452.15814454173	125385.94253717738	358354.5906787728	117890.163925593	206461.58651686407	341491.08327936684	238221.71335024977	153223.85874470157	270660.403985897	143029.2675714206	117822.3777699761	186697.20304107876	147933.8243494539	474736.9201542351	348634.6032502693	210582.2583973449	124300.15144948788	395983.96782350505	494756.3807754449	107135.56006116	277988.86641285743	128090.32790877661	127894.16629933119	100265.58837228508	147139.37230843917	170916.43165622748	174323.8389266057	87168.81642068185
147616.9042221182	205529.710796918	129452.15814454173	125209.17977603218	358184.9836204639	117671.55795210558	206097.74101575912	341491.08327936684	238069.37049864896	153223.85874470157	270544.70630052726	143005.50352275925	117822.3777699761	186671.9438118476	147933.8243494539	474736.9201542351	348615.9172508596	210483.30342741497	124270.4386048295	395983.96782350505	494579.36005492706	107126.67474525387	277940.5742822039	128090.32790877661	127846.81736096159	100265.58837228508	147097.8863203046	170916.43165622748	174196.40459300522	87168.81642068185
147616.9042221182	205484.88274541977	129410.18190379412	125160.62521457333	358101.7405659894	117604.93911776025	206070.50484832152	341491.08327936684	238005.1378631105	153169.33468135912	270539.6611696697	143005.50352275925	117773.64563505306	186671.29588968886	147899.2624712369	474643.4578050062	348615.9172508596	210446.95785478572	124270.4386048295	395964.1457212385	494567.3918448051	107124.9644369698	277940.5742822039	128090.32790877661	127843.23201583938	100265.58837228508	147078.78465309925	170916.43165622748	174136.61507939568	87168.81642068185
147616.9042221182	205451.97138289182	129307.65999980077	125160.62521457333	358101.7405659894	117421.91095014612	206070.50484832152	341491.08327936684	237907.0450999758	153169.33468135912	270217.7089732952	143005.50352275925	117773.64563505306	186671.29588968886	147888.0613258408	474412.60128620104	343094.4119533984	210446.95785478572	124270.4386048295	395964.1457212385	494505.86197847145	107100.1853306609	277878.4278823271	128090.32790877661	127843.23201583938	100265.58837228508	147059.03352731123	170913.28445354023	174136.61507939568	87168.81642068185
147577.03884586337	205331.56114927435	129188.47119527403	124971.80133032842	358049.44939730526	117355.77819607597	206070.50484832152	341332.237886556	237907.0450999758	153161.43616437685	270207.27271208254	143005.50352275925	117751.29561283712	186671.29588968886	147806.52743778564	474412.60128620104	342310.5286232627	210409.36633898504	123969.53576669544	395832.80831540487	494505.86197847145	107100.1853306609	277801.11594356544	128090.32790877661	127838.350086242	100265.58837228508	147022.7744554496	170913.28445354023	174132.9790746407	87168.81642068185
147577.03884586337	205243.7102088084	129188.47119527403	124913.90355209948	357892.65375435236	117340.1302004788	206070.50484832152	341240.83975170134	237858.23455600068	153133.69467483432	270040.46437888866	143005.50352275925	117746.28299544909	186618.31433694216	147806.52743778564	474361.473690173	342163.8630387279	210409.36633898504	123131.8154265421	395804.49665460037	494505.86197847145	107100.1853306609	276126.4610380077	128090.32790877661	127795.51457798938	100211.38687372679	147022.7744554496	170913.28445354023	173952.0206400476	87168.81642068185
147577.03884586337	205221.25843155762	129117.84710195356	124825.34337192081	357772.77831859596	117070.34231399061	205982.58600630413	341205.9790163813	237855.7047437795	153133.69467483432	269942.0902826812	142985.34396348594	117675.01463621251	186538.52531002148	147795.3434017294	474284.7190765641	341967.8378673201	210356.94305318597	122986.71204107688	395687.9126214823	494394.9069927918	107098.40800383287	276063.1307298753	128090.32790877661	127792.0890664123	100179.33247950167	147022.7744554496	170913.28445354023	173793.37241899598	87168.81642068185
147433.54097445094	204901.10727919312	129117.84710195356	124781.9539475731	357732.75114130386	116917.34819861499	205924.1643647488	341090.6532365586	237843.43090756546	153133.50900917125	269758.9680681716	142985.34396348594	117654.57097207208	186495.05171917923	147776.71697121576	474004.6618621048	341959.29355584405	210285.8988698615	122950.65682634589	395570.75615991495	494394.9069927918	107020.79027161545	276023.60620754346	128059.1378053185	127792.0890664123	100134.82101231664	146980.5942587093	170913.28445354023	173443.9138760987	87164.23448774344
147416.08671100356	204888.9883066942	129099.93855090922	124781.9539475731	357541.5177066907	116800.57282546641	205920.0423091129	340785.8700505563	237843.43090756546	152984.27566873055	269610.8818285299	142950.60851271602	117654.57097207208	186495.05171917923	147776.71697121576	474004.6618621048	341895.637323501	210232.8248394954	122936.38304232684	395548.7033312546	494282.63162867725	106935.99923151356	275912.7205239951	128059.1378053185	127712.7496079923	100134.37115139069	146950.763904099	170865.05621171853	173440.10187773313	87164.23448774344
147358.3481182428	204606.63430090688	129049.53719225654	124721.84720712075	357509.71932289633	116747.26675336884	205855.34070246885	340602.4590018954	237834.04676069625	152967.08734820414	269421.37472165236	142950.60851271602	117654.57097207208	186231.481272899	147776.71697121576	473910.88712071464	341895.637323501	210154.76768036018	122867.10663852995	395548.7033312546	494171.3131176767	106935.99923151356	275875.7376045115	128033.60166494553	127652.58914761264	100134.37115139069	146911.01857306957	170850.2647908592	173389.7917875822	87164.23448774344
147252.59375873156	204572.04365318772	129002.52709601069	124721.84720712075	357462.12494131585	116647.94262470181	205855.34070246885	340602.4590018954	237706.308209911	152967.08734820414	269413.7041637945	142942.46861080267	117654.57097207208	186048.62987793083	147748.67154321037	473885.6358731572	341877.9142993094	210120.98995479627	122807.6644270809	395307.5108092058	494171.3131176767	106934.1516635948	275859.7233750879	128033.60166494553	127642.33860404397	100099.9302594872	146911.01857306957	170813.16068362386	173375.30891145315	87137.86993030905
147239.6513785579	204514.41706841893	129002.52709601069	122074.28422183418	357250.4977247349	116574.07810465326	205799.15337259913	340508.3152666764	237667.41796109796	152967.08734820414	269358.17265162594	142942.46861080267	117654.57097207208	186034.44343063823	147748.67154321037	473802.14843649545	341768.01660517964	210070.38700505538	122702.70625961258	395198.493563133	494170.2680774938	106900.75244927946	275809.2315510082	128033.60166494553	127642.33860404397	100099.9302594872	146881.5374740443	170710.5253149427	173375.30891145315	87137.86993030905
147170.40836554964	204514.41706841893	129002.52709601069	122074.28422183418	357250.4977247349	116515.64112494099	205799.15337259913	340507.92480422073	237447.45263600725	152967.08734820414	269276.52827434975	142942.46861080267	117654.57097207208	185958.00278593434	147716.21758046906	473699.4980596386	341661.57202275115	210070.38700505538	122557.7025251486	395198.493563133	493299.04211354314	106883.71544036717	275682.09575742093	128020.85498281439	127578.54725299521	100041.11789676643	146881.5374740443	170710.5253149427	173279.04543667097	87137.86993030905
147170.40836554964	204506.9037854739	129002.52709601069	122074.28422183418	357160.5346006184	116474.80611088009	205789.3506470572	340328.0548374539	236361.08253775124	152967.08734820414	269116.1023753269	142941.20310517726	117654.57097207208	185958.00278593434	147668.38505822493	473660.67164954817	341603.1867695175	210033.42315893195	122538.97747618964	395090.4673187217	492658.59639966744	106860.98888746586	275530.9701722898	128014.12069786461	127495.25375732163	100023.38898955689	146805.29243565485	170710.5253149427	165357.58413083816	87137.86993030905
147083.4687061257	204506.9037854739	128985.73703119789	122051.10925621097	357160.5346006184	116392.39983299827	205637.55427442933	340328.0548374539	236101.72438739822	152967.08734820414	268921.3672754943	142941.20310517726	117605.59063391015	185905.10794694247	147529.63355910018	473497.63866910734	341449.7283685114	209973.89111358245	122538.97747618964	395090.4673187217	492643.6623706137	106860.98888746586	275405.94142333546	128014.12069786461	127474.50769847658	100023.38898955689	146720.41077844295	170709.74232675706	164950.33544901677	87118.630675666
147014.20799013606	204490.16474329372	128985.73703119789	122025.77371421567	357160.5346006184	116304.03963666155	205631.83797106	340328.0548374539	236046.6310459205	152940.53884398603	268896.5929647426	142941.20310517726	117605.59063391015	185899.9534704079	147515.33723090787	473270.2371866639	341449.02536880993	209939.7264141329	122538.97747618964	394913.66731223435	492567.00709223707	106860.98888746586	275296.2683720848	127972.11288316252	127450.62442438718	100023.38898955689	146720.41077844295	170680.2745049016	163814.3463239703	87118.630675666
146983.7344523641	203621.03437708	128905.27426496525	121938.73894192482	357128.22701432515	116222.652996815	205487.46760545872	340253.20262590627	236046.6310459205	152931.8026119764	268816.76575544855	142927.91995833366	117594.98877329196	185896.4024237399	147472.54368784552	473260.92477819236	341394.48706279515	209898.52065738547	122524.16031381434	394786.842146265	492537.62651136424	106860.98888746586	275117.1959408955	127972.11288316252	127450.62442438718	100023.38898955689	146686.4716122258	170680.2745049016	163720.04707822885	87118.630675666
146983.7344523641	203540.15163252887	128905.27426496525	121564.09909515016	356945.13463608	116181.8399662644	205393.35831898596	340012.76501014025	236032.35633615716	152931.8026119764	268771.80015026627	142927.91995833366	117589.87859299898	185835.90661446113	147437.63989022386	473025.4243164297	341029.41566492594	209863.1761557714	122489.45036996939	394785.76875862404	492537.62651136424	106860.98888746586	275093.9719263717	127972.11288316252	127450.62442438718	99994.8879560229	146667.95409083093	170612.21914017224	163720.04707822885	87118.630675666
146946.66990951	203477.38589880097	128893.56614697675	121187.32089914141	356844.3579299178	116181.8399662644	205393.35831898596	339850.87881639064	235998.74819973655	152883.73384089017	268696.6096894201	142886.18323311151	117550.32286921969	185797.21148967405	147351.65490857066	472285.0223419423	340881.5842453704	209863.1761557714	122393.31871382367	394698.4388717947	492470.20214733196	106851.12367844838	275085.59037606104	127972.11288316252	127435.20810291423	99983.20859816029	146665.06716210057	170554.9954336849	163698.68249541958	87118.630675666
146907.70381684325	203451.43239172178	128893.56614697675	121110.54939261127	356790.9274890138	116181.13624572415	205393.35831898596	339804.47969495965	235990.51810083524	152848.67534733325	268676.2770680115	142848.74735466845	117550.32286921969	185771.48329747675	147351.65490857066	471650.48797416885	340831.4481453294	209830.21245016996	122279.56263348032	394508.3877542867	492408.0191407745	106831.24244745179	275015.94264602184	127972.11288316252	127435.20810291423	99962.9692751151	146651.4518120404	170554.9954336849	163675.75820597165	87118.630675666
146907.56656319098	203322.43608239625	128856.9408998602	120857.06390513969	356783.8523210623	116181.13624572415	205393.35831898596	339719.72847709665	235943.28149288465	152824.16805808415	268542.0898084317	142748.25825136033	117530.59260428241	185723.0334334338	147321.17550304366	471581.13950407965	340794.50311157585	209830.21245016996	122213.07621914904	394464.4109838646	492367.5416289588	106831.24244745179	275015.94264602184	127972.11288316252	127408.9018446015	99952.5014634248	146568.42480343266	170550.6682847907	163651.2551756541	87116.5720255077
146907.56656319098	203322.43608239625	128831.99190794784	120857.06390513969	356676.1415698749	116181.13624572415	205382.61913347212	339691.02743706584	235943.28149288465	152818.24936721922	268542.0898084317	142682.02731595066	117517.15799653697	185711.09973687405	147275.6788966406	471479.52002237545	340707.5091814759	209830.21245016996	122213.07621914904	394455.58757309004	492311.47981529136	106817.53324921243	275015.94264602184	127972.11288316252	127408.9018446015	99901.62557672549	146568.42480343266	170158.51574862303	163647.65364332648	87085.22351446314
146880.34477185807	203322.43608239625	128831.99190794784	120819.42707561876	356603.6932118	116145.89497548893	204375.77120635967	339586.8155211531	235937.05736024037	152798.500906023	268542.0898084317	142654.782235938	117516.28132912828	185650.67882552443	147236.09438894954	471383.39094279904	340620.94836601923	209782.64670618347	122115.92665473558	394403.39050620835	492285.187816833	106817.53324921243	274965.6123325703	127965.91347731766	127408.9018446015	99867.95949114268	146568.42480343266	170060.29756753	163603.21127485423	86864.60703754923
146833.35402127905	203283.37024699032	128831.99190794784	120819.42707561876	356455.85874270904	116037.28198545612	204096.64850937997	339265.5891604545	235851.58946873478	152734.63615762192	268506.6233222364	142612.95390619923	117516.28132912828	185596.32508214205	147183.8317337808	471298.95840565045	340560.00233652315	209776.2411264863	122077.17670919256	394196.5894405964	492247.4429858906	106817.53324921243	274950.6894831217	127914.0427171782	127378.62158008956	99867.95949114268	146515.9351315252	170060.29756753	163603.21127485423	86238.80866329934
146833.35402127905	203234.53459280494	128831.99190794784	120815.60317246054	356418.7717527171	116027.30201973092	204045.60245631752	338899.8375152227	235754.3370958406	152715.62308748296	268386.8664762761	142596.81499256985	117516.28132912828	185472.51003975573	147155.9091204295	471177.1788848184	340516.2957052159	209761.14194333553	122060.87818408337	394000.3621760108	492159.95886379393	106817.53324921243	274857.43069750647	127914.0427171782	127371.76930015838	99867.95949114268	146481.99321385127	170060.29756753	163579.54773997312	86155.73622859185
146792.21679825417	203206.53667685104	128828.69494571189	120736.03451089373	356319.2880911011	115945.2357507003	203920.94706081157	338773.8427780273	235754.3370958406	152682.3261898667	268364.6135358999	142529.4183648199	117516.28132912828	185276.75658848992	147121.3833368655	471015.2091767799	340505.75420025527	209680.11730480488	121972.75373210656	394000.3621760108	492065.3713165426	106817.53324921243	274821.9220784364	127900.42796108397	127371.76930015838	99552.75871677593	146440.8353936316	170060.29756753	163458.549612188	86141.37800012597
146761.56421293307	203198.06924237884	128828.69494571189	120689.28387438701	355579.2682758869	115872.11854530517	203884.6276008774	338666.8093901163	235635.9582092224	152682.3261898667	268098.80556709546	142499.68697925642	117516.28132912828	185257.2939226598	147101.16757363963	470928.3185252165	340505.75420025527	209652.94465174954	121920.27088678394	393981.253832679	492005.703893917	106789.29884380326	274718.4826606426	127900.42796108397	127361.6341481455	99317.83117142247	146430.17407731028	170013.32390254308	163457.3735642216	86121.26895986407
146711.7462157431	203149.08177060544	128828.69494571189	120641.77054480961	355491.58928311267	115840.49320364167	203875.88641211277	338565.77711092087	235583.92825731047	152641.72673699027	268050.0398989395	142447.89236760425	117516.28132912828	185250.36230109568	147075.28284836875	470818.79423912073	340494.22197421745	209646.94215797904	121852.9497040516	393913.88015630527	491879.6463324708	106789.29884380326	274685.9194195468	127876.73503066387	127328.73424411583	99268.96451042357	146384.26923355102	169995.67255330368	163457.3735642216	86112.63901282578
146629.11581277655	203137.94539158803	128828.69494571189	120578.69682683582	355360.54592290934	115788.62949923707	203829.19397871193	338400.70103174663	235531.62024750304	152597.14092305122	267927.33610236994	142438.05848789754	117487.80692037592	185142.24320172067	147065.97640508524	470763.4921891348	340457.8464363218	209621.85431772837	121823.85463254151	393829.931882239	491771.712090176	106777.5377733321	274568.001585777	127862.04969195428	127328.73424411583	99261.85632816577	146322.6418233461	169960.97937860244	163453.54900376574	86112.63901282578
146591.8735829737	203137.46045418386	128828.69494571189	120540.01294956094	355328.9847815664	114598.99536008661	203814.43065945798	338390.1711499685	235531.62024750304	152588.24961617624	267853.24016999715	142356.75149705668	117487.80692037592	185008.05447168872	147059.7029499695	470708.0157381201	340404.9042088205	209537.3627270319	121754.9014967961	393778.6493078411	491062.066132336	106777.5377733321	274509.8206804237	127862.04969195428	127302.09449505186	99261.85632816577	146297.19598009132	169951.2144580793	163453.54900376574	86070.59873724595
146589.7947048239	203104.88246947198	128820.16472062434	120475.14454316223	355283.71417496586	114303.9312212944	203771.08091045413	338362.123911207	235514.0712659232	152568.3098379941	267816.3775672108	142353.44216302305	117469.08697675387	184979.04297409873	147033.43848166027	470708.0157381201	340354.33874305466	209476.21896044255	121750.11754647658	393769.7455088673	490696.06744686037	106775.4365633198	274491.51681725774	127856.85669307194	127302.09449505186	99186.35132913	146287.6603539179	169938.4122151625	163453.54900376574	86070.59873724595
146499.42757449823	203104.88246947198	128738.81935584664	120427.6114610936	355254.09788098594	114200.99399246182	203695.9171920152	338345.69341887586	235424.88486913015	152568.3098379941	267686.619910447	142334.86235161635	117469.08697675387	184958.6729656458	147013.04630533032	470654.89215755754	340281.6765506701	209457.52548289587	121720.07106523149	393718.40801342676	490664.80576197885	106770.80700137411	274434.6064744086	127817.12244547311	127278.9638596328	99102.01318398732	146287.6603539179	169875.69492696744	163453.54900376574	86065.87787038679
146433.09617613762	203076.04718960563	128738.81922449944	120386.41176153594	355198.2365798718	114183.23928096544	203659.29693974496	338252.21254669555	235391.1305270074	152554.19001918053	267658.1277463234	142320.7087801792	117452.03326209927	184926.97126335927	146995.32514290581	470649.6195928368	340199.90766165435	209315.51476146394	121642.24246986791	393663.3167482861	490323.68372039514	106754.07090826983	274393.9726526651	127817.12244547311	127278.9638596328	99102.01318398732	146263.29217475167	169824.3919952957	163336.23036351375	86065.87787038679
146416.35789793523	203071.35855949786	128698.26478207568	120347.31600597448	355107.7123552068	114183.23928096544	203605.10544764806	338224.7223753978	235349.489930836	152522.14738501987	267519.08690441196	142306.09819201124	117452.03326209927	184892.5946627179	146991.98816972802	470649.6195928368	340151.40940558363	209298.25978609416	121576.50937845693	393612.07204681763	490161.56416581763	106727.1349362437	274347.2368041144	127817.12244547311	127259.87798651075	99102.01318398732	146232.85405859473	169789.25143954225	163199.72352376799	86065.87787038679
145639.20723312604	203052.50077940224	128647.60476029763	120306.7260741335	354112.0159640478	114152.4896203506	203563.6521957466	334832.7542433725	235294.95284296377	152522.14738501987	267374.14117634593	142306.09819201124	117452.03326209927	184859.0144940136	146960.31102886962	470580.33752572816	340135.74582858785	209256.14279182468	121557.21176049665	393488.9800059164	490069.2062762887	106727.1349362437	274287.5691320368	127798.5452758045	127259.87798651075	99089.57456331993	146223.51241694178	169461.69623505842	163199.72352376799	86065.87787038679
145429.85864583452	203026.17016503663	128612.55242505339	120306.7260741335	353663.1496985658	114129.8807670866	203479.16005474684	334712.720557765	235286.61746784666	152522.14738501987	267310.4707073928	142306.09819201124	117452.03326209927	184859.0144940136	146915.63640564907	470496.3022776778	340087.6434603156	209227.17188398924	121534.84659065475	393488.9800059164	490064.69694171776	106716.38830301883	274212.00746407354	127783.0841849929	127245.29799864214	99086.78761188047	146223.51241694178	169157.0855099352	163189.5755388568	86043.82241010017
145388.30779931502	202969.3941524447	128580.5277688225	120279.22380129885	353478.4238532171	114097.4845791055	203059.2721527771	333896.0443556731	235258.981403574	152517.8765462002	267236.25185841066	142282.09068604928	117452.03326209927	184837.82334142545	146870.17373485063	470484.6069359583	340001.91272519977	209224.3639781144	121500.21759110421	393488.9800059164	489937.6728625179	106695.24289505449	273946.4727709904	127772.01498491345	127093.68693922355	99083.58528845287	146219.27406869686	169099.59440798033	163143.1106656529	86024.09730418774
145333.94545568072	202946.57171442432	128554.53049743005	120246.74296151933	352895.6791418159	114096.17205276077	202963.9677799539	333725.02115958557	235230.29619601375	152516.20280790146	267192.5734568454	142272.39731841593	117437.25723929072	184820.49821494226	146844.50753953733	470442.4384006652	339956.8055539402	209158.3478585126	121480.87196215957	393476.06934952986	489911.07403242035	106695.06178789532	273854.9079147264	127772.01498491345	126960.31482188181	99083.58528845287	146191.12665603127	169071.73890033725	163117.7760640459	86007.80552563196
145322.2799140404	202946.57171442432	128530.46894383137	120221.64911743558	352489.9508666621	114047.21845067045	202938.68022993757	333703.96751102497	235181.67174343977	152509.89584061646	267126.0806315739	142272.39731841593	117418.77931358179	184805.1583641713	146812.52573226474	470053.65005103906	339934.5443612875	208981.05145695005	121436.83642935436	393378.2501987771	489889.3796256455	106695.06178789532	273275.9048787196	127771.1483954791	126926.13513485204	99074.21768164837	146191.12665603127	169036.29793382625	163114.75962040937	85986.82019559892
145305.33727948717	202946.30066035705	128530.35166068171	120203.54101419392	352366.5072860001	114003.06260356808	202908.53696581055	332672.49476084026	235143.78651427678	152509.89584061646	267083.26490819553	142244.58219002665	117418.77931358179	184783.15767099065	146791.5164872913	469971.57502087875	339883.4381828584	208967.4398631248	121394.22950709336	393205.3619882029	489857.49039043044	106686.51339961981	273192.087750125	127753.15156655131	126707.93475417765	99045.91152064329	146191.12665603127	169000.31283835287	163110.39524092642	85973.59160089062
145273.45008485374	202905.44434584852	128485.52547838731	120203.54101419392	352279.54802825255	113966.32531855522	202882.58106676035	332624.11391066975	235137.84486338502	152509.89584061646	267014.59509706753	142228.3202678928	117418.77931358179	184776.19712699662	146757.12325870676	469935.89211556106	339870.43767170346	208930.48016333792	121373.66971455207	393131.79186188197	489819.58282421133	106640.95274979051	273156.53841723927	127753.15156655131	126667.44300246914	98863.5521576294	146191.12665603127	168964.71889297152	163099.66525953432	85973.59160089062
145266.52553592884	202868.01195760068	128470.59476360494	120192.54537099591	352253.6127019268	113940.74824194824	202838.99334610216	332585.49212571146	235110.6804002762	152490.170042899	266976.1238711547	142210.27913390083	117417.29149754139	184739.7811937599	146745.990032092	469830.1573561422	339790.352109774	208883.0490407552	121347.54546527106	393129.670278447	489766.03855655564	106640.6623164834	273118.30972621765	127747.957900614	126655.94156154612	98837.59893830614	146173.13087906144	168948.80928782624	163082.78658749734	85959.52553391622
145263.41609027103	202857.29492489612	128438.82356507886	120179.19172920997	352232.18017784733	113934.38820849964	202833.73448251572	332566.13844244205	235063.42530670323	152487.11104916965	266913.1853403275	142201.84392165294	117364.94355753688	184729.56363240042	146735.4954407435	469765.3508855114	339669.88379757915	208820.33275897292	121347.54546527106	393081.53911679954	489714.99287502444	106639.02903768075	272505.1587285769	127747.957900614	126627.94077367272	98831.20355587653	146173.13087906144	168948.80928782624	163076.32367228874	85936.50433748965
145238.23631505106	202816.4944094686	128423.43421421082	120131.51624887603	352172.1866438602	113741.00685778612	202821.52231246477	332533.3073727441	235031.2881379478	152477.57878330856	266896.8847977192	142172.46544414098	117353.80065054505	184698.25592129084	146722.6482368222	469764.25813393947	339638.73556613125	208659.36447721822	121309.40829476675	393032.1149242621	489665.35750322137	106616.41746005575	272451.09535597265	127686.88372739614	126601.76062934446	98798.8169107153	146100.83328309827	168932.5715143137	163069.87634533521	85936.50433748965
145213.70988472202	202784.65273942272	128400.00770873416	120105.42257657635	352135.51272516296	113577.2551135653	202782.2835432351	332522.14116992685	234759.68836057387	152458.27237609602	266847.62770665076	142144.0575758204	117353.80065054505	184696.92348111473	146715.98616602863	469757.4288644259	339591.61857466487	207486.61092244452	121294.88327295748	392985.7561319818	489591.0690465902	106599.93242963738	272421.813137943	127615.50478029692	126590.19159279195	98793.10590052893	146039.4502857808	168924.23498469617	163054.40365300048	85931.97291959159
145204.98418361778	202765.10440244817	128397.38183053266	120074.24320658695	352100.33510643226	113559.42100028064	202778.56097853274	332462.13438130316	234642.28617177327	152435.98410701676	266802.23298727523	139553.0142472739	117335.65443599988	184695.24453010404	146707.3797285919	469711.26692628016	339572.0719897163	207284.49260635732	121274.92972256965	392970.7638940065	489541.40513153264	106587.35314891677	272421.813137943	127609.29786998495	126574.78528838261	98779.92317016986	146021.75341902624	168871.04109819586	163054.40365300048	85920.8384711924
145180.25599579516	202729.73305707172	128388.39135078201	120062.98507735142	352046.4022774542	113542.00378959403	202749.9064487156	332436.7144355395	234632.31164928264	152416.4864704053	266759.7332618246	139209.81178529892	117333.63718074691	184670.98674940135	146690.17380607914	469670.97848726966	339538.2168767219	207186.86809205878	121255.40488142392	392927.84179875796	489530.00176061224	106579.51682278299	272405.50075127947	127609.29786998495	126559.3788049903	98764.98504357233	145991.57337610156	168807.72573029576	163039.96673620047	85920.8384711924
145150.76212572018	202695.27882792393	128366.88215347027	120027.86125114054	352012.57805798965	113502.23142443456	202724.18067348693	332407.39542501944	234614.06304310766	152396.3190952625	266724.1814388875	139107.56118814278	117331.04714530222	184638.04530763187	146676.54144648495	469628.7469324222	339537.0223651767	207168.3734737709	121166.6077866955	392876.21773300826	489492.58845627174	106565.5488431626	272339.4734973184	127606.33157762152	126541.89363758825	98764.98504357233	145978.67933394338	168775.95865864118	163011.34786941815	85920.8384711924
145135.51190140512	202692.26893148507	128353.44693689464	119977.55456858661	351991.5614691128	113492.20113519917	202700.70628676593	332375.6161775124	234586.15251887788	152377.33425988007	266688.02530186094	139099.9574419331	117321.64321579586	184634.63210741547	146660.1010338541	469573.49793266016	339498.21210726537	207139.22559133978	121127.49305765927	392839.66896903043	489455.6028139875	106563.06802698543	272275.54744410765	127598.45044011736	126529.38443307717	98764.98504357233	145973.69816513892	168775.84812051084	163004.66450046058	85918.32392644216
145131.40527431312	202689.03185213343	128323.93649470188	119934.49932123497	351926.6688153239	113464.00185622595	202662.78279409543	332348.08491363324	234580.63554457005	152369.03594367666	266658.6785528337	139078.5468594466	117316.67960811491	184629.16899217258	146636.114452566	469534.425903253	339469.41710166004	207011.5692380757	121094.07213484867	392813.2474204722	489418.11982386885	106546.46027934828	272254.3920546019	127584.29510409843	126517.16936171184	98749.05659924226	145939.15218185465	168775.84812051084	162994.3272146343	85905.4326490458
145080.78346755714	202680.22124312547	128317.0860986365	119903.70863850939	351900.71658553433	113432.84383377674	202627.47241907995	332297.6464112501	234569.9289979948	152356.69275979907	266623.83411648666	139072.52560245057	117316.45087338213	184609.68202223483	146627.4011782358	469489.13565354224	339442.8466304579	206824.86281073268	121079.23805348361	392764.0547257082	489269.9412593556	106546.46027934828	272227.7400495781	127584.29510409843	126506.23632979629	98739.0085870363	145475.6299049237	168762.06513194312	162969.38665076433	85892.50300824968
145059.48774158777	202658.04780851558	128292.53472726898	119876.73489433962	351872.5729863671	113411.96507596315	202585.85590309123	332255.78090585914	234546.57268205046	152334.93690752724	266597.65794911556	139058.45443678397	117303.38822120488	184565.22206977912	146610.4261490648	469453.9742780888	339415.5862359414	206740.31684397598	121069.55060434902	392719.88242498395	489176.55339005176	106541.28912575153	272183.25529009267	127574.81801152603	126489.3187739577	98726.42633732964	145417.11233404	168744.99586766819	162964.75455525986	85885.35444966672
145046.83334620707	202645.65613971424	128281.01628227423	119849.97271749962	351853.0840070608	113380.19997038967	202543.89928386864	332219.70007792045	234534.9997492373	152303.98811196315	266555.2845302721	139052.86723559603	117299.19000020355	184552.4171081253	146589.61789969544	469420.7302465334	339377.3734465238	206721.50590962372	121013.4724129095	392172.77222816023	489130.790355825	106523.8714399454	272146.4371229096	127574.81801152603	126479.78125509145	98725.35534538646	145400.01745447435	168729.6383580564	162936.92794025253	85884.02229227658
145023.40216410562	202627.66371306466	128273.03421547964	119826.37539210307	351827.3453220756	113341.43163639036	202530.2304394467	331885.375033458	234511.2789275922	152138.56565282945	266530.8820796353	139049.3511759208	117291.35472811047	184524.40157147768	146583.0225137977	469408.4458971452	339344.9628509884	206698.34236049888	120998.22210765858	392096.61089841084	489088.61643399537	106511.53388815565	272138.66373614845	127570.45970138018	126471.33847221851	98718.49998196836	145388.11264428528	168700.27083557236	162931.15841521864	85873.16011751356
144974.50881255517	202620.12975522372	128262.45800259741	119811.79745280248	351803.1447506937	113326.88190248753	202507.40386026056	331821.95083286817	234497.386369927	152137.99432534914	266507.91901193396	139042.01648454517	117287.19067323863	184493.80004089145	146566.94357182906	469367.9134665239	339316.1147199331	206662.72668694233	120968.37477194316	392049.4610441138	489077.0460555435	106496.77990740811	272100.66541765584	127568.24375597817	126462.75618203715	98712.18590743598	145384.54108659556	168685.58741698196	162901.5030051452	85850.2104939689
144954.2595280006	202606.0232743189	128240.67386234505	119796.49951114251	351777.36411557125	113309.7635185747	202488.3496060948	331775.49734001805	234470.77457120013	152120.60236594814	266482.8644269278	139028.76886520183	117280.12076897283	184476.42052966254	146559.1193070885	469347.4795627805	339283.7656129969	206638.31665484575	120942.43498811129	392030.6283357862	489049.3382890774	106496.71152162642	272089.20755049016	127560.83035173929	126461.30139196181	98703.68686498031	145362.3441664216	168676.64145502378	162885.66831495144	85828.62325906908
144936.73355677843	202594.9510352002	128220.81061539486	119773.4649845832	351717.03926634777	113287.69238170465	202467.55207633923	331745.13320066757	234453.20768390733	152111.25941491005	266449.2340567674	139017.55360363476	117275.97301523037	184442.93608194508	146552.11587493948	469318.62124164985	339277.3827821361	206216.80644698243	120923.21688767071	392003.83226003824	489031.3199875761	106477.11190774596	272069.62700795947	127560.83035173929	126451.41100935599	98674.67261305009	145348.6633929605	168668.1087713783	162872.57525589745	85818.36302106935
144920.57641256682	202580.3113634164	128209.27759091883	119757.85001116747	351700.0481874022	113281.277363981	202451.21132476762	331701.2650195075	234447.2872804402	152104.95306561395	266424.128341633	138999.67256837367	117261.60029238099	184420.47939093085	146530.60773784193	469278.3063578086	339248.1767339521	206100.37338347503	120900.52321537919	391981.9682416883	489007.676227347	106475.8675385222	272046.2864345885	127556.89418456265	126445.58965190095	98668.43970537429	145330.4116999121	168659.07628537907	162858.267440267	85813.63117969467
144878.4472827988	202544.08330383126	128186.27516153542	119748.15356119687	351647.9036953	113259.83914051022	202442.0164010754	331677.85437724215	234430.38923945755	152101.65362350692	266410.28824467765	138989.40991916796	117259.28310489331	184389.48273483748	146508.76432705755	469232.5490095873	339194.7490770975	206043.5894565101	120889.49026466305	389739.65878509916	488991.65587161307	106467.60782978781	272004.69028696633	127555.09239843563	126442.45561126064	98660.70327051432	145320.84875633393	168652.62512045295	162843.52895526396	85808.77451631428
144869.63458220212	202528.7537372628	128171.62124591837	119733.79128273547	351644.49843184825	113237.15685421183	202419.55716834584	331640.05174094613	234411.14290150776	152099.0982178762	266337.68028427754	138977.7734722263	117259.28310489331	184381.13583137252	146498.1938892682	469195.1282327101	339176.0586249241	206019.662520388	120873.68684447951	389673.9957151681	488956.97028901847	106462.60554166684	271911.85179611767	127547.60555484881	126373.20029355858	98629.45479901563	145307.42948828093	168650.71489576699	162792.64905563794	85805.91158992764
144861.20472654083	202516.47654609982	128158.7746944869	119724.60638852643	351629.62597028184	113223.12636930564	202410.58191604956	331618.88739159325	234408.6559127859	152087.64969740523	266320.0246263321	138975.3756336475	117258.14479382226	184373.24079589275	146490.8110531874	469175.34070350096	339154.44481985545	206001.1691155115	120849.38684152236	389643.7766303905	488926.6086416902	106444.79368289441	271881.84045717056	127544.39483166927	126359.93057149046	98627.57751302494	145296.69145534746	168623.21029963493	162778.87033586478	85805.31673013128
144842.39126535147	202497.47700928192	128148.37693594681	119703.88348202333	351616.7462232186	113211.94574808893	202392.72448510464	331598.8373109579	234390.8794915918	152087.64969740523	266294.19595782855	138966.10791520172	117256.27924716315	184353.8037520006	146481.48394958468	469147.8346212733	339131.6597260215	205994.79659940055	120843.84892728123	389615.02827637555	488902.9717259025	106437.72313439222	271863.4038468417	127541.33625013688	126353.68914508894	98620.74716996038	145281.5859267358	168611.98184231305	162769.3934709044	85794.2532277594
144834.35147321376	202488.02041326472	128142.99036183527	119676.60990270303	351603.048386707	113201.65326580727	202385.20598254513	331577.2224810139	234379.6887608506	152087.64969740523	266277.80184157717	138956.40349285788	117253.63451569491	184350.61922259082	146467.6169712296	469128.6491673159	339117.0233327126	205978.77534202323	120835.74220631339	388964.18198842794	488887.42902749626	106433.00553768306	271837.6521619405	127537.88784030605	126347.58127439946	98606.13761750927	145273.8820120956	168598.3004469688	162763.60490128904	85793.7625998511
144824.39282063008	202474.3231849628	128120.36986359287	119666.14344253176	351572.73737364326	113188.82763627879	202378.6270710975	331559.49120075884	234377.26041711506	152075.62459752857	266264.2115652419	138948.266869252	117246.39512604807	184338.27566458605	146425.84886104727	469113.1813242451	339099.5681068001	205965.40003777004	120823.16057343148	388946.03521943814	488857.3003911393	106430.30940240913	271827.6769601564	127534.65035192607	126338.03993987892	98598.50091714365	145266.67557501045	168595.7828387813	162757.95965215613	85793.7625998511
144810.7023566274	202465.20181033196	128113.14450669198	119656.62872775974	351547.48087073764	113143.41651190647	202370.65941266256	331547.72559999203	234365.34531768292	152071.73259531832	266251.34960357746	138945.18877148593	117241.11064834436	184319.77764363933	146412.95467297008	469095.9122383285	339089.5405085104	205956.8653212091	120812.44238025406	388847.3429128912	488834.56706954347	106425.4934947404	271822.45360187266	127529.46321591396	126328.41263030667	98595.76336495197	145254.60334371007	168588.26619346192	162747.7261226744	85790.74863676666
144801.5273620483	202455.1190991923	128106.22655357792	119648.95690831615	351532.21389409114	113140.3094796778	202357.99747343783	331529.84280887677	234357.5776303794	152065.53337010692	266233.35141357814	138940.11516129455	117232.28634002683	184313.67139818368	146404.66676206846	469062.526855347	339070.164844581	205934.00360639484	120805.52070327567	388792.3443856305	488818.30397058034	106415.73244260967	271805.6733750321	127527.36255845787	126324.69359051903	98590.40424537967	145247.3604753632	168587.32568918142	162737.49506140957	85782.79631501385
144796.09617345434	202449.15905714929	128100.1238053409	119637.47640224794	351510.3613631458	113132.08989576953	202348.79757238005	331510.91317759507	234351.1968536687	152043.25216107164	266210.189894771	138933.2661204416	117217.93830254787	184305.21256074338	146395.94718183522	469044.212987901	339002.01632938354	205924.18233584426	120625.00413427447	388771.5327300683	488806.1789995031	106411.09669154706	271785.4095722736	127524.16188139624	126280.39192500093	98586.44392542928	145237.4576571302	168579.25463039204	162729.54014843647	85782.57838097846
144787.85143067164	202437.74049458955	128092.50568187973	119627.94418973496	351444.11492257245	113125.13694068503	202339.393917969	331494.4421627655	234343.66350447608	152033.4670106172	266197.2126838109	138832.94016177583	117210.88321256381	184297.26385511775	146386.2892593541	469033.4809873885	338987.0650338701	205919.29667378525	120598.54193604726	388752.45171946485	488780.52452580264	106402.89626730584	271766.0316171292	127524.16188139624	126274.18400012166	98579.26486841953	145224.72493818626	168573.64292824757	162721.38547751572	85779.84994100085
144774.16137322356	202433.48577507868	128077.81090957265	119617.90210452178	351433.91021256254	113116.46523880072	202205.24614331606	331489.516969275	234338.40084820974	152027.68363155946	266181.42832761747	138817.14374563796	117209.24211787684	184288.4049993351	146378.76956269745	469014.9963628132	338973.32386922144	205834.69055871392	120586.58433027218	388728.7770210642	488770.05130919104	106398.63406245536	271755.3795778544	127520.36143074965	126269.58974807264	98574.31064288034	145220.05544531014	168563.2151480624	162711.51182783998	85774.60083062908
144767.12547621992	202430.43702256854	128070.2785280623	119612.56430141868	351412.50051560666	113106.36637914465	202153.1128626399	331481.21172196633	234325.86857033477	152024.1780246073	266079.6649938347	138806.75831934393	117195.04011174363	184283.81236192226	146375.97670081008	469006.895401877	338960.643191402	205799.24303645815	120558.76708927078	388719.431920231	488759.43266394857	106391.15611904366	271745.79828710295	127518.38304109329	126263.39761488813	98570.41016182395	145211.6200514158	168558.37967155172	162707.26775760387	85771.42912527264
144760.2788012054	202426.43115256217	128061.19901251701	119602.42431311641	351394.0602118988	113097.32195158458	202121.84095972212	331472.54816699936	234315.7421179973	152017.91981431065	266070.0095681578	138799.98245432295	117191.17085250678	184276.93494404128	146366.48986453	468991.77815881954	338943.77035398834	205778.92819844926	120548.74692416111	388713.90460081736	487509.2414250565	106389.45191819865	271737.72776361235	127515.71664106504	126260.2341941841	98566.4037867935	145200.85991935097	168553.05438293912	162699.76694419616	85769.1812442897
144754.10253595875	202419.4023584132	128058.14431116915	119595.45418662966	351383.4988841242	113086.77283889623	202106.68569574467	331464.32766565215	234305.46708308446	152015.29167598288	266056.42176628974	138794.51492816288	117187.92125099733	184272.20407463325	146359.31733577547	468983.43987023603	338928.46738958266	205769.6961677554	120540.06392805166	388697.702131674	487421.37589134456	106386.01632530837	271725.53970842744	127512.99324032542	126253.2735607775	98562.89468117827	145193.17274661385	168544.94092655688	162692.00038309707	85767.82805611262
144749.14367223647	202414.0108026176	128047.35551913177	119589.66392024481	351370.7618297776	113079.11167838241	202096.17994047946	331456.5138612347	234301.60542823386	152008.6882449312	266049.3734422093	138789.92437386798	117186.44910818455	184268.72010743123	146353.95968562746	468971.44747941964	338915.78327938024	205761.1857181701	120327.97614869868	388690.5793888905	487411.85474165395	106378.44704988331	271714.07837237604	127511.91996623039	126249.88313008792	98559.56056708557	145188.48033159462	168539.8184777332	162687.90027945777	85759.25261934282
144741.94174726165	202409.1213557764	128042.05617931689	119582.82258825857	351361.63987384236	113070.30466360228	202091.56196330074	331446.3864852679	234291.7189370015	152004.17301220927	266035.20297728275	138783.7695743867	117181.57585898026	184263.15927207665	146348.7035624835	468960.85685688764	338908.1916020939	205754.8198492222	120318.74623815206	388680.6235495688	487405.6127804634	106375.04048922335	271706.08240970335	127509.41332006834	126243.39861930763	98552.33262186345	145180.55942344066	168534.09638481168	162682.35854853853	85756.6839494864
144736.15349442253	202402.3466283013	128037.91523384496	119361.38624158195	351354.5115764854	113062.38541098082	202083.44845160737	331439.92903163965	234285.97490875653	152001.2093006441	266026.6000815009	138780.2686773595	117179.03326016467	184256.9985906235	146344.35571601396	468952.8488716834	338903.0983613834	205748.38132676206	120310.35331849151	388669.9946694405	487392.3627553916	106370.846848731	271699.0933892133	127507.72973443304	126239.85088919151	98548.64377454204	145175.4788128524	168528.44999105798	162678.2366811536	85754.40684547623
144726.9066896762	202398.68148957734	128029.51293203497	119344.82650512623	351344.4386583636	113055.26963505663	202077.92453500914	331432.4884647098	234280.5437474538	151998.24709292312	266020.30837082467	138775.87999690714	117175.825765459	184254.45115315926	146341.2710135249	468944.51172606694	338895.63916404435	205740.74375535807	120305.5456467272	388658.80776367575	487382.1786826152	106368.58211471094	271689.32361150556	127506.28305288276	126236.54199076135	98545.20293870465	145167.1107818148	168523.03250252415	162673.66474239915	85750.82753198003
144721.0805913709	202395.42284027024	128025.83365051876	119332.81953706492	351314.0541701924	113047.70791337489	202072.14969191494	331426.8236456439	234277.6574453272	151989.59199102648	266013.1974890385	138773.58225523212	117173.59275305069	184251.69366088547	146337.61993732536	468934.9461563603	338888.32331363496	205733.6562368907	120300.04394813984	388651.06671750767	487370.25102202455	106365.93598025742	271684.07976355095	127504.01734189597	126233.45041868485	98541.99194595468	145148.2283699871	168515.69749297903	162663.73515431484	85748.73991328187
144717.49092765964	202392.47767723707	128023.37261737985	119326.25176008596	351303.82625848876	113040.88149004351	202068.42618591787	331419.4076720632	234273.19137693231	151986.9572367923	266009.0428268958	138769.23543239324	117170.6554061937	184246.5354630446	146334.08143161627	468924.4922883686	338883.29240240715	205724.88461145858	120295.10190242357	388641.64045196836	487361.3222610448	106361.89313823954	271677.20498930226	127501.99562894643	126230.98553343635	98538.99784445413	145144.65676133847	168510.5890210349	162659.76866836453	85745.84797084078
144712.65633380826	202389.2370125759	128021.44064757694	119320.50144108522	351299.94503830705	113037.03884101466	202066.43865735867	331412.8029362661	234271.43203964253	151984.40529177815	266004.1786614333	138767.23864328032	117168.97796948478	184242.4740859565	146332.33431704532	468918.3667844904	338877.34636539314	205721.938675964	120291.08981328929	388626.8286732423	487355.3609651692	106359.99248601063	271672.9165765222	127499.88212310092	126229.38468304696	98536.70298685203	145130.61676366717	168507.8343884478	162652.1696706385	85744.63765225429
144707.13169100982	202385.21459414015	128019.49371389672	119317.32925112302	351293.4315893105	113033.71225165091	202062.92539582643	331408.20821399376	234268.89296100524	151981.2227251732	265999.8304394056	138765.23429987038	117167.30796617019	184240.62399649248	146330.3859198952	468912.09970292123	338871.8182165262	205717.79882675907	120287.49810469599	388621.98601752677	487331.4980549072	106357.72894490648	271668.1990401127	127498.778835822	126227.32312721548	98534.83697636516	145128.15610297973	168504.91052726065	162648.895371253	85743.08550573011
144703.25595861557	202376.82973650578	128017.18622889611	119314.54877825013	351286.9799049171	113030.86249117662	202059.90020108205	331404.25172516477	234264.136342339	151980.09193626538	265993.20047356444	138762.59523281571	117165.98859957236	184237.48287470586	146328.21778679654	468909.5276529986	338867.94914377155	205714.5441032746	120283.99569179554	388617.73122329323	487325.8559702779	106356.7288697424	271663.81974064803	127497.61197030242	126226.1829447144	98533.26647679646	145124.30219325543	168502.72202449257	162646.5708658126	85741.63774657645
144701.12662356216	202373.84972208517	128014.95298405303	119311.34839657338	351282.05635785277	113027.23447514814	202057.4932562258	331400.1430919341	234260.8158448737	151978.99603558984	265989.7140514341	138761.48122332295	117164.73621144136	184234.31532381856	146327.0109738844	468906.4880047651	338864.7502457761	205711.61635718544	120281.28850339615	388614.95320675516	487321.13164613576	106354.8678843774	271658.3202580584	127496.90976840412	126224.64971549707	98530.57607789521	145122.00817576592	168500.23559535563	162644.45427958763	85739.26843961896
144700.16014047424	202370.79504059572	128013.20785527841	119309.78653684733	351278.1670616959	113026.16074461042	202055.1156157388	331396.61099096667	234256.96119190933	151977.55144914042	265987.11501496856	138759.7277493952	117164.51180172243	184232.80904007913	146325.09601440452	468900.3833038693	338861.98069676326	205708.03803392706	120278.67435689048	388611.3050344034	487315.5185108191	106353.49612046301	271654.9914042041	127496.0845545569	126223.90130482221	98529.74346993184	145121.31135273457	168498.41154034605	162641.79756857536	85738.32471766036
144697.97680990258	202369.23251727415	128011.03155973072	119308.29641766215	351275.473795452	113024.11190246671	202052.383131311	331393.7418113711	233995.22538869482	151976.07140208437	265983.6862723195	138758.76722042725	117163.80797273247	184230.42612421745	146322.70465896733	468894.1502488548	338859.0302098646	205705.26354508527	120277.06955745102	388607.3254330834	487310.6854955474	106352.27301123184	271652.93599138083	127494.94783761099	126222.66332131358	98528.36969324817	145119.73303457836	168496.09849247572	162637.65884857776	85736.41987467972
144696.74331004507	202368.15811595347	128009.00272074572	119306.19028746245	351272.8643485386	113011.17151023736	202050.5486250498	331391.18441102543	233992.15688761263	151974.6236719837	265980.61272292474	138754.0499649897	117162.80257711835	184228.40280473942	146321.5607635277	468890.8535370592	338856.7550105421	205698.620951156	120275.53672685515	388600.6164488083	487307.7268535137	106351.15137495392	271649.924526319	127494.28318230668	126221.24297660978	98527.78433034991	145118.2821649476	168493.73703571875	162634.8401827331	85735.51162799803
144695.64915533314	202366.9084785711	128007.69861520194	119304.43950635663	351270.0374123168	113008.43516857998	202048.91238744446	331388.4665210455	233990.3560514846	151973.50737862024	265978.5131995407	138752.6603717633	117162.15431376465	184227.06600751242	146320.49167618484	468889.1547126935	338854.75411026384	205697.23766213536	120274.10014632138	388598.779998939	487305.13221342425	106350.31746946654	271647.5301118395	127493.81203315523	126220.34625760568	98526.59094935797	145116.54633130197	168492.52360970547	162633.12529363882	85734.55085504685
144694.48555702044	202365.63605023464	128006.84021973691	119303.02017804804	351267.7762468661	113006.80605076521	202047.64314007325	331386.8625527864	233970.88183833176	151972.77142717357	265976.78257525613	138751.4105043288	117161.72573257396	184225.96312651396	146319.72770485838	468886.1556968304	338852.9069215133	205695.5349577724	120272.33270055086	388597.1756610317	487302.3002280117	106349.38190915878	271645.80296601274	127493.22868884471	126219.73401567191	98525.98432108747	145115.7704868898	168491.76669510995	162631.7317046525	85733.82944368685
144693.66420054613	202365.05517014148	128006.20940195891	119302.04452940177	351265.2215901805	113005.35893736253	202046.4469220632	331385.46206139517	233969.84565985098	151971.92728168124	265974.9136071899	138748.67483732093	117161.57296528004	184224.86314902437	146318.93352849077	468884.1048612157	338851.7468745423	205694.3765300506	120271.01046669576	388596.24316321826	487300.3558361856	106348.95263966979	271644.3976033161	127493.01589703803	126218.21513855815	98525.46252607236	145114.98363512842	168490.9392925847	162630.8396087719	85733.32121318927
144692.89209867758	202364.39400219373	128005.20394297849	119301.55621409514	351264.1677891687	113005.04264876424	202045.5835589199	331384.3585100807	233968.88934648156	151971.22708861198	265974.10076308355	138748.18809072982	117161.25927458103	184224.26698624928	146318.3421856696	468882.81985563156	338850.64127569785	205693.4100496971	120270.32712889236	388594.7271835345	487298.89687643084	106348.56089599681	271643.41513575334	127492.78772589269	126217.6284511961	98524.94252852382	145114.16461376965	168490.47201857148	162629.93175957876	85733.04866664452
144692.41812375037	202363.93381864036	128004.69586582435	119301.02002023542	351263.0496749375	113004.38578453242	202044.83432747773	331383.4887920289	233968.3767829525	151970.68165554173	265973.21849025093	138747.7031177925	117160.99667074776	184223.81623738422	146317.8624231005	468881.93685002916	338849.4342586066	205692.6301602419	120269.43117582548	388593.2787901889	487297.5891605996	106348.25363204398	271642.2370224198	127492.60905272912	126217.1900730292	98524.50686454991	145113.5293595222	168490.0016263853	162629.28728297167	85732.88128137373
144691.89471269946	202363.4194613755	128004.33198753676	119300.67509687232	351262.53665637894	113003.66823320984	202044.19867451268	331382.6178359324	233967.82718898356	151970.34104011397	265972.4358014	138747.35055824465	117160.77164119354	184223.4474165924	146317.5677982725	468881.2360838648	338848.7151044692	205692.1754561584	120268.94488668835	388592.5469947534	487296.6865158698	106346.55424569082	271641.76799519744	127492.45132697544	126216.80233055496	98524.19669718857	145113.0477222469	168489.69028388453	162628.6194109402	85732.62270768287
144691.6878288079	202362.9860186727	128003.99546492894	119300.34271659705	351262.0691122242	113003.09231290838	202043.86979206663	331382.1994629521	233967.46727803818	151970.10611561418	265971.92562581005	138747.08605913233	117160.62637858068	184223.16516262453	146317.34887513658	468880.8395233846	338848.2609612603	205691.74326282003	120268.58462691342	388592.1332716337	487296.0832531605	106346.40564297816	271641.208440403	127492.35454406822	126216.56472552588	98523.9164717157	145112.72186936266	168489.4422006432	162628.232509745	85732.42048520494
144691.46992625901	202362.76486447177	128003.81588022441	119300.14691795471	351261.63061246445	113002.83896132863	202043.5736097029	331381.8853200257	233967.2297696171	151969.99974395658	265971.6215059009	138746.88986492524	117160.57279451206	184222.9475685418	146317.11323922072	468880.56590797764	338847.8991504748	205691.5786872267	120268.42028291414	388591.8796623195	487295.60867116385	106346.28705733611	271640.9444258815	127492.2284954516	126216.48175708493	98523.82924739471	145112.5659519711	168489.24665075078	162628.0812216667	85732.3204177302
144691.35130991787	202362.66056440098	128003.70825959425	119299.99544863965	351261.44905070274	113002.67808315884	202043.42277032527	331381.7144732367	233966.92970287357	151969.9154949066	265971.41200692026	138746.79142050495	117160.52740539795	184222.8341121533	146316.98352783598	468880.3346213019	338847.77628032037	205691.45965961594	120268.29989159017	388591.64269859344	487295.4121805582	106346.20169807586	271640.77235972695	127492.18047434138	126216.39599607672	98523.62857945994	145112.48912567878	168489.1154124185	162627.99153259868	85732.28962646186
144691.29926087894	202362.62376479048	128003.65345552616	119299.95797170678	351261.3757605177	113002.62885281343	202043.3779067133	331381.6382628123	233966.86186866486	151969.8917993249	265971.3242367949	138746.7487829245	117160.49009473172	184222.78350065625	146316.9358879331	468880.244744398	338847.70627967705	205691.41206379244	120268.26362510632	388591.5658020175	487295.3341990446	106346.16988611751	271640.6917841674	127492.14927833833	126216.33911825126	98523.59556329623	145112.4318978513	168489.06665731568	162627.9553394864	85732.26356352864
