# Supplementary material for: An improved FOX optimization algorithm using adaptive exploration and exploitation for global optimization
Source: PLoS One. 2025 Sep 18;20(9):e0331965. doi: 10.1371/journal.pone.0331965 (PMC12445531; doi:10.1371/journal.pone.0331965)
Supplement: S2 File — This compressed file contains all the results of the conducted experiments. Each main directory within the archive includes three subdirectories: Analysis, best_fit, and convergence. The best_fit and convergence folders contain the raw experimental data obtained from 30 independent runs. The Analysis folder includes tables and figures derived from these raw results. These files can be used to reproduce and further analyze the results presented in the manuscript. (ZIP) [file pone.0331965.s002.zip › cec2017/convergence/IFOX/C17F26.csv]

trial_1	trial_2	trial_3	trial_4	trial_5	trial_6	trial_7	trial_8	trial_9	trial_10	trial_11	trial_12	trial_13	trial_14	trial_15	trial_16	trial_17	trial_18	trial_19	trial_20	trial_21	trial_22	trial_23	trial_24	trial_25	trial_26	trial_27	trial_28	trial_29	trial_30
5644.975757560482	6104.879410254583	5155.9741429266705	7095.853601220311	6701.702664712339	6495.42485504069	6460.475868388137	5610.5215089149515	6343.0367878366615	5253.069031617191	5657.237620282896	5348.565557039589	5931.502069557965	4695.2568951102485	5656.6735073115315	5968.35505900566	5982.852084638982	6165.244233654008	5574.78524333973	6125.119074213491	5460.79740319617	4980.224655744165	4858.209614501425	4772.7512810855005	4898.786321464144	4548.643232248887	6366.468496875905	5584.238052562769	5531.700136255179	6268.29484030144
5404.904161583278	6003.196854616221	5002.5140025320525	5586.070245057574	6513.715148709639	6103.451414444475	6296.295448792398	5432.236982227612	6194.259046157253	5023.906870304039	5513.8917219508	5027.7098438527355	5817.304031229431	4537.295955555826	5443.851797423982	5867.365071585985	5765.612060109945	6090.525771653365	5382.878924249076	5971.88474425903	5338.652697413869	4785.337880321222	4578.080255376757	4633.6509880267995	4807.955997622355	4441.112729995001	6229.60233326716	5411.391279470674	5326.702042696817	6156.769987605192
5322.238698582612	5915.594587555717	4899.017789186713	5378.398752581099	6202.480522158541	5976.85914224761	5781.073048608293	5333.377821024951	6011.724514012308	4911.046752424674	5434.522521809145	4918.760232695948	5733.2650835768745	4488.397296274841	5320.053333209416	5711.074879114866	5615.490977891089	6026.012736257482	5309.780830257804	5597.360762942277	5208.734916870908	4457.030677686331	4501.24578666468	4588.564098010134	4722.352623415629	4381.536389261861	6137.472827107745	5340.125165274556	5060.545131301564	5714.019284248314
5161.77443327014	5843.569904214455	4787.90896706588	5325.976499026991	5512.521517020038	5867.5163252269085	5578.893150412373	5161.885798488646	5855.663795733317	4775.825408217599	5344.564925829398	4911.234299143929	5615.1943210004165	4401.448273248469	4848.868615825591	5614.614716257196	5444.602540046246	5661.616523199181	5160.773691387938	5502.0118875798835	5088.051398589394	4384.83561467254	4421.146143746133	4546.057955616073	4660.089710409973	4316.3737435258645	5946.614841255197	5274.524964244514	4819.257300302204	5596.171101431076
4941.43072600589	5765.933243620786	4731.203457147334	4928.392902940058	5382.800740591536	5785.250765601263	5465.829112331525	4799.282401304234	5696.307425188514	4714.528701698469	5254.758448054801	4897.080920639126	4841.762904263278	4334.1766256005	4739.135352122516	5533.914415624939	5318.088383851127	5555.732921324052	5039.025334594017	5404.247372677698	5032.049080523111	4352.160910345585	4313.325768663464	4479.827494572112	4561.4109315827045	4243.442593904378	5752.540435937906	5229.743028529605	4513.754821658567	5460.35643364458
4696.332906776717	5671.396041628205	4665.693459968112	4816.285889052608	5094.786780941748	5558.2770175673195	5275.784321208475	4726.239588462859	5587.1787878002815	4594.1369330382495	5161.193148822138	4882.185759343733	4347.271274265943	4275.396564337887	4647.339424492875	5092.053789301646	5183.851214046672	5468.597931814225	4848.987163838892	5335.13043689113	4868.9746228953845	4278.050649057247	4236.964118703172	4436.087004139405	4413.206889871149	4201.203262600727	5650.934117646976	5219.721098606193	4388.264023696231	5369.017784038795
4599.367843929772	5468.439452412478	4480.117904910423	4756.051344570841	4904.545065415992	5424.816873279307	5171.713964183924	4679.254819278494	5560.128731221009	4483.528667415024	5115.468259418521	4841.616312628318	4227.165478013287	4145.748295997586	4572.112471487145	4946.989651089419	4947.923131907794	5150.4752065616385	4621.0137453233465	5143.6332285254875	4816.300165110704	4230.178466342188	4189.415277298168	4358.595500881821	4359.482582539821	4105.181799943866	5467.495599642878	5219.721098606193	4333.439085625136	5282.950139054904
4546.23697528738	5440.958492633841	4349.669735068697	4694.746381800489	4870.8287299059175	5271.640109620741	5146.052318394277	4595.190102086703	5511.596800622481	4458.955463004388	4913.530020925744	4779.793796919972	4219.586386103972	4096.617537329921	4456.1989169577655	4874.5685897964395	4795.461573985603	5041.852341671249	4553.931891759437	5070.688769404018	4737.613243038442	4150.424413635318	4143.06795705093	4319.30268309315	4210.304781635984	4087.8863821804107	5203.616805078744	5202.7408840416465	4234.707931850286	5213.60509840279
4515.852534949814	5354.782726030622	4268.938386506709	4352.420060894612	4609.419938838348	5215.742979072906	5035.3294327516105	4495.817016663828	5348.2527394987665	4391.784125989085	4888.205429967451	4775.278264751798	4172.588052897609	4071.7958002233354	4416.303315060673	4740.6305352924755	4740.427449765726	4966.6505703879475	4506.392447076548	4990.135668535562	4651.65584500812	4130.43019052295	4076.979830011887	4217.535324090495	4148.75735830827	4074.507293199962	5079.748918901881	5202.7408840416465	4203.017396719066	5138.126867843011
4465.529617047172	5297.36035908245	4225.145463686048	4275.473101734791	4528.421193228641	5134.890972708983	5009.085494923182	4435.89716562595	5282.0663969498255	4362.400506862116	4813.8634216907885	4759.484633952048	4086.5454412107715	4056.4848672666685	4374.809866908208	4673.461581980549	4629.947283746073	4870.262975624168	4441.441939076293	4962.621336225846	4628.771039035316	4069.8435562592267	3981.153371248928	4173.5444438782715	4095.206182670744	4038.792947651051	4949.107424175641	5182.0366006434415	4149.385777014335	4883.716385714303
4426.422969690613	5249.1269103015675	4182.702031745122	4234.642433907633	4463.1865642740995	4936.7754715729825	4946.860667368339	4279.165892825693	5163.672877817082	4346.916919992574	4767.406388236641	4730.514014568	4033.64250682769	4028.1119814489944	4317.867265401138	4503.4538147206495	4596.108602554887	4863.885572541381	4316.81643690264	4932.600989594092	4567.010794386762	4058.2429182416063	3875.4138980002995	4151.0895696614725	4076.9370604633896	3995.4716819176756	4888.323171726504	5182.0366006434415	4070.746674976576	4829.054332834303
4391.913726769812	5175.272344811364	4107.283110184064	4073.935130412603	4381.337185431425	4881.063149637348	4853.150729236242	4226.301392016457	5113.528889344378	4338.7625162321165	4585.356157712204	4727.239913550802	3989.3996391983055	3999.738654828587	4236.092557669572	4420.702673942033	4552.4112766096805	4835.672489021552	4160.262493531953	4867.390041986444	4514.275044912798	4058.2429182416063	3783.625497813455	4110.873577615896	4048.3964699261496	3935.5049657713134	4837.354776443141	5150.317379588618	4037.103024273604	4782.08736627306
4280.472869935018	5099.826751737979	4072.5609567562824	4004.727246269308	4299.51055491851	4805.1229653195805	4805.032973929698	4093.153880340201	5057.7641123838475	4299.397963527514	4532.234322970241	4700.256137547843	3956.3299586512553	3954.0593872266945	4211.947671946846	4385.251890321117	4488.069233620221	4797.588769035875	4053.3835218328577	4798.806043045704	4426.117559186339	4034.6616615506655	3720.0063243737477	4063.3856322570764	4003.7237791799375	3925.2043214749665	4777.1565275613075	5150.317379588618	4017.4702708965488	4711.554965881904
4255.186311717325	4911.24872274167	3875.443076282808	3949.0024999785396	4264.413713722839	4733.117556310392	4705.292480323264	3858.908208698277	4989.83751206559	4281.617386444021	4494.120452919362	4623.527096245464	3939.6629206282123	3921.564426343267	4177.6087014237155	4302.708712852087	4406.579492866196	4784.2486696334945	4021.7864880453853	4758.425614837471	4344.921975897547	3974.900227699829	3710.172331885718	4014.7946721201924	3958.3523419955673	3726.193744558581	4715.876299290146	4784.775144777312	3992.4362655756117	4655.049465599345
4227.310875581006	4782.10410847824	3844.92629493754	3939.3189643346664	4194.981826924656	4710.313873092115	4661.708417872034	3820.5565334248813	4935.892558763022	4270.133633582441	4432.951642728864	4472.417616924433	3922.771541992938	3911.4413994141187	4090.6346630109256	4273.60536785263	4348.966914179261	4765.430363249965	3985.659281566247	4729.359118039721	4243.5249756436015	3961.6471794582676	3687.0337914081665	3968.3787263313243	3928.6619526606437	3692.231417630809	4538.055253613154	4764.004082893776	3979.579116557322	4633.5681607470215
4169.77270024559	4697.763098300924	3808.2791722798556	3921.01630740006	4137.494598841855	4705.747823820884	4622.67243159772	3801.812034010536	4902.127305843712	4246.6909931293685	4382.840271991737	4425.176466648516	3891.428394782565	3881.547785353966	4037.3091263578817	4264.046161870097	4288.512920315629	4612.436250298861	3948.7425914189384	4639.481103827783	4167.368741810644	3952.795984392694	3668.5211236266923	3940.6727458615196	3819.729340712206	3653.934769957431	4384.233892181771	4735.898385976361	3947.6274959636276	4578.23707095189
4011.5711262069153	4570.959116997741	3772.738368960724	3834.1008372151064	4069.635392464031	4635.996651587427	4553.5591932133375	3794.0340109402027	4865.17456604484	4204.052581434968	4367.510745455544	4355.670203319663	3858.765395153374	3876.4838777322548	3989.7787737808503	4080.136731363482	4253.721726276996	4508.770511092977	3919.438725679337	4480.222595865152	4122.86825535998	3952.795984392694	3648.4543584638104	3922.5324832220044	3796.168512956524	3646.446806180913	4349.974587001029	4612.949778762578	3933.0374007675455	4408.945839995846
3949.672736857653	4524.1797531383945	3723.2056064028257	3783.013664356302	4054.061046769084	4605.728918830048	4479.759957767559	3779.8459657089033	4800.001516822091	4193.389193815596	4346.03577402756	4296.766376433361	3754.3396143632895	3844.6207468732773	3961.724315265965	4061.3674554151694	3991.7887922024825	4462.0103894925005	3883.049415846025	4399.184411213819	4073.011055143892	3927.5240866418044	3629.8620396954357	3884.185721013656	3779.9952237343487	3621.5266014387275	4342.991929227885	4489.503735750546	3933.0374007675455	4347.332904479829
3909.8835677467814	4470.695377989731	3700.0598953579356	3757.077249127452	4030.931302916704	4484.596505508261	4433.4886323321825	3771.8227436995935	4530.564211925191	4186.020299775681	4346.03577402756	4296.766376433361	3661.480494599543	3793.0539199630607	3922.701777779348	4034.2169479372883	3952.1620232200657	4370.659020937182	3846.0617425690825	4313.788858566706	4045.6644441756816	3886.7992049785394	3603.448328497806	3879.5946835723653	3740.0747306051935	3607.7309701575614	4281.0145348831475	4483.547635387601	3933.0374007675455	4334.686813865204
3859.5098072669907	4415.711310928199	3677.9454207514163	3747.794176524001	4003.5454001144235	4386.204361699971	4393.902784649085	3765.4884137090903	4427.185332171337	4170.23396866874	4346.03577402756	4296.13252143044	3638.8045591551677	3735.452786729432	3830.2106272137235	4014.2881147979733	3909.7189079758564	4322.194864284484	3778.1599201763192	4232.888795126482	3968.327745763389	3886.7992049785394	3592.478837470982	3846.600911046008	3723.2934308738086	3592.044559977266	4263.293860713594	4464.507233464431	3917.7456543382536	4290.515060918855
3824.0777080457983	4401.98162691141	3651.5589177363963	3730.3332533265148	3841.829678487514	4326.567992775853	4149.2226448083275	3759.3198243937413	4245.746394979075	4153.517465010633	4333.135579134697	4278.200445297196	3609.3935055591137	3706.682503950332	3780.182638370909	3867.7730375152096	3865.2177275478625	4284.514515505761	3744.337810666658	4186.1468749591695	3905.86006823058	3886.7992049785394	3568.592432107562	3815.734025347993	3711.172157824697	3588.9679906163497	4263.293860713594	4423.478556684126	3917.1761555336566	4246.166563554297
3807.3735120611327	4356.152296215808	3640.8091060896804	3728.3051912582464	3783.4807401899734	4238.820777989466	4101.6241827045	3748.0156675150974	4185.712489112348	4141.148086345026	4325.17550590738	4245.202011856321	3590.755614101862	3689.179868688797	3723.7035765987102	3830.863811907696	3843.4763088881446	4089.9064852097563	3729.8455379179777	4146.164706310093	3813.0918551325276	3886.7992049785394	3561.5964548918164	3793.227393440132	3706.476000174514	3581.116606542356	4233.49064596998	4406.767590286178	3892.0166878302066	4188.540207395823
3789.765540007591	4297.873221183613	3628.101056119378	3714.2453246583937	3725.7396234589987	4187.9123478473475	4074.228655372689	3728.340873484815	4149.441816085306	4136.9094567755055	4325.17550590738	4243.538012035376	3538.798138389136	3680.8391473152396	3674.469819950932	3808.395406096313	3812.243777115783	4060.6890610635483	3687.0992505882095	4084.3449062139853	3787.657136376985	3886.7992049785394	3550.593426001161	3765.44891396617	3699.360317850179	3570.8514542472954	4215.182247601494	4257.531801077243	3892.0166878302066	4125.992678229879
3784.762358870606	4244.998639867481	3599.2043813498985	3596.303018538359	3660.979589787929	4141.491209645314	4031.675656625453	3705.84787516103	4072.870468049846	4128.831552756726	4287.494384430358	4194.3517188138185	3487.8071232710813	3632.357829250795	3667.48273897581	3802.775357421893	3784.567456489576	4016.570489921455	3652.889013751308	4052.4633083198687	3750.596873785193	3886.7992049785394	3550.593426001161	3727.2567417914065	3692.965720139822	3537.133798812917	4205.490055709962	4177.456399281927	3890.7697819797186	4054.72198358703
3724.379429817177	4236.615251562907	3592.7467908962976	3548.9378821036994	3626.4296825070724	3959.763546297892	3981.26219457876	3674.8536439029817	4042.221788596252	4126.092242149267	4287.494384430358	4181.34046380573	3462.863908405053	3597.052160076831	3610.0334243807492	3782.7542897010726	3626.3345353996406	3949.360626647083	3622.940193230997	4043.6886361849683	3734.7332323799105	3882.2001337435486	3548.191947322844	3682.611957956119	3673.0432015512115	3526.379086459559	4169.9357454794745	4129.98704465587	3890.705051472664	4027.8516388734256
3688.671929830508	4214.666030003164	3584.683695177482	3546.73122430576	3608.0168163711533	3933.528578315053	3969.1762535957696	3660.822146514315	3994.2179308767563	4120.488587777234	4287.494384430358	4181.214469355329	3453.229300482737	3575.912231622392	3586.3736061799127	3769.1129004833765	3589.361248255951	3921.021731360729	3606.9251592231303	4026.3320666396394	3720.842550696163	3872.623408610313	3548.191947322844	3635.235012580669	3667.4881341731157	3513.973832513224	4146.709586154199	4114.852202400738	3890.0590532082183	3986.5603562175306
3667.181114967349	4184.020063931806	3567.854103841602	3543.341722234013	3575.2854327143205	3887.510518163909	3945.048625438637	3636.8448943902004	3952.001811365889	4115.492428428361	4286.840605243361	4181.214469355329	3446.5444974020375	3563.5568810211985	3578.1884202860174	3759.4130436091873	3557.625515853967	3904.4266767940853	3592.6524902870474	4018.4136005446508	3696.60315956694	3870.263560605371	3541.8456042621924	3632.080985428067	3633.0746521567944	3496.0085537789264	4135.803499619915	4107.991194560703	3857.401277954681	3945.088638780747
3646.390493289995	4155.967715354893	3564.480786471726	3512.973108400831	3561.925572699127	3872.1830281305474	3924.8474357964124	3625.7312755664225	3929.537352971547	4115.492428428361	4286.840605243361	4181.214469355329	3438.3190025832805	3544.439912280895	3572.5097224571487	3742.5091234820648	3520.830249797236	3893.614191790467	3569.797623390473	3984.6858671391	3652.8603701876145	3869.2276776727595	3539.4139075327503	3624.161223977961	3604.624977864436	3483.140201432752	4130.01522300475	4097.79993760055	3854.036697840695	3904.2444448162037
3626.020723599143	3983.5013776187966	3560.5746244283555	3492.2085317637034	3554.957243539822	3870.7919499315367	3895.4294013910585	3614.7941155692356	3922.521523761077	4112.995315929391	4281.662572290521	4174.281593378331	3426.0388969926757	3527.1851718124913	3555.6689209069114	3730.097782863194	3489.0959264110934	3880.5273888895663	3540.636935403781	3959.417656600367	3645.68202970363	3869.2276776727595	3538.3788978042526	3584.8309895486736	3587.514366681217	3442.7052139034768	4126.073481702365	4075.2567321310353	3854.036697840695	3789.2683778192913
3589.6543035604323	3940.0349596242495	3554.3978905307986	3477.3893082271998	3551.353778995014	3851.9583991979453	3891.816634161601	3598.205609853821	3881.7176709892055	4112.995315929391	4156.165186042722	4174.281593378331	3402.1730761939234	3508.883501762756	3492.743616824739	3706.723726779324	3479.301439267749	3866.3357091542307	3529.894102882781	3952.8489351740373	3636.1906239372765	3869.2276776727595	3538.3788978042526	3577.3906254785093	3580.959043948945	3424.6048838554143	4107.291632476215	4057.5948789261356	3854.036697840695	3763.677912706896
3580.7415323861596	3872.704151021292	3554.250058470026	3464.657688797604	3549.926245308508	3837.757989116535	3889.7577606620907	3583.493571194962	3874.7340703836044	4112.995315929391	4091.1353098806203	4174.281593378331	3398.828522350056	3497.085019954712	3462.6813618658916	3683.043737357465	3470.408324209242	3850.0964177305523	3463.4873717000964	3929.599329131761	3631.861894000629	3869.2276776727595	3537.1125820198517	3572.200161049646	3571.839202197796	3411.052677386786	4086.9035852616644	4046.696716094056	3851.847326547456	3734.989221361357
3566.5674593894482	3858.6528377505037	3553.5159368744517	3447.190361621286	3521.604508422637	3787.6597708598583	3889.7577606620907	3581.101685994927	3835.2553650499444	4112.888829056406	4046.352143378311	4159.8152520304875	3386.23674311192	3492.617605569626	3437.662453179603	3675.5668630804166	3468.411502940213	3829.7732141950846	3447.651678061156	3909.743271679714	3629.619068439821	3859.3592316654112	3537.1125820198517	3565.4770431349452	3564.77190846044	3398.2932980102705	4059.6124380572714	4043.2426434219587	3851.847326547456	3727.4854121953713
3561.6701108203843	3836.42309880715	3549.064695900197	3433.797452271905	3476.1448005550997	3782.9901228657836	3888.7360008593105	3550.1896002602807	3767.7837550973927	4110.779297112084	4027.0727119853996	4159.8152520304875	3381.0825444276393	3483.9006264844866	3423.3092116364405	3608.120447674483	3445.611315500256	3820.869484789878	3431.3539459762865	3897.031925774674	3568.6208893017188	3858.957360051698	3535.2547881573173	3562.7995923599465	3554.3549487060213	3388.402030138513	4059.6124380572714	4003.0325624885527	3851.847326547456	3700.0781143363724
3546.2827540553217	3797.7546003015877	3546.147190219855	3433.1902630645955	3454.6653695682235	3725.4111287616142	3882.2697625282285	3532.406979687836	3724.575234505845	4110.779297112084	4021.3466136264756	4159.8152520304875	3376.7546549302588	3474.3255387979707	3394.831663047741	3588.1899670094185	3433.0702408656516	3817.899987181474	3429.564389276359	3894.297742752844	3555.8190993024505	3848.585045145298	3534.611096532033	3555.0073765912975	3526.465692696401	3375.7582196386347	4013.7784879589635	4001.263828519641	3845.326387574012	3685.1210458032015
3537.1832570212046	3778.0537960080583	3546.147190219855	3430.6664807869315	3433.410376110694	3681.99193623036	3882.2697625282285	3523.1599698611794	3681.6850160144527	4102.8838851623705	3885.9685362578753	4159.405255553626	3368.0413130706984	3455.6772586883144	3391.8835749478653	3541.4173548047565	3422.226627659522	3807.135131301252	3429.564389276359	3873.638204480668	3542.6147093274753	3848.585045145298	3529.377753269344	3545.2504594165	3509.590639838397	3364.8599130789808	3975.547884697853	3996.052693879217	3842.928808032486	3676.5131596568744
3535.5530448322725	3776.055214850445	3546.147190219855	3421.539191246989	3418.7389622237306	3649.63427892879	3864.524134578183	3512.695816738181	3653.493568061276	4084.739790012886	3884.3004317872756	4134.420018368407	3363.5734928905895	3425.1629931729926	3386.820394900629	3528.024423110854	3407.8697678283597	3648.135821213694	3428.2169369849303	3871.502553119157	3538.3406516735513	3848.585045145298	3529.377753269344	3539.2480105662507	3499.764778339487	3326.3328006053334	3954.648121764352	3969.674872509959	3826.7308894829903	3669.7547990657117
3507.889906174681	3758.105485255394	3545.738752810386	3417.019076394976	3415.489956041518	3636.454587564639	3859.0984855006072	3501.680643475214	3615.699989272968	4074.3231689881013	3855.588395300848	4133.130664373148	3363.4705638727437	3413.429975860167	3386.820394900629	3518.404256093826	3401.0958351266427	3635.402668232179	3421.696856409547	3869.988448943976	3507.4944285579572	3848.585045145298	3523.4718551006977	3532.12452307807	3487.327290705404	3319.8827706371426	3893.5945501539472	3964.353739321332	3826.7308894829903	3656.378556072488
3497.714892967019	3749.692417350868	3545.6859912085984	3377.345713024993	3407.0543955421076	3619.649903701945	3853.4179318351426	3492.91707124182	3590.358528681175	4063.9310291143242	3851.8858833956565	4133.130664373148	3356.3582932442027	3401.3440005263064	3386.820394900629	3515.8919599452865	3401.0958351266427	3595.592328130633	3420.014643471345	3856.6479211114834	3496.2811434582622	3848.585045145298	3508.5788886757055	3532.12452307807	3468.288089023804	3314.8780263705385	3885.0453656987274	3958.108961537265	3826.7308894829903	3635.728281636115
3486.2690749007515	3746.3648258949333	3545.3060608661326	3365.9069587441563	3407.0543955421076	3613.581000998312	3853.4179318351426	3486.749729004666	3564.1697125952687	4063.9310291143242	3833.3157657843753	4117.392403707809	3350.019591190545	3394.21804684157	3386.820394900629	3515.8919599452865	3399.6765833649947	3590.778403356322	3410.490673849975	3847.118486144813	3468.872872306894	3848.585045145298	3504.685783936355	3521.892521716959	3467.825309635401	3304.2672505216424	3861.656399415083	3945.1070236622995	3826.7308894829903	3608.1600503799455
3477.430894679764	3714.2635541083655	3541.844435537512	3357.044957821034	3399.7754483314684	3610.388932425492	3841.790634960481	3483.7925522434875	3542.622404627171	4058.7389026793667	3822.1888684560727	4117.392403707809	3345.174967254777	3385.291750779126	3377.7301750637457	3515.8919599452865	3399.346781341933	3572.2573586339577	3408.6881358276723	3844.438245831665	3458.061236225242	3848.585045145298	3499.108654700817	3521.892521716959	3455.3445714741124	3299.2643406122875	3840.9939439334867	3906.4286673892243	3826.7308894829903	3596.4372596835706
3471.280594473666	3686.4098208977607	3541.844435537512	3353.853068997747	3395.9678460088935	3610.388932425492	3841.790634960481	3477.392516469068	3518.418273465543	4044.1226869525844	3813.0043370541584	4104.562913694679	3345.174967254777	3378.7626657323026	3372.4023245511326	3506.300419094551	3399.346781341933	3557.898274191701	3408.6881358276723	3824.717419900787	3451.0400196315777	3848.585045145298	3499.108654700817	3518.1760981395787	3443.966557656675	3288.1320651275496	3780.59164797424	3870.939564893268	3825.508668170149	3575.241742706536
3468.258154204972	3678.4562513635537	3541.844435537512	3349.174963470095	3389.1816157708063	3606.30606476655	3831.7908911715026	3474.34812194868	3495.0495823161314	4032.6132185736315	3795.4927696168847	4104.562913694679	3344.2121129540437	3375.6318265534023	3361.7393496805116	3493.4213274378562	3395.85889341884	3533.7534728546616	3408.6881358276723	3812.710388598774	3416.6821663325636	3848.585045145298	3499.108654700817	3518.1760981395787	3419.022867800486	3282.172905730531	3735.18322017918	3832.5809549986507	3825.508668170149	3569.410466713654
3454.5983321342055	3673.3067132403776	3540.911976955401	3347.2631840215454	3383.3949367094765	3600.546000476363	3831.7908911715026	3468.504470860215	3491.783742112722	4026.8424143365596	3790.0618445852133	4104.562913694679	3341.5762821020126	3365.391029740835	3357.1758818711214	3484.8242162386746	3393.3631556617747	3490.6963388814343	3406.7172621835907	3805.721737416814	3394.509118634006	3842.7873581011763	3499.108654700817	3518.1760981395787	3418.1358857552113	3276.020166669843	3718.250522098455	3832.5809549986507	3823.757659684431	3555.9277294493595
3448.762095002034	3671.0211274948088	3536.678700599696	3347.2631840215454	3379.6054102189028	3597.196523359262	3827.706790697589	3467.090922046407	3465.6897074494264	3974.696454311771	3739.8707031614454	4095.0344522997484	3337.8168875569427	3351.960420517149	3351.158148981777	3482.9129090764377	3391.355045324005	3463.4109363856323	3406.7172621835907	3802.1824069904897	3381.7554797044822	3842.7873581011763	3499.108654700817	3518.1760981395787	3407.6063102120916	3270.279748953932	3707.9955805539507	3826.0795115428814	3823.757659684431	3538.806200700199
3447.5514923305755	3658.257949406875	3536.678700599696	3345.3942473077127	3374.5216631582844	3597.196523359262	3777.864992561672	3384.073932923572	3442.6712990275655	3974.696454311771	3721.144147730347	4095.0344522997484	3332.250342934537	3340.260817192744	3342.8486472051577	3471.77493954905	3391.355045324005	3382.2106707703538	3406.7172621835907	3787.6547153854212	3367.3818786126885	3842.7873581011763	3499.108654700817	3518.1760981395787	3407.6063102120916	3260.1922619900333	3693.113261701211	3751.710932760423	3823.757659684431	3511.5348051442925
3443.2297356769986	3651.8775140165844	3535.4514520494004	3344.378842369022	3354.935328908674	3587.2540248519554	3775.2060116129005	3373.975650480318	3420.723289034383	3973.5291067543503	3701.237415733388	4090.198382556212	3323.963571562924	3328.521067369269	3339.193153212981	3470.5335569670997	3390.5518246592464	3366.65164444596	3406.7172621835907	3779.424818255944	3354.2738066039637	3842.7873581011763	3494.8476331031607	3515.4000653430503	3405.076278697023	3258.326461384971	3690.956762662567	3750.6136588393247	3823.757659684431	3492.1065238373103
3439.171468559503	3641.48198763857	3533.092977141032	3338.6662296274735	3354.451933568635	3579.595400283634	3734.562754126511	3369.0142313592096	3406.3808341579997	3950.9665698579693	3700.665645687268	4090.198382556212	3322.681338834398	3313.494764545721	3339.193153212981	3464.1926759367043	3390.5518246592464	3363.779293103661	3406.7172621835907	3749.2067699377867	3324.2347488023997	3842.7873581011763	3494.34001296133	3511.2928181635425	3405.076278697023	3256.430909236624	3667.8222988280463	3736.0331664449623	3823.757659684431	3465.886775983683
3430.746241457953	3635.834446183755	3533.092977141032	3332.3923591133716	3354.451933568635	3579.595400283634	3717.2735536625523	3366.3257486129373	3402.966141932111	3915.4665790787126	3683.467816683057	4088.6059904211156	3318.380058613376	3310.4935091700763	3331.0410125422145	3453.46009665323	3390.5518246592464	3355.4620052567425	3405.3010828523325	3723.5812505521276	3313.2904558895516	3842.7873581011763	3485.2032115520033	3508.066717027953	3399.6203926463254	3256.430909236624	3658.8469150479586	3721.8362408898547	3823.757659684431	3460.3633686371627
3423.195164915038	3626.2763147683627	3526.68063764041	3332.3923591133716	3353.5968675092195	3575.5085574502764	3710.3020281599493	3361.1239115079397	3397.685569525026	3905.842810455529	3667.0534992561143	4088.6059904211156	3317.0842732838546	3309.2454288325916	3331.0410125422145	3453.252193612189	3390.5518246592464	3346.793158352958	3405.3010828523325	3685.929422360682	3305.8904689423644	3842.7873581011763	3477.03393272925	3503.3408023875136	3397.4322274049064	3255.7782601441986	3635.723046098666	3710.8131071531307	3817.609479264851	3449.8030957222745
3415.9818492452673	3603.421012969837	3503.6837980532387	3332.3923591133716	3349.2578853298432	3544.4820444490106	3694.9571891475543	3357.883766081917	3397.685569525026	3905.842810455529	3667.0534992561143	4088.6059904211156	3314.23664810239	3305.4943984236797	3318.740322347374	3446.6378356542014	3390.5518246592464	3346.793158352958	3405.3010828523325	3676.07284094485	3290.4706942093176	3842.7873581011763	3473.4557588782072	3499.44249786477	3396.551969413721	3255.138270360845	3622.7123554136024	3710.8131071531307	3803.4068025741044	3442.8250643874644
3410.591195717276	3586.8670178756147	3503.2557514288724	3329.5464360463493	3349.2578853298432	3487.1691184189776	3678.824898439345	3355.242167058612	3390.0192459796117	3891.0786126769212	3666.0925509690323	4082.353917335341	3312.670503568492	3303.42451476098	3291.981276054201	3438.310502894794	3389.0618150698183	3341.937528797287	3398.7188039459515	3657.2035028180253	3266.8895576514415	3842.7873581011763	3468.6667519516577	3488.117218558955	3392.7005498816143	3246.9583082680974	3617.3221252934286	3707.8881479229694	3803.4068025741044	3436.9502735174306
3407.288562115164	3578.1401255093497	3502.26291619938	3329.5464360463493	3343.062613269616	3471.16720133788	3678.4376737858356	3354.0636996499466	3380.885065062159	3887.7407739182518	3666.0925509690323	4072.5734471455844	3312.670503568492	3299.5660045013415	3288.684458271634	3438.310502894794	3389.0618150698183	3339.0496897367157	3397.4429894279097	3622.4509352022724	3258.363584512239	3842.7873581011763	3461.5727364404456	3488.117218558955	3391.932090009139	3246.9583082680974	3617.3221252934286	3672.9239279563412	3803.4068025741044	3431.1108567216497
3405.742156549982	3565.847983642182	3492.887411774787	3328.8444595757587	3338.808485126039	3460.3017729027515	3618.552231533562	3353.508376625671	3379.2209696386462	3882.7059985146675	3666.0925509690323	4061.684706060659	3311.1558306811376	3298.568781846141	3277.8946756358046	3433.9987940529327	3389.0618150698183	3333.516084745262	3397.4429894279097	3585.1689393739093	3253.902381473717	3842.7873581011763	3461.5727364404456	3487.708403167676	3389.6700285275297	3246.9583082680974	3605.8276186792727	3669.4000969858557	3803.4068025741044	3420.9439505646546
3400.3141496483618	3562.1539856664162	3477.4475330309124	3328.8444595757587	3337.168515327897	3452.1837220681364	3614.32689822063	3342.5722959302802	3372.160425268912	3878.6131351992913	3666.0925509690323	4040.4259140314844	3311.1558306811376	3296.882531687975	3271.9709043279095	3425.0468948253515	3389.0618150698183	3326.4687178664253	3397.4429894279097	3571.19868659667	3247.7485418549663	3842.7873581011763	3457.902234237467	3482.776169388449	3389.6700285275297	3246.9583082680974	3577.9094301235154	3666.0648830308596	3803.4068025741044	3412.6773364201695
3400.3141496483618	3561.6587038988932	3474.224328313214	3312.7595471283726	3337.168515327897	3443.147315048265	3589.200015638149	3337.976779498164	3369.074556409265	3864.3804760874336	3661.8429005339794	4033.4034339180457	3311.1558306811376	3296.882531687975	3265.617764093715	3422.040923408329	3384.294478583276	3317.4386673997383	3397.4429894279097	3547.7223515567666	3242.9544251482475	3842.7873581011763	3457.902234237467	3476.1429244784827	3388.7728640321548	3246.9583082680974	3559.377714251525	3666.0648830308596	3803.4068025741044	3409.9829809700823
3400.3141496483618	3556.3612434295724	3471.0514637338574	3308.2201144055052	3332.3074401749163	3438.9717999476234	3575.3561077978	3335.690509619613	3366.9765316941134	3864.3804760874336	3661.8429005339794	4006.724208875811	3311.1558306811376	3295.9113521197946	3260.392928087331	3417.402656375224	3384.19776822698	3315.2630997615106	3397.4429894279097	3536.90085662612	3240.2270620178842	3842.7873581011763	3457.794404079173	3473.2523395543526	3387.4591591629182	3246.9583082680974	3552.001790315987	3653.816535891444	3803.4068025741044	3402.7476859631447
3398.4641415538454	3552.32768361359	3471.0514637338574	3304.911895075407	3330.00917252528	3432.4347729885676	3565.0282664333795	3330.301156197447	3356.4191535155965	3864.3804760874336	3661.8429005339794	4006.724208875811	3311.1558306811376	3295.9113521197946	3253.23080677333	3406.2633982088532	3384.19776822698	3308.4563232755786	3397.4429894279097	3513.5708371963538	3231.287572464303	3842.7873581011763	3456.307915378665	3446.77004991757	3387.3907541115714	3246.552723688201	3533.285995962977	3648.095713471337	3803.4068025741044	3359.874253818179
3393.0552336795463	3544.517459706968	3467.562995533794	3296.2101389356358	3330.00917252528	3426.7531330072834	3564.1796681332858	3329.4404139345825	3349.796748469982	3864.3804760874336	3661.8429005339794	4005.1228028317437	3311.1558306811376	3295.9113521197946	3250.3414608003413	3403.5371662541656	3384.19776822698	3300.753056609352	3392.5732933499553	3500.37095871595	3230.2882939933943	3842.7873581011763	3456.307915378665	3442.4868428747886	3387.3907541115714	3246.552723688201	3529.495955865129	3648.095713471337	3803.4068025741044	3352.242187554574
3393.0552336795463	3506.677744339505	3467.562995533794	3296.2101389356358	3330.00917252528	3417.864885706418	3564.1796681332858	3326.475712989707	3343.156144692384	3864.3804760874336	3661.8429005339794	4005.1228028317437	3307.1429759619305	3295.9113521197946	3245.0241381313444	3399.2829774177562	3384.19776822698	3287.221155380086	3388.9552890625546	3496.854028953203	3229.1182522025356	3842.7873581011763	3450.458798642238	3437.8856279484244	3387.3907541115714	3243.4124431152295	3517.685116746235	3648.095713471337	3794.1680216332716	3341.375658432441
3393.0552336795463	3500.786744268945	3467.562995533794	3296.2101389356358	3330.00917252528	3416.7963068804634	3560.472923420744	3323.951431986384	3329.7433549095986	3864.3804760874336	3661.8429005339794	3998.4578297149737	3307.1429759619305	3287.274130278459	3245.0241381313444	3393.5321115296756	3384.19776822698	3264.221484963503	3387.0504680902986	3489.4073419322535	3224.108476242311	3842.7873581011763	3429.743981795631	3432.633045737878	3387.3907541115714	3243.3026084719477	3507.362493590981	3648.095713471337	3786.3356909701615	3337.9872083428954
3392.1123561162017	3495.925883605545	3466.7250523844364	3293.744259167446	3330.00917252528	3413.8563971244803	3553.9562400184527	3323.951431986384	3327.034990427277	3864.3804760874336	3661.8429005339794	3998.4578297149737	3307.1429759619305	3284.4058727813353	3245.0241381313444	3388.863111178507	3382.83935551213	3260.8906066049694	3387.0504680902986	3484.0921801430595	3222.3955069024532	3842.7873581011763	3422.8260533854564	3427.4979102712814	3387.3907541115714	3243.3026084719477	3507.362493590981	3648.095713471337	3785.840874470567	3332.6841733219226
3392.1123561162017	3488.116380319147	3466.7250523844364	3292.0306133089234	3330.00917252528	3413.4920801067765	3553.2989974794377	3319.103351062494	3316.4079007769615	3864.3804760874336	3661.8429005339794	3998.4578297149737	3307.1429759619305	3284.4058727813353	3245.0241381313444	3384.9423245303756	3382.1534045206486	3255.5104222818027	3383.264797316395	3467.4954597109145	3221.132184658179	3842.7873581011763	3415.101588327018	3423.2014452193266	3387.3907541115714	3243.2000370583673	3499.9654074934347	3648.095713471337	3784.604909849108	3323.2097717286333
3387.4657570812597	3480.9747893096023	3465.7921832212633	3279.640304951771	3330.00917252528	3409.557492133529	3546.1265786188897	3318.9657830979413	3311.5443094394905	3864.3804760874336	3661.8429005339794	3998.4578297149737	3307.1429759619305	3283.8823831063282	3245.0241381313444	3380.4111127077285	3382.1534045206486	3252.6084718992565	3376.5306578769923	3446.688634577617	3221.1111951617586	3842.7873581011763	3410.301604145681	3422.0387934029973	3387.3907541115714	3243.2000370583673	3492.3249355553407	3648.095713471337	3784.604909849108	3315.662554992216
3381.354499132438	3472.477606233051	3455.430458104838	3264.412972949764	3330.00917252528	3405.734917728595	3545.268928855021	3318.3202580339766	3298.5843814120944	3818.453921268714	3661.8429005339794	3998.4578297149737	3307.1429759619305	3283.8823831063282	3244.579457353062	3379.12974876356	3382.07349862184	3232.6399017336785	3376.5306578769923	3440.608559396388	3217.139674080405	3842.7873581011763	3402.9687031544927	3422.0387934029973	3387.3907541115714	3241.9667792096348	3492.3249355553407	3648.095713471337	3782.4521341699674	3310.043681586833
3379.8126672484605	3469.1456374568434	3450.9446047727774	3263.162794002796	3330.00917252528	3405.734917728595	3538.8387956677816	3315.8678247429707	3294.8129336784223	3805.4243744486116	3661.8429005339794	3998.4578297149737	3307.1429759619305	3283.8823831063282	3243.224832306089	3379.12974876356	3382.003312364155	3222.5058531095156	3376.5306578769923	3434.8509804072687	3217.139674080405	3842.7873581011763	3402.9687031544927	3422.0387934029973	3386.63029368522	3241.9667792096348	3488.6897996348375	3648.095713471337	3782.4521341699674	3305.6871918567363
3379.2216776967693	3462.47529516112	3449.2477599089693	3262.630278962009	3330.00917252528	3405.734917728595	3537.554633583097	3315.4883121309745	3289.6716657064617	3790.232846669489	3661.8429005339794	3998.4578297149737	3307.1429759619305	3281.8777131266015	3242.021860879456	3374.866893786392	3382.003312364155	3217.147938655573	3376.5306578769923	3426.646514499345	3217.139674080405	3842.7873581011763	3402.9687031544927	3421.4134466606124	3382.656009213435	3241.9667792096348	3487.2091813910147	3648.095713471337	3782.4521341699674	3298.9650308626815
3375.8703586381616	3455.4069242536834	3445.3681381471533	3261.1115281437746	3329.007754505744	3405.172636986863	3537.554633583097	3315.133667039273	3287.926823962561	3780.407760162865	3661.8429005339794	3998.4578297149737	3287.0279170579365	3280.2940583243976	3242.021860879456	3371.846184278783	3382.003312364155	3215.4220638054517	3374.48705155115	3422.5358974486435	3217.139674080405	3841.829403924836	3397.583152941745	3419.9351607106328	3380.434401871462	3241.8071156234187	3471.958399274976	3648.095713471337	3778.4584191625327	3287.6961172170677
3374.3978217434974	3452.283079836894	3441.9764328162355	3261.1115281437746	3329.007754505744	3399.9973418981426	3537.554633583097	3314.917273807914	3287.926823962561	3775.2291750970244	3661.8429005339794	3998.4578297149737	3283.2270880686838	3280.2940583243976	3240.3402229337744	3370.5996334501037	3381.720362828355	3212.097256567291	3367.186051021321	3422.5138622670033	3217.139674080405	3841.829403924836	3393.8142742102737	3418.423625855448	3380.434401871462	3241.8071156234187	3460.7287374189605	3648.095713471337	3778.4584191625327	3284.4042589586415
3374.297689129805	3445.330226942405	3440.277824891101	3259.297230124761	3329.007754505744	3393.785047405915	3534.422753538487	3313.339100495278	3284.808642645848	3765.651020005037	3661.8429005339794	3998.4578297149737	3283.2270880686838	3280.2940583243976	3238.2896318710655	3369.844423832991	3381.720362828355	3210.114505419316	3366.4771317388254	3422.5138622670033	3217.139674080405	3841.829403924836	3391.008644805464	3415.8058383581647	3379.8480549168235	3238.9183107658228	3455.549636460837	3648.095713471337	3778.3410648846584	3277.876476968192
3371.110372038135	3442.58330731405	3440.277824891101	3257.6564137167284	3329.007754505744	3389.499928768515	3534.422753538487	3312.2970687769066	3280.6125219049827	3762.5739265138654	3661.8429005339794	3998.4578297149737	3283.2270880686838	3280.2940583243976	3238.2896318710655	3369.4076193279807	3378.9549357556634	3205.7383617549813	3366.4771317388254	3419.8942353939537	3217.139674080405	3841.829403924836	3390.0254992195746	3410.9485184382056	3377.847993231807	3233.991823655129	3450.2774311728294	3648.095713471337	3764.806897271329	3273.6828145735444
3371.110372038135	3442.130741237017	3438.3020399422426	3254.135244337153	3329.007754505744	3389.499928768515	3534.422753538487	3309.649581423965	3280.11775577196	3760.062506219583	3661.8429005339794	3998.4578297149737	3281.2207834453025	3280.221011773105	3237.84637515388	3368.3084551934735	3378.5521695619564	3204.6251095559855	3366.4771317388254	3419.515309011569	3216.1283860658154	3841.829403924836	3388.711450767528	3407.299338824801	3377.847993231807	3233.0972396645357	3442.724438751591	3648.095713471337	3762.533510488669	3272.156602825289
3369.975702342715	3440.982497019042	3438.3020399422426	3254.135244337153	3327.339535655682	3386.8694103573275	3534.422753538487	3303.768020683124	3269.501797336983	3749.7626503355214	3661.8429005339794	3991.8282165970813	3281.2207834453025	3280.221011773105	3236.022878419093	3363.1118021985158	3378.5521695619564	3201.2974521261594	3366.4771317388254	3418.120025909892	3215.0310768083564	3841.829403924836	3381.527975747476	3401.7348659994973	3377.847993231807	3232.9845975125145	3438.6230315059006	3646.1603674045023	3762.533510488669	3271.047462780759
3369.0105639072353	3435.615967073677	3421.979866981535	3252.785052997471	3327.339535655682	3385.6598180955784	3533.473448121196	3299.7819657206137	3266.205799603156	3749.7626503355214	3661.8429005339794	3991.8282165970813	3279.015627025713	3280.221011773105	3234.005688535451	3361.316972495206	3378.5521695619564	3198.7688185017014	3355.3603313358935	3416.1966245853064	3215.0310768083564	3841.829403924836	3379.199529278886	3398.9565070031413	3377.847993231807	3232.9845975125145	3436.5508788883653	3646.1603674045023	3762.533510488669	3271.047462780759
3364.9369301169027	3430.3211308361424	3421.979866981535	3248.911785975213	3327.339535655682	3383.2348259020814	3533.473448121196	3292.7239077864688	3264.2821224049617	3748.9730520966577	3661.8429005339794	3991.8282165970813	3276.9566835479372	3280.221011773105	3233.9981474278125	3360.4620959705817	3378.153816994488	3197.520985505707	3355.3603313358935	3412.7574450373218	3215.0310768083564	3841.829403924836	3378.8728790331684	3398.9565070031413	3377.847993231807	3232.9845975125145	3430.535733959017	3636.389674164133	3762.533510488669	3269.4261960677823
3361.651094667611	3427.597111277408	3421.709763175418	3247.0215997789646	3327.339535655682	3383.2348259020814	3531.7800026487757	3286.9058350724818	3259.45175962381	3738.5741588366495	3661.8429005339794	3982.4934564220484	3276.192162620444	3280.1493357855106	3228.9423844550383	3360.4620959705817	3378.153816994488	3196.529116894611	3351.7643042137015	3405.0794298178234	3215.0310768083564	3841.098535855247	3375.777062707556	3395.702765228867	3377.847993231807	3232.9845975125145	3430.466774800956	3636.389674164133	3762.533510488669	3268.818755496119
3357.7706315547925	3427.597111277408	3416.923890163591	3247.0215997789646	3327.339535655682	3309.6614182586313	3525.798012778229	3286.9058350724818	3256.9196821147607	3733.983659588832	3661.8429005339794	3982.4934564220484	3276.192162620444	3280.1493357855106	3228.522489904672	3354.8362914538175	3378.153816994488	3196.0825695702583	3350.1600379784686	3401.3603035786	3214.2296924275543	3841.098535855247	3373.9022752787782	3395.702765228867	3377.847993231807	3232.554871259361	3427.3238327969775	3636.389674164133	3758.6535987702264	3259.257290095209
3355.476560273336	3425.9659694297675	3411.697381308992	3246.328553653645	3327.339535655682	3307.055157595356	3521.8600313425613	3285.69173164987	3255.479387352532	3733.0783198408726	3661.8429005339794	3982.4934564220484	3273.192878710922	3280.1493357855106	3225.998956681945	3354.3577827970166	3378.153816994488	3196.0825695702583	3348.826744622695	3395.003081638247	3212.4444974762587	3743.3573634336262	3372.045636126648	3395.702765228867	3377.847993231807	3232.554871259361	3427.2363055768496	3636.389674164133	3758.6535987702264	3258.1137328323293
3351.505321632226	3423.420820188483	3407.089484317566	3246.328553653645	3326.4174610945447	3307.055157595356	3519.958347960532	3281.500489860072	3254.0432936664856	3714.789474812179	3655.557975459906	3982.4934564220484	3272.018734749471	3280.1493357855106	3225.998956681945	3349.826375366165	3378.153816994488	3195.792896120217	3345.3477601663867	3393.5361274426205	3211.2054822341797	3738.4180748826993	3367.365723964712	3394.776532253197	3377.847993231807	3232.188143029275	3422.1714544182055	3636.389674164133	3758.6535987702264	3256.574859266881
3351.505321632226	3422.5907104153634	3399.614063681611	3244.854815186419	3326.4174610945447	3306.5490498278323	3519.958347960532	3272.95880888037	3253.682905887599	3714.789474812179	3655.557975459906	3982.4934564220484	3271.7939956196906	3280.1493357855106	3225.3435292215263	3348.595564094743	3378.153816994488	3194.9737539882003	3344.418982705806	3393.159814247922	3209.2173360260053	3732.5503049751296	3363.7026603416384	3393.8698013646904	3377.847993231807	3232.188143029275	3422.1714544182055	3636.389674164133	3756.8882610202545	3255.039134876951
3350.250416818217	3422.3783104982376	3399.614063681611	3244.854815186419	3326.4174610945447	3301.378804272294	3519.958347960532	3270.5445497437995	3252.08619879546	3714.580855066759	3655.557975459906	3982.4934564220484	3269.381466272136	3280.1493357855106	3225.3435292215263	3345.3015089025384	3378.153816994488	3194.9074303661837	3344.418982705806	3389.2812571359705	3204.240865479041	3732.5503049751296	3363.7026603416384	3391.742452897861	3377.847993231807	3230.691065099798	3417.7637995608243	3636.389674164133	3756.8882610202545	3253.16664925446
3345.6600112415936	3421.327344341171	3392.7174314328795	3237.323771517134	3326.4174610945447	3298.3047760804707	3517.2882521432302	3268.926962836985	3252.08619879546	3710.5933082629062	3655.557975459906	3982.4934564220484	3269.381466272136	3280.1493357855106	3224.2304150923887	3344.45152238408	3378.153816994488	3194.8053326865574	3344.418982705806	3386.9509234289453	3204.240865479041	3716.625090039728	3362.0797527201994	3391.2557771719403	3377.847993231807	3230.691065099798	3417.7637995608243	3633.977835444632	3756.8882610202545	3253.16664925446
3341.837200886015	3419.084388476482	3391.7938460119185	3235.198498145864	3326.4174610945447	3298.3047760804707	3516.343022931304	3266.4269590061067	3250.488068324905	3710.5933082629062	3655.557975459906	3982.4934564220484	3269.381466272136	3279.9460390232516	3224.2304150923887	3343.5879090123026	3376.8404506529355	3194.230880458771	3344.418982705806	3385.717580498148	3204.240865479041	3714.812704443328	3360.4984349978004	3391.2557771719403	3377.847993231807	3230.691065099798	3417.054617756365	3633.977835444632	3756.8882610202545	3253.16664925446
3340.8074346318654	3409.6537125140185	3385.3708490204303	3228.765654011154	3326.4174610945447	3298.1136970875523	3516.343022931304	3264.52722218112	3250.488068324905	3710.5933082629062	3655.557975459906	3982.4934564220484	3265.708761685485	3279.9460390232516	3224.1045726659527	3342.9806779967084	3376.8404506529355	3192.2452721234463	3344.418982705806	3385.717580498148	3204.240865479041	3706.7644709072747	3355.7805265376164	3389.4120192280106	3377.847993231807	3230.3770127067146	3415.6916461734804	3633.977835444632	3756.8882610202545	3251.9381383090467
3338.2486449398175	3406.298054848789	3384.011866191095	3228.765654011154	3326.4174610945447	3298.1136970875523	3516.343022931304	3264.138827567115	3249.7867060787103	3709.4774144913886	3655.557975459906	3982.4934564220484	3265.708761685485	3279.9460390232516	3224.0879421201407	3342.8913551152714	3376.8404506529355	3192.1672529767006	3344.418982705806	3381.8735321981208	3201.7055349620814	3701.8935775948653	3355.003627741213	3387.964510244606	3377.192502149439	3230.3770127067146	3415.399266927989	3633.977835444632	3756.8882610202545	3251.385216209309
3334.2404528420475	3406.298054848789	3382.1425927924115	3228.765654011154	3326.4174610945447	3297.0725078881483	3516.343022931304	3260.838086619056	3249.7867060787103	3699.3782745733597	3655.557975459906	3981.997199622326	3261.2100355436487	3279.9460390232516	3222.649034359005	3342.8913551152714	3375.835358430461	3192.1672529767006	3344.418982705806	3369.1053806564914	3200.809350893177	3701.6542270700247	3349.1708804174514	3386.6985659374513	3377.192502149439	3230.3770127067146	3414.4814414752323	3631.944660198165	3755.0261744420563	3250.3004185171653
3331.3659308799633	3404.8948590797954	3379.0780087883645	3228.5935484781166	3326.4174610945447	3295.8660736007105	3516.343022931304	3259.180854997556	3249.0180453796447	3699.3782745733597	3655.557975459906	3981.997199622326	3260.716970412628	3279.9460390232516	3220.5428072992804	3342.8913551152714	3375.835358430461	3192.1672529767006	3341.3316632036963	3369.1053806564914	3200.517057289934	3701.6542270700247	3349.1708804174514	3385.588590783834	3377.192502149439	3230.3770127067146	3413.081604610643	3631.944660198165	3755.0261744420563	3250.3004185171653
3330.845727646012	3397.5140702533618	3377.357932389259	3226.982650697225	3326.4174610945447	3295.8660736007105	3516.343022931304	3257.619520870256	3249.0180453796447	3699.332099840658	3655.557975459906	3981.997199622326	3259.6116129786824	3279.9460390232516	3220.5428072992804	3342.8913551152714	3375.835358430461	3192.1672529767006	3341.3316632036963	3366.443748074277	3198.665573243835	3700.8428609180933	3349.1708804174514	3385.588590783834	3377.192502149439	3229.8856181255737	3413.081604610643	3631.944660198165	3751.394206339245	3247.3167936347318
3330.159342796837	3393.2097766312318	3376.0543469174554	3226.982650697225	3326.4174610945447	3295.7212514336406	3516.343022931304	3256.285198930066	3249.0180453796447	3694.7633099008963	3655.557975459906	3981.997199622326	3259.559638846523	3278.365112745497	3219.960967511543	3339.855776463355	3375.835358430461	3191.2330594587165	3341.3316632036963	3365.8898058384634	3195.338999051668	3695.985859255884	3347.1220789538784	3384.898131025498	3377.192502149439	3229.239922083638	3412.8388010493263	3631.944660198165	3751.394206339245	3247.3167936347318
3329.217565644913	3387.939375883543	3374.2384253752743	3225.6872495424677	3326.4174610945447	3295.7212514336406	3516.343022931304	3255.2910955362654	3247.8884771009625	3694.7633099008963	3655.557975459906	3976.2535330524006	3259.467054665232	3277.978692155468	3219.960967511543	3332.427624187769	3375.835358430461	3191.2330594587165	3341.3316632036963	3364.9418968060877	3195.103269837463	3692.9338953022843	3344.870062938709	3384.898131025498	3377.192502149439	3228.611958972033	3412.8388010493263	3631.944660198165	3748.477504483064	3247.0716376874334
3326.4531006121124	3384.090122129857	3374.2384253752743	3225.6872495424677	3326.4174610945447	3295.7212514336406	3516.343022931304	3251.6057586850884	3245.4664428624665	3692.0608808539996	3655.557975459906	3976.2535330524006	3259.4393692195154	3277.978692155468	3218.6721843527553	3328.9409509976317	3375.835358430461	3191.1262632023527	3341.3316632036963	3364.3313119842196	3194.3303285307697	3690.62327560007	3344.401988575384	3384.898131025498	3377.192502149439	3228.611958972033	3412.8388010493263	3631.944660198165	3748.477504483064	3246.5891504948336
3325.764245163723	3381.4548717835237	3374.2384253752743	3225.6872495424677	3326.4174610945447	3295.7212514336406	3516.343022931304	3251.6057586850884	3245.0272858769354	3692.0608808539996	3655.557975459906	3976.2535330524006	3257.632785303809	3277.978692155468	3218.6721843527553	3328.9409509976317	3372.8374325697077	3189.5551368163033	3341.3316632036963	3364.0932206460366	3192.018951680439	3686.4947533400677	3344.401988575384	3384.898131025498	3375.3553982516805	3228.611958972033	3412.8388010493263	3631.944660198165	3744.9922622745376	3245.434613132924
3325.764245163723	3379.204574288254	3373.5037090879914	3225.6872495424677	3326.4174610945447	3292.818603840342	3516.343022931304	3251.1443945949645	3244.696841850455	3691.787454161197	3655.557975459906	3976.2535330524006	3257.3848425111346	3277.978692155468	3218.6721843527553	3327.761209736849	3372.8156434201474	3189.5551368163033	3341.3316632036963	3360.758265979431	3191.4243501491815	3680.7485779177186	3344.401988575384	3384.898131025498	3375.3553982516805	3228.611958972033	3410.919763437658	3631.944660198165	3743.846616222856	3245.434613132924
3325.764245163723	3373.520862657406	3373.016796056485	3225.6872495424677	3326.4174610945447	3292.818603840342	3516.343022931304	3250.3489630448526	3244.048736263832	3691.787454161197	3655.557975459906	3976.2535330524006	3255.903186579442	3277.978692155468	3218.4477659367008	3326.9333751444346	3372.8156434201474	3189.5551368163033	3341.3316632036963	3360.758265979431	3191.3406449353333	3680.7485779177186	3344.401988575384	3383.3695141993994	3375.3553982516805	3228.611958972033	3408.63406318912	3631.944660198165	3743.816497824851	3245.434613132924
3313.852713768595	3367.5373972062634	3373.016796056485	3225.6872495424677	3326.4174610945447	3292.392272194606	3516.343022931304	3249.3909609351454	3243.9870247568756	3689.4760344888928	3655.557975459906	3976.2535330524006	3255.903186579442	3277.30824023698	3218.4477659367008	3324.8664430503345	3372.684867513143	3189.5551368163033	3341.3316632036963	3322.882983058601	3191.3406449353333	3680.7485779177186	3344.401988575384	3383.3695141993994	3373.291309496904	3228.611958972033	3405.7881144071903	3631.944660198165	3741.8715659540094	3245.434613132924
3312.7491471682088	3366.4543312064006	3373.016796056485	3225.6872495424677	3326.4174610945447	3290.832012780007	3516.343022931304	3248.717573154868	3242.1631940840803	3689.4760344888928	3655.557975459906	3976.2535330524006	3255.903186579442	3277.30824023698	3217.9398155499066	3323.187791648187	3365.2601200064028	3189.5551368163033	3334.089310320709	3306.326459354941	3191.3406449353333	3680.7485779177186	3343.389933032324	3383.3695141993994	3373.291309496904	3227.9848131654344	3405.122096200951	3631.944660198165	3741.8715659540094	3245.434613132924
3312.7491471682088	3365.1278532888123	3370.362369205063	3225.6872495424677	3324.995312934817	3289.7946972139002	3514.915804219857	3248.717573154868	3242.1631940840803	3689.4760344888928	3655.557975459906	3976.2535330524006	3255.8790158160787	3277.30824023698	3217.9398155499066	3310.090707840548	3362.9877827103255	3189.5551368163033	3334.089310320709	3300.1763386080074	3190.343122695642	3680.7485779177186	3343.389933032324	3383.3695141993994	3373.291309496904	3226.2184560665146	3402.7442213915056	3631.944660198165	3737.690604054947	3245.434613132924
3310.195303827515	3361.938413748108	3370.362369205063	3225.6872495424677	3324.995312934817	3289.740203659973	3514.915804219857	3248.717573154868	3242.1631940840803	3687.749340188828	3655.557975459906	3973.1709171903394	3253.8836928514893	3277.30824023698	3217.9398155499066	3307.167889356225	3362.397007633629	3189.5551368163033	3330.97606498529	3298.368485474056	3190.0964880758065	3680.7485779177186	3342.7334130900517	3383.3695141993994	3373.291309496904	3226.2184560665146	3402.7442213915056	3631.944660198165	3736.68498531094	3245.434613132924
3301.721041917878	3360.956133556841	3368.3376464060757	3225.6872495424677	3324.995312934817	3289.740203659973	3514.8489445567734	3248.717573154868	3242.1631940840803	3687.749340188828	3653.4113319040384	3973.0936057399786	3249.808514920933	3277.30824023698	3217.9398155499066	3305.0913969038274	3359.3000937479264	3189.5551368163033	3330.97606498529	3297.395452738532	3190.0964880758065	3675.193411561855	3342.7334130900517	3383.3695141993994	3371.4038406390473	3225.3003183498076	3402.7442213915056	3631.944660198165	3732.03349731887	3245.434613132924
3297.769754550684	3355.5843575317135	3368.3376464060757	3225.6872495424677	3324.995312934817	3289.547840315144	3513.5287344909793	3248.717573154868	3242.1631940840803	3687.749340188828	3653.4113319040384	3973.0936057399786	3249.808514920933	3277.30824023698	3217.9398155499066	3304.21574837135	3356.3730697867327	3189.329492140114	3330.97606498529	3293.827056194309	3190.0964880758065	3675.193411561855	3342.7334130900517	3383.3695141993994	3365.9703930863334	3224.673143275672	3402.7442213915056	3631.944660198165	3726.5356036258704	3245.434613132924
3296.538926260546	3348.802686590087	3366.8397200357313	3225.6872495424677	3324.995312934817	3289.3806173449175	3513.5287344909793	3248.717573154868	3242.1631940840803	3680.9535420968623	3653.4113319040384	3973.0936057399786	3249.129572220521	3277.30824023698	3217.7489433284736	3303.605147374562	3356.3730697867327	3188.0260026955457	3330.97606498529	3292.598349602168	3189.411426085013	3675.193411561855	3342.7334130900517	3383.3695141993994	3364.363615348251	3224.673143275672	3401.0247344006257	3631.944660198165	3701.5928931565727	3245.434613132924
3294.9003824560036	3347.9939975950824	3364.923931993084	3215.461314033241	3324.995312934817	3288.678574196458	3513.5287344909793	3248.717573154868	3241.4468112518375	3680.9535420968623	3653.4113319040384	3973.0936057399786	3248.510793473289	3276.883123823574	3217.7489433284736	3303.5672033288756	3355.295142754546	3187.9595167817656	3330.97606498529	3292.598349602168	3189.0421494125485	3675.193411561855	3342.7334130900517	3382.8837907872166	3358.6790819728176	3224.673143275672	3401.0247344006257	3631.619527186077	3698.5807479939303	3243.7454813056347
3294.1389478845445	3343.9866334779326	3364.612689742471	3214.510837183623	3324.7568167858753	3288.678574196458	3513.5287344909793	3247.8434268512456	3241.4468112518375	3680.9535420968623	3653.4113319040384	3973.0936057399786	3245.773487729551	3276.883123823574	3217.3436509143444	3300.649661032476	3355.295142754546	3187.9595167817656	3330.287191391336	3288.6666862506404	3189.0421494125485	3675.193411561855	3342.7334130900517	3382.8837907872166	3356.380380534498	3224.673143275672	3401.0247344006257	3621.4490439885785	3695.0689040662737	3243.7454813056347
3292.5412866106562	3343.9866334779326	3363.572182198443	3212.0894504414005	3324.7568167858753	3286.0401724632175	3513.5287344909793	3247.7450888761055	3241.235330523702	3680.7065479944295	3652.371796794632	3973.0936057399786	3245.773487729551	3276.883123823574	3217.3436509143444	3297.680738992798	3355.295142754546	3187.9595167817656	3330.287191391336	3280.826756402535	3189.0421494125485	3675.193411561855	3341.7538286379718	3382.8837907872166	3354.947245064748	3224.673143275672	3401.0247344006257	3621.4490439885785	3695.0689040662737	3243.7454813056347
3292.5412866106562	3342.1724037756667	3363.572182198443	3211.2037276101883	3324.7568167858753	3286.0401724632175	3512.2454656560003	3247.7450888761055	3241.235330523702	3680.7065479944295	3652.371796794632	3973.0936057399786	3245.773487729551	3276.883123823574	3217.3436509143444	3297.226363888676	3353.5715314933977	3186.3352899799406	3330.287191391336	3277.731081173517	3187.934150067739	3673.989978589296	3341.7538286379718	3382.8837907872166	3352.210498561618	3224.673143275672	3401.0247344006257	3616.867871441746	3694.664489594274	3243.1212385429653
3292.5412866106562	3340.0608986519464	3363.572182198443	3210.608999892214	3324.7568167858753	3285.8832844231183	3511.1950130508576	3247.5936458528627	3241.235330523702	3680.440909135532	3652.371796794632	3973.0936057399786	3243.0267778334533	3276.883123823574	3217.3436509143444	3295.8211047789428	3352.638587526181	3186.3352899799406	3330.287191391336	3272.2264749345895	3187.934150067739	3672.6981687664593	3341.6132562063635	3381.5387542787075	3350.6610286282585	3224.673143275672	3401.0247344006257	3612.535156190937	3692.1774922685836	3242.278952473801
3292.127410878544	3329.641781589751	3363.572182198443	3209.773635729026	3324.7568167858753	3285.167892517088	3511.1950130508576	3247.5936458528627	3241.235330523702	3680.440909135532	3652.371796794632	3972.3959217563097	3243.0267778334533	3264.621281922232	3217.3436509143444	3295.162978627866	3352.3632592254066	3186.3352899799406	3330.287191391336	3269.7540636841054	3187.934150067739	3672.6981687664593	3341.6132562063635	3379.764271549742	3350.6610286282585	3223.639457377236	3401.0247344006257	3609.611095238004	3690.025545845024	3240.064091135545
3291.625766962953	3329.6188843905356	3363.3239883442125	3209.773635729026	3324.7568167858753	3282.3091513784584	3509.747444176675	3247.5936458528627	3241.235330523702	3679.2543670182713	3652.371796794632	3972.3959217563097	3242.4418325916	3263.6570879796623	3217.3436509143444	3293.3252603762758	3351.0701248540317	3186.3352899799406	3326.52695690605	3259.02511116851	3186.3073365744453	3672.6981687664593	3341.158436789132	3378.4959944298807	3349.8583990558773	3223.639457377236	3401.0247344006257	3609.611095238004	3688.0719307200807	3236.4622055833934
3291.4454464148757	3326.937488993526	3361.4973901731673	3209.773635729026	3324.7568167858753	3279.093153308342	3508.1494357812912	3247.5936458528627	3241.1861831351857	3679.2543670182713	3649.614192887829	3972.3959217563097	3242.4418325916	3263.607280914405	3217.3436509143444	3290.9628419464216	3351.0701248540317	3184.5209729704934	3326.52695690605	3254.158329068583	3186.3073365744453	3672.6981687664593	3327.063013142455	3376.4977339452776	3347.884567033825	3223.059672802423	3401.0247344006257	3608.46264671122	3683.095865149038	3236.4622055833934
3291.4454464148757	3326.7279085651944	3361.4973901731673	3208.187567992216	3324.7568167858753	3278.901649865581	3508.1494357812912	3247.5936458528627	3241.1861831351857	3678.381110649394	3649.614192887829	3971.345756572572	3242.332750948489	3259.260207214367	3217.120484439566	3289.583103351122	3349.8463559587694	3184.3049447741323	3326.52695690605	3252.3636278397566	3184.8502454856657	3672.6981687664593	3324.4260676232248	3375.8031661171503	3344.2108618006287	3223.059672802423	3401.0247344006257	3608.46264671122	3682.0762331641326	3236.4622055833934
3290.2066867186304	3324.75103088998	3361.4973901731673	3207.786376979642	3322.721118773371	3278.901649865581	3508.1494357812912	3232.411072121525	3241.1861831351857	3678.381110649394	3649.614192887829	3967.374113473671	3242.332750948489	3258.5393745119636	3216.8503159835386	3289.583103351122	3349.8463559587694	3184.3049447741323	3326.52695690605	3242.5745922013184	3184.8502454856657	3672.6981687664593	3320.987896064424	3375.8031661171503	3344.2108618006287	3223.059672802423	3400.736237423632	3608.46264671122	3678.993801988337	3236.4622055833934
3290.2066867186304	3324.4352532509342	3361.4973901731673	3207.786376979642	3322.721118773371	3278.444929485972	3508.1494357812912	3231.6757390369485	3241.1861831351857	3677.3352285467686	3649.0304371871584	3967.374113473671	3242.332750948489	3258.53606949926	3216.5745724888657	3289.4354601335835	3349.163808471822	3184.3049447741323	3326.52695690605	3240.9863897054192	3184.8502454856657	3672.6981687664593	3319.541124637097	3374.978620598702	3344.2108618006287	3223.059672802423	3400.736237423632	3608.46264671122	3678.891442329483	3236.4622055833934
3290.2066867186304	3324.4352532509342	3361.4973901731673	3207.784555009567	3322.721118773371	3278.444929485972	3507.1955570947857	3230.6738177692146	3241.1861831351857	3672.516356045596	3649.0304371871584	3967.374113473671	3241.925679845474	3255.1945295690884	3216.3888222614496	3286.994197104568	3348.312004240169	3184.3049447741323	3325.403752397929	3239.253189538289	3184.8502454856657	3672.6981687664593	3317.7273422429753	3374.1371798548025	3341.775618931434	3223.059672802423	3400.6653127151244	3608.4447960870893	3678.8214476922076	3236.4622055833934
3290.2066867186304	3324.4352532509342	3361.4973901731673	3207.784555009567	3322.721118773371	3278.444929485972	3507.1955570947857	3230.5922714578783	3241.1861831351857	3672.516356045596	3649.0304371871584	3963.61728939596	3241.6920170510093	3255.1945295690884	3216.3888222614496	3286.994197104568	3347.219874574644	3184.062474023291	3325.403752397929	3237.0590991252925	3184.8502454856657	3672.6981687664593	3312.891750653308	3374.1371798548025	3339.143204889434	3223.059672802423	3398.716161710707	3608.4447960870893	3658.344660273683	3236.4622055833934
3290.2066867186304	3324.4352532509342	3358.7616364539404	3207.784555009567	3322.721118773371	3277.9912741792596	3507.1955570947857	3229.590848315899	3241.1861831351857	3672.516356045596	3647.124516205684	3962.502976268771	3241.416698510286	3254.619896377328	3216.3888222614496	3286.82609676995	3347.219874574644	3184.062474023291	3325.403752397929	3236.378015910926	3184.8502454856657	3672.6981687664593	3308.640112308935	3374.1371798548025	3336.06915134572	3223.018080194507	3397.818826444899	3608.4447960870893	3636.6947341171226	3236.4622055833934
3290.187293141761	3324.432632503317	3358.7616364539404	3207.784555009567	3322.721118773371	3277.142375961083	3507.1955570947857	3228.3136349461784	3241.1861831351857	3671.199885573552	3647.124516205684	3961.099274269571	3241.416698510286	3254.619896377328	3216.3888222614496	3286.7266008954316	3347.219874574644	3183.760100939246	3325.403752397929	3236.1039414499164	3184.8502454856657	3672.6981687664593	3307.7135467855596	3372.7887710818964	3333.3708460872085	3223.018080194507	3397.5923672128993	3608.032871179571	3615.440423892731	3234.623420436337
3290.187293141761	3324.432632503317	3358.7616364539404	3207.784555009567	3322.721118773371	3277.142375961083	3507.1955570947857	3226.9391948208017	3241.1861831351857	3671.199885573552	3646.62184887595	3961.099274269571	3241.416698510286	3254.619896377328	3215.7966968034	3286.7266008954316	3346.10286638996	3183.760100939246	3325.403752397929	3235.1608437121954	3184.8502454856657	3672.6981687664593	3304.811942440723	3372.334163702023	3332.6492104242443	3223.018080194507	3397.5923672128993	3608.032871179571	3590.743706709472	3234.623420436337
3290.187293141761	3324.432632503317	3358.560476271473	3207.784555009567	3322.4021585829405	3277.142375961083	3507.1955570947857	3225.4142903000024	3241.1861831351857	3671.199885573552	3646.62184887595	3961.099274269571	3241.416698510286	3254.619896377328	3214.713872878477	3286.7266008954316	3344.7065930737	3183.760100939246	3325.403752397929	3231.5056504891154	3184.8502454856657	3668.001619583214	3303.9530374820297	3372.334163702023	3331.955325823671	3223.018080194507	3395.4965871984273	3608.032871179571	3577.031637485362	3234.623420436337
3290.187293141761	3324.3944322482603	3358.560476271473	3207.6177951218797	3321.2631756477053	3277.142375961083	3507.1955570947857	3223.923397238782	3241.1861831351857	3671.199885573552	3622.003109059265	3961.099274269571	3241.416698510286	3252.3405714967193	3214.713872878477	3286.7266008954316	3344.7065930737	3183.760100939246	3325.403752397929	3231.4649326467406	3184.8502454856657	3668.001619583214	3303.259967401289	3371.36768101769	3331.133455076068	3223.018080194507	3395.4965871984273	3608.032871179571	3566.1018158296665	3234.623420436337
3290.187293141761	3324.3944322482603	3358.560476271473	3207.5165315044264	3321.2631756477053	3277.142375961083	3507.1955570947857	3221.465846591046	3241.1861831351857	3671.199885573552	3609.4478934123226	3959.1776258277423	3241.416698510286	3249.1253443568166	3214.713872878477	3286.697432382185	3344.7065930737	3183.760100939246	3325.167002557985	3230.1397611731863	3184.8502454856657	3668.001619583214	3303.259967401289	3370.083637861878	3318.1898505110985	3223.018080194507	3395.4965871984273	3608.032871179571	3558.2961648409396	3234.623420436337
3290.187293141761	3324.3944322482603	3358.560476271473	3204.9536610629525	3319.917077141218	3277.142375961083	3507.1955570947857	3219.9213797085154	3241.0100657699295	3671.199885573552	3605.0013109957545	3959.1776258277423	3241.416698510286	3248.197607579652	3214.713872878477	3285.5430348976906	3344.0376418693377	3183.760100939246	3325.167002557985	3228.348178854313	3184.8502454856657	3668.001619583214	3302.1698134628496	3370.083637861878	3316.5011744533945	3223.018080194507	3395.4965871984273	3608.032871179571	3556.103996994649	3234.623420436337
3290.187293141761	3324.377981425489	3358.560476271473	3204.865169084752	3319.917077141218	3277.142375961083	3507.1955570947857	3219.9213797085154	3241.0100657699295	3669.1446094984713	3595.8496439723617	3955.784244502698	3241.416698510286	3244.5612979594716	3214.713872878477	3285.5430348976906	3344.0376418693377	3183.760100939246	3325.167002557985	3226.9171034774326	3184.7757821927908	3668.001619583214	3301.495703947211	3370.083637861878	3314.0441609229215	3223.018080194507	3395.4965871984273	3608.032871179571	3549.204309897914	3234.623420436337
3290.187293141761	3323.764066164003	3358.560476271473	3204.865169084752	3319.917077141218	3276.8519522090683	3507.1955570947857	3219.500190020227	3241.0100657699295	3669.1446094984713	3590.193333770255	3955.784244502698	3241.416698510286	3244.5612979594716	3214.713872878477	3285.5430348976906	3344.0376418693377	3183.760100939246	3325.167002557985	3225.933398462404	3184.7757821927908	3668.001619583214	3299.7477821648977	3367.0334708694886	3313.424050605669	3222.4671696746436	3395.4965871984273	3608.032871179571	3547.1024455493834	3234.623420436337
3290.187293141761	3323.595471371417	3358.560476271473	3203.808903105167	3318.7197699789654	3276.8519522090683	3507.0246643075375	3219.095183017168	3240.9712583173623	3669.1446094984713	3560.3350611484916	3955.784244502698	3240.4517806284107	3244.5612979594716	3214.713872878477	3285.5430348976906	3344.0376418693377	3183.760100939246	3325.167002557985	3225.787642446709	3184.7757821927908	3668.001619583214	3297.5337346608876	3367.0334708694886	3312.394032094753	3222.4671696746436	3395.4863462264134	3608.032871179571	3536.515950210444	3234.623420436337
3290.187293141761	3323.053887606918	3358.560476271473	3203.808903105167	3318.7197699789654	3276.6696425851314	3503.894380977016	3218.8961703253835	3240.9712583173623	3669.1446094984713	3554.4263067604625	3955.784244502698	3240.4517806284107	3244.5612979594716	3214.713872878477	3285.5430348976906	3344.0376418693377	3183.760100939246	3325.167002557985	3225.787642446709	3184.7757821927908	3653.6732295245947	3297.4101083042406	3367.0334708694886	3310.944629130127	3222.4671696746436	3395.0733979730776	3607.8202238177087	3533.2180978886663	3234.623420436337
3290.187293141761	3322.909888624376	3358.560476271473	3203.536579275581	3318.277753287802	3275.7214207724905	3503.894380977016	3217.9256237927416	3240.9151276099924	3669.1446094984713	3554.4263067604625	3955.784244502698	3240.3035056415342	3244.5612979594716	3214.713872878477	3285.5430348976906	3344.0376418693377	3183.760100939246	3325.167002557985	3225.5841394826653	3184.7757821927908	3652.242946019056	3293.4813564540505	3367.0334708694886	3309.020366249659	3222.1164565181007	3394.868877467986	3606.655636350853	3530.1778356089567	3234.623420436337
3290.187293141761	3322.909888624376	3358.560476271473	3203.536579275581	3318.277753287802	3275.7214207724905	3503.894380977016	3217.4497444687486	3240.7852599448915	3669.1446094984713	3551.2155160806033	3955.784244502698	3240.3035056415342	3244.5612979594716	3214.3202625331896	3285.5430348976906	3344.0376418693377	3183.760100939246	3325.167002557985	3224.9993921653345	3184.7749958200434	3646.4578498247374	3293.0084946201187	3367.0334708694886	3306.0245343319984	3222.1164565181007	3394.868877467986	3603.475941018465	3526.623490784801	3234.623420436337
3290.187293141761	3322.909888624376	3358.560476271473	3203.536579275581	3318.277753287802	3275.478151507854	3503.894380977016	3217.4497444687486	3239.8296104855026	3669.1446094984713	3551.2155160806033	3953.4048999909655	3240.1915070871323	3243.2015906857923	3214.3202625331896	3285.2059351667435	3344.0376418693377	3183.760100939246	3325.167002557985	3224.093551001918	3184.7749958200434	3646.4578498247374	3292.290356695613	3367.0334708694886	3304.650029146361	3222.1164565181007	3394.868877467986	3599.6283825900487	3521.3101375348015	3234.623420436337
3290.187293141761	3322.2139797454756	3358.560476271473	3203.536579275581	3318.277753287802	3274.454977822291	3503.894380977016	3215.9502569185133	3239.8296104855026	3669.1446094984713	3547.6508258956983	3953.4048999909655	3240.1915070871323	3243.2015906857923	3214.3202625331896	3285.2059351667435	3343.5964577304017	3183.760100939246	3325.167002557985	3223.921848182614	3184.5149639673105	3646.4578498247374	3292.290356695613	3367.0334708694886	3302.5191172087457	3221.791983031463	3394.799147372303	3599.6283825900487	3519.78445550547	3234.623420436337
3290.187293141761	3322.2139797454756	3358.560476271473	3203.536579275581	3318.277753287802	3274.454977822291	3503.894380977016	3214.4913969844383	3239.8296104855026	3669.1446094984713	3541.4589749528973	3953.4048999909655	3240.1915070871323	3243.2015906857923	3214.3202625331896	3285.2059351667435	3342.621732172127	3183.760100939246	3325.167002557985	3223.921848182614	3184.5149639673105	3646.4578498247374	3292.290356695613	3367.0334708694886	3301.3588175818168	3221.791983031463	3394.383184559127	3599.6283825900487	3519.78445550547	3234.623420436337
3290.187293141761	3322.2139797454756	3358.560476271473	3203.536579275581	3318.277753287802	3274.2006538072255	3503.894380977016	3214.4913969844383	3239.380837770132	3669.1446094984713	3539.88654443304	3953.4048999909655	3239.8619056067396	3243.2015906857923	3214.3202625331896	3284.924832539972	3341.8330580370584	3183.760100939246	3322.961603690131	3223.7110332164457	3184.125824334806	3646.4578498247374	3291.6086425754197	3367.0334708694886	3299.8308058160546	3221.791983031463	3394.383184559127	3597.9086144797607	3519.304985483556	3234.623420436337
3290.187293141761	3321.3753588327527	3358.560476271473	3203.536579275581	3318.277753287802	3274.2006538072255	3503.894380977016	3214.4913969844383	3239.380837770132	3669.1446094984713	3536.63231126886	3953.4048999909655	3239.8500834985443	3243.2015906857923	3214.3202625331896	3283.749894458647	3341.8330580370584	3183.760100939246	3322.961603690131	3223.7110332164457	3184.125824334806	3646.4578498247374	3290.8029759411083	3367.0334708694886	3299.381138786284	3221.791983031463	3393.8429771178153	3597.9086144797607	3519.304985483556	3234.623420436337
3290.187293141761	3321.3753588327527	3358.560476271473	3203.536579275581	3318.277753287802	3274.2006538072255	3503.894380977016	3214.2481069026594	3239.380837770132	3669.1446094984713	3535.7410986213727	3953.4048999909655	3239.8500834985443	3243.2015906857923	3214.3202625331896	3283.749894458647	3341.087154304057	3183.760100939246	3322.214072270185	3223.618203682738	3184.125824334806	3646.4578498247374	3290.5976338712026	3367.0334708694886	3297.0251743651247	3221.791983031463	3393.8429771178153	3597.9086144797607	3517.508711276383	3234.623420436337
3290.187293141761	3320.8711258046374	3358.560476271473	3203.536579275581	3316.856271271855	3272.96595016793	3503.894380977016	3213.3405245916138	3239.380837770132	3669.1446094984713	3533.836893847966	3951.235591825542	3239.708935435083	3243.2015906857923	3214.3202625331896	3283.276462886377	3340.494186457114	3183.760100939246	3322.214072270185	3223.618203682738	3184.125824334806	3646.4578498247374	3289.484120220269	3367.0334708694886	3297.0251743651247	3221.791983031463	3393.625721391607	3597.9086144797607	3517.1774009027054	3234.623420436337
3290.1451985333433	3320.8711258046374	3358.560476271473	3203.536579275581	3316.856271271855	3272.937991608955	3503.894380977016	3213.3369381698985	3239.380837770132	3669.1446094984713	3528.9167365208427	3951.235591825542	3239.708935435083	3243.2015906857923	3213.074493215825	3283.276462886377	3339.3085837196504	3183.760100939246	3322.214072270185	3222.6226748205113	3184.111174770031	3646.4578498247374	3289.4675958806347	3367.0334708694886	3297.0251743651247	3221.791983031463	3392.2657970489117	3597.9086144797607	3514.8618042232297	3234.623420436337
3289.8555576304775	3320.8711258046374	3358.560476271473	3203.536579275581	3316.856271271855	3272.937991608955	3503.894380977016	3213.0377500888226	3239.380837770132	3668.7399946048017	3524.421240633901	3949.239317530695	3239.708935435083	3243.2015906857923	3213.074493215825	3283.1450301061595	3339.3085837196504	3183.760100939246	3322.214072270185	3222.6226748205113	3184.111174770031	3646.4578498247374	3288.3403944600036	3366.195501395917	3297.0251743651247	3221.791983031463	3392.026928506992	3595.7431220346252	3514.8618042232297	3234.623420436337
3289.8555576304775	3320.8711258046374	3357.3529176610823	3203.536579275581	3316.856271271855	3272.921913246231	3503.894380977016	3212.8906166786337	3239.380837770132	3667.8704303235018	3521.658432039968	3934.554852049934	3239.708935435083	3243.2015906857923	3213.074493215825	3282.874970662525	3339.3085837196504	3183.387945179446	3322.214072270185	3222.2610431047224	3183.596735051965	3646.4578498247374	3288.3403944600036	3366.195501395917	3297.0251743651247	3221.791983031463	3392.026928506992	3595.7431220346252	3514.0572672942412	3234.623420436337
3289.8555576304775	3320.8711258046374	3355.292097166838	3203.536579275581	3316.856271271855	3272.1973595888007	3503.894380977016	3211.906356532605	3239.380837770132	3667.3480032173093	3521.658432039968	3905.0280297524796	3239.3375159374386	3243.2015906857923	3213.074493215825	3282.874970662525	3339.3085837196504	3183.387945179446	3322.214072270185	3221.6342761915503	3183.527871213658	3646.4578498247374	3288.093119891819	3366.195501395917	3297.0040105296666	3221.791983031463	3392.026928506992	3594.9490026919834	3504.6295884276255	3234.623420436337
3289.8555576304775	3308.5838155805773	3351.419848173379	3203.2694748506456	3316.856271271855	3272.1766456672995	3503.894380977016	3211.0543449863094	3239.380837770132	3667.3480032173093	3521.658432039968	3898.163773799848	3238.867778576913	3243.2015906857923	3212.76609248407	3282.470446256179	3339.3085837196504	3183.387945179446	3322.214072270185	3221.1450184163496	3183.527871213658	3646.4578498247374	3288.093119891819	3366.195501395917	3295.95827671572	3221.791983031463	3392.026928506992	3592.4929248108524	3504.6295884276255	3234.623420436337
3289.8555576304775	3306.5852128298184	3351.419848173379	3203.2694748506456	3316.856271271855	3272.1766456672995	3503.894380977016	3210.718884476941	3239.2231261498164	3667.3480032173093	3521.658432039968	3890.4157323604277	3238.867778576913	3243.2015906857923	3211.4672924134975	3282.432306391545	3339.3085837196504	3183.387945179446	3322.1803612068124	3221.1450184163496	3183.527871213658	3646.4578498247374	3287.6878501036003	3366.195501395917	3295.95827671572	3221.791983031463	3392.026928506992	3592.4929248108524	3504.6295884276255	3234.623420436337
3289.8555576304775	3304.88600939014	3351.419848173379	3203.2694748506456	3316.856271271855	3272.1766456672995	3503.894380977016	3210.718884476941	3239.2231261498164	3667.3480032173093	3521.658432039968	3883.627920430461	3238.867778576913	3243.2015906857923	3211.4672924134975	3282.432306391545	3339.3085837196504	3181.6868199938326	3322.1803612068124	3221.1450184163496	3183.527871213658	3646.4578498247374	3287.192821884679	3366.195501395917	3295.92848377575	3221.791983031463	3392.026928506992	3592.4929248108524	3504.6295884276255	3234.623420436337
3289.8555576304775	3303.123118819692	3351.419848173379	3203.09719735219	3316.856271271855	3272.0823290512126	3503.894380977016	3210.718884476941	3239.1584655454935	3667.3480032173093	3520.3350072382113	3880.290315338104	3238.867778576913	3243.2015906857923	3211.4672924134975	3282.432306391545	3339.2617230654714	3181.6868199938326	3322.1803612068124	3221.1015084798005	3182.7346298670604	3646.4578498247374	3287.1610217049074	3366.195501395917	3295.92848377575	3221.791983031463	3392.026928506992	3592.4929248108524	3503.4404406134436	3234.623420436337
3289.8555576304775	3302.8431744936074	3351.419848173379	3203.09719735219	3316.856271271855	3272.0823290512126	3503.894380977016	3210.349485082065	3239.1584655454935	3667.3480032173093	3520.3350072382113	3874.8680728573418	3238.2866776633687	3243.2015906857923	3210.7146096484307	3282.432306391545	3339.186670974248	3181.6868199938326	3322.1803612068124	3220.635143724723	3181.526187223547	3646.4578498247374	3287.0716033589365	3366.195501395917	3295.218553877221	3221.791983031463	3392.026928506992	3592.4929248108524	3503.4404406134436	3234.623420436337
3289.8555576304775	3296.4415486436574	3350.3564406148485	3203.09719735219	3315.944419460122	3272.0823290512126	3502.4729876425527	3210.349485082065	3239.1584655454935	3667.3480032173093	3520.3350072382113	3872.445987594201	3238.2866776633687	3243.2015906857923	3210.7146096484307	3282.432306391545	3339.186670974248	3181.6868199938326	3322.1803612068124	3220.635143724723	3181.526187223547	3646.4578498247374	3286.34149712004	3366.195501395917	3294.7188845326905	3221.791983031463	3392.026928506992	3592.4929248108524	3503.4404406134436	3234.623420436337
3289.5464061526636	3289.658256197346	3346.9757184443442	3203.09719735219	3315.944419460122	3272.0099381028294	3462.43285124105	3210.349485082065	3239.1584655454935	3667.3480032173093	3520.3350072382113	3872.445987594201	3229.110817086505	3243.2015906857923	3210.7146096484307	3282.432306391545	3339.186670974248	3180.984338942593	3322.1803612068124	3220.1857762151662	3181.526187223547	3646.4578498247374	3286.230459369755	3366.195501395917	3294.7188845326905	3221.791983031463	3392.026928506992	3592.4929248108524	3503.4404406134436	3234.623420436337
3287.995115074077	3287.155381736816	3346.82338582743	3203.09719735219	3313.4932360087087	3271.6113911117222	3455.4944805820087	3210.2788006797077	3238.7704099875264	3667.3480032173093	3520.3350072382113	3867.2885542709605	3227.7599431036433	3243.2015906857923	3210.7146096484307	3282.432306391545	3339.186670974248	3180.9769220805056	3322.1803612068124	3219.9388896451346	3181.526187223547	3646.4578498247374	3286.207161004252	3366.195501395917	3294.7188845326905	3221.791983031463	3392.026928506992	3592.4929248108524	3503.4404406134436	3234.623420436337
3287.995115074077	3285.947956847945	3346.82338582743	3203.09719735219	3313.4932360087087	3271.6113911117222	3449.090072752722	3210.076075008473	3238.34473050218	3667.3480032173093	3519.1856799194834	3845.0051425443053	3227.7599431036433	3242.407187782715	3210.7146096484307	3282.432306391545	3338.615518665325	3180.9769220805056	3322.1803612068124	3219.9388896451346	3181.526187223547	3646.4578498247374	3285.433212515536	3366.195501395917	3294.7188845326905	3221.791983031463	3392.026928506992	3592.4929248108524	3499.6155935314723	3234.623420436337
3287.838369400526	3283.4587501968117	3346.82338582743	3203.0631560057886	3313.021317337671	3271.6113911117222	3438.1954197170962	3210.076075008473	3238.34473050218	3667.3480032173093	3519.1856799194834	3843.0747543793186	3227.242046282883	3242.407187782715	3210.7146096484307	3282.432306391545	3338.59078135258	3180.1549680991407	3322.1803612068124	3219.3309173055054	3181.526187223547	3646.4578498247374	3285.433212515536	3366.195501395917	3294.7188845326905	3221.791983031463	3392.026928506992	3592.4929248108524	3499.6155935314723	3234.623420436337
3287.838369400526	3275.7382268025403	3344.8566152628646	3202.024672143349	3313.021317337671	3271.6113911117222	3430.2458505106	3209.955075091206	3238.34473050218	3667.3480032173093	3519.1856799194834	3841.115714518837	3226.734799156493	3242.407187782715	3210.7146096484307	3281.614489886266	3338.020141368408	3180.1549680991407	3320.831128526817	3219.3309173055054	3181.526187223547	3644.450077996352	3285.433212515536	3366.195501395917	3294.7188845326905	3221.791983031463	3392.026928506992	3592.4929248108524	3499.6155935314723	3234.5941693804493
3287.838369400526	3273.705881267011	3344.645311312075	3202.024672143349	3313.021317337671	3271.6113911117222	3423.0543593095495	3209.955075091206	3238.34473050218	3667.3480032173093	3519.1856799194834	3837.798363905151	3225.0683667688936	3242.0955206496146	3210.7146096484307	3281.614489886266	3338.020141368408	3180.1549680991407	3320.831128526817	3219.3309173055054	3181.526187223547	3644.450077996352	3285.433212515536	3366.195501395917	3294.105571335804	3221.791983031463	3392.026928506992	3592.4929248108524	3499.6155935314723	3234.584667349874
3287.838369400526	3272.434503543624	3344.645311312075	3201.958638125784	3313.021317337671	3271.6113911117222	3415.6669342037153	3209.865847481643	3238.34473050218	3667.3480032173093	3519.1856799194834	3836.4896701508187	3225.0683667688936	3242.0955206496146	3210.7146096484307	3281.614489886266	3338.020141368408	3180.096587038321	3320.3411851117953	3218.902679119233	3181.526187223547	3644.450077996352	3284.9415061338	3366.195501395917	3294.105571335804	3221.791983031463	3392.008666682448	3591.7252028424186	3494.4839505416026	3234.584667349874
3287.838369400526	3270.932389043586	3344.5867432291593	3201.958638125784	3313.021317337671	3271.6113911117222	3415.075706387899	3209.167905646001	3238.34473050218	3667.3480032173093	3519.1856799194834	3834.922816398008	3225.008846425683	3242.0955206496146	3210.599305182801	3281.614489886266	3338.020141368408	3179.286070145649	3320.3411851117953	3218.902679119233	3181.526187223547	3644.450077996352	3284.9023994121426	3366.195501395917	3294.105571335804	3221.791983031463	3391.935717346069	3591.7252028424186	3494.4839505416026	3234.1046529777095
3287.098128504366	3267.0079023289777	3343.3874502572007	3201.958638125784	3312.727864814585	3271.6113911117222	3410.7072377110067	3208.8042613886446	3238.175532541084	3667.3480032173093	3519.1856799194834	3834.7352412901732	3224.656361026151	3242.0955206496146	3210.5684702546214	3281.614489886266	3338.020141368408	3179.286070145649	3320.203702852545	3218.902679119233	3180.7378145011903	3644.450077996352	3284.9023994121426	3366.195501395917	3293.457873528553	3221.791983031463	3391.935717346069	3591.7252028424186	3494.4839505416026	3234.1046529777095
3287.0842946598304	3266.8548894201954	3343.3874502572007	3201.781829915362	3312.727864814585	3271.6113911117222	3404.1935401767014	3208.48408378052	3238.175532541084	3667.3480032173093	3519.1856799194834	3829.848989937057	3224.063348762824	3242.0955206496146	3210.5684702546214	3281.208053847544	3338.020141368408	3179.286070145649	3320.203702852545	3218.902679119233	3180.516027880017	3644.450077996352	3284.9023994121426	3366.195501395917	3293.457873528553	3221.791983031463	3391.7422133240843	3591.7252028424186	3489.704319214293	3234.1046529777095
3286.4597830130297	3262.706523835259	3342.4656539161256	3201.480686103556	3312.727864814585	3271.6113911117222	3403.9347026713795	3208.48408378052	3238.175532541084	3667.3480032173093	3519.1856799194834	3828.43815965882	3222.213706932189	3242.0955206496146	3210.5684702546214	3281.208053847544	3338.020141368408	3179.286070145649	3320.12547039534	3218.902679119233	3180.516027880017	3644.450077996352	3284.9023994121426	3366.195501395917	3293.457873528553	3221.791983031463	3391.7422133240843	3591.7252028424186	3489.704319214293	3233.840148023908
3286.023675456363	3260.9257271848037	3342.038943961601	3201.480686103556	3312.727864814585	3271.6113911117222	3399.8582056402574	3208.48408378052	3238.175532541084	3667.3480032173093	3519.1856799194834	3825.1768145161527	3221.6261093918934	3242.0955206496146	3210.5684702546214	3281.208053847544	3338.020141368408	3179.286070145649	3318.4278014875285	3218.902679119233	3180.3625028493416	3644.450077996352	3284.6571987906937	3366.195501395917	3293.457873528553	3221.791983031463	3390.592007882422	3591.7252028424186	3489.704319214293	3233.50125447448
3285.691859723604	3258.6040827430525	3341.441012222882	3201.480686103556	3312.727864814585	3271.6113911117222	3397.0319361859183	3208.48408378052	3238.175532541084	3667.3480032173093	3514.297760760576	3825.008454602561	3220.813756239565	3242.0955206496146	3210.5684702546214	3281.208053847544	3338.020141368408	3179.286070145649	3318.4278014875285	3218.655252850548	3180.3625028493416	3643.579071614462	3284.6571987906937	3366.195501395917	3293.457873528553	3221.791983031463	3390.592007882422	3591.7252028424186	3489.704319214293	3233.50125447448
3285.020817654592	3256.4222798468413	3341.053188566084	3201.480686103556	3312.2084211198385	3271.6113911117222	3391.4323360816843	3208.48408378052	3238.175532541084	3667.3480032173093	3505.901162687521	3812.4275915005755	3220.8062656824145	3242.02851721224	3210.5684702546214	3281.208053847544	3338.020141368408	3179.0430364748536	3318.4278014875285	3218.3976633234597	3180.3625028493416	3643.2832436344593	3284.5175557142366	3366.195501395917	3293.457873528553	3221.791983031463	3390.592007882422	3591.7252028424186	3489.704319214293	3233.50125447448
3284.858322635361	3254.565137362424	3317.373467626835	3201.480686103556	3312.2084211198385	3271.6113911117222	3388.8580711377494	3208.48408378052	3238.175532541084	3667.3480032173093	3501.787044040675	3809.224497325882	3220.517103535877	3242.02851721224	3210.5684702546214	3281.208053847544	3295.6523032690825	3179.0430364748536	3318.4278014875285	3218.3976633234597	3179.5399214135996	3641.3184132362676	3284.513030004003	3366.195501395917	3293.457873528553	3221.791983031463	3390.592007882422	3591.7252028424186	3489.704319214293	3233.50125447448
3284.858322635361	3254.565137362424	3307.35039463477	3201.480686103556	3312.2084211198385	3271.220887353026	3387.2198779389782	3208.3117139387095	3238.175532541084	3667.3480032173093	3498.0927329047413	3807.9876602088725	3220.517103535877	3242.02851721224	3210.5684702546214	3281.208053847544	3290.2290137912532	3178.9826133343918	3318.4278014875285	3218.3976633234597	3179.5399214135996	3641.3184132362676	3284.513030004003	3366.195501395917	3293.457873528553	3221.791983031463	3390.592007882422	3591.7252028424186	3489.704319214293	3233.50125447448
3284.858322635361	3253.5005764618672	3303.026898723239	3201.480686103556	3312.2084211198385	3271.220887353026	3385.335838783964	3207.8230533585647	3238.087211244294	3667.3480032173093	3498.0927329047413	3802.6947609685844	3219.952503688883	3242.02851721224	3210.271464315996	3281.208053847544	3287.348517613166	3178.9826133343918	3318.4278014875285	3218.0672861859084	3179.5399214135996	3640.394345877023	3284.513030004003	3366.195501395917	3293.457873528553	3221.791983031463	3390.592007882422	3591.7252028424186	3489.704319214293	3233.50125447448
3284.858322635361	3252.4469719401995	3302.303219057209	3201.480686103556	3312.2084211198385	3271.220887353026	3383.5643589001347	3207.8230533585647	3238.087211244294	3667.3480032173093	3498.0927329047413	3794.810161892709	3218.85692702509	3242.02851721224	3210.271464315996	3281.208053847544	3280.6714677365576	3178.9826133343918	3318.4278014875285	3218.0672861859084	3179.5399214135996	3640.394345877023	3284.513030004003	3366.195501395917	3293.457873528553	3221.791983031463	3390.592007882422	3591.7252028424186	3489.704319214293	3233.50125447448
3284.858322635361	3252.4469719401995	3302.303219057209	3201.480686103556	3312.2084211198385	3271.220887353026	3382.4454244642343	3207.8230533585647	3238.087211244294	3667.3480032173093	3496.0030476358124	3790.2411380935555	3218.170535677707	3242.02851721224	3210.1228955709576	3281.208053847544	3278.3818611129127	3178.9826133343918	3318.4278014875285	3217.8990085981595	3179.5399214135996	3638.28521840568	3284.513030004003	3365.3020805628125	3293.457873528553	3221.791983031463	3390.592007882422	3591.7252028424186	3489.704319214293	3233.50125447448
3284.858322635361	3251.318664111627	3302.303219057209	3200.8521543358697	3312.2084211198385	3271.220887353026	3382.04834011893	3207.8230533585647	3238.087211244294	3667.3480032173093	3496.0030476358124	3790.2411380935555	3218.170535677707	3242.02851721224	3210.1228955709576	3281.208053847544	3276.010447057803	3178.748972358561	3318.4278014875285	3217.341219676995	3179.5399214135996	3637.5086949091656	3284.513030004003	3365.3020805628125	3293.457873528553	3221.791983031463	3390.592007882422	3591.7252028424186	3489.704319214293	3232.8195850430293
3284.858322635361	3251.0656500169043	3302.303219057209	3200.8521543358697	3312.2084211198385	3271.220887353026	3381.3486267582616	3207.8230533585647	3238.087211244294	3659.679138648101	3492.5296766590786	3790.2411380935555	3216.9657776077593	3242.02851721224	3210.1228955709576	3281.208053847544	3271.8157024934667	3178.748972358561	3318.4278014875285	3217.341219676995	3179.5399214135996	3637.5086949091656	3284.513030004003	3365.260380071337	3293.457873528553	3221.791983031463	3389.93772060703	3591.7252028424186	3489.704319214293	3232.8195850430293
3284.858322635361	3250.9963304681733	3300.801168925973	3200.8521543358697	3312.2084211198385	3270.936942755309	3381.3486267582616	3207.775400977573	3238.087211244294	3652.584004135386	3491.2856565362044	3787.0590356096736	3214.7376195757574	3242.02851721224	3209.708347955486	3281.208053847544	3270.0948052637714	3178.748972358561	3316.4902286997644	3216.0363744049914	3179.5399214135996	3637.5086949091656	3284.513030004003	3365.260380071337	3293.457873528553	3221.791983031463	3389.6778448237856	3591.7252028424186	3489.704319214293	3232.8195850430293
3284.858322635361	3250.913149549512	3299.978774511612	3200.8521543358697	3312.2084211198385	3270.028872273776	3380.5284920064582	3207.775400977573	3238.087211244294	3640.568933223585	3491.2856565362044	3787.0590356096736	3214.6217107000743	3241.777807242008	3209.708347955486	3280.881227118536	3264.3058139255654	3178.748972358561	3316.4902286997644	3215.8631556984183	3179.5399214135996	3637.5086949091656	3283.6924369112357	3365.260380071337	3293.457873528553	3221.791983031463	3389.6778448237856	3591.7252028424186	3486.980869957725	3232.8195850430293
3284.858322635361	3250.7335870129377	3299.195757034437	3200.8521543358697	3312.1761066365834	3270.028872273776	3380.2895063946926	3207.775400977573	3238.087211244294	3614.637220969776	3491.2856565362044	3786.1850312625484	3213.974308683747	3240.9596587100295	3209.708347955486	3280.881227118536	3261.768735700195	3178.748972358561	3316.4902286997644	3215.345412254191	3179.4346072695535	3637.5086949091656	3283.2889319807214	3365.104453065602	3293.457873528553	3221.791983031463	3389.613399896154	3590.2962518561076	3486.980869957725	3232.8195850430293
3284.5144145079994	3250.4893843284904	3299.195757034437	3200.8521543358697	3312.0891263223957	3269.7879907718047	3378.817142934457	3207.6671621970236	3238.087211244294	3607.8696249877216	3491.2856565362044	3786.1850312625484	3213.6123208526988	3240.9596587100295	3209.708347955486	3280.881227118536	3259.674755158916	3178.748972358561	3316.4902286997644	3215.345412254191	3179.4346072695535	3637.5086949091656	3281.970956868895	3365.104453065602	3293.457873528553	3221.580313381468	3388.96855106602	3590.2962518561076	3486.980869957725	3232.8195850430293
3284.5144145079994	3250.4893843284904	3298.676960398001	3200.8521543358697	3312.0084215264624	3269.7879907718047	3378.817142934457	3207.6671621970236	3238.087211244294	3597.9890658008267	3491.2856565362044	3784.17924529733	3213.6123208526988	3240.9596587100295	3209.708347955486	3280.881227118536	3258.7930926671015	3178.748972358561	3315.436243436317	3214.973510315943	3179.4346072695535	3637.5086949091656	3281.970956868895	3365.104453065602	3293.457873528553	3221.580313381468	3387.395070166659	3590.2962518561076	3486.980869957725	3232.8195850430293
3283.808666326407	3248.030844406102	3298.676960398001	3199.305341345631	3312.0084215264624	3269.7879907718047	3378.50789540486	3207.6671621970236	3238.087211244294	3590.626942055041	3489.6896263054878	3783.952737853565	3213.1682656985095	3240.9596587100295	3209.708347955486	3280.881227118536	3258.0776676124287	3178.748972358561	3315.436243436317	3214.973510315943	3179.158749488538	3636.805307602893	3281.970956868895	3364.4348813820075	3293.457873528553	3221.580313381468	3387.395070166659	3590.2962518561076	3486.980869957725	3232.8195850430293
3283.808666326407	3247.456030925847	3298.676960398001	3199.305341345631	3311.267520749499	3269.5803883421054	3378.50789540486	3207.6671621970236	3237.8135388982537	3584.6724426359024	3489.6896263054878	3783.8037263783076	3213.1682656985095	3240.9596587100295	3209.708347955486	3280.881227118536	3258.0776676124287	3178.7235865116754	3315.436243436317	3214.529833870488	3179.158749488538	3636.805307602893	3281.445753353151	3364.4348813820075	3293.457873528553	3221.580313381468	3387.395070166659	3590.2962518561076	3486.980869957725	3232.8195850430293
3283.808666326407	3247.456030925847	3298.6217061907714	3199.305341345631	3311.06779577577	3269.1150229678083	3377.402976481012	3207.6671621970236	3237.8135388982537	3584.339806990093	3489.6896263054878	3783.7688869541626	3212.9031627245845	3240.9596587100295	3209.708347955486	3280.881227118536	3258.0776676124287	3178.7235865116754	3315.436243436317	3214.529833870488	3178.950665287757	3636.805307602893	3281.445753353151	3364.4348813820075	3293.457873528553	3221.580313381468	3387.395070166659	3590.2962518561076	3486.01399672778	3232.8195850430293
3283.6546134582823	3247.0306022423733	3298.577698569945	3199.305341345631	3311.06779577577	3268.8312876622385	3375.76783393444	3207.6671621970236	3237.8135388982537	3578.352616183298	3489.6896263054878	3783.7688869541626	3212.132930503915	3240.9596587100295	3209.708347955486	3280.881227118536	3257.6241868413695	3178.642349372721	3314.208999796238	3213.7988307546157	3178.950665287757	3636.805307602893	3280.9762071427895	3364.285032080691	3293.457873528553	3221.580313381468	3386.8243373187443	3590.2962518561076	3486.01399672778	3232.7827183739596
3283.6546134582823	3247.0306022423733	3298.577698569945	3199.305341345631	3311.06779577577	3268.8312876622385	3374.4237589876757	3207.6671621970236	3237.8135388982537	3576.892105535826	3489.6896263054878	3783.7688869541626	3212.132930503915	3240.9596587100295	3209.708347955486	3280.881227118536	3257.0876648951394	3178.642349372721	3314.208999796238	3213.703144683355	3178.950665287757	3636.805307602893	3280.9762071427895	3364.285032080691	3293.457873528553	3221.580313381468	3383.989486018264	3590.2962518561076	3486.01399672778	3232.5217842909165
3283.6546134582823	3246.516758045854	3298.577698569945	3199.305341345631	3310.024887471978	3268.8312876622385	3374.2052953550956	3207.6671621970236	3237.8135388982537	3575.745270166385	3489.6896263054878	3783.2942851796333	3212.132930503915	3240.9596587100295	3209.708347955486	3280.881227118536	3256.5923882928137	3178.642349372721	3314.208999796238	3213.703144683355	3178.950665287757	3636.805307602893	3280.6858564759195	3364.207498868314	3293.457873528553	3221.580313381468	3382.624807040888	3590.2962518561076	3486.01399672778	3232.5217842909165
3283.6546134582823	3246.018672945933	3297.53259918736	3199.305341345631	3310.024887471978	3268.4285484215975	3373.623556816077	3207.6671621970236	3237.8135388982537	3567.4934158614897	3489.6896263054878	3783.2942851796333	3212.132930503915	3240.9596587100295	3209.708347955486	3280.881227118536	3256.577238701704	3178.590560836877	3314.208999796238	3213.703144683355	3178.950665287757	3636.0092747502886	3280.6858564759195	3364.0124532041605	3293.457873528553	3221.580313381468	3382.3950074757277	3590.2962518561076	3486.01399672778	3232.5217842909165
3283.6546134582823	3245.748355147849	3296.9477205922667	3199.305341345631	3310.024887471978	3267.5378573573084	3373.623556816077	3207.5715389812794	3237.8135388982537	3566.1576469092133	3489.6896263054878	3781.42943461576	3212.132930503915	3240.9596587100295	3209.708347955486	3280.202125578711	3256.577238701704	3178.590560836877	3314.208999796238	3213.703144683355	3178.950665287757	3636.0092747502886	3280.333654334253	3364.0124532041605	3293.457873528553	3221.580313381468	3381.81361986986	3590.120468952579	3486.01399672778	3232.5217842909165
3283.6546134582823	3245.19061519724	3296.15877554668	3199.305341345631	3310.024887471978	3267.5378573573084	3373.5063652951967	3207.5715389812794	3237.8135388982537	3566.1576469092133	3489.6896263054878	3781.42943461576	3212.132930503915	3240.9596587100295	3209.708347955486	3279.58668034536	3256.0142994187618	3178.590560836877	3314.208999796238	3213.604486520132	3178.950665287757	3636.0092747502886	3280.333654334253	3364.0124532041605	3293.457873528553	3221.580313381468	3381.676617280411	3589.0985308079485	3486.01399672778	3232.5217842909165
3283.6546134582823	3244.9453396048234	3294.146580128354	3199.305341345631	3310.024887471978	3267.5378573573084	3373.5063652951967	3207.5715389812794	3237.8135388982537	3563.7586495640526	3489.6896263054878	3779.5477811424726	3212.132930503915	3240.9596587100295	3209.708347955486	3279.58668034536	3256.0142994187618	3178.590560836877	3314.208999796238	3213.604486520132	3178.647324143386	3636.0092747502886	3280.3231798624156	3363.1788162085923	3293.457873528553	3221.580313381468	3381.676617280411	3589.0985308079485	3486.01399672778	3231.538887849739
3283.6546134582823	3243.91630258463	3293.504005766479	3199.305341345631	3309.777613080229	3267.5378573573084	3373.1860605705574	3207.5715389812794	3237.8135388982537	3563.636092847521	3489.6896263054878	3779.5477811424726	3212.096997638302	3240.9596587100295	3209.708347955486	3279.58668034536	3256.0142994187618	3178.3969789578855	3314.208999796238	3213.4597595032333	3178.432251887887	3635.8466552994805	3272.2065568915605	3363.1788162085923	3293.457873528553	3221.580313381468	3381.676617280411	3589.0985308079485	3484.366666293721	3231.538887849739
3283.6546134582823	3243.91630258463	3293.504005766479	3199.305341345631	3309.777613080229	3267.5378573573084	3372.415411501975	3207.5715389812794	3237.8135388982537	3563.271869740513	3489.6896263054878	3779.5477811424726	3212.096997638302	3240.9596587100295	3209.708347955486	3279.58668034536	3255.4977892611955	3178.3969789578855	3314.208999796238	3213.4597595032333	3178.432251887887	3635.8466552994805	3264.781678629289	3363.1788162085923	3293.457873528553	3221.580313381468	3381.676617280411	3589.0985308079485	3484.366666293721	3231.538887849739
3283.6546134582823	3243.91630258463	3293.504005766479	3199.305341345631	3309.777613080229	3267.5378573573084	3371.9254047692903	3207.5715389812794	3237.8135388982537	3561.699197558071	3489.6896263054878	3777.0285313799513	3212.0691351179216	3240.9596587100295	3209.708347955486	3279.58668034536	3255.4977892611955	3178.3969789578855	3314.208999796238	3213.4597595032333	3178.432251887887	3635.8466552994805	3254.2239367257516	3363.1788162085923	3293.457873528553	3221.580313381468	3381.676617280411	3589.0985308079485	3484.366666293721	3231.538887849739
3283.6546134582823	3243.874244542055	3293.504005766479	3199.305341345631	3309.721217467634	3267.5378573573084	3371.254225162831	3207.5715389812794	3237.8135388982537	3560.870109327041	3489.6896263054878	3777.0285313799513	3211.348225581186	3240.9596587100295	3209.708347955486	3279.58668034536	3255.4977892611955	3178.3969789578855	3314.208999796238	3213.4597595032333	3178.432251887887	3634.767712750626	3250.7863827070287	3362.483435730949	3293.457873528553	3221.580313381468	3381.676617280411	3589.0985308079485	3484.366666293721	3231.538887849739
3283.6546134582823	3243.4272853194475	3292.614133427931	3199.305341345631	3308.9887051572478	3267.5378573573084	3370.7689906620644	3207.5715389812794	3237.8135388982537	3559.073075817599	3489.6896263054878	3777.0285313799513	3211.348225581186	3240.9596587100295	3209.708347955486	3279.58668034536	3255.4977892611955	3178.3969789578855	3314.208999796238	3213.4597595032333	3178.432251887887	3634.767712750626	3248.3959628043826	3362.079011553894	3293.457873528553	3221.580313381468	3381.676617280411	3589.0985308079485	3484.366666293721	3231.538887849739
3283.6546134582823	3243.4272853194475	3292.145486722247	3199.305341345631	3308.9887051572478	3267.5378573573084	3369.930754995731	3207.5715389812794	3237.707122831542	3556.8251936123424	3489.6896263054878	3777.0285313799513	3211.348225581186	3240.9596587100295	3209.708347955486	3279.5754693961803	3255.4977892611955	3178.3969789578855	3314.208999796238	3213.4597595032333	3178.4172272799324	3634.393929925217	3242.1849373043087	3362.079011553894	3293.457873528553	3221.4481716469213	3381.676617280411	3589.0985308079485	3484.366666293721	3231.538887849739
3283.6546134582823	3243.33536043873	3290.446177344605	3199.305341345631	3308.9887051572478	3267.5378573573084	3369.930754995731	3207.5715389812794	3237.707122831542	3554.196280821035	3468.9574153805224	3777.0285313799513	3211.348225581186	3240.8864812752317	3209.708347955486	3279.5754693961803	3254.9155511217814	3178.1936918945858	3314.208999796238	3213.4261993401124	3178.4172272799324	3634.393929925217	3240.6286364108173	3362.079011553894	3293.457873528553	3221.4481716469213	3381.676617280411	3589.0985308079485	3484.366666293721	3231.538887849739
3283.6546134582823	3243.222961115517	3289.9799493873074	3199.305341345631	3308.9887051572478	3267.5378573573084	3369.930754995731	3207.5715389812794	3237.707122831542	3553.810370262172	3464.2390448115343	3776.4369577580237	3211.348225581186	3240.845971123501	3209.708347955486	3279.5754693961803	3254.661386399691	3178.1936918945858	3314.208999796238	3213.3881499485688	3178.4172272799324	3634.393929925217	3239.1748242794106	3362.079011553894	3293.457873528553	3221.4481716469213	3381.676617280411	3589.0985308079485	3484.366666293721	3231.538887849739
3283.6546134582823	3242.8266128909886	3289.9799493873074	3199.305341345631	3308.9887051572478	3267.5378573573084	3369.930754995731	3207.5715389812794	3237.707122831542	3553.810370262172	3464.076058339892	3776.4369577580237	3211.348225581186	3240.525466241058	3209.708347955486	3279.5754693961803	3253.976058716412	3177.8577542660837	3314.208999796238	3213.2905067350484	3178.4172272799324	3632.8277243414777	3234.743772001724	3362.079011553894	3293.457873528553	3221.4481716469213	3380.8928174493476	3589.0985308079485	3484.366666293721	3231.538887849739
3283.6546134582823	3242.663678365924	3289.9799493873074	3199.305341345631	3308.9887051572478	3267.5378573573084	3368.990057648363	3207.5335438758866	3237.3697585823284	3552.4664956551305	3459.4161604285746	3776.4369577580237	3211.348225581186	3240.525466241058	3209.708347955486	3278.990434616918	3253.9009620617767	3177.8577542660837	3314.208999796238	3212.867571656067	3178.4172272799324	3632.8277243414777	3233.8921101958204	3362.079011553894	3293.457873528553	3221.4481716469213	3380.719378832148	3588.6181226570084	3484.366666293721	3231.538887849739
3283.6546134582823	3242.663678365924	3289.8106176393794	3199.305341345631	3308.5086760173776	3267.5378573573084	3368.990057648363	3207.5335438758866	3237.3697585823284	3552.256093219591	3458.5535302216113	3776.4369577580237	3211.348225581186	3240.525466241058	3209.708347955486	3278.990434616918	3253.9009620617767	3177.8577542660837	3314.208999796238	3211.4065773044167	3178.4172272799324	3632.8277243414777	3232.9960039064626	3362.079011553894	3293.457873528553	3221.434111243423	3380.719378832148	3588.6181226570084	3483.4418634794883	3231.538887849739
3283.6546134582823	3242.663678365924	3289.8106176393794	3199.305341345631	3307.8607526441956	3267.5378573573084	3368.990057648363	3207.5335438758866	3237.3697585823284	3551.658472193882	3457.8810668835627	3776.4369577580237	3211.348225581186	3240.525466241058	3209.708347955486	3278.990434616918	3253.364578769185	3177.8577542660837	3314.208999796238	3208.8571979677786	3178.4172272799324	3632.7116299453724	3232.941429574438	3362.079011553894	3293.457873528553	3221.1634732915263	3380.717451306784	3587.255251689054	3480.993403609696	3231.538887849739
3283.6546134582823	3242.663678365924	3289.4290294620705	3199.305341345631	3307.8607526441956	3267.532359123975	3368.990057648363	3207.4801479323273	3237.3697585823284	3550.731880345327	3457.8810668835627	3775.896126865736	3211.348225581186	3240.525466241058	3209.708347955486	3278.990434616918	3253.364578769185	3177.8577542660837	3314.208999796238	3208.047067638495	3177.52025564045	3632.7116299453724	3231.92215224441	3362.079011553894	3293.457873528553	3220.3947810848053	3380.4384600938474	3587.2154958154074	3480.433689770874	3231.538887849739
3283.6546134582823	3242.6247490043543	3289.4290294620705	3199.305341345631	3307.8607526441956	3267.532359123975	3368.990057648363	3207.380107814285	3237.3697585823284	3550.3158101536415	3455.7515124216643	3775.896126865736	3211.348225581186	3240.525466241058	3209.708347955486	3278.7654572444444	3253.364578769185	3177.8577542660837	3314.208999796238	3207.7244877764642	3177.52025564045	3632.4048451619574	3231.9087616266547	3362.079011553894	3293.457873528553	3220.3947810848053	3379.4343773545274	3587.2154958154074	3480.433689770874	3231.538887849739
3283.6546134582823	3242.6247490043543	3289.4290294620705	3199.305341345631	3307.8607526441956	3267.532359123975	3368.990057648363	3207.380107814285	3237.3697585823284	3549.394413443074	3454.8072507150746	3775.896126865736	3211.348225581186	3240.0336793358356	3209.708347955486	3278.738892228926	3253.364578769185	3177.8577542660837	3314.208999796238	3207.706701061353	3177.469024961831	3632.4048451619574	3230.869133254222	3362.079011553894	3293.457873528553	3220.141449561613	3379.37057732343	3587.2154958154074	3477.998681598125	3231.538887849739
3283.6546134582823	3242.55401247727	3289.4290294620705	3199.305341345631	3307.8607526441956	3267.532359123975	3368.990057648363	3207.380107814285	3237.3697585823284	3549.394413443074	3453.922812206503	3775.386698198875	3211.200518109911	3240.0336793358356	3209.708347955486	3278.738892228926	3253.364578769185	3177.682540173947	3314.208999796238	3207.2671807901384	3177.469024961831	3632.4048451619574	3230.233269619549	3362.079011553894	3293.457873528553	3220.141449561613	3379.37057732343	3587.2154958154074	3477.998681598125	3231.538887849739
3283.6546134582823	3242.55401247727	3289.2666410085462	3199.305341345631	3307.8607526441956	3267.532359123975	3368.990057648363	3207.2787903304684	3237.3697585823284	3549.394413443074	3449.0541435558043	3775.2179782638423	3211.200518109911	3240.0336793358356	3209.708347955486	3278.502794103276	3253.364578769185	3177.682540173947	3314.208999796238	3206.69538132705	3177.469024961831	3631.934906831176	3230.233269619549	3362.079011553894	3293.457873528553	3220.141449561613	3379.153101354904	3587.2154958154074	3477.7568619636377	3231.538887849739
3283.6546134582823	3242.55401247727	3289.188729962437	3199.305341345631	3307.542810594966	3267.532359123975	3368.990057648363	3207.2787903304684	3237.3697585823284	3548.9320066516943	3445.7269892829845	3774.53845805524	3211.179863002185	3240.0336793358356	3209.708347955486	3278.502794103276	3253.364578769185	3177.523505999308	3314.208999796238	3206.4479778400173	3177.469024961831	3631.6250151505983	3230.233269619549	3362.079011553894	3293.457873528553	3220.141449561613	3379.153101354904	3587.2154958154074	3475.8797933401406	3231.538887849739
3283.6546134582823	3242.5386631521396	3287.3866713504804	3199.305341345631	3306.3042787671184	3267.532359123975	3368.990057648363	3207.2787903304684	3237.3697585823284	3548.7560252201993	3442.6753612235216	3774.2380838831914	3211.179863002185	3240.0336793358356	3209.708347955486	3278.502794103276	3253.1848958347337	3177.523505999308	3314.208999796238	3205.5359844688296	3177.469024961831	3631.6250151505983	3230.233269619549	3362.079011553894	3293.457873528553	3220.141449561613	3379.153101354904	3587.2154958154074	3472.862017846228	3231.538887849739
3283.6546134582823	3242.5386631521396	3287.3866713504804	3199.305341345631	3306.3042787671184	3267.532359123975	3368.990057648363	3207.2787903304684	3237.3697585823284	3546.461145536125	3440.671186792175	3774.2380838831914	3211.179863002185	3240.0336793358356	3209.708347955486	3278.502794103276	3253.1848958347337	3177.523505999308	3314.208999796238	3204.9819452506226	3177.469024961831	3631.6250151505983	3230.0738122934235	3362.079011553894	3293.457873528553	3220.141449561613	3379.153101354904	3586.4350248779674	3472.862017846228	3231.538887849739
3283.6546134582823	3242.2509573352418	3287.3866713504804	3199.305341345631	3306.3042787671184	3267.532359123975	3368.990057648363	3207.2787903304684	3237.3697585823284	3546.461145536125	3440.671186792175	3774.2380838831914	3211.179863002185	3240.0336793358356	3209.708347955486	3278.502794103276	3252.913498096974	3177.523505999308	3314.208999796238	3204.200678723032	3177.469024961831	3631.6250151505983	3229.4401759743714	3362.079011553894	3293.457873528553	3220.141449561613	3378.3833547800314	3585.6869615597157	3470.7001157836453	3231.538887849739
3283.6546134582823	3242.0357627728454	3287.3866713504804	3199.305341345631	3306.3042787671184	3267.459102942259	3368.990057648363	3207.2787903304684	3237.315325148913	3546.461145536125	3440.671186792175	3774.2380838831914	3211.179863002185	3240.0336793358356	3209.5780021957116	3278.502794103276	3252.5053205822537	3177.523505999308	3314.208999796238	3203.4332785520455	3177.469024961831	3631.6250151505983	3229.0627468676757	3362.0053087227766	3293.457873528553	3220.141449561613	3378.3833547800314	3585.6869615597157	3470.7001157836453	3231.538887849739
3283.6546134582823	3242.0357627728454	3287.3866713504804	3199.305341345631	3306.3042787671184	3267.459102942259	3368.990057648363	3207.2787903304684	3237.315325148913	3546.406421833626	3440.244672311377	3774.2380838831914	3211.179863002185	3240.0336793358356	3209.5780021957116	3278.502794103276	3251.596650494269	3177.523505999308	3314.208999796238	3200.1088205842852	3177.469024961831	3631.6250151505983	3228.8134597071316	3362.0053087227766	3293.457873528553	3220.141449561613	3378.3833547800314	3585.6869615597157	3470.7001157836453	3231.538887849739
3283.615632074414	3242.0357627728454	3287.3866713504804	3199.305341345631	3306.3042787671184	3267.459102942259	3368.990057648363	3207.2787903304684	3237.315325148913	3546.406421833626	3439.4852522936594	3774.2380838831914	3211.179863002185	3240.0336793358356	3209.5780021957116	3278.502794103276	3251.5421115870276	3177.523505999308	3314.208999796238	3200.1088205842852	3177.469024961831	3631.6250151505983	3228.788698897961	3361.7037753546642	3293.457873528553	3220.141449561613	3378.3833547800314	3585.6869615597157	3470.7001157836453	3231.538887849739
3283.615632074414	3241.8907695427315	3287.3866713504804	3199.305341345631	3306.3042787671184	3267.459102942259	3368.990057648363	3207.2787903304684	3237.315325148913	3546.406421833626	3436.022998686625	3774.2380838831914	3211.1656975399974	3240.0336793358356	3209.5780021957116	3278.502794103276	3251.532428463225	3177.523505999308	3314.208999796238	3199.7154622729877	3177.469024961831	3630.5866468841377	3228.788698897961	3361.7037753546642	3293.457873528553	3220.141449561613	3378.3833547800314	3585.6869615597157	3470.7001157836453	3231.538887849739
3283.587980393468	3241.6233886072014	3287.3866713504804	3198.497131901525	3306.3042787671184	3267.165195473872	3368.9666394390724	3207.1813188653377	3237.315325148913	3545.4098171626683	3432.753366337631	3774.2380838831914	3210.9625469570756	3240.0336793358356	3209.5780021957116	3278.502794103276	3251.352356589419	3177.523505999308	3314.208999796238	3198.9589899318153	3177.469024961831	3629.9528533842577	3228.788698897961	3361.7037753546642	3293.457873528553	3220.141449561613	3378.3833547800314	3585.6869615597157	3470.7001157836453	3231.538887849739
3283.587980393468	3241.6233886072014	3287.3866713504804	3196.1609342671136	3306.3042787671184	3267.165195473872	3368.9666394390724	3207.1813188653377	3237.315325148913	3545.4098171626683	3428.1330518008604	3774.2380838831914	3210.9625469570756	3240.0336793358356	3209.5780021957116	3278.502794103276	3250.677838740797	3177.4586316508758	3314.208999796238	3198.805835636099	3177.469024961831	3629.9528533842577	3228.788698897961	3361.7037753546642	3293.457873528553	3220.141449561613	3378.3833547800314	3585.6869615597157	3470.7001157836453	3231.538887849739
3283.587980393468	3241.6233886072014	3287.3866713504804	3193.0313725070023	3306.3042787671184	3267.165195473872	3368.4422681167093	3207.1813188653377	3237.315325148913	3545.392685129824	3428.1330518008604	3774.2380838831914	3210.9625469570756	3240.0336793358356	3209.5780021957116	3278.241668693607	3250.2622697296865	3177.4586316508758	3314.208999796238	3197.9451823824957	3177.469024961831	3629.9528533842577	3228.788698897961	3361.5257457889406	3293.457873528553	3219.7436428403134	3378.3833547800314	3585.391164342073	3470.7001157836453	3231.538887849739
3283.587980393468	3241.530816112985	3287.3866713504804	3192.707929043164	3306.3042787671184	3266.934675817953	3368.4422681167093	3207.1813188653377	3237.315325148913	3545.392685129824	3427.300282720361	3774.2380838831914	3210.9625469570756	3239.537654874218	3209.257692470526	3278.241668693607	3250.2622697296865	3177.4586316508758	3314.0332183002465	3197.6033008240156	3177.469024961831	3628.8749961862413	3228.788698897961	3361.5257457889406	3293.457873528553	3219.7436428403134	3378.3833547800314	3585.391164342073	3470.7001157836453	3231.538887849739
3283.587980393468	3241.420192876564	3287.3866713504804	3190.9212571273383	3306.3042787671184	3266.934675817953	3368.4422681167093	3207.1813188653377	3237.2271497318497	3545.392685129824	3427.300282720361	3774.2380838831914	3210.9625469570756	3239.537654874218	3209.257692470526	3278.241668693607	3250.2622697296865	3177.4586316508758	3314.0332183002465	3197.1331973149163	3177.469024961831	3628.3805195804425	3228.788698897961	3361.5257457889406	3293.457873528553	3219.46594211339	3378.3833547800314	3585.391164342073	3470.7001157836453	3231.538887849739
3283.587980393468	3241.260974158077	3287.3866713504804	3189.647403870783	3306.3042787671184	3266.934675817953	3368.4422681167093	3207.1813188653377	3237.2271497318497	3545.0822291141517	3427.300282720361	3773.2332740052043	3210.9625469570756	3239.4670629409766	3209.257692470526	3278.241668693607	3250.2622697296865	3177.4586316508758	3314.0332183002465	3196.650281320861	3177.4106971369483	3628.3805195804425	3228.513428232809	3361.5257457889406	3293.457873528553	3217.3811741151662	3378.3833547800314	3584.917024209907	3470.7001157836453	3231.538887849739
3283.587980393468	3241.260974158077	3287.3866713504804	3188.6601473002956	3306.2461859231635	3266.934675817953	3368.24779268501	3207.1813188653377	3237.137809185436	3545.0822291141517	3426.766684320778	3773.2332740052043	3210.9625469570756	3239.4670629409766	3209.2039733201404	3278.241668693607	3250.2622697296865	3177.4586316508758	3314.0332183002465	3196.644357957949	3177.4106971369483	3628.3805195804425	3228.513428232809	3361.5257457889406	3293.457873528553	3216.920428155652	3378.3833547800314	3584.917024209907	3470.7001157836453	3231.538887849739
3283.587980393468	3241.1356029304893	3287.3866713504804	3188.6601473002956	3306.1766847657013	3266.934675817953	3368.24779268501	3207.1813188653377	3237.137809185436	3545.0788757286055	3426.766684320778	3773.2332740052043	3210.9625469570756	3239.4670629409766	3209.2039733201404	3278.241668693607	3250.2622697296865	3177.4586316508758	3313.850739859683	3195.8900537220793	3177.0326542275443	3626.3005175378357	3227.661154961969	3361.193101347626	3293.107630563214	3215.2844984145304	3378.3833547800314	3583.0757350971853	3470.7001157836453	3231.538887849739
3283.5218553689706	3241.1356029304893	3287.3866713504804	3188.6601473002956	3306.1766847657013	3266.934675817953	3367.726964540104	3207.1813188653377	3237.137809185436	3545.0788757286055	3426.766684320778	3773.2332740052043	3210.9625469570756	3239.4670629409766	3209.0844384538073	3278.241668693607	3250.1751932035477	3177.4586316508758	3313.7185727639794	3195.554813617351	3177.0237034350694	3626.3005175378357	3227.661154961969	3361.193101347626	3293.107630563214	3215.2844984145304	3378.3833547800314	3583.0757350971853	3470.7001157836453	3231.538887849739
3283.5218553689706	3241.1356029304893	3287.3866713504804	3187.8717652366095	3306.1766847657013	3266.934675817953	3367.726964540104	3207.1813188653377	3237.137809185436	3545.0788757286055	3426.766684320778	3772.860661343124	3210.9625469570756	3239.4670629409766	3209.0844384538073	3278.241668693607	3250.159166740205	3177.4586316508758	3313.7185727639794	3195.0446044716273	3176.768521246015	3626.0522724553466	3227.661154961969	3361.193101347626	3293.107630563214	3214.6374252765127	3378.3833547800314	3583.0757350971853	3470.7001157836453	3231.538887849739
3283.5218553689706	3240.9474197873565	3287.3866713504804	3185.080278488835	3306.1766847657013	3266.934675817953	3367.726964540104	3207.1813188653377	3237.137809185436	3543.925043858897	3426.766684320778	3771.926716001623	3210.9625469570756	3239.4670629409766	3209.0844384538073	3278.241668693607	3250.159166740205	3177.4586316508758	3313.3553974315787	3194.9345555549617	3176.709870763232	3626.0522724553466	3227.661154961969	3361.193101347626	3293.107630563214	3214.6374252765127	3378.3833547800314	3583.0757350971853	3470.7001157836453	3231.538887849739
3283.5218553689706	3240.9474197873565	3287.3866713504804	3184.171071425418	3306.1766847657013	3266.934675817953	3367.726964540104	3207.1813188653377	3237.137809185436	3543.925043858897	3426.34393595087	3771.926716001623	3210.9625469570756	3239.4670629409766	3209.0844384538073	3278.241668693607	3250.159166740205	3177.4586316508758	3313.3553974315787	3194.861576833914	3176.709870763232	3626.0522724553466	3227.661154961969	3361.193101347626	3292.8695504473244	3214.557165888543	3378.3833547800314	3583.0757350971853	3470.7001157836453	3230.666775795815
3283.1023359241826	3240.9201830616994	3286.906089551392	3183.01085858919	3306.1766847657013	3266.934675817953	3367.726964540104	3207.1813188653377	3237.137809185436	3542.8907013516755	3425.624690305718	3771.926716001623	3210.9625469570756	3239.4670629409766	3209.0844384538073	3278.241668693607	3250.1569529963845	3177.4586316508758	3313.3553974315787	3194.861576833914	3176.709870763232	3625.137143192664	3227.661154961969	3361.193101347626	3292.8695504473244	3214.557165888543	3378.3833547800314	3583.0757350971853	3470.7001157836453	3230.666775795815
3283.1023359241826	3240.9179796976728	3286.3415007295703	3182.5746870273383	3306.1766847657013	3266.8776414381764	3367.726964540104	3207.1813188653377	3237.137809185436	3542.8907013516755	3425.624690305718	3771.926716001623	3210.9625469570756	3239.4670629409766	3209.0844384538073	3278.241668693607	3250.122080908868	3177.4586316508758	3312.666469136965	3194.668756975779	3176.709870763232	3625.137143192664	3227.661154961969	3361.193101347626	3292.8695504473244	3214.557165888543	3378.3833547800314	3583.0757350971853	3470.7001157836453	3230.666775795815
3283.1023359241826	3240.628615250146	3286.03627023304	3182.242869543232	3306.1766847657013	3266.8776414381764	3367.1619895279555	3207.1813188653377	3237.137809185436	3542.8907013516755	3425.624690305718	3771.7602006668517	3210.8574062504067	3239.4670629409766	3209.0844384538073	3278.241668693607	3250.0962969657558	3177.4586316508758	3312.666469136965	3194.6048423187794	3176.709870763232	3625.137143192664	3227.1037201109243	3361.193101347626	3292.8695504473244	3214.3165216875914	3378.3833547800314	3583.0757350971853	3470.7001157836453	3230.666775795815
3283.1023359241826	3240.5708791968927	3286.03627023304	3181.809501998755	3306.1766847657013	3266.8776414381764	3367.1581808867577	3207.0718749750763	3237.137809185436	3542.0923169130983	3424.905552686249	3771.7602006668517	3210.8574062504067	3239.4670629409766	3208.4436845426967	3278.241668693607	3250.0962969657558	3177.4380023962926	3312.666469136965	3194.6048423187794	3176.709870763232	3624.1380143667216	3227.1037201109243	3361.193101347626	3292.8695504473244	3214.1954965268515	3378.3833547800314	3582.6600428977063	3470.1711851965647	3230.666775795815
3283.1023359241826	3239.3466829983727	3286.03627023304	3181.809501998755	3305.3985759669863	3266.8776414381764	3367.1581808867577	3207.0718749750763	3237.137809185436	3542.0923169130983	3423.8909898363545	3771.7602006668517	3210.8574062504067	3239.4094302344447	3208.4436845426967	3278.241668693607	3250.0962969657558	3177.4380023962926	3312.1993511490364	3194.3437066385336	3176.311656506158	3623.304305067558	3226.539712768644	3361.09200724019	3292.8695504473244	3214.183915135075	3378.3833547800314	3582.6600428977063	3470.1711851965647	3230.666775795815
3283.1023359241826	3238.544116847739	3286.03627023304	3181.465531726221	3305.3985759669863	3266.8776414381764	3367.1581808867577	3207.0718749750763	3237.137809185436	3542.0923169130983	3423.0788979400872	3771.7602006668517	3210.5488649053705	3239.4094302344447	3208.4436845426967	3278.241668693607	3250.0768350162994	3177.4380023962926	3312.1993511490364	3194.122165139037	3176.311656506158	3623.304305067558	3226.539712768644	3360.855931402362	3292.8695504473244	3214.1171689711964	3378.3031308509367	3582.6600428977063	3470.1711851965647	3230.666775795815
3279.5238913747953	3238.432239470506	3286.03627023304	3180.8716585116035	3305.3985759669863	3266.8776414381764	3366.636277099719	3207.0718749750763	3237.137809185436	3542.0923169130983	3421.8144157711577	3771.7602006668517	3210.505847230138	3239.4094302344447	3208.2836057150007	3278.2244306474877	3250.0768350162994	3177.4380023962926	3311.945694702977	3193.9188464188983	3176.311656506158	3622.9837686486135	3226.539712768644	3360.855931402362	3292.8695504473244	3214.1171689711964	3378.3031308509367	3582.6600428977063	3470.1711851965647	3230.666775795815
3278.613485386112	3238.432239470506	3286.03627023304	3180.7665772409855	3305.3985759669863	3266.7032811513436	3366.5704727640396	3207.0718749750763	3237.137809185436	3542.0923169130983	3421.745214823997	3771.7602006668517	3210.391811135185	3239.4094302344447	3208.2836057150007	3278.2244306474877	3250.0768350162994	3177.4380023962926	3311.945694702977	3193.861923582285	3176.311656506158	3622.9837686486135	3226.539712768644	3360.855931402362	3292.8695504473244	3214.1171689711964	3378.3031308509367	3582.6600428977063	3470.1711851965647	3230.666775795815
3276.6624527841486	3238.3682575165294	3285.882124039394	3179.9040018712076	3305.083576343471	3266.629342959409	3366.568954779652	3207.0718749750763	3237.137809185436	3541.4678319661266	3421.089527568536	3771.7602006668517	3210.3427488684683	3239.4094302344447	3208.2836057150007	3278.0466482799607	3249.759575698072	3177.4380023962926	3311.945694702977	3193.861923582285	3176.311656506158	3622.9837686486135	3226.539712768644	3360.855931402362	3292.8695504473244	3213.9923240413946	3378.3031308509367	3582.6600428977063	3470.1711851965647	3230.666775795815
3276.137882682723	3238.3682575165294	3285.882124039394	3179.8013643951026	3305.083576343471	3266.629342959409	3366.1512451397357	3207.0358358868216	3237.137809185436	3541.4678319661266	3421.089527568536	3771.7602006668517	3210.3427488684683	3239.4094302344447	3208.2836057150007	3278.0466482799607	3249.7257029259517	3177.4380023962926	3311.945694702977	3193.7703183852877	3176.311656506158	3622.9837686486135	3226.539712768644	3360.855931402362	3292.8695504473244	3213.9923240413946	3378.3031308509367	3582.6600428977063	3470.1711851965647	3230.6402599490934
3275.906280063679	3238.3682575165294	3285.882124039394	3179.3677526812107	3305.083576343471	3266.629342959409	3365.937158224358	3207.0358358868216	3237.137809185436	3541.4678319661266	3421.089527568536	3771.7602006668517	3210.3427488684683	3239.177087932921	3208.2836057150007	3278.0466482799607	3249.531458974262	3177.4380023962926	3311.945694702977	3193.7703183852877	3176.311656506158	3622.80157986192	3226.4320059072093	3360.845647033164	3292.8695504473244	3213.9923240413946	3378.3031308509367	3582.6600428977063	3470.1711851965647	3230.6402599490934
3274.8785155265714	3238.3682575165294	3285.882124039394	3179.3677526812107	3304.9915785329204	3266.629342959409	3365.542067317827	3207.0358358868216	3237.137809185436	3541.4678319661266	3421.089527568536	3771.43304498248	3210.3427488684683	3239.01727758549	3208.2836057150007	3278.0466482799607	3249.531458974262	3177.4380023962926	3311.945694702977	3193.7703183852877	3176.311656506158	3622.80157986192	3226.4320059072093	3360.845647033164	3292.8695504473244	3213.9923240413946	3378.115517709457	3582.6600428977063	3470.1711851965647	3230.6402599490934
3273.6356698159616	3238.3682575165294	3285.882124039394	3178.916639814532	3304.756703148685	3266.629342959409	3365.3652418500083	3207.0358358868216	3237.137809185436	3541.4678319661266	3421.089527568536	3771.284221267839	3210.3427488684683	3238.90613965093	3208.2836057150007	3278.0466482799607	3249.290979088528	3177.4380023962926	3311.945694702977	3193.7703183852877	3176.311656506158	3622.80157986192	3226.4320059072093	3360.845647033164	3292.8695504473244	3213.9923240413946	3377.797786272694	3582.6600428977063	3470.1711851965647	3230.4374661523
3273.281250308898	3238.3682575165294	3285.882124039394	3178.916639814532	3304.756703148685	3266.629342959409	3365.3652418500083	3206.894374082526	3237.137809185436	3541.4678319661266	3421.089527568536	3771.284221267839	3210.1339028316293	3238.5719788268225	3208.2836057150007	3278.0466482799607	3249.290979088528	3177.4380023962926	3311.945694702977	3193.7703183852877	3176.311656506158	3622.80157986192	3226.4320059072093	3360.845647033164	3292.8695504473244	3213.8745353851523	3377.797786272694	3582.6600428977063	3470.1711851965647	3230.4374661523
3273.281250308898	3238.3682575165294	3285.882124039394	3178.522325744979	3304.756703148685	3266.629342959409	3364.2528983192124	3206.894374082526	3237.137809185436	3541.4678319661266	3421.089527568536	3771.284221267839	3210.1339028316293	3238.5719788268225	3208.2836057150007	3278.0466482799607	3249.290979088528	3177.4380023962926	3311.237348949915	3193.7703183852877	3176.311656506158	3622.80157986192	3226.4320059072093	3360.845647033164	3292.8695504473244	3213.417106977391	3377.797786272694	3582.6600428977063	3470.1711851965647	3230.4374661523
3273.102458509543	3238.3682575165294	3285.882124039394	3177.6612722819596	3304.756703148685	3266.629342959409	3364.2528983192124	3206.894374082526	3237.137809185436	3541.4678319661266	3421.089527568536	3770.983591476298	3210.1339028316293	3238.5719788268225	3208.2836057150007	3278.0466482799607	3249.290979088528	3177.4380023962926	3311.237348949915	3193.7703183852877	3176.311656506158	3622.80157986192	3226.4320059072093	3360.7622787248147	3292.8695504473244	3213.417106977391	3377.797786272694	3582.6600428977063	3470.1711851965647	3230.4374661523
3272.568786091888	3238.3682575165294	3285.882124039394	3177.6612722819596	3304.756703148685	3266.4571329633723	3364.2528983192124	3206.894374082526	3237.137809185436	3541.4678319661266	3419.695491436465	3770.983591476298	3210.132879742023	3238.5719788268225	3208.119320069375	3278.0466482799607	3249.290979088528	3177.4380023962926	3311.237348949915	3193.7703183852877	3176.311656506158	3622.7874005075887	3226.0440792671848	3360.7622787248147	3292.8695504473244	3213.287098855932	3377.797786272694	3582.6600428977063	3470.1711851965647	3230.332332358881
3272.244569829447	3238.3682575165294	3285.882124039394	3177.6612722819596	3304.756703148685	3266.086207537189	3363.8880248004607	3206.8620525050246	3237.137809185436	3541.4678319661266	3419.695491436465	3770.983591476298	3210.132879742023	3238.5719788268225	3208.119320069375	3278.0466482799607	3249.290979088528	3177.4380023962926	3311.237348949915	3193.7703183852877	3176.311656506158	3622.7874005075887	3226.0440792671848	3360.7622787248147	3292.8695504473244	3213.287098855932	3377.797786272694	3582.6600428977063	3470.1711851965647	3230.2953750012425
3271.77721397118	3238.3682575165294	3285.882124039394	3177.6612722819596	3304.756703148685	3266.086207537189	3363.6855084313415	3206.8620525050246	3237.137809185436	3541.4678319661266	3418.823767974786	3770.626913570539	3210.132879742023	3238.5719788268225	3208.119320069375	3278.0466482799607	3249.290979088528	3177.4380023962926	3311.237348949915	3193.7703183852877	3176.311656506158	3622.7874005075887	3226.0440792671848	3360.677432299793	3292.8695504473244	3213.287098855932	3377.797786272694	3582.6600428977063	3470.1711851965647	3230.2953750012425
3271.3089860198124	3238.3682575165294	3285.882124039394	3177.1605586690075	3304.756703148685	3266.086207537189	3363.4711853223707	3206.8620525050246	3237.04230205995	3541.4678319661266	3418.823767974786	3770.626913570539	3210.076770120776	3238.5719788268225	3207.8066553284416	3278.0466482799607	3249.290979088528	3177.4380023962926	3310.62619291131	3193.7522058390587	3176.311656506158	3622.7874005075887	3225.6749952395244	3360.677432299793	3292.8695504473244	3213.287098855932	3377.797786272694	3582.6600428977063	3469.0614130993335	3230.2953750012425
3271.0249467393587	3238.3682575165294	3285.882124039394	3177.137175173203	3304.756703148685	3266.086207537189	3363.026017298277	3206.7177564766116	3237.04230205995	3541.4678319661266	3418.823767974786	3770.626913570539	3210.053898687226	3238.5719788268225	3207.545006464522	3278.0466482799607	3249.290979088528	3177.4380023962926	3310.62619291131	3193.683052245302	3176.2401874019724	3622.7874005075887	3225.6749952395244	3360.677432299793	3292.8695504473244	3213.287098855932	3377.797786272694	3582.6600428977063	3469.0614130993335	3230.2953750012425
3270.676420620665	3238.3682575165294	3285.882124039394	3177.137175173203	3303.6966826469115	3266.086207537189	3362.8691551664565	3206.7177564766116	3237.04230205995	3541.4678319661266	3418.756838480541	3770.626913570539	3210.053898687226	3238.5719788268225	3207.2722831096517	3278.0466482799607	3249.290979088528	3177.40625332285	3310.62619291131	3193.632403692557	3176.2401874019724	3622.7874005075887	3225.6749952395244	3360.677432299793	3292.8695504473244	3212.7955947721885	3377.797786272694	3582.6600428977063	3468.9571836661025	3230.2953750012425
3270.135746541154	3238.3682575165294	3285.882124039394	3176.8834168383373	3303.6966826469115	3266.086207537189	3362.8691551664565	3206.7177564766116	3237.0082230323133	3541.0302175198735	3418.756838480541	3770.626913570539	3209.901729192482	3238.5719788268225	3207.2026327166973	3278.0466482799607	3249.290979088528	3177.240185583029	3310.62619291131	3193.471424729969	3176.2401874019724	3622.471703576358	3225.5492779638957	3360.6167904535105	3292.8695504473244	3212.7955947721885	3377.797786272694	3582.6600428977063	3467.18345242085	3230.2953750012425
3270.133077093619	3238.3157797029576	3285.772907457243	3176.82173865208	3303.6966826469115	3266.086207537189	3362.8691551664565	3206.7177564766116	3237.0082230323133	3541.0302175198735	3418.7166218874677	3770.626913570539	3209.7328192724235	3238.5719788268225	3207.2026327166973	3278.0466482799607	3249.290979088528	3177.240185583029	3310.62619291131	3193.471424729969	3176.2401874019724	3622.471703576358	3225.5156923913883	3360.6167904535105	3292.8695504473244	3212.7668513444332	3377.3955025971873	3580.9445051411944	3467.18345242085	3230.286932109678
3269.715587560233	3238.3157797029576	3285.772907457243	3176.482216744066	3303.6966826469115	3266.086207537189	3362.8691551664565	3206.7177564766116	3237.0082230323133	3541.0302175198735	3416.9111483731313	3770.626913570539	3209.7328192724235	3238.5719788268225	3207.2026327166973	3278.0466482799607	3249.290979088528	3177.240185583029	3310.62619291131	3193.318505775972	3176.2401874019724	3622.471703576358	3225.433366410073	3360.6167904535105	3292.8695504473244	3212.7668513444332	3377.3955025971873	3580.9445051411944	3467.0942509582846	3230.1616680528828
3269.6917652600396	3238.2676759666774	3285.772907457243	3176.34742360535	3303.6966826469115	3266.086207537189	3362.8691551664565	3206.7177564766116	3236.88829049593	3540.921961385312	3416.9111483731313	3770.626913570539	3209.7328192724235	3238.5719788268225	3207.2026327166973	3278.0466482799607	3249.290979088528	3177.240185583029	3310.62619291131	3193.318505775972	3176.2401874019724	3622.215664847745	3225.390539588911	3360.47037570449	3292.6541598210615	3212.7668513444332	3377.3955025971873	3580.9445051411944	3467.0942509582846	3230.1616680528828
3268.990278370973	3238.2676759666774	3285.772907457243	3176.085677510391	3303.6966826469115	3266.086207537189	3362.8691551664565	3206.7177564766116	3236.88829049593	3540.921961385312	3416.9111483731313	3770.626913570539	3209.7328192724235	3238.5719788268225	3207.2026327166973	3278.0466482799607	3249.290979088528	3177.195745933497	3310.62619291131	3193.318505775972	3176.1101873523266	3622.215664847745	3225.390539588911	3360.47037570449	3292.6541598210615	3212.1405248301835	3377.3955025971873	3580.9445051411944	3467.0942509582846	3230.1616680528828
3268.7674530452	3238.2676759666774	3285.5771981061507	3176.085677510391	3303.6966826469115	3266.086207537189	3362.8691551664565	3206.7177564766116	3236.88829049593	3540.921961385312	3416.9111483731313	3770.626913570539	3209.7328192724235	3238.5719788268225	3207.2026327166973	3278.0466482799607	3249.290979088528	3177.195745933497	3310.62619291131	3193.2503339639334	3176.1101873523266	3621.842940171986	3225.250981777232	3360.47037570449	3292.6541598210615	3211.748111167116	3377.3955025971873	3580.9445051411944	3467.0942509582846	3230.1616680528828
3268.6502701549916	3238.2676759666774	3285.431115219822	3175.8704474350693	3303.6966826469115	3266.086207537189	3362.8691551664565	3206.7177564766116	3236.8868381142292	3540.921961385312	3416.3849319274095	3770.626913570539	3209.7328192724235	3238.5719788268225	3207.2026327166973	3278.0466482799607	3249.290979088528	3177.195745933497	3310.62619291131	3193.2503339639334	3176.1101873523266	3621.842940171986	3224.898881766302	3360.47037570449	3292.344651865124	3211.073761908289	3377.3955025971873	3580.9445051411944	3467.0942509582846	3230.1616680528828
3268.498724941189	3238.2676759666774	3285.431115219822	3175.8704474350693	3303.6966826469115	3266.086207537189	3362.8691551664565	3206.7177564766116	3236.8868381142292	3540.921961385312	3416.3849319274095	3770.626913570539	3209.726042433594	3238.5719788268225	3207.2026327166973	3278.0466482799607	3249.290979088528	3177.195745933497	3310.62619291131	3193.1320017711078	3176.1101873523266	3621.6988990825243	3224.6027151052713	3360.47037570449	3292.344651865124	3211.073761908289	3377.3955025971873	3580.9445051411944	3466.5380112716975	3230.1616680528828
3268.498724941189	3238.2676759666774	3285.4115997030212	3175.8704474350693	3303.6966826469115	3266.086207537189	3362.8691551664565	3206.7177564766116	3236.8868381142292	3540.921961385312	3416.3849319274095	3770.626913570539	3209.726042433594	3238.5719788268225	3207.2026327166973	3278.0466482799607	3249.290979088528	3177.195745933497	3310.62619291131	3193.1010736476646	3176.1101873523266	3621.6988990825243	3224.5783338525694	3360.47037570449	3292.344651865124	3211.073761908289	3377.3955025971873	3580.9445051411944	3466.312217903336	3230.1616680528828
3268.4155294535494	3238.2676759666774	3285.4115997030212	3175.8704474350693	3303.6966826469115	3266.086207537189	3362.8691551664565	3206.7177564766116	3236.8868381142292	3540.921961385312	3416.3849319274095	3770.626913570539	3209.726042433594	3238.5719788268225	3207.2026327166973	3278.0466482799607	3249.290979088528	3177.195745933497	3310.62619291131	3193.1010736476646	3176.1101873523266	3621.6988990825243	3224.5783338525694	3360.47037570449	3292.344651865124	3211.073761908289	3377.3955025971873	3580.9445051411944	3465.7684742844717	3230.1616680528828
3268.2691455838813	3238.2676759666774	3285.2599399764167	3175.8704474350693	3303.6966826469115	3266.086207537189	3362.8691551664565	3206.7177564766116	3236.8868381142292	3540.8926351498803	3416.3849319274095	3770.626913570539	3209.6770112659406	3238.5533585038725	3206.9673190571184	3278.0466482799607	3249.290979088528	3177.195745933497	3310.62619291131	3193.1010736476646	3176.1101873523266	3621.6988990825243	3224.5783338525694	3360.1754095144984	3292.344651865124	3210.954623332237	3377.3955025971873	3580.9445051411944	3463.059462315798	3230.1616680528828
3267.7460752070706	3238.2676759666774	3285.2599399764167	3175.8704474350693	3303.6966826469115	3266.086207537189	3362.8691551664565	3206.7177564766116	3236.8436868095005	3540.8926351498803	3414.7456229587574	3770.626913570539	3209.6770112659406	3238.5533585038725	3206.9673190571184	3278.0466482799607	3249.219837503588	3177.195745933497	3310.62619291131	3193.0473527150843	3176.1101873523266	3621.6988990825243	3224.5783338525694	3360.1754095144984	3292.344651865124	3210.885846757962	3377.3955025971873	3580.9445051411944	3463.059462315798	3230.1616680528828
3267.7460752070706	3238.2676759666774	3285.2599399764167	3175.8704474350693	3303.6966826469115	3266.086207537189	3362.8691551664565	3206.7177564766116	3236.8436868095005	3540.8926351498803	3414.7456229587574	3770.626913570539	3209.6770112659406	3238.2979197792406	3206.8436928149254	3278.0466482799607	3249.219837503588	3177.195745933497	3310.62619291131	3192.972668171954	3176.1101873523266	3621.6190595326243	3224.5783338525694	3360.1754095144984	3292.344651865124	3210.7934277865165	3377.3955025971873	3580.9445051411944	3463.059462315798	3230.1616680528828
3267.7460752070706	3238.0314730668906	3285.2599399764167	3175.8704474350693	3303.6966826469115	3266.086207537189	3362.8691551664565	3206.60091471492	3236.8436868095005	3540.6734095872634	3413.881433368741	3770.626913570539	3209.6248564521175	3238.2979197792406	3206.67639795187	3278.0466482799607	3249.219837503588	3177.195745933497	3310.62619291131	3192.9603607018694	3176.1101873523266	3621.3776687817544	3224.5783338525694	3360.1754095144984	3292.344651865124	3210.53192974969	3377.3955025971873	3580.9445051411944	3463.059462315798	3230.1616680528828
3267.563107555013	3238.0314730668906	3285.2599399764167	3175.760435854208	3303.6966826469115	3266.086207537189	3362.8691551664565	3206.60091471492	3236.772535483597	3540.6734095872634	3413.881433368741	3770.626913570539	3209.4925073067784	3238.2979197792406	3206.67639795187	3278.0466482799607	3249.1822639072184	3177.195745933497	3310.62619291131	3192.9603607018694	3176.1101873523266	3620.6741021703774	3224.568173511809	3360.1754095144984	3292.344651865124	3210.53192974969	3377.3955025971873	3580.9445051411944	3462.5632790513005	3230.1616680528828
3267.563107555013	3237.962079422171	3285.2599399764167	3175.3293911219826	3303.6966826469115	3266.086207537189	3362.8691551664565	3206.60091471492	3236.772535483597	3540.6734095872634	3413.603818696809	3770.626913570539	3209.4925073067784	3238.2979197792406	3206.58246263275	3278.0466482799607	3249.1822639072184	3177.195745933497	3310.62619291131	3192.9476728523496	3176.080665522388	3620.6741021703774	3224.568173511809	3360.1754095144984	3292.344651865124	3210.53192974969	3377.3955025971873	3580.9445051411944	3462.5632790513005	3230.1616680528828
3267.527938754428	3237.728731809054	3285.2599399764167	3174.961544558368	3303.6966826469115	3266.086207537189	3362.8691551664565	3206.60091471492	3236.772535483597	3540.6734095872634	3412.189187331593	3770.626913570539	3209.4925073067784	3238.2979197792406	3206.58246263275	3278.0466482799607	3249.1822639072184	3177.195745933497	3310.62619291131	3192.9476728523496	3176.080665522388	3620.048245099856	3224.568173511809	3360.1754095144984	3292.344651865124	3210.53192974969	3377.3955025971873	3580.9445051411944	3462.5632790513005	3230.1616680528828
3267.527938754428	3237.728731809054	3285.0482599870675	3174.961544558368	3303.6049986614407	3266.086207537189	3362.8691551664565	3206.60091471492	3236.772535483597	3540.6734095872634	3411.833200748647	3770.2862748924126	3209.2989071161223	3238.2979197792406	3206.58246263275	3278.0466482799607	3249.1139094626633	3177.195745933497	3310.62619291131	3192.9476728523496	3176.080665522388	3620.048245099856	3224.568173511809	3360.1754095144984	3292.344651865124	3210.53192974969	3377.3955025971873	3580.504447283344	3462.5632790513005	3230.1616680528828
3267.527938754428	3237.7146554384294	3285.0482599870675	3174.961544558368	3303.6049986614407	3266.086207537189	3362.8691551664565	3206.574292799552	3236.7647193614866	3540.6734095872634	3411.833200748647	3770.1745922206164	3209.2989071161223	3238.2979197792406	3206.58246263275	3278.0466482799607	3249.1139094626633	3177.195745933497	3310.62619291131	3192.9237986634516	3176.080665522388	3620.048245099856	3224.568173511809	3360.1754095144984	3292.344651865124	3210.53192974969	3377.3955025971873	3580.504447283344	3461.6696632276326	3230.1616680528828
3267.4572498570883	3237.552333740177	3285.0482599870675	3174.961544558368	3303.6049986614407	3266.086207537189	3362.8691551664565	3206.544841642348	3236.7647193614866	3540.6734095872634	3411.833200748647	3770.1745922206164	3209.2989071161223	3238.2979197792406	3206.58246263275	3278.0466482799607	3249.1139094626633	3177.195745933497	3310.62619291131	3192.9197991708934	3176.080665522388	3620.048245099856	3224.437705397788	3360.155847772894	3292.344651865124	3210.53192974969	3377.3955025971873	3580.504447283344	3461.3251855495446	3230.1616680528828
3267.4550245791197	3237.552333740177	3285.0482599870675	3174.961544558368	3303.6049986614407	3266.086207537189	3362.8691551664565	3206.544841642348	3236.7647193614866	3540.6734095872634	3411.833200748647	3770.1745922206164	3209.2989071161223	3238.2979197792406	3206.58246263275	3278.0466482799607	3249.092180340138	3177.195745933497	3310.62619291131	3192.819296602778	3176.080665522388	3620.048245099856	3224.437705397788	3360.1413155334612	3292.344651865124	3210.53192974969	3377.3955025971873	3580.504447283344	3461.3251855495446	3230.1616680528828
3267.4550245791197	3237.542258660233	3285.0482599870675	3174.6952855911622	3303.6049986614407	3265.6648178968244	3362.8691551664565	3206.544841642348	3236.7647193614866	3540.6734095872634	3411.662915200672	3770.1745922206164	3209.2989071161223	3238.2979197792406	3206.58246263275	3278.0466482799607	3249.092180340138	3177.195745933497	3310.62619291131	3192.819296602778	3176.07494184067	3620.048245099856	3224.437705397788	3360.1071305263563	3292.344651865124	3210.53192974969	3377.3955025971873	3580.504447283344	3461.3251855495446	3230.1616680528828
3267.4550245791197	3237.542258660233	3285.0482599870675	3174.6952855911622	3303.318202887942	3265.6648178968244	3362.8691551664565	3206.544841642348	3236.7647193614866	3540.611184303676	3410.8631396354936	3770.1745922206164	3209.2989071161223	3238.2453739290117	3206.538983389331	3278.0022295129243	3249.092180340138	3177.195745933497	3310.62619291131	3192.819296602778	3176.07494184067	3620.048245099856	3224.437705397788	3360.1071305263563	3292.344651865124	3210.3809124153518	3377.3955025971873	3580.504447283344	3461.3251855495446	3230.1616680528828
3267.256755808708	3237.542258660233	3285.0482599870675	3174.6952855911622	3303.318202887942	3265.6648178968244	3362.8691551664565	3206.544841642348	3236.7647193614866	3540.611184303676	3410.8631396354936	3770.1745922206164	3209.2989071161223	3238.2453739290117	3206.538983389331	3277.9665725857512	3249.092180340138	3177.195745933497	3310.62619291131	3192.819296602778	3176.07494184067	3620.048245099856	3224.437705397788	3360.1071305263563	3292.344651865124	3210.3809124153518	3377.3955025971873	3580.222561529702	3461.3251855495446	3230.1616680528828
3267.256755808708	3237.279375105074	3285.0482599870675	3174.6952855911622	3303.318202887942	3265.6648178968244	3362.8657573050195	3206.544841642348	3236.7647193614866	3540.611184303676	3410.8631396354936	3770.1745922206164	3209.2989071161223	3238.2453739290117	3206.534700253491	3277.9665725857512	3249.092180340138	3177.195745933497	3310.62619291131	3192.770177486079	3176.07494184067	3620.048245099856	3224.437705397788	3360.1071305263563	3292.344651865124	3210.211791721902	3377.3955025971873	3580.222561529702	3461.3251855495446	3230.1616680528828
3267.256755808708	3237.279375105074	3285.0482599870675	3174.6952855911622	3303.318202887942	3265.6648178968244	3362.8657573050195	3206.544841642348	3236.7647193614866	3540.611184303676	3410.5539591412075	3770.1745922206164	3209.2989071161223	3238.2453739290117	3206.4662984297433	3277.9665725857512	3249.092180340138	3177.195745933497	3310.62619291131	3192.770177486079	3175.9874116597307	3620.048245099856	3224.437705397788	3360.1071305263563	3292.344651865124	3210.163257363552	3377.3955025971873	3580.222561529702	3461.3251855495446	3230.1616680528828
3267.256755808708	3237.279375105074	3285.0482599870675	3174.6952855911622	3303.318202887942	3265.6648178968244	3362.8657573050195	3206.544841642348	3236.7647193614866	3540.611184303676	3409.782228880811	3770.1745922206164	3209.2989071161223	3238.2453739290117	3206.425991362321	3277.9665725857512	3249.092180340138	3177.195745933497	3310.62619291131	3192.770177486079	3175.9874116597307	3620.048245099856	3224.4182264652145	3360.1071305263563	3292.344651865124	3210.163257363552	3377.3955025971873	3580.222561529702	3461.3251855495446	3230.1616680528828
3267.1668690785073	3237.2307441433577	3285.0482599870675	3174.6952855911622	3303.318202887942	3265.6648178968244	3362.677195594019	3206.542991885939	3236.7647193614866	3540.611184303676	3408.9839287966747	3770.1745922206164	3209.2989071161223	3238.050583476457	3206.3066424489234	3277.871363337505	3249.092180340138	3177.195745933497	3310.62619291131	3192.770177486079	3175.9874116597307	3620.048245099856	3224.4182264652145	3360.1071305263563	3292.344651865124	3210.163257363552	3377.3955025971873	3580.222561529702	3461.2793092344336	3230.153301574869
3267.1668690785073	3237.2026653556172	3285.0482599870675	3174.6952855911622	3303.318202887942	3265.6296566751093	3362.677195594019	3206.542991885939	3236.7647193614866	3540.611184303676	3407.7936560766475	3770.1745922206164	3209.2989071161223	3238.050583476457	3206.3066424489234	3277.871363337505	3249.0677693481475	3177.195745933497	3310.62619291131	3192.770177486079	3175.9874116597307	3620.048245099856	3224.4182264652145	3359.87246269795	3292.3395322790343	3210.163257363552	3377.3955025971873	3580.222561529702	3461.2793092344336	3230.153301574869
3267.1668690785073	3237.2026653556172	3285.0482599870675	3174.6952855911622	3303.318202887942	3265.6296566751093	3362.677195594019	3206.542991885939	3236.7647193614866	3540.611184303676	3405.5068060684325	3770.1745922206164	3209.2989071161223	3238.050583476457	3206.3066424489234	3277.871363337505	3249.0677693481475	3177.195745933497	3310.62619291131	3192.7649218960364	3175.9874116597307	3620.048245099856	3224.4182264652145	3359.87246269795	3292.3395322790343	3209.789267772262	3377.3955025971873	3580.222561529702	3459.922766297469	3230.153301574869
3267.1668690785073	3237.2026653556172	3285.0482599870675	3174.4740889394247	3303.318202887942	3265.6296566751093	3362.1386840543823	3206.542991885939	3236.7647193614866	3540.611184303676	3405.5068060684325	3770.1745922206164	3209.2989071161223	3238.050583476457	3206.3066424489234	3277.871363337505	3248.9563451935205	3177.195745933497	3310.62619291131	3192.7649218960364	3175.9874116597307	3620.048245099856	3224.4182264652145	3359.87246269795	3292.3395322790343	3209.4636309374764	3377.3955025971873	3580.222561529702	3459.922766297469	3230.153301574869
3267.1668690785073	3237.2026653556172	3285.0482599870675	3174.4629832291184	3303.318202887942	3265.594206274803	3362.1386840543823	3206.542991885939	3236.7647193614866	3540.611184303676	3405.5068060684325	3770.1745922206164	3209.2989071161223	3238.050583476457	3206.3066424489234	3277.871363337505	3248.9563451935205	3177.195745933497	3310.62619291131	3192.7649218960364	3175.9874116597307	3620.048245099856	3224.4182264652145	3359.87246269795	3292.3395322790343	3209.4636309374764	3377.3955025971873	3580.222561529702	3459.922766297469	3230.153301574869
3267.1668690785073	3237.2026653556172	3285.0482599870675	3174.4629832291184	3303.318202887942	3265.594206274803	3361.7992381838526	3206.5048839649544	3236.7647193614866	3540.5572255927545	3405.5068060684325	3770.1745922206164	3209.2989071161223	3237.9448365752583	3206.157560104618	3277.871363337505	3248.9081640576323	3177.195745933497	3310.62619291131	3192.7649218960364	3175.9874116597307	3620.048245099856	3224.4182264652145	3359.87246269795	3292.3395322790343	3209.1844839315436	3377.3955025971873	3580.222561529702	3459.922766297469	3230.153301574869
3267.1007339242856	3237.1140779737916	3285.0482599870675	3174.30738621022	3303.318202887942	3265.594206274803	3361.114381666998	3206.329028125634	3236.7647193614866	3540.5572255927545	3405.5068060684325	3770.1745922206164	3209.2989071161223	3237.9448365752583	3206.157560104618	3277.871363337505	3248.906369790654	3177.195745933497	3310.62619291131	3192.7649218960364	3175.9874116597307	3620.048245099856	3224.4182264652145	3359.87246269795	3292.3395322790343	3209.1844839315436	3377.3955025971873	3580.1854240309385	3459.922766297469	3230.153301574869
3267.1007339242856	3237.0772900771476	3285.0482599870675	3174.30738621022	3303.318202887942	3265.594206274803	3360.5316903739986	3206.3021187215827	3236.7647193614866	3540.5572255927545	3405.5068060684325	3770.1745922206164	3209.2989071161223	3237.7830722575472	3206.157560104618	3277.871363337505	3248.906369790654	3177.195745933497	3310.62619291131	3192.7649218960364	3175.9874116597307	3620.048245099856	3224.4182264652145	3359.87246269795	3292.3395322790343	3209.1844839315436	3377.3955025971873	3580.1854240309385	3459.732434127461	3230.153301574869
3267.1007339242856	3237.0772900771476	3285.0482599870675	3174.1724230645523	3302.8094009787783	3265.594206274803	3360.4128922603813	3206.3021187215827	3236.7647193614866	3540.5572255927545	3405.5068060684325	3770.1745922206164	3209.2989071161223	3237.618983194917	3206.042630645357	3277.871363337505	3248.891251240374	3177.195745933497	3310.62619291131	3192.7649218960364	3175.920645797481	3620.048245099856	3224.4182264652145	3359.87246269795	3292.3395322790343	3209.1844839315436	3377.3955025971873	3580.1854240309385	3459.732434127461	3230.153301574869
3267.1007339242856	3237.0772900771476	3285.0482599870675	3174.159824323583	3302.8094009787783	3265.594206274803	3360.395722884289	3206.2215980563183	3236.7647193614866	3540.5572255927545	3405.5068060684325	3770.1745922206164	3209.2989071161223	3237.618983194917	3206.042630645357	3277.871363337505	3248.8457359636177	3177.195745933497	3310.62619291131	3192.7649218960364	3175.920645797481	3620.048245099856	3224.2487328483494	3359.87246269795	3292.3395322790343	3209.0212267615993	3377.3955025971873	3580.1854240309385	3459.732434127461	3230.153301574869
3267.1007339242856	3237.0772900771476	3285.0482599870675	3173.8523589323922	3302.8094009787783	3265.4028022496527	3360.395722884289	3206.1706739107276	3236.7647193614866	3540.5572255927545	3405.5068060684325	3770.1745922206164	3209.2989071161223	3237.618983194917	3206.042630645357	3277.871363337505	3248.8457359636177	3177.195745933497	3310.62619291131	3192.7649218960364	3175.9108014372787	3620.048245099856	3224.2487328483494	3359.87246269795	3292.3395322790343	3208.8555949266656	3377.3955025971873	3580.1854240309385	3459.732434127461	3230.153301574869
3267.1007339242856	3237.0677870690215	3285.0482599870675	3173.8523589323922	3302.5077393123156	3265.269948384583	3360.395722884289	3206.1706739107276	3236.7647193614866	3540.5572255927545	3405.5068060684325	3770.1745922206164	3209.2989071161223	3237.618983194917	3206.042630645357	3277.871363337505	3248.826291676379	3177.195745933497	3310.62619291131	3192.7649218960364	3175.9108014372787	3620.048245099856	3224.2487328483494	3359.87246269795	3292.297609632765	3208.6475832489073	3377.3955025971873	3580.1854240309385	3459.732434127461	3230.153301574869
3267.1007339242856	3236.9606066203255	3285.0482599870675	3173.8523589323922	3302.5077393123156	3265.269948384583	3360.182483743618	3206.1706739107276	3236.7647193614866	3540.5572255927545	3405.5068060684325	3770.1745922206164	3209.2989071161223	3237.618983194917	3206.042630645357	3277.871363337505	3248.826291676379	3177.195745933497	3310.62619291131	3192.7649218960364	3175.9108014372787	3620.048245099856	3224.2487328483494	3359.87246269795	3292.297609632765	3208.457251710281	3377.3955025971873	3580.1854240309385	3459.732434127461	3230.153301574869
3267.1007339242856	3236.9606066203255	3285.0482599870675	3173.8523589323922	3302.4948273854707	3265.269948384583	3360.182483743618	3206.1706739107276	3236.7647193614866	3540.5572255927545	3405.5068060684325	3770.1745922206164	3209.2989071161223	3237.618983194917	3206.042630645357	3277.871363337505	3248.822255998163	3177.195745933497	3310.62619291131	3192.7649218960364	3175.9108014372787	3620.048245099856	3224.158320074633	3359.87246269795	3292.0926818429707	3208.457251710281	3377.3955025971873	3580.1854240309385	3459.732434127461	3230.153301574869
3267.065265078326	3236.9606066203255	3285.0482599870675	3173.8523589323922	3302.4948273854707	3265.194252205183	3360.019209148184	3206.1706739107276	3236.7647193614866	3540.5572255927545	3405.5068060684325	3770.1745922206164	3209.2989071161223	3237.618983194917	3206.042630645357	3277.871363337505	3248.7848121181823	3177.195745933497	3310.62619291131	3192.7649218960364	3175.9108014372787	3620.048245099856	3224.158320074633	3359.87246269795	3292.0926818429707	3208.457251710281	3377.3955025971873	3580.1854240309385	3459.732434127461	3230.153301574869
3267.065265078326	3236.9606066203255	3285.0482599870675	3173.8523589323922	3302.4948273854707	3265.194252205183	3360.019209148184	3206.1706739107276	3236.7647193614866	3540.5572255927545	3405.5068060684325	3769.9317419042054	3209.2989071161223	3237.618983194917	3206.042630645357	3277.861112958387	3248.740674067269	3177.195745933497	3310.62619291131	3192.72813064791	3175.9108014372787	3620.048245099856	3224.158320074633	3359.87246269795	3292.0926818429707	3208.457251710281	3377.3955025971873	3580.1854240309385	3459.732434127461	3230.153301574869
3267.065265078326	3236.9606066203255	3284.9931104518564	3173.8523589323922	3302.4948273854707	3265.194252205183	3359.998285714429	3206.1706739107276	3236.7647193614866	3540.5572255927545	3404.7903570988983	3769.9317419042054	3209.2989071161223	3237.618983194917	3206.042630645357	3277.861112958387	3248.7359184899915	3177.195745933497	3310.62619291131	3192.72813064791	3175.816094631411	3620.048245099856	3224.158320074633	3359.87246269795	3292.0926818429707	3208.175980345264	3377.3955025971873	3580.1854240309385	3459.324064127948	3230.153301574869
3267.065265078326	3236.9132974421486	3284.9931104518564	3173.8022314350183	3302.4948273854707	3265.194252205183	3359.977465701959	3206.1706739107276	3236.7647193614866	3540.5572255927545	3404.7903570988983	3769.7675086308377	3209.2989071161223	3237.55246361384	3206.042630645357	3277.861112958387	3248.7016549064374	3177.195745933497	3310.62619291131	3192.72813064791	3175.816094631411	3620.048245099856	3224.158320074633	3359.87246269795	3292.0926818429707	3208.175980345264	3377.3955025971873	3580.1854240309385	3459.324064127948	3230.153301574869
3267.065265078326	3236.9132974421486	3284.9931104518564	3173.8022314350183	3302.4948273854707	3265.194252205183	3359.977465701959	3206.166696573102	3236.7647193614866	3540.5572255927545	3404.7903570988983	3769.7675086308377	3209.2989071161223	3237.55246361384	3206.042630645357	3277.861112958387	3248.7016549064374	3177.195745933497	3310.62619291131	3192.6711474284693	3175.816094631411	3620.048245099856	3224.1371017788197	3359.87246269795	3292.0926818429707	3208.175980345264	3377.3955025971873	3580.1854240309385	3459.324064127948	3230.153301574869
3267.065265078326	3236.854282957161	3284.9931104518564	3173.8022314350183	3302.4948273854707	3265.194252205183	3359.9621882878137	3206.1399589693015	3236.7647193614866	3540.5572255927545	3404.7903570988983	3769.7675086308377	3209.2989071161223	3237.55246361384	3205.9573852789	3277.861112958387	3248.7016549064374	3177.195745933497	3310.62619291131	3192.6711474284693	3175.816094631411	3620.048245099856	3224.1371017788197	3359.87246269795	3292.0926818429707	3208.1482604415787	3377.3955025971873	3580.1854240309385	3459.324064127948	3230.153301574869
3267.027749572973	3236.854282957161	3284.9931104518564	3173.8022314350183	3302.4948273854707	3265.194252205183	3359.8686102193196	3206.083486477439	3236.7647193614866	3540.5572255927545	3404.620806954614	3769.6239677077583	3209.2989071161223	3237.55246361384	3205.9573852789	3277.861112958387	3248.7016549064374	3177.195745933497	3310.62619291131	3192.6711474284693	3175.816094631411	3619.629600291364	3224.1371017788197	3359.87246269795	3292.0926818429707	3207.416932168859	3377.3955025971873	3579.812610406599	3459.324064127948	3230.153301574869
3267.027749572973	3236.854282957161	3284.9931104518564	3173.7958543314635	3302.4948273854707	3265.194252205183	3359.4331644485846	3206.067114130351	3236.7647193614866	3540.3343530674083	3404.0417243750235	3769.6239677077583	3209.2989071161223	3237.4885997583024	3205.9573852789	3277.861112958387	3248.7016549064374	3177.195745933497	3310.62619291131	3192.6711474284693	3175.816094631411	3619.2215985310327	3224.1371017788197	3359.87246269795	3292.0926818429707	3207.3502836204725	3377.3955025971873	3579.4621532038336	3459.117547387348	3230.153301574869
3267.027749572973	3236.7703607690432	3284.9931104518564	3173.7958543314635	3302.4948273854707	3265.194252205183	3359.4331644485846	3206.067114130351	3236.749053979599	3540.257867192965	3403.8317471592172	3769.6239677077583	3209.2989071161223	3237.474714800692	3205.9014352928125	3277.756100583725	3248.7016549064374	3177.195745933497	3310.62619291131	3192.6711474284693	3175.7470402604536	3619.2215985310327	3224.1371017788197	3359.87246269795	3292.0926818429707	3207.2119450936507	3377.3955025971873	3578.8959817256	3458.8299411627613	3230.153301574869
3267.027749572973	3236.7703607690432	3284.9931104518564	3173.7958543314635	3302.4948273854707	3265.194252205183	3359.4331644485846	3206.067114130351	3236.749053979599	3540.138917515248	3403.5518481870336	3769.6239677077583	3209.2360769054403	3237.231384138829	3205.9014352928125	3277.756100583725	3248.7016549064374	3177.195745933497	3310.62619291131	3192.6711474284693	3175.7470402604536	3619.2215985310327	3224.1371017788197	3359.87246269795	3292.0926818429707	3207.204186949134	3377.3955025971873	3578.8959817256	3458.8299411627613	3230.153301574869
3267.027749572973	3236.7703607690432	3284.9931104518564	3173.7958543314635	3302.4948273854707	3265.194252205183	3359.4331644485846	3205.947000870509	3236.749053979599	3540.138917515248	3402.87029500659	3769.5914518943564	3209.2360769054403	3237.0636458050417	3205.9014352928125	3277.756100583725	3248.7016549064374	3177.195745933497	3310.62619291131	3192.6711474284693	3175.7470402604536	3619.2215985310327	3224.1371017788197	3359.87246269795	3292.0926818429707	3207.113372405366	3377.297193961726	3578.8959817256	3457.2182713415864	3230.153301574869
3267.027749572973	3236.7703607690432	3284.9931104518564	3173.7958543314635	3302.4948273854707	3265.194252205183	3359.4331644485846	3205.947000870509	3236.749053979599	3539.91056252193	3402.87029500659	3769.5914518943564	3209.2360769054403	3237.0636458050417	3205.9014352928125	3277.756100583725	3248.7016549064374	3177.195745933497	3310.62619291131	3192.6711474284693	3175.7470402604536	3619.2215985310327	3224.1371017788197	3359.87246269795	3292.0926818429707	3206.646867141621	3377.297193961726	3578.8959817256	3457.2182713415864	3230.153301574869
3267.027749572973	3236.7703607690432	3284.9931104518564	3173.7958543314635	3302.4743420783534	3265.194252205183	3359.4331644485846	3205.947000870509	3236.749053979599	3539.91056252193	3402.6116357076835	3769.5914518943564	3209.2360769054403	3237.0636458050417	3205.9014352928125	3277.750352978632	3248.7016549064374	3177.195745933497	3310.62619291131	3192.6711474284693	3175.54153546471	3619.2215985310327	3224.1371017788197	3359.87246269795	3291.758821421732	3206.646867141621	3377.2435268946633	3578.5346277116955	3457.2182713415864	3230.153301574869
3266.976707529866	3236.7703607690432	3284.975255471669	3173.734868641658	3302.2934000331643	3265.194252205183	3359.1560441677625	3205.909900867335	3236.749053979599	3539.91056252193	3402.6116357076835	3769.5914518943564	3209.223474868928	3237.0636458050417	3205.9014352928125	3277.6410877927674	3248.6222934429998	3177.195745933497	3310.62619291131	3192.6711474284693	3175.54153546471	3619.2215985310327	3224.1371017788197	3359.87246269795	3291.758821421732	3206.646867141621	3377.2435268946633	3578.5346277116955	3457.2182713415864	3230.153301574869
3266.9535062328464	3236.7703607690432	3284.809913699038	3173.6794704856634	3302.2934000331643	3265.194252205183	3359.0516584743273	3205.909900867335	3236.749053979599	3539.91056252193	3402.4792778990804	3769.5914518943564	3209.223474868928	3237.0636458050417	3205.9014352928125	3277.6409381834683	3248.6222934429998	3177.195745933497	3310.62619291131	3192.6711474284693	3175.54153546471	3619.2215985310327	3224.1371017788197	3359.87246269795	3291.6211955080803	3206.646867141621	3377.1981692929703	3578.213067101279	3457.2182713415864	3230.153301574869
3266.9535062328464	3236.7703607690432	3284.809913699038	3173.6282575341247	3302.2934000331643	3265.194252205183	3359.0516584743273	3205.909900867335	3236.749053979599	3539.91056252193	3402.083454861455	3769.4928660597016	3209.223474868928	3237.0636458050417	3205.9014352928125	3277.5868436040973	3248.043774583143	3177.195745933497	3310.5048779059	3192.637768574645	3175.508178474098	3619.2215985310327	3224.1371017788197	3359.87246269795	3291.4969907746136	3206.5168207184556	3377.1981692929703	3577.455223911974	3457.2182713415864	3230.153301574869
3266.9535062328464	3236.7703607690432	3284.8026000720056	3173.6282575341247	3301.8107321575776	3265.194252205183	3359.0516584743273	3205.909900867335	3236.749053979599	3539.91056252193	3402.083454861455	3769.4928660597016	3209.223474868928	3237.0636458050417	3205.9014352928125	3277.5868436040973	3247.751529181744	3177.195745933497	3310.5048779059	3192.637768574645	3175.508178474098	3619.2215985310327	3224.1371017788197	3359.87246269795	3291.4969907746136	3206.506228577118	3377.1981692929703	3577.0850528382916	3457.2182713415864	3230.153301574869
3266.9535062328464	3236.7703607690432	3284.8026000720056	3173.5552565113217	3301.8107321575776	3265.194252205183	3358.981147956769	3205.909900867335	3236.749053979599	3539.843275415974	3401.9898221843655	3769.4928660597016	3209.2067612300893	3237.0636458050417	3205.9014352928125	3277.5868436040973	3247.751529181744	3177.195745933497	3310.1582895992296	3192.637768574645	3175.508178474098	3619.2215985310327	3224.1371017788197	3359.831448553388	3291.4969907746136	3205.9029766469193	3377.1981692929703	3577.0850528382916	3457.2182713415864	3230.153301574869
3266.902801674332	3236.7703607690432	3284.8026000720056	3173.420409527579	3301.8107321575776	3265.194252205183	3358.6738647462134	3205.909900867335	3236.749053979599	3539.843275415974	3401.505771562889	3769.470289529214	3209.2067612300893	3237.0636458050417	3205.9014352928125	3277.4487777168483	3247.7045219690845	3177.195745933497	3310.1582895992296	3192.637768574645	3175.508178474098	3619.2215985310327	3224.1371017788197	3359.831448553388	3291.4969907746136	3205.9029766469193	3377.1981692929703	3576.8369151688858	3457.2182713415864	3229.927264855467
3266.7790242615247	3236.7703607690432	3284.8026000720056	3173.420409527579	3301.8107321575776	3265.194252205183	3358.6732133690375	3205.909900867335	3236.73631046718	3539.843275415974	3401.0703431934357	3769.108242326784	3209.2067612300893	3237.0636458050417	3205.76648841755	3277.4487777168483	3247.558634684894	3177.195745933497	3310.1582895992296	3192.637768574645	3175.392993475997	3619.2215985310327	3224.1371017788197	3359.831448553388	3291.4969907746136	3205.9029766469193	3377.1981692929703	3576.727247253406	3457.2182713415864	3229.8925747541653
3266.7790242615247	3236.7279358210562	3284.8026000720056	3173.4106250899704	3301.8107321575776	3265.194252205183	3358.6105449789466	3205.8822107800534	3236.73631046718	3539.843275415974	3400.603453048335	3768.928618558174	3209.2067612300893	3237.0636458050417	3205.76648841755	3277.4487777168483	3247.4547619099485	3177.195745933497	3310.1146367409187	3192.636090473883	3175.392993475997	3619.2215985310327	3224.093934585894	3359.831448553388	3291.3701054416556	3205.9029766469193	3377.1981692929703	3576.727247253406	3457.2182713415864	3229.8925747541653
3266.7790242615247	3236.7279358210562	3284.8026000720056	3173.4106250899704	3301.8075009930226	3265.194252205183	3358.6105449789466	3205.8822107800534	3236.73631046718	3539.843275415974	3400.3707938513517	3768.928618558174	3209.2067612300893	3237.0636458050417	3205.76648841755	3277.4487777168483	3247.3597244845896	3177.195745933497	3309.971350008634	3192.636090473883	3175.240703121928	3619.2215985310327	3224.093934585894	3359.831448553388	3291.26146327119	3205.9029766469193	3377.1981692929703	3576.727247253406	3457.2182713415864	3229.8925747541653
3266.7790242615247	3236.7279358210562	3284.8026000720056	3173.3482041451193	3301.7192419093853	3265.194252205183	3358.5802240151006	3205.8822107800534	3236.73631046718	3539.843275415974	3400.3707938513517	3768.928618558174	3209.1822996606725	3237.0474515656356	3205.76648841755	3277.4487777168483	3247.2922351780217	3177.195745933497	3309.412238286545	3192.636090473883	3175.2047162319013	3619.2215985310327	3224.0919804833798	3359.831448553388	3291.26146327119	3205.9029766469193	3377.1511924060746	3576.727247253406	3457.2182713415864	3229.8925747541653
3266.7104364190113	3236.7279358210562	3284.8026000720056	3173.3482041451193	3301.7192419093853	3265.194252205183	3358.568693008501	3205.8822107800534	3236.73631046718	3539.843275415974	3400.3707938513517	3768.7859588836595	3209.1822996606725	3237.0474515656356	3205.6617331872667	3277.4487777168483	3247.289350215967	3177.195745933497	3309.412238286545	3192.6190071495666	3175.2047162319013	3619.2215985310327	3224.0919804833798	3359.831448553388	3291.2210980485424	3205.833995547825	3377.1511924060746	3576.727247253406	3457.2182713415864	3229.8925747541653
3266.7104364190113	3236.7279358210562	3284.8026000720056	3173.3482041451193	3301.7192419093853	3265.194252205183	3358.568693008501	3205.8822107800534	3236.7197430677033	3539.843275415974	3400.3707938513517	3768.576676360778	3209.1822996606725	3237.0474515656356	3205.6617331872667	3277.4487777168483	3247.289350215967	3177.195745933497	3309.412238286545	3192.60822750235	3175.2047162319013	3619.2215985310327	3224.0919804833798	3359.831448553388	3291.2210980485424	3205.825764015904	3377.1511924060746	3576.727247253406	3457.2182713415864	3229.8925747541653
3266.7104364190113	3236.7279358210562	3284.8026000720056	3173.3482041451193	3301.4832733673775	3265.194252205183	3358.568693008501	3205.880197830281	3236.7052986187873	3539.843275415974	3400.3707938513517	3768.5439041255513	3209.1822996606725	3237.0474515656356	3205.6617331872667	3277.4487777168483	3247.192867444846	3177.195745933497	3309.412238286545	3192.60822750235	3175.2047162319013	3619.2215985310327	3224.045347933005	3359.831448553388	3290.9937560633407	3205.681063012361	3377.1511924060746	3576.727247253406	3457.2182713415864	3229.8925747541653
3266.6513718414235	3236.7279358210562	3284.8026000720056	3173.3309527900865	3301.4481666258334	3265.194252205183	3358.568693008501	3205.880197830281	3236.7052986187873	3539.7712432494814	3399.9391384625173	3768.5439041255513	3209.1822996606725	3236.9614648835304	3205.6617331872667	3277.388137485901	3247.032452379055	3177.195745933497	3309.412238286545	3192.60822750235	3175.2047162319013	3619.2215985310327	3224.045347933005	3359.831448553388	3290.9937560633407	3205.5295464220794	3377.1511924060746	3576.727247253406	3457.2182713415864	3229.751348527515
3266.5569992149585	3236.716736532217	3284.8026000720056	3173.283071764234	3301.4481666258334	3265.194252205183	3358.50190346532	3205.880197830281	3236.7052986187873	3539.7712432494814	3399.590136832604	3768.5439041255513	3209.1822996606725	3236.9614648835304	3205.5754008051504	3277.388137485901	3246.9914283744515	3177.084162283778	3309.412238286545	3192.60822750235	3175.2047162319013	3619.2215985310327	3224.045347933005	3359.831448553388	3290.9461895436507	3205.5295464220794	3377.1511924060746	3576.727247253406	3457.2182713415864	3229.751348527515
3266.5569992149585	3236.716736532217	3284.8026000720056	3173.283071764234	3301.4481666258334	3265.194252205183	3358.50190346532	3205.880197830281	3236.7052986187873	3539.7712432494814	3399.590136832604	3768.5439041255513	3209.1822996606725	3236.9614648835304	3205.5754008051504	3277.388137485901	3246.991158187671	3177.084162283778	3309.3822523317504	3192.60822750235	3175.143564405523	3619.2215985310327	3224.0423321906537	3359.831448553388	3290.8598110096304	3205.2962136925394	3377.1511924060746	3576.727247253406	3457.2182713415864	3229.751348527515
3266.5390160026845	3236.612047818225	3284.8026000720056	3173.235121753618	3301.3097106752184	3265.194252205183	3358.50190346532	3205.880197830281	3236.7052986187873	3539.7712432494814	3399.5227495784534	3768.5439041255513	3209.1822996606725	3236.9614648835304	3205.5754008051504	3277.388137485901	3246.9201367227993	3177.084162283778	3309.3822523317504	3192.60822750235	3175.143564405523	3619.2215985310327	3224.0423321906537	3359.831448553388	3290.8598110096304	3205.2962136925394	3377.1411053116453	3576.727247253406	3457.2182713415864	3229.751348527515
3266.4895847752796	3236.599217553578	3284.8026000720056	3173.185419560922	3300.940059722906	3265.194252205183	3358.3897328406474	3205.8282592079563	3236.7052986187873	3539.7712432494814	3399.2161755855805	3768.5439041255513	3209.1822996606725	3236.9614648835304	3205.5754008051504	3277.3137123701235	3246.8734114461035	3177.084162283778	3309.3822523317504	3192.60822750235	3175.1389944575826	3619.2215985310327	3224.0423321906537	3359.8264428501507	3290.8598110096304	3205.095258351504	3377.1411053116453	3576.727247253406	3457.2182713415864	3229.751348527515
3266.4895847752796	3236.599217553578	3284.8026000720056	3173.01712904933	3300.940059722906	3265.194252205183	3358.3897328406474	3205.8116312364605	3236.7052986187873	3539.7712432494814	3399.2161755855805	3768.5439041255513	3209.1811387104876	3236.9614648835304	3205.5754008051504	3277.3137123701235	3246.8734114461035	3177.084162283778	3309.3822523317504	3192.60822750235	3175.1389944575826	3619.193192256411	3224.0423321906537	3359.8264428501507	3290.8598110096304	3205.095258351504	3377.1411053116453	3576.727247253406	3457.2182713415864	3229.751348527515
3266.4895847752796	3236.599217553578	3284.8026000720056	3172.8697806881487	3300.940059722906	3265.194252205183	3358.3897328406474	3205.8116312364605	3236.697773242283	3539.7712432494814	3399.2161755855805	3768.5439041255513	3209.1811387104876	3236.9614648835304	3205.5754008051504	3277.3137123701235	3246.8734114461035	3177.084162283778	3309.3822523317504	3192.593751857745	3175.1389944575826	3617.943285992593	3224.0423321906537	3359.8264428501507	3290.8598110096304	3205.091714088505	3377.1411053116453	3576.727247253406	3457.2182713415864	3229.751348527515
3266.4895847752796	3236.599217553578	3284.8026000720056	3172.8697806881487	3300.940059722906	3265.194252205183	3358.3897328406474	3205.8116312364605	3236.697773242283	3539.7712432494814	3399.2161755855805	3768.5439041255513	3209.1682023803705	3236.6045068989874	3205.5754008051504	3277.3137123701235	3246.8734114461035	3177.084162283778	3309.3822523317504	3192.593751857745	3175.1389944575826	3617.943285992593	3224.0423321906537	3359.8264428501507	3290.8598110096304	3205.022072014803	3377.0206692206116	3576.727247253406	3457.2182713415864	3229.751348527515
3266.4895847752796	3236.599217553578	3284.8026000720056	3172.8697806881487	3300.940059722906	3265.194252205183	3358.2987595686923	3205.8099000342518	3236.697773242283	3539.6748071178113	3399.2161755855805	3768.5439041255513	3209.1682023803705	3236.4834152735757	3205.5754008051504	3277.3137123701235	3246.8734114461035	3177.084162283778	3309.3822523317504	3192.593751857745	3175.1389944575826	3617.943285992593	3224.0423321906537	3359.8264428501507	3290.8598110096304	3204.811201572984	3376.8609695866	3576.727247253406	3457.2182713415864	3229.751348527515
3266.4895847752796	3236.599217553578	3284.8026000720056	3172.6189420652836	3300.940059722906	3265.194252205183	3358.2987595686923	3205.8099000342518	3236.697773242283	3539.6748071178113	3399.2161755855805	3768.5439041255513	3209.1682023803705	3236.4834152735757	3205.5754008051504	3277.3137123701235	3246.8734114461035	3177.084162283778	3309.3822523317504	3192.593751857745	3175.1389944575826	3617.943285992593	3224.034041090991	3359.8264428501507	3290.8598110096304	3204.6593096107795	3376.8106299614305	3576.727247253406	3457.2182713415864	3229.751348527515
3266.4895847752796	3236.599217553578	3284.8026000720056	3172.6189420652836	3300.940059722906	3265.194252205183	3358.2678089788183	3205.8099000342518	3236.697773242283	3539.648637545172	3399.2161755855805	3768.256270054178	3209.1682023803705	3236.3907625509214	3205.5754008051504	3277.3137123701235	3246.8734114461035	3177.084162283778	3309.3822523317504	3192.593751857745	3175.1389944575826	3617.814130369256	3224.034041090991	3359.8264428501507	3290.8598110096304	3204.6073259018967	3376.8106299614305	3576.727247253406	3457.2182713415864	3229.751348527515
3266.4895847752796	3236.5966202340746	3284.6798423542505	3172.6189420652836	3300.940059722906	3265.194252205183	3358.082112495408	3205.8099000342518	3236.697773242283	3539.648637545172	3399.082463349632	3768.256270054178	3209.1682023803705	3236.3907625509214	3205.5754008051504	3277.3137123701235	3246.8102223419883	3177.084162283778	3308.7360697463364	3192.593751857745	3175.1389944575826	3617.814130369256	3224.034041090991	3359.8264428501507	3290.8598110096304	3204.415883648366	3376.8106299614305	3576.459873007968	3457.164729593892	3229.751348527515
3266.4895847752796	3236.500411977192	3284.6798423542505	3172.6189420652836	3300.940059722906	3265.194252205183	3358.082112495408	3205.8099000342518	3236.697773242283	3539.648637545172	3399.082463349632	3768.256270054178	3209.1682023803705	3236.3907625509214	3205.5754008051504	3277.3137123701235	3246.8102223419883	3177.084162283778	3308.7360697463364	3192.593751857745	3175.1389944575826	3617.814130369256	3224.034041090991	3359.801575662117	3290.8598110096304	3204.336407412513	3376.8106299614305	3576.459873007968	3457.164729593892	3229.751348527515
3266.4895847752796	3236.3955922221703	3284.6798423542505	3172.6189420652836	3300.940059722906	3265.194252205183	3358.082112495408	3205.8099000342518	3236.697773242283	3539.648637545172	3398.4437103373616	3768.256270054178	3209.1478817618536	3236.3741993564463	3205.5754008051504	3277.3137123701235	3246.8102223419883	3177.084162283778	3308.7360697463364	3192.593751857745	3175.1389944575826	3617.814130369256	3223.937215282832	3359.801575662117	3290.8598110096304	3204.121354655898	3376.8106299614305	3576.459873007968	3457.059877948978	3229.751348527515
3266.4895847752796	3236.3955922221703	3284.6798423542505	3172.6189420652836	3300.940059722906	3265.194252205183	3358.059460609229	3205.8099000342518	3236.6845975317324	3539.468324235887	3398.128956585092	3768.256270054178	3209.134605594136	3236.3741993564463	3205.5754008051504	3277.3137123701235	3246.8102223419883	3177.084162283778	3308.7360697463364	3192.5890304385603	3175.1389944575826	3617.7898648791497	3223.937215282832	3359.801575662117	3290.770365040211	3204.0668317747895	3376.8106299614305	3576.459873007968	3457.059877948978	3229.751348527515
3266.4490617078472	3236.3955922221703	3284.6798423542505	3172.6189420652836	3300.940059722906	3265.194252205183	3357.931133497176	3205.8099000342518	3236.6845975317324	3539.468324235887	3397.580984262685	3768.256270054178	3209.134605594136	3236.3741993564463	3205.5754008051504	3277.3137123701235	3246.7709970777632	3177.084162283778	3308.7360697463364	3192.5890304385603	3175.1284796668688	3617.7898648791497	3223.937215282832	3359.7977945778075	3290.6340796481363	3204.0668317747895	3376.8106299614305	3576.459873007968	3457.059877948978	3229.751348527515
3266.3839678317972	3236.3955922221703	3284.6798423542505	3172.6189420652836	3300.940059722906	3265.180246037458	3357.931133497176	3205.8099000342518	3236.6845975317324	3539.468324235887	3397.3371431074684	3768.256270054178	3209.134605594136	3236.3741993564463	3205.5754008051504	3277.3137123701235	3246.7709970777632	3177.084162283778	3308.7360697463364	3192.5840104105077	3175.1284796668688	3617.7898648791497	3223.937215282832	3359.7006139333953	3290.6340796481363	3203.986355673598	3376.8106299614305	3576.459873007968	3456.9011311811937	3229.751348527515
3266.3839678317972	3236.3955922221703	3284.6798423542505	3172.6189420652836	3300.940059722906	3265.180246037458	3357.7951935303477	3205.8099000342518	3236.6845975317324	3539.439349062905	3397.3371431074684	3768.256270054178	3209.1246660987113	3236.3581798553532	3205.5754008051504	3277.3137123701235	3246.6907239270818	3177.084162283778	3308.7360697463364	3192.5840104105077	3175.1220618323105	3617.7898648791497	3223.937215282832	3359.7006139333953	3290.6340796481363	3203.986355673598	3376.8106299614305	3576.459873007968	3456.9011311811937	3229.746889642678
3266.3839678317972	3236.3955922221703	3284.6798423542505	3172.6189420652836	3300.940059722906	3265.180246037458	3357.7170666243724	3205.8052533553505	3236.6845975317324	3539.092532384012	3397.2431686594973	3768.219739573836	3209.1246660987113	3236.3581798553532	3205.5754008051504	3277.3137123701235	3246.6907239270818	3177.084162283778	3308.7360697463364	3192.567372964647	3175.1220618323105	3617.7898648791497	3223.937215282832	3359.7006139333953	3290.6340796481363	3203.986355673598	3376.8106299614305	3576.459873007968	3456.9011311811937	3229.746889642678
3266.3839678317972	3236.3955922221703	3284.6798423542505	3172.6189420652836	3300.8207247614673	3265.180246037458	3357.7170666243724	3205.8052533553505	3236.6845975317324	3539.092532384012	3397.1840395716376	3768.1792290074145	3209.1246660987113	3236.3581798553532	3205.5754008051504	3277.3137123701235	3246.6666119572487	3177.084162283778	3308.7360697463364	3192.567372964647	3175.1220618323105	3617.6082244764434	3223.9289215664685	3359.6507575138394	3290.6340796481363	3203.986355673598	3376.7871277955337	3576.347434416291	3456.7832104163654	3229.698943858529
3266.3839678317972	3236.3830152659807	3284.6798423542505	3172.6189420652836	3300.8207247614673	3265.180246037458	3357.7170666243724	3205.7342963016745	3236.6845975317324	3539.092532384012	3396.8785826149806	3768.1792290074145	3209.0597728134335	3236.2542097404685	3205.5754008051504	3277.3137123701235	3246.6666119572487	3177.084162283778	3308.7360697463364	3192.564690672015	3175.1220618323105	3617.5512221100853	3223.9289215664685	3359.6507575138394	3290.6340796481363	3203.960845307712	3376.7871277955337	3576.347434416291	3456.7832104163654	3229.681282030274
3266.3839678317972	3236.3830152659807	3284.6798423542505	3172.6189420652836	3300.8207247614673	3265.180246037458	3357.6680653245576	3205.7342963016745	3236.6845975317324	3539.092532384012	3396.8785826149806	3768.1792290074145	3209.0597728134335	3236.0843940498617	3205.5754008051504	3277.3137123701235	3246.6666119572487	3177.084162283778	3308.7360697463364	3192.538189528383	3175.1220618323105	3617.5512221100853	3223.8906989814764	3359.6507575138394	3290.6340796481363	3203.960845307712	3376.7767046149293	3576.347434416291	3456.1512708359924	3229.51461677316
3266.3839678317972	3236.3830152659807	3284.6798423542505	3172.6189420652836	3300.8207247614673	3265.180246037458	3357.6680653245576	3205.7157219664405	3236.6845975317324	3539.092532384012	3396.8785826149806	3768.1792290074145	3209.0597728134335	3236.0255119597277	3205.5118362788626	3277.3137123701235	3246.6274748119786	3177.084162283778	3308.7360697463364	3192.538189528383	3175.1220618323105	3617.5512221100853	3223.8906989814764	3359.6507575138394	3290.6340796481363	3203.960845307712	3376.7767046149293	3576.347434416291	3456.1512708359924	3229.250134683825
3266.3839678317972	3236.3415829781197	3284.6798423542505	3172.6189420652836	3300.8207247614673	3265.180246037458	3357.6680653245576	3205.6437496858516	3236.6845975317324	3539.092532384012	3396.6530805129587	3768.1792290074145	3209.0597728134335	3236.0255119597277	3205.5118362788626	3277.3137123701235	3246.6274748119786	3177.084162283778	3308.7360697463364	3192.538189528383	3175.1220618323105	3617.5512221100853	3223.8906989814764	3359.6507575138394	3290.6340796481363	3203.960845307712	3376.7296158246045	3576.347434416291	3456.1512708359924	3229.250134683825
3266.3754834324645	3236.3415829781197	3284.666168983235	3172.6189420652836	3300.8207247614673	3265.180246037458	3357.587904091926	3205.6437496858516	3236.6845975317324	3539.092532384012	3396.6530805129587	3768.1792290074145	3209.0597728134335	3236.0255119597277	3205.5118362788626	3277.3137123701235	3246.625070314209	3177.084162283778	3308.7360697463364	3192.529084100748	3175.1220618323105	3617.5512221100853	3223.838919283357	3359.6507575138394	3290.6340796481363	3203.960845307712	3376.658524829522	3576.347434416291	3456.1512708359924	3229.250134683825
3266.3754834324645	3236.3415829781197	3284.638746291529	3172.6189420652836	3300.8207247614673	3265.180246037458	3357.587904091926	3205.6437496858516	3236.6845975317324	3539.092532384012	3396.6530805129587	3768.1792290074145	3209.0597728134335	3236.0255119597277	3205.5118362788626	3277.3137123701235	3246.600107242174	3177.084162283778	3308.7360697463364	3192.498805508665	3175.1220618323105	3617.5512221100853	3223.838919283357	3359.6507575138394	3290.6340796481363	3203.960845307712	3376.658524829522	3576.347434416291	3456.1512708359924	3229.250134683825
3266.353966016129	3236.3415829781197	3284.5901682566555	3172.6189420652836	3300.8207247614673	3265.180246037458	3357.587904091926	3205.6437496858516	3236.6845975317324	3539.092532384012	3396.6530805129587	3768.1792290074145	3209.0597728134335	3236.0255119597277	3205.5118362788626	3277.3137123701235	3246.5535014169504	3177.084162283778	3308.7360697463364	3192.498805508665	3175.1220618323105	3617.5512221100853	3223.838919283357	3359.6507575138394	3290.6340796481363	3203.960845307712	3376.658524829522	3576.347434416291	3455.8172900902696	3229.148480361157
3266.3012067943014	3236.3415829781197	3284.5901682566555	3172.6189420652836	3300.8207247614673	3265.180246037458	3357.587904091926	3205.6434170220764	3236.6845975317324	3539.092532384012	3396.6530805129587	3768.1792290074145	3209.0597728134335	3236.024226638523	3205.5118362788626	3277.3137123701235	3246.5535014169504	3177.084162283778	3308.7360697463364	3192.491015601479	3175.1220618323105	3617.4282535083644	3223.838919283357	3359.6507575138394	3290.6340796481363	3203.960845307712	3376.658524829522	3576.347434416291	3455.8172900902696	3229.148480361157
3266.3012067943014	3236.3415829781197	3284.5901682566555	3172.6189420652836	3300.8207247614673	3265.180246037458	3357.587904091926	3205.6434170220764	3236.6845975317324	3539.092532384012	3396.6530805129587	3768.1792290074145	3209.0597728134335	3235.9775988496954	3205.5118362788626	3277.2650525443864	3246.5535014169504	3177.084162283778	3308.7360697463364	3192.491015601479	3175.1220618323105	3617.4282535083644	3223.838919283357	3359.6507575138394	3290.6340796481363	3203.960845307712	3376.658524829522	3576.347434416291	3455.8172900902696	3229.148480361157
3266.3012067943014	3236.321717978142	3284.5901682566555	3172.6189420652836	3300.8207247614673	3265.180246037458	3357.558266931568	3205.6434170220764	3236.6841244438183	3539.092532384012	3396.6530805129587	3768.1572140946955	3209.0597728134335	3235.906721327352	3205.4927725454627	3277.2650525443864	3246.5398320805866	3177.043581748927	3308.7360697463364	3192.4776852252458	3175.1220618323105	3617.4282535083644	3223.838919283357	3359.6507575138394	3290.6340796481363	3203.960845307712	3376.658524829522	3576.347434416291	3455.8172900902696	3228.9946156740502
3266.3012067943014	3236.321717978142	3284.5901682566555	3172.6189420652836	3300.711686767955	3265.180246037458	3357.558266931568	3205.6434170220764	3236.672597639012	3539.092532384012	3396.6530805129587	3768.1572140946955	3209.0597728134335	3235.906721327352	3205.4875741707697	3277.2650525443864	3246.535240959901	3177.043581748927	3308.7360697463364	3192.4714842486383	3175.1220618323105	3617.4282535083644	3223.838919283357	3359.637027748799	3290.6340796481363	3203.9273169794274	3376.658524829522	3576.347434416291	3455.8172900902696	3228.9946156740502
3266.291494737293	3236.312571846938	3284.5901682566555	3172.6189420652836	3300.711686767955	3265.180246037458	3357.5508282131923	3205.6434170220764	3236.672597639012	3539.092532384012	3396.6530805129587	3768.1572140946955	3209.0597728134335	3235.856744574002	3205.4875741707697	3277.2650525443864	3246.498956017861	3177.043581748927	3308.7360697463364	3192.4714842486383	3175.1220618323105	3617.4282535083644	3223.838919283357	3359.637027748799	3290.6340796481363	3203.9273169794274	3376.658524829522	3576.1175929796223	3455.8172900902696	3228.9946156740502
3266.253826694868	3236.312571846938	3284.5901682566555	3172.6189420652836	3300.711686767955	3265.1745782649264	3357.5508282131923	3205.6434170220764	3236.672597639012	3539.092532384012	3396.6530805129587	3768.093905785504	3209.0580835836536	3235.856744574002	3205.4875741707697	3277.2650525443864	3246.498956017861	3177.043581748927	3308.7360697463364	3192.4714842486383	3175.1220618323105	3617.4282535083644	3223.838919283357	3359.6332871898617	3290.6340796481363	3203.9273169794274	3376.658524829522	3576.1175929796223	3455.8172900902696	3228.9946156740502
3266.2106917159763	3236.3008632731407	3284.5901682566555	3172.6189420652836	3300.711686767955	3265.1745782649264	3357.5508282131923	3205.6434170220764	3236.672597639012	3539.092532384012	3396.6530805129587	3768.093905785504	3209.0580835836536	3235.8445066182367	3205.4875741707697	3277.2650525443864	3246.498956017861	3177.043581748927	3308.7360697463364	3192.4714842486383	3175.1220618323105	3617.4282535083644	3223.838919283357	3359.6332871898617	3290.6340796481363	3203.879123095504	3376.658524829522	3576.1175929796223	3455.3970188447884	3228.9946156740502
3266.2106917159763	3236.3008632731407	3284.5901682566555	3172.6189420652836	3300.711686767955	3265.1745782649264	3357.5508282131923	3205.6434170220764	3236.672597639012	3539.092532384012	3396.6530805129587	3768.015422635919	3209.0580835836536	3235.8445066182367	3205.4875741707697	3277.2626423650936	3246.498956017861	3177.043581748927	3308.7360697463364	3192.4714842486383	3175.1220618323105	3617.4282535083644	3223.8152239488227	3359.6332871898617	3290.6340796481363	3203.879123095504	3376.658524829522	3576.1175929796223	3455.361504741318	3228.9946156740502
3266.2106917159763	3236.3008632731407	3284.5901682566555	3172.6189420652836	3300.711686767955	3265.147796046602	3357.499188086788	3205.601113763324	3236.6469326834085	3539.092532384012	3396.6530805129587	3768.015422635919	3209.0580835836536	3235.8321684665543	3205.4875741707697	3277.2626423650936	3246.498956017861	3177.043581748927	3308.7360697463364	3192.4714842486383	3175.1220618323105	3617.4282535083644	3223.782118329204	3359.5936824150067	3290.6340796481363	3203.879123095504	3376.658524829522	3576.1175929796223	3455.361504741318	3228.9946156740502
3266.2106917159763	3236.2916304626797	3284.572703144337	3172.6189420652836	3300.711686767955	3265.147796046602	3357.499188086788	3205.5479132973687	3236.6469326834085	3539.092532384012	3396.6530805129587	3767.9856391341245	3209.0580835836536	3235.8321684665543	3205.4875741707697	3277.2626423650936	3246.498956017861	3177.043581748927	3308.7360697463364	3192.4714842486383	3175.1220618323105	3617.4282535083644	3223.706107492524	3359.5936824150067	3290.6340796481363	3203.879123095504	3376.658524829522	3576.1175929796223	3455.361504741318	3228.9946156740502
3266.2106917159763	3236.2916304626797	3284.538120914627	3172.6189420652836	3300.711686767955	3265.147796046602	3357.499188086788	3205.466329127355	3236.6469326834085	3539.092532384012	3396.6530805129587	3767.9856391341245	3209.0580835836536	3235.8321684665543	3205.4875741707697	3277.2092689302444	3246.495378392231	3177.043581748927	3308.7360697463364	3192.4628804862873	3175.1220618323105	3617.4282535083644	3223.706107492524	3359.5936824150067	3290.6340796481363	3203.879123095504	3376.658524829522	3576.1175929796223	3455.361504741318	3228.9946156740502
3266.202327908602	3236.2916304626797	3284.538120914627	3172.6189420652836	3300.711686767955	3265.147796046602	3357.4945592314452	3205.428084676769	3236.6469326834085	3539.092532384012	3396.6530805129587	3767.857239602882	3209.0201195194286	3235.8321684665543	3205.4875741707697	3277.2092689302444	3246.495378392231	3177.043581748927	3308.7360697463364	3192.4628804862873	3175.1220618323105	3617.2937582060936	3223.706107492524	3359.564475811941	3290.6340796481363	3203.868306791506	3376.658524829522	3576.1175929796223	3455.361504741318	3228.9946156740502
3266.134609246663	3236.2916304626797	3284.538120914627	3172.5996837928506	3300.711686767955	3265.147796046602	3357.4945592314452	3205.390649136683	3236.6469326834085	3539.092532384012	3396.6000025942253	3767.8133688880926	3209.0201195194286	3235.8321684665543	3205.4875741707697	3277.2092689302444	3246.4766477923886	3177.043581748927	3308.7360697463364	3192.4628804862873	3175.1220618323105	3617.2937582060936	3223.6900416291974	3359.564475811941	3290.6340796481363	3203.6909034154064	3376.658524829522	3575.9614420944226	3455.361504741318	3228.9946156740502
3266.134609246663	3236.2916304626797	3284.538120914627	3172.5996837928506	3300.711686767955	3265.147796046602	3357.4945592314452	3205.390649136683	3236.6469326834085	3539.092532384012	3396.539024876694	3767.745040357612	3209.0201195194286	3235.8321684665543	3205.4875741707697	3277.156425412271	3246.4536388144834	3177.043581748927	3308.7360697463364	3192.4628804862873	3175.1220618323105	3617.2937582060936	3223.661732706898	3359.564475811941	3290.6340796481363	3203.6909034154064	3376.658524829522	3575.9614420944226	3455.361504741318	3228.9946156740502
3266.134609246663	3236.2916304626797	3284.507254180561	3172.5996837928506	3300.711686767955	3265.147796046602	3357.4945592314452	3205.3769779227814	3236.6469326834085	3539.092532384012	3396.539024876694	3767.6730579868517	3209.0201195194286	3235.8321684665543	3205.4875741707697	3277.156425412271	3246.450638206073	3177.043581748927	3308.7360697463364	3192.4628804862873	3175.1220618323105	3617.2937582060936	3223.661732706898	3359.5045100509215	3290.6340796481363	3203.6909034154064	3376.658524829522	3575.9614420944226	3455.361504741318	3228.9946156740502
3266.134609246663	3236.2493069470693	3284.3271097443685	3172.5996837928506	3300.711686767955	3265.147796046602	3357.4945592314452	3205.3769779227814	3236.6469326834085	3539.092532384012	3395.833829211657	3767.644042892749	3209.0201195194286	3235.8321684665543	3205.4875741707697	3277.156425412271	3246.4260160325607	3177.043581748927	3308.7360697463364	3192.4628804862873	3175.1220618323105	3617.2937582060936	3223.6224475058852	3359.5045100509215	3290.6340796481363	3203.6909034154064	3376.658524829522	3575.9614420944226	3455.361504741318	3228.9946156740502
3266.134609246663	3236.2493069470693	3284.256019936512	3172.5996837928506	3300.711686767955	3265.147796046602	3357.4945592314452	3205.3769779227814	3236.6469326834085	3539.092532384012	3395.833829211657	3767.644042892749	3209.0066848248835	3235.8321684665543	3205.4518971367897	3277.156425412271	3246.3994285786075	3177.043581748927	3308.7360697463364	3192.4628804862873	3175.1220618323105	3617.2937582060936	3223.6224475058852	3359.5045100509215	3290.6340796481363	3203.6909034154064	3376.658524829522	3575.9614420944226	3455.361504741318	3228.9946156740502
3266.134609246663	3236.2493069470693	3284.256019936512	3172.5996837928506	3300.711686767955	3265.147796046602	3357.4945592314452	3205.3769779227814	3236.6469326834085	3539.092532384012	3395.8078047601716	3767.5144614069422	3209.0066848248835	3235.823722762324	3205.4518971367897	3277.1018255825875	3246.3994285786075	3177.043581748927	3308.7360697463364	3192.4628804862873	3175.1220618323105	3617.225706203801	3223.6224475058852	3359.5045100509215	3290.6340796481363	3203.6909034154064	3376.658524829522	3575.9614420944226	3455.361504741318	3228.9946156740502
3266.134609246663	3236.2493069470693	3284.2341408645	3172.5996837928506	3300.711686767955	3265.147796046602	3357.4573663811507	3205.3417093981043	3236.6469326834085	3539.092532384012	3395.8078047601716	3767.44531093172	3208.983115093197	3235.823722762324	3205.4518971367897	3277.050538590074	3246.3570332280365	3177.043581748927	3308.7360697463364	3192.4607005152147	3175.1220618323105	3617.225421982493	3223.6224475058852	3359.5045100509215	3290.6340796481363	3203.6909034154064	3376.658524829522	3575.9530827953854	3455.361504741318	3228.9946156740502
3266.134609246663	3236.2493069470693	3284.2341408645	3172.5996837928506	3300.711686767955	3265.147796046602	3357.4573663811507	3205.3417093981043	3236.6469326834085	3539.092532384012	3395.8078047601716	3767.44531093172	3208.98268099713	3235.823722762324	3205.433757685272	3277.050538590074	3246.3570332280365	3177.043581748927	3308.7360697463364	3192.4607005152147	3175.1220618323105	3617.225421982493	3223.622090271324	3359.5045100509215	3290.6340796481363	3203.6739110658455	3376.658524829522	3575.9129918821372	3455.361504741318	3228.9946156740502
3266.134609246663	3236.2493069470693	3284.2341408645	3172.5996837928506	3300.711686767955	3265.147796046602	3357.4569324700988	3205.3295756928046	3236.6469326834085	3539.092532384012	3395.8078047601716	3767.44531093172	3208.964224176702	3235.823722762324	3205.433757685272	3277.050538590074	3246.3570332280365	3177.043581748927	3308.72705143793	3192.4607005152147	3175.1220618323105	3617.185889809593	3223.622090271324	3359.5045100509215	3290.6340796481363	3203.6739110658455	3376.658524829522	3575.9129918821372	3455.361504741318	3228.9946156740502
3266.1156095500346	3236.2487635207617	3284.1850139283974	3172.5996837928506	3300.711686767955	3265.147796046602	3357.4569324700988	3205.2739377669213	3236.6469326834085	3539.092532384012	3395.8078047601716	3767.3458618040304	3208.964224176702	3235.823722762324	3205.3462183506417	3277.0454473171276	3246.3570332280365	3177.043581748927	3308.72705143793	3192.4607005152147	3175.1220618323105	3616.849084487142	3223.622090271324	3359.5045100509215	3290.61824432669	3203.6739110658455	3376.658524829522	3575.9129918821372	3455.361504741318	3228.9234631138042
3266.0893491843635	3236.2487635207617	3284.10205037509	3172.5996837928506	3300.711686767955	3265.147796046602	3357.4569324700988	3205.250137113134	3236.6469326834085	3539.092532384012	3395.8078047601716	3767.3458618040304	3208.964224176702	3235.823722762324	3205.342253349948	3277.0454473171276	3246.3570332280365	3176.9818666038527	3308.72705143793	3192.4607005152147	3175.1220618323105	3616.7103462593377	3223.622090271324	3359.5045100509215	3290.61824432669	3203.6739110658455	3376.658524829522	3575.9129918821372	3455.361504741318	3228.6447402020294
3266.0893491843635	3236.2487635207617	3284.10205037509	3172.5832408620768	3300.575259634133	3265.147796046602	3357.4569324700988	3205.238528011278	3236.6359649811307	3539.092532384012	3395.8078047601716	3767.3458618040304	3208.964224176702	3235.767143313138	3205.342253349948	3277.0454473171276	3246.3570332280365	3176.9538715472736	3308.72705143793	3192.4607005152147	3175.1066194655273	3616.7103462593377	3223.622090271324	3359.5045100509215	3290.61824432669	3203.6739110658455	3376.658524829522	3575.9129918821372	3455.361504741318	3228.1841429931046
3266.0893491843635	3236.2487635207617	3284.10205037509	3172.5832408620768	3300.4763473766416	3265.147796046602	3357.417798555814	3205.228876114814	3236.6359649811307	3539.092532384012	3395.8078047601716	3767.3458618040304	3208.964224176702	3235.741730180981	3205.342253349948	3277.0454473171276	3246.3570332280365	3176.5956554684662	3308.72705143793	3192.4607005152147	3175.033855110152	3616.642128979018	3223.622090271324	3359.5045100509215	3290.61824432669	3203.6519314124307	3376.658524829522	3575.9129918821372	3455.361504741318	3227.9575207862417
3266.0893491843635	3236.2487635207617	3284.10205037509	3172.5832408620768	3300.4763473766416	3265.147796046602	3357.417798555814	3205.1857928468294	3236.6263971371754	3539.092532384012	3395.756593526916	3767.3458618040304	3208.964224176702	3235.741730180981	3205.2592138943573	3277.0454473171276	3246.3570332280365	3175.0780671204852	3308.72705143793	3192.4607005152147	3175.033855110152	3615.598968605763	3223.5758947656823	3359.5045100509215	3290.61824432669	3203.6519314124307	3376.658524829522	3575.9129918821372	3455.361504741318	3227.9575207862417
3266.0893491843635	3236.2487635207617	3284.10205037509	3172.5832408620768	3300.4763473766416	3265.147796046602	3357.417798555814	3205.183258619325	3236.6263971371754	3539.092532384012	3395.717678174829	3767.3458618040304	3208.964224176702	3235.6827159732657	3205.197659064681	3277.0454473171276	3246.3570332280365	3175.0780671204852	3308.72705143793	3192.4607005152147	3175.033855110152	3615.1513494258643	3223.5758947656823	3359.5045100509215	3290.41285667396	3203.6519314124307	3376.658524829522	3575.9129918821372	3455.361504741318	3227.8412165858354
3266.0893491843635	3236.2487635207617	3284.10205037509	3172.5832408620768	3300.4763473766416	3265.147796046602	3357.417798555814	3205.183258619325	3236.6263971371754	3539.092532384012	3395.717678174829	3767.2730252740357	3208.964224176702	3235.662436934529	3205.197659064681	3277.0294749459063	3246.3570332280365	3174.940191509945	3308.6471085314615	3192.4542677767727	3175.033855110152	3615.109942817747	3223.5690554479306	3359.5045100509215	3290.41285667396	3203.566552018755	3376.658524829522	3575.8686118649766	3455.290489190017	3227.8412165858354
3266.0841458066247	3236.2487635207617	3284.10205037509	3172.5832408620768	3300.4763473766416	3265.147796046602	3357.417798555814	3205.181229335365	3236.6263971371754	3539.082863367303	3395.717678174829	3767.2730252740357	3208.964224176702	3235.662436934529	3205.181952494591	3277.0196274657615	3246.1725059745804	3174.9199625576043	3308.6471085314615	3192.4542677767727	3175.033855110152	3615.109942817747	3223.5690554479306	3359.5045100509215	3290.41285667396	3203.566552018755	3376.658524829522	3575.8686118649766	3455.290489190017	3227.70402033788
3266.0626134233216	3236.2487635207617	3284.10205037509	3172.5832408620768	3300.4763473766416	3265.147796046602	3357.415604427994	3205.1611863749263	3236.6263971371754	3539.0639372782107	3395.717678174829	3767.139787413293	3208.964224176702	3235.583839871557	3205.181952494591	3277.0196274657615	3246.059789529276	3174.8174577042105	3308.6471085314615	3192.4542677767727	3175.033855110152	3615.109942817747	3223.5394147333054	3359.5045100509215	3290.41285667396	3203.5556968208302	3376.658524829522	3575.8686118649766	3455.290489190017	3227.6220231398643
3266.0626134233216	3236.2487635207617	3284.10205037509	3172.5832408620768	3300.4763473766416	3265.106099867733	3357.415604427994	3205.143862044926	3236.6263971371754	3539.0489578502043	3395.717678174829	3767.139787413293	3208.964224176702	3235.583839871557	3205.181952494591	3277.0126188813447	3246.0453053245333	3174.7181815799095	3308.6471085314615	3192.4542677767727	3175.009378263227	3615.109942817747	3223.5394147333054	3359.5045100509215	3290.41285667396	3203.5556968208302	3376.658524829522	3575.8686118649766	3455.290489190017	3227.6220231398643
3266.0626134233216	3236.237913812798	3284.10205037509	3172.5832408620768	3300.4763473766416	3265.106099867733	3357.415604427994	3205.137089120263	3236.6263971371754	3539.0489578502043	3395.717678174829	3767.139787413293	3208.964224176702	3235.583839871557	3205.181952494591	3277.0126188813447	3246.0180849527924	3174.6688328517243	3308.6471085314615	3192.4542677767727	3175.009378263227	3615.009483657326	3223.5394147333054	3359.5045100509215	3290.41285667396	3203.5556968208302	3376.658524829522	3575.8686118649766	3455.2036127092397	3227.6220231398643
3266.0626134233216	3236.2190231007025	3284.10205037509	3172.5832408620768	3300.4763473766416	3265.0903592646423	3357.415604427994	3205.137089120263	3236.6263971371754	3538.9689775865686	3395.717678174829	3767.139787413293	3208.958370412708	3235.583839871557	3205.181952494591	3277.0126188813447	3245.9785425755085	3174.5623671444864	3308.568835217896	3192.4542677767727	3175.009378263227	3615.009483657326	3223.5394147333054	3359.5045100509215	3290.41285667396	3203.5556968208302	3376.658524829522	3575.8686118649766	3455.076147909025	3227.544004545125
3266.0626134233216	3236.2053554801632	3284.10205037509	3172.5832408620768	3300.4763473766416	3265.0729925737596	3357.415604427994	3205.135684406614	3236.617979475043	3538.9689775865686	3395.717678174829	3767.0377392737255	3208.958370412708	3235.583839871557	3205.181952494591	3276.989850292182	3245.9612032294817	3174.500079068701	3308.568835217896	3192.4542677767727	3175.009378263227	3615.009483657326	3223.5394147333054	3359.5045100509215	3290.41285667396	3203.5556968208302	3376.658524829522	3575.8686118649766	3455.076147909025	3227.544004545125
3266.0626134233216	3236.2053554801632	3284.10205037509	3172.5832408620768	3300.4763473766416	3265.0729925737596	3357.40444570845	3205.135684406614	3236.6022587460593	3538.955645186362	3395.717678174829	3767.0377392737255	3208.958370412708	3235.308998807374	3205.181952494591	3276.989850292182	3245.9612032294817	3174.4929897112515	3308.568835217896	3192.4542677767727	3175.009378263227	3615.009483657326	3223.5394147333054	3359.5045100509215	3290.41285667396	3203.5556968208302	3376.658524829522	3575.8686118649766	3455.076147909025	3227.5301159023543
3266.0626134233216	3236.2053554801632	3284.10205037509	3172.5832408620768	3300.4763473766416	3265.0729925737596	3357.40444570845	3205.086821999387	3236.5932576722607	3538.9186134839806	3395.717678174829	3767.0377392737255	3208.958370412708	3235.308998807374	3205.181952494591	3276.989850292182	3245.9165893803565	3174.4716678492564	3308.568835217896	3192.4542677767727	3175.009378263227	3614.875622392807	3223.5394147333054	3359.5045100509215	3290.41285667396	3203.5556968208302	3376.658524829522	3575.8686118649766	3455.076147909025	3227.523908745471
3266.024147137391	3236.2053554801632	3284.10205037509	3172.5832408620768	3300.4763473766416	3265.0729925737596	3357.40444570845	3205.070579970603	3236.5879731233526	3538.9186134839806	3395.717678174829	3767.0377392737255	3208.958370412708	3235.308998807374	3205.181952494591	3276.989850292182	3245.8110281464274	3174.4716678492564	3308.568835217896	3192.4498200446697	3175.009378263227	3614.875622392807	3223.5394147333054	3359.5045100509215	3290.41285667396	3203.5556968208302	3376.658524829522	3575.8686118649766	3454.7602721976154	3227.353702118089
3266.024147137391	3236.2053554801632	3284.10205037509	3172.5832408620768	3300.4763473766416	3265.0729925737596	3357.40444570845	3205.0213096239277	3236.5879731233526	3538.8315930933018	3395.717678174829	3767.0377392737255	3208.958370412708	3235.308998807374	3205.181952494591	3276.989850292182	3245.7894102504515	3174.4716678492564	3308.507185097309	3192.442263149602	3175.009378263227	3614.875622392807	3223.5394147333054	3359.5045100509215	3290.41285667396	3203.5556968208302	3376.658524829522	3575.8686118649766	3454.7602721976154	3227.353702118089
3266.0047220620922	3236.2053554801632	3284.10205037509	3172.5832408620768	3300.4763473766416	3265.0729925737596	3357.40444570845	3205.01902953656	3236.5879731233526	3538.8315930933018	3395.717678174829	3767.0377392737255	3208.958370412708	3235.287285173672	3205.181952494591	3276.989850292182	3245.74371775383	3174.4716678492564	3308.4718477209753	3192.4248323639936	3175.009378263227	3614.875622392807	3223.5256824597855	3359.5045100509215	3290.41285667396	3203.5556968208302	3376.658524829522	3575.8686118649766	3454.7602721976154	3227.353702118089
3266.0047220620922	3236.2053554801632	3284.10205037509	3172.5832408620768	3300.4763473766416	3265.0729925737596	3357.40444570845	3204.987383839248	3236.5879731233526	3538.8315930933018	3395.717678174829	3767.0377392737255	3208.958370412708	3235.287285173672	3205.181952494591	3276.961963502666	3245.74371775383	3174.4716678492564	3308.4306457380744	3192.4227453905087	3175.009378263227	3614.7425172624503	3223.5256824597855	3359.5045100509215	3290.41285667396	3203.5556968208302	3376.658524829522	3575.8686118649766	3454.7602721976154	3227.353702118089
3266.0047220620922	3236.2053554801632	3284.09411092205	3172.5832408620768	3300.4763473766416	3265.0729925737596	3357.40444570845	3204.987383839248	3236.5879731233526	3538.770624867107	3395.717678174829	3767.0377392737255	3208.958370412708	3235.287285173672	3205.181952494591	3276.961963502666	3245.6941072206737	3174.4716678492564	3308.3997900040936	3192.412780005495	3175.009378263227	3614.55904773568	3223.4922794010295	3359.5045100509215	3290.41285667396	3203.4962055534693	3376.658524829522	3575.8686118649766	3454.7602721976154	3227.353702118089
3266.0047220620922	3236.2053554801632	3284.09411092205	3172.5832408620768	3300.417339628934	3265.0729925737596	3357.40444570845	3204.967667555771	3236.5879731233526	3538.770624867107	3395.717678174829	3767.0377392737255	3208.958370412708	3235.269365466233	3205.181952494591	3276.961963502666	3245.618507033828	3174.4716678492564	3308.2010871495495	3192.412780005495	3175.009378263227	3614.55904773568	3223.4922794010295	3359.5045100509215	3290.41285667396	3203.4962055534693	3376.658524829522	3575.8686118649766	3454.6676330669425	3227.353702118089
3265.9762724653046	3236.2053554801632	3284.0626856207364	3172.533608448335	3300.417339628934	3265.0729925737596	3357.40444570845	3204.95664691888	3236.5769106672415	3538.7212744184176	3395.717678174829	3767.032505371376	3208.958370412708	3235.269365466233	3205.181952494591	3276.924687368238	3245.597636241476	3174.4716678492564	3308.0697137086345	3192.412780005495	3175.009378263227	3614.55904773568	3223.4922794010295	3359.5045100509215	3290.41285667396	3203.478384228447	3376.658524829522	3575.8686118649766	3454.6676330669425	3227.353702118089
3265.9762724653046	3236.2053554801632	3284.0626856207364	3172.533608448335	3300.417339628934	3265.0729925737596	3357.40444570845	3204.950829547468	3236.5642491965514	3538.7212744184176	3395.717678174829	3767.032505371376	3208.958370412708	3235.269365466233	3205.181952494591	3276.924687368238	3245.5806544377856	3174.4716678492564	3308.0697137086345	3192.412780005495	3175.009378263227	3614.539360553758	3223.4922794010295	3359.5045100509215	3290.41285667396	3203.478384228447	3376.658524829522	3575.8686118649766	3454.5292465471944	3227.353702118089
3265.9732102508488	3236.2053554801632	3284.0626856207364	3172.533608448335	3300.417339628934	3265.0729925737596	3357.40444570845	3204.9334050755024	3236.5642491965514	3538.669230861299	3395.717678174829	3767.0129572581654	3208.958370412708	3235.2462374434635	3205.181952494591	3276.924687368238	3245.5806544377856	3174.4716678492564	3308.0697137086345	3192.412780005495	3175.009378263227	3614.448307747253	3223.4875242247826	3359.5045100509215	3290.41285667396	3203.478384228447	3376.658524829522	3575.8686118649766	3454.5292465471944	3227.353702118089
3265.9531754236095	3236.2053554801632	3283.331394412494	3172.533608448335	3300.417339628934	3265.0729925737596	3357.40444570845	3204.885169328919	3236.5546095980126	3538.669230861299	3395.717678174829	3767.0129572581654	3208.958370412708	3235.2462374434635	3205.1018765318763	3276.9232444051486	3245.548799437957	3174.4425343428356	3308.0261857801042	3192.410878648709	3175.009378263227	3614.448307747253	3223.4875242247826	3359.5045100509215	3290.41285667396	3203.425714092702	3376.658524829522	3575.8686118649766	3454.3148269182648	3227.353702118089
3265.951089856813	3236.2053554801632	3280.565236756217	3172.533608448335	3300.417339628934	3265.0729925737596	3357.40444570845	3204.8319205087664	3236.5528013706835	3538.669230861299	3395.717678174829	3767.004072634024	3208.958370412708	3235.2363102765416	3205.1018765318763	3276.9232444051486	3245.520937477638	3174.4425343428356	3308.0261857801042	3192.410878648709	3175.009378263227	3614.448307747253	3223.4875242247826	3359.5045100509215	3290.41285667396	3203.415350021961	3376.658524829522	3575.8686118649766	3454.3148269182648	3227.3110453085533
3265.951089856813	3236.2053554801632	3277.957869217392	3172.533608448335	3300.417339628934	3265.0729925737596	3357.40444570845	3204.8319205087664	3236.54905679027	3538.643500067018	3395.717678174829	3766.9773342859867	3208.958370412708	3235.2363102765416	3205.1018765318763	3276.9226782847227	3245.520937477638	3174.4425343428356	3307.8866741220254	3192.410878648709	3174.996083298787	3614.448307747253	3223.4875242247826	3359.5045100509215	3290.41285667396	3203.415350021961	3376.658524829522	3575.8686118649766	3454.3148269182648	3227.3110453085533
3265.9392740294743	3236.2053554801632	3277.7619345620224	3172.533608448335	3300.417339628934	3265.0729925737596	3357.40444570845	3204.8319205087664	3236.54905679027	3538.6414298072114	3395.717678174829	3766.9773342859867	3208.958370412708	3235.2363102765416	3205.1018765318763	3276.9226782847227	3245.520937477638	3174.4425343428356	3307.8866741220254	3192.4041006836624	3174.996083298787	3614.448307747253	3223.4646561790855	3359.4987604770763	3290.41285667396	3203.4099248993166	3376.658524829522	3575.8686118649766	3454.3148269182648	3227.2791280327483
3265.914458989526	3236.2053554801632	3277.7575361393297	3172.533608448335	3300.417339628934	3265.0729925737596	3357.40444570845	3204.8319205087664	3236.54905679027	3538.6414298072114	3395.717678174829	3766.9773342859867	3208.958370412708	3235.2363102765416	3205.1018765318763	3276.9226782847227	3245.505946424205	3174.4425343428356	3307.8866741220254	3192.4041006836624	3174.996083298787	3614.448307747253	3223.4646561790855	3359.4987604770763	3290.41285667396	3203.4099248993166	3376.658524829522	3575.8136817782542	3454.3148269182648	3227.256402102395
3265.914458989526	3236.2053554801632	3277.6431798779518	3172.533608448335	3300.417339628934	3265.0729925737596	3357.3640477039785	3204.8319205087664	3236.54905679027	3538.6253350581637	3395.717678174829	3766.9773342859867	3208.958370412708	3235.2363102765416	3205.1018765318763	3276.9226782847227	3245.49817941692	3174.4425343428356	3307.8866741220254	3192.4041006836624	3174.989057055383	3614.448307747253	3223.440136771743	3359.4987604770763	3290.41285667396	3203.4099248993166	3376.658524829522	3575.8136817782542	3454.3148269182648	3227.256402102395
3265.886403492994	3236.2053554801632	3277.614392954055	3172.533608448335	3300.417339628934	3265.0729925737596	3357.3640477039785	3204.8319205087664	3236.54905679027	3538.604451977101	3395.717678174829	3766.960601109262	3208.957407259564	3235.206282293958	3205.1018765318763	3276.910635448448	3245.49817941692	3174.4425343428356	3307.8866741220254	3192.398288665327	3174.9456992577857	3614.448307747253	3223.440136771743	3359.4987604770763	3290.41285667396	3203.1940955015516	3376.658524829522	3575.6993343452264	3454.3148269182648	3227.256402102395
3265.886403492994	3236.173925995519	3277.557649350197	3172.533608448335	3300.417339628934	3265.0729925737596	3357.3640477039785	3204.8319205087664	3236.54905679027	3538.604451977101	3395.717678174829	3766.9525808859253	3208.957407259564	3234.014851616658	3205.1018765318763	3276.910635448448	3245.49817941692	3174.4425343428356	3307.8866741220254	3192.3950140019333	3174.9456992577857	3614.448307747253	3223.440136771743	3359.4987604770763	3290.41285667396	3203.1940955015516	3376.658524829522	3575.6993343452264	3454.3148269182648	3227.256402102395
3265.886403492994	3236.173925995519	3277.5449714316783	3172.533608448335	3300.417339628934	3265.0729925737596	3357.3640477039785	3204.8319205087664	3236.54905679027	3538.604451977101	3395.717678174829	3766.9525808859253	3208.957407259564	3233.931186253226	3205.1018765318763	3276.910635448448	3245.4823857248502	3174.38358679889	3307.8866741220254	3192.3950140019333	3174.9456992577857	3614.448307747253	3223.4390773447108	3359.4987604770763	3290.41285667396	3203.1940955015516	3376.658524829522	3575.6993343452264	3454.3148269182648	3227.256402102395
3265.886403492994	3236.173925995519	3277.481435171778	3172.533608448335	3300.417339628934	3265.0729925737596	3357.361570900089	3204.8319205087664	3236.54905679027	3538.604451977101	3395.717678174829	3766.9525808859253	3208.9563629201593	3233.8346767003677	3205.1018765318763	3276.910635448448	3245.4776205416147	3174.38358679889	3307.8866741220254	3192.3950140019333	3174.9456992577857	3614.448307747253	3223.4390773447108	3359.4987604770763	3290.41285667396	3203.1940955015516	3376.658524829522	3575.6865413065293	3454.3148269182648	3227.256402102395
3265.886403492994	3236.173925995519	3277.4778423254047	3172.533608448335	3300.417339628934	3265.0729925737596	3357.361570900089	3204.8319205087664	3236.54905679027	3538.524608744825	3395.717678174829	3766.861805590529	3208.951128578531	3233.7938374340006	3205.1018765318763	3276.910635448448	3245.4661158983718	3174.38358679889	3307.8418225349897	3192.3950140019333	3174.9144023949643	3614.448307747253	3223.4390773447108	3359.494114398427	3290.41285667396	3203.1940955015516	3376.658524829522	3575.575788418842	3454.3148269182648	3227.256402102395
3265.886403492994	3236.173925995519	3277.472332113553	3172.533608448335	3300.417339628934	3265.0729925737596	3357.3483213577465	3204.8319205087664	3236.546001607985	3538.524608744825	3395.6705687425742	3766.861805590529	3208.934113995494	3233.763736360234	3205.1018765318763	3276.910635448448	3245.4517847328466	3174.3680856590763	3307.8284755544773	3192.3950140019333	3174.9144023949643	3614.448307747253	3223.4390773447108	3359.494114398427	3290.41285667396	3203.171130427686	3376.6529458318005	3575.4986941001744	3454.3148269182648	3227.256402102395
3265.87863322073	3236.173925995519	3277.472332113553	3172.4997526979564	3300.417339628934	3265.0729925737596	3357.3483213577465	3204.8319205087664	3236.546001607985	3538.524608744825	3395.6705687425742	3766.861805590529	3208.934113995494	3233.763736360234	3205.1018765318763	3276.910635448448	3245.4517847328466	3174.3387047554193	3307.8284755544773	3192.3950140019333	3174.909850233282	3614.404546682287	3223.4372257417294	3359.494114398427	3290.41285667396	3203.1498752529856	3376.6529458318005	3575.1615891761776	3454.3148269182648	3227.256402102395
3265.87863322073	3236.173925995519	3277.472332113553	3172.4997526979564	3300.417339628934	3265.0729925737596	3357.346100005862	3204.8319205087664	3236.546001607985	3538.482160849246	3395.4817580688623	3766.8163988077986	3208.9295105203696	3233.763736360234	3205.1018765318763	3276.8873876205917	3245.4517847328466	3174.3387047554193	3307.8284755544773	3192.3918076299474	3174.909850233282	3614.1955492946986	3223.4200390156634	3359.494114398427	3290.41285667396	3203.1056042692862	3376.6529458318005	3575.023938268253	3454.3148269182648	3227.256402102395
3265.87863322073	3236.173925995519	3277.4673717663454	3172.4997526979564	3300.417339628934	3265.0729925737596	3357.346100005862	3204.8319205087664	3236.546001607985	3538.482160849246	3395.4817580688623	3766.8163988077986	3208.9295105203696	3233.763736360234	3205.087635223885	3276.8873876205917	3245.4517847328466	3174.3387047554193	3307.7765693171177	3192.3918076299474	3174.8751365903267	3614.1856314519396	3223.4192595332524	3359.494114398427	3290.41285667396	3203.06735770259	3376.6529458318005	3575.023938268253	3454.3148269182648	3227.256402102395
3265.87863322073	3236.173925995519	3277.4673717663454	3172.4997526979564	3300.417339628934	3265.0729925737596	3357.346100005862	3204.8319205087664	3236.546001607985	3538.482160849246	3395.4464963522532	3766.8163988077986	3208.9295105203696	3233.763736360234	3205.087635223885	3276.8873876205917	3245.4517847328466	3174.3387047554193	3307.7765693171177	3192.3918076299474	3174.8751365903267	3614.1856314519396	3223.4192595332524	3359.494114398427	3290.41285667396	3203.06735770259	3376.6529458318005	3575.023938268253	3454.3148269182648	3227.256402102395
3265.87863322073	3236.173925995519	3277.4673717663454	3172.4546984223016	3300.417339628934	3265.0729925737596	3357.3351090991146	3204.8319205087664	3236.546001607985	3538.482160849246	3395.4464963522532	3766.8163988077986	3208.9295105203696	3233.7552292256532	3205.087635223885	3276.8873876205917	3245.449843662058	3174.3375918806923	3307.7765693171177	3192.3918076299474	3174.8751365903267	3614.1856314519396	3223.4192595332524	3359.494114398427	3290.41285667396	3203.024032321222	3376.6529458318005	3575.023938268253	3454.3148269182648	3227.256402102395
3265.87863322073	3236.173925995519	3277.4673717663454	3172.4546984223016	3300.417339628934	3265.0729925737596	3357.3351090991146	3204.8139275477442	3236.5439406100277	3538.482160849246	3395.4464963522532	3766.7706155938013	3208.9295105203696	3233.7552292256532	3205.0707329357638	3276.883012616217	3245.449843662058	3174.3375918806923	3307.7765693171177	3192.3918076299474	3174.8740617171766	3614.1856314519396	3223.4192595332524	3359.494114398427	3290.41285667396	3203.024032321222	3376.6529458318005	3575.018906424711	3454.3148269182648	3227.256402102395
3265.87863322073	3236.1716181578076	3277.4673717663454	3172.4546984223016	3300.417339628934	3265.0729925737596	3357.3321098132733	3204.8139275477442	3236.5439406100277	3538.482160849246	3395.4464963522532	3766.7706155938013	3208.9295105203696	3233.747593306036	3205.0707329357638	3276.883012616217	3245.4224091555566	3174.330590437652	3307.7403591816983	3192.389852474181	3174.8740617171766	3614.1601249048426	3223.4192595332524	3359.494114398427	3290.41285667396	3203.024032321222	3376.6529458318005	3574.9121375818318	3454.3148269182648	3227.256402102395
3265.87863322073	3236.1690834630645	3277.4673717663454	3172.4546984223016	3300.417339628934	3265.0729925737596	3357.3321098132733	3204.8064949863165	3236.5439406100277	3538.482160849246	3395.4464963522532	3766.754782551622	3208.9295105203696	3233.7375301028487	3205.0707329357638	3276.882332375979	3245.4224091555566	3174.330590437652	3307.7403591816983	3192.389852474181	3174.8740617171766	3614.104221810787	3223.4192595332524	3359.494114398427	3290.41285667396	3203.024032321222	3376.6529458318005	3574.9121375818318	3454.3148269182648	3227.256402102395
3265.8734391579237	3236.1690834630645	3277.4454603482905	3172.4546984223016	3300.417339628934	3265.0729925737596	3357.3321098132733	3204.7924242986523	3236.542153035571	3538.482160849246	3395.325574465901	3766.754782551622	3208.9295105203696	3233.7375301028487	3205.0707329357638	3276.882332375979	3245.4160315183594	3174.318761502356	3307.7403591816983	3192.389852474181	3174.8740617171766	3613.98217168825	3223.4192595332524	3359.494114398427	3290.41285667396	3203.01186366959	3376.6529458318005	3574.9121375818318	3454.3148269182648	3227.256402102395
3265.8734391579237	3236.1690834630645	3277.4454603482905	3172.4546984223016	3300.417339628934	3265.0729925737596	3357.3321098132733	3204.7906808859525	3236.542153035571	3538.482160849246	3395.2637290113007	3766.754782551622	3208.9295105203696	3233.7375301028487	3205.0615222490246	3276.8576952346434	3245.4160315183594	3174.318761502356	3307.7403591816983	3192.389852474181	3174.8740617171766	3613.858661809696	3223.4192595332524	3359.494114398427	3290.41285667396	3203.01186366959	3376.6529458318005	3574.9121375818318	3454.3148269182648	3227.2481049164576
3265.8734391579237	3236.1643316898358	3277.4454603482905	3172.4149112369205	3300.417339628934	3265.0729925737596	3357.3321098132733	3204.7799858509534	3236.542153035571	3538.482160849246	3395.132773105183	3766.740620398615	3208.9295105203696	3233.7066117892045	3205.0615222490246	3276.829211282762	3245.4160315183594	3174.318761502356	3307.7403591816983	3192.389852474181	3174.867975921406	3613.796683536102	3223.4192595332524	3359.494114398427	3290.41285667396	3203.01186366959	3376.6529458318005	3574.9121375818318	3454.3148269182648	3227.243516677997
3265.864030810776	3236.1643316898358	3277.4454603482905	3172.372414596747	3300.417339628934	3265.0729925737596	3357.3321098132733	3204.756324911374	3236.542153035571	3538.482160849246	3395.132773105183	3766.740620398615	3208.9295105203696	3233.7066117892045	3205.0615222490246	3276.829211282762	3245.4103456377075	3174.318761502356	3307.7403591816983	3192.3868343798117	3174.867975921406	3613.7336906656665	3223.4192595332524	3359.494114398427	3290.41285667396	3203.0052433386054	3376.6529458318005	3574.732026386832	3454.3148269182648	3227.243516677997
3265.864030810776	3236.1543324506138	3277.4422851530226	3172.372414596747	3300.417339628934	3265.0729925737596	3357.3321098132733	3204.756324911374	3236.542153035571	3538.482160849246	3395.132773105183	3766.740620398615	3208.9295105203696	3233.68991264963	3205.0448885970477	3276.829211282762	3245.409739679696	3174.318761502356	3307.7403591816983	3192.386608647544	3174.867975921406	3613.7275435557353	3223.4192595332524	3359.475698544693	3290.41285667396	3202.9816825845764	3376.6529458318005	3574.732026386832	3454.3148269182648	3227.243516677997
3265.864030810776	3236.1543324506138	3277.4422851530226	3172.372414596747	3300.417339628934	3265.0681677290277	3357.3321098132733	3204.7475774515046	3236.542153035571	3538.482160849246	3395.132773105183	3766.730646940473	3208.9295105203696	3233.68991264963	3205.0448885970477	3276.829211282762	3245.409739679696	3174.318761502356	3307.7403591816983	3192.382038790036	3174.867975921406	3613.608137570654	3223.4192595332524	3359.475698544693	3290.41285667396	3202.901862856705	3376.6529458318005	3574.732026386832	3454.3148269182648	3227.1364605936137
3265.857052601275	3236.1543324506138	3277.4422851530226	3172.372414596747	3300.417339628934	3265.0681677290277	3357.3290384879137	3204.729760757701	3236.542153035571	3538.482160849246	3395.132773105183	3766.33315122375	3208.925907324029	3233.685334007164	3204.9787643384047	3276.829211282762	3245.402008006569	3174.318761502356	3307.7403591816983	3192.377953947178	3174.867975921406	3613.608137570654	3223.4192595332524	3359.475698544693	3290.41285667396	3202.901862856705	3376.6529458318005	3574.732026386832	3454.3148269182648	3227.1364605936137
3265.857052601275	3236.1543324506138	3277.4422851530226	3172.372414596747	3300.417339628934	3265.0681677290277	3357.3290384879137	3204.7107673474457	3236.542153035571	3538.482160849246	3395.132773105183	3766.33315122375	3208.9128146394564	3233.6237881245884	3204.9787643384047	3276.829211282762	3245.3930795170327	3174.318761502356	3307.7403591816983	3192.377953947178	3174.867975921406	3613.608137570654	3223.4092496594935	3359.475698544693	3290.41285667396	3202.864900330744	3376.6529458318005	3574.732026386832	3454.3148269182648	3227.117648457854
3265.857052601275	3236.1543324506138	3277.4422851530226	3172.372414596747	3300.417339628934	3265.0681677290277	3357.3290384879137	3204.7059456313013	3236.542153035571	3538.482160849246	3395.0945237316255	3766.306114619415	3208.9128146394564	3233.6237881245884	3204.9787643384047	3276.829211282762	3245.3930795170327	3174.318761502356	3307.7403591816983	3192.377953947178	3174.867975921406	3613.552801613566	3223.4092496594935	3359.475698544693	3290.41285667396	3202.8402246466953	3376.6529458318005	3574.732026386832	3454.3148269182648	3227.117648457854
3265.857052601275	3236.1543324506138	3277.4422851530226	3172.372414596747	3300.417339628934	3265.0681677290277	3357.3290384879137	3204.7032694702048	3236.5403751399717	3538.482160849246	3395.041714226809	3766.289148571032	3208.9128146394564	3233.592804289495	3204.9787643384047	3276.829211282762	3245.388924449745	3174.318761502356	3307.701269423923	3192.3733462039027	3174.867975921406	3613.552801613566	3223.3856959352174	3359.475698544693	3290.41285667396	3202.8402246466953	3376.6529458318005	3574.732026386832	3454.3148269182648	3227.117648457854
3265.857052601275	3236.1543324506138	3277.4422851530226	3172.366637507642	3300.417339628934	3265.0681677290277	3357.3206430614173	3204.687979020177	3236.5403751399717	3538.482160849246	3395.041714226809	3766.222821301775	3208.9128146394564	3233.5916666679154	3204.9787643384047	3276.829211282762	3245.388924449745	3174.318761502356	3307.701269423923	3192.3718604228548	3174.867975921406	3613.552801613566	3223.3856959352174	3359.475698544693	3290.41285667396	3202.8402246466953	3376.6529458318005	3574.6844791925696	3454.3148269182648	3227.117648457854
3265.857052601275	3236.1543324506138	3277.4422851530226	3172.366637507642	3300.417339628934	3265.0681677290277	3357.3206430614173	3204.663769980342	3236.5403751399717	3538.482160849246	3394.9533113046327	3766.2222582741724	3208.9076887757788	3233.5905882126594	3204.9787643384047	3276.829211282762	3245.388924449745	3174.318761502356	3307.701269423923	3192.3718604228548	3174.867372559822	3613.552801613566	3223.3856959352174	3359.475698544693	3290.41285667396	3202.8402246466953	3376.6529458318005	3574.6844791925696	3454.3148269182648	3227.1091475508656
3265.857052601275	3236.1543324506138	3277.4422851530226	3172.353954061219	3300.3768964705846	3265.0619691794423	3357.3206430614173	3204.6249896553263	3236.538313201833	3538.482160849246	3394.9533113046327	3766.2222582741724	3208.9056292906034	3233.5744500013398	3204.9665828168236	3276.829211282762	3245.3870248275516	3174.318761502356	3307.701269423923	3192.3702761009345	3174.867372559822	3613.5228731665097	3223.3800494437874	3359.475698544693	3290.41285667396	3202.8353598033145	3376.6529458318005	3574.608434205385	3454.3148269182648	3227.1091475508656
3265.857052601275	3236.1543324506138	3277.4422851530226	3172.3041131269365	3300.3768964705846	3265.0482470618617	3357.3030166023163	3204.6249896553263	3236.5376374792545	3538.4731972298996	3394.9533113046327	3766.2169205291625	3208.90462179526	3233.5744500013398	3204.9665828168236	3276.829211282762	3245.380010442196	3174.3087649823165	3307.701269423923	3192.3701517273184	3174.867372559822	3613.5228731665097	3223.3800494437874	3359.475698544693	3290.41285667396	3202.8353598033145	3376.6529458318005	3574.3147737162667	3454.3148269182648	3227.106207921987
3265.857052601275	3236.1543324506138	3277.4422851530226	3172.3041131269365	3300.3768964705846	3265.0221892600166	3357.3030166023163	3204.6227821956536	3236.5376374792545	3538.4731972298996	3394.9533113046327	3766.2017576872163	3208.90462179526	3233.5672449502154	3204.9665828168236	3276.829211282762	3245.380010442196	3174.3087649823165	3307.701269423923	3192.3670483962665	3174.867372559822	3613.446012083546	3223.3739244450935	3359.475698544693	3290.41285667396	3202.8353598033145	3376.6529458318005	3574.295202902019	3454.3148269182648	3227.0841413481203
3265.857052601275	3236.1543324506138	3277.4422851530226	3172.3041131269365	3300.3768964705846	3265.0221892600166	3357.3030166023163	3204.6227821956536	3236.5376374792545	3538.4731972298996	3394.9533113046327	3766.2017576872163	3208.894198033107	3233.5422636395692	3204.9665828168236	3276.829211282762	3245.380010442196	3174.3087649823165	3307.701269423923	3192.3670483962665	3174.867372559822	3613.420938547929	3223.361653740878	3359.475698544693	3290.41285667396	3202.8353598033145	3376.6529458318005	3574.295202902019	3454.3148269182648	3227.0841413481203
3265.857052601275	3236.1543324506138	3277.4422851530226	3172.3041131269365	3300.3768964705846	3265.0221892600166	3357.302181341706	3204.605369033703	3236.5376374792545	3538.4731972298996	3394.9533113046327	3766.2017576872163	3208.894198033107	3233.5422636395692	3204.9665828168236	3276.829211282762	3245.3727282376244	3174.3087649823165	3307.701269423923	3192.365063032645	3174.867372559822	3613.406442926764	3223.361653740878	3359.458800908891	3290.41285667396	3202.8353598033145	3376.6529458318005	3574.295202902019	3454.3148269182648	3227.0841413481203
3265.857052601275	3236.1543324506138	3277.4422851530226	3172.3041131269365	3300.3768964705846	3265.013274356014	3357.301912848094	3204.585349431608	3236.5376374792545	3538.4731972298996	3394.9533113046327	3766.2017576872163	3208.8893652179377	3233.541314850029	3204.9581106383603	3276.829211282762	3245.369758237126	3174.3087649823165	3307.701269423923	3192.363584176513	3174.867372559822	3613.406442926764	3223.361653740878	3359.458800908891	3290.41285667396	3202.8353598033145	3376.6529458318005	3574.2465038349205	3454.3148269182648	3227.0824117125167
3265.857052601275	3236.1543324506138	3277.4422851530226	3172.3041131269365	3300.3768964705846	3265.013274356014	3357.301912848094	3204.584762724442	3236.536924366659	3538.4731972298996	3394.9533113046327	3766.2017576872163	3208.8893652179377	3233.474849190419	3204.9458770882848	3276.829211282762	3245.362409368897	3174.2930574217858	3307.701269423923	3192.363584176513	3174.867372559822	3613.406442926764	3223.361653740878	3359.458800908891	3290.41285667396	3202.82924737717	3376.6529458318005	3574.2410870197164	3454.3148269182648	3227.0824117125167
3265.847419217705	3236.1543324506138	3277.4422851530226	3172.3041131269365	3300.3768964705846	3265.010263116589	3357.287429277234	3204.584762724442	3236.536924366659	3538.4731972298996	3394.9533113046327	3766.146354420768	3208.8893652179377	3233.4720919997153	3204.9458770882848	3276.829211282762	3245.346371376611	3174.2913853367545	3307.701269423923	3192.363036843239	3174.867372559822	3613.406442926764	3223.361653740878	3359.4568546034884	3290.41285667396	3202.798029135845	3376.6529458318005	3574.2410870197164	3454.3148269182648	3227.060141523602
3265.847419217705	3236.1543324506138	3277.4329424103507	3172.3041131269365	3300.3768964705846	3265.0043883946732	3357.2862166653595	3204.5745683753603	3236.536924366659	3538.4731972298996	3394.9533113046327	3766.146354420768	3208.8893652179377	3233.460923434696	3204.9458770882848	3276.829211282762	3245.336991477877	3174.2669824097147	3307.701269423923	3192.363036843239	3174.867372559822	3613.406442926764	3223.361653740878	3359.4568546034884	3290.41285667396	3202.798029135845	3376.6427948884043	3574.2258916866035	3454.3148269182648	3227.038271660521
3265.847419217705	3236.1543324506138	3277.4329424103507	3172.295432548346	3300.3768964705846	3264.9746558122583	3357.2862166653595	3204.5365406947544	3236.536924366659	3538.4731972298996	3394.9172705506912	3766.1184124243637	3208.887455253596	3233.449055457445	3204.9458770882848	3276.829211282762	3245.33594480978	3174.2669824097147	3307.701269423923	3192.362445621868	3174.867372559822	3613.406442926764	3223.361653740878	3359.4568546034884	3290.41285667396	3202.798029135845	3376.6077086336754	3574.165119807034	3454.3148269182648	3227.038271660521
3265.847419217705	3236.1543324506138	3277.4270101033344	3172.276811992326	3300.3684358768533	3264.9441024706216	3357.283575781734	3204.5058905115757	3236.536924366659	3538.4731972298996	3394.9172705506912	3766.078777059469	3208.886986348236	3233.369788753153	3204.9458770882848	3276.829211282762	3245.2838210871846	3174.2669824097147	3307.701269423923	3192.3619789511868	3174.867372559822	3613.406442926764	3223.361653740878	3359.4568546034884	3290.41285667396	3202.790170749284	3376.6014612902954	3574.143494624701	3454.1810876029313	3227.02968411752
3265.847419217705	3236.1505794706723	3277.4270101033344	3172.2678727904795	3300.2968959641958	3264.921916239117	3357.283575781734	3204.503956065105	3236.5336014300237	3538.4731972298996	3394.9172705506912	3766.078777059469	3208.886986348236	3233.349743711183	3204.9458770882848	3276.829211282762	3245.2475636734475	3174.2669824097147	3307.663221770721	3192.3586777119535	3174.867372559822	3613.406442926764	3223.3598976743797	3359.4568546034884	3290.41285667396	3202.7893783704203	3376.6014612902954	3574.143494624701	3454.060599876536	3226.9681789138117
3265.847419217705	3236.1505794706723	3277.4270101033344	3172.2678727904795	3300.2968959641958	3264.901977370507	3357.283575781734	3204.503465790856	3236.5336014300237	3538.4731972298996	3394.9172705506912	3766.061640497838	3208.886289824478	3233.342808395455	3204.9458770882848	3276.829211282762	3245.2463415483403	3174.2669824097147	3307.6576424602627	3192.357848757041	3174.867372559822	3613.406442926764	3223.3598976743797	3359.4568546034884	3290.41285667396	3202.7893783704203	3376.6005106219477	3574.143494624701	3453.845304520801	3226.9681789138117
3265.847419217705	3236.1481130197626	3277.4270101033344	3172.2678727904795	3300.2968959641958	3264.901977370507	3357.283575781734	3204.5032917224826	3236.5336014300237	3538.4731972298996	3394.9172705506912	3766.061640497838	3208.8847355995704	3233.342808395455	3204.9458770882848	3276.829211282762	3245.2463415483403	3174.2669824097147	3307.6576424602627	3192.35774439735	3174.867372559822	3613.398979279469	3223.3497876365645	3359.4568546034884	3290.41285667396	3202.7640246970695	3376.592994987696	3574.143494624701	3453.825303312668	3226.967006852528
3265.847419217705	3236.1452040138065	3277.4270101033344	3172.2678727904795	3300.2968959641958	3264.901977370507	3357.283575781734	3204.5010895153296	3236.5336014300237	3538.4731972298996	3394.9172705506912	3766.023355212845	3208.880985887081	3233.325301068824	3204.9458770882848	3276.829211282762	3245.2368301576557	3174.2669824097147	3307.6576424602627	3192.3568400381423	3174.867372559822	3613.398979279469	3223.3497876365645	3359.4568546034884	3290.41285667396	3202.7640246970695	3376.581877595877	3574.143494624701	3453.813464152102	3226.967006852528
3265.847419217705	3236.1452040138065	3277.4270101033344	3172.2678727904795	3300.2710468641585	3264.901977370507	3357.2799464338327	3204.5010895153296	3236.5336014300237	3538.4731972298996	3394.9172705506912	3766.023355212845	3208.880985887081	3233.325301068824	3204.9349419468354	3276.829211282762	3245.23285989309	3174.2669824097147	3307.6196655002072	3192.3568400381423	3174.867372559822	3613.398979279469	3223.339181829108	3359.4568546034884	3290.41285667396	3202.7640246970695	3376.5748265995157	3574.096613816122	3453.732002745187	3226.967006852528
3265.847419217705	3236.1452040138065	3277.4270101033344	3172.2678727904795	3300.2710468641585	3264.901977370507	3357.2799464338327	3204.4980397818226	3236.529164671999	3538.4731972298996	3394.9172705506912	3766.023355212845	3208.880985887081	3233.325301068824	3204.9349419468354	3276.829211282762	3245.229753735609	3174.2669824097147	3307.6196655002072	3192.3503201943477	3174.867372559822	3613.398979279469	3223.33621013467	3359.452926480483	3290.41285667396	3202.7640246970695	3376.537717695117	3574.037643349478	3453.7034416860633	3226.967006852528
3265.847419217705	3236.1452040138065	3277.4270101033344	3172.2678727904795	3300.2710468641585	3264.901977370507	3357.2796321517726	3204.483243424551	3236.529164671999	3538.4731972298996	3394.9172705506912	3766.023355212845	3208.880985887081	3233.3096149493103	3204.9349419468354	3276.829211282762	3245.211362835957	3174.2669824097147	3307.6056233372124	3192.3441617315675	3174.867372559822	3613.398979279469	3223.3331359059157	3359.452926480483	3290.41285667396	3202.7640246970695	3376.5304675947277	3573.9946127733924	3453.681659048931	3226.91916663649
3265.847419217705	3236.1342509595274	3277.4270101033344	3172.2678727904795	3300.2710468641585	3264.901977370507	3357.2796321517726	3204.4769629048033	3236.529164671999	3538.4731972298996	3394.880194238543	3766.023355212845	3208.880985887081	3233.293726737599	3204.9349419468354	3276.829211282762	3245.2097708757674	3174.2669824097147	3307.6056233372124	3192.3397704874023	3174.867372559822	3613.398979279469	3223.3331359059157	3359.4390383449722	3290.41285667396	3202.7640246970695	3376.5304675947277	3573.9946127733924	3453.5722078112553	3226.91916663649
3265.847419217705	3236.1342509595274	3277.4270101033344	3172.2678727904795	3300.270155794538	3264.901977370507	3357.2796321517726	3204.4702590105935	3236.529164671999	3538.4731972298996	3394.868782431324	3766.023355212845	3208.8791277341043	3233.293726737599	3204.934556145381	3276.8280325325563	3245.2097708757674	3174.2669824097147	3307.6056233372124	3192.3379519589635	3174.867372559822	3613.398979279469	3223.3331359059157	3359.4390383449722	3290.41285667396	3202.7640246970695	3376.5304675947277	3573.983227061816	3453.4671998995836	3226.915980043393
3265.847419217705	3236.1342509595274	3277.4270101033344	3172.2678727904795	3300.270155794538	3264.901977370507	3357.2796321517726	3204.4702590105935	3236.529164671999	3538.4731972298996	3394.7727978357443	3766.023355212845	3208.8791277341043	3233.293726737599	3204.928159374916	3276.8126087831592	3245.2097708757674	3174.2603691786676	3307.59908503703	3192.3372333688194	3174.867372559822	3613.398979279469	3223.3331359059157	3359.4390383449722	3290.41285667396	3202.7640246970695	3376.5304675947277	3573.983227061816	3453.4671998995836	3226.9156450921073
3265.8411822422436	3236.1342509595274	3277.4270101033344	3172.2653627357404	3300.270155794538	3264.901977370507	3357.2796321517726	3204.4599630336797	3236.5286806746667	3538.4731972298996	3394.7727978357443	3766.023355212845	3208.8791277341043	3233.293726737599	3204.928159374916	3276.8126087831592	3245.2050596242534	3174.2603691786676	3307.5928571407876	3192.3345605342347	3174.867372559822	3613.398979279469	3223.3331359059157	3359.4390383449722	3290.41285667396	3202.7640246970695	3376.5304675947277	3573.983227061816	3453.4613810074616	3226.905240600434
3265.8411822422436	3236.1342509595274	3277.4270101033344	3172.2653627357404	3300.270155794538	3264.901977370507	3357.2789418073744	3204.4564512337756	3236.527954292121	3538.4716628581973	3394.7727978357443	3766.023355212845	3208.8791277341043	3233.293726737599	3204.9238409180475	3276.8126087831592	3245.2022327032905	3174.2603691786676	3307.5907656564423	3192.3331132321855	3174.867372559822	3613.389180413761	3223.332862001135	3359.4390383449722	3290.410649570338	3202.7640246970695	3376.5304675947277	3573.9666782566983	3453.4613810074616	3226.905240600434
3265.840030887647	3236.1342509595274	3277.4270101033344	3172.2653627357404	3300.2596372251696	3264.901977370507	3357.269171215205	3204.423165775409	3236.527954292121	3538.4716628581973	3394.7727978357443	3766.023355212845	3208.8791277341043	3233.293726737599	3204.9238409180475	3276.8126087831592	3245.2022327032905	3174.2603691786676	3307.5713570199855	3192.3323107026854	3174.867372559822	3613.389180413761	3223.332862001135	3359.4389377610755	3290.410649570338	3202.7640246970695	3376.527495375559	3573.9369241932386	3453.4613810074616	3226.905240600434
3265.838614777691	3236.1342509595274	3277.4239303297354	3172.2653627357404	3300.2596372251696	3264.901977370507	3357.2670058563845	3204.4065345792014	3236.527954292121	3538.4667538603003	3394.7727978357443	3766.023355212845	3208.8791277341043	3233.293726737599	3204.9238409180475	3276.804699104298	3245.2022327032905	3174.2603691786676	3307.492779711248	3192.3323107026854	3174.867372559822	3613.389180413761	3223.3322428349993	3359.4389377610755	3290.3974690771824	3202.7640246970695	3376.5168649664092	3573.8879978717946	3453.3958303244876	3226.8715159879166
3265.8312691033243	3236.1342509595274	3277.4239303297354	3172.248949141975	3300.2596372251696	3264.883614318696	3357.2670058563845	3204.394412947878	3236.527954292121	3538.4667538603003	3394.7483110076223	3766.023355212845	3208.8791277341043	3233.293726737599	3204.9238409180475	3276.804699104298	3245.1965701026006	3174.2603691786676	3307.492779711248	3192.3323107026854	3174.867372559822	3613.389180413761	3223.3322428349993	3359.4389377610755	3290.386812126313	3202.7640246970695	3376.514639898652	3573.8879978717946	3453.370772591543	3226.8715159879166
3265.8312691033243	3236.1342509595274	3277.4239303297354	3172.248949141975	3300.2596372251696	3264.859386596523	3357.266117919864	3204.394412947878	3236.527954292121	3538.449599663276	3394.7483110076223	3766.023355212845	3208.8791277341043	3233.287939974502	3204.9161034517833	3276.804699104298	3245.1965701026006	3174.2603691786676	3307.456678134767	3192.331518418947	3174.867372559822	3613.389180413761	3223.3322428349993	3359.435825209198	3290.386812126313	3202.7640246970695	3376.50352925649	3573.8565779895957	3453.3291427595686	3226.8715159879166
3265.8312691033243	3236.1342509595274	3277.4239303297354	3172.2422239872158	3300.2596372251696	3264.844562541188	3357.266117919864	3204.394412947878	3236.527659418226	3538.448711797003	3394.7320472512492	3766.023355212845	3208.8791277341043	3233.2859744596117	3204.9161034517833	3276.804699104298	3245.1965701026006	3174.255284846824	3307.3964116998845	3192.330918096831	3174.867372559822	3613.389180413761	3223.3322428349993	3359.4165742951823	3290.386812126313	3202.7640246970695	3376.501020630067	3573.8565779895957	3453.3291427595686	3226.8715159879166
3265.8312691033243	3236.1342509595274	3277.4239303297354	3172.238250221838	3300.2596372251696	3264.8349061367235	3357.2630217853284	3204.393091107425	3236.527659418226	3538.448711797003	3394.6855316740607	3766.023355212845	3208.8791277341043	3233.2859744596117	3204.9161034517833	3276.804699104298	3245.1946500015615	3174.255284846824	3307.3964116998845	3192.3308669783614	3174.867372559822	3613.389180413761	3223.3292806059258	3359.405999675964	3290.386812126313	3202.7640246970695	3376.501020630067	3573.8565779895957	3453.3291427595686	3226.85143782132
3265.8312691033243	3236.1342509595274	3277.423874268139	3172.2212435367965	3300.244946467914	3264.826573166026	3357.2562244159076	3204.380707817931	3236.527659418226	3538.448711797003	3394.6855316740607	3766.023355212845	3208.8747335432245	3233.276526683421	3204.9161034517833	3276.804699104298	3245.1946500015615	3174.255284846824	3307.3964116998845	3192.330705188242	3174.867372559822	3613.389180413761	3223.3292806059258	3359.405999675964	3290.386812126313	3202.7640246970695	3376.486812751209	3573.8565779895957	3453.3291427595686	3226.85143782132
3265.8310563896493	3236.1342509595274	3277.423874268139	3172.2212435367965	3300.233901930841	3264.826573166026	3357.252378793124	3204.380707817931	3236.527659418226	3538.448711797003	3394.6855316740607	3766.0223513237925	3208.8747335432245	3233.276526683421	3204.9161034517833	3276.804699104298	3245.1943314717873	3174.2523642285096	3307.3964116998845	3192.3302703059926	3174.867372559822	3613.389180413761	3223.327167563407	3359.405999675964	3290.3571170848036	3202.7640246970695	3376.486812751209	3573.8565779895957	3453.2577471132995	3226.85143782132
3265.8310563896493	3236.1342509595274	3277.423421699751	3172.2212435367965	3300.233901930841	3264.826573166026	3357.250012912591	3204.3765336904785	3236.527659418226	3538.444125223151	3394.6855316740607	3766.0079064887877	3208.8747335432245	3233.27052908115	3204.912441645629	3276.804699104298	3245.1917102074053	3174.2523642285096	3307.3964116998845	3192.3281752144203	3174.867372559822	3613.389180413761	3223.327167563407	3359.405999675964	3290.351146591188	3202.7640246970695	3376.486812751209	3573.8565779895957	3453.2577471132995	3226.85143782132
3265.8310563896493	3236.1342509595274	3277.423421699751	3172.2086752486452	3300.233901930841	3264.818865378591	3357.245952631519	3204.366972982958	3236.527659418226	3538.444125223151	3394.679593214943	3766.0079064887877	3208.8717379770533	3233.27052908115	3204.912441645629	3276.804699104298	3245.1917102074053	3174.249338397853	3307.3964116998845	3192.327953732483	3174.867372559822	3613.389180413761	3223.327167563407	3359.405999675964	3290.3452644412328	3202.7640246970695	3376.486802867582	3573.8565779895957	3453.2577471132995	3226.85143782132
3265.8310563896493	3236.133606592336	3277.4210165212594	3172.2086752486452	3300.233901930841	3264.818865378591	3357.245952631519	3204.3631955563883	3236.527659418226	3538.4345175356193	3394.679593214943	3765.996471339111	3208.8717379770533	3233.27052908115	3204.912441645629	3276.804699104298	3245.1917102074053	3174.249338397853	3307.3964116998845	3192.3265254252683	3174.867372559822	3613.389180413761	3223.327167563407	3359.4057969094265	3290.3424912709547	3202.7640246970695	3376.4755234290997	3573.8283005063436	3453.2577471132995	3226.85143782132
3265.8310563896493	3236.132215685846	3277.4210165212594	3172.18830650556	3300.233901930841	3264.818865378591	3357.245952631519	3204.357237927991	3236.5275289617275	3538.4345175356193	3394.675918422925	3765.996471339111	3208.8717379770533	3233.258614195884	3204.912441645629	3276.804699104298	3245.1880190268707	3174.249338397853	3307.3964116998845	3192.3264897671793	3174.867372559822	3613.389180413761	3223.32650803642	3359.4023417274857	3290.311612400645	3202.7625414225454	3376.4755234290997	3573.826614557275	3453.1970168735365	3226.85143782132
3265.8310563896493	3236.132215685846	3277.4210165212594	3172.1841557750436	3300.233901930841	3264.8168778769086	3357.245952631519	3204.3532635591346	3236.527017777443	3538.4345175356193	3394.675918422925	3765.9911726443634	3208.8717379770533	3233.258614195884	3204.912441645629	3276.804699104298	3245.186992590634	3174.2474980379143	3307.3964116998845	3192.3254257845474	3174.867372559822	3613.389180413761	3223.3254473829534	3359.4023417274857	3290.307797869331	3202.756910128933	3376.4755234290997	3573.826614557275	3453.0673655166556	3226.829070861749
3265.8310563896493	3236.1308349866067	3277.420582738234	3172.1841557750436	3300.233901930841	3264.8004339451177	3357.2456454801804	3204.3532635591346	3236.5262466922973	3538.4345175356193	3394.675918422925	3765.9911726443634	3208.8717379770533	3233.258614195884	3204.912441645629	3276.804699104298	3245.1017414109106	3174.2474980379143	3307.3718042446185	3192.3254257845474	3174.867372559822	3613.384159860417	3223.3218383008075	3359.4023417274857	3290.2972603117087	3202.756910128933	3376.4755234290997	3573.7956709832406	3453.0187960985495	3226.829070861749
3265.831033050272	3236.12478053823	3277.420582738234	3172.169545295814	3300.233901930841	3264.8004339451177	3357.2456454801804	3204.352441378982	3236.5262466922973	3538.4345175356193	3394.646713339626	3765.9911726443634	3208.870701156731	3233.247222394912	3204.912441645629	3276.804699104298	3245.09798682948	3174.245001059556	3307.3718042446185	3192.3250767178997	3174.867372559822	3613.377766193007	3223.3218383008075	3359.4023417274857	3290.296094122325	3202.756910128933	3376.4674889495595	3573.6895046630025	3452.9918987955616	3226.829070861749
3265.8267045194343	3236.12478053823	3277.420582738234	3172.166990337304	3300.233901930841	3264.8004339451177	3357.2389292621388	3204.34800700679	3236.526109474069	3538.4345175356193	3394.646713339626	3765.9911726443634	3208.870655383882	3233.247222394912	3204.912441645629	3276.804699104298	3245.095893170477	3174.2380595743775	3307.3445174408444	3192.3247140351937	3174.867372559822	3613.377766193007	3223.3218383008075	3359.4023417274857	3290.296094122325	3202.7436287308415	3376.4666722967445	3573.6424645509837	3452.9918987955616	3226.829070861749
3265.8209378845004	3236.1232616397533	3277.4172970715617	3172.165298303873	3300.2202385415217	3264.8004339451177	3357.2385472193737	3204.31995052921	3236.50841697682	3538.4345175356193	3394.6379404226864	3765.9911726443634	3208.868355431635	3233.247222394912	3204.911001145396	3276.804699104298	3245.095893170477	3174.229423103511	3307.3155508093946	3192.3238384554907	3174.867372559822	3613.3455954346427	3223.3218383008075	3359.4023417274857	3290.296094122325	3202.7412886704815	3376.460140810742	3573.6424645509837	3452.986609127743	3226.829070861749
3265.815847213623	3236.1232616397533	3277.412430859338	3172.151570278662	3300.20973809373	3264.8004339451177	3357.234229753463	3204.3084777892473	3236.50841697682	3538.4345175356193	3394.6379404226864	3765.989303437861	3208.868355431635	3233.247222394912	3204.911001145396	3276.804699104298	3245.0909955318475	3174.229423103511	3307.3155508093946	3192.3233398991633	3174.865308073765	3613.3455954346427	3223.3218383008075	3359.4023062389906	3290.296094122325	3202.736601903265	3376.4587708319686	3573.6254106314345	3452.968309301838	3226.829070861749
3265.815847213623	3236.1209330932415	3277.412430859338	3172.1514731716034	3300.20973809373	3264.8004339451177	3357.234229753463	3204.305013265004	3236.50841697682	3538.4345175356193	3394.6379404226864	3765.989303437861	3208.868355431635	3233.23807064649	3204.910308602248	3276.804699104298	3245.0909955318475	3174.229423103511	3307.3155508093946	3192.3233398991633	3174.865308073765	3613.3301271674177	3223.3182604973554	3359.4023062389906	3290.296094122325	3202.7359545562804	3376.4478651262934	3573.6254106314345	3452.9186573260426	3226.828775763102
3265.8140065904913	3236.1209330932415	3277.412430859338	3172.148994816518	3300.19751132096	3264.8004339451177	3357.2327538437216	3204.301642442118	3236.507173254317	3538.4345175356193	3394.6379404226864	3765.9805094420058	3208.868355431635	3233.23807064649	3204.910308602248	3276.804699104298	3245.08855091123	3174.229423103511	3307.3155508093946	3192.3219432736846	3174.865308073765	3613.3301271674177	3223.3108699099735	3359.4023062389906	3290.2941158876333	3202.7359545562804	3376.4478651262934	3573.616366176821	3452.9186573260426	3226.828775763102
3265.810894940768	3236.120245328406	3277.412430859338	3172.14323749427	3300.178736614371	3264.7846294312703	3357.228624979259	3204.300604969197	3236.507173254317	3538.4345175356193	3394.6379404226864	3765.9805094420058	3208.868355431635	3233.237907770998	3204.9004422903913	3276.804699104298	3245.08855091123	3174.2286850673972	3307.3155508093946	3192.3219432736846	3174.865308073765	3613.3301271674177	3223.3108699099735	3359.4023062389906	3290.2941158876333	3202.7352372474506	3376.4478651262934	3573.5537750556346	3452.9186573260426	3226.828775763102
3265.803736085974	3236.1130404010432	3277.412430859338	3172.141102406201	3300.164794432807	3264.7846294312703	3357.228624979259	3204.286005759155	3236.506907884599	3538.4345175356193	3394.6379404226864	3765.9805094420058	3208.868355431635	3233.237907770998	3204.9004422903913	3276.804699104298	3245.0884852905187	3174.2286850673972	3307.3155508093946	3192.321891716717	3174.865308073765	3613.325856680008	3223.3108699099735	3359.4023062389906	3290.2941158876333	3202.7318798111287	3376.4447019830823	3573.5441803660005	3452.9186573260426	3226.825250880156
3265.801387994553	3236.1130404010432	3277.412430859338	3172.141102406201	3300.1532696491245	3264.7846294312703	3357.228624979259	3204.2853109346524	3236.506907884599	3538.4345175356193	3394.6379404226864	3765.977782464639	3208.868355431635	3233.237907770998	3204.9004422903913	3276.804699104298	3245.0860557885517	3174.2286850673972	3307.3076951809157	3192.321825811212	3174.865308073765	3613.306860016137	3223.3108699099735	3359.4023062389906	3290.2941158876333	3202.7318798111287	3376.4447019830823	3573.537469872911	3452.8966291145457	3226.825250880156
3265.801387994553	3236.1099311449325	3277.412430859338	3172.141102406201	3300.1424266144686	3264.7846294312703	3357.228078330251	3204.2786163530423	3236.506907884599	3538.4345175356193	3394.6379404226864	3765.977782464639	3208.8667472650195	3233.237907770998	3204.9004422903913	3276.804699104298	3245.0860557885517	3174.2286850673972	3307.3076951809157	3192.321364678178	3174.865308073765	3613.306860016137	3223.3108699099735	3359.4023062389906	3290.2941158876333	3202.7318798111287	3376.4447019830823	3573.5154795014196	3452.895343590594	3226.820444897651
3265.7966791046565	3236.1099311449325	3277.412430859338	3172.1370335338634	3300.1424266144686	3264.7846294312703	3357.2275314938106	3204.2641177561313	3236.506907884599	3538.4345175356193	3394.6379404226864	3765.971261365268	3208.8667472650195	3233.237907770998	3204.9004422903913	3276.804699104298	3245.0854575237313	3174.2286850673972	3307.304404645173	3192.321061127596	3174.8619357351963	3613.294019148	3223.3108699099735	3359.4023062389906	3290.284072714633	3202.7283556561692	3376.4447019830823	3573.4817440540464	3452.8788170547114	3226.8196040559087
3265.7966791046565	3236.1099311449325	3277.409393932572	3172.135450892725	3300.1424266144686	3264.7846294312703	3357.225257976173	3204.25645602603	3236.506175026959	3538.4345175356193	3394.6379404226864	3765.971261365268	3208.8653310162617	3233.237907770998	3204.9004422903913	3276.804699104298	3245.0854575237313	3174.227485801697	3307.3029517112664	3192.321061127596	3174.8596547854677	3613.289367584655	3223.307818306741	3359.4023062389906	3290.284072714633	3202.7283556561692	3376.4447019830823	3573.4817440540464	3452.863326822374	3226.814598430026
3265.7966791046565	3236.1076198629626	3277.409393932572	3172.1317104841364	3300.1387105111007	3264.781792690338	3357.224246324322	3204.25645602603	3236.5057132243574	3538.4345175356193	3394.6379404226864	3765.971261365268	3208.8653310162617	3233.2329915331566	3204.8970431727007	3276.804699104298	3245.0846890638895	3174.227485801697	3307.2693512209316	3192.320861302307	3174.8596547854677	3613.28197067249	3223.3071736450056	3359.4023062389906	3290.2785455061844	3202.7283556561692	3376.4447019830823	3573.4817440540464	3452.847037246393	3226.814076266279
3265.7966791046565	3236.1076198629626	3277.409393932572	3172.1308109516876	3300.1387105111007	3264.777395920489	3357.2170945386633	3204.25645602603	3236.5057132243574	3538.4345175356193	3394.6379404226864	3765.971261365268	3208.865186033959	3233.2329915331566	3204.8970431727007	3276.804699104298	3245.0844371415637	3174.227485801697	3307.2693512209316	3192.3205787205666	3174.853328123252	3613.28197067249	3223.3064282688006	3359.4023062389906	3290.2785111104504	3202.7283556561692	3376.4447019830823	3573.4817440540464	3452.847037246393	3226.814076266279
3265.795429281382	3236.1076198629626	3277.409393932572	3172.1308109516876	3300.1282854976757	3264.773649885027	3357.2153600955353	3204.25645602603	3236.5056939225788	3538.4345175356193	3394.6379404226864	3765.971261365268	3208.865186033959	3233.2329915331566	3204.8970431727007	3276.798232102438	3245.077344303029	3174.2268664472454	3307.2693512209316	3192.3200570250638	3174.853328123252	3613.278132498208	3223.3064282688006	3359.400285068744	3290.274993277719	3202.7283556561692	3376.4447019830823	3573.4817440540464	3452.8182280019682	3226.793861953957
3265.795429281382	3236.1076198629626	3277.409393932572	3172.1308109516876	3300.1282854976757	3264.7655427451978	3357.2099820015314	3204.25632663889	3236.5055140982513	3538.4345175356193	3394.6379404226864	3765.9676596817317	3208.8644270985505	3233.2329915331566	3204.8970431727007	3276.798048285078	3245.0744616308716	3174.2268664472454	3307.2693512209316	3192.319997220859	3174.853328123252	3613.276453259309	3223.3055387374543	3359.400285068744	3290.257244879873	3202.725218347583	3376.4447019830823	3573.4817440540464	3452.8182280019682	3226.793861953957
3265.795429281382	3236.104588374128	3277.409393932572	3172.1308109516876	3300.1269701288884	3264.7655427451978	3357.207382794592	3204.2539077143583	3236.5055140982513	3538.4345175356193	3394.6379404226864	3765.9665972382763	3208.8644270985505	3233.232411935546	3204.8970431727007	3276.7947945182714	3245.0744616308716	3174.2268664472454	3307.2693512209316	3192.319647653826	3174.853328123252	3613.263302958018	3223.3055387374543	3359.400285068744	3290.256296172358	3202.725218347583	3376.4447019830823	3573.4817440540464	3452.8182280019682	3226.793572165584
3265.795429281382	3236.1012485672977	3277.408740991589	3172.1308109516876	3300.1269701288884	3264.7655427451978	3357.207062329	3204.2529267191667	3236.505483697054	3538.4345175356193	3394.6379404226864	3765.9630578160477	3208.86219820304	3233.232411935546	3204.8970431727007	3276.7947945182714	3245.073648498367	3174.2253180069306	3307.263234268231	3192.3193621025066	3174.853328123252	3613.2531129969684	3223.3055387374543	3359.400285068744	3290.256296172358	3202.725218347583	3376.4447019830823	3573.4817440540464	3452.8182280019682	3226.793572165584
3265.795429281382	3236.1012485672977	3277.408522030775	3172.129041185751	3300.1269701288884	3264.7655427451978	3357.205731064582	3204.248513285531	3236.504381507205	3538.4345175356193	3394.6379404226864	3765.9630578160477	3208.86219820304	3233.232411935546	3204.8970431727007	3276.7933485705107	3245.072098828959	3174.2253180069306	3307.263234268231	3192.319088164686	3174.853328123252	3613.2531129969684	3223.3055387374543	3359.3950708382645	3290.256296172358	3202.725218347583	3376.4447019830823	3573.4817440540464	3452.7976606377542	3226.793572165584
3265.795429281382	3236.1009238418474	3277.4067912020764	3172.1238041873503	3300.1269701288884	3264.7655427451978	3357.2039187727396	3204.2459323462535	3236.504381507205	3538.4345175356193	3394.6379404226864	3765.955848723106	3208.86219820304	3233.232411935546	3204.8970431727007	3276.7923050456225	3245.072098828959	3174.2253180069306	3307.263234268231	3192.318835525294	3174.853178579018	3613.2525855317804	3223.3055387374543	3359.3950708382645	3290.252288843987	3202.725218347583	3376.4447019830823	3573.4817440540464	3452.7976606377542	3226.793572165584
3265.795429281382	3236.1009238418474	3277.4053740871036	3172.1238041873503	3300.1269701288884	3264.764526140151	3357.201525669929	3204.242254737233	3236.5036311772	3538.432930619161	3394.6379404226864	3765.955848723106	3208.8607742953945	3233.232411935546	3204.8970431727007	3276.7923050456225	3245.071336629032	3174.2244700864403	3307.263234268231	3192.3187210790975	3174.85308809834	3613.2328853401373	3223.3055387374543	3359.3950708382645	3290.252288843987	3202.725218347583	3376.4447019830823	3573.4817440540464	3452.7976606377542	3226.7908810386134
3265.795429281382	3236.1009238418474	3277.401362526248	3172.1238041873503	3300.1269701288884	3264.7620163689003	3357.201525669929	3204.242254737233	3236.5036311772	3538.432930619161	3394.6379404226864	3765.9549683766672	3208.8604606700724	3233.232411935546	3204.894909369983	3276.7923050456225	3245.071130625042	3174.2227641500954	3307.263234268231	3192.318638572782	3174.85308809834	3613.2328853401373	3223.3054199602047	3359.3932825271554	3290.2522553460567	3202.7223901911175	3376.4447019830823	3573.4817440540464	3452.7976606377542	3226.7908810386134
3265.7937036376798	3236.100548837167	3277.395948019668	3172.1238041873503	3300.1269701288884	3264.758685287227	3357.2012583602113	3204.242254737233	3236.503224032382	3538.4244533797373	3394.6325225659557	3765.9549683766672	3208.8604606700724	3233.232411935546	3204.894909369983	3276.7914665988674	3245.0709016169967	3174.2227641500954	3307.263234268231	3192.3183294955843	3174.85308809834	3613.2328853401373	3223.305340969153	3359.3901631282356	3290.250000631551	3202.7223901911175	3376.442720740217	3573.4817440540464	3452.7913634309098	3226.7901040654856
3265.7937036376798	3236.099350967483	3277.395948019668	3172.1238041873503	3300.1269701288884	3264.75856045564	3357.19750537554	3204.242254737233	3236.5026942096906	3538.4244533797373	3394.623310291531	3765.9549683766672	3208.859130011743	3233.232411935546	3204.894909369983	3276.7902021261384	3245.0693388731843	3174.2221599400846	3307.263234268231	3192.318312888893	3174.85308809834	3613.2296344008137	3223.3038431875043	3359.3901631282356	3290.250000631551	3202.7223901911175	3376.439860188634	3573.4817440540464	3452.778829927185	3226.7901040654856
3265.7937036376798	3236.099350967483	3277.394709161714	3172.1238041873503	3300.1269701288884	3264.7554729778776	3357.196263888347	3204.2396805739104	3236.502412095886	3538.4244533797373	3394.6216300063916	3765.950640124982	3208.859130011743	3233.232411935546	3204.894909369983	3276.7874635193302	3245.0679953737413	3174.2211848695897	3307.263234268231	3192.31810725696	3174.85308809834	3613.2296344008137	3223.3024137107977	3359.3899032606964	3290.250000631551	3202.7223901911175	3376.439860188634	3573.474459227616	3452.778829927185	3226.7901040654856
3265.793687308633	3236.098729866242	3277.3921185106956	3172.1238041873503	3300.12276161968	3264.753746200064	3357.1956823400637	3204.22395960065	3236.5020766121393	3538.4244533797373	3394.6216300063916	3765.9455387171824	3208.8578290375026	3233.232411935546	3204.894909369983	3276.786029624189	3245.0677264937835	3174.219758428209	3307.2622086318165	3192.31799189754	3174.8518140263145	3613.224349359979	3223.3024137107977	3359.386559689229	3290.250000631551	3202.7223901911175	3376.439860188634	3573.474459227616	3452.778829927185	3226.7901040654856
3265.793687308633	3236.0973407041456	3277.3897078542777	3172.1233886935743	3300.1208928344236	3264.7515853664827	3357.1956823400637	3204.2193078255727	3236.5020257151514	3538.4244533797373	3394.6216300063916	3765.9455387171824	3208.8578290375026	3233.232258477422	3204.894909369983	3276.786029624189	3245.0673613778163	3174.2169654365375	3307.254309896225	3192.3179544817995	3174.8503051359753	3613.2158734103177	3223.3014392260848	3359.386333428884	3290.250000631551	3202.7206853671632	3376.4384535095896	3573.474459227616	3452.778829927185	3226.7867486224204
3265.793687308633	3236.097031446264	3277.389379573904	3172.122892222444	3300.1208928344236	3264.7507662173057	3357.195521990677	3204.218086107875	3236.5010927630087	3538.4244533797373	3394.6216300063916	3765.9455387171824	3208.855913442957	3233.232258477422	3204.894909369983	3276.7838507664537	3245.0673613778163	3174.2169654365375	3307.251778282355	3192.3178405006843	3174.848576953372	3613.206542076344	3223.3014392260848	3359.3834448658827	3290.2498047013964	3202.7206853671632	3376.4348634397275	3573.474459227616	3452.776755819956	3226.7865305536097
3265.793687308633	3236.097031446264	3277.3890443400032	3172.122892222444	3300.1208928344236	3264.7507662173057	3357.194481873164	3204.217519776422	3236.5010927630087	3538.422697339779	3394.6216300063916	3765.9413064967266	3208.855913442957	3233.232258477422	3204.894909369983	3276.783097079157	3245.0669154852612	3174.2169654365375	3307.2461329917664	3192.3178405006843	3174.848576953372	3613.197170731897	3223.3014392260848	3359.381713167638	3290.2498047013964	3202.7206853671632	3376.4348634397275	3573.474459227616	3452.760223221192	3226.7863302322526
3265.793219367703	3236.097031446264	3277.3887296905987	3172.122197702328	3300.1208928344236	3264.750470218908	3357.193557827294	3204.217039855556	3236.5005985526227	3538.4172292093253	3394.6216300063916	3765.9398798573484	3208.855913442957	3233.232258477422	3204.894909369983	3276.7782745532104	3245.0669154852612	3174.2169654365375	3307.24094865594	3192.317783567866	3174.848576953372	3613.1956553885166	3223.3014392260848	3359.3779333794846	3290.2498047013964	3202.720471641715	3376.4348634397275	3573.474459227616	3452.7500317314625	3226.7830804008063
3265.7930969885524	3236.097031446264	3277.3887296905987	3172.114312183177	3300.1208928344236	3264.7495946525387	3357.1930527166796	3204.216500849046	3236.5005985526227	3538.4172292093253	3394.618393158363	3765.9398798573484	3208.855913442957	3233.231073740073	3204.894867896862	3276.778188321419	3245.0669154852612	3174.2169654365375	3307.2331202529463	3192.317681198305	3174.848576953372	3613.1956553885166	3223.3014392260848	3359.3779333794846	3290.2498047013964	3202.720471641715	3376.4348634397275	3573.474459227616	3452.747614136463	3226.778783151835
3265.7921918559105	3236.096893618854	3277.3873987780694	3172.114312183177	3300.1208928344236	3264.7485216494047	3357.192557496393	3204.2151061076124	3236.500429712647	3538.4172292093253	3394.601980754107	3765.9398798573484	3208.855913442957	3233.224619842366	3204.894867896862	3276.775006956281	3245.066850090822	3174.216086830294	3307.2300740684523	3192.3175198129593	3174.848576953372	3613.194611160625	3223.3007488454095	3359.3779333794846	3290.2498047013964	3202.720471641715	3376.4348634397275	3573.474459227616	3452.7458177081794	3226.776132473098
3265.7921918559105	3236.096717903688	3277.385636380863	3172.1131934782425	3300.1196134719676	3264.7477209296526	3357.1920017467355	3204.2134798455922	3236.5002447821435	3538.4172292093253	3394.601980754107	3765.9398798573484	3208.855913442957	3233.2223727841556	3204.894867896862	3276.774767069834	3245.066606472035	3174.2157915510497	3307.2279665932338	3192.3175195047006	3174.847864010419	3613.194611160625	3223.3007488454095	3359.3779333794846	3290.2467052811453	3202.720471641715	3376.433492280567	3573.471364616793	3452.740183281044	3226.774376920634
3265.7921918559105	3236.096717903688	3277.385636380863	3172.1131557681256	3300.1196134719676	3264.7449301809465	3357.1919404292503	3204.2128890074314	3236.500218194152	3538.415061078696	3394.5984851579965	3765.9398798573484	3208.8554053991725	3233.221727064788	3204.8947801675927	3276.7724393927124	3245.065920568659	3174.2134770883836	3307.2279665932338	3192.3174470456893	3174.847576818315	3613.194611160625	3223.3007488454095	3359.3779333794846	3290.2442486237146	3202.7194638591363	3376.4326653864337	3573.4655916109195	3452.740183281044	3226.774376920634
3265.7921918559105	3236.0962726258613	3277.385636380863	3172.1131557681256	3300.1196134719676	3264.7449301809465	3357.1915536507613	3204.21241511432	3236.500218194152	3538.4146375802043	3394.594629350288	3765.939000822297	3208.8554053991725	3233.217589109022	3204.894698124459	3276.7724393927124	3245.065920568659	3174.212792233147	3307.2263678799536	3192.3173996395826	3174.847576818315	3613.192867628627	3223.300658182725	3359.377082842896	3290.2442486237146	3202.7194638591363	3376.4316952652557	3573.4620811541035	3452.740183281044	3226.773538567202
3265.7921918559105	3236.095097577127	3277.3855077916364	3172.111176927539	3300.117798781755	3264.7447096932383	3357.1908736716427	3204.2123061541365	3236.4999970463714	3538.413929634557	3394.5875966311155	3765.938512290098	3208.8554053991725	3233.217469882832	3204.894698124459	3276.7724393927124	3245.0657217312296	3174.2124504235408	3307.2263678799536	3192.317385362735	3174.847255894707	3613.19254132664	3223.2998321112686	3359.3766948334937	3290.2428323655627	3202.7194228698454	3376.429170725633	3573.4588094954893	3452.740183281044	3226.7724318847527
3265.7921918559105	3236.095097577127	3277.3854838373354	3172.1089520317723	3300.117798781755	3264.7447096932383	3357.1908499119586	3204.2114673043206	3236.499913476596	3538.410853900151	3394.5875966311155	3765.9370717662023	3208.855092760719	3233.2173412889715	3204.894401676005	3276.7724393927124	3245.065231029128	3174.2124504235408	3307.2263678799536	3192.31732746137	3174.847255894707	3613.19254132664	3223.2990572514805	3359.3750262297654	3290.2428323655627	3202.7189629106206	3376.428404495412	3573.4588094954893	3452.740183281044	3226.7712327492372
3265.7921542762992	3236.0950371850377	3277.3839386916943	3172.1072826494933	3300.117798781755	3264.7447096932383	3357.190671436153	3204.2102383133843	3236.499666011367	3538.4096759479344	3394.581633984462	3765.9370717662023	3208.854606811444	3233.2173412889715	3204.892528040037	3276.771758199845	3245.0650573621874	3174.2113374537075	3307.2263678799536	3192.317321526616	3174.847255894707	3613.191095876994	3223.298864355407	3359.374602090169	3290.2428323655627	3202.7189629106206	3376.4274518999314	3573.4588094954893	3452.7381383880197	3226.770801896024
3265.7915687543473	3236.0949986501873	3277.382102101938	3172.1048458144433	3300.117798781755	3264.7447096932383	3357.190671436153	3204.210024335584	3236.4995687937903	3538.4096759479344	3394.581633984462	3765.9370717662023	3208.854606811444	3233.2173412889715	3204.892528040037	3276.770696106596	3245.0647657964205	3174.2103504814813	3307.2263678799536	3192.3172567782067	3174.847211503936	3613.1875694841733	3223.298864355407	3359.374602090169	3290.2428323655627	3202.7189629106206	3376.4274518999314	3573.4588094954893	3452.732729516255	3226.770801896024
3265.7915687543473	3236.094912898221	3277.382102101938	3172.1039671791013	3300.117798781755	3264.744490396498	3357.190671436153	3204.2097681109763	3236.499242297697	3538.4096759479344	3394.581633984462	3765.9369024881134	3208.854452164436	3233.2167126622617	3204.892528040037	3276.7702045074284	3245.0647657964205	3174.209461885962	3307.223465580996	3192.3172101593805	3174.8461750703514	3613.1875694841733	3223.298864355407	3359.374602090169	3290.2427049841717	3202.7189629106206	3376.4268529973133	3573.4566539372227	3452.731776757586	3226.7704894218828
3265.7915687543473	3236.094912898221	3277.382102101938	3172.103787860106	3300.115923572148	3264.744490396498	3357.190671436153	3204.2094951432737	3236.49921188973	3538.4090199227476	3394.581633984462	3765.936132686089	3208.8539624638884	3233.216682937394	3204.8923454294218	3276.7702045074284	3245.0647621672447	3174.209461885962	3307.223465580996	3192.3171994877375	3174.8461750703514	3613.1863335962576	3223.298759441382	3359.374602090169	3290.2427049841717	3202.7189629106206	3376.426042560446	3573.4566539372227	3452.73149116928	3226.770160176052
3265.7915533055966	3236.094663068055	3277.382102101938	3172.1027529141074	3300.115923572148	3264.744490396498	3357.190671436153	3204.209310811165	3236.499157415449	3538.4090199227476	3394.581633984462	3765.9350216638804	3208.853755984317	3233.216682937394	3204.8923454294218	3276.7702045074284	3245.0646561532085	3174.209461885962	3307.223465580996	3192.3171829491725	3174.8461750703514	3613.185320293823	3223.2986782989733	3359.3744740967177	3290.2427049841717	3202.718633135639	3376.426042560446	3573.4566539372227	3452.7304773190463	3226.768194803873
3265.7915533055966	3236.094431340841	3277.381752844154	3172.1013251692457	3300.1148513968747	3264.7436759996062	3357.190671436153	3204.209265049674	3236.4990745707287	3538.4090199227476	3394.5809970752107	3765.9344502471267	3208.853098773158	3233.216382525745	3204.8923454294218	3276.7702045074284	3245.0645461956487	3174.2093152956604	3307.2228552777237	3192.3171665543136	3174.84536977755	3613.185320293823	3223.2986782989733	3359.3744740967177	3290.2427049841717	3202.7183975384305	3376.426042560446	3573.4566539372227	3452.726456567561	3226.7677525253052
3265.791452479156	3236.094431340841	3277.381491573433	3172.100884038348	3300.1138076346397	3264.7436759996062	3357.1900969640024	3204.2088862530554	3236.498983923062	3538.408087735798	3394.577247403022	3765.9344502471267	3208.8529864237667	3233.216382525745	3204.8918796265284	3276.7702045074284	3245.0645404791467	3174.2088462134525	3307.2228552777237	3192.3171377355125	3174.84536977755	3613.1848071128998	3223.2986782989733	3359.3744327191016	3290.2427049841717	3202.7183975384305	3376.426042560446	3573.456489095337	3452.726456567561	3226.766119303186
3265.7913101371605	3236.094431340841	3277.38080309289	3172.0999889977606	3300.1138076346397	3264.7436759996062	3357.189810332083	3204.2085210289624	3236.498959237296	3538.408087735798	3394.577247403022	3765.9340035922946	3208.8529864237667	3233.2162928193743	3204.8917845554506	3276.7698582042867	3245.064343459249	3174.208188060511	3307.2227498062466	3192.3171371678877	3174.8452177508066	3613.1828752367446	3223.2986782989733	3359.373975059208	3290.2423205351797	3202.7182118626824	3376.426042560446	3573.454543203578	3452.726456567561	3226.766119303186
3265.7912485795096	3236.0943995943617	3277.380798224365	3172.099311450311	3300.1138076346397	3264.7436759996062	3357.189810332083	3204.2084370646817	3236.4989368417146	3538.408087735798	3394.5767764585744	3765.933753254287	3208.852858616543	3233.2160657044915	3204.8917845554506	3276.769438679346	3245.064343459249	3174.2080432374814	3307.222369219279	3192.317114012877	3174.8452177508066	3613.1828752367446	3223.298550610992	3359.373975059208	3290.242148325493	3202.718184874535	3376.426042560446	3573.4544451047223	3452.7257314138783	3226.766119303186
3265.791238447401	3236.0943995943617	3277.3806525991567	3172.099146559588	3300.1136427793604	3264.743541582242	3357.189606664797	3204.208239440156	3236.498918952977	3538.408087735798	3394.575664592963	3765.933599514212	3208.852858616543	3233.215675866829	3204.8917845554506	3276.7693755242285	3245.064341935851	3174.2080432374814	3307.221930408735	3192.3171127217242	3174.845152719709	3613.1828752367446	3223.2984361771514	3359.3739611169294	3290.2417832276788	3202.718144813175	3376.426042560446	3573.452978231076	3452.7244137147686	3226.765969976946
3265.791238447401	3236.094329238097	3277.38038468368	3172.099146559588	3300.1130978444135	3264.743416208626	3357.1895240459526	3204.2080613648554	3236.498918952977	3538.408087735798	3394.5749612167097	3765.9332440854787	3208.8528267634756	3233.2156317000063	3204.8917826217594	3276.7692576213994	3245.064329144283	3174.2080371793086	3307.221479037289	3192.317083964925	3174.8449000815135	3613.1828752367446	3223.2984361771514	3359.3738769714364	3290.2414450920096	3202.718144813175	3376.425996065578	3573.452295281634	3452.724308105581	3226.765659595647
3265.7912128083535	3236.0942197890695	3277.38038468368	3172.0987994142233	3300.1130978444135	3264.743416208626	3357.189433134043	3204.207937466898	3236.498914124585	3538.4080854845215	3394.5737932154398	3765.933236269386	3208.8528267634756	3233.215464657512	3204.8917826217594	3276.769216160486	3245.0643152288626	3174.2078033454864	3307.2213169489974	3192.3170734229884	3174.844827300758	3613.1828752367446	3223.298375547444	3359.373705730271	3290.2411685406546	3202.7178402887575	3376.4258129966797	3573.452295281634	3452.722061912471	3226.765574376519
3265.791199951081	3236.094173424263	3277.38038468368	3172.0985761034995	3300.112950203564	3264.7433702715803	3357.189433134043	3204.2079119038	3236.498899313245	3538.4078511226453	3394.5737932154398	3765.933236269386	3208.8527248978503	3233.215413150583	3204.891523260436	3276.769158839027	3245.064300273931	3174.2076225680944	3307.2212020459974	3192.3170734229884	3174.844681039985	3613.1827517890674	3223.2983471227158	3359.373687014494	3290.2411374014023	3202.7177441322747	3376.4258025643803	3573.4521370889183	3452.7219748608995	3226.7650665423325
3265.7911932620327	3236.0940701808795	3277.380332613364	3172.098358387886	3300.1126990512057	3264.7433702715803	3357.189428252746	3204.2078518991457	3236.4988854006942	3538.4078511226453	3394.5734982396375	3765.933236269386	3208.8527248978503	3233.2153293652964	3204.891438314587	3276.769076650764	3245.064272831216	3174.2076097148506	3307.2212020459974	3192.3170734229884	3174.8446172551608	3613.1827517890674	3223.2983471227158	3359.373538358318	3290.2411374014023	3202.7177222198725	3376.4257636577486	3573.451939280425	3452.7215960294293	3226.7650665423325
3265.791150413611	3236.0940038516305	3277.380255580403	3172.098174577778	3300.1126931907725	3264.743336223408	3357.1894124857245	3204.2078307307765	3236.4988812362753	3538.4078511226453	3394.5731368201677	3765.933236269386	3208.8527248978503	3233.215286989002	3204.8914258244786	3276.768984308613	3245.064272831216	3174.207500764018	3307.22097101652	3192.317072973022	3174.844565833934	3613.1827517890674	3223.2983471227158	3359.373437631261	3290.2409759043935	3202.7177222198725	3376.4257157191323	3573.45183589083	3452.7215960294293	3226.7650634176493
3265.791142027396	3236.093987181027	3277.38024845461	3172.098129704544	3300.112592685157	3264.743322937973	3357.1894063786553	3204.207819641542	3236.4988812362753	3538.407801797535	3394.5730316334225	3765.93317134894	3208.8527248978503	3233.2152707747887	3204.891409022308	3276.768938716798	3245.06426573625	3174.2074873582856	3307.2207402139675	3192.3170726303415	3174.8444617171394	3613.182748768409	3223.2983318861166	3359.3733112740897	3290.2409213959463	3202.7177222198725	3376.4256686904373	3573.4517322813795	3452.721217995245	3226.7649782535455
3265.791116722966	3236.093979954473	3277.38024845461	3172.098102242333	3300.112563076191	3264.743322937973	3357.189402521849	3204.2077983632817	3236.4988805548774	3538.4077597629057	3394.5730001825027	3765.9331671772616	3208.8527224609966	3233.2152707747887	3204.8913560941855	3276.7689202395463	3245.064259391991	3174.207463801609	3307.2206731102665	3192.3170723194826	3174.844437323197	3613.182748768409	3223.298328140305	3359.3732473854716	3290.240814423427	3202.7177178664556	3376.425624961759	3573.4516162040654	3452.72093831097	3226.7649200548954
