# Supplementary material for: An improved FOX optimization algorithm using adaptive exploration and exploitation for global optimization
Source: PLoS One. 2025 Sep 18;20(9):e0331965. doi: 10.1371/journal.pone.0331965 (PMC12445531; doi:10.1371/journal.pone.0331965)
Supplement: S2 File — This compressed file contains all the results of the conducted experiments. Each main directory within the archive includes three subdirectories: Analysis, best_fit, and convergence. The best_fit and convergence folders contain the raw experimental data obtained from 30 independent runs. The Analysis folder includes tables and figures derived from these raw results. These files can be used to reproduce and further analyze the results presented in the manuscript. (ZIP) [file pone.0331965.s002.zip › cec2017/convergence/IFOX/C17F27.csv]

trial_1	trial_2	trial_3	trial_4	trial_5	trial_6	trial_7	trial_8	trial_9	trial_10	trial_11	trial_12	trial_13	trial_14	trial_15	trial_16	trial_17	trial_18	trial_19	trial_20	trial_21	trial_22	trial_23	trial_24	trial_25	trial_26	trial_27	trial_28	trial_29	trial_30
10636.102188312672	13317.420625038087	12940.80372886568	13319.702747819158	10075.89972884928	13031.861398422332	15080.547702209291	10826.421199785596	15264.544512181383	10309.954535990502	12041.501718303454	19796.446223876286	21548.45854646836	17950.898672529544	11242.773433498875	15745.846020770003	13103.15350845953	12906.804300164844	12169.062109533463	10579.63494200685	10755.000155646718	11162.991946215627	16931.97113645655	14171.115648615123	14620.434994563611	8799.097932571318	14430.881248521835	13060.45586835491	8810.130801658946	9006.21828096568
9950.863781857784	12657.359146001745	12636.491458930013	12748.339311230115	9301.71331414004	11716.886650293369	14256.360362123516	10565.461678371586	11141.793338295338	9125.943470447279	11610.46529524912	14261.947815586778	16842.114807967897	17488.95681518851	10683.484373383522	15244.381471228007	8112.367330916269	12457.360421635818	11921.839953212479	9487.858299990705	10319.188529200208	10754.72900820744	13094.65445728871	13557.47109462326	13518.951110663449	8598.405741835242	12031.735116336466	12668.739015436098	8502.125696526035	8691.584933167433
9506.566386579598	12429.493453863926	11910.496656191006	11014.013910741876	8919.55009483726	11030.110257270913	13846.263458673944	9983.168998156216	10161.349789862663	8487.335420648757	9590.571709335825	13633.971920807657	15773.745649915398	14623.518055794855	9615.039074958859	14688.85721212381	7767.551649846375	11729.205722602017	11339.801419833817	9216.201969027543	10068.652478923987	9935.212912787094	10968.584290022563	12956.616593582947	12544.43056030422	8455.780064525381	11189.480005465955	12237.68469788948	8145.712921327239	7760.096040272467
9239.334625325428	10503.735906461661	11117.824574424818	9873.228065289562	8597.540692085176	10606.453218741124	13049.29574963416	9253.90073663204	9601.56417606168	7969.9908409204345	9293.216163058853	12509.13113219671	12939.18781567085	12997.894502074842	9115.93788899852	14527.141311884581	7147.0013981447255	11474.188900358338	9101.04884766775	8927.856450738767	9476.304533716842	9351.527596204938	10412.030060619254	12332.166921995704	11934.481202656863	8285.9188183747	10731.011924053499	11762.579616273864	7638.165050228182	7651.654976066716
9011.198349906701	9813.977714914628	10630.75391239003	9566.820829850567	8160.678088333274	10072.205542321706	12423.882310642737	8267.907931082158	8967.178184865414	7694.802908012258	8527.551755703926	12009.08462804984	12325.795117420632	12394.18373143088	8778.417519775681	13800.279172786582	6503.149205389907	11066.62108914064	8621.694323047972	8442.555044711917	8851.882497162962	8854.73510778567	9988.258401060386	11770.606494070671	10793.092170191843	8144.896623786104	10274.349096929485	11465.625059356564	7271.4228219845245	7468.533288855646
8487.257368238044	9317.487922327999	10068.725790615146	9226.338726616628	8006.203898199848	9223.231481858384	12266.916982370196	8108.716130532774	8465.992263459557	7401.912648081746	7855.554045731678	11242.867996799234	10920.361073550679	11864.398639841136	8528.020577862406	13333.806458029349	6003.4088385816885	10091.200554433959	8355.859328168899	7861.623708981099	8335.832748683104	8111.557469148567	9575.506213171331	11001.156047953795	9468.73580778201	7693.632879254659	9452.10936777194	11201.278613651697	6915.717051516569	7130.789128099208
8314.854989958127	8765.396133058759	9580.146287617425	8970.69901874235	7872.078723976666	9054.09209638523	11759.954579268517	7866.972045182648	7787.149303668038	6963.407583704195	7563.907116010792	10554.433005881494	10022.611096894769	11176.505566750671	8238.319087951877	12652.127053060614	5804.9457463630315	9181.673239118853	7805.732799762127	7733.995018514731	7880.293800721666	7867.324793802516	9196.159885190307	10622.99857539649	8663.648142202997	7416.077001241987	8472.168762099434	10908.732742242633	6742.201815173676	6922.391056992001
8013.305722954116	8204.67187242913	9337.954423188528	8491.936160398003	7289.866545070462	8857.054981371786	11367.997078099645	7732.538078016156	7510.427719552967	6724.969110842668	7332.842742992523	10032.80343533331	9788.729479054306	9689.953331824352	7843.65906037702	12415.594176621145	5574.263400512109	8755.421974141882	7555.064305859627	7474.269022416353	7425.113204596803	7596.789155057268	8865.410866969072	10103.791419313207	8241.833991103722	7225.92948560296	7984.182122580352	10501.493866856428	6518.953431884898	6803.054504034311
7809.514358602035	7988.250530756962	8395.658909852915	8345.878722897327	7077.850449996842	8507.796433769501	11070.878087282088	7479.068064620807	7097.03841444781	6520.617554258893	7183.9784421717	9666.588200690809	9408.610792954647	9106.842143396862	7553.459615176822	12083.512731530136	5358.0367825586345	8257.694818602027	7356.450180040097	7297.612631415923	7211.699529622944	6820.487335228948	7424.448810901468	9315.175777753877	8114.519746642979	7043.333154579002	7601.340279653354	9993.580556808742	6341.4855096481215	6446.917564057967
7632.040407597232	7690.126749016692	7782.74310916823	7988.561179064603	6972.8860232860225	8299.232961843943	10720.159452573287	7391.369661335238	6584.2386378511	6345.92297679554	6112.708327638452	9378.188877643499	9110.247543083424	8792.637984392042	7114.875095361545	11668.1504414982	5166.6418727644705	8030.118801725979	6250.016452282961	7097.166712125387	6448.551480585613	6629.754115098871	7187.004836448291	8497.417913374065	7555.5588735519195	6919.767764348065	7281.788865164458	8802.817883427555	6239.7141064176885	6355.353951950392
7485.994725432571	7311.803555054589	7206.861987486053	7719.558900837694	6532.07229138384	7992.853395194803	10560.342406613574	7211.555318018349	6441.592853968999	6197.658542555024	5955.491842166633	8927.934669236525	8847.04926379506	8517.212241847941	6725.243420283749	11396.46256383096	5076.949580336939	7870.279954887182	6113.270679006156	6985.279150309191	6044.790543555007	6481.161006584864	6517.059167650352	8037.017568098838	7413.583632489244	6667.00362633841	6905.477415352498	8211.700878907155	6068.918870993835	6208.14488984279
7254.493826700236	6962.451684670774	6623.53006078794	7403.103597676515	6442.861612702458	7558.315580355006	10024.147307940668	7028.703236949928	6179.454814732995	6087.946741859039	5863.054475702207	8443.928336749621	8504.887290538623	7876.833024890773	6252.397429834582	10788.808976416607	4997.420573959736	7584.3872283665905	5944.725819710104	6768.883544638307	5938.028521882703	5986.324834787776	6216.557108565163	7255.165979800455	7146.815343438021	6532.689634529448	6660.898738391501	8006.991230975829	5850.888193882922	6084.214872646382
6831.393366094294	6841.3055280284125	6448.852340953672	7278.096391714373	6281.286990858743	7268.515812056032	9621.429553090122	6868.477473403335	5748.661132963596	5658.38982925102	5741.687095188402	8162.979710989468	8204.053236123844	7361.699833645796	6041.702535627146	10020.207143917993	4918.857556027607	6992.729461264395	5733.890829313854	6543.947202667961	5428.354841111285	5691.829698274649	5704.753267827338	7011.559028968168	6635.412780257428	6240.609454909122	6424.6624560241335	7284.7610864057815	5628.977454599677	5980.473751035991
6684.090918224658	6276.898741061199	6084.322636760842	7082.9588321956435	6105.376024472436	6886.442954062123	9388.434011126714	6353.1923870665905	5536.349776052802	5504.984456528902	5624.100476731192	7760.456001667956	7777.222058594409	7099.625078394688	5835.945614151382	9622.97541454961	4738.7145329583545	6725.644273098886	5588.744394215473	6421.515851910201	5244.834443328601	5550.87562961909	5304.632680157245	5494.63576312708	6389.903915106837	6071.93923794474	6103.563044944645	7158.7181380526345	5458.78299440927	5850.215131708556
6346.332849426261	6208.528833350165	5816.581826787728	6929.250628843067	5809.083620857249	6714.964220657665	9131.238349605066	5996.137928732459	5391.336858054699	5298.8005881377085	5541.251051958923	7423.869296252312	7486.560605457871	6821.143768896446	5663.837851103544	9340.399067100921	4589.0064541442625	6218.128391287046	5506.07262617038	6221.200080359253	5023.648423109356	5344.927428574632	5156.574214235065	5292.787804183739	6004.4473930328695	5888.68396714994	6003.375356560819	6819.569298279122	5349.437105699333	5446.801710069021
6164.747189954854	5864.418106978075	5700.6823756045	6543.913531973127	5715.497884351758	6505.120851382151	8971.69565999811	5924.449551910261	5276.554137245725	5229.3008046287	5469.249665405325	7197.830952435339	7351.261446555495	6603.534547759871	5519.439116482567	8892.66646958252	4390.442430487254	5948.426462395626	5355.021598809579	6075.615040449845	4905.3696942535535	5230.149678309831	5036.88764643861	5121.374530172228	5824.920015232288	5675.616784836906	5773.260165702061	6645.543841083427	5230.722617601158	5386.548386927805
5882.4350667695035	5773.343738919768	5428.494907811568	6375.10171461151	5569.77008482195	6379.4978655432315	8623.532270970076	5776.026004963473	5118.493251326445	5138.769213474728	5350.760142442772	6968.825297440575	7233.452063289955	6479.562959026769	5402.277403172084	8692.415148608146	4302.249208664388	5855.783481249733	5237.948626123848	5929.52096120096	4842.330441564823	4910.878410908183	4913.9751041813915	5028.530454585576	5650.236323697267	5497.55454361591	5581.21767753975	6504.701808607233	5087.870075457051	5269.151449967578
5795.044606358399	5672.691978232822	5119.43325737391	6107.307858501633	5489.026437564573	6005.270279754481	8343.002853461421	5672.776642484937	4965.446081709666	5038.952740014445	5275.277206099092	6754.913426688167	6781.246920741858	6276.637751532966	4954.595870377299	8226.8647687232	4202.485612462458	5729.698017579512	5093.401274055731	5788.14421788819	4769.411734129992	4764.702154469091	4604.287061373852	4946.428791631079	5397.428109768271	5357.599654656084	5433.054068395186	6359.6258346506675	4746.652685607775	5189.801461996119
5702.965732937009	5621.233060630875	4871.871367236561	5892.512229369987	5392.584392294104	5687.607463014026	8006.634873283752	5577.204214579868	4843.588371204432	4966.087153779717	5211.187895701496	6523.214243367769	6620.866080187543	5951.91081904975	4805.14500564857	8053.196993408565	4059.0944743494874	5455.530154424827	4955.21647857296	5617.729289133378	4659.044805859785	4713.547121760432	4497.108552337775	4876.5921312507435	5309.946082591256	5293.066525332642	5082.588660362075	6198.768423740952	4621.928246274717	5120.939180324647
5615.300099142542	5354.096656097464	4763.124796848977	5772.756458859576	5326.576371809115	5507.368261448077	7553.478745746336	5495.324766752839	4756.223947754324	4845.9176370633495	5047.835260698001	6385.132124621248	6508.571872576844	5786.910795926158	4686.031897804867	7917.987344663033	3998.376963316043	5291.04746052661	4846.139575643423	5497.386625185111	4508.83024170607	4516.800121667192	4340.185763358054	4805.79245807667	5181.495624249968	5086.351123192281	4953.04937829954	6037.961128353629	4558.505412058039	4941.162678087734
5455.676835140401	5239.745627614913	4689.741678623518	5688.351281365034	5229.96158023183	5328.081127701798	7382.906413219771	5445.350240171044	4685.121431364079	4752.249805611547	4973.192961709541	6258.0079452834	6407.406220588864	5595.133782964187	4619.990582172448	7761.576211366601	3906.625609392837	5037.116747487583	4759.981514525426	5384.10308570879	4395.4932788667575	4321.893119154673	4108.599838382342	4578.212934222964	5068.287592531982	5015.9304842221345	4827.735435999058	5848.368332444302	4491.1900299709105	4907.992970053794
5367.5410398140575	5133.76867161511	4529.560717124135	5526.972026251373	5130.553954915053	5234.297216685207	7221.9201559628855	5296.022592614028	4550.138227443126	4683.4789976174	4849.479338332867	6155.410820237565	6325.72689279775	5483.862936879112	4515.958076761742	7629.328986469598	3877.492005144998	4942.761070313202	4673.933686409716	5302.774617318343	4219.242437896613	4208.836173354543	4061.543176335083	4505.221396771629	4947.7159037809215	4882.282337202326	4583.512821859897	5716.761805533244	4434.82037519641	4892.549009185245
5285.086438580813	4897.291357567781	4408.534071223176	5223.6889804973125	5057.401503133042	5017.141632931427	6741.153362479138	5202.985991799047	4517.172553599101	4596.844413226335	4751.8157876459145	6076.2867039817265	6180.547798079511	5413.701602721236	4458.106136911184	7177.671296740782	3824.8231404966355	4824.149720955396	4605.271486272239	5200.177115620327	4163.98099976858	4122.309349026695	3967.3657596487737	4283.8922888290535	4791.648752219237	4806.062606128518	4515.799014636921	5499.611601359776	4372.4173534263455	4805.677192133641
5201.908466487562	4758.790897897751	4349.681489515173	5023.0823021330125	4986.354939767513	4757.714404233401	6557.712795059226	5142.01330874148	4475.256011705982	4557.641246357633	4653.045880451473	5898.351049545303	5938.289110556306	5183.942153775299	4388.356991724257	7032.618478667816	3770.617059810814	4677.343908957084	4508.67921835581	5060.317081105231	4098.037047876184	3959.022809736455	3897.610786124053	4236.397710105508	4645.557390386942	4652.424970213579	4402.679549212985	5404.560160578418	4089.682677972842	4765.111000352863
5106.945238142534	4638.956037643183	4170.44721632079	4899.683284857428	4798.899835808741	4636.289728488341	6280.172009309615	5096.54421292782	4357.614388560127	4493.5902867813875	4612.589984911576	5661.036752873028	5631.633031986879	4925.751464660787	4347.1750461862175	6864.097165928057	3720.7211126724824	4458.851638814916	4401.761382242083	4993.223675760792	4021.434373997239	3890.3597320788103	3874.7982354806463	4195.1045732857865	4539.768093883277	4589.028204410079	4244.522180833366	5309.429918273367	4051.9449795325536	4718.736741192783
5054.519740558193	4506.210601098053	4107.94576823107	4840.530439889206	4748.865517735141	4570.676763336078	5851.577480798574	5042.012446398163	4231.868829695336	4405.674154720007	4555.241765267248	5393.635640755654	5554.415764826126	4804.853399453352	4282.392953121562	6725.937096325814	3699.795892136974	4394.853865663566	4355.903841792611	4894.501100927104	3988.8327835715363	3856.895366578615	3810.2661480650713	4157.238319953566	4477.580340922562	4511.824699579612	4184.0913694461615	5248.971950205092	3969.6352994596655	4631.040955857757
4957.627756633426	4411.401063999225	4042.6399263940493	4761.3611452488985	4633.559440864213	4502.067681848203	5765.372489317182	4984.692612953484	4146.419097186243	4377.217747687212	4471.773472814328	5292.967537040008	5425.002738640594	4686.915766062707	4223.605739468001	6522.912111187428	3663.3573098915895	4362.750206572697	4197.977474331883	4842.034094110698	3920.1034399984965	3813.0929157118876	3778.1430631923076	4081.643451193907	4247.385149578898	4429.872912608587	4133.592490895165	5128.232531065427	3928.299894064062	4578.85701287478
4831.898704385469	4319.421575056566	3967.1425299248904	4657.689202013335	4580.4487117338895	4446.796747595714	5662.947347333287	4878.042998963845	4054.424383410652	4329.323076304115	4440.843775024641	5158.987770009	5329.3361134678125	4631.078559972766	4198.53228428998	6451.449123322732	3634.943796112613	4224.5351719589	4094.845639599185	4794.263121015011	3896.1188923647287	3773.113798540523	3721.8004071253436	4008.7324770705877	4187.100249312403	4321.182165278142	4079.3067456612334	5030.277314064147	3897.968068127838	4541.633309002736
4745.458863815638	4277.517228320144	3878.4892269924867	4159.341515618833	4488.272109716426	4396.99189545245	5534.902536946114	4838.24932378367	4013.6489394629093	4279.28788838205	4401.494966392552	4931.312598838961	5219.01439850662	4498.160043705158	4150.43594954592	6298.634751501055	3602.6516504346055	4056.813531031004	4026.31149187602	4688.401566563547	3868.5816350206237	3704.7945986188442	3681.555828607017	3924.7499832369203	4152.204689679619	4286.476157914063	4010.652202110473	4732.878501761606	3858.6504422189682	4481.613160173508
4704.222983647465	4232.49273116398	3838.450057937056	4127.672103359056	4443.916944836078	4355.666159781152	5460.480243631822	4766.510042317644	3935.863634678949	4237.55026840219	4346.340647363626	4856.075361848507	5133.598988108715	4345.926346897677	4111.4624684891205	6209.7151730583955	3551.68444012667	3989.465055967108	3979.227724151003	4634.949572066967	3814.209489688077	3664.814021147513	3647.0164167194484	3859.7707540379924	4117.0352302278425	4233.390482447465	3970.1901584561083	4617.241276925438	3829.7948365529596	4453.933539233876
4636.816421279263	4182.71381682153	3718.8840921419287	4083.9528011566535	4375.894184802424	4326.227974328877	5308.613333129309	4725.377058242675	3918.1578569318517	4183.230244647079	4292.957412763991	4805.432393428297	5061.880801178587	4270.345574251474	4078.9216278780304	6043.060180028843	3536.5771019100903	3932.378228820424	3909.06994773295	4560.918975861412	3777.454621623774	3632.0196793901796	3610.3460716507097	3840.141557418497	4019.084400030789	4190.219835981253	3891.008577084177	4540.187510725725	3800.8466814741387	4386.900595427396
4500.012267571814	4079.7324666724535	3651.2136213785197	4051.8901014371568	4203.625061207811	4281.94511851032	5249.33077097778	4495.825014882956	3894.1223976297897	4118.296791956418	4242.6632769786065	4609.281246140994	4914.502014342072	4194.577419516154	3998.292326078124	5847.259950363659	3514.103647060158	3895.7487059492883	3854.2303484065633	4526.564528743069	3751.843876106019	3605.803417708409	3564.989385695969	3812.0381322499156	3975.1023492279655	4162.37450157101	3855.5271129340836	4487.666116446148	3754.9591286363757	4334.753874187491
4452.613756199642	4052.514156222306	3618.4936967143635	3964.5117069818853	4174.241308992656	4242.281843384702	5123.6587211606475	4466.3103221073625	3873.1836113427416	4032.5404613031405	4190.112443643782	4556.25826342646	4795.314983920176	4133.831004398487	3964.9542375140472	5723.901135699008	3468.4120310072985	3864.1022563655038	3818.0710912150666	4472.42701333301	3707.4949567659314	3584.3556339498637	3532.363606974677	3756.284964801472	3935.12381628579	4120.484130354729	3827.577257858493	4392.549350261212	3733.9488275535223	4298.9571997549365
4390.401233067347	4007.9075009810485	3573.89381534592	3916.169349832507	4151.12507546618	4206.808171972062	5059.855988810229	4440.8546697153015	3822.4292670065706	4007.078932660608	4166.175600010658	4421.829067200037	4698.728156378119	4096.3067689346735	3921.933300731971	5657.2825110372905	3452.4970184166855	3825.8401249110557	3786.45508357578	4395.875401674841	3666.077001980242	3558.678730049428	3516.664161926992	3723.8671419123857	3913.595321228929	4089.947599482745	3779.3538837803917	4341.088409924078	3700.655724570399	4269.86204380301
4335.8013655079585	3979.3539536809853	3539.682881834363	3900.0333379630406	4126.9827936598085	4173.648591958405	4990.2461920252545	4392.372842747231	3799.0098572252546	3964.1992900332316	4135.386091045913	4284.67945792157	4501.018944122519	4007.7495373206434	3892.697246192726	5540.295054228387	3423.744567964194	3761.2525422773106	3753.810057163295	4361.91160413553	3629.467947664727	3549.7584897918564	3506.1097972981706	3705.863719504359	3860.2496043767496	3988.012133798792	3745.687947586993	4180.285856978566	3640.117439109475	4239.595440863326
4310.6859733151705	3955.947371213031	3520.8708728679176	3856.5507341161106	4085.3261396260386	4137.303194201914	4912.488817509244	4350.6440572365045	3749.915625349791	3938.0776504317028	4096.405780618469	4172.824808037893	4453.581296172733	3935.1605590335366	3831.527556995793	5446.120410191623	3407.567422729743	3732.2949067864374	3688.216196968302	4322.832174490059	3580.340661431101	3533.5652690279235	3479.2839668661168	3629.050778551449	3841.163210027068	3952.6567057056445	3682.912217252011	4137.7855142347835	3624.897239347558	4224.849308650317
4248.140831594779	3933.729581745564	3505.611811039228	3818.7901051123	4031.2313975185916	4026.8861136446803	4840.5286489847995	4312.554484289647	3708.9198901784393	3904.568605440278	4050.545855106966	4120.5904615483405	4403.198306458504	3874.9407438751814	3768.318878927047	5298.890833169555	3367.4615910529596	3681.865670117243	3672.25405180471	4286.970643137218	3568.495256609406	3513.516282163505	3468.7423661579346	3616.7279509709124	3807.7317129520284	3891.7879531926455	3642.058025157089	4047.543645609444	3604.0276550826156	4194.7226368806005
4213.321113555065	3913.1353746114405	3492.4767940553184	3755.0305637740394	3985.145998039703	3983.6567816758406	4785.177979764528	4256.728215294741	3699.714148256956	3874.1655572775803	4014.8008584960803	4077.1564314689344	4359.612823724342	3827.023474791037	3718.674106754146	5212.341551916452	3360.256937977657	3642.405371628729	3629.447589978975	4257.3472523043065	3556.431137494925	3502.1046946251568	3448.6963180055527	3567.959661222483	3769.3405602698676	3857.2989683814203	3604.785373911914	3996.8929374129502	3585.7711149489414	4160.800463241284
4192.666261363113	3898.784766000551	3475.4209827870145	3731.4314403284598	3919.39613271871	3937.776715268177	4750.78086666409	4142.127625030265	3661.13677737355	3842.4672672288634	3957.87902325911	4012.4674284195426	4294.288844733747	3768.957414253371	3695.6002012675553	5152.930139865068	3354.7990806502057	3632.2523007449795	3600.693022520353	4206.113816539084	3540.505208854179	3488.6501640448214	3438.2286306049864	3555.238512424812	3739.048575537257	3817.2587581883363	3567.116291509343	3909.1547226088855	3561.6148072834794	4132.801640527809
4071.0105516276935	3872.626192988674	3455.8614354938245	3708.569820002161	3887.414239098885	3890.3301458183605	4627.497467712266	4111.537082620534	3642.776726623584	3823.2232841240634	3919.3186752795923	3968.326901375146	4230.945774659033	3726.186429743591	3670.444335046853	4972.333180390732	3338.4852140165012	3614.5564858770103	3553.988581591018	4173.8580446458345	3525.6096965986408	3439.6826886159306	3422.8029069953163	3534.6269554425385	3710.2096519244615	3779.68097845325	3527.426995419867	3870.0315004010135	3544.038909687478	4106.514649897372
4024.4210043531775	3854.018195206985	3434.9588734834856	3686.1684504161	3837.019572824736	3859.837201576935	4579.708403190546	4069.1681245931295	3627.965471593438	3790.0869842293287	3898.6391144227873	3926.797616561423	4154.012955222118	3701.4555710671057	3645.382499826307	4886.190114444864	3324.5039210326786	3580.093073740255	3528.7642080049936	4099.009943499009	3507.2837125626456	3421.7907982984466	3406.94310682375	3513.360036135109	3678.953434249323	3678.8206740933547	3506.085251805889	3852.114189345393	3502.096496688771	4079.093785682371
3980.8221889752203	3825.636053783724	3426.880902622047	3647.9467354134717	3827.028432746611	3842.6679370274446	4516.371643172075	4033.2118240092495	3603.3641683334718	3764.192614540967	3839.981242645793	3871.234866685202	4108.451690870579	3652.911577247295	3634.7493331172136	4831.373125681031	3309.229413740838	3538.170508547011	3509.4745850102854	4078.7858409456676	3491.5704102650016	3398.596964415811	3397.391475463177	3494.817076934012	3652.1042701590404	3647.065480118109	3493.8710607317507	3825.9620738516205	3483.760258232639	4050.0650051685666
3936.0738270230604	3768.469241655075	3412.09225930008	3621.829949140003	3809.736113967106	3800.815855183775	4460.003899391862	4013.663447249381	3585.5003311958826	3739.3261943018206	3760.108523242967	3825.792810479991	4076.9921976085784	3616.6795880449035	3614.624046486656	4786.209412999942	3293.8798681622598	3466.539173351619	3492.4885042890846	4060.885847581124	3482.5850612494505	3389.0201654705033	3387.0932118734722	3486.7341519841866	3598.384541665582	3601.9636245582997	3480.6737152533146	3804.918842521806	3462.3543632706483	4010.6872231209854
3902.4428112317855	3737.874214519071	3399.336789671661	3605.951014432017	3790.072179024859	3767.9412821163273	4408.851696764278	3997.964524790039	3571.8393207326762	3728.3945941375277	3728.768994137978	3796.854870534864	4015.604018089597	3597.8522251166987	3581.972202659692	4724.538925413303	3278.165383190545	3442.806933376227	3473.465004377684	4003.7199940374358	3444.3259255664007	3377.0025597003296	3376.3764454813336	3472.663082215672	3536.668877998214	3586.501713642409	3468.2815523194104	3792.629854861886	3440.8555860641222	3982.2994349052606
3864.531426981251	3698.61346275426	3392.498851354244	3594.4535556145493	3754.4580652799195	3747.5636110310206	4371.378390170499	3967.2030343349015	3556.5553276865435	3710.7890464157085	3708.2932637964996	3774.8862833306084	3942.6373933948626	3556.5090800232188	3563.853797087531	4659.668168249727	3272.835688440999	3399.6265743613567	3453.21044697014	3968.163225530894	3436.7136781831045	3365.170539902985	3367.306542594174	3464.6732819354693	3523.129061824478	3568.973390885748	3456.0393233991895	3765.9423015935276	3423.8918077379617	3964.841507120793
3843.835752451071	3683.437931880668	3382.409331787856	3575.367466822583	3725.455793302397	3731.472619172705	4311.0030726448	3949.1255201849135	3522.0988455549573	3695.567124184095	3659.3799530182373	3727.7286651429486	3912.0376504055566	3529.1421583554825	3544.3787108637384	4609.979360775028	3268.9417478767755	3386.5949169089845	3428.9980667252507	3912.4758864318705	3400.43841297962	3354.326863289396	3351.80108669779	3434.238839974671	3508.482745446251	3525.362094932722	3436.323573690809	3736.1912175504985	3413.0144070115703	3927.5610645190764
3725.875656162103	3654.255180026643	3378.3430718078143	3559.9442980138983	3693.931174810462	3702.427045227531	4279.4302294365925	3927.426394585258	3479.955022764215	3682.9789808170717	3631.6263354569264	3703.752550687875	3845.8076367626873	3499.6547242711235	3520.4752086517374	4514.5843041514345	3262.451944809175	3376.729489074163	3412.5775181937643	3860.0293833797155	3390.948216953526	3346.9920703023527	3342.6646752244037	3423.4358219555006	3485.613243030711	3518.9929125823746	3401.8311419402316	3699.077025782275	3402.205029033329	3917.813400355059
3683.6698938606323	3638.389037650807	3366.7692360174738	3535.278985718908	3682.7432226162296	3684.1066030587444	4239.139487343809	3893.3964065883656	3459.821959663175	3645.167020291159	3604.0093525892853	3635.913697653509	3825.594413223045	3490.4757590109266	3503.8052087532346	4422.32066052031	3252.604547172628	3341.6142514789176	3400.7827234301026	3836.8636041658206	3383.5023029633753	3337.898799623743	3339.0907992616317	3409.2358808526274	3473.381340784218	3505.826186574826	3381.7326362904782	3614.5517259637677	3379.8747918849062	3893.3031277035207
3654.5779021686662	3615.9379316945597	3357.259118434048	3516.429262758087	3670.765578616786	3647.5977278779624	4208.388003581057	3876.9816875335764	3434.343095897697	3623.154641187928	3589.772967770342	3612.276169534524	3801.635655839021	3476.0587438641032	3488.0752451573444	4372.6684434654835	3250.3186618257605	3337.246007530371	3381.5325392626914	3785.117870138718	3368.969147929377	3331.8745067149875	3323.519879136038	3402.7353596199255	3465.0052850914035	3488.164188361779	3370.516447482126	3580.162262790977	3364.8939098181404	3847.0911479187216
3630.243570990231	3598.6006331647905	3350.026065831929	3507.1243513195022	3648.2652971649027	3627.4074067135703	4183.91438510275	3861.8681131516705	3399.5136059299716	3607.8972044923303	3568.35589054575	3590.3174435583924	3788.514237884227	3465.068912045581	3470.993960013897	4350.567934237802	3243.6536804002762	3294.448019274161	3373.3415808998725	3763.1427558901387	3349.3453636480517	3326.857439706351	3313.5141404541637	3381.3494382822278	3444.2457462697735	3472.877138728637	3354.2453621603563	3560.7993851789856	3349.1333321113775	3829.972934017713
3602.4753704177383	3591.467289036974	3344.722559917551	3494.7597484206203	3618.001862331264	3611.9479121302584	4140.145461343276	3833.813416144898	3374.2646973866968	3597.1034760247667	3561.2010358093858	3564.717270956978	3736.3664072986903	3443.5483874185265	3448.056367294382	4287.9004063282355	3239.24652941199	3288.179919200748	3363.8082279011433	3736.2724659240957	3343.0766186292217	3321.676391549957	3306.901284872623	3366.4345627325565	3427.0484435681033	3458.0805173632893	3341.159070284077	3541.9371785794056	3337.9074578725704	3797.682249551639
3588.391852280962	3576.4822493555475	3334.1746943810163	3490.1088078518883	3610.698075457018	3596.9909978713486	4044.1434292209983	3820.8689799405956	3364.4446633141165	3557.6365152711173	3550.406443383751	3543.2954517987273	3718.5952173158803	3420.95264182656	3435.2511194696112	4260.916735148816	3229.422821707619	3285.2588756694913	3352.4622722433905	3720.732893229222	3338.570292125608	3316.673602795572	3298.599999529129	3356.62988773552	3417.2151546143505	3440.5856422252155	3332.0897140884113	3521.3659338477855	3331.8168288238694	3767.528753295996
3574.3651721892884	3548.0497487124603	3332.794581109399	3460.529801727224	3593.0094697874174	3579.2344278708997	4025.699990474218	3805.5786340807963	3353.5713568429824	3545.0313987710233	3539.189654201219	3497.5647292785598	3708.6782418816674	3410.124707831967	3414.514211982285	4159.121816168623	3218.0773402498594	3275.4373558878633	3342.7220533083323	3699.9254363182517	3329.9589408675292	3313.0567057158855	3289.107723166996	3343.7800789489625	3400.103288545159	3425.091160669286	3324.089973283618	3504.7046702590715	3323.078529511149	3752.22189529104
3552.5400473708773	3533.846641718529	3328.2319241404434	3448.0285863214053	3572.398614454374	3570.866310056963	3966.9055131195214	3785.933734317173	3339.708037405844	3528.970272055547	3517.9194931457014	3478.6765318910416	3691.072571445062	3397.1528962243506	3406.0735924114124	4131.545305585671	3211.8177217870675	3270.6717782175597	3335.8651887841643	3676.6776199201345	3322.6311962672253	3308.9874681912825	3265.608631260952	3335.273004747148	3386.00960841555	3414.6005402039596	3312.774658552937	3488.1316633414754	3313.478716743182	3737.6175887587897
3532.213590250282	3508.303073972789	3326.9421345285555	3436.860044181957	3548.353044974875	3559.245256372024	3949.8564924010343	3757.0478192658675	3324.395779675708	3505.0128048719534	3509.862391784516	3464.216665302947	3680.034302527184	3387.4514100782108	3393.221659652323	4068.914552223445	3208.598997047003	3263.714879057932	3319.047218719131	3615.1868807813235	3315.340857759666	3303.79982112295	3258.442909510009	3322.9301270966375	3377.6710502262285	3398.305705372103	3307.0761442692096	3459.7508023865375	3306.5874932386673	3716.9356777917565
3505.0224156562376	3498.366745119227	3322.8924874214545	3425.677353497143	3532.8411165409607	3552.1897913363637	3925.1518208973966	3740.3659514609644	3308.1905166075867	3480.9486181616817	3493.6346569598645	3434.1299765619697	3658.5613307403582	3375.369222690102	3384.7420688281254	4051.8921213856893	3204.560517809117	3257.26480809204	3310.887106868878	3583.3274200245496	3308.08207476088	3292.642890130427	3254.3990648999516	3317.7179548862932	3364.992119306935	3390.297977878303	3285.909402384671	3451.464311541743	3302.8712413456724	3708.5169761012253
3480.4734914550786	3478.5066842517745	3309.5669998245735	3408.914483249492	3514.480324842126	3545.78678270181	3897.9100296432407	3730.6016295648496	3291.747182918608	3473.3431099529603	3482.6858996567703	3423.9322464492852	3638.827300390334	3356.9526249263254	3380.3853654590243	4006.4143345523935	3198.772718260213	3252.7041700483014	3303.5304440166783	3571.7828798793666	3297.249576397217	3290.0283846762118	3248.08733943272	3309.8556326982252	3358.528159796367	3374.7623858353713	3278.960107082143	3440.7566630843903	3298.691923298288	3695.4176604621116
3454.6106020662746	3471.004155410039	3307.5561050270667	3398.745296116691	3494.9610453901105	3534.4004506903757	3865.9512303334423	3708.972778137883	3283.2131472689143	3464.1112232125233	3467.7925296990675	3409.1037224128268	3620.481295084196	3347.496218668026	3368.069305755537	3976.818097199479	3197.0442313265225	3246.879785579416	3298.862681352233	3549.450737562892	3289.253202786941	3283.068509956502	3242.6384723975634	3298.500357508756	3354.1678214565973	3367.5189638444276	3272.3188869927735	3427.103010643118	3293.930811016747	3684.699445327896
3446.551890470243	3451.848467950693	3302.583275990956	3385.558411546923	3479.7630544134695	3514.9562936859397	3836.037088063208	3697.061148771044	3272.677066980909	3451.2458897896995	3458.268779383195	3400.193081108048	3608.272050520235	3341.5755490884903	3361.297859172111	3921.5569296550802	3187.9040321307693	3244.721506475534	3296.0073432107674	3534.5816775354583	3281.9286943996885	3281.0731351042255	3237.775273649967	3293.3095000863477	3346.983291940871	3356.5071525061708	3265.3933489957353	3417.648981584503	3284.5131492022974	3661.7191142839292
3427.5338751516933	3433.4132434188955	3296.8268155181536	3374.584886668069	3470.701134904821	3505.1420602683456	3797.8416706442463	3683.7253602818187	3267.927265866834	3440.74599275935	3448.796770639743	3388.0709879570536	3588.0416491430497	3333.0030528163315	3354.001526589649	3889.58104213573	3182.057524072118	3240.7729355118327	3286.1111705572075	3526.2044459217777	3277.4988117075413	3274.7607565644803	3234.190178994214	3285.870386249631	3341.891254375301	3340.565584451821	3252.335297855991	3407.471898720475	3279.4499476189662	3641.2570008510174
3403.8838851179466	3419.1368391570118	3293.7514628659937	3368.6785136336794	3445.7019930217066	3484.0750656808823	3776.1331388400476	3657.447422210893	3262.924949618245	3423.347651418045	3439.877098393301	3379.120988456937	3571.500442010156	3326.256134865331	3339.3784833600325	3856.8374645054396	3177.202213988652	3233.84754161267	3277.528461155112	3512.8538021246895	3271.5479196996416	3270.0442603329866	3231.4618994504067	3281.024509936291	3333.2097166742506	3325.3284972087204	3241.0533196007195	3390.965071193921	3275.409017331461	3621.656206434563
3393.318941333602	3411.8575492298364	3291.34375642727	3362.6449625650866	3440.4011822484213	3475.7435269214384	3741.5243075932503	3637.8112105424034	3256.1690474088527	3414.38992975967	3429.525607582451	3367.786000816477	3558.35751942149	3318.6534826644	3331.3625431451223	3828.729633801467	3175.981373171992	3231.6020009640365	3269.94973074652	3495.0743512618446	3267.88806054986	3265.876744074206	3226.125349777056	3275.5413695295865	3326.531269135364	3313.9933205476464	3235.3708091776743	3375.6127794418917	3272.1247932250917	3614.603006576306
3383.167963585652	3400.8288735076812	3289.141932782646	3355.422074899301	3435.999178253904	3470.964237005928	3732.517833814187	3625.61472133033	3249.38679858151	3403.1995285689923	3421.1857243025675	3353.2594842395047	3550.1389839492945	3304.5487391301012	3326.2861730535524	3804.4411740023816	3173.398869517182	3226.611584863648	3256.1211267409576	3478.8121129018136	3263.427985767549	3262.175042791699	3223.202788393866	3268.57827371196	3319.37901020784	3307.446560209367	3230.1705286948372	3370.6459307248606	3266.335824877181	3591.0583536330737
3369.7391583462336	3392.8055981749217	3288.0234978147937	3345.781263860434	3432.5641307139417	3464.2629472319904	3715.7235811788387	3615.6272526064763	3245.5628140367508	3396.153589916748	3414.9305923846923	3345.681891949039	3533.1799043552865	3289.0024645060257	3320.4843171201887	3772.037008241816	3169.1381099925834	3223.902553097045	3247.8691951124706	3471.378244845745	3261.047072049971	3258.5199566134415	3215.0808655625283	3265.4322029786103	3308.673435889929	3301.5795806557794	3226.5142314759564	3357.736530492127	3262.4466694173343	3557.1995431055097
3362.9736225053352	3382.814588687761	3284.680506549778	3340.446801143843	3430.0982240834946	3453.259439267802	3690.173870973743	3607.077199694132	3238.6148363588673	3389.3290264499374	3408.610516317116	3334.4155141406513	3519.1057781064574	3280.081766557233	3313.6263760154025	3729.982210883954	3167.005566799612	3218.7455186201782	3245.0715480385243	3455.847528352262	3257.8457551191086	3257.015424138969	3211.090536752307	3259.851153491846	3297.452910619499	3297.4245402420743	3223.0900556804936	3351.795394410306	3258.2234351209427	3547.820625008371
3352.672465548973	3370.447460372048	3281.451778682912	3335.4028237266693	3425.317015563758	3440.599735246611	3659.5852465040043	3598.457335680584	3232.728490209349	3372.384123487192	3391.433372421362	3321.423401842649	3490.482340013668	3270.8446640866546	3310.6348832220965	3718.117025018719	3164.1106165487267	3211.2093297341817	3234.4613122810797	3445.3117892292785	3249.310836207127	3252.154678338248	3209.7368639294796	3256.3367337300324	3291.6770977990127	3288.9971038344847	3216.885623313988	3336.646919833109	3256.4658132873674	3534.8030489167877
3349.0420591007014	3363.627594753887	3279.2592292058575	3331.719118286318	3419.0606685927096	3423.1278458274724	3640.6871451112634	3568.0171704843315	3228.7433373463423	3358.4926754890166	3385.110390508893	3316.5636457975493	3479.9243316165066	3266.57345126387	3306.2431906036372	3685.1477296438156	3161.7690012905096	3207.865915432733	3229.0241840096733	3439.187928757946	3244.6248539608055	3246.995508395248	3208.431874074342	3253.0010769404366	3286.816365548188	3286.8673605520125	3211.4531706954226	3327.0440525952627	3252.0568225443953	3517.789729802701
3339.096269334169	3357.7126400999077	3277.2094855505875	3322.172184662696	3416.9990472239347	3412.23139655423	3630.0637798735306	3547.4062914989972	3227.0684927009165	3349.21351542325	3371.6096528235803	3302.447316394966	3468.3784438379193	3256.231998844754	3301.761530198013	3656.1350672848885	3156.547944971015	3204.454563662736	3222.013895500396	3402.661198212179	3240.7794793230983	3242.6807949030062	3205.760322639378	3251.098311623456	3282.4032601900453	3283.298310020768	3207.7384390420225	3321.5884905191533	3246.8184549799494	3500.594232118724
3332.762629850222	3352.451971326068	3276.334979095276	3316.9220156204997	3411.5132793032317	3403.1969085022374	3598.306904164413	3526.490170576982	3223.8877407753125	3341.931378753735	3366.305443000234	3282.922065230343	3445.6749262850685	3248.0142515015023	3296.7729939944584	3634.0460638288178	3153.8019412003246	3203.4099763990316	3219.8022218242786	3394.522843758435	3238.7975687396956	3241.780256401865	3204.380195919338	3249.3613770882143	3276.1671176912128	3277.5504168974326	3202.605469069367	3317.822149500227	3244.226029859283	3494.704042129052
3318.779276179068	3345.6414039594033	3274.7735071275824	3308.6671031662354	3406.335886273407	3398.7284822832025	3586.9518711163337	3514.259414132412	3223.174767447923	3338.3371127949995	3360.807928861136	3270.842707755615	3433.5121410191214	3244.6818164422452	3291.8126745270783	3621.0631128160603	3149.8538613116093	3199.950818671687	3214.382122454019	3390.181467718806	3235.28298362923	3240.9442050650755	3202.944546486596	3247.071246889991	3271.081140062296	3272.5962810621013	3197.3652592650706	3309.0871558328263	3242.0867151478365	3490.6749710353047
3313.908265715786	3343.594196564956	3271.87967624702	3303.0183135972075	3398.8360173087603	3385.4265866109845	3571.5476004396746	3502.2572383246497	3220.739787642019	3326.947852509704	3355.325047908132	3263.8163589924543	3426.4863116595716	3238.26834809327	3284.82497083012	3609.140067346818	3147.2187308582866	3198.8293499354995	3211.4380609031573	3370.1730877182385	3232.0585438201742	3238.6327051681833	3200.313881352038	3244.0833901981377	3267.9239693979803	3266.805698559815	3193.3704911784866	3306.0984249896687	3240.6408467313436	3482.8044855039816
3303.6673751103626	3339.23081666368	3270.741880456545	3298.3744611588586	3394.9737585908915	3380.3264173499892	3556.0085394097578	3485.517623011635	3214.7934655009963	3325.0364878545706	3351.9672947675544	3257.345841907547	3413.3775572986488	3235.6493251897537	3279.1483013318457	3566.6531792560227	3143.277278644446	3198.267553095686	3206.02982421142	3347.755861992667	3229.045293377628	3236.0844270332373	3197.9033327347424	3242.6070071978984	3264.627306508916	3262.4958422273194	3188.4709862806308	3302.9475312878267	3238.955579535501	3476.1719513549
3295.164398080342	3336.5761443499155	3268.2669776781822	3297.1345231343844	3390.178728699557	3375.8573291846124	3543.452356423964	3465.649948814759	3210.4484564902714	3318.882566013793	3344.0618664608273	3250.628160016955	3401.0356509568214	3230.780093056005	3274.081056216764	3545.060623209098	3138.7653724298775	3197.050816952023	3203.7353902664217	3339.886358846606	3226.054200878395	3233.871889720322	3196.674205994965	3239.596300782014	3262.019934182821	3260.0753020963743	3186.526062181767	3296.793273338501	3236.8036564306294	3465.4494538497693
3287.8598811635793	3330.96116461416	3265.8688140690538	3287.7186015397265	3378.926436773333	3370.2028456788375	3530.8048819392043	3453.00282417706	3203.93813492277	3314.6163296522036	3338.349687396956	3243.195953915193	3390.151737595899	3227.19267829312	3270.579874772816	3522.5490824346784	3136.3403410507685	3197.050816952023	3201.465811315137	3333.9625759959736	3221.106123772045	3232.341053723065	3195.180336427462	3237.4254601591206	3259.114171242737	3255.1271110140888	3185.17931446424	3293.8073453320367	3233.5640669231634	3448.921685579605
3281.7891344990358	3328.023341467828	3263.7763705104226	3285.2691616607613	3375.7219829433657	3363.3760266587524	3513.047448624521	3447.332155075948	3194.6029251451855	3307.5026404629466	3335.040398508514	3239.114389597017	3379.1681866074205	3214.6121367284923	3266.7792522943355	3487.3590850661058	3134.004609925883	3193.8301824220257	3198.6990991047423	3326.5162825765665	3218.157278513822	3229.293801575389	3191.8265376214385	3236.250397657035	3254.074226586825	3243.4002303015272	3182.107591971029	3291.2751979586283	3230.9879865665052	3442.434503155203
3274.829097183574	3322.708517304368	3261.56580044753	3274.5725000912407	3364.4696399826958	3356.8919540056318	3493.441427071699	3418.838783125614	3187.392511208563	3302.3483395312514	3328.818297718543	3233.60307783368	3372.4717033325987	3209.072360063194	3257.112074213887	3459.6481920333626	3130.0553945680813	3193.091273429043	3193.9493400758192	3319.8348592962298	3215.7546221507623	3226.975876696361	3190.783680765711	3234.4176575740103	3251.720012191947	3241.1232243154836	3180.8832716586003	3286.6349213706344	3229.806352184407	3434.998275596941
3270.7026280043915	3315.4290355954217	3259.563626414413	3265.170737226146	3357.885029148683	3349.3201563991133	3484.0047434132207	3411.1539555492714	3186.321023762434	3290.9765384443012	3326.322838718537	3230.7581391172544	3365.9587212772603	3206.351161343395	3250.427698161524	3399.530997065175	3128.3457179181173	3191.3915285255507	3192.125204534377	3312.448414814818	3211.3218657647485	3223.772981480522	3188.7333984239444	3231.339404349337	3248.91883425144	3238.3522608428198	3179.402411303661	3284.2875034012322	3228.5913129952432	3415.275104482411
3262.7741868367757	3312.4403155158825	3256.668145120457	3264.50943443917	3342.896247328575	3342.9181768929757	3479.2524609327706	3406.1421749299143	3184.0984786417816	3287.0673775646783	3322.2985966043198	3229.2733038885517	3362.583910068471	3203.819726898877	3248.0954443795545	3391.2930114958126	3123.9285104791957	3188.6448258627524	3190.380968539399	3301.9861719105193	3208.924114547878	3220.6114855160786	3188.2635027510128	3230.170446711413	3245.131012637996	3232.9001985193545	3173.9868102572736	3283.1091492042397	3226.204224002491	3407.1526114315393
3253.8289350071746	3309.5220918985406	3255.3303929775147	3258.294994622782	3338.4827718464676	3339.7911469141313	3467.413300854828	3379.5244463195536	3181.3618108276823	3284.7203533711745	3320.4633446459884	3226.168129490984	3361.1027771139693	3201.3393407658473	3244.625990671561	3348.4268669245907	3118.4711015092516	3187.3804520716635	3189.5085252780827	3295.3063740491652	3206.948368616041	3216.859092817785	3186.5076742327665	3228.2664476762175	3239.5861058634855	3228.8397668835387	3171.7661763895267	3282.008303243672	3222.797605815366	3402.5075778297087
3245.6951694559184	3302.609986372532	3253.2101290190603	3256.4341226466527	3333.0460231758893	3332.2817862905717	3462.8905081349058	3369.1847125524596	3180.08714075445	3282.290163140723	3316.7199994790117	3218.0172871784353	3355.4862295787116	3198.0011928417853	3242.837574245821	3325.971682772229	3114.920484504898	3185.8842312179668	3186.5825787400377	3289.575810108691	3204.6596406480307	3213.841395530763	3183.150583646954	3226.270421816008	3232.617098699286	3225.304600231746	3169.864773772765	3281.039753656035	3221.1049936114005	3397.0439787075475
3242.854459855159	3299.025428647847	3251.864474000795	3253.6153887045466	3328.152332407796	3325.0483253536263	3448.039759392372	3362.3950278052876	3178.6717487947	3278.537636978846	3313.6262079470266	3213.115713258895	3347.985228600989	3196.4327550417697	3233.786438709096	3300.9746063465627	3113.158366258542	3183.3167153489176	3183.822502609354	3286.7340013460866	3203.1934859452517	3212.1700486274417	3180.203282650169	3224.0963837012446	3228.68027903721	3222.8129595161095	3166.0147937224974	3280.550153986746	3218.2508205618847	3391.935678997801
3231.617262752601	3291.8927742666665	3251.3104858817896	3250.6962689154393	3321.4964628175712	3318.6405131254164	3425.646490040514	3354.0752466239983	3176.8133886585806	3273.7364643014107	3308.7387871573846	3207.8661827574324	3344.915015377571	3193.2821126342374	3230.718003416685	3296.2043656943374	3108.7427569110187	3182.6836256509114	3179.060202128007	3284.7777142975847	3201.8054990072615	3208.804134191298	3177.9168002343436	3223.396919982424	3225.943175933987	3219.6683170814745	3164.1978443343623	3278.8932612733024	3216.652630891495	3378.453461409372
3228.2295154702665	3288.587033966591	3249.660120755607	3247.208726514104	3317.716734869838	3315.192448373387	3415.515984034367	3346.148166962892	3176.8133886585806	3269.7682188982185	3297.908304474387	3206.1661856872256	3338.0492406277212	3191.6853658993073	3228.4808707200973	3282.9356822573804	3104.632735879225	3182.5437071436077	3175.8201916338976	3279.4497494346597	3199.9343784174303	3207.4143162691016	3177.7199987377044	3220.8818199634015	3222.258834598959	3218.2675047373596	3160.4508154786863	3276.1093938653785	3214.49271497445	3369.768540538519
3225.020327791001	3282.8850467245916	3248.6118919205337	3243.684921503265	3312.650079604652	3311.8358478075625	3402.6746796270313	3339.313190665407	3176.6149790010477	3268.694795581564	3294.236418039551	3203.3785853483914	3333.63231597714	3190.1279671203174	3224.309860562533	3268.5145822089544	3100.0170472831455	3181.3453025079007	3174.6759659720096	3275.880945963163	3198.5276472236787	3206.6085566141965	3174.5019092311345	3219.6826998771144	3219.6986699611703	3215.4518135050635	3158.6795753807132	3274.9522004321248	3212.7382657766802	3362.365551814196
3214.707272040963	3272.6038257932337	3248.0021036892153	3241.786564833623	3304.856470077779	3308.6410671774934	3393.8250020438973	3333.3843420463118	3175.748412496326	3263.8244100388483	3286.3777693379247	3202.8940010497745	3325.105701074813	3188.8388469726597	3221.8703397310937	3264.828293641534	3094.9072005109506	3179.9105978815737	3174.042310204335	3272.96481869737	3197.3957187842384	3206.0620121735465	3174.16777664822	3215.6984269488926	3217.2007420775567	3213.8602649569857	3155.2140397295393	3274.774718872252	3210.802644160288	3356.4424537870027
3210.3159999571308	3269.3674562127	3246.702779324956	3238.0829757239558	3303.278481771243	3304.0744930694023	3385.7474507988954	3328.8858101330043	3175.3602917688127	3260.2192302219746	3279.2632285406253	3199.334635537988	3317.4124395677673	3186.9627353756237	3219.60924535093	3256.398215971621	3092.810651271574	3178.14055544151	3171.7183391586345	3270.8939791278863	3196.8666736343766	3205.852365749963	3173.055004061103	3214.211419895805	3213.809634804368	3212.2045285524905	3154.500201481877	3273.7898976007955	3208.976607702928	3347.4686238602712
3208.8919416207677	3261.1388016259675	3246.0636763775533	3236.582459556218	3301.036050546504	3300.2718783537007	3377.7570383769535	3319.5395076209597	3174.2397247926165	3255.002728743537	3275.7664517954777	3197.6378939132346	3304.945253513325	3185.736087688088	3216.847734840644	3251.183291435541	3090.9319455832792	3175.651431381089	3170.7641434153966	3265.65971271196	3196.5757971421067	3205.6400772844318	3168.0370099092243	3211.6168410227024	3212.312195330173	3210.8152115233743	3151.807551187068	3272.698336399078	3207.538147453219	3339.888397872766
3205.0468295253618	3258.302463623084	3245.4176649882115	3236.1963156765632	3297.3694753544723	3294.0997877534874	3368.7014056089324	3312.491993615357	3173.4367144074085	3251.1839722386003	3270.055264778168	3193.853949198863	3290.9595147633463	3185.2563308304916	3213.585235635737	3241.1857888019817	3088.022220812134	3171.1573459143874	3170.0687458938232	3262.780674692085	3196.23351566647	3204.3968677772264	3164.615722009762	3208.947914997634	3209.268494615404	3208.2419558859515	3150.1325329133447	3272.431184749788	3206.355132490758	3330.7438717995847
3199.4280503233695	3250.321655531685	3243.998405041486	3232.5238349773385	3293.94949312241	3289.4124826669026	3361.9122212096336	3308.4190283824046	3172.2756863597024	3249.2571232254477	3265.3079544961756	3191.3729530228866	3286.8051986894106	3184.427602094089	3211.2680218648848	3235.364599045276	3081.6056900658155	3170.58364648911	3169.885117196759	3257.104212069694	3195.3604613128346	3203.6331106411835	3161.824250233137	3207.1658558484746	3207.4751413758313	3205.5764146760785	3148.63425365085	3271.8213160700934	3205.321854280185	3327.5580409557997
3196.4695092783363	3249.4943354473357	3242.3834257059707	3229.0033376209376	3290.550100920669	3285.394522185402	3358.315801256612	3301.638946267954	3172.1051569806914	3245.9472551374724	3260.1277085233196	3187.9908701382114	3282.1362755970376	3183.21315727329	3209.155685278388	3231.6771575556963	3077.9794125611456	3169.4583443969677	3169.577912767838	3250.6297388435355	3192.2655888100494	3203.3030648412623	3159.35069888236	3205.167506059765	3205.9382740992014	3204.2773635743447	3145.40057354514	3270.2555730072518	3204.9574134799536	3326.101768509853
3192.892112925485	3242.551409903459	3241.100492770158	3227.4595360057756	3287.9420885179234	3282.588786083284	3352.792798527874	3300.1882012637184	3171.492965585261	3243.8578139900205	3256.5880273228763	3186.281715462388	3276.1014889334224	3183.0793098424156	3206.3975586414867	3223.031825384075	3074.6602091244513	3167.439616536218	3168.001521762047	3245.4571481090834	3191.326878211455	3201.793010469763	3157.00399448687	3199.7424957237317	3204.6307695662704	3203.3654665975037	3144.3225802102725	3269.6798670910043	3204.475355008068	3319.6851232318977
3189.798899359094	3235.3987726404066	3240.316008140625	3222.8103738777645	3284.820922916353	3280.8864990176235	3347.0156331913568	3295.4306424748224	3170.861742487906	3239.2494665899667	3255.2000927649024	3184.6475115483986	3272.733582166419	3183.0246901362702	3203.637483322062	3215.3689120115414	3073.116540137979	3166.2493452525955	3167.576880693989	3242.365578151795	3187.1127465050236	3200.1815678847106	3154.5500796542133	3199.166768782472	3202.23953448147	3203.031444851406	3142.398483933137	3269.063573199738	3202.3497806943433	3315.5365169082925
3186.5297445081937	3232.1919639778725	3239.772706853334	3219.949958585537	3281.697234166567	3279.625139235307	3341.879451176516	3291.4490997867933	3169.984931711767	3235.9365199170343	3252.4465366108857	3182.688621969701	3268.034556156311	3182.3634322743715	3199.9782118088756	3209.5945853188073	3051.120093755896	3165.897524645187	3166.957058228162	3236.2044148901905	3185.815634965209	3199.4891383452023	3152.48670805041	3198.159371418445	3199.8841103156014	3201.6621699876264	3140.831351005544	3268.9091989943336	3201.3685447285607	3312.968142557893
3185.6095510836567	3229.0612943059195	3238.362417542049	3219.2992632196306	3279.0652031340355	3278.4345745818873	3336.853914624057	3287.778968987324	3169.862467256433	3233.8468247250075	3250.3029269084614	3181.4210572437123	3262.255155408777	3181.6708471630764	3196.897355259164	3199.185041140431	3047.3632241450814	3164.9373853381608	3166.5005680106183	3229.9866989518555	3185.1979829273987	3198.7246695959316	3150.42727211426	3196.5521685488297	3198.525689575537	3200.37775985023	3140.161998805472	3268.9091989943336	3199.8135675722106	3309.9961788913565
3178.6886654410177	3225.62562888828	3237.7344121971714	3216.799123183908	3276.5905850005693	3275.7764394735423	3334.676703153218	3283.730683766036	3169.0059352573185	3231.0621881316374	3244.8001864634416	3180.7656806530267	3258.4157154651125	3179.53759522267	3195.7447075403534	3195.9819479751814	3038.667012509397	3164.6302139770924	3165.85046976579	3227.5858405992117	3183.9939075415596	3198.7246695959316	3140.3720311094567	3195.238257279223	3197.4677596687297	3200.0783611558304	3138.456883865878	3268.355664614892	3198.2938073757255	3308.3481460895123
3176.2708824978536	3223.5147553733414	3236.9180176014406	3215.655412395615	3274.8231563272643	3272.1369286499503	3319.1797196378366	3277.2935024224466	3168.5786480339925	3228.5788587756724	3242.1487177976846	3178.5899439622804	3253.043545271699	3178.8827683944783	3193.1199456789577	3194.2482942547567	3036.028811090527	3164.2066529712956	3165.004878115724	3223.4305773739807	3182.543985574372	3198.6325865546432	3137.333346187207	3193.0763200090028	3194.5080360207	3199.7266341580575	3135.5102809396503	3268.1256612965462	3197.6617515497637	3306.244985983091
3175.2189844817008	3220.294712623681	3235.909754525066	3215.343562277359	3267.547342673874	3268.8877133465	3313.7038933442823	3273.906003544653	3167.780023614447	3227.8503312775215	3239.873228018225	3175.0911724659422	3249.525014458452	3178.426285253585	3191.363898739308	3188.4383924288595	3035.1914988689505	3162.864858618873	3164.4998529708696	3222.063620841639	3181.8281814843576	3197.3888244744476	3134.9447919211307	3192.2536213609665	3193.696271666045	3197.8052252565662	3134.39944420805	3267.7254089015833	3196.5519778277826	3300.6990043257506
3172.3345857286595	3217.849655582461	3234.482540010682	3214.198739067444	3261.8548733472176	3265.2400209789803	3310.099276392553	3269.2254233862877	3167.251767410187	3225.969846374609	3236.1698920982735	3172.6970604840913	3244.87801683625	3177.9185743516086	3189.7089673190067	3185.5961903641446	3030.1084091522243	3161.4145680072197	3163.390727274762	3219.474969482104	3181.6501978981255	3196.749387183252	3131.586924889331	3191.761608294163	3191.6680832617153	3196.7406054384505	3133.2041589163878	3266.9619910349998	3196.2016535880184	3299.60794433518
3165.2435902705265	3213.416049737553	3234.205500205054	3212.9086396758357	3259.986997978125	3263.550013842072	3308.6146331143714	3264.476996028163	3166.9927406334577	3223.295108932176	3233.9144692891086	3171.56334091921	3236.0724288099905	3176.4802737983896	3189.1777402073585	3184.537632426837	3027.937798778138	3160.865267323581	3163.0409878748783	3218.1908682597564	3179.2176742917754	3196.4863554497456	3130.0733520359363	3189.916215320818	3190.033073452953	3196.4217167419793	3132.7082595165557	3266.5901148513262	3195.9327770284103	3298.066398291169
3159.8010448736036	3208.8353301928155	3233.8450171534837	3210.0854133403604	3256.07395694707	3258.793187231124	3303.490798146317	3261.6452243813037	3166.6501451103186	3222.0424936670815	3230.5236260611573	3171.2179881916013	3231.9951654413253	3175.6253886457025	3186.6826180739818	3183.5687109630967	3027.1392716719347	3160.6395920025425	3162.731052724247	3215.00740930718	3178.2587015210715	3196.088082308417	3127.420371550919	3186.8178832503213	3188.8649703908977	3196.34778587126	3131.7590335488426	3266.089253806298	3195.822624739798	3294.4125159604537
3154.1504645893133	3204.6202484715827	3233.1613023493915	3208.3697498127176	3254.757106835493	3254.755074612562	3300.240047809285	3259.486229127137	3166.5903403654042	3219.4401391964	3228.7371924284757	3170.291906122592	3228.07919177003	3175.032009616354	3184.6995648443103	3181.1715999991156	3024.11311057131	3159.7906925573966	3162.1169450734246	3212.4544596281357	3176.904909051609	3195.662989959804	3121.6089996911783	3184.796702613675	3187.6217999963715	3195.992639144201	3130.347258167914	3265.8359848848404	3194.519705525994	3289.8565685296353
3151.6604321057803	3200.610346178114	3232.8426176747207	3207.477417996222	3253.2940163174644	3254.351275257195	3290.337022726976	3253.4139537469655	3166.2746304543357	3217.6996792455857	3226.327042852824	3167.9537689626604	3224.8855213889874	3173.742410978721	3183.8344942561844	3179.270129792124	3019.4883288377723	3159.4913166329566	3161.556017057278	3208.988499006746	3175.5743136725946	3194.874202178051	3111.9547071934976	3184.1995043212687	3186.180819038165	3195.2362251698446	3129.9742904839472	3265.671560335466	3193.151286938839	3287.762602888491
3150.3509938130514	3199.4979250533843	3231.0833205047215	3206.8942231778015	3252.594128649824	3252.921894954503	3285.504211557319	3245.160337778077	3166.0436945899683	3215.586108532367	3224.7233078084464	3165.157163405571	3222.863253820695	3172.909578951428	3182.2071003683845	3178.3162647992117	3015.2044814392502	3159.122121251188	3161.113799117875	3207.430966833066	3175.0500962352758	3194.274196780845	3107.598898291702	3183.5611279658915	3185.6355096084985	3195.15297591753	3129.1643932428597	3265.649916709187	3192.0882596756696	3284.890592547992
3148.7722922989333	3195.0848458958662	3229.148230784652	3206.5439626433044	3250.513024615682	3251.554368763676	3281.6580659042697	3243.4204088768774	3165.6030537069355	3212.294822590799	3223.51237539606	3163.915001367729	3220.043033074209	3172.091706608499	3180.9167911502304	3175.2748503770067	3010.6482527179155	3158.836241871619	3160.666627128892	3206.063487820861	3174.354477926989	3194.237833545665	3102.2426473257283	3183.1538914996986	3183.4007416551863	3194.0752141437233	3126.9957739041365	3265.649916709187	3191.523808140336	3283.5957218871436
3147.8370341420086	3193.46427871555	3228.321909174071	3205.273972466137	3248.93697902306	3250.9336770505997	3278.854829244722	3242.463146450858	3165.0137558619044	3210.0284556162437	3222.1882293699055	3161.9883553210675	3214.2366259764503	3171.479202383288	3180.197056291412	3174.006144965357	3007.1218308289313	3158.1446134961807	3160.2420021512203	3204.9381656403643	3173.7400015299086	3194.237833545665	3095.697641913596	3182.7297643762768	3183.0406233881126	3193.3785717187866	3124.2098471103823	3265.3573091209864	3190.7217120238824	3281.593015263762
3139.7592140513925	3192.535596927588	3227.3951199319577	3204.29793882811	3247.5117487853877	3249.1931772083744	3274.8104371391155	3239.845984624346	3164.53257843325	3209.03194235073	3219.822190990937	3161.6031157256903	3211.4076189316147	3170.4426863218823	3178.2872741865403	3172.9895898947366	3002.944625099109	3156.343779594874	3160.1775633848165	3202.574769652567	3173.1409667790667	3194.237833545665	3091.218951364557	3182.2337858963015	3181.865612385355	3193.3785717187866	3120.6087224975763	3264.7202881897097	3189.8329805172034	3279.7854702257664
3137.389201035046	3189.6554710649716	3226.6402761444497	3201.776520442517	3246.8811851533937	3247.738165601653	3267.9374219052356	3235.2109518321286	3164.4630918624252	3206.3329360210832	3218.4753978410904	3161.2163177365737	3210.401928110785	3170.06346143437	3177.7052898736733	3171.5608253136015	2998.788704361793	3156.0200292522077	3159.9767978316745	3201.575141944202	3172.539597014428	3194.0014364599037	3079.2199028328478	3181.5859934452888	3181.7331099228963	3191.7100759347904	3119.2975854686133	3264.1344201855627	3188.3789616818217	3277.8450671725805
3127.5284029919876	3188.3592822167784	3226.161653496656	3200.8654086824818	3242.20673627024	3246.8963302919014	3266.0575055470918	3232.2803969186743	3164.4630918624252	3204.631528038493	3214.845166464192	3160.6627332339867	3209.25752380973	3169.506405576727	3176.633979960311	3170.5484364563354	2996.592344011223	3155.8631967264387	3159.7460596165097	3196.192563136882	3172.0228083615984	3193.2956247601833	3070.442954991843	3180.9987278823146	3180.9511457311223	3191.3892196300717	3117.63054192464	3264.0062735010615	3187.341268522351	3275.99236149465
3124.6713322873566	3186.9632950687205	3225.670113972404	3199.3145403568537	3239.755291187721	3244.216825883387	3261.943503780625	3229.9868102102564	3164.435375954609	3204.0621214732146	3214.017522161663	3159.1361422935897	3207.4299231631758	3168.929565828438	3175.1057581165305	3168.688747281202	2992.598776013187	3155.183490445088	3159.61103218181	3194.111331255099	3171.643719099739	3193.2956247601833	3061.088278789949	3180.079959216254	3179.6973390701646	3190.7458475413046	3115.3493580396903	3263.8760002918416	3183.7602461171346	3275.203513831205
3121.8371489802125	3184.05504220625	3224.9941677271854	3198.2222246299693	3238.457177857394	3242.5331278132853	3257.541351845811	3228.103098029521	3164.400231146377	3201.911568930434	3212.0312973614623	3158.9298016129014	3205.7217653853927	3168.3346562192005	3173.6940927402284	3168.1631474200244	2985.730422850163	3155.183490445088	3159.2457364514553	3193.0192561278113	3171.33267753071	3192.9947828901777	3052.820688319021	3179.181642247879	3177.5994956524733	3190.203330111669	3113.0679287767425	3263.721312725973	3180.3811398235644	3273.669664399461
3118.8910491148977	3180.6128048787054	3223.2173992194894	3197.509996104045	3234.1558746609608	3241.0226800016017	3254.0798968505173	3225.7420105081214	3164.098521573999	3200.865806229986	3208.260074229106	3158.228742889861	3204.8457663142267	3167.625051855705	3171.2264566262493	3167.489647681068	2979.970232637562	3154.647620565466	3158.8083395604644	3192.2969714764718	3170.1302292439163	3192.9947828901777	3049.579453275011	3177.0179123086573	3177.0850845763002	3189.885473486779	3110.236045757112	3263.476960725052	3178.918847442602	3272.640337227655
3113.8632467639677	3180.0050384655424	3222.7527464799787	3197.178573925259	3232.954605492118	3240.4248618679712	3249.624763474095	3221.480091167048	3164.098521573999	3200.0816246327304	3206.2410360607896	3158.1718701539858	3201.8022607909784	3167.222001638809	3169.017339798699	3165.6742722510903	2976.579808943527	3154.1638030283893	3158.4400254630505	3189.8197762787545	3168.050686829043	3192.9895138470074	3041.0285085856567	3175.0854971214753	3176.988736963047	3189.276776321458	3104.870482475764	3261.867299418504	3176.948727629028	3272.08961089191
3110.3604381397026	3177.27733062193	3222.0764103106308	3195.802544648687	3231.72161541765	3239.2727218201	3246.0974001593117	3213.083960996716	3164.098521573999	3198.08661470184	3204.6315781303497	3157.4615582383744	3200.440528737748	3166.997677221112	3165.5354819831205	3164.894259298553	2972.69104957672	3153.7837256541784	3158.4400254630505	3189.465173899011	3167.387648058475	3192.8816658601813	3031.0607397034596	3173.669044801991	3176.4581516663034	3188.609173013542	3102.829332508019	3261.5867964347644	3173.570040077326	3271.2648650156652
3103.7229772027254	3176.547156858299	3221.583423382557	3193.9513004124137	3229.79436004603	3238.321186315476	3240.4579445189356	3211.865156267379	3163.748744519649	3196.5641517378385	3202.521215704677	3156.95479363274	3199.1825116991363	3166.2727373283547	3162.4464916683255	3164.6066491501156	2969.6750736491135	3152.279093215022	3157.881606230317	3187.460381628437	3166.1129863423516	3192.778804975266	3027.111536180585	3173.055074021714	3176.1789074930675	3187.238364422865	3099.424979827152	3261.180039641138	3171.5331543710863	3270.1960883649617
3100.0855849960344	3173.4135992595607	3221.343851347832	3193.0560096761005	3229.267032560545	3237.8234827081756	3237.850345917269	3210.7031898212413	3163.3332687312636	3194.3120359567897	3197.677467511067	3156.192455417791	3198.087450582882	3165.798344453658	3160.9348355654647	3161.208823208009	2968.047327581256	3151.62292032928	3157.5953780744953	3186.5867534330832	3163.642891914704	3192.778804975266	3021.2961824582094	3171.5229288900537	3175.896683714323	3186.735646873373	3098.140707776565	3260.051050292491	3170.699555999799	3269.11850281214
3096.6957910296965	3172.0491679058705	3220.9754992017797	3192.6444662659637	3228.1746087460288	3236.4202416339376	3236.342183651254	3204.308300941524	3163.3225812617166	3192.8819010021352	3196.605871349343	3154.813033517376	3196.9072171568996	3165.4867925099943	3157.8612943257135	3158.858342836474	2964.530219314678	3148.842599579304	3157.258720441698	3186.0472610889415	3162.3041132501185	3192.778804975266	3017.5898893141084	3170.5595976230798	3175.2287101344314	3186.58400875341	3096.860610606421	3259.398339172606	3169.008776633341	3268.0095939889156
3089.480519372538	3170.4174392948216	3220.2734364093762	3191.7257404346055	3227.128504799763	3234.187483571976	3233.328940211609	3202.215783423011	3163.2277254765627	3191.9319844972188	3193.9146498280875	3154.124735677197	3196.2132495514784	3165.375667099257	3154.443147185161	3157.941493728743	2961.5783484052113	3147.688596501147	3156.726394958346	3184.6280898203386	3160.92462081078	3192.695494256561	3012.9954709539957	3168.8960669285098	3174.6508628118645	3186.3079264453204	3088.3937994617795	3258.6588005439944	3167.391294219163	3267.2703110599423
3083.5921022204157	3169.1857183298653	3219.6691102019336	3191.215956352522	3226.6503583997237	3233.0793107250997	3232.215071681002	3199.5507900377156	3163.2277254765627	3190.651118853541	3191.2207083147905	3154.124735677197	3195.8794299705046	3165.1382290014235	3151.676782221344	3156.857782561414	2958.0662672808203	3144.786875007187	3154.829246756801	3182.702020405999	3160.1922756942135	3192.274365034241	3005.901779462519	3168.4226574204085	3174.071432923934	3186.165456416025	3085.448313166115	3258.443268431509	3166.631420380252	3265.9748042234382
3080.3133265504366	3166.38666312361	3219.3438418373826	3190.4766584548024	3225.461647317082	3232.5497956078616	3230.855329731874	3196.5052043343608	3162.893142671376	3189.065965981469	3190.4759899338055	3154.058369174357	3194.5656963539373	3165.0426765319557	3147.7209535843817	3155.768614853001	2957.311776269459	3143.212955473333	3154.2831056438126	3180.9678171810265	3159.69094680382	3192.0940751459216	2995.462297492647	3168.026366576454	3173.6938375545938	3186.0996319993565	3079.766882743007	3257.8247382376076	3164.1410835019606	3264.5811741260254
3072.7954880940933	3165.343633523529	3218.9734138748913	3190.1234529918966	3223.387212259338	3231.9829290320026	3229.5055331998115	3193.694662205297	3162.521598290039	3188.1816024286036	3189.591364547615	3153.936774003251	3193.2252924003483	3164.8842574426412	3145.253642151865	3155.2852906098246	2954.190769735866	3140.7239840940633	3154.184125789316	3179.410815890944	3157.6719666279305	3191.6303436895614	2991.6978808638833	3167.1571343601804	3173.5407434208455	3185.9886262445157	3076.540295376031	3257.411239077711	3161.997887415985	3263.62810970367
3068.8557550373152	3164.3379122382457	3218.66659860889	3189.61653073717	3221.7904149439355	3230.989825141475	3228.1815193145594	3188.880136743509	3162.521598290039	3187.1717835628697	3187.608542313555	3152.8157051609583	3192.7365493175575	3164.572606008165	3141.285648749495	3154.8934395948568	2949.7609018607614	3140.3473573194974	3154.093485751551	3178.238843307263	3156.2686417794707	3191.2378684737355	2988.076483525239	3166.3691075780625	3172.9099001625564	3185.5029729857483	3072.2877772667416	3257.133046167449	3160.1482677231015	3262.926553782794
3067.4028119117243	3162.817251398867	3218.529387170264	3189.396899261388	3221.420370463267	3229.5998150492724	3227.426180379157	3186.1827288260583	3162.521598290039	3185.2359387402394	3187.037928713471	3152.2607977067196	3192.2644210104017	3164.4957124363386	3137.4839839185593	3154.3089526476138	2946.399773059641	3138.333484112376	3153.8521958894967	3176.44610298733	3153.3962643318196	3190.9357055493247	2983.493071136344	3165.8024032897692	3172.4676515859637	3185.340534214478	3059.3369984806222	3256.9460295339877	3155.915388140619	3262.3582619152176
3063.051595411651	3160.2078502505888	3217.5004600693032	3188.566581279255	3220.9903887031624	3229.002460223335	3226.5219623180697	3185.338799621167	3162.4178787693268	3182.3305113499086	3186.2616318844007	3151.9073456881442	3191.3905885578815	3164.167815718836	3135.0246170473206	3153.5037755443755	2942.1287303326917	3137.4027500459306	3153.825005698538	3172.9691868128452	3152.294365383169	3190.8509348543216	2978.808743279948	3165.103013027693	3171.9305292871	3184.5388396164617	3051.9065733241914	3256.838627258022	3154.4620856308616	3261.796249947957
3059.4579382443585	3159.255413225224	3217.283802656216	3188.2501623815506	3216.120455931476	3228.640954508815	3225.744535058475	3183.4533152407716	3162.3071251649912	3181.7049635467783	3185.845420738677	3151.477162892673	3191.176904406205	3163.7533723486954	3122.887983125568	3152.7408133874023	2938.1155430465	3135.585171864138	3153.8140975684287	3171.966129105275	3151.945269924423	3190.728327621038	2974.472254959498	3164.5755539109705	3171.6025771043255	3184.5388396164617	3049.6683968448374	3256.513518454972	3153.8481598292187	3261.385192156036
3054.0426051711434	3156.90893893294	3216.970356063995	3187.7392604100305	3214.9775646876333	3227.548514546236	3223.7096716135875	3181.4307798225323	3162.0627562813315	3180.4909390030434	3184.5262949878947	3150.9080822238766	3190.0556908397975	3163.7533723486954	3117.299094215474	3151.6706952544405	2936.3369264048806	3134.532378089653	3153.8140975684287	3169.4010674923784	3148.3533773850645	3190.676027654863	2966.1099123392055	3164.2580661591996	3170.769776039944	3184.4923852342495	3041.9577141373197	3256.233432953359	3151.2472580353856	3260.7195829781344
3048.031514563794	3155.4843369094588	3216.56508645066	3183.419117947287	3214.295779696483	3226.7879007972133	3222.6270275395314	3179.3224864217636	3161.4829741067	3179.8260096975896	3183.5254113798183	3150.6176235051194	3189.2361165387288	3163.7533723486954	3111.622893133227	3150.9791128000998	2930.8215987620933	3131.5773404495594	3153.8140975684287	3168.3614984771903	3145.428591243181	3190.5627674224324	2962.0402353341883	3163.5949977304913	3170.468159394451	3184.3596017281307	3039.2687715610673	3256.08267874981	3148.6518084487593	3260.517880108977
3041.0397388994575	3152.633323662225	3215.759018523872	3182.971076581414	3212.8473948123537	3225.672253499869	3221.2627509833474	3177.0587405642664	3161.3561452714257	3179.395227528626	3181.880797935814	3150.6176235051194	3188.7618541802744	3163.516018410279	3108.5981492292703	3150.4889469532527	2927.0433862229625	3123.789001864092	3153.6171064118944	3167.095516434678	3143.730255407163	3190.449588687763	2957.3593434392146	3162.299656931511	3169.879351090871	3184.219098240983	3035.8043018952153	3255.9162128983735	3147.9043672173693	3259.978884450272
3036.9021365176277	3151.685579669233	3215.570916748403	3181.9701056144886	3211.143139837551	3225.234225250884	3218.106116695488	3175.9502441974323	3161.3279685285243	3178.370950016354	3181.2317955382955	3150.280241291361	3188.232300663637	3162.949062448268	3104.2747721287383	3149.772339409407	2923.680454209105	3119.3991902396388	3153.6171064118944	3166.090998173689	3140.846313509704	3190.433959443236	2953.1213871534105	3161.6798581137045	3168.9428059678744	3183.910858764334	3032.748611046667	3255.725765879679	3145.3565837641736	3259.736384779921
3034.709298621496	3147.7001610131447	3215.182261109717	3181.0853996874416	3210.651869474276	3224.7850557431684	3214.9864868384393	3174.4881344184937	3161.2474372936676	3176.964641175403	3181.2317955382955	3149.967230533059	3187.6375329514285	3162.4025182131486	3099.2591969776363	3149.1710944421984	2918.5289361438363	3116.3862868033093	3153.457872319926	3164.4102293475116	3139.183200846974	3190.1802705548853	2948.2247704171996	3160.8318308533235	3168.7193598875656	3183.465324315095	3030.0765149052363	3255.6073449766386	3144.607411453615	3259.2360041453535
3029.2787574897447	3139.9341299140106	3214.682459533753	3180.5310505009643	3210.115742591278	3224.572858573442	3212.919325076215	3173.0899259300672	3160.9236860070555	3175.9552293637116	3180.54398595945	3149.9192577081353	3187.136938444176	3162.369873485935	3092.3060086373243	3147.6177992596436	2917.9264249988064	3114.448855756356	3153.303280901295	3163.220136913306	3134.0683176520743	3190.116921149463	2945.4573512787606	3160.6097985605024	3167.8747786032495	3183.465324315095	3026.382116608851	3255.304199726352	3143.801055720989	3258.4930087988796
3021.3624371224714	3138.7826922138097	3214.50218535574	3179.7485817532665	3209.478861085719	3223.553700278181	3212.4470690993617	3171.209414149221	3160.621680980962	3174.0297998771484	3179.5373803510006	3149.575848544133	3186.6373547499006	3161.9600671050284	3089.067816466171	3147.2516086925516	2917.285759062143	3111.1246746803668	3153.22339913213	3162.241359720303	3131.2784342810937	3189.974965822962	2940.3199001448424	3159.8031335287938	3167.7410301673035	3182.8723408515516	3024.104454062253	3254.5551723611798	3143.140068166676	3258.1682547596274
3018.318312651196	3133.224955577709	3213.8511117456655	3178.717235115164	3208.9663878245947	3222.9143078914476	3211.134434279972	3170.172057537101	3160.600697047269	3172.419921734185	3178.747080804507	3149.3994311789884	3185.24714195111	3161.688903769906	3082.7420144767543	3146.689632238452	2915.008830733443	3110.364112296624	3152.913605465769	3160.1898038732415	3126.592996284471	3189.974965822962	2935.532179449408	3159.0128926684047	3167.229824041595	3182.65343275311	3015.595336465446	3254.1318838436614	3141.616926401486	3257.9891266786267
3011.729920476023	3129.2601554448556	3213.3874301375954	3178.010687539315	3208.0504334053376	3221.874539012364	3210.043812153562	3169.054383950279	3160.293341140155	3171.428462294832	3177.8458353503274	3149.3647760823533	3184.7042543332036	3161.5554517967066	3072.585302443703	3145.4398210318604	2908.74377339381	3107.8853665185	3152.793451539496	3159.685555656787	3123.6051806173637	3189.757511322822	2932.356589901962	3158.6068580342294	3167.0454634401067	3182.3116008239203	3011.8739426835277	3253.7641230479458	3140.3080611523847	3257.5272778630087
2999.9414105698543	3122.5216470043156	3212.7179499400554	3177.7554912337882	3206.701206468969	3221.4841641071075	3208.3848042146483	3168.6641078475063	3160.2443172117223	3169.7632185450116	3177.43353063224	3149.3456453005033	3183.8373606372406	3161.0024713238413	3070.103588260807	3143.2861301530766	2908.74377339381	3105.556011572683	3152.793451539496	3158.7663567942645	3120.238220097807	3189.757511322822	2923.0640038013134	3158.337521898683	3166.525125927122	3182.3116008239203	3004.578224048739	3253.4643009314455	3139.470431303728	3257.0343054865752
2997.0099049629434	3116.4970833579064	3211.74902862482	3177.162221730159	3206.643715741613	3219.3098351710173	3207.4903129101417	3166.9462303811756	3160.032945872211	3168.6528304950048	3176.243637251836	3149.25994325624	3182.986329609442	3160.962440047696	3058.060375524638	3142.8227099348787	2907.329243603015	3102.629332919826	3152.793451539496	3157.4160989874945	3116.877814564743	3189.637585100317	2922.343945457501	3158.2050883193265	3166.3188675502456	3182.0225343455954	3002.377998722819	3253.143456873333	3136.662635997997	3256.879974270307
2991.7563114074865	3114.100849827071	3211.619946674106	3176.820772817481	3206.38499951835	3218.979947057061	3206.1647225792494	3166.0043505511826	3159.8669944656385	3168.011789413366	3175.8379169248815	3148.6091011075305	3182.4693361823306	3160.919194910515	3052.3068547157377	3142.013628501958	2903.4237692487577	3098.1799497536113	3152.793451539496	3156.8883404384756	3115.3275579699025	3189.637585100317	2916.6545209488395	3158.052282782786	3165.590174064069	3181.763996038587	2992.7378852210304	3253.016514758594	3131.9788123081053	3256.25932744999
2988.5099051502316	3110.4870406970276	3211.597498900619	3176.2962767199424	3205.0453199160083	3218.771538783936	3205.146445933028	3164.503512919072	3159.746706968618	3166.3062152044863	3175.587568514344	3148.3382747683095	3181.214447302319	3160.670614854386	3049.2742962486664	3140.8300872995037	2898.5566117006483	3092.583918907958	3152.793451539496	3154.9651431175575	3112.307036080196	3189.5411042084065	2911.7145117424175	3157.6225790223752	3165.029340946913	3181.6379433937504	2989.709719621495	3252.627551643499	3129.771721970961	3255.537461028718
2986.717711987401	3102.754718618921	3211.570509864081	3176.0880098367315	3204.205230757632	3217.766114981647	3204.6155491190857	3163.7355543328053	3159.407365270103	3164.4110767908346	3174.986733476766	3148.1409532650755	3180.609122581728	3160.133792030433	3043.8710608042675	3139.821356397681	2891.638979432416	3089.243456596237	3152.711612086369	3152.309399816303	3104.554835019696	3189.361030848375	2910.992412552763	3157.5772471852606	3164.813181254822	3181.4676867762028	2989.253330947291	3252.0705679114226	3128.844082513849	3255.1561134938047
2982.7651487986627	3099.1396203428294	3211.075287197815	3175.8994522413477	3203.5297470596156	3217.2760267602835	3203.0654611377126	3163.167611389573	3159.2202068043034	3163.5704062647374	3174.425811414259	3148.1409532650755	3180.3515885462593	3159.7367032126494	3029.2787138121394	3138.4577861862617	2883.762766179676	3084.764390647866	3152.711612086369	3148.599700898606	3101.5034339632166	3189.277077633422	2905.5996247909425	3157.2621392153665	3164.3320720701176	3181.160275745765	2983.3339182772015	3251.692953411442	3125.356122527654	3253.2425732486454
2982.7651487986627	3088.1340451743627	3210.615239847276	3175.3024903170212	3203.284277312318	3217.0961910736623	3200.6944245909604	3160.4595625885004	3159.210600450999	3162.5992276291313	3173.806361093595	3147.979410574223	3180.011984116981	3159.7155547765738	3025.853812781085	3138.029966309756	2880.70410217703	3083.1543588195455	3152.669665421587	3147.5374724017433	3098.289181567239	3189.2769943742232	2901.974989056396	3156.732939130174	3163.6551071509843	3180.6769928119043	2977.342217785288	3250.6106216584867	3124.1413810276044	3252.461263043695
2971.858285498046	3085.3458135585906	3210.43756785031	3174.6944415645794	3202.4165114956495	3216.6277575461813	3198.9499775466184	3159.76516151396	3158.775156197781	3162.1404267651897	3173.0524534893416	3147.8782181828765	3179.0627425153343	3159.580123755358	3019.7142339259544	3136.9716344590706	2878.1332807233216	3081.1088152801835	3152.669665421587	3145.420026594412	3092.236404577717	3189.163856599661	2895.8709548671677	3156.469238316444	3163.050944956104	3180.232923407191	2973.09976785116	3250.228518878635	3123.1657809861695	3252.0012912623374
2968.5043751337707	3080.968460998856	3210.041980438169	3174.452878198441	3201.7040271981377	3216.118558577562	3197.8924462377963	3158.737255844219	3158.437789030995	3160.921936807579	3172.04114544414	3147.8782181828765	3178.9229946967766	3159.273281292102	3015.5470642490136	3135.8787339332985	2878.1332807233216	3078.3434393239595	3152.651195109114	3143.7270203915627	3085.3279322206213	3188.9720040671973	2890.364013335479	3156.1518642391998	3162.866463806434	3180.0798460710234	2969.6690057035808	3249.7265819839404	3120.6281963466763	3251.814500686049
2961.3938589020886	3079.324791833178	3209.774849602716	3174.1542739691254	3199.9913862894364	3215.9391660626725	3195.1628692357813	3157.7456175985103	3158.286863630779	3160.356122046648	3171.6679674830734	3147.775352761612	3178.750466193616	3159.054432914389	3014.8473190203754	3135.056850284655	2874.319597193554	3074.6664969281937	3152.4013860482155	3141.5425969417424	3080.3597880581447	3188.8746589104016	2884.792814335174	3155.959590712489	3162.3777569753747	3179.830672084784	2968.0361450339556	3249.397396663787	3119.6844610713633	3251.0558585054278
2958.4991500779533	3075.988251626681	3209.658467899892	3173.7112347534353	3198.9058876173644	3215.1395858235956	3194.873670274251	3156.9202335567766	3158.19171277426	3159.3779247671187	3171.5774385660775	3147.775352761612	3178.2319741135634	3159.054432914389	3009.5410535198257	3134.3113901736133	2870.1663694375243	3071.526785281175	3152.1080882106817	3137.4551380539615	3077.073484895286	3188.8746589104016	2876.6071112936133	3155.5241418654	3162.3176015518884	3179.2221272910333	2965.830830593687	3248.7840024666675	3115.147767332909	3250.3930112431713
2956.0290091451984	3071.3385169850526	3209.3957296508697	3173.525475934997	3198.0026575331062	3214.8230030609784	3193.846166418847	3155.8520858078878	3158.158452924933	3158.8492771463193	3171.189035499505	3147.775352761612	3177.628413197976	3158.5394735774003	3008.258072332587	3132.097102525686	2865.605237329161	3068.3985790183388	3151.873398726061	3134.777878612101	3073.126127355226	3188.655590437952	2868.76496038656	3155.304431673516	3162.254098649915	3178.7242574905126	2962.651510416379	3248.210005729604	3111.6498240131586	3250.0401080438096
2949.3876134922025	3066.206107734295	3208.948782425421	3173.2298321492326	3197.1726809161196	3214.4227724012294	3192.6367685549167	3154.2657144052237	3158.0611197838466	3158.1802595267104	3170.5242200000225	3147.775352761612	3177.154540283967	3158.212015405311	3001.7143747631117	3128.4874532977747	2859.4625892123904	3065.203038622516	3151.8600773266935	3133.2299423598597	3064.118862106029	3188.655590437952	2864.6458557437068	3155.304431673516	3162.1889050908044	3178.56104885214	2961.4456223779566	3247.8096884478077	3110.2923673505784	3249.263177919268
2944.9055535958682	3063.1043047227495	3208.479313597933	3172.838629282859	3196.7528733321765	3213.7982771954066	3192.3163784209232	3153.2122425070474	3157.9620419323214	3158.1802595267104	3170.3684257474897	3147.757907936365	3176.6377257531944	3157.726536633837	2997.8516089592226	3120.773599873904	2855.7975415584096	3059.878344390937	3151.605723364737	3132.1573466677187	3054.501769399657	3188.3611405316287	2863.111992495415	3154.756519036094	3161.825715562301	3178.162986944273	2956.3876272574826	3247.734785649132	3105.667355540753	3248.763238197275
2942.7896786895626	3059.495645838751	3208.2613456739455	3172.2697520274687	3195.975347859726	3212.918014110682	3191.7045691749595	3151.9817911863347	3157.8309472593933	3158.0437615431274	3169.504137544307	3147.5849112127576	3176.213810600834	3157.6005125933543	2994.776326878015	3115.187830611815	2854.6394824240147	3057.056383396852	3151.450696436367	3130.708495801284	3050.3340915314393	3188.3611405316287	2861.5635729225646	3154.076563265457	3161.621388605395	3177.9603282937155	2954.4722380981707	3246.986472653525	3104.981960571446	3248.6318721574753
2940.091957291523	3057.396971115047	3208.146054736237	3171.4252864321625	3195.3156248657415	3211.629615344143	3191.395320185925	3150.9156135462554	3157.1554078896243	3157.8040608661586	3167.8622231096087	3147.406654718219	3175.8084081050065	3157.5826203135734	2986.2286630564104	3104.906748159834	2846.259509724934	3051.779586794528	3151.355400932533	3129.0760874782063	3046.007652900055	3188.2410494923374	2854.6093493789376	3153.6892942513737	3161.621388605395	3177.789471565399	2952.605070982854	3246.852253699261	3100.358207664138	3248.5375636461067
2935.415216276466	3054.2807411467525	3208.0519309894635	3169.511517290059	3195.1801579463927	3210.943248811952	3191.044413976617	3150.049804196372	3157.0117423944025	3157.673598688969	3167.2973540724192	3147.2112861008145	3175.6528738918573	3157.527321647147	2984.3789298590523	3100.6434935738002	2844.807791111137	3047.1390451080697	3151.355400932533	3127.706707103685	3042.080615516279	3188.130329420397	2846.931833099906	3153.0953300892074	3161.4466217098493	3177.3679005685835	2951.1618753890007	3245.425191851996	3096.495126410766	3248.26645160762
2926.3577198752446	3049.688449758678	3207.5959381878934	3169.2506352603245	3194.3600274851287	3210.2064458712734	3190.6682662415005	3149.417987041581	3156.616405435024	3156.7030072004545	3166.639001160748	3147.0845040651943	3175.316577436803	3157.2391868276454	2981.196903934313	3096.9076072357657	2838.1043214540186	3043.8852809944033	3151.353991557507	3126.850052102875	3037.9422416236075	3187.9663352208895	2840.8917464537744	3152.380662672959	3161.2773319460907	3177.0796673217724	2949.510072504923	3245.099609829413	3094.2479906439257	3247.9257592512395
2924.94019412574	3040.9615946996123	3207.48270535591	3168.593316297339	3193.2974314575536	3209.511323998499	3190.2726979637796	3144.7090200778125	3156.3310207211453	3156.524621416367	3166.639001160748	3146.990358643377	3174.9900821738333	3157.16659936773	2979.7207936413106	3092.500488581846	2835.0517944865887	3039.7173655823467	3151.327154377739	3123.7428392852084	3033.3017299143985	3187.8383158560728	2839.1332428972764	3151.7312540456032	3161.2773319460907	3176.899197881407	2946.3697028428824	3244.4538187289595	3091.2134825582434	3247.2450148737607
2921.818665617129	3038.9793248630417	3207.2923468055405	3168.053855745096	3192.4493470594543	3208.6136864800674	3189.9658016778258	3137.1734135373804	3156.3310207211453	3156.072363436155	3166.169777283479	3146.814591933743	3174.7921908808808	3157.0329840035756	2975.400366129202	3086.853532405138	2829.5208363377656	3031.7039236250416	3151.2062921249494	3120.5755425415205	3028.8142656680584	3187.4545678420354	2836.5087363080534	3151.081683283418	3161.2773319460907	3176.517595993508	2945.492136678101	3243.0463133059084	3082.36151751581	3246.9745496287815
2918.9593076016145	3035.554300024106	3207.1159403490637	3167.4992753347556	3192.3102585559195	3208.156259161664	3189.179189747651	3135.699830684101	3156.283927063064	3155.9358158584805	3165.731901492475	3146.6737345232286	3174.5857853391963	3156.9550206774757	2973.871148447004	3085.6848986129166	2825.010701114627	3027.5875848178744	3151.180378212931	3119.362321742746	3026.9526286804457	3187.3943780649306	2831.2565948374113	3150.6817579172375	3161.2773319460907	3176.2955129915476	2942.4841179853806	3242.687826975228	3076.3927467515327	3246.5452689692133
2915.8856552507505	3027.2607514069177	3206.9577080318095	3166.7390461045147	3191.6948743773933	3207.1654198172237	3188.6579601705207	3133.9069179167113	3156.2106141622135	3155.7760340276486	3165.507078367392	3146.6485321198543	3174.292577127686	3156.8119634676905	2970.5898972977443	3080.783904530703	2821.5043759700898	3023.9604822487754	3151.0398008688194	3117.389861230931	3020.3912248105303	3187.3122046232725	2824.8029704383675	3149.608345835358	3161.181316229172	3176.009109055979	2936.751357519296	3241.208970695674	3070.8301012827665	3246.3917529766595
2910.77773984065	3014.658238746142	3206.888434575265	3165.0830588720605	3191.332297547945	3206.757410308025	3187.907560363191	3133.3380967555313	3156.178293746229	3154.028212269909	3164.4713664006836	3146.420347532985	3174.1785528413284	3156.7679173386136	2968.0407956306235	3076.8152466753277	2819.8385146433893	3020.099150002194	3150.9197886677052	3115.7367292200547	3012.393006384351	3187.1357324844626	2815.7842954531393	3148.499994840039	3161.0207128041384	3175.6206267680673	2932.3431398820094	3240.562699499429	3066.005874027366	3246.207147696176
2907.518421431577	3010.80921489095	3206.2875306376995	3164.430668981784	3191.0780707094455	3206.1217346640897	3186.187362802367	3130.052952437081	3156.178293746229	3153.9710822427246	3164.3753627882556	3146.1389218194754	3173.695533269497	3156.5766945112623	2962.949439194692	3074.7261945389505	2817.5639737712954	3011.914329583084	3150.845038640786	3112.8490124810337	3009.5566004940706	3186.9645559022865	2806.26418293708	3147.9165520076012	3161.012822885189	3175.3263076577714	2927.318807069291	3240.1685026618925	3063.4389726235804	3245.575960424172
2904.060989576973	3003.123442210433	3205.692450229678	3160.8114154556984	3190.6780278553388	3206.0181944855894	3185.1820699473537	3126.928583028374	3156.0180170039584	3153.228900032592	3163.8932830367894	3145.852113274009	3173.3345675521646	3156.441403760451	2959.759217218666	3068.9764926681237	2810.9768666152504	3010.345809682466	3150.793372109488	3109.9674186882403	3007.8316945346464	3186.515500291495	2804.522888949654	3147.5665576948822	3160.61415671177	3174.8502029396977	2924.408387683797	3239.4880095921835	3060.5909933013554	3245.1924916120965
2901.4730026505013	2998.700811411121	3205.5886578192417	3159.681565994395	3190.3620691076158	3204.7462091379853	3184.839239383019	3125.4237707502148	3155.7902317140497	3152.911588250516	3163.603445359571	3144.5779409389247	3172.722448941996	3156.1308900189097	2956.0605916047916	3067.7952827403733	2808.3904965619727	3006.0938379170343	3150.687904400977	3107.3898659883666	3004.4668594160544	3186.490931722509	2798.730218167979	3147.427118702682	3160.572448586903	3174.731315218942	2919.127984266196	3239.0877494629804	3055.9065771250107	3244.556061708208
2900.2339570650392	2993.6712783157445	3205.4159118616953	3157.745974909534	3189.9829232229877	3202.811158510791	3184.309775613735	3122.6518409010123	3155.7385139517564	3152.5193656632587	3163.321384577747	3143.9672969024996	3172.290982988447	3156.0457596125084	2954.0379117860457	3066.679152694169	2804.7328819093714	3004.759120899362	3150.5718533202003	3103.5258630200165	3002.4931153988673	3186.4276150779388	2795.601443283958	3147.198657928993	3160.3129257121855	3174.403239352973	2911.3947252493526	3238.606934752992	3052.7057058219566	3244.0202406375465
2895.2525683914996	2988.414317253667	3205.33234333898	3156.4665672393285	3189.8865148817567	3201.7834520619485	3183.9652636539818	3120.818071491191	3155.7385139517564	3150.9439852374962	3163.1033175793527	3143.756415956163	3171.9103537319043	3156.0457596125084	2950.198889180449	3055.498354977288	2801.547323140981	3003.526346415555	3150.475075571531	3102.3956274387047	2998.8325412491554	3186.218095864593	2792.269518606669	3146.6539757619257	3160.0909506779335	3174.04234462382	2906.356377448833	3238.228532051878	3050.4419947434817	3243.3092300820545
2893.9809577542737	2982.047223678808	3204.710147014555	3155.401709166929	3189.474708459449	3201.3052771106204	3183.458637769044	3119.089887280275	3155.571929090332	3149.369143268151	3163.027244977827	3143.400537532284	3171.328841470657	3155.838987838876	2945.4365421042576	3052.6574903564397	2799.7039553061395	3000.9270553051797	3150.424630182206	3100.0058625847937	2996.17822386966	3185.9507591784263	2790.550676617907	3146.1535220212736	3160.0909506779335	3173.884142873147	2905.8853216907646	3237.8786805709465	3048.5492243872472	3242.9485232727893
2891.075489002644	2980.578960363227	3204.0571694755026	3154.9207142987575	3188.7192667989584	3199.560349032839	3183.1775900659486	3117.0165615677274	3155.571929090332	3148.497872692492	3162.4748385257762	3143.3322237120783	3171.043020330476	3155.824990458696	2941.723065554664	3051.3768290865437	2799.7039553061395	2999.4349291907456	3150.424630182206	3096.993881733478	2992.844093907366	3185.7400294009162	2787.731325380646	3145.6194316450687	3159.822353346019	3173.6796759983945	2896.300880522705	3237.666819864555	3045.218130603896	3242.4515315438857
2889.7761019954305	2976.1785440840413	3203.774154791552	3154.68979734366	3188.411910868128	3199.091359545499	3181.767573197178	3114.5735001841663	3155.571929090332	3147.550484293674	3162.228489211031	3143.0977605815624	3170.450757541043	3155.69582974984	2938.167845810281	3044.1981835144493	2794.991145496079	2993.205648563606	3150.424630182206	3089.281212364377	2978.6304051507755	3185.2391178730436	2785.467276295332	3144.6304536971575	3159.72901095934	3173.29355817648	2896.300880522705	3237.4669515354526	3043.624286155432	3242.049014481021
2885.928949503028	2973.0404724997143	3203.3663067170214	3154.548748311294	3187.835770261702	3198.7491327894645	3181.39486975553	3112.43628794477	3155.571929090332	3147.2866299839284	3161.9807204708995	3142.945469815151	3170.3245650894914	3155.6708261504855	2935.8753719635865	3040.0262048765658	2789.988580432536	2992.9571254346974	3150.424630182206	3085.921126458198	2970.8288203288625	3185.1857586116994	2782.0910073671516	3144.5798100435	3159.6181819421904	3173.0449587797684	2894.455427497103	3237.0046222758656	3039.9782022319164	3241.820757611337
2882.4846028495126	2973.0404724997143	3202.7730973235202	3153.634006201888	3186.9746449213626	3197.9519750000018	3180.9824746911604	3110.6624420957824	3155.3930210396966	3146.511383235483	3161.6241441335787	3142.822896323699	3169.971533077718	3155.6708261504855	2932.2395790272994	3037.7244081326667	2786.0108651258356	2992.465213896773	3150.3828687900586	3082.2061643542716	2967.590979739571	3185.080510748375	2780.769401265815	3144.3598138345174	3159.485678470546	3172.3806779750917	2886.8313867087636	3236.8135083970474	3035.1132450680866	3241.425601896194
2881.4811680847224	2973.0404724997143	3201.9118221366175	3153.0926838531814	3186.566156978465	3197.880164063099	3180.2639251854457	3108.1340984887174	3155.2751711616834	3145.8081711441914	3161.2250411809923	3142.822896323699	3169.816838586895	3155.337782223288	2932.2395790272994	3035.2789263046593	2786.0108651258356	2988.7776846625216	3150.313234026943	3079.521415965289	2965.276418317574	3185.0076065357257	2779.246454400252	3144.215943783453	3159.28879269282	3171.983489766124	2880.774728599587	3236.658789956142	3031.083921886911	3240.8123698310087
2875.391718038782	2973.0065729831585	3201.6683286375946	3152.6259638892625	3186.2418462260885	3197.384811180597	3180.075144706819	3101.6861503800637	3155.2751711616834	3145.469308584679	3160.6149944469676	3142.7696598582397	3169.5238413456223	3154.8177982324323	2926.7476715619396	3027.5960658769573	2786.0108651258356	2983.5677458856812	3150.272664916291	3078.491113174029	2963.7786621401133	3184.85581590322	2779.246454400252	3144.2091132422397	3159.2354593214645	3171.4728944619555	2877.4669417472774	3236.435884454503	3027.7775450392637	3239.65987108447
2873.711461743249	2967.0427301695922	3201.376368253371	3151.745860759248	3185.9482133912425	3197.266612705382	3179.77673741592	3089.9830126000743	3155.0671525937173	3140.227610730966	3160.6047986463245	3142.323228368259	3169.2591756726893	3154.6825218852455	2921.438584480481	3022.0170213244614	2785.0532532852203	2980.7212312251027	3150.272664916291	3072.3166314789296	2960.1468216752933	3184.473451806256	2779.246454400252	3144.0794009186243	3159.15528535374	3171.354580042502	2872.48763437847	3236.3528215533893	3024.7816088595528	3239.374715651295
2868.723008968486	2965.211103066539	3200.925171256668	3151.219781505191	3185.6709412989353	3196.5887633887196	3179.462015593761	3088.94485292034	3155.0598828097727	3137.5361909277462	3160.3508541766123	3142.0777692445777	3169.154076219775	3154.6121607776895	2921.07579705727	3014.573345766347	2779.5825630022196	2980.7212312251027	3150.1812352250618	3064.76937163828	2957.0251890130967	3184.377606038632	2778.0007133794657	3143.932895757418	3159.0665017948545	3171.209479738428	2871.355992036338	3236.209924779379	3023.0157688526206	3238.814772275434
2868.723008968486	2964.7919119616663	3200.3423757225764	3150.730967527558	3184.887284473574	3195.6392219275676	3178.61324157411	3086.3062592517454	3154.774698715841	3135.308733119615	3160.0557216884185	3141.9312623757874	3168.809071306397	3154.286585750949	2917.1602926655432	3009.505740547962	2775.8155160821434	2978.73930135903	3150.1812352250618	3058.018806194146	2952.4988579993023	3183.8741252731375	2773.4114638759847	3143.8579794716998	3158.739367515531	3169.747802874413	2871.1012042455	3236.05794468802	3018.6369901779713	3238.553662478892
2867.945793577816	2961.381616041131	3200.145670046424	3150.346497023952	3184.70857467953	3194.560812970749	3177.9789987151407	3083.814637592192	3154.640151569026	3133.4195177433485	3159.7471305841327	3141.8707697915347	3168.792181015942	3154.286585750949	2915.5533686906847	3002.346172415563	2774.369746780788	2975.495795461795	3150.1812352250618	3048.6899021788267	2949.0042111849325	3183.8081850999743	2770.5957046704198	3143.365660621732	3158.7339253725595	3169.2058784997516	2869.077772022148	3235.910111974827	3015.756060128521	3237.8803412264915
2859.776917154522	2957.9132560121575	3199.275490767156	3149.753962697556	3184.445226471587	3192.670032805906	3177.247121736269	3082.887689306497	3154.557020572471	3131.605831085872	3159.5651483743673	3141.791216008436	3168.4981132363073	3154.2055332888312	2914.286957444009	2997.048547104948	2771.7169318476062	2971.839649802775	3150.1812352250618	3047.5452855614813	2943.8363516829995	3183.609856860648	2770.561429594491	3142.9332773401784	3158.6336615356067	3168.785921607351	2862.923106330151	3235.735070542616	3013.1552932761783	3237.2006243300375
2853.992059985683	2954.2455014833786	3198.8622628111893	3149.4045312904555	3183.775963384819	3192.1184685248163	3176.8079285757085	3076.5146409594754	3154.4980304329006	3129.99125638821	3159.315110181388	3141.7405107562936	3168.386458349065	3153.7082254735997	2913.268001644632	2995.126028353167	2770.6208906084103	2966.092185111367	3150.123360195377	3042.972974807056	2943.658964971697	3183.468228505113	2768.8605234969655	3142.545955162929	3158.594259354123	3167.9563815689526	2858.6975553132547	3235.5819023199156	3009.6558863396617	3236.5664930525127
2849.977170330927	2950.6033756744528	3198.4102642471325	3149.036118260776	3183.541207695466	3191.764917397693	3175.861078244029	3073.363221325215	3154.3690534297193	3128.2245824506367	3159.0367932564614	3141.4948276466025	3168.1919498671373	3153.1138889549056	2911.001787616242	2992.8761421868485	2767.585617501725	2961.234871699935	3150.1051272255436	3039.743023655698	2940.389477708895	3183.468228505113	2768.8605234969655	3142.4419932404917	3158.305662967883	3166.7294859204235	2850.261406497986	3235.497110362592	3006.8042237710033	3236.2784762514557
2841.53294745664	2948.2367618814324	3198.1577033182443	3148.9682512855206	3183.187954859695	3191.613012764995	3175.263552984534	3070.662799408314	3154.206044948478	3122.060829726006	3158.7202838025164	3141.292802276348	3168.1919498671373	3152.834004849089	2906.521468762925	2989.0757480441166	2767.2120799264712	2959.5837186622425	3150.09419488818	3033.4339720044923	2939.634279054584	3183.3798227893167	2768.8605234969655	3142.0619320128208	3158.090367737965	3166.41344035593	2844.91933128101	3235.3240490654925	3003.6573805979865	3236.052004769503
2838.5618029329626	2944.637726059709	3197.8822962176664	3148.7570361285957	3182.668307494158	3191.4181489180883	3174.851285593958	3068.9589766349573	3154.173430120361	3120.4436516185333	3158.599204324111	3140.9264186406854	3167.5499642951627	3152.6745293166546	2906.2311369156246	2984.409509169539	2765.152046623836	2957.3042316010183	3150.09419488818	3029.963721993194	2937.975322503924	3183.290844778174	2766.035229533172	3141.967668065171	3158.057110151177	3166.1798883807683	2831.6766485852627	3235.0798674937478	3001.3780517536497	3235.878227139763
2834.3911743086387	2941.468992508547	3197.537637203227	3148.594217066985	3182.4412768479965	3190.487112030163	3174.6902645013	3064.8940409980705	3153.9627807311435	3118.5256306265555	3158.464365070886	3140.705561649999	3167.4090494053	3152.436935185164	2901.481096914231	2981.8387401592818	2764.2192267129317	2954.432350892882	3150.09419488818	3021.495282883554	2935.18180604111	3182.9607021152387	2760.9999384370244	3141.759215058905	3157.8205586090976	3165.1226951681465	2831.344324277016	3235.0562943384107	3000.235250210656	3235.3889175836807
2828.6928692226816	2938.156804993313	3197.3069627018276	3147.9776473058296	3182.2096023981553	3189.414420737943	3174.458165503302	3061.713804485561	3153.8796397106025	3117.1574156003035	3158.2419148582767	3140.315733379323	3167.1945992058545	3152.1526971038716	2895.945556907516	2972.52167069917	2764.2192267129317	2951.449653789549	3150.0547152142394	3019.072541493679	2924.2135380481113	3182.719076503961	2760.9999384370244	3141.7178722881113	3157.7470270172757	3164.192547230501	2827.80737702681	3234.714500067543	2997.660547430558	3235.210533240846
2822.3463504807933	2934.2508917085265	3196.890580629628	3147.479315709023	3182.146541481703	3188.5540246525734	3173.7213114367673	3060.0704422827057	3153.7793265257233	3112.014775006902	3158.0524223230022	3139.7517125350178	3166.94054154815	3151.8957590446335	2892.9147266795176	2966.93709326495	2764.2192267129317	2947.097987001379	3150.023092724791	3018.122753400848	2912.6979174183134	3182.697683858447	2758.8357326987075	3141.3897339579917	3157.641952647933	3163.9660941881557	2824.770309831799	3234.6089769814316	2995.398283506791	3234.979894800635
2815.072775428132	2934.2508917085265	3196.622507220889	3147.2866365951027	3182.055260129532	3188.055915721425	3173.1292632687814	3059.0336554543883	3153.7402001327455	3107.2164528485196	3157.791273883874	3139.4374771436856	3166.6367916810004	3151.8306786394164	2890.5529919357186	2963.0705985444815	2764.2192267129317	2927.5039476787383	3150.023092724791	3012.8081805925285	2910.3634550753154	3182.1248341511227	2758.8357326987075	3141.275054870655	3157.591813075667	3163.4117808773626	2823.871434177348	3234.4015969598577	2990.341723568733	3234.3448656622354
2809.9366315709462	2929.9102596224548	3196.3950567465013	3146.722364554993	3181.807606617883	3187.3040668304056	3172.720602657867	3054.9121866137934	3153.6359410743644	3101.8211313442953	3157.4347749098597	3138.8580602248794	3166.460557343721	3151.8306786394164	2885.095841858083	2961.727666427007	2762.3886035128016	2925.8429204539175	3149.9738285225585	3009.3148528932384	2906.901286346286	3181.77783745548	2757.793218085501	3141.1208567296526	3157.462640402563	3162.58975560163	2819.2916210839003	3234.214119107509	2986.8098937206582	3233.110755379645
2808.4982568869473	2928.0626544157954	3196.2539265348187	3146.2826099562376	3181.797901874525	3186.7670893828817	3172.5550942865143	3044.549119930313	3153.5492561772808	3099.3740127442024	3157.234263580138	3138.5774126472606	3166.083235941429	3151.7550096147993	2878.318379887263	2959.9158663697654	2761.361299858503	2924.168209916483	3149.936385916779	3003.6900570094745	2904.18216208841	3181.5620208323908	2757.793218085501	3141.1208567296526	3157.357273672242	3162.2001025795075	2818.0577459470514	3234.161097249959	2986.454655574822	3232.5183119111935
2804.7088432643495	2923.858479589453	3196.0926802097583	3145.5597006854314	3181.0771671976113	3186.4339688058717	3172.0522472098664	3040.053590486182	3153.5248875590632	3094.386977856401	3157.0359817916833	3138.1695922527133	3165.2552948587777	3151.5025991648163	2875.759120170212	2955.519659770118	2761.361299858503	2921.6581610941103	3149.862473074897	2991.025243887197	2899.3673624123817	3181.43448195923	2757.793218085501	3141.0667119259824	3157.2822209418728	3161.793283162073	2818.0257549606063	3234.0570654798407	2982.277244754141	3232.2355654009134
2804.2455555307797	2922.394527820428	3195.9752816600912	3145.2338537168635	3180.471862618238	3185.8257678817963	3171.524395610207	3035.975505770318	3153.5248875590632	3090.531563633949	3156.5274544981635	3137.9737141289784	3164.9718990335773	3151.33731031403	2869.021941685344	2950.1469491342355	2761.361299858503	2919.7976459013225	3149.8535276871057	2986.536016044234	2897.1801469497564	3181.43448195923	2757.0428341052743	3140.966244372511	3157.2627878802105	3161.4508831382873	2810.527253305996	3233.764542483918	2979.9064834592386	3231.860077116842
2799.5551209348705	2919.910985098282	3195.8527163249646	3145.0653851634247	3180.3134554869744	3185.1265983881012	3170.944726238544	3034.060520130987	3153.47639820734	3087.5516114749616	3156.4265799746677	3137.8131688530184	3164.720544440068	3151.297874024284	2864.049893291146	2945.83969451588	2761.361299858503	2915.8634482630487	3149.8535276871057	2985.817491512011	2891.5636841709825	3181.4087466039246	2757.0428341052743	3140.8956864048146	3157.1862179234217	3160.918538715796	2807.5984333786014	3233.5575154136095	2974.7604608305414	3231.5512364667393
2797.8327693120104	2917.35906151669	3195.6944793797124	3144.9729968055	3179.967426620375	3184.46103446357	3170.5062946110784	3030.4826243076654	3153.223044794632	3083.186739276688	3156.136976814506	3136.9835732618926	3164.6564352853625	3151.2397956868763	2858.126542174331	2939.460171877011	2761.361299858503	2912.774589132913	3149.794566553816	2983.0473713150004	2888.40773623548	3181.184555034465	2757.0428341052743	3140.815339639121	3157.0809472287638	3159.691116726527	2803.9954941252067	3233.4617722161433	2974.7604608305414	3231.0563211674603
2787.908314505352	2917.35906151669	3195.376915188667	3144.692774663389	3179.512580610305	3184.241722132345	3169.845092035559	3027.5509579050436	3153.1600105346383	3080.4484993842443	3155.9955797278653	3136.3193618042515	3164.396158439481	3151.1219848626074	2855.780682541147	2934.883809621101	2761.361299858503	2910.078341812372	3149.794566553816	2983.0473713150004	2884.639227315848	3180.9646388601877	2755.631417186005	3140.6873777301207	3156.887080979279	3159.3718262716447	2803.0825910234676	3233.4461097367393	2974.7604608305414	3230.7041224764985
2781.643397954912	2917.35906151669	3195.1459350218597	3143.568369427292	3178.8079674051687	3183.8168850854195	3169.06045605141	3022.721765831371	3153.0577708069795	3079.337263276014	3155.964403311693	3135.5125923181627	3164.143453049112	3151.0493335219294	2844.750573619268	2932.343778655745	2761.361299858503	2909.3610280201406	3149.794566553816	2983.0473713150004	2881.125786804348	3180.9031981731946	2755.631417186005	3140.3793640780063	3156.6050624058566	3159.127425839209	2800.865003394119	3233.268542405668	2974.7604608305414	3230.0992240515593
2779.380913845362	2915.4674733585553	3194.8351314866186	3143.0549896509915	3178.1138941369145	3182.4393681706656	3168.4728486340464	3019.0337404659867	3153.0577708069795	3073.6006831723416	3155.7633336892636	3134.974253456727	3163.992716864533	3150.997208192922	2837.3486076186946	2931.890465528836	2759.725550776819	2906.055524938107	3149.752856776456	2981.3465991521734	2880.031009439606	3180.670680718136	2755.631417186005	3140.261935184111	3156.4477859952494	3159.0344169734353	2797.115022066593	3233.14558483869	2974.7604608305414	3229.8888348115725
2778.2081354438865	2913.0174949253633	3194.7017306724642	3141.9110420229867	3177.797422409168	3182.088396972723	3168.0602442844065	3014.136065200006	3152.9732001855223	3071.5842069215755	3155.6455374183834	3134.8608404591687	3163.729154331383	3150.8445901035216	2829.2076776179824	2928.0457926030654	2759.725550776819	2905.203170930262	3149.6350578957813	2979.217669353372	2877.7166087552037	3180.5354332608913	2755.5679975569155	3140.1726635058285	3156.353970317997	3158.664252375723	2794.988834785169	3233.001101578423	2970.6048188690775	3229.5884453303233
2776.82887015893	2910.5487854659355	3194.140437883885	3141.701703649646	3177.4114503056685	3181.2282741037507	3167.8576284382075	3008.110354930863	3152.9539684397982	3068.816660839248	3155.3621836375887	3134.6769126839204	3163.3519590536835	3150.798267605072	2822.466043112692	2926.507075705536	2759.725550776819	2901.7507272372436	3149.569552482467	2976.2198437501747	2872.854832861334	3179.8013559885485	2752.510373568958	3139.952268890294	3156.263041859713	3158.0082903483635	2790.8872088579187	3232.8422466303273	2967.9601165258728	3229.3994976940335
2774.2805921726017	2910.5487854659355	3193.99941682793	3141.4727948599398	3177.2872184523812	3180.390365381412	3167.5625794152497	3006.0474778812427	3152.837908370964	3065.3849453398593	3155.14602347852	3134.1605953994094	3162.6703529942583	3150.6728177005753	2819.3635975893585	2924.6202916264297	2759.725550776819	2896.4128875442516	3149.5314488999757	2968.3815699391853	2868.585684061369	3178.7285409982787	2752.510373568958	3139.9489489287616	3156.1930411506705	3157.0789105027766	2789.4315593884257	3232.7470947762213	2963.3392957785472	3229.134313389569
2770.4189357996897	2910.5487854659355	3193.724618674234	3141.303288641541	3177.160779466499	3180.061203448833	3166.9149426016675	2999.839250100188	3152.7730254989724	3062.088580254002	3155.0253306715767	3133.89369013688	3162.4928147871806	3150.5817477489836	2814.2935404728864	2923.8289160985923	2759.725550776819	2885.5520314060814	3149.506950980684	2964.4394126265693	2867.471209243534	3178.5803518831426	2752.510373568958	3139.767089722914	3155.878116218555	3156.79310082798	2787.669126726576	3232.658500142056	2960.6583070055044	3228.6741084565056
2766.727437946475	2910.5453686627916	3193.527753008763	3140.990112742091	3177.0835869313864	3179.767429864726	3166.417832354372	2997.4068979598665	3152.6834543057084	3052.8271026161383	3154.9910699177735	3132.962131984865	3162.309507753719	3150.4780420547972	2811.96289833734	2920.5601361491067	2759.725550776819	2880.5717405674495	3149.4958110808507	2959.861360131341	2867.267564640101	3178.384772155198	2752.510373568958	3139.735540969228	3155.8440802063674	3156.1854497686054	2786.7123038958352	3232.4850847756597	2955.2959602384294	3228.1355756400226
2762.7582506943863	2907.4458333162725	3193.0687671372743	3140.784852656144	3176.7046144965384	3179.4933628216904	3166.170622944346	2995.019048625914	3152.5949131369052	3042.0011087496	3154.903888538218	3132.4626740135946	3162.264794648536	3150.369604997646	2809.1467523476886	2916.6848904549333	2759.725550776819	2879.4253576775677	3149.4958110808507	2958.089450501777	2864.002067619143	3178.2369586368113	2752.510373568958	3139.6306426642955	3155.7284611643627	3156.0590316376283	2779.54188266675	3232.363786769878	2949.058114415318	3227.8202136405916
2761.0879731429354	2905.074332029406	3192.693044928432	3140.5879256835824	3176.2490490332466	3178.687899873367	3165.8776441578175	2993.7784133268765	3152.508571074084	3040.6444081557383	3154.719424658069	3132.140324795432	3161.9675835605367	3150.3063534381795	2807.77324850688	2915.5409966113416	2759.725550776819	2873.7034241932506	3149.4642973720947	2956.3598969174964	2862.0342250526965	3177.866000353249	2752.510373568958	3139.5785521759476	3155.647488996551	3155.3598055082302	2776.5537562357817	3232.266584736977	2947.585475163496	3227.192229763824
2761.0879731429354	2902.305246794521	3192.22608857906	3140.1461599936897	3175.5883201733986	3178.1675005568095	3165.4858445620625	2993.7784133268765	3152.508571074084	3034.9120868320774	3154.6102142766395	3131.7128100840023	3161.6237136692894	3150.207727431772	2800.5502450108534	2915.5409966113416	2759.2809133149294	2871.1162215317636	3149.4363513483854	2952.275128486168	2859.515017976472	3177.784553762189	2752.510373568958	3139.5576158463855	3155.6140255510336	3154.1462334593834	2776.5537562357817	3232.1801661679465	2947.4116023551614	3226.2633642109026
2759.473719285225	2899.9591391689464	3192.000970873697	3139.997457101312	3175.30355782512	3177.927527310948	3165.3494437352265	2993.457809418132	3152.508571074084	3030.1381758090706	3154.3546696698822	3131.3363638945275	3161.535552994486	3150.136826297214	2797.206431357519	2915.5409966113416	2758.632496346052	2868.3788495599592	3149.331080043395	2947.928173107612	2856.6431319277613	3177.6291757488943	2752.510373568958	3139.3844846962684	3155.475078032184	3153.281208478726	2776.5537562357817	3232.138962564033	2944.631253243195	3225.1550632284957
2758.3287188975305	2897.4141324628026	3191.8232441727923	3139.921658542471	3175.0261815026092	3177.420506324665	3165.230203947447	2991.392307653827	3152.4581735005295	3027.260589438452	3154.2006593750957	3130.807188795101	3161.333996808599	3150.028569679367	2789.9140041409446	2914.0051982763935	2758.632496346052	2866.831022606534	3149.299578768322	2946.142957508845	2853.7365792574387	3176.8233143612138	2752.510373568958	3139.240132849204	3155.4445061453066	3152.8597698281	2776.5537562357817	3231.908564702815	2944.631253243195	3224.998701265534
2758.3287188975305	2896.448823082693	3191.504457035926	3139.7121450869963	3174.39976878065	3176.8504498097545	3164.827093000281	2987.6687631674768	3152.4368015717314	3025.766358063563	3154.1359641507793	3129.351722697307	3161.0968547460398	3149.955564404519	2784.1184613105515	2912.1720520149684	2758.632496346052	2863.310830420066	3149.299360829975	2940.0038803048537	2850.5156598298913	3176.672972974527	2752.510373568958	3139.09519337174	3155.353303173521	3152.000632125789	2773.567807717882	3231.839481655683	2942.6287932609125	3224.7322344955537
2756.7255378651357	2892.3698348160074	3191.122229770693	3139.4654357713766	3174.38635120835	3175.2025591654146	3164.659803286678	2985.7727786567953	3152.249709484555	3023.8761494317137	3153.940653628485	3129.0448813781127	3160.873018788753	3149.955564404519	2781.9114529256667	2904.2753590170037	2758.632496346052	2860.8201104538184	3149.2261748599776	2937.6589768657986	2845.3034054326513	3176.3843924530156	2752.510373568958	3138.5449312172746	3155.252396545804	3151.8528999073787	2773.567807717882	3231.6897774685294	2940.3030781167345	3224.1128886609968
2755.9868440943847	2887.288341858231	3190.8689912324826	3138.981714044093	3174.1464710776413	3175.0358276416327	3164.3578616893965	2982.8947991709506	3152.2393430850175	3020.2619665130915	3153.9242955766495	3127.743849811396	3160.728069633309	3149.883513847468	2781.1858554594605	2896.322551489076	2756.5581502077966	2852.6057092634333	3149.2261748599776	2935.6834049692684	2841.410260124632	3175.9887565770514	2750.078352680903	3138.53318287367	3155.225530092693	3151.5431260685373	2771.031371839877	3231.653418293152	2924.7606037558476	3222.9866700831626
2755.089991474859	2882.2221629572364	3190.8173633024517	3138.8183426003393	3174.076737297898	3174.3623808984653	3163.835294463415	2980.638234358204	3152.193668879805	3017.8006534303945	3153.801123688034	3117.355123152145	3160.651854471698	3149.81121111439	2780.1110849075712	2890.475861444212	2755.3391155817612	2848.9617711847022	3149.2261748599776	2935.3185187503077	2841.410260124632	3175.8187227196872	2750.078352680903	3138.4214132612183	3155.178638199364	3150.5289881750473	2771.031371839877	3231.5538741385135	2922.0517908650754	3222.442259480355
2754.7688946294957	2876.4240811864943	3189.7157772420833	3138.553341997669	3173.908714991173	3173.749809546107	3163.5431999058383	2979.4137398862454	3152.1462859124003	3014.7312982416884	3153.5411874566817	3114.6467323701827	3160.4966060099514	3149.730328012223	2779.1133927885608	2885.995937936813	2755.3391155817612	2842.726897976562	3149.210647653107	2931.031540950565	2837.602911532153	3175.4996776712987	2750.078352680903	3138.246583740884	3155.1593026106566	3149.8578782284694	2770.2604641561816	3231.5538741385135	2920.955378067168	3221.9686065510905
2753.8586925218838	2870.7417510065598	3189.523295718201	3138.4523095667428	3173.8059795627687	3173.0656980525637	3163.071931301083	2975.7638373674117	3152.029351099633	3013.218181839506	3153.4173621311493	3112.6718905282182	3160.3670600267733	3149.6527254401703	2776.1314932750665	2876.121344232561	2754.951836132453	2837.3218493970653	3149.210647653107	2926.1077815391245	2835.2549445632876	3175.163431835015	2749.2050207933	3138.167037240482	3155.134237662683	3149.559520126747	2769.5117232433695	3231.4781566878873	2917.4429797715006	3221.587233440032
2753.484430764212	2865.2586427334318	3189.169908479937	3138.4022947154153	3173.365634026178	3172.573298315856	3162.8212284395577	2974.2445304226394	3151.969802054671	3010.8185727114596	3153.322446908697	3111.058900521611	3160.2444322881965	3149.572527350121	2775.3308484408444	2870.2115761484565	2752.2478026844788	2833.935068986757	3149.2086187432915	2920.179557747873	2830.118628716003	3174.6072452492813	2749.2050207933	3138.0360819413677	3155.115204830475	3148.8278234038135	2769.5117232433695	3231.394551975934	2910.1419598706298	3220.8473085336122
2752.8895481345307	2862.1875899957313	3188.9354421541107	3138.285599902206	3173.2865852393297	3171.20219805164	3162.507891153545	2971.715167574709	3151.9308618002997	3004.359529181324	3153.322446908697	3109.8831163942195	3160.0684007162095	3149.5246284754976	2773.303193313317	2863.8163547490785	2750.9152181921863	2830.0120155038635	3149.1384255515536	2916.908485235435	2827.920069346438	3172.083042116126	2749.2050207933	3137.968529877926	3155.115204830475	3147.8462915250366	2769.5117232433695	3231.309345014697	2905.894215129797	3220.4291667798193
2748.1902944039566	2859.962182901503	3188.617680813422	3138.0780329590257	3172.6523646219484	3170.156150877447	3162.3100809654234	2968.0092035495977	3151.9308618002997	2998.319805034767	3153.305630769144	3107.2918192979714	3160.0684007162095	3149.438090414908	2772.523786662637	2860.661927987473	2750.4414685388774	2827.3470623352036	3149.0992377140383	2915.5899226258066	2824.694111789752	3171.304401830199	2746.208693189402	3137.9425483068735	3155.0615427500916	3147.677780021415	2769.5117232433695	3231.156912480127	2904.6960653442957	3220.011225990189
2746.851762834455	2856.5202655182306	3188.372926288096	3137.931081502917	3172.3941752683363	3169.4987441524254	3162.155824431219	2966.641048297688	3151.8882810682853	2996.0405858171903	3153.233477263003	3105.8501948047915	3159.9014565479138	3149.438090414908	2772.523786662637	2860.661927987473	2750.046777523908	2822.0107108794355	3149.0992377140383	2915.357603938352	2822.366091203978	3170.9689018332147	2744.3961068566837	3137.875310524433	3154.9945426007957	3146.920217382472	2766.0828037526076	3231.0456946974136	2903.1060092764997	3219.8071498976255
2745.578150236707	2856.3226374895576	3188.188792178272	3137.7461507945522	3172.261207882045	3168.7243549111367	3162.0177546082855	2962.8473525786267	3151.8103096183813	2991.8992124159095	3153.0172682344523	3105.5688725941577	3159.7810196515543	3149.394326521071	2769.5678026419455	2858.513096230465	2747.589728283173	2820.847129353043	3149.034897744794	2914.372677271545	2818.092726202503	3170.2703246752126	2744.3961068566837	3137.7549966039383	3154.959282445188	3146.203909788864	2765.28320647191	3230.9640462840007	2899.159074856562	3219.1022856685886
2745.2293668479224	2844.7636690094355	3187.38803004925	3137.7182941505735	3172.2366041799623	3168.331297364984	3161.952090264105	2953.6552561541835	3151.7777097233466	2986.8359975988424	3152.992649932242	3104.5629410488564	3159.704252153257	3149.182299129355	2767.1105701699853	2858.513096230465	2745.214259380215	2810.2971793173556	3149.0028678702993	2914.279541736414	2816.72909498572	3169.9744455081272	2744.3961068566837	3137.620335138406	3154.8645312489084	3145.8972689149346	2765.28320647191	3230.901979204321	2896.0805945079564	3218.5338174247954
2741.378243349846	2842.5562504172867	3186.585495979601	3137.4223012064963	3172.0712732445063	3168.1070016475505	3161.8056631378477	2950.882095365115	3151.722621733288	2984.0063088224156	3152.9329812919045	3102.566234503484	3159.4038811326523	3149.0938905317985	2763.8931718353215	2858.513096230465	2742.5238421639942	2803.3099148868414	3148.981670337665	2912.036854206338	2815.5702540183056	3169.3963394127513	2744.3961068566837	3137.5773065255344	3154.7790462746693	3145.5728788962906	2763.9467742600164	3230.7848209229305	2893.4082821071497	3218.34738083
2741.378243349846	2842.5562504172867	3185.881539401432	3136.897137238852	3171.9002033904653	3167.803619932778	3161.2082609534664	2947.1457759009827	3151.695319431741	2980.3210584068497	3152.919900180172	3097.6218034650565	3159.3758305934966	3148.882209089663	2761.960685717991	2858.513096230465	2740.2621332394942	2800.4936234853367	3148.9798015058423	2910.644502747342	2813.228750432754	3169.0990568419056	2744.3961068566837	3137.4913319668954	3154.68719295298	3144.7838059179826	2761.1925894100077	3230.471726119966	2892.9689371609597	3217.6714733413
2741.378243349846	2838.2700107286314	3185.6974101277433	3136.7302726985968	3171.9002033904653	3167.3332473792257	3161.1528186618934	2945.93395370278	3151.5573575344715	2976.559887974923	3152.8859853378594	3093.949419960891	3159.0232075841777	3148.7090298372405	2760.8838915029096	2847.3425987633336	2740.2621332394942	2797.5058652879916	3148.9798015058423	2910.644502747342	2811.3048472493733	3168.567039522988	2743.997928491313	3137.4153942242997	3154.610925227202	3144.5380724290494	2761.1925894100077	3230.392924420268	2892.409557629858	3217.0439252209635
2741.378243349846	2836.0986943758717	3185.5489369920633	3136.6273875279667	3171.810717183864	3167.011747350779	3160.9693264624552	2945.93395370278	3151.5071936317954	2974.1224241229206	3152.7688183239225	3087.7797169604287	3158.787849853572	3148.580213114566	2759.026294926045	2843.078625631424	2739.9662620400777	2796.5292307572504	3148.9568732076027	2910.644502747342	2808.680080413128	3167.7383826597606	2743.997928491313	3137.361229534977	3154.5370910372885	3143.703684358161	2760.8149862383016	3230.261482401492	2887.0071520349793	3216.5030430710945
2741.378243349846	2829.2961033105457	3184.914540124344	3136.566553517124	3171.4010720531805	3166.147192171224	3160.864044797055	2945.686295670609	3151.446814326316	2971.5714585437736	3152.695158588209	3086.138904921663	3158.381132989506	3148.4173205054576	2757.178488961392	2837.142413342238	2739.9662620400777	2792.760143205257	3148.9026730458927	2910.008230524112	2804.0615438830946	3166.9478583510518	2743.997928491313	3137.2246657625365	3154.5370910372885	3143.451727711843	2760.574975267866	3230.119081094383	2883.0680509054782	3216.3232333932287
2741.378243349846	2823.2407945249106	3184.6667455655415	3136.333036556466	3171.147102140347	3165.30610130825	3160.719635543453	2945.686295670609	3151.278775388272	2968.925417389757	3152.6740133713956	3081.9423104139632	3158.218615792672	3148.292076406819	2756.533202981499	2836.291775676742	2739.818750989881	2791.5506425945955	3148.900225784605	2909.3963548357056	2802.807625504299	3166.2329448456703	2743.997928491313	3137.098772289264	3154.5088496639364	3143.079334265945	2756.304806755579	3229.8475141964636	2881.4404356599507	3215.724995295378
2741.378243349846	2815.589025585469	3184.224176836027	3135.894481495707	3171.1432765541513	3164.867864423727	3160.2518585717635	2945.686295670609	3151.2716379911344	2967.343845631382	3152.5405886560593	3081.3103819166563	3158.0998104433547	3148.1673004181466	2755.413960221189	2834.3338801406476	2738.8775024710694	2787.9720599334078	3148.900225784605	2909.2579120394566	2798.6595145971714	3166.0004161618363	2743.997928491313	3137.066077357086	3154.462803658098	3142.4519205378388	2754.5355502724046	3229.7463776511368	2875.5925256330406	3215.4274024532792
2741.378243349846	2813.0795603076467	3183.064623260315	3135.62243726058	3171.092384970776	3164.317493216466	3160.1168307746643	2945.686295670609	3151.1537367632527	2966.0430464064502	3152.4753353657798	3080.3957343403736	3158.026857427308	3148.0552283303145	2753.9552515608502	2831.8257566858206	2738.8775024710694	2785.2113748149413	3148.900225784605	2909.2579120394566	2795.0617012602443	3165.8081242849357	2743.0189487906523	3136.9518052893095	3154.377955807723	3141.761717845285	2753.0400554101807	3229.6915823918202	2872.676265672719	3214.9959192619067
2741.378243349846	2808.6893928732266	3182.576985093889	3135.3786296863964	3170.9544715369548	3162.975543332333	3159.89196860035	2945.686295670609	3151.1312196956887	2964.2166011052564	3152.2544735151896	3078.1596968042068	3157.9985593162187	3147.9271972168344	2753.9552515608502	2831.8257566858206	2737.861980175947	2782.8994191998045	3148.891725423739	2907.198488196579	2793.72356892362	3165.434473637475	2743.0189487906523	3136.889668784194	3154.377955807723	3141.3648328016748	2753.0400554101807	3229.3234876226347	2869.670257336991	3214.1591263916052
2741.0744760195707	2807.2557081573423	3182.377886249193	3135.2159752739326	3170.6729038811536	3162.4851361619585	3159.8014912060094	2943.896673995358	3151.0319304647714	2954.819762486288	3152.2281777065214	3076.0103050095518	3157.970893887328	3147.831986507	2751.102703719095	2830.8573983552396	2737.861980175947	2781.4229967980477	3148.817971967713	2900.273593448298	2793.72356892362	3164.246291641777	2743.0189487906523	3136.8464734248737	3154.2129223397405	3140.473987566245	2752.457302208079	3229.166963458765	2866.282491720798	3214.0648534144566
2740.3324044041906	2806.187679165135	3182.1712913379783	3135.0218303542038	3170.6364102658604	3162.23089371977	3159.6571727986525	2940.7629602420466	3150.8863577842803	2952.9446255058065	3152.1197095714147	3074.370730529501	3157.870680433858	3147.7527332293703	2751.082978705983	2829.963759181227	2737.861980175947	2779.396890714926	3148.817971967713	2896.954028656023	2793.72356892362	3163.9455918695407	2742.7025386347773	3136.8464734248737	3154.2129223397405	3139.8748974339364	2749.233860894571	3229.0681579877087	2861.5765564123785	3213.904248369343
2740.3324044041906	2805.3434438813138	3182.0397978699734	3134.828153983063	3170.546875429897	3162.0000726830012	3159.552535707382	2939.7235336548574	3150.729453921386	2952.477546689966	3152.0620974114586	3065.6642362503635	3157.8312583277625	3147.7356348744925	2750.1909085221214	2828.228472812182	2737.239343513144	2777.782418393748	3148.7836143585937	2895.8872544369833	2793.72356892362	3163.3319759007104	2742.7025386347773	3136.8090265423702	3154.1557214773934	3139.540492707021	2748.8071803776743	3228.7501898044925	2860.089551518728	3213.534655891706
2740.3324044041906	2802.745265596028	3181.8518277695016	3134.468622626834	3170.4025576305626	3161.5183641750173	3159.472441883054	2938.743322384436	3150.7095853572955	2951.2999174666074	3151.9996257143366	3062.1422015425037	3157.7615604022662	3147.659500121788	2748.8062926777748	2825.3362790445176	2735.200664258363	2772.872015761089	3148.715688384121	2894.0536409185684	2791.6681613180763	3162.960167294306	2741.542236068745	3136.7956400290504	3154.1510021702798	3138.733088045576	2748.440525610887	3228.5548015018885	2860.089551518728	3212.8260477310414
2740.3324044041906	2798.570926222659	3181.693486077418	3134.129923871714	3170.2621338288704	3160.830575131561	3159.3471098112213	2936.1499929723163	3150.6293235147978	2951.2999174666074	3151.9773392944912	3060.3322264172134	3157.7221255139243	3147.6496162466788	2748.8062926777748	2824.3493056675006	2735.200664258363	2772.2070421836484	3148.6988671728277	2892.2481308865626	2788.4711222604874	3162.905580464847	2741.542236068745	3136.748103581771	3154.0060259398642	3138.0035409348766	2748.0612095418446	3228.3592030426857	2857.362794200755	3212.629537137608
2740.3324044041906	2789.4491555038258	3181.1758183062198	3132.833709631117	3170.0745471306113	3160.4175743245855	3158.9060082091546	2935.3527039226688	3150.6293235147978	2949.8019296166985	3151.9319684265483	3056.2981710688955	3157.568508563138	3147.6146924910895	2748.8062926777748	2824.3493056675006	2735.200664258363	2768.090873249783	3148.6988671728277	2889.0990610267545	2784.746376727782	3162.776593754368	2740.71896206096	3136.748103581771	3154.000526132624	3137.96163198152	2748.0612095418446	3228.029007630217	2856.0818024163827	3212.441748575237
2740.3324044041906	2786.384950953053	3180.8586751432904	3132.755614418251	3169.8081769520177	3159.7371441183345	3158.548574719845	2931.8417596136323	3150.6293235147978	2949.445257317952	3151.810138651252	3055.0471585199143	3157.542227423042	3147.504117087663	2748.8062926777748	2822.6149075066196	2735.200664258363	2766.4355596574655	3148.671075106377	2889.0990610267545	2782.2160303032915	3162.6044309625413	2740.71896206096	3136.606148955592	3153.940450824226	3137.740507364499	2748.0612095418446	3227.9212264794614	2848.338869711112	3211.89433247381
2740.3324044041906	2783.785287471967	3180.685977588272	3132.50355227059	3169.7229546180943	3159.4210173131405	3158.477892567517	2928.1824566467258	3150.5945667231995	2949.445257317952	3151.7405813075998	3053.800521321533	3157.4766514978255	3147.3507646567427	2748.3542241007435	2816.582701841154	2732.3475584869902	2763.026278789921	3148.601795967233	2888.9957708531792	2780.0604033876944	3162.321593953951	2740.71896206096	3136.55496906984	3153.940450824226	3137.557488330358	2747.9550586597315	3227.8774086691683	2845.827810892321	3211.4607771338456
2740.3324044041906	2780.353737560915	3180.4331144884077	3131.967433144511	3169.504464752694	3158.944698245884	3158.2578118955303	2925.741010983339	3150.5287908252158	2947.8386585084813	3151.6719854686967	3046.03575549324	3157.2846497468404	3147.2243815060565	2748.3542241007435	2813.406040621781	2732.3475584869902	2760.920759656925	3148.550678052295	2886.716121620009	2779.4268395807185	3162.0785171580324	2740.71896206096	3136.471022023488	3153.8848396106127	3136.944831281391	2747.9550586597315	3227.8251533177377	2840.8545836091316	3210.8929788822807
2740.3324044041906	2778.3930744848267	3180.3209150595058	3131.563814830362	3169.3632976744248	3158.5376019681344	3158.101097004942	2920.4237005531977	3150.5287908252158	2946.9054729045138	3151.6276448434924	3044.357790782021	3157.1551599547765	3147.1706318831816	2748.3542241007435	2810.664140157554	2732.3475584869902	2758.7698127945455	3148.5086420046614	2886.716121620009	2776.8063940397724	3161.92115824959	2740.71896206096	3136.3951533158233	3153.798727866053	3136.871414001668	2747.9550586597315	3227.7394821103126	2837.5079882621367	3210.3710864676445
2739.159926160592	2777.9726996202744	3179.4104855546534	3131.295423829664	3169.3410313803333	3158.042090355193	3157.954460439815	2919.338112877878	3150.4509284915057	2943.1200579656565	3151.6276448434924	3041.280957281258	3157.012268744478	3146.990989389124	2748.3542241007435	2801.9154554589986	2732.3475584869902	2757.2911699541555	3148.47178274083	2886.716121620009	2774.8926198598833	3161.720098184146	2740.71896206096	3136.3623081850847	3153.7195192485387	3136.6839988322695	2747.9550586597315	3227.689784141814	2835.3906294880885	3210.0980434176718
2739.159926160592	2777.723652611278	3179.0938709931856	3131.2083849745673	3169.1508263943047	3157.5137650575075	3157.699099109467	2917.261799946079	3150.396569110606	2942.3623374633185	3151.5406725142875	3038.970147212032	3156.8504881709923	3146.852878164881	2748.3542241007435	2798.659540473871	2732.3475584869902	2754.592179332603	3148.42443372371	2886.716121620009	2774.0777644454333	3161.5874923320653	2740.71896206096	3136.33881434965	3153.687750894991	3136.3891598060854	2747.9550586597315	3227.484947538289	2833.2345649837316	3209.5601883220133
2739.159926160592	2776.6317053609864	3178.880386583596	3131.1226225389064	3169.110449122275	3157.050158791175	3157.6370268696064	2915.0095323703	3150.292243515462	2939.2057056140325	3151.5101842708923	3036.347448116727	3156.490610346725	3146.781933184156	2748.3542241007435	2794.326212081232	2732.3475584869902	2753.2689808983346	3148.42443372371	2886.716121620009	2771.71287092199	3161.3621462766178	2740.71896206096	3136.266466915174	3153.684031397393	3136.0659425731924	2746.576283124626	3227.3562585735344	2831.3268860512517	3209.1221226241596
2739.159926160592	2774.375314075721	3178.6777523870264	3130.846946615645	3169.0211084495595	3155.866403470679	3157.518388252293	2913.196982808446	3150.207677472069	2935.6233257194117	3151.3971112068075	3033.8723181061155	3156.2927155115312	3146.672049680114	2748.3542241007435	2793.7627122392905	2732.3475584869902	2752.461303155692	3148.3824717779707	2886.716121620009	2769.7446071812606	3161.1862914614912	2740.71896206096	3136.2382684061645	3153.6283390160784	3135.8048775158695	2746.576283124626	3227.1542736221927	2827.459590688405	3208.6207803761295
2739.159926160592	2773.7491816869674	3178.4431244651014	3130.7268683025823	3168.9269101764407	3155.4514572392627	3157.4979043992557	2911.7828133755243	3150.1146721468667	2933.25203412059	3151.3590927702603	3032.211330888573	3156.235742072071	3146.5444434124265	2748.3542241007435	2790.8890881461616	2732.3475584869902	2752.461303155692	3148.26309645225	2886.677901231553	2767.6748735503543	3161.0568340335817	2740.71896206096	3136.185029216489	3153.6283390160784	3135.46346496048	2746.576283124626	3227.042068804568	2827.381381676258	3208.4954263185987
2739.159926160592	2770.483779835739	3178.007983338679	3130.6439827813824	3168.7766169805273	3154.5404929360575	3157.173605039219	2911.7828133755243	3150.044164165559	2930.8523956277454	3151.2834465193414	3030.1577091750373	3155.9593159061483	3146.463915980105	2747.7930773976996	2787.871205343007	2732.3475584869902	2752.461303155692	3148.179792006785	2886.6432854296468	2767.575204817632	3160.9191426232496	2740.71896206096	3136.142792734137	3153.6283390160784	3134.4510355127886	2746.576283124626	3226.990792145848	2825.501008431227	3208.135558049567
2738.7203564467404	2768.2293026468947	3177.912777354471	3130.541148968273	3168.683562023622	3152.5892221602044	3156.806209857061	2911.7828133755243	3150.015855206159	2927.8835000914282	3151.2410026802604	3027.853139236841	3155.8171653385184	3146.3900302204256	2747.7930773976996	2787.0529522773177	2732.3475584869902	2752.0981691802526	3148.1729541755903	2885.0485915771524	2766.678715117113	3160.7386563343675	2740.71896206096	3136.076486415561	3153.592837489478	3134.2087917416657	2746.576283124626	3226.903665622553	2825.365806111068	3207.6305331305934
2738.7203564467404	2767.3254537273824	3177.7569620479435	3130.4042638312667	3168.4175632976708	3152.0116061325325	3156.7401147211995	2911.7828133755243	3149.9589592206307	2925.468249673615	3151.013045771577	3025.6158291028914	3155.6665185720417	3146.3366425427894	2747.7930773976996	2786.8647710184687	2732.3475584869902	2752.0981691802526	3148.1064034417154	2879.877951433607	2763.504700200911	3160.581173961226	2740.71896206096	3136.048450989033	3153.5529663528705	3133.5917842804474	2746.4326378645337	3226.7297359706363	2824.932746059232	3207.344944726784
2738.7203564467404	2763.7314558022354	3177.6478701350457	3130.3012283518083	3168.151571733394	3151.3078389020384	3156.5712554336524	2911.7828133755243	3149.9318147611075	2923.703998075145	3150.9367718696985	3025.6158291028914	3155.5439729957716	3146.333580378991	2747.7930773976996	2785.637338879899	2732.3475584869902	2751.9662956940106	3148.0558528199745	2877.891604216948	2762.1700018614592	3160.488920545135	2740.71896206096	3136.048450989033	3153.49959109699	3133.167137784346	2744.7377464998763	3226.613927389373	2823.2840351510717	3207.0153912555506
2738.7203564467404	2760.8392768023036	3177.566340112564	3130.1623604923234	3168.0165374144226	3150.742446370984	3156.455792771322	2911.7828133755243	3149.8847681738634	2923.703998075145	3150.870699780494	3025.0874052355803	3155.4553284532008	3146.145159302393	2747.7930773976996	2782.3395772508134	2732.3475584869902	2750.2622178498364	3148.0400662650645	2877.891604216948	2762.1700018614592	3160.351803997339	2740.71896206096	3135.997333794472	3153.466868576959	3132.9554286447346	2744.7377464998763	3226.528487810048	2822.9291680278084	3206.4853627324865
2738.7203564467404	2760.8392768023036	3177.4617683656516	3129.911816096265	3167.834096162738	3150.3796954830195	3156.2758441342444	2911.7828133755243	3149.800669907279	2923.703998075145	3150.600631065514	3023.576457741169	3155.326465339427	3145.976476875745	2747.7930773976996	2782.085255753408	2732.3173201287054	2750.2622178498364	3147.97134802483	2877.555671834823	2760.5303141250038	3160.244458364908	2738.6450356357113	3135.947547133494	3153.4159626797823	3132.813605118312	2744.7377464998763	3226.310515236956	2821.030566895898	3206.149587826488
2738.7203564467404	2758.9923656795954	3177.305269654151	3129.711934907588	3167.8239493366204	3150.18575122151	3156.0393348521084	2911.7828133755243	3149.7151411520454	2922.8571977076817	3150.508297707848	3020.9191877488793	3155.326465339427	3145.875247325852	2747.7930773976996	2780.160454607752	2732.3173201287054	2750.2622178498364	3147.97134802483	2876.7735876295883	2759.5905654690205	3159.773344682588	2738.6450356357113	3135.9014521428244	3153.3597720081625	3132.4788885839835	2744.7377464998763	3226.129706626307	2817.7661634263973	3205.9135371962734
2738.7203564467404	2758.218950678109	3177.141727766735	3129.7017594558974	3167.6480305064433	3149.176707277148	3155.7318937468026	2911.7648320273533	3149.6193280117823	2921.0030296005652	3150.4412880868954	3016.779025017347	3155.28975042365	3145.7691031914073	2747.7930773976996	2780.160454607752	2732.3173201287054	2750.2622178498364	3147.854101649242	2874.2515603043385	2758.6899011934597	3159.7138894974737	2738.4786235455776	3135.900940600539	3153.3337226565245	3132.058563686761	2743.961120422676	3225.8282087729317	2815.099274963607	3205.7216713460875
2738.2307808046694	2757.210220836493	3177.030062977035	3129.473897111643	3167.5687869180056	3147.319440301915	3155.5912008175437	2911.7648320273533	3149.5810075582817	2919.4025157687925	3150.36650642823	3012.537428072901	3155.2754341267296	3145.6475296016874	2747.7930773976996	2780.160454607752	2732.3173201287054	2750.2622178498364	3147.7740697078793	2869.703300858844	2757.8938412916464	3159.5597350936278	2738.4786235455776	3135.8201551205943	3153.3198830024953	3131.9043781530154	2743.961120422676	3225.748306040815	2815.099274963607	3205.3824791585703
2737.3430770317423	2756.6746872733133	3176.912959374171	3129.3018123803854	3167.4894538619983	3143.986120851358	3155.36123419073	2911.7648320273533	3149.5117353890673	2919.4025157687925	3150.3264566504404	3008.5497733979596	3155.1628260863167	3145.619362577084	2747.7930773976996	2780.160454607752	2732.3173201287054	2750.2622178498364	3147.721287053767	2868.6791461302573	2757.869948645671	3159.373538938755	2738.4786235455776	3135.743407652347	3153.2375498008173	3131.1233148864553	2743.251369053866	3225.5599853548747	2815.099274963607	3204.6712342139363
2737.3430770317423	2756.476276016269	3176.7013801371236	3128.786746150238	3167.4592662270034	3142.6996956955154	3155.113053662355	2911.7648320273533	3149.3712252283867	2917.38318746246	3150.2917696026707	3006.3226388553944	3155.0839924268766	3145.571417717794	2747.7930773976996	2780.160454607752	2732.3173201287054	2750.2622178498364	3147.6534645601605	2857.051609303374	2757.440713403715	3159.322809065729	2738.125895730042	3135.6928056284446	3153.211374186919	3130.8289785347315	2743.251369053866	3225.3653384845825	2812.662984739564	3204.5688158429384
2736.075318460828	2754.565446692195	3176.5809923878132	3128.677756351126	3167.427454572709	3140.626351412001	3154.8407459095624	2911.7648320273533	3149.295383347537	2917.38318746246	3150.2350511041595	3004.242839924772	3154.9468532633905	3145.367856396421	2747.7930773976996	2780.160454607752	2732.3173201287054	2750.2622178498364	3147.6474603625484	2853.9075067562126	2756.7737933360145	3159.274288605001	2737.197257045779	3135.6689275937965	3153.185282897095	3129.919657467402	2743.251369053866	3225.214966098704	2812.284528786985	3204.354688648984
2734.4412092056377	2754.565446692195	3176.5433232518935	3128.3898963611855	3167.3592537667323	3139.993385765958	3154.2820148870996	2911.7648320273533	3149.21194756928	2917.38318746246	3150.1886975870752	3003.271395454447	3154.8744747824985	3145.2045613809382	2747.7930773976996	2780.160454607752	2732.3173201287054	2750.2622178498364	3147.5837586145344	2847.8263985911785	2756.7737933360145	3159.1703928833326	2737.197257045779	3135.600118453777	3153.1617271933555	3129.1112847932736	2743.251369053866	3225.124726777517	2811.0738414984485	3204.10826204807
2734.4412092056377	2754.565446692195	3176.1390754800605	3127.7529072396856	3167.259692906602	3138.970046944465	3153.8602222587124	2911.7648320273533	3149.1560823996265	2917.38318746246	3150.1523093738783	3003.271395454447	3154.8162592791905	3145.164998592455	2747.7930773976996	2780.160454607752	2732.3173201287054	2749.2366080978027	3147.527205360062	2846.886883649085	2756.3704992072408	3159.1017841993	2737.197257045779	3135.5901635027662	3153.1617271933555	3127.5537985128653	2743.251369053866	3224.7230468172274	2811.0269319120976	3203.9270018109173
2734.4412092056377	2754.565446692195	3176.070862634772	3127.414200853166	3167.1162959730414	3138.6271974525202	3153.6372926490903	2911.7648320273533	3149.037234890457	2916.5399439308735	3150.0770616020227	2999.651832076802	3154.767762146219	3145.053864347893	2747.7930773976996	2780.160454607752	2732.3173201287054	2749.2366080978027	3147.5136498096526	2844.7665096259484	2756.3704992072408	3159.039137081288	2737.197257045779	3135.575032890327	3153.1199487652793	3127.149001618616	2743.251369053866	3224.598158169558	2808.641732736747	3203.4168091025394
2733.025999204733	2754.565446692195	3175.9114803845214	3127.096415772884	3166.8888419279438	3137.8008577044598	3153.3460933565666	2911.7648320273533	3148.9925184827066	2914.711434723861	3150.0770616020227	2997.4763456276605	3154.685844264224	3144.984631697583	2747.7930773976996	2780.160454607752	2732.3173201287054	2749.2366080978027	3147.470195036835	2841.571286503335	2755.372079241417	3158.8752838939613	2737.197257045779	3135.563234246665	3153.108092068802	3114.9486840085997	2743.251369053866	3224.365147664974	2807.4573754138983	3203.08584044447
2733.025999204733	2754.4715005222884	3175.4491815405668	3126.672064122904	3166.8298610150696	3135.3523523998424	3153.1522807377773	2911.7648320273533	3148.9925184827066	2911.5268714300955	3150.068471684492	2995.759089308887	3154.6571746035975	3144.860321698554	2747.7930773976996	2780.160454607752	2732.3173201287054	2749.2366080978027	3147.376891972413	2841.571286503335	2754.4319804283364	3158.743752350017	2736.8494322152446	3135.5332517931006	3153.051173004677	3105.9910935160515	2743.251369053866	3223.915274949994	2807.408375337767	3202.8785037140087
2733.025999204733	2754.4715005222884	3175.322556189747	3126.3632539648447	3166.7013341396755	3134.056356843559	3152.955568117779	2911.7648320273533	3148.9519954818275	2907.605878240137	3150.016248780991	2994.612218896932	3154.648563414881	3144.8088059005945	2747.7930773976996	2780.160454607752	2732.3173201287054	2749.2366080978027	3147.3207580596604	2841.571286503335	2753.7107986185893	3158.690125788338	2736.560220878855	3135.4760702266385	3153.0053858027577	3099.948566518986	2742.465056239706	3223.762702930059	2807.408375337767	3202.6697702848023
2732.607716212837	2754.311747382929	3175.1562250349866	3126.1803294495176	3166.6065339335037	3133.596328268518	3152.6415122701314	2911.7648320273533	3148.7957767211938	2906.962382815874	3149.949346474814	2991.2885518841326	3154.648563414881	3144.3669898263024	2747.7930773976996	2780.160454607752	2732.3173201287054	2748.436919562322	3147.2677813978567	2841.571286503335	2752.7837547015365	3158.394003644343	2736.560220878855	3135.4527737306976	3152.961194516314	3098.202094414797	2741.3916912248123	3223.6271177376343	2807.408375337767	3202.4959634566862
2732.607716212837	2754.311747382929	3175.0578189682033	3125.862050171715	3166.476685820746	3132.9729645534007	3152.514005002239	2911.7648320273533	3148.775819391124	2905.3994314061633	3149.9207564429876	2990.33824758536	3154.6114407797113	3144.108429455239	2747.7930773976996	2780.160454607752	2732.3173201287054	2748.436919562322	3147.2290810055842	2841.571286503335	2750.987594127737	3158.169105042947	2736.560220878855	3135.4205189431163	3152.91254853454	3096.969305245289	2741.3916912248123	3223.5926264314708	2807.408375337767	3202.283489528402
2732.236987291292	2754.311747382929	3174.947259714835	3125.685884519361	3166.36268923011	3132.449457690347	3152.188214490904	2911.7648320273533	3148.702032710104	2904.449573606679	3149.8898874621923	2989.4779897918884	3154.5410158459867	3143.8977977016093	2747.7930773976996	2780.160454607752	2732.3173201287054	2748.436919562322	3147.153392541262	2841.571286503335	2748.0734945927484	3158.1070835963433	2736.560220878855	3135.3798520769924	3152.8691534152667	3088.6223548828684	2741.3916912248123	3223.476296911278	2807.408375337767	3201.8653540234986
2732.236987291292	2753.252425769118	3174.7477910638604	3124.6719692935226	3166.2903823601278	3131.6998960464025	3151.8694260419225	2911.7648320273533	3148.6639969211237	2904.3698055805603	3149.687227845673	2988.2242916511527	3154.455255432752	3143.8538269487476	2747.7930773976996	2780.160454607752	2732.3173201287054	2748.436919562322	3147.04992135923	2841.571286503335	2748.0734945927484	3157.9568547484873	2736.560220878855	3135.3557898019544	3152.862562097939	3084.6162004706416	2741.3916912248123	3223.259317395385	2807.408375337767	3201.3774656098158
2732.236987291292	2753.252425769118	3174.553127183779	3124.3714367614252	3166.2418086347325	3130.52590144448	3151.685602791248	2911.7648320273533	3148.6277600424573	2903.685277871303	3149.543654222519	2987.3922020272607	3154.410308762403	3143.6883595105182	2747.7824433081523	2780.160454607752	2732.3173201287054	2748.436919562322	3146.9608766408355	2841.2870150592885	2748.0734945927484	3157.8842000528152	2736.560220878855	3135.3078086470177	3152.862562097939	3083.0744576860675	2739.7768505523445	3223.1032181822125	2807.408375337767	3200.9342824283444
2732.236987291292	2753.252425769118	3174.461874483425	3124.163190488822	3166.158423047183	3129.874230058933	3151.3965845035113	2911.3223167632573	3148.55791756153	2903.685277871303	3149.5056603366584	2987.3922020272607	3154.3694109101216	3143.594978465153	2747.7824433081523	2780.160454607752	2732.3173201287054	2748.436919562322	3146.910293057629	2841.2870150592885	2748.0734945927484	3157.793646152585	2736.560220878855	3135.288233276206	3152.8125631604134	3081.3302904193347	2739.7768505523445	3222.7592789201826	2807.3115627038246	3200.7709788468815
2732.236987291292	2753.252425769118	3174.245912561448	3123.9787346978037	3166.0032700782062	3127.914953167689	3148.687235201076	2911.3223167632573	3148.55482466569	2901.050334454818	3149.3080431278963	2986.544316504557	3154.3579204310226	3143.5340005844637	2747.7824433081523	2780.160454607752	2732.3173201287054	2748.0649073071504	3146.87666661745	2841.2870150592885	2747.182017586837	3157.793646152585	2736.560220878855	3135.2876407871136	3152.8125631604134	3079.4641572071046	2739.7768505523445	3222.6332171504528	2802.784890793381	3200.569880125968
2732.236987291292	2753.0364653762267	3174.065749796854	3123.8566990668915	3165.9681016986315	3126.6371150178234	3146.743664111532	2911.143418751514	3148.490316627235	2901.050334454818	3149.271203105562	2986.544316504557	3154.315175633714	3143.425800620064	2747.6467477177002	2779.7036284231312	2732.3173201287054	2748.0649073071504	3146.6563023470635	2841.2870150592885	2743.8444835996665	3157.717758557518	2736.560220878855	3135.236835768154	3152.7850787345237	3077.868230415388	2739.7768505523445	3222.448591504684	2801.117513599909	3199.6802044389797
2732.236987291292	2753.0012310791067	3173.6303074444554	3123.502864579061	3165.855426132273	3120.8792837234546	3146.2994246281896	2911.0115567369257	3148.4233885995354	2900.4047024848346	3149.249080919487	2986.544316504557	3154.284139317452	3143.3130137257485	2747.6467477177002	2779.7036284231312	2732.3173201287054	2747.443260647407	3146.5748115343163	2836.2013139218016	2743.8444835996665	3157.6351852306275	2736.560220878855	3135.1228926285808	3152.755766345019	3076.8149335128237	2739.7768505523445	3222.3388512550473	2799.5555262793764	3199.503863825344
2732.236987291292	2752.502189278748	3173.4981444904183	3123.1370583234293	3165.7917595355557	3120.463009827067	3144.404821365021	2908.6919707762627	3148.3942371259486	2900.4047024848346	3149.175252817877	2986.544316504557	3154.184325956553	3143.056860436356	2747.6467477177002	2779.7036284231312	2732.3173201287054	2746.982518042819	3146.536546136156	2830.5021939925173	2743.7453321860603	3157.527505925172	2736.560220878855	3135.0819013448386	3152.720723948395	3072.137272508893	2739.7768505523445	3222.196148663825	2796.1855787653667	3199.271416311475
2731.9382370478684	2751.2968084212303	3173.3583757334386	3122.8743767399324	3165.714718640993	3117.1870361250494	3143.7738599519444	2908.3462907456924	3148.373618742282	2900.4047024848346	3149.074828452265	2986.544316504557	3154.098709546518	3142.9290507701207	2747.6467477177002	2779.7036284231312	2732.3173201287054	2746.982518042819	3146.4685119985857	2826.1492562807503	2743.7453321860603	3157.4024857197855	2736.0762836266267	3135.064706470548	3152.720723948395	3071.381066866079	2739.7768505523445	3222.076962179712	2794.904602235499	3198.9737286093687
2731.9382370478684	2751.2968084212303	3173.1524719293666	3122.64000090742	3165.596079107913	3116.6435247820536	3142.6946379886426	2907.1513170684634	3148.331333892642	2900.3589936923204	3148.985584031764	2986.544316504557	3154.089145198598	3142.5897652179196	2747.1250579628104	2779.7036284231312	2732.3173201287054	2743.9475129708912	3146.4277212451293	2824.175538559759	2743.7453321860603	3157.176062860976	2736.0762836266267	3135.0563506009353	3152.716988444212	3068.329011608709	2739.4013451590845	3221.615968325476	2790.4108340058297	3198.8311001752486
2731.9382370478684	2751.0312853722276	3172.988621526071	3122.2113214944957	3165.4071063203114	3115.9197031082135	3141.752032567635	2905.718369143838	3148.166351987867	2900.3589936923204	3148.8884380767486	2986.544316504557	3154.02743809353	3142.39935930197	2746.4230263988493	2779.7036284231312	2732.3173201287054	2743.9475129708912	3146.3939653383886	2822.799032162406	2743.303890306119	3157.093181204267	2736.0762836266267	3134.954722792863	3152.6915015348172	3066.3945980433177	2739.2913978519673	3221.408858080723	2788.5852987606536	3197.9198406865858
2731.387282509763	2751.0312853722276	3172.9258946977116	3122.060846146673	3165.3554863723234	3114.810697265643	3140.946285611783	2905.5469735073034	3147.998177074141	2900.3589936923204	3148.8364382651107	2984.924518264413	3154.0137883441166	3142.0524720713365	2746.2752286761165	2779.7036284231312	2732.3173201287054	2743.9475129708912	3146.3191598439057	2821.7865008335757	2741.6120418143223	3157.061350828005	2736.0762836266267	3134.884454338873	3152.6683908106506	3064.85426667453	2738.3937285436814	3221.273317002675	2788.5852987606536	3197.3441601612976
2729.1956226552675	2750.834955818111	3172.860140392334	3121.98200884154	3165.171024768254	3113.609663654528	3139.248123355361	2904.842426272011	3147.944781933773	2899.469848020796	3148.7577805853243	2983.5470643220265	3153.9472709538077	3141.201424647923	2745.221972133156	2779.7036284231312	2731.8376318965525	2743.9475129708912	3146.3191598439057	2820.8664267980403	2740.135060792084	3157.04461423856	2736.0762836266267	3134.865733864649	3152.647009783331	3064.23468949328	2738.3937285436814	3220.9550733777155	2788.5852987606536	3197.141208962536
2729.1956226552675	2749.474595345523	3172.782522653156	3121.5236234844388	3165.126880254901	3113.2721986388683	3138.1996152263723	2904.3357326496434	3147.6584588833593	2899.469848020796	3148.6654713410035	2981.852568486377	3153.8508165353805	3140.890693224071	2744.9201012303306	2779.7036284231312	2731.8376318965525	2743.9475129708912	3146.298706489467	2819.323553031342	2739.1490694011886	3156.837808371316	2736.0762836266267	3134.8365378497215	3152.6115173951357	3063.564886592445	2738.3937285436814	3220.7793004889645	2788.5852987606536	3196.8217831351703
2729.1956226552675	2749.474595345523	3172.602340238079	3120.925558453809	3165.0659290705375	3111.8554623858267	3137.8777836981453	2904.3357326496434	3147.56847617561	2898.8452847981275	3148.5081285325045	2980.961326603569	3153.802051729024	3140.7498075372164	2744.051415137804	2779.7036284231312	2731.8376318965525	2743.9475129708912	3146.2923937172955	2819.323553031342	2736.8376931962603	3156.7719167097675	2736.0762836266267	3134.81524236861	3152.585773628734	3060.6311537745405	2737.9962447158055	3220.5964257249566	2787.8826761417426	3196.6548688389257
2729.1956226552675	2749.1175378482117	3172.53851274875	3120.4350737957434	3165.016737429999	3111.1931489975595	3137.3532800518415	2902.99443189366	3147.506824507908	2896.81036124642	3148.3071599995237	2980.510369475037	3153.7832188721877	3140.613142375496	2744.051415137804	2779.7036284231312	2731.8376318965525	2743.7526642389416	3146.2482348220306	2817.9401132901376	2736.8376931962603	3156.6197861081127	2736.0762836266267	3134.81213369982	3152.550883658241	3058.205228657122	2737.9962447158055	3220.435247704028	2787.8826761417426	3196.2139499098835
2729.096676676803	2749.0166309012698	3172.4428152663822	3120.36863055738	3164.9252525520183	3110.4492320571208	3136.805767145125	2902.1663030692753	3147.368582554907	2894.990099247431	3148.254340745064	2980.510369475037	3153.7303214210438	3140.072866954224	2744.051415137804	2779.7036284231312	2731.8376318965525	2743.7526642389416	3146.224646707553	2817.9401132901376	2736.8376931962603	3156.5946016359126	2735.231265573517	3134.747295059611	3152.5434257007646	3054.967118686741	2737.9962447158055	3220.3322897068665	2785.8619192219053	3196.07311722689
2729.096676676803	2749.0166309012698	3172.300559852483	3119.8741796044583	3164.895669084929	3109.7537423864796	3136.1762402303034	2902.1663030692753	3147.2722134496903	2891.519555287581	3148.2127369816976	2980.1610201125613	3153.663581106606	3139.894344267271	2742.757153874856	2779.7036284231312	2731.8376318965525	2743.7526642389416	3146.2035335726796	2817.9401132901376	2736.257428111621	3156.552631978784	2735.231265573517	3134.7070182684497	3152.524199515827	3053.3988642964378	2737.9962447158055	3220.088126531187	2785.8619192219053	3195.7545068084823
2728.7416666861104	2747.5022952257605	3172.189223008956	3119.688050799122	3164.8357295579617	3108.547300325943	3135.7581615672157	2902.1663030692753	3147.225079774188	2891.035772660289	3148.1773482896024	2980.1610201125613	3153.6412443083273	3138.6814438116016	2742.501132393163	2779.7036284231312	2729.8116977317986	2743.7526642389416	3146.043388506587	2817.5540362011816	2736.257428111621	3156.4334583812115	2734.82918036509	3134.675214023265	3152.4798957589956	3051.2993368029247	2737.9962447158055	3219.7712732329137	2785.8619192219053	3195.305310754509
2728.7416666861104	2746.8225857500306	3171.980096938737	3119.5194701947303	3164.7853203449745	3106.931856308104	3135.422150809894	2902.1663030692753	3147.176160208697	2888.3648353014296	3148.152541459095	2980.0157554304055	3153.587605169931	3138.603448362202	2742.501132393163	2779.7036284231312	2729.8116977317986	2743.7526642389416	3145.9728855649632	2815.6219700445163	2736.257428111621	3156.3390766278653	2733.891406812019	3134.6685622571486	3152.455904077279	3049.445862657745	2737.94924449985	3219.647067994114	2785.6482627786077	3195.217011258054
2728.7416666861104	2746.8225857500306	3171.7951257668906	3119.0697568040987	3164.7077829552	3105.9307855507386	3134.5182881881046	2901.6248438519715	3147.106531365189	2886.836635269339	3148.1175136358597	2979.335265625178	3153.488864995907	3138.5480752313397	2742.501132393163	2779.7036284231312	2729.8116977317986	2743.7526642389416	3145.9131759322686	2815.6219700445163	2736.0859017403845	3156.093329446697	2733.891406812019	3134.6598516592676	3152.424895268871	3047.9053888251074	2737.7834813640793	3219.496934823594	2785.6482627786077	3194.8734899965693
2728.7416666861104	2746.4905586507157	3171.66696424811	3117.994875135832	3164.590597278868	3103.4369838129596	3132.922979489023	2900.691529562843	3146.9234854866536	2886.6499452418284	3148.090332123709	2979.0983142798923	3153.446043003628	3138.529425737629	2742.0755053946464	2779.7036284231312	2729.8116977317986	2743.7526642389416	3145.8941557437297	2813.803205290468	2734.704698885005	3155.9346588672274	2732.3174072407687	3134.624568280055	3152.424895268871	3045.0992120902806	2736.819351116833	3219.4436810342168	2785.6482627786077	3194.7613873383884
2728.7416666861104	2746.4905586507157	3171.5744028151685	3117.9096645771365	3164.5325021653002	3101.9964236094625	3128.1667987028927	2897.8793548917524	3146.8562271902047	2886.5757304793824	3148.075452144366	2978.89164877685	3153.387832914447	3138.0072810751317	2742.0755053946464	2779.7036284231312	2729.8116977317986	2743.7526642389416	3145.852967071652	2812.766372245694	2734.704698885005	3155.7486419487964	2732.3174072407687	3134.615413915105	3152.3965880762717	3044.922086569066	2736.819351116833	3219.2980448874346	2785.6482627786077	3194.264953162174
2728.7416666861104	2746.4905586507157	3171.32012832425	3117.6439059785457	3164.4768185328867	3100.743599664186	3121.638346318065	2893.013584378051	3146.6897718886785	2884.457978653331	3148.0617905564204	2978.2318518336224	3153.3227404911177	3137.3811735930603	2742.0755053946464	2779.7036284231312	2729.8116977317986	2743.7526642389416	3145.7981717842877	2810.27549652015	2734.704698885005	3155.678035816701	2731.917119652344	3134.5830376968784	3152.3719451438265	3044.1845954462883	2736.819351116833	3219.1156814521905	2785.6482627786077	3194.1557533131104
2728.7416666861104	2746.4905586507157	3171.0204451851214	3116.7947144272757	3164.364284725996	3099.5392740555094	3120.278744513495	2891.244387274064	3146.6708421973167	2883.9781386027444	3148.029434568658	2977.943543270821	3153.2793354723713	3136.9573697985074	2742.0755053946464	2779.0554602824504	2729.8116977317986	2743.7526642389416	3145.726912300549	2810.27549652015	2733.8075827433845	3155.4902824657734	2731.917119652344	3134.5589357430563	3152.3719451438265	3043.5710936673895	2736.819351116833	3219.0876053800503	2783.904721914357	3194.01272217004
2727.929516788336	2745.8779041297075	3170.567743424973	3116.2376143884526	3164.310973933108	3097.9006695649805	3119.337129972965	2890.5310186134775	3146.571557597122	2882.8672823074135	3147.989757250571	2977.8591142303803	3153.2277560258153	3136.571558773002	2741.5994042993925	2779.0554602824504	2729.8116977317986	2743.7526642389416	3145.6666658746162	2810.27549652015	2732.111642405509	3155.439858661647	2731.917119652344	3134.528956700219	3152.3719451438265	3042.8732776485012	2736.819351116833	3218.9983463195795	2782.2831042788907	3193.830398747255
2727.8923053918325	2745.8779041297075	3170.477526629179	3116.0002389799047	3164.284548322041	3096.8225528247863	3116.32272134136	2890.5310186134775	3146.4972768670787	2882.8672823074135	3147.972702600882	2977.5063708759862	3153.1860202955377	3136.2657259162847	2741.5994042993925	2779.0554602824504	2729.3154191403173	2743.7526642389416	3145.606331865577	2810.27549652015	2732.111642405509	3155.333705391688	2731.8758115473397	3134.4937632334604	3152.319046666292	3042.8412960877395	2736.819351116833	3218.6361730126982	2781.4606662093756	3193.6623431205526
2727.734076469213	2745.8779041297075	3170.3463654419606	3115.7022956058636	3164.1906425373772	3096.2544482751446	3115.015111145878	2889.427486954075	3146.4420746258374	2881.581993564615	3147.963623999157	2977.5063708759862	3153.1511500192246	3136.0505188156444	2741.286686009266	2778.4727548423684	2729.3154191403173	2743.7526642389416	3145.5154717708224	2810.27549652015	2732.111642405509	3155.276855722614	2731.728007589506	3134.4937632334604	3152.319046666292	3042.5990857652855	2736.819351116833	3218.561162902011	2780.922907652084	3193.1638391487136
2727.542582348218	2745.8779041297075	3170.255650878341	3115.4257801568842	3164.117222386405	3095.732392576542	3113.8107228400286	2888.297460394551	3146.431672262608	2880.9783983227285	3147.9486119686735	2977.1991613111268	3153.068399733313	3135.905579961108	2740.909387143705	2778.4727548423684	2729.3154191403173	2743.586834510101	3145.4882002972936	2809.843494312117	2732.111642405509	3155.103681141853	2731.728007589506	3134.4765357030738	3152.3037702945685	3039.1871671924437	2736.819351116833	3218.4401225805523	2776.030818672583	3192.8700809396933
2727.392227735974	2745.8779041297075	3170.112878354185	3114.6877532643425	3163.96022588634	3094.742614547794	3112.1524761349547	2887.8737380577186	3145.971147697394	2880.753019702766	3147.9211233129636	2977.1991613111268	3153.0278877687547	3135.5352262554034	2740.909387143705	2778.4727548423684	2728.8914331793558	2743.51766196734	3145.2945775102185	2809.843494312117	2732.111642405509	3154.9699681683414	2731.728007589506	3134.4315839056344	3152.298194425515	3037.9795134194355	2736.819351116833	3218.394218624946	2773.7935361579657	3192.6949494844584
2726.950733857447	2745.8779041297075	3169.9662126604644	3114.052713197237	3163.817619532865	3094.1323189512027	3110.7952487655284	2887.8737380577186	3145.8190272740003	2879.4415910342595	3147.881951112298	2976.6667493933655	3152.9445738181917	3135.20928950582	2740.904510407173	2778.4727548423684	2728.8914331793558	2743.4560179332248	3144.7183837255043	2809.24147032782	2732.111642405509	3154.9200475972857	2731.5449852815586	3134.412264892007	3152.2658190772777	3034.6679539380566	2736.819351116833	3218.3176197033845	2770.8025161614473	3192.6054521856995
2726.243506531869	2745.5112411400714	3169.891675841534	3113.7591698818437	3163.7688299820993	3093.2077143859174	3105.870825332439	2887.8737380577186	3145.6462980307824	2878.5819923060117	3147.8551224673197	2976.3618171522967	3152.8660716590616	3134.779378301783	2740.554648093514	2778.4727548423684	2728.1868538777226	2743.4560179332248	3144.569692357056	2809.24147032782	2732.111642405509	3154.870400984414	2730.7821939026517	3134.412264892007	3152.2228382180656	3031.612799216888	2736.819351116833	3218.273160100416	2769.467210431649	3192.4318721144864
2725.884504586732	2743.507282720666	3169.669672781175	3112.1373245089026	3163.6954687654684	3092.6657363298973	3105.1595795007224	2886.667819124559	3145.607587900828	2878.5819923060117	3147.812807176765	2976.3618171522967	3152.8277002634886	3134.6006526899478	2739.7745679560985	2778.4727548423684	2728.1868538777226	2743.4560179332248	3144.3853493403126	2809.24147032782	2732.111642405509	3154.820884846256	2730.7821939026517	3134.387234737754	3152.1929001341723	3030.5210045853737	2736.819351116833	3218.0517645162454	2768.420750582044	3192.3217115302523
2725.884504586732	2743.507282720666	3169.575104779257	3111.571817064388	3163.633582053475	3087.325297068927	3104.4688431998334	2886.667819124559	3145.4883172918235	2878.2046080196965	3147.795576621396	2976.3618171522967	3152.8084356775	3133.994082484969	2738.286442925229	2778.4727548423684	2728.1868538777226	2743.4560179332248	3144.268394451549	2809.24147032782	2731.8795530317634	3154.7673533584693	2730.7821939026517	3134.377064161256	3152.1655926887083	3030.0968784600323	2736.819351116833	3217.975562781604	2768.027717090901	3191.8376648285584
2724.4211632636557	2743.507282720666	3169.499574946852	3110.9531754806685	3163.5781941049063	3084.9619262097403	3103.579052493566	2886.4470584210253	3145.227668841022	2878.1325807230814	3147.790085276482	2976.3618171522967	3152.7899598597555	3133.8142418600646	2738.286442925229	2778.4727548423684	2728.1868538777226	2743.4560179332248	3144.1691781416885	2809.24147032782	2731.8795530317634	3154.6748216711208	2730.577327782696	3134.352317674985	3152.150995388206	3028.59062403147	2736.819351116833	3217.8227641965987	2764.7056034671286	3191.6369720996995
2724.4211632636557	2743.507282720666	3169.382121793411	3110.4786654598893	3163.3835640375587	3081.5261258523724	3103.067119887382	2886.4470584210253	3145.087925286176	2878.1325807230814	3147.7700406312815	2976.3618171522967	3152.764826816439	3133.7275482313735	2736.0539237344747	2778.4727548423684	2727.9509925824823	2743.4560179332248	3144.0708622697093	2809.24147032782	2731.8795530317634	3154.6191056315884	2730.577327782696	3134.2912711580257	3152.101499399941	3026.491306426053	2736.819351116833	3217.6278477903766	2762.109537121255	3191.4732861185516
2724.4211632636557	2743.507282720666	3168.9764723668977	3109.951709152422	3163.29301723622	3079.3840682163536	3101.404545804474	2886.4470584210253	3144.9874552245237	2878.1325807230814	3147.761875663216	2976.3618171522967	3152.725321112896	3133.554635553797	2736.0539237344747	2778.4727548423684	2727.0610646166733	2742.417983580463	3144.0398997952234	2809.24147032782	2730.8099943708585	3154.559019200018	2730.2049087613336	3134.2654951770564	3152.0641613059024	3023.4208612223265	2736.819351116833	3217.4033928576537	2760.0583390565866	3191.2389859098403
2724.4211632636557	2743.507282720666	3168.836906645186	3109.429561360384	3163.2452914334367	3078.414165656836	3099.549030367465	2886.4470584210253	3144.931353963023	2878.1325807230814	3147.7130497333633	2976.3285756711916	3152.7034826943764	3133.188751578467	2736.0539237344747	2778.4727548423684	2727.0610646166733	2741.4628046393696	3143.84106147062	2809.24147032782	2730.8099943708585	3154.523608489603	2730.2049087613336	3134.2500559198384	3152.048820575854	3021.875804938192	2736.5024071725065	3217.338590105532	2759.4977705282436	3191.034022420167
2724.4211632636557	2743.507282720666	3168.496797601878	3108.9038983216024	3163.086574376727	3077.483291484196	3097.5575095771483	2886.4470584210253	3144.8068062447596	2878.1325807230814	3147.702610624918	2976.3285756711916	3152.677371951269	3132.6639371738665	2736.0539237344747	2778.403973762317	2727.0610646166733	2741.4628046393696	3143.724865318701	2809.24147032782	2730.8099943708585	3154.491762321407	2729.4577859424007	3134.229216508121	3152.0175367946763	3020.741407940937	2736.5024071725065	3216.995559607097	2759.009206721023	3190.9514531437017
2722.8836032701947	2743.507282720666	3168.090743484121	3108.604625483954	3163.003604012252	3076.2132269386643	3093.7963225315825	2886.4470584210253	3144.6892645980015	2864.909634529468	3147.7008269271046	2976.3285756711916	3152.6253604688936	3132.3887564824026	2736.0539237344747	2778.403973762317	2726.9203772825826	2741.4628046393696	3143.6466653067646	2809.204907073042	2730.8099943708585	3154.4537446681793	2729.4577859424007	3134.196733691869	3152.0175367946763	3019.731731347668	2736.5024071725065	3216.9468244533678	2759.009206721023	3190.8333461846305
2722.8836032701947	2743.507282720666	3167.723869406323	3108.07458655335	3162.9512562248037	3075.2359378382207	3087.6895240650233	2886.0359125526666	3144.620693509841	2862.657358616	3147.613060266078	2976.3285756711916	3152.609455602876	3131.6802018976696	2735.6346005135524	2778.403973762317	2725.8437050563593	2741.4628046393696	3143.588492363387	2809.204907073042	2730.0794800030476	3154.1697078705965	2729.4577859424007	3134.174589656611	3152.0012003999386	3019.0255739054305	2736.5024071725065	3216.8959380545057	2757.5077411785624	3190.669271496855
2722.761899588884	2743.507282720666	3167.5536419527043	3107.6591710008597	3162.9093644376844	3073.321495684204	3086.207163462053	2885.29908542895	3144.356205274724	2862.1419029904464	3147.546927120082	2976.309305612183	3152.584886655279	3131.258596548469	2735.6346005135524	2778.403973762317	2725.8437050563593	2741.4628046393696	3143.510885479894	2809.204907073042	2730.0794800030476	3154.070316722902	2729.4577859424007	3134.1536826008737	3151.976761951427	3018.7233130825534	2736.5024071725065	3216.7950686214003	2757.0064482287225	3190.4671252325234
2722.761899588884	2743.507282720666	3167.372372886688	3107.503653978544	3162.8533523679853	3070.806341970936	3084.073811250064	2885.29908542895	3144.0881898624652	2862.0736900746324	3147.4855899869017	2975.5598343392535	3152.549094823613	3130.791644165167	2735.6346005135524	2778.403973762317	2725.8193961299166	2741.4628046393696	3143.4062887678006	2809.204907073042	2729.227157372849	3154.0097769975982	2729.4577859424007	3134.1423477468097	3151.956116948526	3018.0471042183754	2736.5024071725065	3216.724009388017	2754.9279486703854	3190.316026001078
2721.0913703659035	2743.507282720666	3167.1442816960375	3107.1496733527447	3162.833527051714	3070.3606091875586	3081.488717457446	2884.569754241035	3144.0165261369298	2861.8629043022165	3147.4468277823953	2975.5598343392535	3152.521940079702	3130.544293749241	2735.6346005135524	2778.403973762317	2725.8193961299166	2741.4628046393696	3143.311321325999	2809.204907073042	2729.227157372849	3153.904098476066	2729.4577859424007	3134.077366910786	3151.920335796673	3017.6419320963846	2736.5024071725065	3216.6112024695467	2752.950497916505	3190.0695214269554
2721.0913703659035	2743.507282720666	3167.0341743909844	3106.4296627284234	3162.823509575883	3070.079032057483	3079.6546252590165	2884.569754241035	3144.006425405569	2861.7655753315485	3147.4214072694267	2975.5598343392535	3152.4908343427505	3128.82396836418	2735.6346005135524	2778.403973762317	2724.2974570273527	2741.4628046393696	3142.961998958505	2807.129183218788	2729.227157372849	3153.820919399198	2729.4577859424007	3134.029370150679	3151.883326328709	3017.3678151511194	2736.289301871623	3216.417786051157	2749.681277600825	3189.946833719255
2721.0913703659035	2743.507282720666	3166.921109158176	3106.146474425674	3162.7882406044373	3065.521101171174	3077.869087887671	2884.569754241035	3143.9733204029358	2859.111713480344	3147.4173894331047	2975.5598343392535	3152.463480794882	3128.626967293955	2735.6346005135524	2778.403973762317	2724.2974570273527	2741.4628046393696	3142.828555677104	2805.8060505410676	2729.227157372849	3153.7500899408974	2728.5440720315123	3133.9984355441147	3151.8726148357728	3016.6405725063005	2736.289301871623	3216.322541141688	2749.681277600825	3189.3483664849227
2721.0913703659035	2743.507282720666	3166.8039293947613	3104.478762834434	3162.7719228112146	3062.35682488258	3076.765510729846	2884.569754241035	3143.8743276976293	2857.682071279807	3147.3886381863153	2975.3138541776652	3152.423906024046	3128.160828300235	2735.6346005135524	2778.403973762317	2724.2974570273527	2741.4628046393696	3142.772579443724	2804.7299072631254	2727.613377908667	3153.6202765124804	2728.5440720315123	3133.976508394905	3151.8428929945558	3013.745619289025	2735.816415851169	3215.934458973079	2749.681277600825	3189.1792277851737
2721.0913703659035	2743.507282720666	3166.6852166991407	3103.533312981876	3162.7321301811025	3060.7762927345093	3073.678019337525	2884.569754241035	3143.806833571987	2857.4073956070342	3147.384031656152	2974.096379026961	3152.375607524939	3127.979592794916	2735.6346005135524	2778.403973762317	2724.062091194778	2741.4628046393696	3142.6897708640527	2804.7299072631254	2727.613377908667	3153.5822145778966	2728.5440720315123	3133.9263280350215	3151.8414642882462	3012.691734381815	2735.816415851169	3215.876362630419	2749.681277600825	3188.574271031335
2721.0913703659035	2743.507282720666	3166.5858313407507	3102.584753261206	3162.7199025590908	3058.3255600449465	3072.135677825102	2884.122166745933	3143.7725746899528	2856.494830783163	3147.3198051688455	2974.096379026961	3152.299729226868	3127.685447859025	2735.6346005135524	2778.403973762317	2724.062091194778	2741.4628046393696	3142.6028713754185	2804.011066729329	2727.613377908667	3153.5465785957026	2728.5440720315123	3133.915044297384	3151.8414642882462	3012.00954274692	2735.816415851169	3215.782491091106	2749.681277600825	3188.1198150894743
2721.0913703659035	2743.507282720666	3166.4816600998292	3102.216458035843	3162.645750563997	3057.230500784687	3070.872063420486	2884.122166745933	3143.4931660331454	2855.70413257322	3147.2894097908065	2973.0200292255777	3152.295868506787	3127.4883086993696	2735.6346005135524	2778.403973762317	2724.062091194778	2741.4628046393696	3142.3592502595484	2803.0801655708583	2727.613377908667	3153.4124625509025	2728.5440720315123	3133.8445432622716	3151.821980915369	3010.6181657714856	2734.8247327093823	3215.6968564987446	2749.681277600825	3188.0050539323847
2720.2574839848685	2743.507282720666	3165.825258021672	3101.693823954335	3162.6198415382414	3055.499513602903	3070.215682322574	2884.122166745933	3143.361575109717	2855.601958774776	3147.253083719425	2972.992654159779	3152.252989024465	3127.0257083301785	2735.6346005135524	2778.403973762317	2724.062091194778	2741.4628046393696	3142.3592502595484	2803.0801655708583	2727.613377908667	3153.370476091499	2728.5440720315123	3133.8104214197424	3151.7964895848104	3009.685693115787	2734.8247327093823	3215.5701238006823	2749.681277600825	3187.701137151611
2720.2574839848685	2743.507282720666	3165.7414330060406	3101.282903357469	3162.577421926549	3054.651978519531	3068.0949859273687	2883.9398024878515	3143.1972477072695	2854.306606319278	3147.2384941484615	2972.992654159779	3152.2419627997647	3126.7004337001536	2735.6346005135524	2778.384745841209	2724.062091194778	2741.4628046393696	3142.271903176284	2803.0801655708583	2727.613377908667	3153.303406739708	2728.5440720315123	3133.7721019372743	3151.788929484133	3009.042907347186	2734.4195911116644	3215.4928276614683	2749.681277600825	3187.4564580236784
2720.2574839848685	2743.507282720666	3165.6588945697113	3100.8031761789903	3162.5315423266175	3053.8998603499194	3066.349295473652	2883.9398024878515	3142.9679606039776	2853.8250884893723	3147.2204714434706	2972.8782063635676	3152.2124484929604	3126.2837902981223	2735.6346005135524	2778.384745841209	2723.054512353512	2741.2884346874566	3142.218652513451	2803.0801655708583	2727.613377908667	3153.14463545865	2727.8823829896364	3133.760449916738	3151.7632225236084	3008.581259264726	2734.4195911116644	3215.3621024048857	2749.2633034999	3187.067459558763
2720.2574839848685	2743.507282720666	3165.589821570531	3100.3502884401323	3162.4666023587088	3051.5122306083517	3065.33544613273	2883.9398024878515	3142.892121002981	2853.601737977126	3147.1773914944397	2972.8782063635676	3152.18884820548	3126.058596168446	2735.6346005135524	2778.384745841209	2723.054512353512	2741.2884346874566	3142.181278719774	2803.0801655708583	2727.613377908667	3153.088073961109	2727.8823829896364	3133.7460709071843	3151.737840591555	2996.8605260489226	2734.4195911116644	3215.291560701062	2749.2293153323944	3186.8033347281175
2720.2574839848685	2743.507282720666	3165.260312390043	3099.068530315013	3162.4209505040785	3050.477842769289	3064.167817973647	2883.9398024878515	3142.727301681713	2853.601737977126	3147.1602828760933	2972.3116317009994	3152.1644307653214	3124.3337199065477	2735.6346005135524	2778.0747561404005	2723.054512353512	2741.2884346874566	3142.157467358639	2803.0801655708583	2726.7573332425727	3153.0498971576935	2727.8823829896364	3133.730034810045	3151.7208176572867	2996.5446152504196	2733.7744069286837	3215.172321875033	2749.2293153323944	3186.6697782274464
2720.2574839848685	2743.507282720666	3165.2156548930325	3098.5164213217595	3162.384901819167	3050.477842769289	3063.0416360314985	2883.8932602924024	3142.629469442997	2853.601737977126	3147.1335483814023	2972.3116317009994	3152.1556497719967	3123.439509125672	2735.6346005135524	2778.0747561404005	2723.054512353512	2741.2884346874566	3142.1190581753735	2803.0801655708583	2726.7573332425727	3152.9886855876825	2727.8823829896364	3133.7121157964884	3151.70544612291	2996.0902385164477	2733.533127847276	3215.0185321686204	2749.2293153323944	3186.4385596981206
2720.2574839848685	2743.507282720666	3165.1208805612364	3097.8928638595603	3162.359308153287	3049.751697830874	3062.2904097386927	2883.8932602924024	3142.4501085838588	2853.601737977126	3147.1286868089346	2972.3116317009994	3152.1411420475984	3122.2197188132786	2735.6346005135524	2778.0747561404005	2723.0493217846292	2740.748841034318	3142.0108535229906	2803.0801655708583	2726.7573332425727	3152.9380048588478	2727.8823829896364	3133.687440179622	3151.6685750920797	2995.3750593036957	2733.533127847276	3214.9354890855902	2748.5101110722953	3186.180660274205
2720.2574839848685	2743.507282720666	3165.0409744042045	3097.0763758096246	3162.317318770063	3049.6035790961355	3061.634330553224	2883.8932602924024	3142.3661997998	2853.601737977126	3147.110176433339	2972.090214463854	3152.109316003841	3121.9084493885007	2735.6346005135524	2778.0747561404005	2723.0493217846292	2740.748841034318	3141.647900922273	2803.0801655708583	2726.7573332425727	3152.926956194507	2727.6781451749293	3133.654354748259	3151.6513128074416	2994.71668997917	2733.533127847276	3214.7046306659995	2748.5101110722953	3185.9666065937845
2720.2574839848685	2743.507282720666	3164.8919112324343	3096.822064525773	3162.2668956951507	3049.6035790961355	3061.2002973119047	2883.8932602924024	3142.31078759325	2853.601737977126	3147.068760857588	2972.090214463854	3152.083053185269	3121.3894212765194	2735.6346005135524	2778.0747561404005	2723.0493217846292	2740.748841034318	3141.416971523623	2803.0801655708583	2726.7573332425727	3152.898764344063	2727.6781451749293	3133.606810059785	3151.629472314745	2993.2984460243338	2733.533127847276	3214.5726920772645	2748.0673099677106	3185.7917450723257
2720.2574839848685	2743.507282720666	3164.7970593281225	3096.1650156817577	3162.2388486802697	3049.0200990313197	3059.436945062895	2883.8932602924024	3142.239149870513	2853.4693271721935	3147.0260852718166	2971.830889089008	3152.04898388482	3120.7749902383475	2735.6346005135524	2777.9458104029413	2723.0493217846292	2740.748841034318	3141.231523491279	2802.940287929498	2726.7573332425727	3152.8670410398577	2727.6781451749293	3133.5764410914726	3151.622189026634	2993.2984460243338	2732.9186472983083	3214.447499955387	2747.7382387499324	3185.501417043462
2719.779643698316	2743.507282720666	3164.5360283690825	3095.597334636318	3162.1927137882053	3048.5905308850474	3058.804138207531	2883.8932602924024	3142.187359506347	2853.4693271721935	3147.0246573845993	2971.287031555946	3152.04898388482	3120.3982095538654	2735.6346005135524	2777.9458104029413	2723.0493217846292	2740.748841034318	3140.916714467452	2802.867447045856	2726.7573332425727	3152.7728543283406	2727.6781451749293	3133.5534349645404	3151.5944599527525	2992.6202755281593	2732.9186472983083	3214.286582539293	2747.635595589784	3185.2711850851065
2719.349839119728	2743.507282720666	3164.4427354794598	3094.4066522218227	3162.148574447249	3048.2715146572364	3057.683598691579	2883.8932602924024	3142.1188399633093	2853.4693271721935	3146.995103326113	2971.287031555946	3152.0141770484543	3119.8779492917674	2735.6346005135524	2777.9458104029413	2723.0493217846292	2740.748841034318	3140.732599789805	2801.1720239588835	2726.7573332425727	3152.6330013825445	2727.459578231231	3133.5164460618557	3151.5149966037916	2992.283233744241	2732.9186472983083	3214.2286982795595	2747.635595589784	3184.9062447824463
2719.349839119728	2743.507282720666	3164.3563209694785	3094.0113503782823	3162.0981679671872	3047.5419585981117	3054.76766097333	2883.8932602924024	3142.0643007409417	2853.4693271721935	3146.9899562978403	2971.0879487322704	3152.0141770484543	3119.755796288295	2735.6346005135524	2777.9458104029413	2723.0493217846292	2740.748841034318	3140.626509766626	2801.1720239588835	2726.7573332425727	3152.6105659008203	2727.459578231231	3133.4947220366944	3151.4711236438307	2991.6657771396985	2732.9186472983083	3214.060036607224	2747.635595589784	3184.6156329283604
2719.349839119728	2743.507282720666	3164.31912123262	3092.820280841458	3162.0660611360818	3047.5419585981117	3053.618049496295	2883.8932602924024	3141.903771625919	2853.4693271721935	3146.9863450985918	2971.0879487322704	3151.99890922575	3119.508959161277	2735.6346005135524	2777.945103980944	2723.02070098479	2740.748841034318	3140.462971210194	2800.831268238507	2726.7573332425727	3152.555322662079	2727.459578231231	3133.467804945559	3151.4342372994715	2990.9964885475983	2732.9186472983083	3213.8177918091837	2747.635595589784	3184.409662291734
2719.349839119728	2743.507282720666	3164.2473861687085	3092.293175172508	3161.9371845077812	3047.370838235937	3052.463946819545	2883.8932602924024	3141.89019181241	2853.0389582652215	3146.966831353176	2971.0879487322704	3151.948032043238	3118.8546382944533	2735.6346005135524	2777.3088932913074	2723.02070098479	2740.633123088507	3140.2649083501037	2800.831268238507	2726.7573332425727	3152.5254240194868	2727.155059956532	3133.4387327674967	3151.4225277055225	2990.548779500528	2732.9186472983083	3213.7504501099984	2746.5222995840504	3184.3044357303274
2719.349839119728	2743.507282720666	3164.098882621691	3091.947459179469	3161.907966699412	3047.269399780153	3050.516696493222	2883.8932602924024	3141.576120373678	2852.9840906383383	3146.966831353176	2971.0879487322704	3151.9314700012783	3117.222354987506	2735.6346005135524	2776.4753905327807	2723.02070098479	2740.633123088507	3140.1223292539357	2800.418456904757	2726.7573332425727	3152.465547013173	2727.155059956532	3133.426914189706	3151.369240727941	2990.548779500528	2732.2677707691746	3213.6575650707946	2746.5222995840504	3184.1924074406497
2719.349839119728	2743.507282720666	3163.6926646234633	3088.1107734209772	3161.8946174343423	3046.8652829697594	3048.7809849555556	2883.8932602924024	3141.369347642214	2852.9353752824936	3146.955470172034	2971.0879487322704	3151.9219328411546	3116.6508954162264	2735.449263244834	2776.1299596886697	2723.02070098479	2740.633123088507	3140.022290711664	2800.418456904757	2726.7573332425727	3152.4395811234117	2727.155059956532	3133.4153285001216	3151.323301396567	2990.548779500528	2732.2677707691746	3213.4999331404797	2746.5222995840504	3183.6495881398855
2719.3294991013313	2743.507282720666	3163.596460789875	3086.6895764178626	3161.831522896288	3046.8652829697594	3048.0678197037782	2883.8932602924024	3141.2570144727874	2852.9353752824936	3146.921762965759	2971.0879487322704	3151.846484168887	3115.079516510594	2735.449263244834	2776.1299596886697	2723.02070098479	2740.633123088507	3139.7858831888343	2800.418456904757	2726.7573332425727	3152.422255808106	2727.155059956532	3133.3817318264582	3151.2675431982066	2990.149890319412	2732.2677707691746	3213.4288850371495	2746.5222995840504	3183.538162075133
2719.3294991013313	2743.507282720666	3163.5357401282654	3083.83573028857	3161.806485434064	3046.698712358228	3047.3956555343407	2883.8932602924024	3141.147888688252	2852.692252237672	3146.918468133453	2970.7278253788145	3151.8243228341075	3113.8430841108366	2735.449263244834	2775.2077613303745	2723.02070098479	2740.633123088507	3139.7036319616127	2800.348843265373	2726.7573332425727	3152.2596455537587	2727.155059956532	3133.3052027610906	3151.1931160442864	2990.149890319412	2731.521449078397	3213.245172115605	2746.5222995840504	3183.115543538523
2719.3294991013313	2743.507282720666	3163.420470062229	3083.4517661753994	3161.7821140419537	3046.469227347156	3047.052490679342	2883.4669576922633	3141.012886776915	2852.4564816089946	3146.8197688207497	2970.7278253788145	3151.7443097279047	3113.0367883265476	2735.449263244834	2774.374758588522	2721.9190011901246	2739.982075795125	3139.621191557578	2800.348843265373	2726.7573332425727	3152.0980736112783	2727.155059956532	3133.280961262314	3151.058021571	2990.149890319412	2731.521449078397	3213.053893922139	2746.5222995840504	3183.057271609485
2719.3294991013313	2743.507282720666	3163.278058316585	3082.953097616145	3161.7564070192134	3045.9704108201577	3046.899138783065	2883.4669576922633	3140.921658307325	2852.4080377546356	3146.8091995454934	2970.68353626118	3151.680673981652	3112.5233363607226	2735.449263244834	2774.033398397515	2720.6774274875793	2739.982075795125	3139.4676672765186	2800.348843265373	2726.7573332425727	3152.006180689059	2727.155059956532	3133.270438164586	3151.0169072580707	2990.149890319412	2731.521449078397	3213.0016569149543	2746.3431771904134	3182.8860323185527
2719.3294991013313	2743.507282720666	3163.066080079041	3082.2723030281363	3161.722562168671	3045.2672954309523	3046.343487864812	2883.4669576922633	3140.865188841982	2851.986457948021	3146.768500232579	2970.68353626118	3151.6522789963287	3112.362363941089	2735.0975593245803	2774.033398397515	2720.6774274875793	2739.982075795125	3139.398340622063	2799.9550645874715	2726.7573332425727	3151.91639527479	2727.155059956532	3133.249404750776	3150.98614576816	2989.5495748289172	2731.521449078397	3212.882231087593	2746.3431771904134	3182.7808788349894
2719.3294991013313	2742.0907873043056	3163.006772411321	3080.5835457024546	3161.7046966353096	3045.2672954309523	3046.0424896534687	2883.4669576922633	3140.7876183993553	2851.6171757542284	3146.743745577166	2970.4032398853174	3151.6434871746624	3110.4469336142984	2735.0975593245803	2774.033398397515	2719.834670937535	2739.982075795125	3139.3264391257585	2799.9550645874715	2725.56977729648	3151.8760211379335	2727.155059956532	3133.2210325822502	3150.955259741034	2989.234238331346	2731.521449078397	3212.7194706605965	2746.3431771904134	3182.563479248991
2719.3294991013313	2742.0907873043056	3162.9338011787067	3079.8814464395573	3161.63354464232	3045.2672954309523	3043.998082345236	2883.4153733785265	3140.3959330635766	2851.6171757542284	3146.722040460789	2970.4032398853174	3151.6079767677256	3109.479951585314	2735.0975593245803	2773.8912545358535	2719.681458276441	2739.982075795125	3139.217518439477	2799.9550645874715	2725.56977729648	3151.826120916326	2727.155059956532	3133.2016460431655	3150.9302812223546	2989.082178070282	2731.521449078397	3212.6428156764305	2746.3431771904134	3182.3989597740438
2719.3294991013313	2742.0907873043056	3162.8560155527075	3079.2768924231495	3161.617836713482	3045.2672954309523	3043.1262155560257	2883.2517782851396	3140.173203669384	2851.6171757542284	3146.7113869619593	2970.4032398853174	3151.546761017467	3108.962900461572	2734.4731405919542	2773.679450890273	2719.681458276441	2739.982075795125	3139.0378417152738	2799.9550645874715	2725.56977729648	3151.6521513092944	2727.155059956532	3133.18308127559	3150.912088966495	2988.724475055816	2731.521449078397	3212.5398514570043	2746.2562419272454	3182.316921191188
2719.3294991013313	2741.862442124761	3162.696579168937	3078.865516733167	3161.590406585234	3045.2486390666836	3042.1549096584677	2883.13951101636	3140.0858418803587	2851.2463486931656	3146.689818300843	2970.4032398853174	3151.5132566425004	3108.6925090325008	2734.4731405919542	2773.6565846729054	2719.681458276441	2739.982075795125	3138.967166664028	2799.9550645874715	2725.56977729648	3151.5997434407145	2727.155059956532	3133.1602726753126	3150.8821133583715	2988.448751032144	2731.521449078397	3212.3110929436198	2746.162731865943	3181.8883506486623
2719.3294991013313	2741.8062871614616	3162.6265228001375	3078.328703337314	3161.5734972637983	3044.9538990078786	3040.702352515447	2883.13951101636	3139.783955043994	2851.2210366088193	3146.6841734337277	2970.4032398853174	3151.4785527457725	3108.598576892004	2734.4731405919542	2773.6565846729054	2719.422757426295	2739.982075795125	3138.86921800187	2799.9550645874715	2725.56977729648	3151.5562054814573	2727.155059956532	3133.1486904250623	3150.8754566182647	2987.9799481103014	2731.210195789209	3212.2243022879993	2746.162731865943	3181.611272855393
2719.3294991013313	2741.8062871614616	3162.003913850144	3077.6751094303627	3161.484939420814	3044.8949820448543	3040.034259908056	2883.13951101636	3139.6625979606615	2850.0415672719314	3146.6429418749544	2970.4032398853174	3151.416182103665	3108.40067495047	2734.4731405919542	2773.6565846729054	2719.422757426295	2739.1638112978626	3138.8309674347965	2799.7498669347806	2725.56977729648	3151.4628608381604	2727.155059956532	3133.133513427932	3150.826791205921	2987.205502442554	2731.210195789209	3212.1148417221384	2746.162731865943	3181.5233836805232
2719.3294991013313	2741.8062871614616	3161.864663240518	3077.2171363973753	3161.3555864333025	3044.8949820448543	3038.842907330272	2882.7025276795925	3139.5501683715115	2849.986203122843	3146.627806319138	2970.4032398853174	3151.3789592493094	3108.2424093423	2734.4731405919542	2772.5248818536224	2718.8159592982784	2739.1638112978626	3138.3781835158543	2799.1995999240507	2725.56977729648	3151.345957063212	2726.8812878410304	3133.127089761127	3150.758184821183	2985.9632326022797	2731.210195789209	3212.0209594129838	2746.162731865943	3181.2638095310185
2718.8534503415667	2741.8062871614616	3161.7236028041807	3076.9283087070085	3161.3109241242173	3044.7317330983105	3038.610621405396	2882.7025276795925	3139.447784880547	2849.9818076240363	3146.601501980516	2970.4032398853174	3151.355421279921	3108.118158002342	2734.4731405919542	2772.5248818536224	2718.8159592982784	2739.1638112978626	3138.2099340069253	2798.650713070022	2725.56977729648	3151.2872035716564	2726.8812878410304	3133.120898860738	3150.7299177147406	2985.1670404922793	2731.210195789209	3211.9636082005322	2746.0981562546494	3180.97694444896
2718.8534503415667	2741.8062871614616	3161.6541540704434	3075.9748974413374	3161.276225984827	3044.7317330983105	3038.588390137618	2882.7025276795925	3139.3749728613543	2849.825665904388	3146.5730749744866	2970.4032398853174	3151.308990850939	3108.118158002342	2734.1543569830624	2772.5248818536224	2717.8192611078643	2739.1638112978626	3138.1151968808763	2798.0097856385137	2725.56977729648	3151.227253062459	2726.8812878410304	3133.076673632565	3150.6631493672576	2984.22842996788	2731.210195789209	3211.839795704107	2745.8040654539946	3180.828103413937
2718.8534503415667	2741.8062871614616	3161.54356197949	3073.423608684559	3161.228112410289	3044.428154635646	3037.166344646446	2882.7025276795925	3139.3148668090307	2849.825665904388	3146.544772579181	2970.093184790675	3151.283469644972	3108.0715092201845	2734.1543569830624	2772.5248818536224	2717.8192611078643	2739.1638112978626	3137.9607027975217	2798.0097856385137	2725.56977729648	3151.203558803831	2726.8812878410304	3133.054240329222	3150.582136470905	2982.453565141718	2731.210195789209	3211.6527063970007	2745.649359608101	3180.4938443114897
2718.8534503415667	2741.8062871614616	3161.4127781376746	3073.0760643578774	3161.141062312922	3044.428154635646	3035.855905455344	2882.7025276795925	3139.1595028430893	2849.640261013238	3146.516196147112	2970.093184790675	3151.270036263179	3108.0312698908506	2734.1543569830624	2772.370426705186	2717.8192611078643	2739.1638112978626	3137.7520049590776	2798.0097856385137	2725.0101502766843	3150.992257127343	2726.8812878410304	3133.0386737735007	3150.5492032158427	2981.8365538406115	2731.210195789209	3211.5811319033223	2745.649359608101	3180.3747498445478
2718.8534503415667	2741.8062871614616	3161.3411697572733	3072.728569371285	3161.10872966244	3044.428154635646	3035.742339351863	2882.6703886251066	3139.0636029955213	2849.640261013238	3146.4686130411956	2970.093184790675	3151.2434439251724	3108.0000145123545	2734.1543569830624	2771.7831002269495	2717.8192611078643	2739.1638112978626	3137.6287660386415	2798.0097856385137	2725.0101502766843	3150.9820618427625	2726.8812878410304	3133.031647628768	3150.5114531552135	2980.929924982802	2731.210195789209	3211.469136905043	2744.8911870505794	3180.245963353007
2718.8534503415667	2741.8062871614616	3161.2445545944433	3072.272589604486	3161.0815993752635	3044.4276632836118	3035.2626870564563	2882.5885808843395	3138.9785472271396	2849.1847180489644	3146.368936270108	2969.6712996423103	3151.208303397784	3108.0000145123545	2734.1543569830624	2771.7831002269495	2717.8192611078643	2739.1638112978626	3137.4874336144826	2798.0097856385137	2725.0101502766843	3150.9537727200673	2726.8812878410304	3133.010258508635	3150.4950069445786	2979.810760166191	2731.210195789209	3211.18115429354	2744.8911870505794	3180.1193647117257
2718.8534503415667	2741.8062871614616	3161.0598547891923	3071.941396256828	3161.0790830887026	3044.4276632836118	3034.8442606183125	2882.5885808843395	3138.809764002395	2849.0793743898894	3146.338702722877	2969.6712996423103	3151.1729303853567	3108.0000145123545	2734.1543569830624	2771.7831002269495	2717.8192611078643	2739.1638112978626	3137.3123055554133	2798.0097856385137	2725.0101502766843	3150.9207437082446	2726.8812878410304	3133.0073436819753	3150.4789133494705	2977.2378418434273	2730.773588926619	3211.1581057586045	2744.4370349884625	3180.0296059769184
2718.8534503415667	2741.8062871614616	3160.9417494458976	3071.68698570877	3161.0582182268654	3044.4276632836118	3034.461231969103	2882.5885808843395	3138.3671280604817	2849.0793743898894	3146.226105347391	2969.5921238875544	3151.165575102682	3107.982041782542	2734.1543569830624	2771.7831002269495	2717.8192611078643	2739.1638112978626	3137.2288363607495	2798.0097856385137	2725.0101502766843	3150.8670620966855	2726.8812878410304	3132.9886418206515	3150.4652928721607	2976.6258403785882	2730.773588926619	3211.0934768502602	2744.429191610369	3179.930018704879
2718.8139278143167	2741.8062871614616	3160.8605517775145	3071.4671964426416	3161.035611375639	3044.4276632836118	3034.461231969103	2882.5885808843395	3138.2009180860437	2849.0793743898894	3146.1881764978093	2969.5921238875544	3151.156576094899	3107.970659020607	2733.8637819903606	2771.7300334587294	2717.6234381446957	2739.1638112978626	3137.104270647311	2798.0097856385137	2725.0101502766843	3150.825166223288	2726.8812878410304	3132.979889297246	3150.440645706948	2976.3971895065397	2730.709586451758	3211.029733541619	2744.429191610369	3179.7816617634967
2718.627088052348	2741.8062871614616	3160.7878575861605	3071.1637070606444	3160.9918671774803	3044.2825326086063	3034.461231969103	2882.5885808843395	3138.109062293467	2849.0793743898894	3146.1684263289326	2969.3554593124777	3151.12732231337	3107.894456498544	2733.713653746859	2771.7300334587294	2717.6234381446957	2739.1638112978626	3136.939597651271	2798.0097856385137	2725.0101502766843	3150.799252441856	2726.8810861061884	3132.96566716825	3150.4211280452732	2975.8783816312803	2730.709586451758	3210.9684778442706	2744.429191610369	3179.499849352598
2718.627088052348	2741.8062871614616	3160.719359944521	3070.826533825172	3160.977419654741	3044.232042965878	3034.461231969103	2882.5885808843395	3138.044819755668	2849.0793743898894	3146.147598293515	2969.3554593124777	3151.114083617499	3107.854461895012	2733.713653746859	2771.7300334587294	2717.6234381446957	2738.960715294331	3136.8141193799306	2798.0097856385137	2725.0101502766843	3150.6695366180597	2726.8810861061884	3132.951567779711	3150.407435565678	2975.7661511767656	2730.5092819919023	3210.818017635356	2744.429191610369	3179.416557850458
2718.627088052348	2741.79488605696	3160.6322921296696	3070.069727031381	3160.968841516135	3044.177823952479	3034.461231969103	2882.5885808843395	3137.9509043729972	2849.0793743898894	3146.123211230042	2969.3105321776225	3151.114083617499	3107.6009086503764	2733.713653746859	2771.549478324849	2717.6170451342296	2738.960715294331	3136.706180784592	2798.0097856385137	2725.0101502766843	3150.490285705542	2726.818080555827	3132.8903156003526	3150.351331349347	2975.7661511767656	2730.5092819919023	3210.723944973046	2743.422382293901	3178.445703728062
2718.627088052348	2741.639965099115	3160.5323527774117	3069.7366518416743	3160.958160130751	3044.177823952479	3034.461231969103	2882.35560051522	3137.751351879257	2849.0793743898894	3146.115230332037	2969.3105321776225	3151.106534778957	3107.216564661476	2733.713653746859	2771.3837721740265	2717.6170451342296	2738.960715294331	3136.5867822732257	2798.0097856385137	2725.0101502766843	3150.4564535107706	2726.818080555827	3132.885381081688	3150.325235097806	2975.1203373139692	2730.5092819919023	3210.579594478998	2743.422382293901	3178.180751144196
2718.627088052348	2741.639965099115	3160.422308481815	3066.798637569607	3160.925564418894	3044.177823952479	3034.3331988877276	2882.132062362284	3137.689745830503	2849.0793743898894	3146.0648363559762	2968.8152850220977	3151.0861862326046	3106.8813774574537	2733.713653746859	2771.3837721740265	2717.6170451342296	2738.960715294331	3136.4443410715676	2798.0097856385137	2725.0101502766843	3150.4334098897934	2726.4179469555297	3132.835042770721	3150.289460547293	2974.691811717015	2730.5092819919023	3210.4720565307603	2743.228781759182	3178.0696778788674
2717.937682507267	2741.639965099115	3160.2648178197473	3066.6068544227696	3160.8371648171924	3043.8954021278837	3033.9712260771744	2882.058812859666	3137.6286726431426	2849.0793743898894	3146.0141783757217	2968.8152850220977	3151.044935129523	3106.4609228824625	2733.713653746859	2771.3837721740265	2717.354610689781	2738.960715294331	3136.3274036859543	2798.0097856385137	2725.0101502766843	3150.375184007781	2725.6966016905017	3132.8243078124246	3150.2533582596516	2974.6917811315852	2730.5092819919023	3210.447000802644	2743.0727954053114	3177.9385228262868
2717.937682507267	2741.639965099115	3160.17664429224	3066.4256676729597	3160.773628107927	3043.891239399557	3029.546410059901	2882.058812859666	3137.599730502031	2849.0793743898894	3145.9936556823154	2968.8152850220977	3151.0387026459857	3106.3875770127274	2733.713653746859	2771.3837721740265	2717.354610689781	2738.960715294331	3136.2747795079554	2798.0097856385137	2725.0101502766843	3150.334987933933	2725.6966016905017	3132.8179017923617	3150.1657086505893	2974.4418270359033	2730.5092819919023	3210.3947124062515	2743.0727954053114	3177.792389416294
2717.937682507267	2741.639965099115	3159.9563857098537	3066.078871510585	3160.7093568759437	3043.7291616927323	3028.9319151026493	2882.058812859666	3137.5642268159413	2849.0793743898894	3145.9818542216735	2968.8152850220977	3151.015144306737	3105.696691174511	2733.713653746859	2771.3837721740265	2716.82550961039	2738.65018126842	3136.167469865412	2798.0097856385137	2725.0101502766843	3150.2353179741467	2725.6966016905017	3132.802990260561	3150.1553027262603	2973.472952675652	2730.4856353090845	3210.355822084766	2743.0727954053114	3177.65036338823
2717.937682507267	2741.2499007674082	3159.8746193504394	3066.010631322407	3160.6721095011017	3043.5814971551745	3027.811265747651	2881.7656589890435	3137.526807200192	2849.0793743898894	3145.9724380502416	2968.8152850220977	3150.9848018102534	3105.4920291520884	2733.713653746859	2771.3837721740265	2716.82550961039	2738.65018126842	3135.9745098384024	2797.4594938425616	2725.0101502766843	3150.2162775496186	2725.6966016905017	3132.7951717570086	3150.109935607724	2972.098353042691	2730.3573228134383	3210.2390743681253	2743.0727954053114	3177.2733922885077
2717.62930876161	2741.036134145099	3159.6185623236915	3065.7294482918574	3160.5980954876677	3043.5814971551745	3025.9417976386685	2881.7656589890435	3137.5123261939134	2849.0793743898894	3145.94089582057	2967.832644088425	3150.9724680858712	3105.336379459778	2733.713653746859	2771.1671949668107	2716.82550961039	2738.65018126842	3135.8404290279996	2797.4594938425616	2725.0101502766843	3150.1566609083166	2725.523162844326	3132.793487486231	3150.0766472029354	2971.108355576944	2730.3573228134383	3210.1398003622076	2743.0727954053114	3177.2070795893715
2717.546451657535	2741.036134145099	3159.5494216693933	3065.6879035701922	3160.5677696275393	3043.5814971551745	3025.0690420142	2881.7656589890435	3137.3932412141085	2849.0793743898894	3145.9178948567514	2966.3234141399785	3150.96703577838	3105.1595610314557	2733.713653746859	2771.1671949668107	2716.444195294967	2738.65018126842	3135.7974926262427	2797.4594938425616	2725.0101502766843	3150.0626051958434	2725.523162844326	3132.7833435083217	3150.0654329983277	2970.539374311069	2730.3573228134383	3210.081709082353	2743.0727954053114	3177.0760968839422
2717.0902654073648	2741.036134145099	3159.474209112485	3065.607912197	3160.5303767230607	3043.5814971551745	3024.1451134287463	2881.7656589890435	3137.369285859546	2849.0793743898894	3145.888005325719	2965.1615070204034	3150.958705366715	3104.8390483764965	2733.5887568369253	2770.871137340142	2714.903082870166	2738.4036163436062	3135.750260533705	2797.4594938425616	2724.7115832451746	3150.0179383341674	2725.523162844326	3132.7339189463537	3150.0513399359	2970.3986827355548	2730.3573228134383	3210.01430429166	2743.050179218809	3177.0120607398726
2717.060651656889	2741.036134145099	3159.3979579271913	3065.5937598832265	3160.519335366491	3043.5814971551745	3023.0970128456843	2881.7656589890435	3137.344496024113	2849.0793743898894	3145.857816975927	2964.708896098736	3150.947454669149	3104.7260572256096	2733.5887568369253	2770.508430458234	2714.903082870166	2738.4036163436062	3135.63381389845	2797.4594938425616	2724.7115832451746	3149.9993464633217	2725.118601340184	3132.7223420973405	3150.0279982118423	2969.8257737260706	2730.2337351915994	3209.835884572089	2742.294903726197	3176.860700270273
2716.839224003298	2741.036134145099	3159.1472064265067	3065.5815360152665	3160.4912398136694	3043.5814971551745	3022.108225415709	2881.6292395249025	3137.236558301698	2849.0793743898894	3145.847243752638	2964.1195564384225	3150.93727340967	3104.4184591421	2733.5887568369253	2770.508430458234	2714.903082870166	2738.4036163436062	3135.5526145830504	2797.3900267528165	2724.7115832451746	3149.848361858593	2725.118601340184	3132.70968265261	3149.960058800906	2969.3761500767987	2730.2094320772767	3209.666097582421	2742.294903726197	3176.7530942369244
2716.549915528553	2741.036134145099	3158.994712353708	3065.574820026134	3160.4668433845954	3043.5814971551745	3021.4894521777715	2881.6292395249025	3136.9510695603944	2848.996852209832	3145.826884213639	2963.9328991059197	3150.933763059181	3104.2741300040225	2733.505546417533	2770.508430458234	2714.903082870166	2738.4036163436062	3135.163076083676	2797.3900267528165	2724.7115832451746	3149.7902869938594	2725.118601340184	3132.6974746800565	3149.9393527893967	2969.073187953535	2729.8887193633855	3209.6093228259238	2742.1635889035197	3176.7037246009477
2716.549915528553	2740.990537409423	3158.873612279422	3065.3955877968833	3160.4384356280852	3043.5814971551745	3021.1915744606326	2881.6292395249025	3136.7909633973277	2848.9712195249353	3145.8021045113624	2962.912697805456	3150.929950204789	3103.0462143065038	2733.4823948332237	2770.508430458234	2714.863878443411	2738.4036163436062	3135.001904833657	2797.3900267528165	2724.7115832451746	3149.756118408345	2725.118601340184	3132.6701783585104	3149.9141074344134	2968.619592992338	2729.014045430078	3209.540350510082	2742.1635889035197	3176.6231772523843
2716.4280836679554	2740.8803032900882	3158.2534160481955	3065.3344882060146	3160.428628570791	3043.5243801242445	3019.882092471025	2881.47593931922	3136.6919122296995	2848.8665602115834	3145.791250029322	2962.622217137146	3150.9181156554914	3102.737405500947	2733.3660209255477	2770.2619804122965	2714.863878443411	2738.4036163436062	3134.9385946478787	2797.2933175548533	2724.7115832451746	3149.645370924505	2724.851995893003	3132.6511966470644	3149.8945042777204	2968.072420060689	2728.417686623061	3209.438547657869	2741.617292841886	3175.3475606367774
2716.040086360001	2740.4621953041947	3158.1006549060457	3065.3344882060146	3160.4033412011686	3043.4938328028666	3019.4982604134425	2881.47593931922	3136.601811157905	2848.6290669281684	3145.77132708541	2962.241087620006	3150.877334395153	3098.039516620878	2733.3394439475737	2770.2619804122965	2714.863878443411	2738.4036163436062	3134.8823978965293	2797.2933175548533	2724.7115832451746	3149.591428725914	2724.7339176624787	3132.6344332525664	3149.873214124454	2968.072420060689	2728.417686623061	3209.385440482333	2741.3614456329715	3175.1781510951096
2715.919953153734	2740.2153824416596	3157.846027219779	3065.271983367834	3160.3786948622032	3043.4938328028666	3019.3376094068058	2881.47593931922	3136.4814453408812	2848.445937796381	3145.761033878631	2961.8552377654014	3150.7509175595596	3097.555707759608	2733.3394439475737	2770.2619804122965	2714.6856611346593	2738.4036163436062	3134.758353052618	2797.002570466378	2724.7115832451746	3149.5590871576915	2724.7339176624787	3132.618575943826	3149.8453243496106	2967.6842869141838	2728.417686623061	3209.229193335396	2741.3303584541845	3175.016511171288
2715.601385722477	2739.9863645486	3157.782074129877	3065.251833047726	3160.3597682779327	3043.4938328028666	3019.074648468629	2881.369397347653	3136.427342227969	2848.1514077197517	3145.722032535253	2961.2783465726925	3150.7355917956315	3097.0236064560386	2733.3394439475737	2770.2619804122965	2714.6856611346593	2738.4036163436062	3134.5742501951568	2797.002570466378	2724.700126260763	3149.4998965617783	2724.7339176624787	3132.608504608652	3149.8196635104873	2967.446788269167	2728.2696623267016	3209.185377952674	2741.0018783913065	3174.928986730898
2715.3952314832213	2739.9863645486	3157.7172249510672	3065.251833047726	3160.3426742067572	3043.4642247330175	3018.8998906307343	2881.369397347653	3136.3941177289485	2847.9808933215227	3145.708001436087	2961.2047715658664	3150.715891378255	3096.562137111562	2733.3394439475737	2770.2619804122965	2714.522529634499	2738.4036163436062	3134.51413190238	2797.002570466378	2724.700126260763	3149.4719588257617	2724.7339176624787	3132.5956615522127	3149.8049254796297	2967.3215900998825	2728.046678443563	3209.162300054063	2740.932712712708	3174.874283268627
2715.3952314832213	2739.9863645486	3157.545065205273	3065.234613407957	3160.3226250661255	3043.461353160441	3018.7538314490776	2881.369397347653	3136.3228131587393	2847.9808933215227	3145.65487404893	2960.631971009282	3150.6990914195258	3096.411368343511	2733.3394439475737	2770.1375797916176	2714.522529634499	2738.4036163436062	3134.481014068053	2797.002570466378	2724.4065669890933	3149.3986414790384	2724.7339176624787	3132.5753195557745	3149.7885530166704	2967.140983792918	2727.2473089571386	3209.1176434548024	2740.8552332579775	3174.3674970522534
2715.3952314832213	2739.948192627549	3157.4709948605487	3065.189416737346	3160.297901379332	3043.461353160441	3018.431435715535	2881.369397347653	3136.2147159082415	2847.9808933215227	3145.6335103146766	2960.392835425324	3150.688011862031	3096.1670398154347	2732.9411887843107	2770.1375797916176	2714.410584223429	2738.077065666204	3134.3965984748074	2797.002570466378	2724.4065669890933	3149.368066691051	2724.53547589581	3132.5681207810353	3149.7691161861794	2967.140983792918	2727.2473089571386	3208.9408638152304	2740.8552332579775	3174.2279242982386
2715.2774255972517	2739.792205801799	3157.42668820923	3065.047339680783	3160.279889590328	3043.461353160441	3018.0970056155893	2881.051039127541	3135.9578705882986	2847.9808933215227	3145.5460236923136	2959.854176229034	3150.688011862031	3095.720805061204	2732.9411887843107	2770.1375797916176	2714.223874441837	2738.077065666204	3134.313148734377	2796.5820060491187	2724.4065669890933	3149.334385146857	2724.53547589581	3132.546134516121	3149.755160928262	2967.140983792918	2726.360143342506	3208.885264676537	2740.722670877474	3174.1853412095293
2714.635261347655	2739.792205801799	3157.381900532185	3064.8225864509404	3160.2756064469677	3043.461353160441	3017.8380285089283	2880.7493351389207	3135.907901879961	2847.8609520705877	3145.53218695368	2959.8192845833155	3150.678280657132	3095.516578153578	2732.79246664265	2770.1375797916176	2714.223874441837	2738.077065666204	3134.2448206482254	2796.5820060491187	2724.4065669890933	3149.3101866444035	2724.53547589581	3132.528560027268	3149.69447443965	2967.140983792918	2726.0393429586293	3208.8355625979275	2740.3602531554643	3174.097543771366
2714.447417721077	2739.669979647105	3157.3278770788424	3064.715183304583	3160.225840890341	3043.461353160441	3017.8380285089283	2880.7493351389207	3135.8528241278655	2847.8226727398546	3145.5305274680227	2959.641267100449	3150.668771721474	3095.1280805148945	2732.79246664265	2769.757753827281	2714.187268056195	2738.077065666204	3134.212421366996	2796.5820060491187	2724.4065669890933	3149.287058904774	2724.53547589581	3132.490968236755	3149.6786188241076	2967.120170156356	2725.7994940961566	3208.652617502764	2740.1797229716385	3173.8708469161893
2714.054824132002	2739.3353812145992	3157.235234239973	3064.5369637595572	3160.2125018235206	3043.378649687725	3017.596659947727	2880.7362999309576	3135.7768087024283	2847.8226727398546	3145.519952375935	2959.584501309823	3150.6506956117914	3094.934081662386	2732.79246664265	2769.757753827281	2714.1003473646974	2738.077065666204	3134.1757110101007	2796.5565216563155	2724.4065669890933	3149.2564673189945	2724.53547589581	3132.449676450905	3149.665246194124	2967.120170156356	2725.7994940961566	3208.6224061629127	2740.163973862359	3173.676724184762
2713.7648585895718	2739.1590397420223	3157.1462778715845	3064.457833624868	3160.2003573541087	3043.325419289793	3017.248236211742	2880.7362999309576	3135.693009056134	2847.8226727398546	3145.5109852757805	2959.221088175335	3150.6441477103876	3094.796868312866	2732.79246664265	2769.757753827281	2714.1003473646974	2738.077065666204	3134.082060036614	2796.5148329039694	2724.0479011195184	3149.2368235549443	2724.53547589581	3132.4332494288783	3149.6551891327917	2967.120170156356	2725.234086018106	3208.5776485142837	2740.163973862359	3173.6092569366374
2713.7648585895718	2739.1590397420223	3157.103379749382	3064.457833624868	3160.189131966615	3043.255067532128	3017.247767955301	2880.604851471593	3135.5714900812	2847.8226727398546	3145.5020283950535	2959.221088175335	3150.6137327442416	3094.607090314429	2732.79246664265	2769.757753827281	2713.8235150311643	2738.077065666204	3134.026801772753	2796.452945451573	2724.0479011195184	3149.191799005909	2724.53547589581	3132.408897656237	3149.6479447529973	2967.120170156356	2724.962432405544	3208.539362001059	2740.163973862359	3173.538405792751
2713.650021287346	2739.1376331286006	3157.0780192546704	3064.457833624868	3160.1328665901833	3043.255067532128	3017.247767955301	2880.604851471593	3135.5264493461636	2847.8226727398546	3145.4762441246608	2958.969156653033	3150.58969672204	3094.548823105554	2732.79246664265	2769.6582591866486	2713.8235150311643	2738.0088727644925	3133.9841013131945	2796.452945451573	2723.9902637118516	3149.082406247416	2724.30911104777	3132.393132662687	3149.6439492846634	2967.120170156356	2724.9327063172864	3208.4963573726072	2740.162499757827	3173.4952752125637
2713.5362486396925	2739.009723136479	3156.9732099833054	3064.1277951202096	3160.121937124552	3043.255067532128	3017.216124692359	2880.604851471593	3135.4693021484613	2847.8226727398546	3145.458404281504	2958.969156653033	3150.582165485186	3094.4306737291463	2732.79246664265	2769.600896703578	2713.775093361252	2738.0088727644925	3133.9315544110514	2796.452945451573	2723.9902637118516	3149.041700489108	2724.30911104777	3132.3800212495235	3149.627419420288	2967.059877542057	2724.408691675984	3208.4396968990286	2740.126149897649	3173.4380593541364
2713.5362486396925	2739.009723136479	3156.876388590213	3062.738746236455	3160.1147399363354	3043.203638619023	3017.216124692359	2880.604851471593	3135.420765450768	2847.8226727398546	3145.4386371190585	2958.969156653033	3150.574962574948	3094.335366740079	2732.79246664265	2769.350609900414	2713.6501254244504	2738.0088727644925	3133.874207470653	2796.452945451573	2723.9485983806785	3149.0318993520887	2724.30911104777	3132.3595851462487	3149.621949314093	2967.059877542057	2724.084264329263	3208.4241692347905	2740.0819374920866	3173.299438042155
2713.4123978201624	2739.009723136479	3156.798289364104	3062.4311010315573	3160.049769601289	3043.203638619023	3017.1426351745167	2880.604851471593	3135.373638941305	2847.8226727398546	3145.42721480426	2958.945625015879	3150.5695237779523	3094.1406077890974	2732.69978058803	2769.08739064398	2713.5288117904433	2738.0088727644925	3133.6965237558534	2796.452945451573	2723.9485983806785	3149.0061674040153	2724.30911104777	3132.3303214552748	3149.6116800026634	2967.059877542057	2723.694674033403	3208.3159771756154	2739.956131859839	3173.091872234883
2712.97033371552	2739.009723136479	3156.753726635433	3062.2694777070838	3160.045011435019	3043.203638619023	3016.904542151943	2880.604851471593	3135.305752055767	2847.8226727398546	3145.308010276395	2958.8165598464384	3150.557774792056	3093.9997052554354	2732.69978058803	2769.08739064398	2713.426603526258	2738.0088727644925	3133.587320215552	2796.452945451573	2723.9254473084247	3148.971369488623	2724.30911104777	3132.309234880449	3149.6035625662125	2966.964634052598	2723.541247007672	3208.2665283819156	2739.8101567655535	3173.0458653647233
2712.97033371552	2738.970386700433	3156.70430426751	3062.16177800609	3160.033290903126	3043.202887036339	3016.904542151943	2880.5658108801185	3135.235626893291	2847.8226727398546	3145.3006813627044	2958.8165598464384	3150.5404409400003	3093.792338280018	2732.69978058803	2769.08739064398	2713.007078541532	2737.7823800276474	3133.515837417762	2796.452945451573	2723.9254473084247	3148.956910822216	2724.30911104777	3132.2890544018296	3149.582964627281	2966.964634052598	2723.369088309856	3208.167578765565	2739.8101567655535	3172.8895183579557
2712.198919659876	2738.875455628093	3156.6285152395903	3061.936697280293	3160.022750294048	3043.1857131043366	3016.7238945469016	2880.5658108801185	3135.215627870346	2847.7623013450534	3145.286971246685	2958.8165598464384	3150.5344732108233	3093.731210350777	2732.5665949204536	2769.08739064398	2712.826027246419	2737.7823800276474	3133.4070264737747	2796.2297317028438	2723.9254473084247	3148.9267334409265	2724.061999759151	3132.283712087142	3149.5732441504683	2966.964634052598	2723.2937155959626	3208.07336105049	2739.6506095312666	3172.844171824324
2711.7474368265744	2738.875455628093	3156.571219564809	3061.8070889247347	3160.0192207369737	3043.0433913832067	3016.602666181345	2880.3868545628225	3135.177774729678	2847.7623013450534	3145.2700419949847	2958.546435132758	3150.5318307018056	3093.6155189946157	2732.5665949204536	2769.08739064398	2712.826027246419	2737.728984725499	3133.335375799814	2796.2297317028438	2723.9254473084247	3148.908687563139	2724.016648980693	3132.2753523674073	3149.5620066698093	2966.964634052598	2723.222827681316	3207.9075272339887	2739.6506095312666	3172.8058187925744
2711.428467912593	2738.875455628093	3156.5014998903093	3061.350112294623	3160.001631310636	3043.0433913832067	3016.4452758498637	2880.3868545628225	3135.155587469582	2847.71976808645	3145.2545684020365	2958.5015951976748	3150.4394496211366	3092.648481255352	2732.5665949204536	2769.08739064398	2712.826027246419	2737.728984725499	3133.263688050037	2796.183660467661	2723.9254473084247	3148.884313629118	2724.016648980693	3132.264386838976	3149.542148252096	2966.9025151226097	2723.222827681316	3207.7793305703367	2739.4218823873352	3172.576827365858
2710.9380671297035	2738.875455628093	3156.304358029645	3061.2145744706277	3159.9831719835774	3043.0433913832067	3016.4452758498637	2880.3868545628225	3135.0046970003436	2847.71976808645	3145.2382423230556	2958.4064928505786	3150.4068141027496	3092.510289008313	2732.2886229132378	2769.08739064398	2712.826027246419	2737.728984725499	3133.1144891994004	2796.183660467661	2723.88191268014	3148.871329776877	2724.016648980693	3132.249521452962	3149.529412318096	2966.9006205099777	2723.222827681316	3207.509794495948	2739.4218823873352	3172.504591981503
2710.613158738993	2738.875455628093	3156.1988580915754	3061.0739181322915	3159.9779766143556	3043.0433913832067	3016.4452758498637	2880.3534299106514	3134.9564180840184	2847.647602698887	3145.2250948771066	2958.2816377985073	3150.3960878198213	3092.412129955417	2732.2886229132378	2769.08739064398	2712.826027246419	2737.728984725499	3133.0436296515154	2796.1367134109014	2723.7421369295557	3148.858890772455	2724.016648980693	3132.2381216942485	3149.522322897575	2966.9006205099777	2723.1475446835525	3207.386255125758	2739.2751515903774	3172.4529881527624
2710.613158738993	2738.875455628093	3155.8042737499295	3061.0739181322915	3159.8987469289805	3043.0433913832067	3016.4452758498637	2880.3534299106514	3134.8910499388166	2847.647602698887	3145.214452409456	2958.162448118109	3150.383357204795	3092.330456974131	2732.124775743107	2769.0582460045316	2712.826027246419	2737.588174408437	3132.9900652891583	2796.1367134109014	2723.7421369295557	3148.834125216848	2724.016648980693	3132.211478652272	3149.5082017427235	2966.9006205099777	2723.1475446835525	3207.3468123586163	2739.2545326852833	3172.1515405711853
2710.37314241977	2738.875455628093	3155.642304989445	3060.8258405036026	3159.880964801536	3043.0433913832067	3016.4452758498637	2880.3534299106514	3134.8419408681552	2847.5540288836287	3145.178698631773	2958.09676694329	3150.371987093069	3092.03200615956	2731.912362175139	2769.0582460045316	2712.6335193495393	2737.588174408437	3132.933026345988	2796.1367134109014	2723.5820346678124	3148.8207662764394	2724.016648980693	3132.2047667789216	3149.4943380586437	2966.9006205099777	2723.1475446835525	3207.2335368333815	2739.2498054678776	3172.02958026991
2710.258241281697	2738.8205606180336	3155.3731480405145	3060.628626414049	3159.8773693175417	3043.029231685817	3016.4452758498637	2880.3534299106514	3134.748431376732	2847.471717734242	3145.157791594508	2958.0094444255374	3150.352513252838	3091.932244610444	2731.683837525218	2769.0582460045316	2712.6335193495393	2737.588174408437	3132.7740420037935	2796.1367134109014	2723.5820346678124	3148.80306235939	2724.016648980693	3132.1914157877886	3149.4670137120956	2966.9006205099777	2722.991925934852	3207.188043660883	2739.2196599052345	3171.9254957922435
2710.1788864522	2738.6798362828717	3155.220513568705	3060.2298547605324	3159.8667134505986	3042.9474312699135	3016.326450255397	2880.3491189964134	3134.706797340273	2847.471717734242	3145.137270032316	2958.0094444255374	3150.3213035002855	3091.7571604245227	2731.683837525218	2769.0582460045316	2712.6297699936385	2737.512299347377	3132.704025927519	2796.1367134109014	2723.5820346678124	3148.7920469646783	2724.010615450533	3132.179795342436	3149.447138735057	2966.8149768523554	2722.8686245321437	3207.1603120353216	2739.2196599052345	3171.887778152555
2710.0441120321875	2738.466807674019	3155.1511696631806	3060.0878582336277	3159.8240574913307	3042.9474312699135	3016.279831706118	2880.128908935961	3134.6466512489774	2847.438580432218	3145.126573885601	2957.9537180723864	3150.2901747775195	3091.5858773403716	2731.578865390834	2769.0582460045316	2712.6297699936385	2737.512299347377	3132.643451194883	2796.1367134109014	2723.5820346678124	3148.7738968496583	2724.010615450533	3132.1721501591637	3149.4353794309936	2966.8149768523554	2722.8686245321437	3207.0932378244074	2739.1177475867194	3171.831952420831
2709.9390305382603	2738.4014255734737	3155.0775423609393	3059.8062432882134	3159.814016812373	3042.9474312699135	3016.279831706118	2880.128908935961	3134.59256383891	2847.438580432218	3145.111980994735	2957.9537180723864	3150.281461891901	3091.3713905602194	2731.578865390834	2769.025396727853	2712.6297699936385	2737.512299347377	3132.5411534170494	2796.0504105472646	2723.5820346678124	3148.754507877273	2724.0071157707594	3132.1655155129993	3149.4163475276405	2966.6675619186017	2722.8665091306266	3207.0513321106773	2739.0401389908034	3171.6490572604016
2709.6219123793735	2738.3963530851397	3154.920698451048	3059.581167697775	3159.8079828971113	3042.9474312699135	3016.205385942816	2880.128908935961	3134.534664574755	2847.438580432218	3145.101995762403	2957.7905763365725	3150.2686802735134	3091.288985625926	2731.4833998819477	2769.025396727853	2712.4331741741194	2737.4647396455834	3132.5011814660897	2796.0504105472646	2723.466588293566	3148.727268964107	2724.0071157707594	3132.159604854154	3149.4017832741033	2966.6610408592755	2722.8665091306266	3207.0253401615196	2739.0401389908034	3171.593749282445
2709.6219123793735	2738.2138805984696	3154.850127306854	3059.372015941416	3159.7956000589893	3042.9474312699135	3016.18101231835	2880.128908935961	3134.4999470639	2847.306194510582	3145.0921726532174	2957.77181931819	3150.247692735223	3091.164482240702	2731.3904107256235	2769.025396727853	2712.4331741741194	2737.34878735219	3132.422896978566	2796.0504105472646	2723.466588293566	3148.7189957982596	2724.0071157707594	3132.150057190757	3149.354893144574	2966.6610408592755	2722.8665091306266	3206.9870163315836	2738.9602738130616	3171.5455699171043
2709.2244879458517	2738.2138805984696	3154.8015569503095	3059.1018335743015	3159.770963747322	3042.9474312699135	3016.158913536694	2880.128908935961	3134.2670123174094	2847.306194510582	3145.0766464800295	2957.77181931819	3150.2331779009746	3091.0593071662843	2731.3237581322423	2768.989471091678	2712.4331741741194	2737.3099939588647	3132.3757518032044	2796.0504105472646	2723.466588293566	3148.704491781446	2724.0071157707594	3132.141206587136	3149.3293885575968	2966.6610408592755	2722.8665091306266	3206.966794010263	2738.8539543859847	3171.3670518953413
2709.2244879458517	2738.2138805984696	3154.752937514435	3058.928165831935	3159.7565884392016	3042.933642966697	3016.1475611125616	2880.128908935961	3134.2008431167355	2847.2276693824642	3145.066084650508	2957.77181931819	3150.22394008106	3090.8716010968546	2731.087243349033	2768.989471091678	2712.422959039357	2737.2894988419766	3132.3271285455658	2795.94163633685	2723.377941872601	3148.5914565098765	2723.926983928759	3132.1301200358603	3149.319687860503	2966.6610408592755	2722.8665091306266	3206.9310421949795	2738.8539543859847	3171.1586952851267
2708.9154455848675	2738.2138805984696	3154.709227525686	3058.760497333624	3159.7438131550443	3042.901445002771	3016.124871994365	2880.128908935961	3134.143084508625	2847.164940689765	3145.046924344024	2957.77181931819	3150.214180000042	3090.8013421903865	2731.087243349033	2768.989471091678	2712.178093865586	2737.2894988419766	3132.1145261688916	2795.94163633685	2723.377941872601	3148.5733926958264	2723.8260489871886	3132.1018239680557	3149.30765549846	2966.6610408592755	2722.8665091306266	3206.904345259346	2738.7907921163887	3171.111056140957
2708.9154455848675	2738.2138805984696	3154.637152711247	3058.6054633761914	3159.734600033185	3042.852072762094	3015.9945564032314	2880.128908935961	3134.091976758165	2847.164940689765	3145.0409294849883	2957.77181931819	3150.2074292127695	3090.1817186223343	2731.086753642726	2768.9827099831878	2712.178093865586	2737.2894988419766	3132.06425646808	2795.799515536506	2723.377941872601	3148.5368564807095	2723.7148277061706	3132.0727135565116	3149.29915170903	2966.6478846559994	2722.8665091306266	3206.8799212351823	2738.755430016992	3171.008603166766
2708.764664973641	2738.2138805984696	3154.590126831286	3058.4468303591016	3159.7221278211628	3042.741571530508	3015.9338530136174	2880.128908935961	3134.0379982423483	2847.099385784884	3145.032747742916	2957.77181931819	3150.1990671366234	3090.090727929541	2730.9969253013896	2768.9602289444847	2712.178093865586	2737.20754162607	3132.017984096902	2795.799515536506	2723.377941872601	3148.346857978527	2723.7148277061706	3132.060595100447	3149.291485327523	2966.6411734937324	2722.757718957968	3206.856661401893	2738.755430016992	3170.738114029293
2708.764664973641	2738.2138805984696	3154.5558643204163	3058.2928181148523	3159.7063135216113	3042.741571530508	3015.9338530136174	2880.128908935961	3133.9541993424164	2847.099385784884	3145.0227677587845	2957.77181931819	3150.1886578565973	3089.9080265198727	2730.878150864881	2768.952194104893	2712.178093865586	2737.20754162607	3131.9739600987605	2795.799515536506	2723.3744599523206	3148.329065827142	2723.7148277061706	3132.0454884274877	3149.2826961418873	2966.549508228348	2722.757718957968	3206.7931372280646	2738.753990061857	3170.6947919494673
2708.416088082728	2738.2138805984696	3154.4818132584637	3058.162130674905	3159.6798147257423	3042.741571530508	3015.9338530136174	2880.128908935961	3133.9352716232033	2847.0700325434304	3145.010622225022	2957.77181931819	3150.179027207449	3089.4320650380723	2730.858676725581	2768.952194104893	2712.178093865586	2737.199330018363	3131.892880150119	2795.799515536506	2723.3744599523206	3148.303686203293	2723.7148277061706	3132.0369379260474	3149.2723300521	2966.4828007134065	2722.6797168546054	3206.7256959152583	2738.593393178706	3170.5852340235
2708.416088082728	2738.1488858176135	3154.410162940894	3058.0548124673483	3159.648798007727	3042.741571530508	3015.912537914115	2880.128908935961	3133.9108225570176	2847.05591981044	3145.0085814927866	2957.77181931819	3150.092352821429	3089.263732953547	2730.748503922312	2768.952194104893	2712.1779612298046	2737.199330018363	3131.866499061319	2795.799515536506	2723.359815674393	3148.288086770465	2723.7148277061706	3132.020920578765	3149.245000139296	2966.3571207563473	2722.6797168546054	3206.666185876513	2738.593393178706	3170.5535655579138
2708.2424283902083	2738.1147093568575	3154.3599404505494	3057.7387083189096	3159.639980310936	3042.741571530508	3015.7761497954943	2880.128908935961	3133.8548024502234	2847.05591981044	3144.9997025972034	2957.5530172788845	3150.0823677912645	3089.0253393353996	2730.6843976980294	2768.952194104893	2712.1779612298046	2737.199330018363	3131.847404720165	2795.754175674181	2723.359815674393	3148.266870726248	2723.7148277061706	3132.0112956703056	3149.237996992339	2966.3571207563473	2722.6797168546054	3206.632318741717	2738.5604543933596	3170.5026264180246
2708.154300525599	2738.1147093568575	3154.274589018606	3057.5495095163847	3159.6335159078385	3042.741571530508	3015.7761497954943	2880.1267200152643	3133.8204430799615	2847.05591981044	3144.9939687741253	2957.5530172788845	3150.0757678406103	3088.88260164563	2730.460237283728	2768.952194104893	2712.1779612298046	2737.199330018363	3131.813113204137	2795.745506231013	2723.359815674393	3148.251419799474	2723.6894156753956	3132.004283074112	3149.224522532325	2966.3561264915397	2722.6797168546054	3206.506254679699	2738.5604543933596	3170.405662670116
2707.9417038278575	2738.1134924138673	3154.2501043696752	3057.4543769390702	3159.616113484395	3042.7246711673647	3015.7761497954943	2880.1215613660042	3133.7927296671432	2847.05591981044	3144.986294909102	2957.5530172788845	3150.0634529816894	3088.422205377797	2730.460237283728	2768.952194104893	2712.1779612298046	2737.199330018363	3131.788774681399	2795.745506231013	2723.3547860921785	3148.2386829276797	2723.5221442017364	3131.9865690978413	3149.2224741318923	2966.3561264915397	2722.6797168546054	3206.413806433993	2738.5604543933596	3170.301941610146
2707.736341564141	2738.029331108434	3154.196201845448	3057.393415176552	3159.5851703787503	3042.7246711673647	3015.7761497954943	2880.1215613660042	3133.763531457872	2846.976575559837	3144.9625032779004	2957.5530172788845	3150.0371730898696	3088.248827923027	2730.3526366700744	2768.952194104893	2712.1779612298046	2737.199330018363	3131.7580402790104	2795.7356458648455	2723.3447489664786	3148.231171316949	2723.5221442017364	3131.9819171825475	3149.2146376698665	2966.3561264915397	2722.6797168546054	3206.4014633456604	2738.4830439877796	3170.25975722352
2707.41273026	2737.849714797084	3154.1630405663736	3057.2155584396446	3159.5765355262956	3042.7246711673647	3015.747485355752	2880.1215613660042	3133.7478549225534	2846.843022196235	3144.9536247643837	2957.5530172788845	3150.027809538495	3087.9105499928883	2730.27381499493	2768.952194104893	2712.1779612298046	2737.1044686116093	3131.737922775246	2795.7356458648455	2723.3447489664786	3148.214545337217	2723.514570635182	3131.9742629084108	3149.206720129415	2966.224423423383	2722.6797168546054	3206.3648140404307	2738.4830439877796	3170.0819260161825
2707.288484669559	2737.849714797084	3154.1348690191226	3057.0807328689875	3159.5663494741802	3042.7236188955403	3015.747485355752	2880.1215613660042	3133.731428666743	2846.843022196235	3144.9486034941865	2957.5530172788845	3150.0122499667023	3087.565013393913	2730.27381499493	2768.935296142826	2712.1175118376086	2736.9335734274487	3131.7077136208422	2795.7016204200086	2723.3447489664786	3148.198085692552	2723.4883566166986	3131.957701949748	3149.1968512606973	2966.224423423383	2722.6797168546054	3206.3441895594333	2738.3727225404728	3170.05713663924
2707.2309815244744	2737.849714797084	3154.1004613450123	3057.0040203227168	3159.5580934485683	3042.7236188955403	3015.747485355752	2880.0154491133	3133.3801494244626	2846.843022196235	3144.944210800767	2957.5530172788845	3150.001600752926	3087.448060605197	2730.27381499493	2768.935296142826	2712.1175118376086	2736.9335734274487	3131.681446321214	2795.6113991718266	2723.3447489664786	3148.1533980676004	2723.4883566166986	3131.9529646657334	3149.1874092594317	2966.205257571176	2722.6797168546054	3206.279102642019	2738.3727225404728	3170.0174925271867
2707.063589729022	2737.833272800955	3154.0604332885837	3056.916465716116	3159.553580617006	3042.723251988541	3015.747485355752	2879.916326430571	3133.1718615878067	2846.843022196235	3144.937929632558	2957.5530172788845	3149.9873613845666	3087.3488447091117	2730.1457080220375	2768.935296142826	2712.0252042753286	2736.8579295921254	3131.6697524335964	2795.6113991718266	2723.325352564087	3148.1425706832647	2723.4883566166986	3131.9472973482925	3149.184072917755	2966.119317783585	2722.6797168546054	3206.2508118136748	2738.3727225404728	3169.7950210214
2706.8408083536506	2737.7868588115034	3154.030025019724	3056.767261883572	3159.5467867067628	3042.723251988541	3015.747485355752	2879.916326430571	3133.1128493307424	2846.7861643275146	3144.9291323535854	2957.5530172788845	3149.9768169774034	3087.301874703243	2730.1457080220375	2768.874155312418	2711.9677618920446	2736.8579295921254	3131.6406060501786	2795.5483929035167	2723.325352564087	3148.133228212576	2723.4883566166986	3131.9395050678218	3149.180028768781	2966.119317783585	2722.540716218086	3206.15029040644	2738.3727225404728	3169.721401124632
2706.7601787137846	2737.722639095756	3154.0007300243274	3056.7368965454802	3159.541124096775	3042.723251988541	3015.747485355752	2879.916326430571	3132.9500122182735	2846.7861643275146	3144.924804978463	2957.5206085562413	3149.9692245187784	3087.188863985417	2730.1457080220375	2768.8127643501734	2711.9677618920446	2736.8579295921254	3131.6305279092717	2795.5483929035167	2723.126004560602	3148.125150755637	2723.4272930265597	3131.9331554334817	3149.1690548459087	2966.0879713203526	2722.530335514403	3206.059905622691	2738.3648390649455	3169.676913514071
2706.635209181578	2737.699634878605	3153.936494637254	3056.7187793061917	3159.5371630266077	3042.723251988541	3015.6941461549	2879.8966962922514	3132.90033117178	2846.7798937880025	3144.920928296082	2957.5206085562413	3149.954364287713	3087.103227992866	2730.091618551703	2768.8127643501734	2711.9677618920446	2736.8579295921254	3131.6250893756433	2795.511677667726	2723.126004560602	3148.10247271295	2723.4033242431988	3131.858264283051	3149.1626517925793	2966.0879713203526	2722.4658137632377	3205.9969674388744	2738.1568243367637	3169.5911922484916
2706.498651460078	2737.6714696006693	3153.9019052439903	3056.6756428039216	3159.5261989673404	3042.704286407202	3015.6941461549	2879.8966962922514	3132.88048465157	2846.7324502390393	3144.9131424150773	2957.5206085562413	3149.9409992573283	3086.7819737225846	2729.973888080801	2768.8127643501734	2711.9677618920446	2736.8579295921254	3131.607119453611	2795.511677667726	2723.077844897124	3148.091286545776	2723.4033242431988	3131.853056119005	3149.154692488926	2966.0879713203526	2722.4658137632377	3205.979320693834	2738.1568243367637	3169.494287713641
2706.0628351732375	2737.564778213961	3153.879322623277	3056.5797617634125	3159.5016887275515	3042.693061432019	3015.6769648252366	2879.8966962922514	3132.8598756359615	2846.695992993411	3144.904738660035	2957.5206085562413	3149.9376242410294	3086.6869519694665	2729.973888080801	2768.747464591222	2711.879360623333	2736.810048364287	3131.553126290388	2795.468566657751	2723.077844897124	3148.082739091794	2723.4033242431988	3131.8488505898276	3149.149209772078	2966.0864103088734	2722.447209613798	3205.9169190845373	2738.1568243367637	3169.3895468107703
2705.9710082008646	2737.564778213961	3153.849375942501	3056.4980321291596	3159.473965263273	3042.693061432019	3015.6769648252366	2879.8966962922514	3132.8357233886613	2846.695992993411	3144.8954712375803	2957.5206085562413	3149.9324697490756	3086.6002174315367	2729.9315777575175	2768.747464591222	2711.8110403500755	2736.7795856803104	3131.5347086358934	2795.468566657751	2723.077844897124	3148.044950370291	2723.309697636306	3131.846414090328	3149.144048730963	2966.0864103088734	2722.447209613798	3205.8937042743783	2738.1138492673012	3169.369241119683
2705.402811363834	2737.5305467153307	3153.820847087729	3056.4655233799112	3159.471608002001	3042.693061432019	3015.672974130478	2879.8912469650904	3132.789946255419	2846.6919344301023	3144.891128995098	2957.5206085562413	3149.9264095633075	3086.4834188805207	2729.9048302079227	2768.745615723123	2711.7492467029992	2736.725529279164	3131.518758313817	2795.446562615265	2723.029362355213	3148.0263553499058	2723.309697636306	3131.8380717729806	3149.1371509204037	2966.0864103088734	2722.3380445912235	3205.8724743938924	2738.037237638828	3169.266528524904
2705.3101325304146	2737.5305467153307	3153.7977500915804	3056.43981311314	3159.466035793218	3042.693061432019	3015.672974130478	2879.8840359065666	3132.756388098613	2846.610839627536	3144.883864356264	2957.5206085562413	3149.889946727823	3086.390503384701	2729.833372379766	2768.649453316892	2711.6954733371435	2736.69840850761	3131.5054160153713	2795.446562615265	2723.029362355213	3148.014198814797	2723.309697636306	3131.8324545341984	3149.1279555150027	2966.0864103088734	2722.3262948335755	3205.840980957809	2738.018167226176	3169.2442388194813
2704.950718043488	2737.5301027478877	3153.7669977850137	3056.3907012575924	3159.4609982516195	3042.693061432019	3015.672974130478	2879.788356752897	3132.7014060396036	2846.4733753690493	3144.8810618228613	2957.504079084815	3149.8819834961632	3086.286596230645	2729.804875701905	2768.649453316892	2711.6870174895066	2736.69840850761	3131.485915917299	2795.446562615265	2722.9657720712953	3147.9882409672846	2723.309697636306	3131.8222398069647	3149.1089513997867	2966.0864103088734	2722.2355817670555	3205.681713259948	2737.968121121665	3169.0778337843376
2704.9147922194174	2737.5270195670005	3153.7367713193635	3056.344333718713	3159.4566467185	3042.693061432019	3015.658666765663	2879.788356752897	3132.672116984029	2846.4628261171547	3144.854257938028	2957.504079084815	3149.8697529271794	3086.19430740761	2729.804875701905	2768.635746602275	2711.6846835895876	2736.680838334546	3131.4819349928052	2795.36068208223	2722.9657720712953	3147.9560852251234	2723.290575782192	3131.8166488421125	3149.103266989603	2966.046364772141	2722.2355817670555	3205.65100153242	2737.968121121665	3168.978542559746
2704.4521080524837	2737.5270195670005	3153.7115987596817	3056.305658183166	3159.450094115117	3042.693061432019	3015.6381076596927	2879.788356752897	3132.6538162649067	2846.447599909361	3144.832218861818	2957.504079084815	3149.860150492245	3086.134711067673	2729.804875701905	2768.635746602275	2711.478069887745	2736.680838334546	3131.4726698063896	2795.36068208223	2722.9657720712953	3147.948671983366	2723.2696290313547	3131.8115832664935	3149.0985705975068	2966.046364772141	2722.2355817670555	3205.5833186478894	2737.968121121665	3168.9411157795125
2704.1841093690923	2737.4702272445793	3153.69897899145	3056.266743646296	3159.4361973532655	3042.681427928032	3015.6381076596927	2879.787432981772	3132.6410027795077	2846.394199297727	3144.8240040810997	2957.504079084815	3149.8555704489827	3086.0850140023404	2729.804875701905	2768.635746602275	2711.4464697594644	2736.680838334546	3131.4603926546756	2795.36068208223	2722.9657720712953	3147.939896962427	2723.2696290313547	3131.8087149704766	3149.078421273852	2966.046364772141	2722.2021012046594	3205.532491936512	2737.968121121665	3168.879801581763
2703.907956616961	2737.4702272445793	3153.6816040608987	3056.23960039122	3159.4302433813127	3042.681427928032	3015.6381076596927	2879.787432981772	3132.626251753092	2846.394199297727	3144.812221580788	2957.4987045034563	3149.8510072206145	3086.0107250976916	2729.804875701905	2768.447319874726	2711.4464697594644	2736.6240057644964	3131.4510671467906	2795.3024486915488	2722.9564053340205	3147.9288952845222	2723.2696290313547	3131.805638786737	3149.0745450680556	2966.0404863328863	2722.2021012046594	3205.5072484359353	2737.968121121665	3168.849252435325
2703.7148714541704	2737.4103093520375	3153.6746861927923	3056.1830475232223	3159.424904976516	3042.681427928032	3015.589597920306	2879.787432981772	3132.6012529377485	2846.331985804176	3144.798024075564	2957.4987045034563	3149.8395201131907	3085.905915297717	2729.804875701905	2768.408675996103	2711.4264619979995	2736.6155137706846	3131.4433214146743	2795.3024486915488	2722.9564053340205	3147.9239214542777	2723.2567022912212	3131.8028138216487	3149.0662502852724	2966.0404863328863	2722.124746929221	3205.4982278682896	2737.968121121665	3168.8308767574927
2703.3123363952463	2737.363474340497	3153.664226521506	3056.1336035087293	3159.420171845623	3042.681427928032	3015.5814828600273	2879.762776504897	3132.339668632659	2846.3202256168006	3144.790921001179	2957.4987045034563	3149.83290349555	3085.8498653196093	2729.804875701905	2768.408675996103	2711.3624990685594	2736.6155137706846	3131.4293079753907	2795.3024486915488	2722.9399558124333	3147.812296949453	2723.2211702220457	3131.797650036789	3149.0592121207055	2966.0404863328863	2722.124746929221	3205.46415274379	2737.963473240738	3168.80707843356
2703.1588041287887	2737.3273243462645	3153.513113384016	3056.13209011052	3159.413414441368	3042.639043787844	3015.5814828600273	2879.762776504897	3132.310027518576	2846.3202256168006	3144.784157147714	2957.4987045034563	3149.8270648648695	3085.7622244521913	2729.804875701905	2768.4022825418683	2711.3624990685594	2736.55966258389	3131.4228988540826	2795.3024486915488	2722.936295789702	3147.805613079899	2723.2004196363696	3131.791578495056	3149.0511492344026	2966.0404863328863	2722.124746929221	3205.446389426814	2737.9475332729894	3168.7846788338256
2703.060809508573	2737.3199813912665	3153.4820376322796	3056.1123679831962	3159.4056200043874	3042.6356488681963	3015.57479036116	2879.762776504897	3132.28670456151	2846.301659450445	3144.764137003075	2957.4905863205395	3149.822045491842	3085.7348647730432	2729.804875701905	2768.4022825418683	2711.337795522417	2736.529698385226	3131.4113851379193	2795.3024486915488	2722.9024615111484	3147.79417572733	2723.186760901793	3131.775372904955	3149.043533598025	2966.0026575136403	2722.0905870266292	3205.4308014488593	2737.9403488747075	3168.76745824286
2702.9821382232662	2737.315147385774	3153.394686582419	3056.1123679831962	3159.3887286547088	3042.6356488681963	3015.57479036116	2879.762776504897	3132.2743656364514	2846.28916826441	3144.7554733087927	2957.4905863205395	3149.8076851777314	3085.685384963289	2729.776443890092	2768.371804784841	2711.337795522417	2736.4546663894903	3131.353842349969	2795.2975790517444	2722.9024615111484	3147.772504095984	2723.1059433684813	3131.728094628951	3149.032074860851	2966.0026575136403	2722.07963970617	3205.4199743775785	2737.9403488747075	3168.734142821498
2702.8248451677387	2737.315147385774	3153.368852843122	3056.106246258789	3159.3767211512854	3042.6303346739883	3015.5688250020967	2879.7535342589317	3132.2433351375876	2846.2586349828057	3144.750300131074	2957.4599721405893	3149.804944709511	3085.6303169858675	2729.7686262678317	2768.3707953821295	2711.3281035755954	2736.4546663894903	3131.337974569272	2795.2975790517444	2722.871794679087	3147.7560679114936	2723.061873682683	3131.7229284822897	3149.0247625960415	2966.0026575136403	2722.04078972405	3205.409537910965	2737.9403488747075	3168.7139133968517
2702.7469357958785	2737.261236403664	3153.3373126354195	3056.1046189841613	3159.37215168859	3042.6303346739883	3015.5688250020967	2879.718408767201	3132.224019066992	2846.220357349744	3144.7451180461057	2957.4579841400678	3149.790540763412	3085.592588727309	2729.705837655428	2768.3707953821295	2711.168977841015	2736.4546663894903	3131.3288706443454	2795.2975790517444	2722.857314714652	3147.7492269074382	2723.0432864291824	3131.7184154198426	3149.01972590334	2966.0026575136403	2722.04078972405	3205.3927614500367	2737.9388075239517	3168.7000834205505
2702.6700055802753	2737.237744351701	3153.303299668858	3056.1046189841613	3159.367547428436	3042.610177289033	3015.5688250020967	2879.7160503868527	3132.218058474276	2846.220357349744	3144.740458343987	2957.4579841400678	3149.7837310623036	3085.5514371607396	2729.705837655428	2768.3707953821295	2711.152866521758	2736.398668992143	3131.3278034787295	2795.2975790517444	2722.8236455378933	3147.7439335360764	2723.0432864291824	3131.710061073259	3149.0161560603156	2966.0026575136403	2722.0395336150905	3205.3236640658088	2737.934000891457	3168.6814594256903
2702.6426558882104	2737.218931046612	3153.2827968649335	3056.1015953950337	3159.3640094708257	3042.610177289033	3015.560708890612	2879.7014883618303	3132.1913274869526	2846.1985296344847	3144.7352147151405	2957.4484582352015	3149.771949435607	3085.4573227321684	2729.6789156924883	2768.3695998691333	2711.057307692802	2736.398668992143	3131.3152967367814	2795.2975790517444	2722.8236455378933	3147.7356026510543	2722.9567591076843	3131.7042860678957	3149.01170673273	2965.9600854126415	2722.0395336150905	3205.313441935724	2737.914620510803	3168.644570037206
2702.580831403375	2737.205740195635	3153.2739021266416	3056.0948281387723	3159.360916629351	3042.610177289033	3015.5598250618996	2879.6989925743205	3132.1705627923634	2846.1985296344847	3144.7287158570443	2957.415741378846	3149.7678879254095	3085.4045786409856	2729.6789156924883	2768.3566291484294	2710.9251212683575	2736.398668992143	3131.3069994484736	2795.2722538923663	2722.8236455378933	3147.7302012936125	2722.9567591076843	3131.6980900958997	3149.0070887342677	2965.9600854126415	2722.0395336150905	3205.3027605313036	2737.891901194493	3168.6289839310393
2702.388909036121	2737.163614595249	3153.258132510844	3056.070165913181	3159.354717474621	3042.610177289033	3015.557447561598	2879.667565562172	3132.117724360033	2846.1985296344847	3144.724416061417	2957.389912216117	3149.761186351348	3085.372001675655	2729.67138936776	2768.35068171612	2710.899207572326	2736.398668992143	3131.3058855572976	2795.259755462763	2722.8236455378933	3147.7260677205772	2722.9496819918554	3131.692859255384	3148.998349852055	2965.9600854126415	2722.0303831127285	3205.2712060222484	2737.885767807561	3168.52625202795
2702.3316683100143	2737.161676284284	3153.1967091970046	3056.070109909543	3159.3475739593996	3042.610177289033	3015.557447561598	2879.667565562172	3132.094478497824	2846.1830473063883	3144.7186622885533	2957.389912216117	3149.7579717412327	3085.322578945913	2729.67138936776	2768.35068171612	2710.897635459905	2736.3911179251254	3131.3037812779285	2795.221661836986	2722.8236455378933	3147.72157236715	2722.9496819918554	3131.6889455540477	3148.994739675063	2965.954118602726	2722.0303831127285	3205.2269485820207	2737.885767807561	3168.501611383266
2702.3316683100143	2737.127876409066	3153.1852609317925	3056.065786539372	3159.3420351548216	3042.6045880207002	3015.5450182568648	2879.667565562172	3132.080304325941	2846.1830083952864	3144.7148957839654	2957.369367501731	3149.754392593126	3085.2897345876745	2729.6694468389437	2768.326493099753	2710.8604357610657	2736.379253767269	3131.2964987823116	2795.221661836986	2722.8236455378933	3147.7049800598625	2722.931819634359	3131.6846215159303	3148.9880430410776	2965.954118602726	2722.015189603244	3205.1979051447865	2737.8550534240044	3168.4873179380083
2702.2380842156413	2737.0875156556126	3153.1709499224535	3056.049174693112	3159.338077913582	3042.6045880207002	3015.541219849747	2879.667565562172	3132.0205520547515	2846.1823152696816	3144.7075439283494	2957.357153821448	3149.752082889756	3085.27943957342	2729.6694468389437	2768.311516249329	2710.7428440657577	2736.379253767269	3131.2900564523657	2795.221661836986	2722.8236455378933	3147.7005200971516	2722.9179120780263	3131.67679196646	3148.9849754112547	2965.954118602726	2722.015189603244	3205.1758598875354	2737.8147973795953	3168.458975097515
2702.2380842156413	2737.030044827036	3153.1582123538496	3056.040298229384	3159.3211619483545	3042.6045880207002	3015.535977855497	2879.667565562172	3132.008813323423	2846.163658806867	3144.700855992758	2957.357153821448	3149.7478262524182	3085.250291488926	2729.6694468389437	2768.2759102339946	2710.7428440657577	2736.3720171164105	3131.2872095511275	2795.200767542137	2722.8236455378933	3147.6959775887053	2722.8738973195887	3131.672791121196	3148.981424254518	2965.954118602726	2721.960340635306	3205.1592978586714	2737.8147973795953	3168.4167352428412
2702.1595735896567	2737.0251583241775	3153.152939700086	3056.029488652797	3159.313865834194	3042.6045880207002	3015.531355259238	2879.6468582364014	3131.9931098306656	2846.14610002744	3144.692539016658	2957.353342157926	3149.7390382537096	3085.2092210923333	2729.6301791092305	2768.2759102339946	2710.7195251954704	2736.3654330234754	3131.2840500484526	2795.200767542137	2722.8236455378933	3147.6912219745163	2722.8190041150424	3131.665896534312	3148.978614779653	2965.950608121677	2721.960340635306	3205.1396215325826	2737.7882691862287	3168.397326323066
2702.1405579976736	2736.965472906522	3153.1418235504907	3056.015038502045	3159.3117094338986	3042.6045880207002	3015.531355259238	2879.635650985264	3131.852771191652	2846.14610002744	3144.6839914835205	2957.353342157926	3149.7332544260926	3085.1700140348808	2729.6301791092305	2768.275038438586	2710.6654590968747	2736.365252721291	3131.2780433075454	2795.182052859135	2722.798616529807	3147.6864135365036	2722.5263283810236	3131.6627515060495	3148.9737129759865	2965.950608121677	2721.960340635306	3205.129491537713	2737.7882691862287	3168.3597538217196
2702.123597643649	2736.9033424155064	3153.1262622870154	3056.004823228627	3159.2987330497403	3042.6041750644767	3015.531355259238	2879.635650985264	3131.8196293410915	2846.137885855848	3144.681420242143	2957.353342157926	3149.7301924657413	3085.142538258385	2729.6301791092305	2768.258574080144	2710.6654590968747	2736.34183363357	3131.2734706168353	2795.182052859135	2722.798616529807	3147.6770031227074	2722.430905422734	3131.658949455712	3148.9723963985216	2965.950608121677	2721.949399603981	3205.1188841753956	2737.76254408605	3168.331448616971
2702.108041668464	2736.875572063797	3153.117086749569	3056.002317287575	3159.29654674447	3042.596861531565	3015.5180256064227	2879.635650985264	3131.7951316786566	2846.137885855848	3144.6708276261456	2957.350801909503	3149.719654186918	3085.1185641711577	2729.6301791092305	2768.2389804250465	2710.6362118375046	2736.34183363357	3131.2696133939144	2795.182052859135	2722.795996498543	3147.6711204942735	2722.394181225667	3131.657442919535	3148.9702417763506	2965.944820896089	2721.937250694029	3205.109562219101	2737.76254408605	3168.2658929946915
2702.0683640094235	2736.848658169911	3153.109340090762	3055.99270364954	3159.2955464296097	3042.594902950745	3015.504588013517	2879.635650985264	3131.7786975267873	2846.137885855848	3144.665394421453	2957.350801909503	3149.716588784173	3085.096175757104	2729.6301791092305	2768.2351257030123	2710.6362118375046	2736.3190865054016	3131.2380601743344	2795.182052859135	2722.7809423643307	3147.666437911436	2722.323310587819	3131.6539216308274	3148.9577807778223	2965.944820896089	2721.9312310873056	3205.061771477658	2737.740747986929	3168.254654175651
2702.0683640094235	2736.8219401109736	3153.080975072699	3055.99270364954	3159.2861114339935	3042.5889552938656	3015.50233624794	2879.623334522776	3131.758392761293	2846.137885855848	3144.6607938439706	2957.3421005895084	3149.7055477844	3085.0513662260346	2729.6296110444214	2768.2351257030123	2710.596615015939	2736.268834473049	3131.1786081915875	2795.182052859135	2722.744677281947	3147.6619028067494	2722.2312389634476	3131.651585496298	3148.9517838590664	2965.944820896089	2721.9256873060094	3205.0055909491202	2737.710636589003	3168.245512845572
2702.0544655611784	2736.8156053075413	3153.0718737322204	3055.990267303866	3159.2758965413523	3042.5889552938656	3015.50233624794	2879.6161107639277	3131.662317532281	2846.132838218273	3144.6549451695787	2957.3247166980827	3149.702116310794	3085.0099364865355	2729.629108058326	2768.228790261035	2710.5717846839616	2736.2435953451795	3131.164638341741	2795.163255913607	2722.73453070948	3147.6584857070466	2722.172386194218	3131.648329408782	3148.949490382141	2965.944820896089	2721.9256873060094	3204.995876977002	2737.710636589003	3168.2323417822636
2702.0544655611784	2736.7774784766343	3153.04510041331	3055.9863170533818	3159.2729973574324	3042.5876020588307	3015.50233624794	2879.6128285185605	3131.649258060743	2846.0857502850304	3144.6520969915205	2957.323681447928	3149.700323047426	3084.9708385661006	2729.629108058326	2768.228790261035	2710.4864093789624	2736.2287698696937	3131.153553956236	2795.163255913607	2722.724950002423	3147.6193959302723	2722.1334619859445	3131.646153758131	3148.9464285310137	2965.9365895605024	2721.9256873060094	3204.9895693251246	2737.697739446286	3168.2186765841507
2702.0160435013313	2736.747869908012	3153.0298981626956	3055.983181770468	3159.269726335924	3042.5876020588307	3015.497667457065	2879.606925535309	3131.6314021815447	2846.073396585555	3144.6494446831757	2957.3222815745567	3149.698448612879	3084.936221946039	2729.629108058326	2768.22641812802	2710.4696228165085	2736.1896992103602	3131.131038097739	2795.150522265256	2722.724747703196	3147.615869953178	2722.112458989162	3131.6416611379846	3148.9419235320197	2965.9310603953336	2719.798080309081	3204.981502054981	2737.688474504999	3168.21030781052
2701.9853829469985	2736.716796223173	3152.9516314884613	3055.9724759817045	3159.2676570907643	3042.585840788578	3015.4934644866626	2879.5899454279916	3131.6117864479575	2846.0484032606073	3144.646500588067	2957.3210909907307	3149.696087319193	3084.9175656910493	2729.616245024272	2768.216154143619	2710.4462080077947	2736.179224547545	3131.1210577920087	2795.150522265256	2722.724747703196	3147.6114774941325	2722.0714553120065	3131.638832038957	3148.9381881835325	2965.9310603953336	2719.713728596851	3204.9773377792494	2737.6833117938922	3168.1964889834812
2701.959395249164	2736.7134972770914	3152.939432993681	3055.967260176345	3159.264370874343	3042.585840788578	3015.4934644866626	2879.5899454279916	3131.5953239239184	2846.0324564639905	3144.639408543761	2957.320836728814	3149.6940116782025	3084.8989933943285	2729.601174081416	2768.1991563957154	2710.3840749978053	2736.1415567806393	3131.1096795413414	2795.1480926936565	2722.724747703196	3147.607308987977	2722.0272533388184	3131.6360788977954	3148.934784444699	2965.918939564596	2719.6784489318666	3204.9659381677757	2737.6701413225123	3168.188816675978
2701.959395249164	2736.697649579824	3152.932448328473	3055.965596227643	3159.2594797835736	3042.585840788578	3015.4918660040553	2879.583438235124	3131.5820384683425	2846.0324564639905	3144.6377332356333	2957.3157537874486	3149.6924721131363	3084.8899851517767	2729.600731919949	2768.19443909414	2710.326374635817	2736.1162197637695	3131.0969629726524	2795.1410243144264	2722.7021443071612	3147.6012887214965	2722.0191242259007	3131.6327736679195	3148.9297430125885	2965.9180679590104	2719.6346096986085	3204.9491528302624	2737.655005001981	3168.170230205532
2701.93247555865	2736.691172389226	3152.9176092913917	3055.9638856144943	3159.2569939829555	3042.5850315042153	3015.4918660040553	2879.579021241362	3131.5617073922153	2846.0324564639905	3144.634892461647	2957.3118211353417	3149.690478074739	3084.875060591603	2729.5822984551896	2768.19443909414	2710.2944842565694	2736.0907524707613	3131.0915563020617	2795.1410243144264	2722.7021443071612	3147.59586651212	2721.98756264322	3131.6299594259103	3148.92453615796	2965.9129705692458	2719.595460508953	3204.936380005896	2737.655005001981	3168.1543769295477
2701.8842904280586	2736.680050351756	3152.903846819478	3055.953700011294	3159.249752323808	3042.5850315042153	3015.4918660040553	2879.5681184994014	3131.542786065806	2846.0224921337654	3144.6311742368275	2957.306776199578	3149.689143015434	3084.8627795894577	2729.5697471526264	2768.1915507777617	2710.2714865582025	2736.088172052485	3131.0797188082042	2795.135172036471	2722.6868607042575	3147.591100925996	2721.9684000561747	3131.627652951092	3148.921685446944	2965.912946363081	2719.579553995146	3204.9291632793042	2737.65363420452	3168.147368025036
2701.8842904280586	2736.65666995107	3152.8964186203475	3055.9532217984647	3159.2469652156356	3042.581740072658	3015.48856930868	2879.558122255235	3131.530898374628	2846.0224921337654	3144.627963617076	2957.3004013722807	3149.6863571319777	3084.8439409248194	2729.559732797704	2768.1888900918725	2710.242660705298	2736.0669443367497	3131.069168139622	2795.135172036471	2722.6799563640498	3147.587151716355	2721.933777489277	3131.6226813462763	3148.9192263885448	2965.9098062387548	2719.5327040459347	3204.92297813309	2737.639349413655	3168.1384558454192
2701.881049790578	2736.655049925345	3152.8886446572783	3055.9520174843688	3159.2433740841034	3042.581740072658	3015.48856930868	2879.555858853901	3131.5060360295824	2846.0223486319996	3144.6258339200485	2957.295886301212	3149.6811726993233	3084.820966161053	2729.559732797704	2768.1770031048222	2710.1852186538513	2736.066612469114	3131.0630664115415	2795.1348714352553	2722.6676592588437	3147.5844617033968	2721.9145181541176	3131.6200378711624	3148.9169428556265	2965.901814662767	2719.4915169068654	3204.8911783299563	2737.6256202278973	3168.123068730997
2701.8480393268974	2736.6434099247494	3152.880177910548	3055.948447378365	3159.231870136099	3042.5811505592405	3015.48856930868	2879.551930710319	3131.4301146267903	2846.0207157937957	3144.623515273907	2957.2922490361025	3149.6786815137884	3084.8032871413316	2729.5233158062515	2768.1770031048222	2710.162191119133	2736.054504137637	3131.046436828554	2795.1338356066803	2722.6642984018226	3147.575139501184	2721.8798720090854	3131.6183193498514	3148.914648278196	2965.898158195844	2719.46530428486	3204.8883462411845	2737.6123185349975	3168.1157286071025
2701.845825346495	2736.6243978391717	3152.872648831548	3055.9445816386315	3159.230327918193	3042.5811505592405	3015.4879881664697	2879.5407660470805	3131.4159304702484	2846.014048725799	3144.616817118298	2957.286676303231	3149.673708524045	3084.78400861599	2729.512830352284	2768.1717956026328	2710.143325718296	2736.031256786789	3131.0330290204024	2795.1338356066803	2722.6642984018226	3147.569264917251	2721.8697712559124	3131.5938558397906	3148.900094786142	2965.898158195844	2719.436898652322	3204.8795260551656	2737.6108374769447	3168.108150154131
2701.8179095445576	2736.604611017272	3152.8671190065484	3055.9443584413993	3159.226372020841	3042.579934203247	3015.480653902854	2879.5305944377005	3131.402387878242	2846.014048725799	3144.607194413022	2957.277174208474	3149.672000692246	3084.7720149054558	2729.509802881097	2768.1717956026328	2710.1174644637463	2736.018092796466	3131.024783456902	2795.119048307465	2722.6642984018226	3147.563808706197	2721.8514907527792	3131.5914203022503	3148.897361325906	2965.898158195844	2719.412279205933	3204.872650025175	2737.5973040434264	3168.0968380905097
2701.784783907315	2736.5933930540396	3152.854648067001	3055.940792428144	3159.223642159063	3042.578767254061	3015.480653902854	2879.529986449838	3131.387901261197	2845.998116090437	3144.6053525401403	2957.277174208474	3149.670757487214	3084.763307736077	2729.490148304848	2768.1642612695196	2710.099119309363	2735.9999914098084	3131.007285665351	2795.116770817045	2722.655779982475	3147.5607958793257	2721.811457344888	3131.589941141416	3148.895743940622	2965.894734324917	2719.3807584951223	3204.867350342473	2737.5818336051007	3168.092410233597
2701.76017608623	2736.587139248428	3152.8502530194487	3055.940792428144	3159.22151175224	3042.5761537514863	3015.47993704043	2879.528805351397	3130.8968129322693	2845.9862995415133	3144.6033669479048	2957.277174208474	3149.6582072707724	3084.7555131282224	2729.490148304848	2768.1642612695196	2710.0591331334927	2735.9866615261644	3131.0012371376633	2795.113285554182	2722.655779982475	3147.5587234956306	2721.79932797051	3131.5879801867113	3148.894597048316	2965.894734324917	2719.3628719402104	3204.8587186966106	2737.5818336051007	3168.0863104721516
2701.744196479059	2736.569037174662	3152.836044134585	3055.938133581838	3159.219991042326	3042.5755922649305	3015.47993704043	2879.525551707721	3130.8676942517955	2845.9859208194803	3144.601876470576	2957.272208945873	3149.6566095761723	3084.748310135121	2729.4876593586873	2768.1642612695196	2710.0423572837803	2735.9708358777343	3130.996780656875	2795.102697919748	2722.655779982475	3147.5560201487156	2721.7794731799318	3131.584290428819	3148.8926084933373	2965.894734324917	2719.336482552751	3204.8552215958093	2737.5786516143025	3168.0709182217606
2701.744196479059	2736.5598760464195	3152.824765525	3055.9364042201128	3159.218498771677	3042.572317111347	3015.4790487894975	2879.5188110156687	3130.855927812485	2845.9859208194803	3144.59851343082	2957.272208945873	3149.6553762568906	3084.7367086139893	2729.4800244678017	2768.1642612695196	2709.3947572824754	2735.9669473803337	3130.99212927136	2795.102697919748	2722.655779982475	3147.548411072663	2721.765928660514	3131.5824726911915	3148.8851881494916	2965.8946826697434	2719.3113834680416	3204.8512147413007	2737.569605794676	3168.06534761583
2701.7380436130848	2736.5571472468346	3152.8198268736405	3055.9329620796666	3159.2172222894023	3042.570498144101	3015.4758981628543	2879.5172172312245	3130.8476767531492	2845.979327182583	3144.5962060540796	2957.269318991603	3149.6537447072405	3084.7339047633777	2729.4718486027664	2768.1633378431275	2709.348583802476	2735.9560786610878	3130.9872045877555	2795.102697919748	2722.6537951976293	3147.5452653956	2721.7509160412164	3131.5807242041765	3148.879708780114	2965.8936884999384	2719.303822278852	3204.847149646416	2737.5651120005814	3168.0604734584053
2701.720234916664	2736.539511599251	3152.7908336292794	3055.9283827542336	3159.202490818872	3042.570498144101	3015.4700951660116	2879.517095882645	3130.839592626723	2845.9726081146214	3144.594792448484	2957.266887999922	3149.652581543831	3084.728563272557	2729.468032825887	2768.1633378431275	2709.3204476073847	2735.951449396431	3130.9832255731217	2795.098433306364	2722.652721710896	3147.544024926573	2721.737506173555	3131.579262508533	3148.877740548908	2965.89304915175	2719.2711106639213	3204.8411798594816	2737.5523053916972	3168.037353082376
2701.720234916664	2736.5326066171892	3152.7862792858646	3055.9263030755933	3159.2017209031737	3042.570498144101	3015.465249915159	2879.514648109843	3130.828947073764	2845.9713126912693	3144.590563020382	2957.264233603465	3149.651811091618	3084.725061242016	2729.461802947477	2768.1633378431275	2709.2895457879617	2735.933692111671	3130.977483268321	2795.0942471346657	2722.6477918657642	3147.543078650485	2721.719813322032	3131.5772632020453	3148.866978313013	2965.8925646882635	2719.256513555309	3204.833182223178	2737.5505635003365	3168.0296248763984
2701.713910595541	2736.529304320824	3152.781913378446	3055.923707610711	3159.200128337724	3042.5691986945853	3015.465162121794	2879.5114155279466	3130.802317852336	2845.9686366945825	3144.5897836734234	2957.263351847963	3149.6501739940604	3084.71768964331	2729.4567340637977	2768.1553692168823	2709.257794177492	2735.9268431013347	3130.9715008352214	2795.092067293996	2722.644269846964	3147.5412191084374	2721.709841897561	3131.5756459728955	3148.865268032065	2965.8918356597933	2719.2229793493425	3204.8159008294097	2737.544821096183	3168.0240671049264
2701.713910595541	2736.5264137482336	3152.7709540824994	3055.9219333571527	3159.1979600317018	3042.568251666064	3015.463424955014	2879.500952425749	3130.7954175611026	2845.962772048252	3144.5873299032673	2957.2613759989295	3149.649002423187	3084.7117667196917	2729.455854547111	2768.148368516138	2709.229664440115	2735.918075934277	3130.9645692237136	2795.0896443619517	2722.6421011294274	3147.534015918592	2721.7003129720338	3131.573945380739	3148.8634028677657	2965.8887085968727	2719.185094733508	3204.812594978067	2737.540888972077	3168.0192693273593
2701.6992671136727	2736.5172300959125	3152.7677790071593	3055.9189297499706	3159.19701512745	3042.567986305132	3015.4608684326117	2879.4995799226417	3130.7868899242803	2845.9583688129596	3144.5853311454052	2957.2599079045385	3149.6477759105283	3084.7101463254826	2729.4511416266514	2768.148368516138	2709.1938218212426	2735.9137735885433	3130.960913688255	2795.0864488716797	2722.640597070715	3147.532720317943	2721.691728287624	3131.5715643760986	3148.862234736758	2965.888472113011	2719.1268755511346	3204.809756326364	2737.527358638265	3168.015240681778
2701.6884035253065	2736.5100195639366	3152.7635358670336	3055.917250244112	3159.1956352268517	3042.5670634671505	3015.4608684326117	2879.496024938956	3130.780882332058	2845.9568884487985	3144.5841836249174	2957.259105043965	3149.6469505635296	3084.7077500433275	2729.4448934498637	2768.146295418227	2709.1738943960195	2735.9111632242143	3130.958271311022	2795.0864488716797	2722.6379240581105	3147.530573633043	2721.679467575033	3131.5707775292335	3148.8611609610175	2965.886384200422	2719.087711159462	3204.8050484310775	2737.524373566094	3168.011161414326
2701.6812052803425	2736.501862657542	3152.760988753949	3055.915704198496	3159.1924454638993	3042.5664817754064	3015.457588365575	2879.4910212131945	3130.77278215397	2845.9546466977376	3144.5809921784276	2957.2582958425587	3149.645939788806	3084.703909048517	2729.444171399264	2768.1447011887276	2709.1600339790375	2735.909436376655	3130.953384591405	2795.0855190369425	2722.633845596593	3147.528782569457	2721.669014226558	3131.5696980257762	3148.859962180891	2965.886384200422	2719.067143537406	3204.802747590821	2737.519213558973	3168.008563543441
2701.6812052803425	2736.4948786256296	3152.758340161562	3055.9137854262626	3159.1905929179675	3042.5656968465505	3015.4547561508716	2879.487904295177	3130.7509257674055	2845.9520977344328	3144.579928116182	2957.2555718168824	3149.6453057847025	3084.701602271806	2729.44257191559	2768.142635779331	2709.132989348796	2735.9047516917008	3130.9367833726424	2795.0829969077213	2722.6309244457957	3147.5238795774276	2721.659308453263	3131.5624907050706	3148.8592003170756	2965.88601871858	2719.0404549949963	3204.79992502124	2737.515202208834	3168.005179879873
2701.6620463147888	2736.4913242181124	3152.753228645767	3055.911267401038	3159.1894425396144	3042.5656968465505	3015.4537658954137	2879.483654920678	3130.7152761982425	2845.950292147503	3144.579114147206	2957.251728522561	3149.6445351086363	3084.6972907186823	2729.4423204678733	2768.1409687124565	2709.1162857385793	2735.8972825852784	3130.9344456046865	2795.072883563089	2722.6284327431017	3147.520892345589	2721.649410807039	3131.5565384905626	3148.8584410210237	2965.885015775329	2719.024460910653	3204.79661659181	2737.5134890878257	3167.999911933368
2701.656806136097	2736.4866942362287	3152.748056130867	3055.9090811741435	3159.188386701516	3042.5656968465505	3015.4537658954137	2879.4788744079137	3130.7092365751314	2845.948262856707	3144.578498429562	2957.249057969744	3149.6435924589878	3084.6928879203965	2729.4385460348867	2768.1374274145364	2709.0987801541633	2735.8879060962663	3130.9286381191323	2795.0716056687797	2722.6258315452596	3147.5196660880656	2721.634280733918	3131.5557810933306	3148.8572029192637	2965.88329018564	2718.8357287991284	3204.7947922588137	2737.5077886582367	3167.9962460233155
2701.6520042126617	2736.4797254915406	3152.74358206612	3055.9080884918817	3159.187311295582	3042.565088778731	3015.452761052372	2879.4732156989094	3130.7038909869616	2845.9466776153804	3144.5778235484627	2957.2458505106733	3149.642914956967	3084.6904117684708	2729.4367794188506	2768.1359094527525	2709.083157455062	2735.879314944757	3130.926579785205	2795.067792422263	2722.6250547048403	3147.518940213371	2721.629365969858	3131.55379878615	3148.8545806430216	2965.88329018564	2718.823341948533	3204.788551719572	2737.5049246855847	3167.993570891136
2701.6445321781416	2736.475288329542	3152.7402355057193	3055.9067521040893	3159.1864612437416	3042.5650544377263	3015.452143824832	2879.4722126735223	3130.699716449328	2845.94532385199	3144.5768853369186	2957.244515053679	3149.642089838234	3084.686354136813	2729.4337173654926	2768.133817000613	2709.074329731045	2735.874618289611	3130.9235232044666	2795.0628951385306	2722.62191717442	3147.517850207176	2721.623091365201	3131.5531218504925	3148.8539648218148	2965.88329018564	2718.8123205437287	3204.7872918716776	2737.50220979308	3167.982412429605
2701.63874418336	2736.4698858818683	3152.7385985476994	3055.9054314599	3159.1852175952645	3042.564145057977	3015.450973688708	2879.469195446061	3130.6944123663093	2845.9450027332405	3144.575631198639	2957.2430400966246	3149.6414542380753	3084.683176787694	2729.431790033198	2768.1324045932406	2709.0559527112196	2735.873776342753	3130.921749114837	2795.0595425639176	2722.61937433554	3147.5171472111174	2721.6201721046923	3131.5523411188688	3148.853266579432	2965.8815364000807	2718.798463178968	3204.7847892255954	2737.4994515452795	3167.963275582554
2701.629014613432	2736.4644040837975	3152.7354925132586	3055.9047411597157	3159.1832956743083	3042.5637945421845	3015.450886111683	2879.4655842749926	3130.6906786351865	2845.9445818403938	3144.574637943697	2957.2405259038164	3149.6408193182856	3084.681275266103	2729.4303803018065	2768.130316855434	2709.034820979517	2735.8705163670334	3130.920829860864	2795.0586565697245	2722.6172022523356	3147.5163591704813	2721.6146342387474	3131.551609770322	3148.8528379504596	2965.879827164722	2718.7844921912406	3204.7802409740834	2737.4956758531075	3167.960513140926
2701.624278889811	2736.4625618827295	3152.7335917643823	3055.903699746813	3159.182455862207	3042.5636040998643	3015.4503998243867	2879.4635619789683	3130.6859145825442	2845.9431512753645	3144.5741251292343	2957.238386897204	3149.6398446011017	3084.679371877227	2729.429112992953	2768.12846724948	2709.0253895988635	2735.867857645449	3130.9186718198885	2795.0573651384357	2722.616189950819	3147.5150895511106	2721.6087024709173	3131.5501998554078	3148.8524845185975	2965.8776125271265	2718.7398269136133	3204.7789404891464	2737.4923920642414	3167.954714983738
2701.615904765347	2736.4591065219392	3152.7313500061887	3055.902200937957	3159.181606898977	3042.5635768021716	3015.449810920092	2879.461571882694	3130.682229823006	2845.94100602367	3144.5737362113414	2957.2366915964494	3149.6393795750446	3084.676319850609	2729.426592676354	2768.12846724948	2709.0156360003343	2735.8626859804303	3130.9177747909034	2795.055492274147	2722.615416295911	3147.514397612299	2721.6014053384897	3131.549540234845	3148.8513413365695	2965.876860801321	2718.729457570186	3204.7778936429895	2737.4906052000356	3167.952260935982
2701.6087634138057	2736.453917090164	3152.7295460837204	3055.9014091613367	3159.1811015135854	3042.5632559324567	3015.4478832361438	2879.459708931829	3130.67728541083	2845.9398190382913	3144.572989445085	2957.235636434277	3149.638988992628	3084.67441870544	2729.425387924817	2768.1270361311654	2709.003409812619	2735.8598279904327	3130.916092177182	2795.0530768190333	2722.612722074538	3147.5137847459073	2721.5960761713086	3131.5484455541005	3148.8507424039453	2965.876860801321	2718.715177133694	3204.7764731723246	2737.489214251992	3167.950612271213
2701.6017889176173	2736.4523802056465	3152.7282096708955	3055.8998090385344	3159.180790812454	3042.562891021878	3015.4467110704218	2879.4564874870375	3130.669823423143	2845.9386913804037	3144.5724523144877	2957.235179650404	3149.6385951164075	3084.6717804019045	2729.4242435385695	2768.126491797636	2708.9941957311135	2735.8565546142477	3130.914736142585	2795.051628706304	2722.61069339719	3147.513238504307	2721.592049155107	3131.5478741753814	3148.8504740174467	2965.8761977134927	2718.6986030136013	3204.774596096485	2737.486532500841	3167.9484206910633
2701.5628473077095	2736.4482050394204	3152.7268918778022	3055.8989410031813	3159.1803434409353	3042.5625273185597	3015.445610955109	2879.453686585509	3130.6667959568417	2845.937465469276	3144.5719394914718	2957.234480694023	3149.6382648890494	3084.670496892714	2729.423128143374	2768.125618622962	2708.987138916162	2735.8532143228517	3130.9059566891005	2795.0502530998033	2722.6102428310487	3147.5126288902493	2721.5891907217433	3131.5473678875555	3148.850012515546	2965.8757732779413	2718.6834754471747	3204.7712191655337	2737.4849373767042	3167.9468703164257
2701.553554423611	2736.44533498585	3152.7260369328833	3055.898486930135	3159.1798402820896	3042.562459121424	3015.444844609188	2879.452018944106	3130.660735006055	2845.9366138022906	3144.5715071477744	2957.2342270104396	3149.6378054914494	3084.6693000098658	2729.4221011395302	2768.123711845923	2708.9786773540063	2735.8504383315526	3130.904521859051	2795.048361339961	2722.6090753899575	3147.5122589541384	2721.5858552508103	3131.5469375029934	3148.8495098243056	2965.874919303208	2718.670606382112	3204.769995511452	2737.4832564821822	3167.945746221378
2701.546646059052	2736.443384894076	3152.72390433727	3055.8977712776446	3159.1794472792826	3042.5623017528956	3015.4438233553074	2879.4508259028244	3130.6580813858936	2845.935165979627	3144.5705530307896	2957.2334148218706	3149.637551297363	3084.667824931645	2729.4215457717987	2768.1226095072248	2708.969619752601	2735.8484586665368	3130.902548860706	2795.04686292802	2722.6077797969256	3147.507969478425	2721.5813431492247	3131.5463474372254	3148.849090616014	2965.874471224546	2718.661346731328	3204.7682314781655	2737.4822732287835	3167.9441193697417
2701.544394076819	2736.440863791001	3152.7216476638805	3055.89746662443	3159.1791576134356	3042.562142065927	3015.443101083986	2879.4496057736656	3130.6547618233312	2845.93323041648	3144.5688453711155	2957.232706034202	3149.6374097728253	3084.6665281142295	2729.4193858714	2768.121010383025	2708.962751746228	2735.8462300279675	3130.9010996468924	2795.04576980466	2722.6054793024964	3147.5074849374873	2721.576354933425	3131.5459735468166	3148.848824354971	2965.874218369978	2718.654470056013	3204.767352917258	2737.4809249377145	3167.9427122941697
2701.5417493835166	2736.439287179459	3152.7176550441	3055.897194407844	3159.178927386338	3042.5617692005394	3015.4425641394782	2879.362026067699	3130.6522550108125	2845.9324488181746	3144.5685339367064	2957.2321247002583	3149.6372163291026	3084.665598921925	2729.418276069664	2768.1197717305313	2708.958696071196	2735.8442647572547	3130.90028043743	2795.0455296855175	2722.6040417798467	3147.5073116774624	2721.5726976140536	3131.5453991041677	3148.8483894781134	2965.873715487216	2718.6478726759033	3204.7662609380945	2737.4787358872045	3167.9410229258515
2701.5386540535706	2736.4374507825364	3152.715865299528	3055.8965020368137	3159.17841636633	3042.5616293891576	3015.4418747170394	2879.3601987238426	3130.637863572396	2845.9318227878694	3144.5681682796926	2957.231473929267	3149.6369184224973	3084.6649690274485	2729.4177473408363	2768.118688392485	2708.9532072693855	2735.842766040637	3130.899384833517	2795.04479954523	2722.6026039525823	3147.506949909592	2721.5695610981907	3131.5450838683146	3148.8481696949807	2965.8735319506372	2718.6424167762857	3204.7650013643197	2737.4750314221383	3167.9391075078875
2701.523011440437	2736.435594314973	3152.7151886946076	3055.8962132149763	3159.17810392381	3042.56148927905	3015.4412593003303	2879.358904738773	3130.636048227814	2845.930990382573	3144.5679548130306	2957.2309770300494	3149.636733656018	3084.664287049671	2729.4173369797904	2768.1179982774997	2708.947696266395	2735.8408596174486	3130.8983905871446	2795.043995981728	2722.601898375024	3147.5066302696814	2721.567725099209	3131.544838745229	3148.8479091207982	2965.8733796879815	2718.6375404217706	3204.764348296653	2737.474394445993	3167.9381060528094
2701.5190277148263	2736.4341088451606	3152.7142893796763	3055.895791961514	3159.1779514641917	3042.56134919103	3015.4407995667007	2879.3574647029413	3130.634539559137	2845.930627812927	3144.5677116929614	2957.2304193529108	3149.636611207362	3084.663713130503	2729.4162629122648	2768.11712859325	2708.9419066243495	2735.8392381498843	3130.8979103171027	2795.043223059778	2722.60095427355	3147.5061891718774	2721.5654929531847	3131.5444955186213	3148.8476396196984	2965.8732529183003	2718.632099361088	3204.7638883603213	2737.4726161121866	3167.6074187511394
2701.515157310545	2736.4328089432415	3152.7136465773287	3055.895400077891	3159.176390529323	3042.5612379468785	3015.4404306871506	2879.3559647327024	3130.6307624493184	2845.9302456631262	3144.5675085710845	2957.229941744588	3149.636444931612	3084.6630928247287	2729.4156533812265	2768.116632863441	2708.9379043809413	2735.838002006151	3130.89752132073	2795.042650154768	2722.600512991651	3147.5058780593113	2721.56325902581	3131.544041234246	3148.8474578050277	2965.873011338997	2718.6273130769346	3204.7634127776582	2737.4711618593	3167.60688804361
2701.5109976816325	2736.4316178260756	3152.712879987472	3055.895108040566	3159.1760885044046	3042.561181915933	3015.4400714817225	2879.355031085479	3130.62976249197	2845.9298477250027	3144.5673580678244	2957.2295440318258	3149.6363022433256	3084.66250262064	2729.415371743041	2768.115803832416	2708.934100306863	2735.836811920056	3130.8969482758116	2795.0420938540337	2722.5995192832806	3147.5056422077187	2721.5611815487086	3131.54394506132	3148.8473467582735	2965.8728885344935	2718.6248329642553	3204.7629428533187	2737.4705139304024	3167.6062369254555
2701.5069933370573	2736.43048033082	3152.7122002482442	3055.8947129046082	3159.1756499279722	3042.5610719205297	3015.439842392123	2879.354394592878	3130.628311140801	2845.9292727532443	3144.567216031903	2957.229299099782	3149.6361287795585	3084.6618606320585	2729.4149206632687	2768.1151572968733	2708.931998122709	2735.835759126306	3130.8961023561606	2795.0412656284407	2722.599059622691	3147.505370646796	2721.560126876176	3131.5438330258753	3148.847200671637	2965.8728411843445	2718.6180912448035	3204.7624425904205	2737.469807514273	3167.605421652713
2701.5050809534337	2736.429706649147	3152.7118652184013	3055.894418900045	3159.1754788234234	3042.5609217640535	3015.439552406876	2879.3535833467113	3130.6275632636984	2845.928985656991	3144.567106935049	2957.2289664823734	3149.636017063644	3084.6615293021187	2729.414504661984	2768.1144773042133	2708.9303113009746	2735.8347467674175	3130.89574479556	2795.040852264239	2722.5985122423067	3147.5051865264086	2721.5591232943757	3131.543667310505	3148.8470721378026	2965.8727238007623	2718.6159314216698	3204.7622596929664	2737.469087892914	3167.60498020428
2701.503700650868	2736.429071828817	3152.7116069595418	3055.8941673515474	3159.1752005619874	3042.560902239246	3015.4392733023296	2879.352990342919	3130.6269739775335	2845.9286207450837	3144.566995036188	2957.228546499464	3149.6358439142145	3084.661247388464	2729.414143480896	2768.1142015094647	2708.9290527066123	2735.834054102662	3130.89531777957	2795.0405479469478	2722.598153639106	3147.5050343976786	2721.5581100294803	3131.5434812706017	3148.8467848996297	2965.872573157979	2718.6135477379894	3204.762008381412	2737.468095574471	3167.6043523523067
2701.5014944300656	2736.4284194755373	3152.711267322463	3055.893978684408	3159.1751577964483	3042.5608534671305	3015.439053935256	2879.3526394501914	3130.6265963321216	2845.928260679893	3144.5668941932986	2957.228345842415	3149.635749947131	3084.661031819927	2729.4139402483647	2768.113905617735	2708.927520666215	2735.8335539618943	3130.895054494829	2795.0402812264992	2722.5977765049734	3147.504915801459	2721.5574421607885	3131.543413062105	3148.8466549109507	2965.8724922484585	2718.609417012635	3204.7618569796127	2737.4674241015323	3167.604052261589
2701.500454020539	2736.4277132617776	3152.710863563155	3055.893777608901	3159.1751031927097	3042.560793199761	3015.438887645496	2879.3522225131005	3130.6257987768377	2845.9280101950194	3144.5668164241447	2957.22813111386	3149.6356871666044	3084.6608009789807	2729.413701039632	2768.1136942764547	2708.9262753908074	2735.8329888919634	3130.894797216718	2795.0400053827066	2722.5974992604324	3147.5048064426787	2721.5566489095945	3131.543371440115	3148.8465049098204	2965.8724158217824	2718.60772319298	3204.7617524817915	2737.4668008458193	3167.603792000995
2701.4996108049477	2736.4273036382992	3152.7106785641	3055.8936247652664	3159.1750635413987	3042.5607445728897	3015.438743721517	2879.3519147298894	3130.625512581254	2845.9277820794723	3144.5667585777883	2957.227875893658	3149.6356696579096	3084.660572205315	2729.413470849143	2768.113484545067	2708.925263740681	2735.8326086858624	3130.8945798164623	2795.0397745895584	2722.5972970935277	3147.5046886720947	2721.556037149521	3131.543331616852	3148.846441898843	2965.872365472691	2718.606614443108	3204.761611841552	2737.4665467100226	3167.603589793508
2701.4989675660067	2736.4270494371476	3152.7105223737435	3055.8935257559874	3159.1748094323357	3042.560718747502	3015.4386479729556	2879.351718671399	3130.6252732287303	2845.927640564699	3144.5667137983583	2957.2277527995984	3149.6356373949993	3084.6604011605436	2729.413322885155	2768.113311847148	2708.9244459020865	2735.8323401516295	3130.8944556842866	2795.0395759522894	2722.5971558080946	3147.5046288234653	2721.5556353164798	3131.543233968469	3148.846410282112	2965.8723292052496	2718.605379697845	3204.7615329498917	2737.4662880762494	3167.6033763500945
2701.498337987488	2736.4267444001266	3152.7101885891407	3055.893462170441	3159.1746708941996	3042.560708547337	3015.4385865276786	2879.3514986610517	3130.62463771792	2845.9275444544237	3144.566678504409	2957.227651477711	3149.635605798972	3084.660286925994	2729.4132577770692	2768.1132107432636	2708.923654709367	2735.831739096931	3130.8943347605223	2795.0394370295567	2722.597006651423	3147.504598256679	2721.5552708734726	3131.5432043765445	3148.846386674009	2965.8723079170923	2718.6044077556267	3204.7614303443443	2737.4661225375066	3167.6029406589605
2701.497934619489	2736.426600322188	3152.7101254285267	3055.8934044548505	3159.1746535382554	3042.5606945208256	3015.4385564853096	2879.3513602103103	3130.6245120610006	2845.9273293586148	3144.566649726331	2957.2276069501054	3149.6355906875206	3084.6602175912403	2729.4132097734223	2768.1131325713695	2708.923160269254	2735.831569290019	3130.89423975863	2795.0393473908152	2722.596900923534	3147.504566580759	2721.555065711212	3131.543179582634	3148.846354532377	2965.87228879272	2718.6038739956693	3204.7613718693574	2737.4659734139286	3167.602836379485
2701.4976757428967	2736.426524537364	3152.7099336642887	3055.893380050684	3159.17463079253	3042.560685567587	3015.438525051202	2879.351268738686	3130.6244635126804	2845.927273082139	3144.566622450923	2957.2275787139847	3149.6355764289283	3084.6601531830643	2729.413174120377	2768.1130833371185	2708.922822845132	2735.8314673647355	3130.894192037709	2795.039307752589	2722.5968460170857	3147.5045475261477	2721.5548894879958	3131.543173175154	3148.8463405715906	2965.872275632485	2718.603536967549	3204.7613304161587	2737.4658603128823	3167.60277778709
2701.497539813555	2736.426476426318	3152.709902028861	3055.893357677595	3159.1746288097006	3042.5606805926664	3015.4385110908925	2879.351223750545	3130.6244359125203	2845.9272489293803	3144.5666119198354	2957.227554296102	3149.6355742292913	3084.66011904297	2729.413155679169	2768.113053632227	2708.9226633148382	2735.831403458101	3130.89417074027	2795.03928144094	2722.5968167707347	3147.5045330308576	2721.5548265433777	3131.543166025772	3148.8463309428053	2965.872265156286	2718.603327475858	3204.761307465574	2737.4658114303334	3167.6027427899753
2701.497468865567	2736.426448458574	3152.709891331931	3055.89335132774	3159.1746238716887	3042.5606793845623	3015.4385040860107	2879.3512063921994	3130.6244210321283	2845.9272366079904	3144.5666085336543	2957.227540822718	3149.6355722497397	3084.6601097381117	2729.4131450566047	2768.1130442154645	2708.9225854588717	2735.8313616008318	3130.894162292036	2795.0392652116457	2722.5968016476054	3147.5045291040756	2721.554795273038	3131.543160577101	3148.8463249533056	2965.8722598741115	2718.6032500555148	3204.76129588029	2737.4657779410945	3167.602735029153
