# Supplementary material for: An improved FOX optimization algorithm using adaptive exploration and exploitation for global optimization
Source: PLoS One. 2025 Sep 18;20(9):e0331965. doi: 10.1371/journal.pone.0331965 (PMC12445531; doi:10.1371/journal.pone.0331965)
Supplement: S2 File — This compressed file contains all the results of the conducted experiments. Each main directory within the archive includes three subdirectories: Analysis, best_fit, and convergence. The best_fit and convergence folders contain the raw experimental data obtained from 30 independent runs. The Analysis folder includes tables and figures derived from these raw results. These files can be used to reproduce and further analyze the results presented in the manuscript. (ZIP) [file pone.0331965.s002.zip › cec2017/convergence/IFOX/C17F20.csv]

trial_1	trial_2	trial_3	trial_4	trial_5	trial_6	trial_7	trial_8	trial_9	trial_10	trial_11	trial_12	trial_13	trial_14	trial_15	trial_16	trial_17	trial_18	trial_19	trial_20	trial_21	trial_22	trial_23	trial_24	trial_25	trial_26	trial_27	trial_28	trial_29	trial_30
88451.28195071984	95137.77506178559	100269.99466139782	81256.39465130887	115753.25154311645	55209.037222498635	86624.09465259283	91689.20471674169	95405.90329832207	81467.94120537948	39967.24589800522	113513.93518746918	80428.34037906415	97251.94007520845	105742.41805581727	69459.9360827527	68455.36575769643	86624.73304436878	73708.42527609294	71968.08635569531	97125.97950267319	95323.27371401252	89066.9910983712	89457.25097123957	89807.74384645365	87910.95890383978	93205.22974358567	84238.2733568644	120897.80092587118	69258.29307786093
58346.53749042421	88645.92637299618	63483.6382303286	61116.82987205792	67904.18160461943	53440.93118869776	67712.99865611168	86086.53257861688	88209.92252955853	64191.82403279236	36350.04015722138	70731.02990938126	72328.95651893258	67096.41266832134	101655.97889939346	62512.70178428244	65612.00652959791	68785.39001637968	62941.79720930677	65289.161885406626	92047.04182157287	74557.77745848759	56985.258639061925	85618.83604130021	66258.8982888119	41054.19831675007	91067.5473423941	74601.84768517094	79917.45855338537	61772.941050157
55291.07416634773	86450.54092089637	60855.35762610849	58187.53971350791	58692.8900586486	51158.585159289796	65510.46879341841	81969.88342718869	69838.802341113	58459.73463661434	32080.42744914027	64757.03657096517	55348.0541212552	62647.08253837507	62177.5352550901	60026.58449004868	60007.68056297748	67169.23220534637	58670.598541145584	55647.28895514121	76095.5792642635	69040.29368721682	55380.813612889135	80361.56732144371	61351.86961688774	38060.305790109705	84867.12209397505	66279.26406053866	70617.21060810595	54417.12229935835
51134.626333548775	79874.23214202833	52476.83778611207	55885.96182411529	56605.695501440256	48700.80696082884	61680.15162516274	66119.58594712433	68256.23525996896	57041.11025581566	29426.783707065646	62503.93281755598	50301.94017738057	60736.258469685214	45091.65060925083	58338.20397188468	55169.569005588244	61893.97506837533	56030.70585393042	53856.25492200895	71815.01709376735	66272.42515442688	50318.872889954095	73041.34467046731	50867.3959785044	35716.40760863948	60349.697207376455	60333.727927599015	64680.15368754093	52199.733605331174
50134.64390207306	72711.49867362235	50482.15759823902	50123.49294722373	55018.438347353425	45925.98340717484	58867.370105205	63699.17395732736	66171.99381226525	55420.45683996682	27266.125131198412	61133.12376233528	47183.513975578135	55183.178181479496	40504.96201864669	56888.3055083861	53008.08206342696	58870.40776678822	52602.658257174575	46270.848514023586	61445.5169238681	64900.31922720845	47527.6455706648	62537.60813781339	41166.77486044219	33581.67929289514	58988.922835178135	48277.66473833136	62610.57753816004	49463.49347039144
48473.08687085764	65915.06684067905	47734.221044111066	47452.34267569589	53953.01116384257	43574.40209112505	55552.44433708342	54805.92799723585	64407.59461739849	48096.637490987094	25176.190627718945	55821.00592405957	45064.193151943924	54487.92258023821	38209.690258772185	54799.60615884419	48105.52436290325	56817.595991810806	50948.991955577134	39009.246845441325	54786.22490377923	63527.13843055491	46244.90940460814	59987.40793361089	39176.30037215492	31646.14237320343	56606.41435793328	45455.661246311916	60839.89906516429	45292.908345599215
46605.83944361336	57869.94541689195	45147.65119339276	44988.11438000982	52628.81141740121	38159.874116381136	51289.43687044175	48109.3307564649	59425.49924436677	46298.987486100705	19345.68184878563	54926.40582593735	43062.02446467208	53329.83876183616	31912.631511799205	53098.71188408588	47078.945548744625	53459.72869406369	48057.57420644203	36905.27291367631	51803.57613030239	61500.54111768758	43107.01279745409	58611.28587028588	38386.06756052435	28955.093945574437	55038.393898834714	42491.06842263587	57494.22625675424	43582.60787756926
44955.95811938533	54570.060031428104	43900.29283149512	39301.60007445033	47357.86226514537	36329.277301943985	44913.87540174556	42996.19070835822	56899.336052432205	39253.087846229195	18095.684624923728	52677.93359231645	38191.11685835081	51180.60823774065	30082.544314367806	51560.90119088368	43712.58884616813	50521.32433649264	46705.49478890766	32115.17098346745	46141.52009717221	60328.26678410514	39038.64752944781	54217.672933789785	36839.421186678104	26466.31576508928	54238.77693298498	40681.87423638805	56593.462052833725	39585.53829522045
41068.815706683476	53066.104187212906	41403.149515660494	37637.780453258965	46126.216420214114	34301.12956543923	43468.73813004446	41561.145951522536	54618.20534085876	37333.427889913604	16659.51448033641	49769.43394376595	36403.2434224435	49778.888601558116	26006.510382070155	49870.67199404222	42518.575782163185	46823.78058750575	45820.74288458649	29206.131597266016	42312.99762046398	58201.00282547695	36267.22706968809	51862.45525523214	35776.77861393453	24741.100226395167	52918.18259912576	32489.436861581642	54455.672040760874	36849.82185579084
39567.586687606774	51373.81551021387	39766.957927022915	35378.189898347264	45404.67045838575	33038.74211417309	40757.80397599509	39043.233663245184	49622.37547064295	35429.5193025638	14196.951964880227	48335.37804429315	34541.11694741826	47770.7755953896	24337.32059531654	48144.100047845684	40196.55215092986	42368.53246472306	40196.86032168637	26659.451599913686	40350.48532035151	53938.67845148007	33851.90186520412	50708.34899299362	34314.27885975533	22211.833237974548	50159.56447104922	29839.741570534825	52307.52077809702	34109.89401606211
34874.313127158624	48364.04882957609	37847.99777700381	33556.760184092156	43362.153415957815	27637.746875908506	38967.82378197923	36022.09119761883	47292.679623341544	33550.471304237115	12227.123404674428	46070.27024572259	31583.150034410086	45441.372667481	20721.45859909947	45430.76381513051	39378.11528625095	37060.38496719821	37286.12384960282	25460.35129103068	34215.54011534319	53204.62588631909	32307.85876926329	47801.95176033608	32182.466826247204	20672.03909614949	48931.30344745384	27000.673217320873	50062.424554546626	32479.771886220045
31029.944937619377	44903.09891471702	36731.70933304669	31550.094666247936	43071.95862395827	26450.436248527683	37719.51990383397	34175.412333049295	43452.989900080705	29567.57899184282	11744.027689890927	44861.78599600298	28442.94442377281	44593.102691249944	19032.70556952045	43221.60293729307	37349.323743668785	35472.17523798285	35174.783716892554	24270.37795500722	30426.43004861726	52148.57381662928	30864.8375699735	37760.297508848045	31026.785489210346	18990.669450354002	47308.193366851854	25465.893221253074	47503.5075770821	28106.137532345725
27821.11344035577	41139.367410640174	34805.57435499572	29332.15277829986	42395.5601533589	24068.75490587155	33569.85761973211	30843.02180846489	42036.71517174929	28865.261619636323	11165.536240207686	42453.30270060931	27209.36452573429	42938.89676702503	18282.904937742256	42022.952170691315	36103.67154444186	33203.49494103844	31804.948173440138	22227.457601336995	27914.34192525271	50719.97352065151	29634.99192493753	35095.87749766453	29069.2724613873	18101.569641358547	42213.9124355584	24039.441693408997	44592.774531340285	26017.816992130764
25651.85611863223	39217.81046440832	33298.88466058891	27241.58983230911	42057.810954154804	22103.94382067337	29731.93130339085	29763.207713730848	39826.676406927516	24007.616264414977	10359.301994695186	40189.38508311685	25369.89271700069	40533.58578107345	15784.703315738636	39424.55489360036	33875.185812216674	30095.09124004837	29764.575688824465	21189.801520177454	27234.80018495459	49877.42770810668	28895.09446747356	34091.98503758454	25442.298480267084	15943.34472288453	41340.62190636173	22964.14915389621	43082.91753318201	23958.93448797293
24611.572431309134	37770.044939381	30980.53651941897	25556.42787559527	41416.18220515567	19604.415785157187	26891.88422256307	27572.380366892383	38876.038739882984	23041.09221524536	9939.814415840625	39109.137923519585	24055.210886018594	38264.44488089813	13669.758698801768	38524.884040799894	31749.51367233921	27642.00408001938	26998.281529208452	19806.740333476842	22487.60459592249	48046.77703293844	27797.786819242083	32364.15086129746	22729.263521394943	12403.447805046208	39946.501773391356	19765.39640163664	40864.678821912334	23225.714656529486
22912.108048332368	31599.330644499856	29771.795350038938	19697.04678034892	40687.27238320383	18433.611830375172	24903.902248091777	26119.613673208692	36237.555435961454	19728.62047308378	9474.826421990672	38094.0464065184	22363.336266606304	31664.925624426305	12792.067117539882	37230.74727145778	28001.638203708262	25065.13463953827	24363.78264090347	17601.225861313847	21099.71509426147	46803.52258653348	26171.26185757242	28894.894344966528	21289.991403097927	11874.194165143459	38792.14619525246	18913.566060544494	39580.05366767956	22367.089202199128
19088.335888660917	29991.548447910944	26696.11646964249	18270.81451285253	39342.27846664863	16966.946017591064	23917.30744744614	23982.40025683898	34258.13552546306	17042.765266425475	9034.563311504075	36870.72774856835	19309.115135168784	30048.956888017266	11516.392591346385	35858.25641870258	27157.460081883957	23641.106564715785	22498.448669761725	16227.365453457016	20092.38187682803	44364.93649165255	22222.46639374343	27180.80027192182	20387.44968186663	10987.86585449441	36071.62625850754	18393.530236058356	39061.07630157933	21095.000286777307
17245.71322277648	24227.419395474706	26230.328371294967	16741.377397261873	38899.89546382566	13943.875261395026	23167.022376375044	22784.399771920085	32692.85575164739	15706.189947666748	8741.3313336781	35398.16834690103	16151.57693337373	27493.287786779343	10914.007980107595	34628.5911999861	26368.22384895775	22502.749366201253	21174.958689049115	14758.050537674044	18653.99495963036	43138.84130997047	21228.62795463453	25123.18442145735	18929.46459021297	10298.209221264695	34976.04712124813	15207.521943356825	31701.388208241577	19947.18834463217
16611.849185208	22635.01520531782	25519.266826524392	15593.04500539328	37903.76074088365	13187.352412073455	21338.46769487793	21171.025727242923	31717.116844229233	14088.852242328845	8350.854356907275	34248.92425590122	15412.882150722044	26628.59315008626	10473.30694382567	32590.46830817738	25811.65206081932	21017.095391452873	20368.46809116104	12250.67768759105	17076.215810315276	42226.35565985291	20237.939050864316	23904.119509068143	17396.559214533518	9768.087882323623	32670.339599652732	14460.712034135902	30794.81937134307	18592.349513897854
15760.430702733463	18388.747533837373	24576.160462880922	13391.990978351821	37212.45700826886	12348.502578065265	19467.984031411666	20109.990107145182	30727.29684201296	13378.56220452929	7841.613409701742	31076.895621627467	14284.372677318162	25408.338156452883	9878.062721141207	30004.24337623914	25182.13443953001	19874.899264469514	19264.57313780027	10976.147631141175	16162.376398664892	39302.832518052885	17921.666867522745	22203.00088671615	16221.241981659316	9017.395410712172	32194.849747123597	13626.446932308228	29241.439423755222	15802.671422342937
14615.211541709934	16928.766957258045	23807.879668819543	11021.354502563981	35845.422157380206	11345.880874363667	18860.79587206296	19148.37381497058	28935.616783454512	11067.00538086657	7468.906069222695	29837.696036169007	13239.933344759896	22759.650534804496	9310.956818353123	27977.50237936608	24589.582850480885	18029.891644535946	18542.700206482292	10581.346563779047	15012.327794628782	36489.23528764544	17202.213494772208	21609.02706927173	14735.482484495253	8533.820377320435	31551.1101980393	13274.91577867033	27086.64504236027	13640.937627927371
13490.254294565582	16092.423319142	21984.875099626246	10299.741404427461	34960.080066988034	10842.086176142924	18222.3078522707	18032.386472044036	27566.89475428866	10203.140088585642	7295.77362018701	29041.814465573618	12522.58902484218	22082.039081813957	8106.322551982809	25234.328166868392	23604.810083389875	15204.971786335418	17377.04267311625	9944.421295966169	14356.258011539063	33222.815559413095	15794.529044834624	19262.148771890235	13742.540204765435	8139.601160476273	29411.327988861354	12821.148925454947	26228.923824731886	12328.0596836005
12264.613513750073	14496.11220214341	21528.23070192303	9537.528864375625	33563.50612616689	10274.723823207449	17100.866272750267	17316.9566292191	26502.066646028787	9591.163923564423	6693.129080464806	28048.291135991632	11091.878290466073	20989.729927088298	7821.640238957394	23145.69567781397	22658.46252003108	14028.144293227519	15815.659170755393	9688.541837889063	13662.918403354788	31693.385481104648	14567.529805394763	18117.147353992958	13320.073538733432	7988.379410678685	28255.068965135342	12265.547606971038	24649.90848489475	11969.004645969675
11361.322661076849	12770.02070445141	20995.74006481452	8902.03848745565	32928.2777599086	9909.04348127255	16104.575871497316	16947.084652502403	25180.65393371308	9271.840392254617	6388.035684064898	26549.473170690402	10746.058370896146	19899.277365426296	7461.0337956688245	20996.260731974584	22025.330900220575	13027.083061125948	15320.942126136693	8476.364318348547	13381.579889863631	30650.1229971914	14105.488255149261	17523.11652891909	13031.536041894125	7572.889104501509	27287.02472500903	12004.183611757655	24206.02639005572	11535.95605996469
10675.278115997058	12290.119986867134	19571.589226241573	8390.370963214104	31162.168366145663	8942.349069199405	15367.959430405564	16027.321743977427	24030.472932986613	8936.919795220787	6221.759061946796	25350.205667821676	10240.994347350319	16983.76954806078	7034.082656814196	19267.483783338008	21318.136226351133	12557.631029981607	14128.177048668613	8162.333800849217	12533.91158076084	28125.079329609223	13171.48600322562	16237.5066931212	12436.773453987293	6984.626696130379	23786.704225893453	11341.72637847078	23318.6865475768	11096.783120939039
9212.47631434759	11344.1901590344	19035.954902913898	7951.19365529599	29716.590385114225	8653.372261386714	14788.360173357514	14927.704763658703	21891.083878082147	8581.343196536052	5744.209622609491	24514.444724418805	9568.705310242549	16184.857234102798	6685.059748640228	16267.623898023923	20394.083086426494	11888.654621397896	13296.308774119932	7698.852814770353	12187.268503823587	25882.622502089955	12593.740183685908	15244.13334501049	11722.1949370178	6526.011395751093	23225.77554228025	10657.559024607643	22283.119602967614	9986.873877865039
8731.3183661118	10856.599598535831	18481.434112541832	7625.21672253036	26934.74455943292	8354.900687080932	14215.436148985911	14127.798409821777	21223.959626302592	8038.891247122727	5674.422085916562	22969.560333040645	9086.177642590563	15580.817619899553	6523.945553143595	14481.911219010519	18969.988716466516	11365.866035042924	11749.12952289226	7135.108462043633	10813.43529167915	23649.253975624873	11554.33374144572	14674.384668068053	11320.837484031512	6125.048128765956	21525.604702769382	10461.179694749577	21564.687014474817	8572.988192322866
8316.99058638239	9526.581715606057	17961.418599075438	7372.889912021675	25742.586764571977	7972.098252438604	13298.014764706259	13478.532003691078	19548.588534605053	7765.785985224618	5537.62445803753	22176.07183606573	8764.300305421073	14830.781184142674	6267.302630276316	13615.288823350415	18229.857796744094	10849.51334210648	11280.632125176857	6930.831859945974	10480.597690431749	21874.68941831508	10569.196762491765	14043.70370392662	10948.398438136035	5946.781753295624	20964.46368519573	9912.153325635249	20947.052039158156	8404.236277079535
7940.682722240853	9032.831243901881	17061.53253178829	6867.840521383551	24555.69826525566	7802.000788698141	12437.759385130235	12248.80715635825	19278.584424614386	7155.853370970502	5393.957979584029	20524.84814319077	7829.798126968521	14075.16786346025	6051.844410284173	12966.501616622247	16563.872258521536	10503.286361338303	10784.383366128386	6732.580974451989	9828.811033412043	20986.91386636679	10041.026368778035	13730.46569575481	10434.410308661525	5752.428908700853	20095.2136177807	9311.531467508146	19197.41933810819	8095.49861702316
7690.748994853628	8731.831782837398	16308.463864735546	6079.322954979943	23286.658241617533	6877.5108892849385	11789.620288634418	10205.697632911	18543.92186532259	6757.423871517445	5229.594694505443	18781.61356451477	7478.686399229501	13436.413905683954	5819.868453831859	12197.504370484234	15958.357918826505	10266.882923554362	9888.135486862593	6296.797449077113	9379.956977164675	20071.69571472321	9481.444361021793	13328.203045110065	9290.074031927184	5509.702509179917	19194.7848444243	8961.233386564807	18798.435055827755	7850.809144970025
7410.695489356648	8446.209024587439	15462.505784823015	5911.0859549259785	22745.372268057672	6621.812508376543	11316.836431481961	9974.665826767035	17842.534438463164	6563.70275720203	5046.0330616655265	18520.045627529966	6691.664855942496	12823.613795376488	5648.067774232058	11658.407089407445	15264.590196444238	9281.775347928262	9457.86625138016	6160.02068732059	9221.08036706898	18722.665727757216	9084.510198812939	12960.741459644873	8882.697759595041	5411.7359595115995	17215.319394347873	8681.189136135068	17964.953518312308	7638.851841081189
7074.3322346208715	7998.882643450114	13993.949818648065	5704.639964849393	21863.19579997165	6345.1855333850945	10670.538989927672	9590.17800697638	16553.334374357626	6393.020528466999	4861.81437403909	17217.463166555735	6400.093490885577	12093.755996846225	5516.604431901831	11354.825375464548	14838.82335866504	9012.394026387605	8658.307398828947	6015.879837254344	8748.572745654485	17063.003093409738	7929.481838105023	12317.727586728972	8357.93970419724	5234.804615484285	16657.304492611496	8326.236168587007	17522.605710943633	7359.883344184573
6779.530285315459	7447.207468461593	12976.997978565285	5453.2678564075595	21098.408063919007	6099.41464001503	10292.756398495923	8981.802479426538	15452.396394751508	6157.7182385742535	4666.517384859204	16012.159393197104	6238.043494327565	11547.405268734161	5296.97556697964	10576.600691889673	13928.344321960865	8709.32408417161	8345.594828308289	5604.60011195092	7924.818519093247	14952.549316733013	6941.297928418248	11916.820836663857	7930.670125376269	5134.184977122358	15220.905626774409	7938.0666159496195	16545.00875649598	7194.464806753668
6360.140282121642	7023.20652283758	12598.97651989013	5355.348177886144	19828.703088577466	5946.8274830516075	9723.221855355492	8446.941639011227	14860.053234068606	5880.640792111107	4580.0694774132535	15602.526745186633	6077.395075153083	10841.176816515137	5047.817731431905	9588.100005639126	13155.703438009106	8195.859442263358	7626.143043281045	5497.581041699288	7545.725104838209	13193.284014087205	6756.24233805593	11295.521528625832	7692.588115607335	4423.779934600234	14441.797430445833	7615.078024399386	15525.852331325092	6899.6117957493125
5981.823198255686	6703.4684780359285	11914.083106290613	5131.598241466791	18080.498984953665	5681.744689022865	9195.33425396268	7743.523513635894	14506.310905249635	5648.910648642808	4499.03118489455	13062.39121810618	5782.614779602271	10232.009103885035	4943.459615948335	9299.331728000881	12619.569657546908	7032.4274383665825	6928.074220885645	5359.7033253511145	7238.717313210992	11802.782056891418	6628.1212623505035	10830.808407539325	6816.953655773685	4238.067406766126	13740.176796035867	7410.1377815236065	14711.584823449446	6661.991418438232
5828.570944397104	6216.143914594972	11421.256178533607	4843.558027004838	15814.391478914205	5522.737175051482	8585.288760956806	7303.764782229891	13198.307456235429	5300.097692209569	4363.844240128121	12145.44298941491	5576.3855991357095	9740.948995562272	4871.974481500409	8879.595163517211	12004.473067212768	6700.927951143176	6759.5225889332305	5210.79990681548	7119.790566008729	10771.245179668811	6228.831137206905	10402.002611209453	6515.81499297339	4161.925509820247	13119.66927151267	7181.0372010665515	14000.065120926622	6176.5590894744655
5546.003129996745	6119.971653122944	10170.273272432867	4592.044635415912	14240.39469499334	5035.411763148674	8408.825293005893	6799.365241692286	12977.65495327312	5081.8640144172205	4263.998135788455	11640.737331110804	5156.579250705279	8997.803049877515	4732.563781430579	8197.55913243125	11652.14927039065	6395.983904146496	6430.316752331629	5092.675420412272	6889.697721215212	9481.526503059806	5996.438981097088	9854.18610131022	6194.131889916796	4138.1072486072935	12106.981401001305	6774.560783134443	13061.67810675111	6007.646076865529
5375.621588814234	5857.577799714163	9615.646815823795	4448.873404709098	13324.671393556862	4740.4735548643785	7483.965825717715	6592.507056815273	11910.781231711786	4828.658328268609	4184.833251741593	11321.8225630867	4960.575909251409	8414.09085040821	4615.169350213908	7770.40905154633	11037.685184494676	6228.826893847329	6274.170293137862	4945.0512251492455	6694.7630607001465	9042.313695362396	5826.619733844893	9272.065492226346	6116.521845254769	4079.529053698717	11568.758593119052	6566.532803686868	11838.75363395752	5708.509458780314
5192.384397095691	5614.916526400784	9238.515270444528	4389.912189416027	12848.057403980378	4584.293394534381	7084.438814980644	6356.333800835447	11485.58187817831	4582.703305756943	4128.472554885218	10503.051562386294	4811.008300577307	7882.033738957659	4423.318619420115	7387.993125348026	10437.979067422892	6047.053767222642	6166.85805605315	4738.47675687974	6359.8929350432945	8561.895768639786	5688.393407541576	8803.98501318539	5592.77232476838	3984.177024624625	10958.124464476175	6361.758901693601	11305.14152945251	5591.413198175749
4971.509020192929	5448.8442231779345	8759.025839128268	4316.859300114083	11188.790278345872	4422.207012029498	6713.983768970129	5982.511434238615	10885.131014242452	4462.197656734355	4065.459744997343	10025.527309914078	4675.877156491004	7520.2672886743585	4383.888549770421	6749.225980405282	9839.36554450353	5798.274106836354	5986.001118599094	4682.974945443639	6133.937539784786	8207.620266734835	5547.682636642276	8554.009857267432	5415.44986307516	3966.0718231795745	10437.99302040814	5127.104932152301	10910.417752138255	5338.404564694125
4751.0874023030165	5301.601557734377	8558.568736365156	4267.718035854625	9540.172021693383	4327.245536134892	6360.523762886442	5684.434416657215	10157.415648976228	4388.929917574471	4033.1045717808624	8839.144045195291	4548.904896211123	7035.322636093892	4283.288883874399	6422.248869533922	9273.54957702996	5478.944868849184	5785.2757145693195	4540.8901582925355	5968.394434757338	7990.614980354658	5019.520484714714	8083.202125941115	5325.452831356573	3776.722730049234	10014.728913884519	4981.923568941237	10508.300574784083	5213.38958390045
4626.035977292222	5225.177568766282	8237.132509589675	4175.212707897848	8892.259064185953	4199.784108214424	5900.655932362344	5472.697344287848	9867.217820041966	4330.396911023525	3910.0744496447096	8010.437482237641	4396.4574267885155	6074.83844427522	4211.1114409223355	5997.311025337858	8476.714825469902	5249.397516199036	5573.423994872883	4390.0078416340075	5750.668184020812	7682.298712355556	4897.6508852413845	7661.042622908153	5240.653326555339	3643.4359997435117	9503.52244147599	4940.603871744894	10035.232525802494	5104.838668213031
4447.4422495566305	5027.332840415069	7983.70336007049	4107.730781211569	8461.66037063617	4161.447465118954	5424.14296662218	5265.4275259589085	9214.725109302402	4171.489200921149	3882.3011847253733	7620.253935677591	4330.232284129617	5841.9308498037535	4144.489356131513	5687.601672636532	8019.079205889377	5050.160801268856	5339.6973544463	4361.556189618242	5567.533300145864	6981.935093640359	4611.52875207575	6945.241015683017	5084.027695817734	3499.8267701810482	8695.42168691697	4844.188133713991	9409.437293303934	4791.366033333008
4254.279691242518	4885.963048203028	7665.196598229207	4003.866011376046	8066.749869383526	4128.201084629751	5248.606876542967	5089.954596734961	8847.442035074122	4039.297924212828	3798.6568639460756	7368.97931275271	4187.303269439322	5555.476492199388	4086.654179689268	5372.937010532163	7364.181901689855	4907.020475725387	5151.591423335192	4307.797991401152	5492.557301629842	6698.766322440791	4292.653980910049	6735.168629936487	4954.764897540406	3423.684650380046	8234.633396186053	4783.2468303287405	9061.509238988536	4727.819112077418
4092.0474161764755	4715.927854362709	7391.646083565189	3929.5974543879356	7899.269499084908	4059.0879595367987	5088.705695922436	4799.761303012453	8583.003166393242	3971.7717480218244	3753.990627441166	6269.335022206811	4032.007775097561	5384.047521181114	4002.120255229471	5172.897601770943	7059.18436090982	4780.017222020717	4997.56371913509	4194.818110436298	5022.80720467171	6462.641602044028	4099.775018992761	6003.8797680546795	4772.000706272285	3367.639511360936	7799.521864040162	4765.705818956281	8119.921840164375	4636.3014124800075
3939.7175775089518	4585.35015792118	7143.09391650982	3757.4574286222355	7431.276374429583	3997.1029611572185	4966.892136160752	4708.837593500963	7978.308615589522	3939.0458908523815	3703.85371529015	6064.9965514210235	3956.5810501883184	5091.30570033764	3968.8134618591057	4910.939009381003	6637.603891750883	4709.275081007903	4824.913033683462	4087.039173938175	4930.408596492208	5939.940534874769	4019.5429257148135	5302.075545958407	4630.101044594314	3326.6944327010315	6817.349024125652	4444.113978989664	7583.912494793961	4578.093659463913
3839.7337517331716	4415.623524591144	6628.089959136283	3667.412529768489	6931.261611877956	3899.8251963139655	4235.779453235409	4486.050077990816	7445.6761988877515	3885.622683259544	3640.3393733392695	5531.075887729665	3824.0328232406864	4955.032892824696	3875.521438345454	4692.376798113943	6199.66734005362	4524.368735458674	4658.020671608683	4019.517422382908	4761.610680932228	5762.502459967205	3964.6917198345236	5069.225189806621	4506.716158191828	3242.0547704431274	6480.556963129597	4388.914217662827	7300.104955629219	4335.368059534592
3778.5546697345108	4363.082228858449	6203.580945035258	3626.570283067707	6588.542729187577	3852.602157505139	3917.178762244049	4384.545920373563	7050.240439732314	3745.307543480812	3588.176857403576	5326.016426038303	3778.08831792252	4792.853871704525	3812.2344626314825	4561.226701487258	6040.213142082885	4435.7466586411865	4463.186519929459	3969.3997797554744	4690.461614714142	5547.556585229842	3891.1753316105082	4922.006780277342	4451.378543499079	3187.985143129587	6223.204976928201	4312.07208882327	6960.623204085025	4275.038416082873
3691.187647989417	4228.421412939515	5834.708958908339	3525.11833195489	6403.085749702459	3776.7547789465925	3876.4019017128085	4119.412658967517	6559.30619540741	3656.4308437901414	3566.139978626119	5052.800864052377	3713.704678109234	4656.7020596987095	3729.7208416078433	4432.502690365498	5631.889004640245	4328.483726595059	4278.642783648933	3934.583602927731	4588.919175224312	5320.853419665456	3811.2815373506537	4657.762238075695	4403.595795547768	3160.881129654456	5835.841469435654	4193.400157883731	6548.711065554248	4226.57115672007
3624.2047545218657	4174.284958694689	5640.336496120506	3449.222522623855	6032.383122798574	3706.4935386269185	3825.6949143517336	3884.1099376305433	6345.08349536809	3599.998248004191	3547.1400257696487	4904.481135465294	3651.2321959266965	4493.76397958701	3675.2315697383997	4294.6172054765275	5518.8860439573455	4230.889518090045	4168.775549733435	3899.3927703878435	4515.556751724158	5132.680366176583	3754.6990872629012	4337.025666613481	4331.99506604659	3133.3771007993814	5582.579864753114	4029.35131928995	6287.543894889535	4151.693155933652
3576.3012615990583	4095.9662647069454	5335.898833208055	3410.681178569681	5769.808306109429	3642.8997657305144	3694.0644410056098	3768.352251003627	6269.107873052695	3542.7764159966273	3513.8648232999994	4600.107336215001	3589.3743647438314	4338.753144409612	3629.9495947407586	4157.517832086019	5246.385820751708	3912.421254726828	4020.492761851242	3756.449362127679	4417.345472006514	4812.766334432716	3648.443968226995	4185.692740638833	4210.811681729952	3101.3632683884607	5440.754949606484	3985.9731061062944	5841.378103002798	4003.672180317141
3477.2618445587204	3978.1880221140045	5065.622742923946	3321.82764620078	5453.470068262777	3524.981444757589	3624.3613854075766	3655.6841174817087	6044.68196122562	3477.5021360723604	3487.5100252593875	4575.068257533621	3518.3895495725847	4138.433393973488	3596.5410640341024	3939.2932718268876	4964.045013213498	3835.43400870581	3809.6851943975016	3698.8473196498317	4375.219800682186	4706.632177433741	3594.2582966754844	3985.777122921175	4150.705995655559	3042.620001753825	5164.757679672874	3926.921035521813	5582.352953888848	3830.7751226574937
3351.288251650799	3864.857979919496	4975.63309114712	3254.8848901791835	5233.449316821641	3457.7350565280135	3562.514503029187	3591.739405320185	5822.88294506372	3447.4812626601597	3425.434492283651	4398.755144871528	3466.4074455996674	4058.186479405918	3547.7885258649676	3767.2162086034805	4580.215086009347	3743.5242236786653	3739.233704073514	3633.9419372923776	4325.514804302482	4544.713517584434	3543.465245579594	3894.916298626635	4111.005853414412	3000.5561326076277	4705.003624637429	3890.043761011087	5329.3726873241685	3799.5839600059667
3299.2794881118725	3788.9944143839857	4886.119505587565	3198.0173562732202	5139.173365704544	3371.9690552062902	3536.1196077518543	3329.548747648758	5527.319345427964	3354.240836354654	3402.968279837162	4180.657785063808	3437.6297225603403	3911.902105455291	3503.525553563295	3609.146582361335	4262.520582390846	3719.9960323514115	3659.526848943922	3560.2108037005746	4279.242201026068	4471.632086850919	3469.792038614817	3726.099074272542	4058.0030199140033	2951.3024736904167	4450.486032029388	3861.018507501024	4980.627295388449	3704.5631043730273
3224.3044673643053	3696.616830538467	4669.94292127603	3174.8125976774345	4950.139367310143	3280.2290036241584	3490.648868030865	3193.7130787654633	5287.676828310065	3337.88093343531	3392.9445294798697	4017.0378623167926	3392.96670363155	3824.119104208865	3454.8274244033146	3523.3203331789264	4166.675465872965	3638.1500751394024	3602.445699818267	3506.227961117896	4204.259372269675	4393.550495715116	3394.852918412709	3608.364783678826	4021.1994621825843	2901.8111205210303	4235.735193853851	3834.938029072574	4837.881942066871	3648.3595505464523
3184.5870627852814	3628.79383461728	4465.4578810985495	3145.9683788712264	4768.249857124612	3243.1709011113016	3406.4713425564155	3088.498988353422	5127.98946555699	3310.2779895679405	3381.4515522423	3804.3740456329842	3342.5694561455634	3735.3707497376126	3400.061036559941	3481.0334691952003	3920.94062830536	3568.898494795537	3530.8346277133433	3489.2477895101824	4143.826335423638	4354.335258637449	3342.628973550457	3577.306879313908	3970.2424792548054	2884.554372869578	4115.778519587362	3811.007062314744	4599.179450703689	3571.0066686253613
3159.2043211192668	3572.3414241271903	4268.023140746198	3129.7388443902882	4688.579068381043	3208.7834968218676	3182.1299389586975	3041.6442751368822	4751.459770711845	3287.639661456069	3348.3474203312367	3680.1675427835366	3301.947329123566	3650.7063268993134	3370.9768641012247	3409.99243499913	3588.2840224721235	3495.410761372571	3449.3328027256216	3428.9238548482745	4117.249357255892	4286.33267370556	3270.9001737795124	3522.2877085814507	3937.507258054671	2875.2307234041064	3984.8623162888734	3760.0871202830967	4329.8153921965495	3510.941628601149
3137.726856928446	3526.531920778757	4135.133316812355	3081.9161413454467	4315.284324413542	3180.5978860957603	3112.022474057653	2948.897743224938	4549.788133183889	3237.526817969538	3337.9441915094103	3608.5245483320277	3264.5580672073484	3570.426843890744	3312.5059502474132	3386.6284006993856	3411.83432725992	3436.552647456882	3378.5636995752034	3395.7766297555527	4080.2589996650336	4247.442822203596	3206.6848908419092	3374.5201281619593	3863.703024295097	2865.15245134345	3802.6147266960197	3745.2469945123844	4163.667547924904	3490.0540333578856
3121.545743524478	3506.877610728192	3941.3887123835802	3050.814636575904	4221.57345805676	3154.5050746735606	3080.7278147959696	2948.897743224938	4433.382388513983	3190.6901911517125	3319.9694745315032	3608.5245483320277	3193.5420077346034	3494.0917810109095	3276.6262638001854	3371.130156272192	3256.41578810992	3374.2890577377802	3329.287510811063	3371.9380814445703	4042.2090083949674	4134.783247540638	3178.6365250732297	3237.689627745948	3824.9134090385114	2809.9621465827845	3639.7326903826643	3733.8709726607203	3891.758595817717	3404.9553420143757
3083.368060234082	3428.3964406849677	3778.699263300253	2966.5684419170034	4058.904047460111	3099.7452840719334	3080.7278147959696	2948.897743224938	4198.291264752421	3107.7252023175797	3299.412265535093	3423.4240505323723	3142.258630635315	3427.521440907701	3246.2425538783436	3311.7559716869237	3168.294165270967	3284.812859529382	3278.771527000983	3354.724197253387	3905.4838823847012	4057.1949519240106	3129.1880671596978	3192.17008533133	3755.960442134801	2784.323626445999	3590.556122835882	3718.022301791215	3689.0779969595505	3388.009657419471
3045.8693603518004	3377.3185506699924	3677.3929554963634	2917.4260714739016	3899.4507556166295	3083.163854499843	3080.7278147959696	2942.1789294530136	4062.39752026866	3066.9873186185905	3287.621697953018	3296.862978409883	3037.962087543039	3362.927861401904	3204.9646658088786	3262.8956748138207	3153.723647067256	3229.466935356503	3193.9031322919113	3337.097624609136	3881.1999838154443	3969.9471938902743	3093.509943479525	3098.8795248911556	3667.126767677867	2767.2170076531274	3512.1305901567357	3691.193694864587	3619.6725009094766	3337.5938157778264
3028.476029880846	3323.9866477070645	3587.940761833169	2909.2762291525282	3818.6874459468227	3032.0121033648657	3056.907760795256	2942.1789294530136	3897.2066186239	3017.335856091794	3266.9419860082335	3278.049623041	3027.316887441222	3307.3464068432577	3178.814005127581	3169.244883463698	3061.2745760872967	3153.3526150712364	3167.382261595225	3310.9620570368916	3866.029879716704	3942.7151528290215	3069.4614191014634	3052.8082756804915	3598.9186476917166	2730.7453423211855	3421.547118836987	3658.0934126618376	3508.0658145256175	3292.6641693860447
3006.7436727791137	3280.278440964592	3530.8113563049383	2878.3896381074524	3643.6067458830075	3011.912616045941	3056.907760795256	2941.1588315780946	3725.0698323292568	2966.3476560946747	3253.907099635727	3088.9633429843016	2986.374065055446	3281.8475554957495	3154.237037911126	3073.6241742709512	3021.0339106211086	3050.6088451261676	3140.93512628981	3270.4667533099228	3834.0757339436054	3899.73040657138	3055.3109135669492	3040.8078889541503	3558.6931707877884	2716.312491373704	3341.7783102508224	3616.7386504820715	3401.3597819928755	3270.6980031815797
2971.140579004889	3262.8608743993627	3519.3734579195843	2845.367984175224	3435.380683004609	2977.642328022165	3048.8372119005235	2941.1588315780946	3644.039338225924	2941.703948134633	3227.3684949975395	2993.6990566257687	2928.0385792245006	3214.9603272763397	3137.825496889987	2954.214700194663	3021.0339106211086	3001.710857106657	3109.115216689894	3234.5534385481287	3801.448119692629	3856.1180432822166	3015.7130211976205	2951.136296904243	3523.446370138694	2682.6355894148355	3272.577415238885	3600.214093635266	3315.6402401334126	3232.773604060474
2922.5667689250604	3209.4725651722365	3428.0581059442948	2820.195000648715	3348.9641146568065	2963.729675804861	2967.731402883385	2941.1588315780946	3620.4979358494784	2920.549303260515	3217.344050622813	2991.8288577775347	2894.524404058238	3158.3933336160994	3119.9083062779496	2954.214700194663	2994.0005902013327	2960.6281492338776	3090.3558323685384	3215.063246452717	3762.7425765521184	3789.657349880839	2960.974478643037	2906.7178141305344	3502.8637890531786	2658.8488545525506	3143.495770011724	3589.9280043794843	3264.1643573603615	3199.2856461398214
2896.959114473489	3137.5981048054455	3344.04738693541	2782.0131584231176	3337.0011885261783	2903.006178810358	2926.7805510591133	2924.3933406489487	3601.7037864831636	2881.436800803197	3210.731117784356	2987.615428348958	2863.451815470951	3107.6324095976956	3100.5517994352513	2954.214700194663	2969.859528035853	2899.566855627088	3053.986012734287	3188.145014978336	3751.3948361923935	3709.9451997480264	2910.5188551301558	2906.7178141305344	3484.3277688356957	2644.111987448511	3086.466428000718	3546.667329423897	3236.2113627924305	3169.922672778136
2874.295144606664	3101.9061800617283	3224.1886482959717	2759.611162223968	3326.789665049909	2872.3645341796214	2875.092620157965	2924.2210961396977	3601.7037864831636	2856.7456693487784	3189.597064257961	2974.6999777651795	2828.539155517509	3066.240086139067	3084.4054809653717	2954.214700194663	2948.5697791426114	2848.053414158857	3028.7060635160597	3168.9486067992257	3738.049585674861	3666.7438644404165	2881.4668280783926	2906.7178141305344	3430.873935935225	2643.058684499863	3068.066775793309	3535.9435870264633	3232.1108433295244	3146.0404719995504
2840.3407549110225	3058.798922589416	3193.174822497781	2700.4372093022926	3277.938168504056	2851.6037164946642	2875.092620157965	2924.2210961396977	3601.7037864831636	2808.6178831046464	3173.548408306817	2851.1018967577957	2784.5548099658463	3026.874724122801	3036.2418393637527	2954.214700194663	2865.956935056275	2807.208874377713	2983.871053651138	3155.637925981022	3712.5724093452104	3608.02286538883	2840.3697355651348	2906.7178141305344	3402.7209415875586	2604.8852829725774	3002.196654391997	3515.8714217055303	3232.1108433295244	3123.6925994710436
2830.3354914903357	3014.782308451986	3069.002846094093	2676.176111306263	3188.6624035454147	2830.0440779660235	2861.1191710893163	2924.2210961396977	3554.365722342286	2764.1332769685473	3165.910791450301	2824.4174537069553	2728.429740206172	3010.09320464562	2992.1955232969317	2954.214700194663	2850.880016394668	2779.777518771202	2946.8942691450093	3087.3726251505204	3669.4126997745325	3573.8464610277706	2826.9335583277957	2881.5077845206615	3363.893447127786	2595.4821352316912	2992.8235188441317	3494.04187698213	3232.1108433295244	3095.3773583076245
2774.096172182308	2986.561694131855	2991.271414272678	2640.6476042486665	3072.0617327389	2809.3790608612594	2861.1191710893163	2924.2210961396977	3290.0508985517445	2745.3229561198104	3128.0881931546146	2759.777962463819	2718.1852848209123	2930.5061206132377	2973.1626031962724	2934.8526579474087	2850.880016394668	2747.8863105808887	2890.4815230010227	3058.0211239010396	3647.960925504666	3486.329763498693	2808.7772008590437	2870.632096103369	3338.573636580388	2585.1686745996803	2980.652012571189	3487.269045486344	3232.1108433295244	3080.039290196527
2742.6254477035322	2964.1192882312953	2982.1603549529964	2632.7608405267083	3049.5627191684257	2789.9462792534505	2861.1191710893163	2924.2210961396977	3242.2805122173386	2719.9594862645545	3090.484672179567	2759.777962463819	2666.1171240174044	2886.1542708705547	2937.451128735705	2796.3364282065286	2850.880016394668	2722.1407779363453	2869.291165604239	3045.468117512428	3596.8460804775195	3433.7994663239147	2791.261199269557	2854.802511226264	3266.5205846290955	2557.7552423943166	2869.0848979152033	3470.3433069775206	3232.1108433295244	3043.687416036896
2730.096904992524	2923.0456275844076	2982.1603549529964	2606.990642972693	2983.174307779016	2752.876576532596	2853.915073608442	2924.2210961396977	3150.3197018066357	2680.5730882286452	3062.9125465316083	2743.39012297927	2643.9068869061284	2841.6570579641534	2917.0405075183285	2796.3364282065286	2850.880016394668	2696.728036414394	2821.573315226106	3018.9873625447267	3552.7449915154734	3413.1867945573813	2774.0731288703073	2806.678820297069	3237.4227461866412	2543.6770436980387	2869.0848979152033	3452.219365922703	3222.1010512275	3024.711610157121
2713.927012327376	2887.777108563945	2982.1603549529964	2566.6457382346116	2953.1940091283373	2728.175211195155	2808.276715441122	2924.2210961396977	3092.1003639467963	2665.845491433385	3047.8311631006914	2704.2307190820998	2629.4401832051067	2810.9088784923233	2902.572051883918	2793.5824604984246	2768.6757386797467	2670.776981698913	2741.177607855085	2994.2271160183645	3514.471590324957	3391.37607807458	2734.898749737463	2783.597698029611	3217.412050479237	2535.3389715772028	2869.0848979152033	3429.5888041491917	3164.907350813245	2994.935598880803
2694.2359717991026	2870.4546757509715	2964.5806011565046	2550.7050209689137	2953.1940091283373	2713.783379991116	2808.276715441122	2865.794090330565	3031.026655356437	2629.0722975679537	3013.1064179378964	2686.6500300554158	2602.444817036445	2774.2223490713063	2876.8575036300717	2793.5824604984246	2768.6757386797467	2652.0952336931305	2721.797564150685	2958.5908359989885	3477.05953172676	3356.6722074547433	2697.132322249791	2783.597698029611	3152.8053803515304	2518.81157579578	2869.0848979152033	3400.4303867358976	3104.1617557798886	2972.7228603997787
2673.2645563753517	2850.226354111269	2939.0706489384847	2538.896310677017	2953.1940091283373	2671.2967855980387	2808.276715441122	2853.263887122437	2999.717699054533	2607.1718684611196	2995.3404563132694	2667.9106708442623	2594.1519168696823	2706.504037610741	2837.6561487105987	2793.5824604984246	2768.6757386797467	2627.6101045289097	2694.850875923892	2941.4426580516897	3441.9380893842454	3280.977370311119	2672.778152750151	2764.741225917358	3124.329785321889	2480.115972258223	2869.0848979152033	3379.3037879065805	3091.4559536550437	2955.377090659267
2639.9336875567265	2814.054466336126	2924.0660125109134	2516.9410169449816	2953.1940091283373	2667.9992748147674	2808.276715441122	2794.2635879153268	2913.863982562183	2580.0901720777956	2971.365937834048	2628.8826108037806	2570.970503450952	2678.0808151402407	2763.4208474308984	2763.6838795222407	2768.6757386797467	2603.1291965082073	2652.461202380459	2910.8507191236017	3423.50326573606	3250.5429843644965	2630.7098609633777	2764.741225917358	3088.457222352091	2459.938832218506	2869.0848979152033	3362.574306393858	3072.8075400527405	2929.8432930390227
2598.942434033079	2779.7423177962405	2726.5194187975344	2483.621558987068	2953.1940091283373	2646.1929113988294	2808.276715441122	2711.9874985962033	2913.863982562183	2529.152403003188	2946.3593129959445	2628.8826108037806	2552.6327076953116	2625.0147128386566	2737.508898824571	2732.411060959981	2759.651398331568	2582.0066252842794	2635.019130458192	2883.9385159130466	3410.0461754075077	3219.638438674663	2608.3484299440956	2764.741225917358	3038.6467301858174	2459.348666042064	2866.251510228524	3349.2921959540145	3063.1941610129466	2909.540815103597
2581.11996665504	2764.4827147631645	2726.5194187975344	2464.7832140675014	2912.4551225542878	2639.23247998558	2808.276715441122	2711.9874985962033	2905.4963382448072	2514.773390965169	2933.3951044957494	2628.8826108037806	2533.4496214511473	2587.047254786273	2675.010240567189	2710.0145466802346	2703.0760035589874	2569.0352732284096	2627.0786475262958	2870.0536100209533	3383.7878892209387	3201.1864401952434	2580.839164729531	2764.741225917358	3008.980626965823	2454.1562955212144	2779.1740697357063	3336.6642418980546	3039.823833961341	2886.1100077550086
2567.138490004222	2748.5080798773024	2726.5194187975344	2419.998149124356	2872.2859474392467	2619.19843795435	2808.276715441122	2711.9874985962033	2905.4963382448072	2508.588176985098	2906.390578869473	2627.6400771940735	2525.3170806820362	2541.3518797038623	2651.9405720238906	2710.0145466802346	2703.0760035589874	2543.0451269589066	2558.832275316103	2848.987206092248	3370.722633993467	3118.725718164379	2559.0854407997113	2764.741225917358	2962.8167113554796	2426.128086385493	2705.6343348395985	3293.2031985118438	2993.998345833141	2865.0108246366694
2561.287991584254	2716.2464423573497	2726.5194187975344	2417.49027336604	2872.2859474392467	2577.328034417605	2808.276715441122	2702.7981498341646	2904.7359884158955	2493.8666493362607	2882.946798575812	2604.95176117126	2518.4395131931133	2523.068973173891	2628.0179084164874	2710.0145466802346	2703.0760035589874	2514.2203851983286	2537.2491937771047	2828.2973640182167	3353.2737566166097	3103.8285584304144	2508.757985803544	2764.741225917358	2933.6874283621473	2411.62443728041	2705.6343348395985	3280.6279046481113	2993.998345833141	2846.5110640454654
2531.21950150986	2678.3364516540632	2726.5194187975344	2409.010302031483	2872.2859474392467	2563.305826113464	2808.276715441122	2702.7981498341646	2840.7783230797622	2473.0155501577974	2864.904891823489	2604.95176117126	2498.297181658546	2480.54739059	2595.0907846291184	2710.0145466802346	2697.750029544932	2486.5123688233716	2485.130932312386	2799.7048218505256	3336.846594145113	3092.451990420843	2480.1348915015487	2764.741225917358	2887.958022537913	2398.926929018459	2705.6343348395985	3267.2604619948734	2980.313641420918	2834.2178194497897
2506.8736942945384	2662.4937974587897	2726.5194187975344	2380.1741463394083	2872.2859474392467	2549.2465544130655	2808.276715441122	2662.9586930077	2815.011791406191	2467.185826475462	2837.731669269442	2604.95176117126	2486.094290687066	2444.924173302465	2587.289947117406	2710.0145466802346	2697.750029544932	2466.712080801739	2463.6251199254175	2782.9689466032114	3314.7744119134823	3066.295369480352	2469.7364803082755	2763.7444698534414	2854.253782968372	2398.926929018459	2705.6343348395985	3258.8773667215246	2943.8078299293597	2809.3766992057085
2493.209515728073	2650.7959487412254	2721.654806144431	2363.2341840444246	2872.2859474392467	2543.030735508711	2808.276715441122	2662.9586930077	2815.011791406191	2419.9687228088833	2818.2446910691788	2604.95176117126	2477.463325814148	2434.512883486519	2570.4082362643194	2710.0145466802346	2697.3521735280074	2451.817483350534	2450.2727273739065	2735.5411854723557	3299.3428694882473	3028.273346454348	2463.1490706167197	2748.6972299064955	2829.250734003115	2396.8714117087125	2705.6343348395985	3240.402576826649	2873.078988355279	2783.272435415674
2462.349454673383	2619.378044994931	2721.654806144431	2352.7006774779184	2861.3281348237574	2524.4808011307905	2808.276715441122	2660.6222679308075	2815.011791406191	2408.0933017896577	2807.660382767531	2604.95176117126	2461.6196490109096	2409.576730293034	2555.624315169203	2710.0145466802346	2648.410693240481	2448.689708896954	2450.2727273739065	2691.1594830026575	3284.419339801768	3010.052772513135	2446.7004125365183	2676.3775741032714	2766.993852385	2396.8714117087125	2705.6343348395985	3209.232370968063	2873.078988355279	2767.813351368348
2442.169231100734	2579.2464922816903	2640.5743094264867	2343.672184527738	2825.912014251342	2507.5085758679093	2808.276715441122	2641.471945191987	2815.011791406191	2398.4201777979033	2788.487988377226	2604.95176117126	2438.0636036144965	2402.2349871087276	2535.2401623079277	2710.0145466802346	2643.4761967198083	2432.5256351263106	2449.4994901450686	2665.7339745835548	3257.153590126376	2985.1210273530896	2434.6610088493185	2676.3775741032714	2748.527602004948	2382.5671273687913	2705.6343348395985	3180.9379415147505	2873.078988355279	2718.090645015318
2428.7102416972853	2559.815372819577	2640.5743094264867	2343.672184527738	2825.912014251342	2487.1512295617617	2808.276715441122	2574.458237627328	2814.4594028548026	2375.775758540906	2769.572928522758	2604.95176117126	2411.6807535430794	2375.3153154095835	2524.911871312944	2710.0145466802346	2643.4761967198083	2408.8543826642995	2449.4688869843435	2631.6035401677354	3242.041872922302	2971.577724974539	2423.595383647765	2676.3775741032714	2709.0861669754227	2363.6839298711398	2705.6343348395985	3158.0173209542354	2873.078988355279	2699.9260869300706
2420.581865872313	2536.979937315293	2640.5743094264867	2343.672184527738	2825.912014251342	2476.590092827439	2808.276715441122	2574.458237627328	2814.4594028548026	2355.618891851906	2738.598079560844	2604.95176117126	2387.3092838993175	2375.3153154095835	2509.7346243626203	2710.0145466802346	2643.4761967198083	2398.0890433566456	2447.1698056525697	2612.3973297797593	3224.042457806225	2948.7838757959603	2416.0945748120275	2676.3775741032714	2696.929238727792	2353.718616147328	2705.6343348395985	3139.9248428209903	2873.078988355279	2684.7434996543443
2412.954416494496	2524.7447140151417	2640.5743094264867	2343.672184527738	2825.912014251342	2453.3825229592585	2808.276715441122	2574.458237627328	2777.136131312199	2348.5591274833023	2720.4761573872224	2604.95176117126	2380.257113482759	2353.41162268	2498.391069689227	2710.0145466802346	2643.4761967198083	2387.4140480072797	2418.723043701817	2600.8715924763646	3214.038071029661	2933.858085475608	2389.601279138921	2676.3775741032714	2657.201535544401	2337.344843812299	2705.6343348395985	3127.764402691997	2858.5996205433025	2672.0354828969025
2399.722722936963	2511.6751851358094	2640.5743094264867	2324.061749221131	2825.912014251342	2444.433681082526	2808.276715441122	2574.458237627328	2777.136131312199	2333.5420244138895	2703.7897301632484	2604.95176117126	2349.31015104686	2344.525686975705	2490.00406097841	2710.0145466802346	2643.4761967198083	2378.439894172032	2396.361772051352	2572.401300832589	3198.3100849198663	2905.0970813226036	2375.7402925836655	2676.3775741032714	2629.4819100231666	2337.06645889581	2705.6343348395985	3108.7585667866124	2858.5996205433025	2657.894193815272
2393.6991910117995	2502.0132121524684	2640.5743094264867	2317.8207089412745	2825.912014251342	2435.0787514554154	2783.8377356594497	2574.458237627328	2771.7856801044595	2328.137279017609	2687.8010096276894	2604.95176117126	2333.869321964532	2344.525686975705	2469.724417752753	2710.0145466802346	2643.4761967198083	2376.32989475528	2387.9105128919928	2552.9414007437017	3179.35997188081	2859.7754107391793	2374.143525489446	2676.3775741032714	2614.770131999862	2326.8222153495985	2705.6343348395985	3099.3408480369144	2858.5996205433025	2635.036953160695
2375.8207682894085	2466.1108120071585	2640.5743094264867	2315.5439130521013	2825.912014251342	2435.0787514554154	2783.8377356594497	2574.458237627328	2706.1375763978663	2317.7273448289125	2665.1758633724908	2604.95176117126	2301.575174989325	2335.800948087199	2462.34241597928	2710.0145466802346	2643.4761967198083	2347.96058524663	2374.3640770201478	2510.4459198946815	3169.245462313866	2825.9545785925106	2357.7847296938317	2676.3775741032714	2599.4126485204174	2304.9903252700938	2705.6343348395985	3085.2937285397766	2858.5996205433025	2620.314381169267
2367.9337034176037	2444.4209976163006	2640.5743094264867	2315.5439130521013	2825.912014251342	2410.3839681879494	2783.8377356594497	2574.458237627328	2703.81835211242	2311.1400913334255	2651.204810416385	2604.95176117126	2268.4509714337028	2325.727362431441	2443.561184178313	2710.0145466802346	2643.4761967198083	2345.9890155839953	2374.3640770201478	2503.5422473174795	3152.888259378122	2777.3461398215236	2357.7800241393434	2676.3775741032714	2561.436318334155	2299.016384897609	2705.6343348395985	3068.185865142887	2858.5996205433025	2606.2391290163687
2358.7018027270324	2426.265155014171	2640.5743094264867	2315.5439130521013	2825.912014251342	2371.6037768491487	2765.6204165861905	2574.458237627328	2703.81835211242	2311.1400913334255	2635.7439834171582	2604.95176117126	2260.2997967672945	2325.727362431441	2422.1225186650945	2710.0145466802346	2643.4761967198083	2322.763850473392	2364.182890323121	2499.601440849608	3115.419666847528	2745.920859809429	2352.539655312935	2676.3775741032714	2554.5548205172913	2290.0079520095605	2705.6343348395985	3046.034193997767	2858.5996205433025	2591.3256630298847
2331.7340906123327	2418.8187536889595	2640.5743094264867	2305.3490329448246	2825.912014251342	2360.3597429036513	2764.9443131337694	2574.458237627328	2703.81835211242	2309.8387761223207	2608.3427330332347	2604.95176117126	2249.4406226151123	2319.9237515931986	2404.4968947222205	2710.0145466802346	2643.4761967198083	2322.763850473392	2348.3450439396984	2471.2199898306358	3066.856782606257	2731.253600861429	2335.3099000571965	2676.3775741032714	2547.734147176853	2290.0079520095605	2705.6343348395985	3030.0882310300212	2845.1093922216332	2582.446942042606
2324.2262985530056	2385.722171870979	2640.5743094264867	2300.993082097491	2825.912014251342	2359.757257563888	2747.111191852294	2574.458237627328	2703.81835211242	2289.7117007858164	2545.909722769543	2604.95176117126	2249.4406226151123	2317.686256601155	2382.7469260538114	2710.0145466802346	2643.4761967198083	2321.415533344568	2338.7351429745877	2443.202280639529	3054.7730968127435	2720.7244975687117	2335.3099000571965	2676.3775741032714	2508.8987767699023	2280.576675616657	2705.6343348395985	3009.866150707954	2845.1093922216332	2557.1237430136275
2316.4185791632362	2374.0325484809127	2640.5743094264867	2290.1621435268694	2825.912014251342	2356.3880210792613	2685.974452312247	2574.458237627328	2703.81835211242	2265.7327039578627	2522.8608475572805	2604.95176117126	2245.2278643263717	2317.686256601155	2359.053523976179	2710.0145466802346	2643.4761967198083	2315.2400005330514	2334.1369108165395	2420.0143945374803	3045.412808254192	2704.9498286854023	2306.4730924013434	2676.3775741032714	2483.447964714593	2257.8435564740826	2686.297420984644	2990.5486291940333	2822.8171727478275	2539.232455147892
2300.4153439816814	2353.927059416026	2640.5743094264867	2290.1621435268694	2825.912014251342	2347.988252289907	2685.974452312247	2574.458237627328	2703.81835211242	2260.415673873298	2475.7415662335966	2604.95176117126	2245.2278643263717	2284.2436601313593	2342.741341894568	2710.0145466802346	2643.4761967198083	2297.628441728352	2325.871140543691	2404.658496951661	3022.8746388961745	2688.0103516986137	2306.4730924013434	2676.3775741032714	2476.0119344507957	2255.2436731686207	2686.297420984644	2983.9335889350805	2822.8171727478275	2529.3941415500085
2295.7540592098167	2337.70597168103	2640.5743094264867	2284.3048817506224	2820.314941784727	2338.9304325689154	2685.974452312247	2574.458237627328	2703.81835211242	2260.415673873298	2462.165039016516	2604.95176117126	2245.2278643263717	2284.2436601313593	2326.258194810579	2710.0145466802346	2643.4761967198083	2288.1403218119276	2316.1722451542237	2394.132181519829	3004.29365302259	2663.5488567946286	2303.312432273985	2676.3775741032714	2458.6934242252282	2255.2436731686207	2686.297420984644	2958.4439109597693	2822.8171727478275	2515.409434000108
2292.3986863438085	2325.114069877287	2640.5743094264867	2277.194575531867	2820.2389363161524	2301.633541086306	2685.974452312247	2574.458237627328	2672.6359302468627	2250.184575684868	2451.505608488963	2604.95176117126	2245.2278643263717	2280.1685356576427	2321.01110955581	2710.0145466802346	2643.4761967198083	2288.1403218119276	2315.738713516599	2371.4306232258655	2989.5246558807585	2642.427386998521	2303.312432273985	2676.3775741032714	2434.5508606535222	2237.7932259617746	2686.297420984644	2943.483782001795	2822.8171727478275	2499.658453605085
2276.1723120598176	2317.4627273321858	2640.5743094264867	2277.194575531867	2820.2389363161524	2299.040996514911	2685.974452312247	2574.458237627328	2637.852641621417	2242.1961486349587	2410.0538290814334	2604.95176117126	2245.2278643263717	2275.3294879777936	2321.01110955581	2710.0145466802346	2643.4761967198083	2278.426069370107	2297.963348703099	2358.8369131366558	2979.480557045259	2607.17761586768	2298.935393301256	2676.3775741032714	2423.666329134711	2237.3102916240955	2686.297420984644	2921.7789216099363	2822.8171727478275	2472.7058815307087
2276.1723120598176	2313.1014237487802	2640.5743094264867	2270.5891299888654	2820.2389363161524	2299.040996514911	2685.974452312247	2574.458237627328	2637.852641621417	2242.1961486349587	2395.580404915043	2604.95176117126	2235.7528761154335	2270.7303371044873	2321.01110955581	2710.0145466802346	2643.4761967198083	2273.846775998939	2293.539699505039	2349.96769868943	2969.3453508056	2589.992475978939	2298.4317843713634	2676.3775741032714	2415.068370313353	2237.3102916240955	2686.297420984644	2887.619025202076	2822.8171727478275	2463.6571020593237
2261.436809454084	2300.331874987846	2640.5743094264867	2253.3063317398055	2820.2389363161524	2292.484927885152	2685.974452312247	2574.458237627328	2637.05320385259	2242.1961486349587	2378.3094087844697	2604.95176117126	2226.3957538016793	2265.3842912961063	2299.8860087672665	2710.0145466802346	2643.4761967198083	2271.182161610267	2275.4899081603085	2340.7480829044666	2940.986846880365	2554.867155424736	2292.863600980193	2676.3775741032714	2398.4685020804486	2221.9219081786036	2686.297420984644	2864.4414298583256	2822.8171727478275	2454.8318648380096
2261.436809454084	2299.384223951693	2640.5743094264867	2238.900792347419	2805.200507543708	2289.452739615774	2680.7439048230963	2571.6600817369617	2637.05320385259	2242.1961486349587	2375.7326531034923	2604.95176117126	2223.1973920830796	2256.0587389541324	2299.183092877289	2710.0145466802346	2643.4761967198083	2261.3923898861235	2271.34565454366	2337.538769066804	2924.787175160861	2527.950271195806	2288.1411097360356	2676.3775741032714	2391.255978392744	2221.9219081786036	2686.297420984644	2841.440417436046	2822.8171727478275	2437.706832077543
2257.0273235734635	2288.110898659036	2640.5743094264867	2233.250139837191	2790.785952346888	2280.072510758577	2679.7672181074513	2571.6600817369617	2637.05320385259	2240.7852010395704	2362.1088103822435	2604.95176117126	2216.446870372539	2254.961208089149	2291.531667592749	2710.0145466802346	2643.4761967198083	2261.3923898861235	2269.3775044099707	2325.9537525879723	2902.4197683325738	2508.6308536578963	2275.8741334494684	2676.3775741032714	2367.3841111307574	2221.9219081786036	2686.297420984644	2815.7087645448028	2822.8171727478275	2428.738107822705
2254.031954190631	2265.7673896393344	2640.5743094264867	2233.250139837191	2790.785952346888	2280.072510758577	2679.7672181074513	2569.1932711932163	2637.05320385259	2240.7852010395704	2340.7105203637134	2604.95176117126	2216.446870372539	2254.961208089149	2280.4557893756596	2710.0145466802346	2643.4761967198083	2253.631332426799	2269.3775044099707	2321.3991403173573	2891.595193211443	2488.855851038587	2275.8741334494684	2676.3775741032714	2339.7127030769498	2221.9219081786036	2686.297420984644	2765.915274816105	2822.8171727478275	2418.1427885819635
2252.9707149452115	2265.7673896393344	2640.5743094264867	2233.250139837191	2790.785952346888	2277.791265044908	2679.7672181074513	2569.1932711932163	2637.05320385259	2240.7852010395704	2340.7105203637134	2604.95176117126	2216.446870372539	2254.961208089149	2275.834394398893	2710.0145466802346	2643.4761967198083	2253.631332426799	2266.2305562695187	2319.1660524287254	2872.2652193035346	2456.2213093807936	2269.994667441377	2676.3775741032714	2328.1025764104616	2221.0744586700057	2686.297420984644	2736.1180558067063	2822.8171727478275	2408.452384417563
2245.1837491127617	2264.4041390346256	2640.5743094264867	2230.6500708869953	2790.785952346888	2273.1585966877005	2663.706733707323	2569.1932711932163	2637.05320385259	2240.7852010395704	2339.8915775585915	2604.95176117126	2214.5726664980893	2241.055327263839	2272.449477699489	2710.0145466802346	2643.4761967198083	2239.541321794133	2249.991696211339	2298.77888328834	2853.466771770024	2444.251887196505	2266.352537942119	2676.3775741032714	2311.1277760139265	2218.9787948489125	2686.297420984644	2721.2988966729085	2822.8171727478275	2399.378566040578
2235.1425665028055	2255.6138221957963	2640.5743094264867	2230.6500708869953	2790.785952346888	2266.33541554587	2663.706733707323	2569.1932711932163	2637.05320385259	2232.779285621553	2322.8155700320794	2604.95176117126	2205.4307826605027	2241.055327263839	2262.2101102211013	2710.0145466802346	2643.4761967198083	2230.9322676515008	2249.991696211339	2291.3385649075794	2844.9308900191	2432.4433822308847	2266.352537942119	2676.3775741032714	2297.5456035858706	2218.9787948489125	2686.297420984644	2684.794331560839	2822.8171727478275	2375.3851226711463
2235.1425665028055	2255.6138221957963	2640.5743094264867	2229.830115237507	2790.785952346888	2266.33541554587	2663.706733707323	2569.1932711932163	2637.05320385259	2232.779285621553	2318.6696860375337	2604.95176117126	2205.4307826605027	2233.397466577174	2253.7657731958557	2710.0145466802346	2643.4761967198083	2227.7340281637653	2246.8341157628824	2279.466048061263	2835.444572532146	2421.264163884751	2266.352537942119	2676.3775741032714	2287.5420172920253	2218.9787948489125	2686.297420984644	2654.63829743957	2822.8171727478275	2337.378134541384
2235.1425665028055	2237.0566128358355	2640.5743094264867	2229.830115237507	2790.785952346888	2266.33541554587	2663.706733707323	2569.1932711932163	2637.05320385259	2232.779285621553	2308.224250259562	2604.95176117126	2205.4307826605027	2228.9275042302042	2253.7657731958557	2710.0145466802346	2643.4761967198083	2213.7003184465802	2242.8299555709978	2279.466048061263	2809.647098916738	2415.7941966068324	2266.2450374911036	2676.3775741032714	2287.5420172920253	2206.0831236469617	2686.297420984644	2611.169185673113	2822.8171727478275	2313.5722458944783
2231.8138257927244	2229.067892361306	2640.5743094264867	2227.274913155293	2790.785952346888	2261.9436845089417	2648.6860887864364	2569.1932711932163	2637.05320385259	2232.779285621553	2303.3947684609807	2604.95176117126	2205.4307826605027	2228.9275042302042	2253.7657731958557	2710.0145466802346	2643.4761967198083	2213.7003184465802	2242.8299555709978	2264.236124433032	2772.3775587055316	2408.254715728857	2266.2450374911036	2676.3775741032714	2269.903109188807	2206.0831236469617	2686.297420984644	2591.4508998672763	2822.8171727478275	2287.0042038886577
2231.719259271405	2225.899306206978	2640.5743094264867	2227.274913155293	2790.785952346888	2256.942381323909	2648.6860887864364	2568.4310608298697	2627.711940066574	2232.779285621553	2298.205472472624	2604.95176117126	2205.4307826605027	2227.6219085213615	2243.469903839064	2710.0145466802346	2643.4761967198083	2208.8270982619406	2239.2707122294705	2256.1915873827666	2743.0807358834613	2379.139536406332	2266.2450374911036	2676.3775741032714	2269.903109188807	2206.0831236469617	2686.297420984644	2563.229329092179	2822.8171727478275	2275.762953428128
2231.719259271405	2225.899306206978	2640.5743094264867	2224.301444111953	2790.785952346888	2256.942381323909	2648.6860887864364	2568.4310608298697	2627.711940066574	2230.711533110336	2294.59224776258	2604.95176117126	2205.4307826605027	2219.28621195362	2230.5273088430313	2710.0145466802346	2643.4761967198083	2208.8270982619406	2239.150546408409	2252.155708158674	2692.589110732395	2353.50696279266	2265.342548440697	2676.3775741032714	2266.062548464803	2201.6446766972826	2686.297420984644	2548.289455637566	2822.8171727478275	2274.4392496202217
2231.719259271405	2224.953822159026	2640.5743094264867	2224.301444111953	2790.785952346888	2252.7229174012828	2648.6860887864364	2568.4310608298697	2612.87082616317	2230.711533110336	2289.351541714723	2604.95176117126	2205.4307826605027	2201.832420862675	2230.5273088430313	2710.0145466802346	2643.4761967198083	2208.8270982619406	2237.7381045375514	2252.155708158674	2663.2473967028623	2330.185970565165	2265.342548440697	2676.3775741032714	2263.892087180917	2201.6446766972826	2686.297420984644	2528.7336044622134	2822.8171727478275	2272.8288506058116
2231.719259271405	2223.1467424216517	2640.5743094264867	2224.301444111953	2790.785952346888	2245.3057331903306	2648.6860887864364	2568.4310608298697	2612.87082616317	2230.711533110336	2275.3633253552825	2604.95176117126	2199.312808919249	2197.781727440667	2225.3415334190213	2710.0145466802346	2643.4761967198083	2208.8270982619406	2230.798146724746	2252.155708158674	2616.8198102601255	2316.8574329115345	2265.3160748938662	2676.3775741032714	2259.4656338470636	2201.6446766972826	2686.297420984644	2517.560279508698	2822.8171727478275	2266.1053145624005
2226.750764041919	2223.1467424216517	2640.5743094264867	2222.5620429311593	2790.785952346888	2238.21083341874	2648.6860887864364	2568.4310608298697	2612.87082616317	2230.711533110336	2275.1441764704655	2604.95176117126	2197.1906669186815	2193.806568900955	2224.701098192482	2710.0145466802346	2643.4761967198083	2208.60274723088	2220.456688761329	2252.155708158674	2596.695725785923	2307.213650718795	2265.2940483756847	2676.3775741032714	2245.3113042262657	2201.6446766972826	2686.297420984644	2497.7639422577467	2822.8171727478275	2265.3791073975217
2215.7679683120173	2218.098015184301	2640.5743094264867	2221.2527943207915	2790.785952346888	2233.9563203509697	2648.6860887864364	2568.4310608298697	2612.87082616317	2230.711533110336	2264.4921641037386	2604.95176117126	2197.1906669186815	2193.806568900955	2224.701098192482	2707.1207895176713	2643.4761967198083	2208.60274723088	2220.456688761329	2232.719959007176	2582.476962919902	2301.148965787763	2255.2977625828967	2676.3775741032714	2236.471276300603	2201.6446766972826	2686.297420984644	2471.8944593949536	2822.8171727478275	2259.317176637555
2215.7679683120173	2218.098015184301	2640.5743094264867	2217.740924187704	2790.785952346888	2233.9563203509697	2648.6860887864364	2568.4310608298697	2612.87082616317	2230.711533110336	2258.4970292883386	2604.95176117126	2197.1906669186815	2192.006095544904	2224.701098192482	2707.1207895176713	2643.4761967198083	2206.458803659817	2215.5380083616046	2231.517453960249	2566.8363819706788	2293.6640477406486	2255.2977625828967	2676.3775741032714	2222.2261957255146	2201.6446766972826	2686.297420984644	2456.1398230863692	2822.8171727478275	2256.959614362675
2215.7679683120173	2218.098015184301	2640.5743094264867	2217.740924187704	2790.785952346888	2223.817758963979	2648.6860887864364	2552.6672190894437	2611.1268390951973	2230.711533110336	2253.460965602379	2604.95176117126	2195.0431512148602	2189.9314019975222	2222.4087952493064	2707.1207895176713	2643.4761967198083	2206.458803659817	2215.5380083616046	2231.4896934038916	2539.208750188781	2272.872316351889	2243.244341410427	2676.3775741032714	2222.2261957255146	2196.132026082102	2686.297420984644	2438.74006693599	2822.8171727478275	2255.5795164827
2215.7679683120173	2211.977875469306	2640.5743094264867	2216.540412884532	2790.785952346888	2223.817758963979	2648.6860887864364	2552.6672190894437	2611.1268390951973	2227.043376908242	2253.460965602379	2604.95176117126	2195.0431512148602	2189.9314019975222	2219.073962998159	2707.1207895176713	2628.766420575748	2206.458803659817	2215.5380083616046	2231.4896934038916	2526.475478489366	2268.180483037335	2230.8968486521303	2676.3775741032714	2221.096590510729	2196.132026082102	2686.297420984644	2423.7598549881827	2822.8171727478275	2255.5795164827
2215.7679683120173	2211.144093068129	2640.5743094264867	2216.540412884532	2790.785952346888	2218.63824385987	2648.6860887864364	2552.6672190894437	2611.1268390951973	2211.252470165178	2248.9992441787626	2604.95176117126	2184.1935359134477	2189.9314019975222	2218.1133873232293	2704.3997500933483	2628.766420575748	2201.4323848599097	2206.0666688757556	2221.156869304993	2508.544548248763	2268.180483037335	2224.4234096649056	2676.3775741032714	2221.096590510729	2191.8950025023264	2686.297420984644	2400.011029003105	2822.8171727478275	2255.5795164827
2210.704216380024	2211.144093068129	2640.5743094264867	2216.540412884532	2790.785952346888	2210.543687290125	2648.6860887864364	2552.6672190894437	2611.1268390951973	2211.252470165178	2238.1988705530944	2604.95176117126	2184.1935359134477	2189.9314019975222	2203.845211457558	2704.3997500933483	2628.766420575748	2195.1977581934952	2206.0666688757556	2213.7233730525622	2490.165120467248	2258.5628875065213	2224.4234096649056	2676.3775741032714	2210.7423335715916	2188.887492196937	2686.297420984644	2391.7373677996775	2822.8171727478275	2255.558539805433
2210.704216380024	2204.2834752004187	2640.5743094264867	2216.540412884532	2790.785952346888	2210.0648516563715	2648.6860887864364	2552.6672190894437	2611.1268390951973	2208.6007406311182	2232.132957764328	2604.95176117126	2184.1935359134477	2189.9314019975222	2203.845211457558	2704.3997500933483	2628.766420575748	2195.1977581934952	2206.0666688757556	2205.741632748834	2458.2310195380405	2252.250256377865	2224.4234096649056	2676.3775741032714	2210.7423335715916	2188.887492196937	2686.297420984644	2384.495842392795	2822.8171727478275	2249.0003495580013
2210.704216380024	2204.2834752004187	2640.5743094264867	2211.9056751818816	2790.785952346888	2210.0648516563715	2648.6860887864364	2552.6672190894437	2611.1268390951973	2203.434308921411	2217.681183836696	2604.95176117126	2184.1935359134477	2185.0043677000035	2203.2469463539733	2704.3997500933483	2628.766420575748	2195.1977581934952	2206.0666688757556	2198.764642293729	2424.731841671811	2252.250256377865	2208.5910276173745	2676.3775741032714	2210.7423335715916	2188.725241161642	2686.297420984644	2380.0346946788222	2822.8171727478275	2232.3361218489795
2200.150780695711	2204.2834752004187	2640.5743094264867	2205.6490630232333	2790.785952346888	2210.0648516563715	2648.6860887864364	2552.6672190894437	2611.1268390951973	2203.434308921411	2207.5926026715297	2604.95176117126	2184.1935359134477	2185.0043677000035	2196.244895490098	2704.3997500933483	2628.766420575748	2195.1977581934952	2200.865180581835	2198.764642293729	2408.0627456240313	2241.005524142617	2208.5910276173745	2676.3775741032714	2207.4176028311363	2188.725241161642	2686.297420984644	2376.9754902463333	2822.8171727478275	2227.5465839214185
2200.150780695711	2204.2834752004187	2640.5743094264867	2205.3770997298643	2790.785952346888	2207.6326277711064	2648.6860887864364	2552.6672190894437	2611.1268390951973	2203.434308921411	2207.5926026715297	2604.95176117126	2184.1935359134477	2185.0043677000035	2195.1955676253856	2704.3997500933483	2628.766420575748	2195.1977581934952	2196.049522857524	2191.377777416976	2398.8182435209565	2240.7944558793224	2203.511789414441	2676.3775741032714	2207.4176028311363	2188.725241161642	2686.297420984644	2357.6871238432473	2822.8171727478275	2227.5465839214185
2198.0466888267733	2204.2834752004187	2640.5743094264867	2205.3770997298643	2787.7114321885106	2200.9286283799174	2648.6860887864364	2552.6672190894437	2611.1268390951973	2203.434308921411	2206.535969855234	2604.95176117126	2184.1935359134477	2185.0043677000035	2191.922427019439	2704.3997500933483	2628.766420575748	2195.1977581934952	2192.4117453381728	2191.377777416976	2393.4875012308876	2240.7944558793224	2203.511789414441	2676.3775741032714	2195.763656176523	2188.725241161642	2686.297420984644	2354.70665829265	2822.8171727478275	2219.486321828512
2198.0466888267733	2200.9358884159983	2640.5743094264867	2200.8406241501425	2787.7114321885106	2200.9286283799174	2648.6860887864364	2552.6672190894437	2611.1268390951973	2203.434308921411	2200.1779210031823	2604.95176117126	2184.1935359134477	2185.0043677000035	2191.922427019439	2704.3997500933483	2628.766420575748	2195.1977581934952	2192.4117453381728	2191.377777416976	2381.182966825402	2238.269914631013	2203.511789414441	2676.3775741032714	2195.763656176523	2188.725241161642	2686.297420984644	2354.70665829265	2822.8171727478275	2218.204150646347
2198.0466888267733	2192.3849394090407	2640.5743094264867	2192.182473724192	2787.7114321885106	2200.9286283799174	2648.6860887864364	2552.6672190894437	2611.1268390951973	2203.434308921411	2200.1779210031823	2604.95176117126	2184.1935359134477	2185.0043677000035	2191.922427019439	2704.3997500933483	2628.766420575748	2189.374586650545	2192.4117453381728	2185.1660529604756	2376.3338573905226	2238.269914631013	2198.7016234293387	2676.3775741032714	2195.763656176523	2188.725241161642	2686.297420984644	2347.8446997739825	2822.8171727478275	2214.6093878984993
2193.5285466699347	2191.088685775334	2640.5743094264867	2192.182473724192	2787.7114321885106	2200.9286283799174	2648.6860887864364	2552.6672190894437	2611.1268390951973	2203.434308921411	2200.1779210031823	2604.95176117126	2184.1935359134477	2185.0043677000035	2191.922427019439	2704.3997500933483	2628.766420575748	2189.374586650545	2192.4117453381728	2185.1660529604756	2371.9243384857846	2220.5814167926214	2198.7016234293387	2676.3775741032714	2195.763656176523	2188.725241161642	2686.297420984644	2335.4980177194466	2822.8171727478275	2207.784771342551
2193.5285466699347	2183.254140497625	2640.5743094264867	2192.182473724192	2787.7114321885106	2197.8871180503925	2648.6860887864364	2552.6672190894437	2611.1268390951973	2203.434308921411	2200.1779210031823	2567.509672399557	2184.1935359134477	2185.0043677000035	2187.9081467012347	2704.3997500933483	2628.766420575748	2184.459508600423	2192.4117453381728	2185.1660529604756	2360.7323554488958	2220.5814167926214	2198.7016234293387	2676.3775741032714	2193.185530662019	2188.725241161642	2686.297420984644	2319.7006758248367	2822.8171727478275	2205.9176574069506
2193.5285466699347	2183.254140497625	2640.5743094264867	2192.182473724192	2787.7114321885106	2197.8871180503925	2648.6860887864364	2552.6672190894437	2611.1268390951973	2201.995695410488	2188.4236998072097	2567.509672399557	2181.2646989280056	2179.635163403935	2187.9081467012347	2704.3997500933483	2628.766420575748	2184.459508600423	2192.4117453381728	2185.1660529604756	2355.9226535882644	2220.5814167926214	2198.7016234293387	2676.3775741032714	2188.6756009797823	2188.725241161642	2686.297420984644	2313.319081535766	2822.8171727478275	2204.529223349799
2193.5285466699347	2183.254140497625	2640.5743094264867	2187.058043922416	2787.7114321885106	2197.8871180503925	2648.6860887864364	2552.6672190894437	2611.1268390951973	2200.330069225171	2188.4236998072097	2567.509672399557	2181.2646989280056	2179.635163403935	2187.9081467012347	2704.3997500933483	2620.3115572909	2181.8103334465873	2192.059466422424	2181.220810027752	2343.6312004661704	2217.975778205238	2197.6060010232877	2676.3775741032714	2188.6756009797823	2188.725241161642	2686.297420984644	2296.9570714574784	2822.8171727478275	2204.529223349799
2189.011610969283	2183.254140497625	2640.5743094264867	2174.398111626257	2787.7114321885106	2191.544356130344	2648.6860887864364	2552.6672190894437	2611.1268390951973	2195.733165486104	2188.4236998072097	2567.509672399557	2181.2646989280056	2179.635163403935	2187.9081467012347	2704.3997500933483	2620.3115572909	2172.026947017906	2182.3202584873184	2181.220810027752	2343.6312004661704	2215.428615124497	2197.6060010232877	2676.3775741032714	2188.6756009797823	2188.725241161642	2686.297420984644	2292.349705224352	2822.8171727478275	2189.1965670445875
2189.011610969283	2183.254140497625	2640.5743094264867	2174.398111626257	2787.7114321885106	2191.544356130344	2648.6860887864364	2552.6672190894437	2611.1268390951973	2195.733165486104	2188.4236998072097	2567.509672399557	2181.2646989280056	2179.635163403935	2187.9081467012347	2704.3997500933483	2620.3115572909	2172.026947017906	2182.3202584873184	2181.220810027752	2337.726311543067	2210.199442849875	2197.6060010232877	2676.3775741032714	2188.6756009797823	2188.725241161642	2686.297420984644	2275.823172042759	2822.8171727478275	2181.4358421587126
2189.011610969283	2183.254140497625	2640.5743094264867	2174.398111626257	2787.7114321885106	2191.544356130344	2648.6860887864364	2552.6672190894437	2611.1268390951973	2185.8981662670485	2188.4236998072097	2567.509672399557	2173.262902657758	2179.635163403935	2186.734140103541	2704.3997500933483	2620.3115572909	2172.026947017906	2182.3202584873184	2181.220810027752	2318.6501267057806	2210.199442849875	2196.156323331195	2676.3775741032714	2188.6756009797823	2185.3968067567093	2686.297420984644	2267.7458925422784	2822.8171727478275	2178.8995784627173
2189.011610969283	2183.254140497625	2640.5743094264867	2174.398111626257	2787.7114321885106	2191.544356130344	2648.6860887864364	2552.6672190894437	2611.1268390951973	2184.6245117972526	2188.4236998072097	2567.509672399557	2165.2066371705555	2179.635163403935	2186.734140103541	2704.3997500933483	2620.3115572909	2172.026947017906	2180.85004357051	2181.220810027752	2311.246006592032	2207.4800772292297	2190.889073914401	2676.3775741032714	2188.6756009797823	2184.28119436837	2686.297420984644	2257.4203217290224	2822.8171727478275	2178.8995784627173
2189.011610969283	2183.254140497625	2640.5743094264867	2174.398111626257	2774.3495426819463	2187.7621542583443	2648.6860887864364	2552.6672190894437	2611.1268390951973	2180.2751811808735	2188.4236998072097	2567.509672399557	2165.2066371705555	2179.635163403935	2182.8293506366012	2704.3997500933483	2620.3115572909	2170.04079165803	2180.85004357051	2181.220810027752	2306.474908746579	2200.7047308659785	2190.889073914401	2676.3775741032714	2187.6892883438313	2181.6537677429656	2686.297420984644	2237.838858059302	2822.8171727478275	2178.8995784627173
2183.4217641825167	2183.254140497625	2640.5743094264867	2174.398111626257	2774.3495426819463	2187.7621542583443	2648.6860887864364	2552.6672190894437	2611.1268390951973	2180.2751811808735	2179.6369108655567	2567.509672399557	2165.2066371705555	2165.5871549157473	2182.8293506366012	2704.3997500933483	2620.3115572909	2170.04079165803	2180.85004357051	2179.255036623892	2300.0683304831955	2199.277367457068	2189.764909147804	2676.3775741032714	2187.6892883438313	2181.6537677429656	2686.297420984644	2237.838858059302	2822.8171727478275	2178.8995784627173
2182.2489559930486	2183.254140497625	2640.5743094264867	2174.398111626257	2774.3495426819463	2182.706318199116	2648.6860887864364	2552.6672190894437	2611.1268390951973	2180.2751811808735	2177.2577759978412	2567.509672399557	2165.2066371705555	2161.4408545818924	2182.8293506366012	2704.3997500933483	2620.3115572909	2160.9956265721044	2180.85004357051	2179.255036623892	2290.507417096775	2199.277367457068	2189.764909147804	2676.3775741032714	2187.6892883438313	2181.0897306773277	2686.297420984644	2237.838858059302	2822.8171727478275	2178.8995784627173
2182.2489559930486	2183.254140497625	2640.5743094264867	2174.398111626257	2774.3495426819463	2182.706318199116	2648.6860887864364	2552.6672190894437	2611.1268390951973	2180.2751811808735	2177.2577759978412	2567.509672399557	2165.2066371705555	2161.4408545818924	2182.8293506366012	2704.3997500933483	2620.3115572909	2160.9956265721044	2179.549707194977	2179.255036623892	2286.231134466964	2195.83519240842	2184.942540592764	2676.3775741032714	2187.6892883438313	2180.0909777385923	2686.297420984644	2237.838858059302	2822.8171727478275	2178.8995784627173
2182.2489559930486	2183.254140497625	2640.5743094264867	2174.398111626257	2774.3495426819463	2182.706318199116	2648.6860887864364	2552.6672190894437	2611.1268390951973	2180.2751811808735	2177.2577759978412	2567.509672399557	2165.2066371705555	2161.4408545818924	2182.8293506366012	2704.3997500933483	2620.3115572909	2160.9956265721044	2179.549707194977	2179.255036623892	2281.6347489067607	2191.703547943543	2184.942540592764	2676.3775741032714	2187.6892883438313	2180.0909777385923	2686.297420984644	2232.7669305886734	2822.8171727478275	2166.168957722224
2182.2489559930486	2179.240316314085	2640.5743094264867	2174.398111626257	2774.3495426819463	2179.0935317415456	2648.6860887864364	2552.6672190894437	2611.1268390951973	2180.2751811808735	2177.2577759978412	2567.509672399557	2165.0772301855886	2161.4408545818924	2178.4840745586175	2704.3997500933483	2620.3115572909	2160.9956265721044	2179.549707194977	2179.255036623892	2281.6347489067607	2189.0284289847746	2176.451017555935	2676.3775741032714	2187.6892883438313	2180.0909777385923	2686.297420984644	2229.2925525222963	2822.8171727478275	2166.168957722224
2172.1285605691987	2177.6946150443773	2640.5743094264867	2174.398111626257	2774.3495426819463	2177.4225073445073	2648.6860887864364	2552.6672190894437	2611.1268390951973	2176.508722023728	2177.2577759978412	2567.509672399557	2165.0772301855886	2161.4408545818924	2176.1053089983666	2704.3997500933483	2620.3115572909	2160.9956265721044	2179.549707194977	2179.255036623892	2274.7327303468596	2186.703215795137	2173.9650155179334	2676.3775741032714	2187.6404287555215	2180.0909777385923	2686.297420984644	2223.7462148866744	2822.8171727478275	2160.328572694079
2172.1285605691987	2177.6946150443773	2640.5743094264867	2174.398111626257	2774.3495426819463	2177.4225073445073	2648.6860887864364	2552.6672190894437	2611.1268390951973	2176.508722023728	2177.2577759978412	2567.509672399557	2165.0772301855886	2161.4408545818924	2176.1053089983666	2704.3997500933483	2620.3115572909	2160.9956265721044	2178.6939290582595	2179.255036623892	2251.8514102327345	2186.703215795137	2173.9650155179334	2676.3775741032714	2187.6404287555215	2180.0909777385923	2686.297420984644	2221.899623163198	2822.8171727478275	2160.218006806337
2172.1285605691987	2177.6946150443773	2640.5743094264867	2169.1639061115525	2774.3495426819463	2177.4225073445073	2606.345875927289	2552.6672190894437	2611.1268390951973	2176.508722023728	2171.473917143105	2567.509672399557	2165.0772301855886	2161.4408545818924	2176.1053089983666	2704.3997500933483	2620.3115572909	2160.9956265721044	2178.6939290582595	2177.6283831529813	2249.5802443561893	2183.4835739535542	2173.9650155179334	2676.3775741032714	2187.6404287555215	2180.0909777385923	2686.297420984644	2216.6894355599397	2822.8171727478275	2160.218006806337
2172.1285605691987	2177.6946150443773	2640.5743094264867	2169.1639061115525	2774.3495426819463	2177.4225073445073	2606.345875927289	2552.6672190894437	2611.1268390951973	2176.508722023728	2171.473917143105	2567.509672399557	2165.0772301855886	2161.4408545818924	2175.8810987317693	2704.3997500933483	2620.3115572909	2160.9956265721044	2178.6939290582595	2177.6283831529813	2239.3960963373447	2183.4835739535542	2168.6690489632715	2676.3775741032714	2181.3597209970635	2180.0909777385923	2686.297420984644	2201.863999912626	2822.8171727478275	2160.218006806337
2172.1285605691987	2177.6946150443773	2634.094654625901	2168.153134235966	2774.3495426819463	2172.744092627717	2606.345875927289	2552.6672190894437	2611.1268390951973	2175.443835263114	2171.473917143105	2567.509672399557	2165.0772301855886	2161.4408545818924	2175.8810987317693	2704.3997500933483	2620.3115572909	2160.9956265721044	2178.6939290582595	2173.8143604116162	2228.60070919543	2183.4835739535542	2168.6690489632715	2676.3775741032714	2181.3597209970635	2180.0909777385923	2686.297420984644	2201.863999912626	2822.8171727478275	2160.218006806337
2169.7882045382207	2177.6946150443773	2634.094654625901	2168.153134235966	2774.3495426819463	2172.744092627717	2606.345875927289	2552.6672190894437	2611.1268390951973	2175.443835263114	2171.473917143105	2567.509672399557	2165.0772301855886	2161.4408545818924	2172.162720355982	2704.3997500933483	2620.3115572909	2160.9956265721044	2178.6939290582595	2173.8143604116162	2220.087927167099	2183.4835739535542	2167.6065415396306	2676.3775741032714	2181.3597209970635	2180.0909777385923	2686.297420984644	2199.9328600465783	2822.8171727478275	2160.218006806337
2169.7882045382207	2177.4529251603335	2596.152586213766	2162.204610665495	2774.3495426819463	2170.581779502989	2606.345875927289	2539.795660582292	2611.1268390951973	2175.443835263114	2171.473917143105	2567.509672399557	2164.3801627668213	2161.4408545818924	2172.162720355982	2695.3712580548904	2620.3115572909	2160.9956265721044	2178.6939290582595	2173.8143604116162	2210.8845995380793	2183.4835739535542	2166.976532995868	2676.3775741032714	2181.3597209970635	2180.0909777385923	2686.297420984644	2192.547473769685	2822.8171727478275	2160.218006806337
2168.0390235440473	2177.4529251603335	2596.152586213766	2162.204610665495	2774.3495426819463	2170.581779502989	2606.345875927289	2539.795660582292	2611.1268390951973	2175.443835263114	2171.473917143105	2567.509672399557	2164.256429564913	2161.4408545818924	2172.162720355982	2695.3712580548904	2620.3115572909	2160.9956265721044	2178.6939290582595	2173.8143604116162	2210.8845995380793	2183.4835739535542	2166.976532995868	2676.3775741032714	2174.3033710078757	2180.0909777385923	2686.297420984644	2192.547473769685	2822.8171727478275	2160.218006806337
2168.0390235440473	2176.760789114789	2596.152586213766	2162.204610665495	2774.3495426819463	2170.581779502989	2602.356588321083	2539.795660582292	2611.1268390951973	2175.443835263114	2171.473917143105	2567.509672399557	2164.256429564913	2161.4408545818924	2172.162720355982	2695.3712580548904	2620.3115572909	2160.9956265721044	2178.6939290582595	2173.8143604116162	2207.437749102816	2183.4835739535542	2166.976532995868	2676.3775741032714	2174.3033710078757	2180.0909777385923	2686.297420984644	2189.963992448061	2822.8171727478275	2160.218006806337
2168.0390235440473	2176.760789114789	2596.152586213766	2162.204610665495	2764.6422549339472	2170.581779502989	2602.356588321083	2539.795660582292	2605.1091428040886	2175.443835263114	2171.473917143105	2567.509672399557	2164.256429564913	2161.4408545818924	2172.162720355982	2695.3712580548904	2620.3115572909	2160.9956265721044	2178.6939290582595	2173.8143604116162	2203.4658552085602	2183.4835739535542	2166.976532995868	2676.3775741032714	2168.538689337639	2168.8046919282865	2686.297420984644	2186.8445205934213	2822.8171727478275	2160.218006806337
2168.0390235440473	2176.760789114789	2596.152586213766	2162.204610665495	2764.6422549339472	2170.581779502989	2602.356588321083	2539.795660582292	2605.1091428040886	2168.108432034659	2171.473917143105	2567.509672399557	2164.256429564913	2161.4408545818924	2172.162720355982	2695.3712580548904	2620.3115572909	2160.9956265721044	2178.6939290582595	2173.8143604116162	2199.805732926304	2183.4835739535542	2166.976532995868	2676.3775741032714	2168.538689337639	2168.8046919282865	2686.297420984644	2185.9192822076434	2822.8171727478275	2160.218006806337
2168.0390235440473	2176.760789114789	2596.152586213766	2162.204610665495	2764.6422549339472	2170.581779502989	2567.3849566896774	2539.795660582292	2605.1091428040886	2168.108432034659	2171.473917143105	2567.509672399557	2158.8955611871056	2161.4408545818924	2169.341198018681	2695.3712580548904	2620.3115572909	2160.9956265721044	2178.6939290582595	2173.6897142428315	2199.805732926304	2183.4835739535542	2166.976532995868	2676.3775741032714	2166.8207944739975	2168.8046919282865	2672.3737882226487	2185.9192822076434	2822.8171727478275	2160.218006806337
2168.0390235440473	2176.760789114789	2593.368391222073	2162.204610665495	2764.6422549339472	2170.581779502989	2567.3849566896774	2539.795660582292	2605.1091428040886	2168.108432034659	2171.473917143105	2567.509672399557	2158.8955611871056	2161.4408545818924	2169.341198018681	2695.3712580548904	2620.3115572909	2160.9956265721044	2178.6939290582595	2173.6897142428315	2188.773075483925	2183.233568568764	2166.976532995868	2676.3775741032714	2166.8207944739975	2168.4870414876345	2672.3737882226487	2185.9192822076434	2822.8171727478275	2160.218006806337
2168.0390235440473	2176.760789114789	2593.368391222073	2159.685112209374	2764.6422549339472	2170.581779502989	2567.3849566896774	2539.795660582292	2605.1091428040886	2168.108432034659	2171.473917143105	2567.509672399557	2158.8955611871056	2157.488692978248	2168.019283744123	2695.3712580548904	2620.3115572909	2160.9956265721044	2175.623559005847	2173.6897142428315	2187.6426304005445	2179.055962328	2166.976532995868	2676.3775741032714	2166.8207944739975	2168.4870414876345	2672.3737882226487	2184.4812295760203	2822.8171727478275	2160.218006806337
2168.0390235440473	2176.760789114789	2593.368391222073	2159.685112209374	2764.6422549339472	2170.581779502989	2567.3849566896774	2539.795660582292	2605.1091428040886	2168.108432034659	2171.473917143105	2567.509672399557	2158.8955611871056	2157.488692978248	2168.019283744123	2695.3712580548904	2620.3115572909	2160.9956265721044	2175.623559005847	2173.6897142428315	2187.6426304005445	2175.228638396499	2166.976532995868	2676.3775741032714	2166.8207944739975	2164.5687889905703	2672.3737882226487	2183.315616184767	2822.8171727478275	2160.218006806337
2168.0390235440473	2176.760789114789	2593.368391222073	2159.685112209374	2764.6422549339472	2167.129563589218	2567.3849566896774	2539.795660582292	2605.1091428040886	2168.108432034659	2169.1023732717345	2567.509672399557	2158.8955611871056	2157.488692978248	2166.9129543290405	2695.3712580548904	2620.3115572909	2160.9956265721044	2174.787372030045	2173.6897142428315	2187.6426304005445	2174.405109402692	2166.976532995868	2676.3775741032714	2166.8207944739975	2164.5687889905703	2672.3737882226487	2183.315616184767	2775.4551819850712	2160.218006806337
2168.0390235440473	2176.178815793882	2590.6362809892203	2159.685112209374	2764.6422549339472	2167.129563589218	2567.3849566896774	2539.795660582292	2605.1091428040886	2168.108432034659	2169.1023732717345	2567.509672399557	2158.8955611871056	2157.488692978248	2166.9129543290405	2695.3712580548904	2620.3115572909	2160.9956265721044	2172.1307086825354	2173.6897142428315	2187.6426304005445	2174.405109402692	2166.1670998276736	2676.3775741032714	2166.8207944739975	2164.5687889905703	2672.3737882226487	2173.0435651188222	2775.4551819850712	2160.218006806337
2168.0390235440473	2176.178815793882	2590.6362809892203	2159.685112209374	2764.6422549339472	2167.129563589218	2567.3849566896774	2539.795660582292	2605.1091428040886	2168.108432034659	2169.1023732717345	2567.509672399557	2152.956771473514	2156.239879147368	2162.6935708469528	2695.3712580548904	2620.3115572909	2160.9956265721044	2172.1307086825354	2173.6897142428315	2184.775944973312	2159.404050953713	2161.2579271289064	2676.3775741032714	2164.3471520014873	2163.5908454446135	2672.3737882226487	2168.4438559729533	2775.4551819850712	2158.390935556259
2168.0390235440473	2176.178815793882	2590.6362809892203	2154.665862414765	2764.6422549339472	2167.129563589218	2567.3849566896774	2539.795660582292	2605.1091428040886	2166.239267151736	2162.6309273937404	2567.509672399557	2152.956771473514	2156.239879147368	2162.6935708469528	2695.3712580548904	2616.2781416067446	2160.9956265721044	2172.1307086825354	2173.6897142428315	2184.775944973312	2159.404050953713	2161.2579271289064	2676.3775741032714	2163.649800622168	2163.5908454446135	2672.3737882226487	2168.4438559729533	2775.4551819850712	2158.390935556259
2168.0390235440473	2176.178815793882	2590.6362809892203	2154.665862414765	2764.6422549339472	2167.129563589218	2567.3849566896774	2539.2158681444334	2605.1091428040886	2166.239267151736	2159.9739364234324	2567.509672399557	2152.956771473514	2156.239879147368	2162.6935708469528	2695.3712580548904	2616.2781416067446	2160.9956265721044	2172.1307086825354	2173.6897142428315	2183.7762499214896	2159.404050953713	2161.2579271289064	2676.3775741032714	2163.649800622168	2163.5908454446135	2672.3737882226487	2162.3762057523727	2775.4551819850712	2158.390935556259
2168.0390235440473	2176.178815793882	2590.6362809892203	2154.665862414765	2764.6422549339472	2167.129563589218	2567.3849566896774	2539.2158681444334	2605.1091428040886	2166.239267151736	2159.9739364234324	2567.509672399557	2152.956771473514	2156.239879147368	2162.6935708469528	2695.3712580548904	2616.2781416067446	2160.9956265721044	2172.1307086825354	2169.906960543068	2183.7762499214896	2159.404050953713	2155.4739164391067	2676.3775741032714	2163.649800622168	2163.5908454446135	2672.3737882226487	2162.3762057523727	2775.4551819850712	2158.390935556259
2164.6314805851634	2174.9980988213165	2590.6362809892203	2154.665862414765	2764.6422549339472	2167.129563589218	2567.3849566896774	2539.2158681444334	2605.1091428040886	2166.239267151736	2159.9739364234324	2567.509672399557	2152.956771473514	2156.239879147368	2156.1572576963003	2695.3712580548904	2614.565867543375	2160.9956265721044	2168.2827081562386	2169.906960543068	2183.7762499214896	2150.0757703684117	2155.4739164391067	2676.3775741032714	2163.649800622168	2163.5908454446135	2672.3737882226487	2162.3762057523727	2775.4551819850712	2158.390935556259
2164.6314805851634	2174.9980988213165	2590.6362809892203	2154.665862414765	2764.6422549339472	2167.129563589218	2567.3849566896774	2539.2158681444334	2605.1091428040886	2166.239267151736	2159.9739364234324	2567.509672399557	2152.956771473514	2156.239879147368	2156.1572576963003	2695.3712580548904	2601.279625973868	2157.758937973062	2168.2827081562386	2169.906960543068	2183.7762499214896	2150.0757703684117	2155.4739164391067	2676.3775741032714	2163.649800622168	2163.5908454446135	2672.3737882226487	2160.528070927181	2775.4551819850712	2158.390935556259
2164.6314805851634	2174.9980988213165	2586.5692337240257	2154.665862414765	2764.6422549339472	2161.5424947777597	2567.3849566896774	2539.2158681444334	2582.912038391985	2166.2338669276664	2159.9739364234324	2567.509672399557	2152.956771473514	2156.239879147368	2156.1572576963003	2695.3712580548904	2578.3129416273887	2157.758937973062	2166.286262899577	2167.4393592447295	2179.6767649233716	2150.0757703684117	2155.4739164391067	2676.3775741032714	2163.649800622168	2163.5908454446135	2672.3737882226487	2160.528070927181	2775.4551819850712	2157.9028947497795
2164.6314805851634	2174.9980988213165	2583.40141886684	2154.665862414765	2764.6422549339472	2160.9553246666246	2567.3849566896774	2539.2158681444334	2582.912038391985	2166.2338669276664	2159.3550540293727	2567.509672399557	2152.956771473514	2156.239879147368	2156.1572576963003	2695.3712580548904	2563.7942916500087	2153.509607599557	2166.286262899577	2167.4393592447295	2178.2384274724236	2150.0757703684117	2155.4739164391067	2676.3775741032714	2163.649800622168	2163.5908454446135	2672.3737882226487	2160.528070927181	2775.4551819850712	2157.9028947497795
2155.281364092071	2170.1660583031057	2583.40141886684	2154.665862414765	2764.6422549339472	2160.9553246666246	2567.3849566896774	2527.103949410175	2582.912038391985	2161.049663412578	2159.3550540293727	2567.509672399557	2152.956771473514	2156.239879147368	2156.1572576963003	2695.3712580548904	2563.7942916500087	2152.856307696095	2166.286262899577	2167.4393592447295	2178.2384274724236	2150.0757703684117	2155.4739164391067	2676.3775741032714	2163.649800622168	2163.555935784018	2672.3737882226487	2160.4953871202656	2775.4551819850712	2157.9028947497795
2155.281364092071	2170.1660583031057	2583.40141886684	2154.665862414765	2764.6422549339472	2160.9553246666246	2567.3849566896774	2527.103949410175	2574.6854172489566	2158.6031241193086	2159.3550540293727	2567.509672399557	2152.956771473514	2156.239879147368	2156.1572576963003	2695.3712580548904	2563.7942916500087	2152.856307696095	2166.286262899577	2167.4393592447295	2177.2552433379906	2150.0757703684117	2155.4739164391067	2676.3775741032714	2163.649800622168	2156.2921368624184	2672.3737882226487	2160.4953871202656	2775.4551819850712	2154.746521489963
2155.281364092071	2161.6233840325594	2583.40141886684	2154.665862414765	2764.6422549339472	2160.9553246666246	2567.3849566896774	2527.103949410175	2574.6854172489566	2158.6031241193086	2156.939656537657	2567.509672399557	2150.6292645297276	2156.239879147368	2156.1572576963003	2695.3712580548904	2563.7942916500087	2152.856307696095	2166.286262899577	2167.4393592447295	2177.2552433379906	2150.0757703684117	2152.656419017907	2676.3775741032714	2163.649800622168	2156.2921368624184	2672.3737882226487	2160.4953871202656	2775.4551819850712	2154.746521489963
2155.281364092071	2161.145561458189	2583.40141886684	2154.665862414765	2764.6422549339472	2160.9553246666246	2567.3849566896774	2527.103949410175	2531.7616134366253	2156.122101025972	2156.939656537657	2567.509672399557	2150.6292645297276	2156.239879147368	2153.5392671049917	2695.3712580548904	2550.7680216248987	2152.856307696095	2166.286262899577	2166.097960828106	2177.2552433379906	2150.0757703684117	2152.656419017907	2676.3775741032714	2163.649800622168	2154.3110470098736	2672.3737882226487	2160.4953871202656	2775.4551819850712	2154.746521489963
2155.281364092071	2159.4599536188757	2583.40141886684	2154.665862414765	2764.6422549339472	2160.9553246666246	2567.3849566896774	2527.103949410175	2531.7616134366253	2156.122101025972	2155.1150411926933	2567.509672399557	2150.6292645297276	2156.239879147368	2153.5392671049917	2695.3712580548904	2550.7680216248987	2152.856307696095	2164.953708588191	2166.097960828106	2174.444745813607	2150.0757703684117	2148.9426817932776	2676.3775741032714	2163.649800622168	2154.3110470098736	2672.3737882226487	2160.4953871202656	2775.4551819850712	2151.0742125102825
2155.281364092071	2158.4553312968137	2583.40141886684	2154.665862414765	2764.6422549339472	2159.7760976259915	2567.3849566896774	2527.103949410175	2531.7616134366253	2156.122101025972	2155.1150411926933	2567.509672399557	2150.6292645297276	2153.9715099419473	2153.5392671049917	2695.3712580548904	2550.7680216248987	2152.856307696095	2161.5497076592173	2159.934379174841	2170.0637856967414	2150.0757703684117	2148.9426817932776	2673.224811952987	2163.48124381063	2154.3110470098736	2672.3737882226487	2160.4953871202656	2775.4551819850712	2151.0742125102825
2155.281364092071	2158.4553312968137	2583.40141886684	2154.665862414765	2764.6422549339472	2159.7760976259915	2567.3849566896774	2527.103949410175	2531.7616134366253	2156.01397933083	2155.1150411926933	2567.509672399557	2150.6292645297276	2153.9715099419473	2153.5392671049917	2695.3712580548904	2550.7680216248987	2152.856307696095	2161.5497076592173	2155.624939511532	2170.0637856967414	2150.0757703684117	2148.9426817932776	2673.224811952987	2163.48124381063	2154.3110470098736	2672.3737882226487	2160.4953871202656	2775.4551819850712	2151.0742125102825
2155.0588018293906	2158.4553312968137	2574.770412068911	2154.665862414765	2764.6422549339472	2159.7760976259915	2567.3849566896774	2527.103949410175	2531.7616134366253	2154.958723079376	2154.4868397954747	2567.509672399557	2150.6292645297276	2153.9715099419473	2153.4929536808804	2695.3712580548904	2550.7680216248987	2152.856307696095	2161.5497076592173	2155.624939511532	2170.0637856967414	2150.0757703684117	2148.9426817932776	2673.224811952987	2163.48124381063	2154.3110470098736	2672.3737882226487	2153.947176257581	2775.4551819850712	2151.0742125102825
2153.1905394519345	2154.7716053457993	2574.770412068911	2154.665862414765	2764.6422549339472	2159.7760976259915	2567.3849566896774	2527.103949410175	2531.7616134366253	2154.958723079376	2154.4868397954747	2567.509672399557	2150.6292645297276	2153.9715099419473	2153.4929536808804	2695.3712580548904	2550.7680216248987	2152.856307696095	2161.5497076592173	2155.624939511532	2170.0637856967414	2150.0757703684117	2148.9426817932776	2673.224811952987	2162.1081602211034	2154.3110470098736	2672.3737882226487	2153.947176257581	2775.4551819850712	2151.0742125102825
2153.1905394519345	2154.7716053457993	2574.770412068911	2154.2891317054005	2764.6422549339472	2159.7760976259915	2567.3849566896774	2527.103949410175	2531.7616134366253	2154.958723079376	2154.4868397954747	2567.509672399557	2150.6292645297276	2153.9715099419473	2153.4929536808804	2695.3712580548904	2550.7680216248987	2152.6848748403663	2161.5497076592173	2155.624939511532	2170.0637856967414	2150.0757703684117	2148.9426817932776	2673.224811952987	2161.1058140355885	2154.3110470098736	2672.3737882226487	2153.947176257581	2775.4551819850712	2151.0742125102825
2153.1905394519345	2154.7716053457993	2574.770412068911	2154.2891317054005	2764.6422549339472	2159.7760976259915	2567.3849566896774	2527.103949410175	2531.7616134366253	2154.958723079376	2154.4868397954747	2567.509672399557	2150.6292645297276	2153.9715099419473	2152.429148009115	2695.3712580548904	2550.7680216248987	2152.6848748403663	2161.5497076592173	2153.2516003327337	2169.929376791258	2150.0757703684117	2148.9426817932776	2673.224811952987	2153.8634639181982	2154.3110470098736	2672.3737882226487	2153.947176257581	2775.4551819850712	2151.0742125102825
2153.1905394519345	2154.7716053457993	2574.770412068911	2154.2891317054005	2764.6422549339472	2159.7760976259915	2567.3849566896774	2527.103949410175	2531.7616134366253	2151.087942445221	2152.7225435514897	2567.509672399557	2150.6292645297276	2150.5222439101153	2152.429148009115	2695.3712580548904	2550.7680216248987	2152.6848748403663	2161.5497076592173	2153.2516003327337	2169.929376791258	2150.0757703684117	2146.1733898607245	2673.224811952987	2153.8634639181982	2154.3110470098736	2672.3737882226487	2153.947176257581	2775.4551819850712	2151.0742125102825
2153.1905394519345	2154.7716053457993	2561.8270782594323	2154.2891317054005	2760.2745621542185	2159.7760976259915	2567.3849566896774	2527.103949410175	2531.7616134366253	2151.087942445221	2152.7225435514897	2567.509672399557	2150.6292645297276	2150.5222439101153	2152.429148009115	2695.3712580548904	2550.7680216248987	2152.6848748403663	2161.5497076592173	2153.2516003327337	2166.0151940341752	2150.0757703684117	2146.1733898607245	2673.224811952987	2153.8634639181982	2154.3110470098736	2672.3737882226487	2153.947176257581	2775.4551819850712	2151.0742125102825
2153.1905394519345	2154.7716053457993	2561.8270782594323	2154.2891317054005	2760.2745621542185	2159.7760976259915	2567.3849566896774	2527.103949410175	2531.7616134366253	2151.087942445221	2152.7225435514897	2567.509672399557	2150.6292645297276	2150.5222439101153	2152.429148009115	2695.3712580548904	2550.7680216248987	2152.6848748403663	2159.8450138197622	2153.2516003327337	2166.0151940341752	2150.0757703684117	2146.1733898607245	2673.224811952987	2153.8634639181982	2154.3110470098736	2672.3737882226487	2153.947176257581	2775.4551819850712	2151.0742125102825
2153.1905394519345	2154.7716053457993	2561.8270782594323	2154.2891317054005	2760.2745621542185	2159.7760976259915	2567.3849566896774	2527.103949410175	2531.7616134366253	2151.087942445221	2152.7225435514897	2567.509672399557	2150.6292645297276	2150.5222439101153	2152.429148009115	2695.3712580548904	2550.7680216248987	2152.6848748403663	2159.8450138197622	2153.2516003327337	2166.0151940341752	2150.0757703684117	2146.1733898607245	2673.224811952987	2153.8634639181982	2154.3110470098736	2672.3737882226487	2147.0388272124615	2775.4551819850712	2151.0742125102825
2153.1905394519345	2154.7716053457993	2561.8270782594323	2154.2891317054005	2760.2745621542185	2159.7760976259915	2557.180601938636	2527.103949410175	2531.7616134366253	2151.087942445221	2152.7225435514897	2567.509672399557	2150.6292645297276	2150.5222439101153	2152.384376031095	2695.3712580548904	2545.9247442414253	2152.6848748403663	2154.870706940905	2153.2516003327337	2165.9549190314874	2150.0757703684117	2146.1733898607245	2673.224811952987	2153.8634639181982	2154.3110470098736	2672.3737882226487	2147.0388272124615	2775.4551819850712	2150.136864805506
2153.1905394519345	2154.7716053457993	2542.9605377120524	2154.2891317054005	2760.2745621542185	2159.7760976259915	2557.180601938636	2527.103949410175	2531.7616134366253	2149.4410122977433	2152.7225435514897	2567.509672399557	2150.6292645297276	2150.5222439101153	2152.384376031095	2695.3712580548904	2545.9247442414253	2152.572773715238	2154.870706940905	2153.2516003327337	2158.77614071478	2150.0757703684117	2146.1733898607245	2673.224811952987	2153.8634639181982	2149.6971919572916	2672.3737882226487	2147.0388272124615	2775.4551819850712	2150.136864805506
2153.1905394519345	2154.7716053457993	2542.9605377120524	2154.2891317054005	2760.2745621542185	2153.4855976664057	2557.180601938636	2527.103949410175	2531.7616134366253	2149.4410122977433	2152.7225435514897	2567.509672399557	2150.6292645297276	2150.5222439101153	2147.010063196203	2695.3712580548904	2545.9247442414253	2150.033774202457	2154.870706940905	2151.535710526734	2158.77614071478	2150.0757703684117	2146.1733898607245	2673.224811952987	2153.8634639181982	2149.6971919572916	2672.3737882226487	2147.0388272124615	2775.4551819850712	2150.136864805506
2153.1905394519345	2154.7716053457993	2542.9605377120524	2153.2646240913896	2760.2745621542185	2152.6276989061316	2557.180601938636	2527.103949410175	2531.7616134366253	2149.4410122977433	2152.7225435514897	2567.509672399557	2150.6292645297276	2150.5222439101153	2147.010063196203	2695.3712580548904	2545.9247442414253	2150.033774202457	2154.870706940905	2147.9143111670223	2156.365806358848	2150.0757703684117	2146.1733898607245	2673.224811952987	2153.3916170079674	2149.6971919572916	2672.3737882226487	2147.0388272124615	2775.4551819850712	2150.136864805506
2148.0139690356673	2152.641342434063	2542.9605377120524	2153.2646240913896	2760.2745621542185	2152.6276989061316	2557.180601938636	2527.103949410175	2531.7616134366253	2149.4410122977433	2151.9009428726404	2567.509672399557	2150.6292645297276	2150.5222439101153	2143.723335342049	2695.3712580548904	2545.9247442414253	2150.033774202457	2152.8066641661217	2147.9143111670223	2156.365806358848	2150.0757703684117	2146.1733898607245	2673.224811952987	2153.3916170079674	2149.6971919572916	2672.3737882226487	2147.0388272124615	2775.4551819850712	2150.136864805506
2148.0139690356673	2150.8604324353228	2542.9605377120524	2143.6691765377204	2760.2745621542185	2152.6276989061316	2557.180601938636	2527.103949410175	2531.7616134366253	2149.4410122977433	2151.6935190539775	2567.509672399557	2150.6292645297276	2150.5222439101153	2143.723335342049	2695.3712580548904	2545.9247442414253	2150.033774202457	2152.8066641661217	2147.9143111670223	2156.365806358848	2148.041863114242	2146.1733898607245	2673.224811952987	2153.3916170079674	2148.9920407026507	2672.3737882226487	2147.0388272124615	2775.4551819850712	2149.795110334155
2148.0139690356673	2150.8604324353228	2542.9605377120524	2143.6691765377204	2760.2745621542185	2152.6276989061316	2557.180601938636	2527.103949410175	2531.7616134366253	2149.4410122977433	2151.6935190539775	2567.509672399557	2150.6292645297276	2150.5222439101153	2143.723335342049	2695.3712580548904	2545.9247442414253	2150.033774202457	2152.8066641661217	2147.9143111670223	2156.365806358848	2148.003573579416	2146.1733898607245	2673.224811952987	2153.3916170079674	2148.9920407026507	2672.3737882226487	2147.0388272124615	2775.4551819850712	2148.2152700151573
2148.0139690356673	2150.8604324353228	2542.9605377120524	2143.6691765377204	2760.2745621542185	2152.6276989061316	2557.180601938636	2527.103949410175	2531.7616134366253	2149.4410122977433	2149.1156091379275	2567.509672399557	2149.2980498055404	2150.512048181598	2134.857865093496	2695.3712580548904	2545.9247442414253	2150.033774202457	2152.8066641661217	2147.9143111670223	2156.365806358848	2148.003573579416	2146.1733898607245	2673.224811952987	2153.3916170079674	2148.9920407026507	2672.3737882226487	2147.0388272124615	2775.4551819850712	2148.2152700151573
2148.0139690356673	2150.8604324353228	2542.9605377120524	2143.6691765377204	2760.2745621542185	2150.9734426679393	2557.180601938636	2527.103949410175	2531.7616134366253	2144.75912647368	2149.1156091379275	2567.509672399557	2149.2980498055404	2149.898187715817	2134.857865093496	2695.3712580548904	2545.9247442414253	2150.033774202457	2150.6573447463534	2147.9143111670223	2156.365806358848	2143.6494228504152	2146.1733898607245	2673.224811952987	2153.3916170079674	2148.9920407026507	2672.3737882226487	2147.0388272124615	2775.4551819850712	2148.2152700151573
2148.0139690356673	2149.9720442325715	2542.9605377120524	2143.6691765377204	2760.2745621542185	2150.9734426679393	2557.180601938636	2527.103949410175	2531.7616134366253	2144.75912647368	2149.1156091379275	2567.509672399557	2149.2980498055404	2147.019754532976	2134.857865093496	2695.3712580548904	2545.9247442414253	2150.033774202457	2150.6573447463534	2147.9143111670223	2156.365806358848	2143.6494228504152	2146.1733898607245	2673.224811952987	2153.3916170079674	2148.9920407026507	2672.3737882226487	2147.0388272124615	2775.4551819850712	2148.2152700151573
2148.0139690356673	2149.9720442325715	2542.9605377120524	2143.6691765377204	2760.2745621542185	2150.9734426679393	2557.180601938636	2527.103949410175	2531.7616134366253	2144.75912647368	2149.1156091379275	2567.509672399557	2149.2980498055404	2147.019754532976	2134.857865093496	2695.3712580548904	2545.9247442414253	2150.033774202457	2150.6573447463534	2147.9143111670223	2156.365806358848	2143.6494228504152	2146.1733898607245	2673.224811952987	2153.3916170079674	2148.9920407026507	2672.3737882226487	2147.0388272124615	2775.4551819850712	2148.2152700151573
2148.0139690356673	2149.9720442325715	2542.9605377120524	2143.6691765377204	2760.2745621542185	2150.9734426679393	2557.180601938636	2527.103949410175	2531.7616134366253	2144.75912647368	2149.1156091379275	2567.509672399557	2149.2980498055404	2147.019754532976	2134.857865093496	2695.3712580548904	2545.9247442414253	2150.033774202457	2150.6573447463534	2147.9143111670223	2156.365806358848	2143.6494228504152	2146.1733898607245	2673.224811952987	2153.3916170079674	2148.9920407026507	2672.3737882226487	2147.0388272124615	2775.4551819850712	2148.2152700151573
2147.5235207612773	2149.9720442325715	2542.9605377120524	2143.6691765377204	2760.2745621542185	2150.9734426679393	2557.180601938636	2527.103949410175	2531.7616134366253	2144.75912647368	2149.1156091379275	2567.509672399557	2149.2980498055404	2144.4083448919782	2134.857865093496	2695.3712580548904	2545.9247442414253	2150.033774202457	2150.6573447463534	2147.9143111670223	2153.6229789183467	2143.6494228504152	2146.1733898607245	2673.224811952987	2153.3916170079674	2148.9920407026507	2672.3737882226487	2147.0388272124615	2775.4551819850712	2148.2152700151573
2147.5235207612773	2149.9720442325715	2542.9605377120524	2143.6691765377204	2760.2745621542185	2150.9734426679393	2557.180601938636	2527.103949410175	2531.7616134366253	2144.75912647368	2149.1156091379275	2567.509672399557	2145.957049740472	2136.463467805101	2134.857865093496	2695.3712580548904	2545.9247442414253	2150.033774202457	2150.6573447463534	2147.9143111670223	2153.6229789183467	2143.6494228504152	2146.1733898607245	2673.224811952987	2153.3916170079674	2148.3512566798304	2672.3737882226487	2147.0388272124615	2775.4551819850712	2148.2152700151573
2147.5235207612773	2149.9720442325715	2542.9605377120524	2143.6691765377204	2760.2745621542185	2150.9734426679393	2557.180601938636	2527.103949410175	2531.7616134366253	2144.75912647368	2149.1156091379275	2567.509672399557	2143.032301469089	2136.463467805101	2134.857865093496	2695.3712580548904	2545.9247442414253	2147.2429125022886	2150.6573447463534	2147.9143111670223	2153.6229789183467	2143.6494228504152	2146.1733898607245	2673.224811952987	2153.3916170079674	2148.3512566798304	2672.3737882226487	2144.8587115843347	2775.4551819850712	2148.2152700151573
2146.5183237934407	2149.9720442325715	2542.9605377120524	2143.6691765377204	2760.2745621542185	2150.9734426679393	2557.180601938636	2527.103949410175	2531.7616134366253	2140.766923496805	2149.1156091379275	2567.509672399557	2143.032301469089	2136.463467805101	2134.857865093496	2695.3712580548904	2545.9247442414253	2147.2429125022886	2150.6573447463534	2147.9143111670223	2153.304702895371	2143.6494228504152	2146.1733898607245	2637.5199629293093	2153.3916170079674	2148.3512566798304	2672.3737882226487	2144.8587115843347	2775.4551819850712	2148.2152700151573
2143.6913124433213	2149.9720442325715	2542.9605377120524	2143.6691765377204	2760.2745621542185	2146.0105450557494	2557.180601938636	2527.103949410175	2531.7616134366253	2140.766923496805	2149.1156091379275	2567.509672399557	2143.032301469089	2136.463467805101	2134.857865093496	2695.3712580548904	2545.9247442414253	2147.2429125022886	2150.372442696923	2147.9143111670223	2153.304702895371	2143.6494228504152	2146.1733898607245	2637.5199629293093	2153.3916170079674	2148.3512566798304	2672.3737882226487	2144.8587115843347	2775.4551819850712	2148.2152700151573
2143.6913124433213	2149.9720442325715	2542.9605377120524	2143.6691765377204	2760.2745621542185	2146.0105450557494	2557.180601938636	2527.103949410175	2531.7616134366253	2140.766923496805	2147.06751185979	2567.509672399557	2143.032301469089	2136.463467805101	2134.857865093496	2695.3712580548904	2545.9247442414253	2146.90032527024	2150.372442696923	2147.9143111670223	2153.1204085608015	2143.6494228504152	2146.1733898607245	2637.5199629293093	2153.3916170079674	2148.3512566798304	2672.3737882226487	2144.8587115843347	2775.4551819850712	2147.7885464172978
2143.6913124433213	2149.9720442325715	2542.9605377120524	2143.6691765377204	2760.2745621542185	2146.0105450557494	2553.4448904770466	2527.103949410175	2531.7616134366253	2140.766923496805	2141.4936540949984	2567.509672399557	2143.032301469089	2136.463467805101	2134.857865093496	2695.3712580548904	2545.9247442414253	2143.4154248906116	2150.372442696923	2147.9143111670223	2153.1204085608015	2143.6494228504152	2146.1733898607245	2637.5199629293093	2153.3916170079674	2148.3512566798304	2672.3737882226487	2144.8587115843347	2775.4551819850712	2147.7885464172978
2143.6913124433213	2149.9720442325715	2542.9605377120524	2143.6691765377204	2760.2745621542185	2146.0105450557494	2553.4448904770466	2519.368694088864	2531.7616134366253	2140.766923496805	2139.70365695639	2567.509672399557	2143.032301469089	2136.463467805101	2134.857865093496	2695.3712580548904	2545.9247442414253	2143.4154248906116	2150.372442696923	2147.9143111670223	2153.1204085608015	2143.6494228504152	2144.637267520184	2637.5199629293093	2153.3916170079674	2148.3512566798304	2672.3737882226487	2144.8587115843347	2775.4551819850712	2147.3224441238535
2143.0785312565495	2148.392997399844	2542.9605377120524	2143.6691765377204	2760.2745621542185	2146.0105450557494	2553.4448904770466	2519.368694088864	2531.7616134366253	2140.766923496805	2139.70365695639	2567.509672399557	2143.032301469089	2136.463467805101	2134.857865093496	2695.3712580548904	2545.9247442414253	2143.4154248906116	2149.2749977334047	2147.9143111670223	2151.0898158648233	2143.6494228504152	2144.637267520184	2634.625509819515	2153.3916170079674	2148.3512566798304	2672.3737882226487	2144.8587115843347	2775.4551819850712	2147.3224441238535
2143.0785312565495	2147.9321736426086	2542.9605377120524	2143.6691765377204	2760.2745621542185	2146.0105450557494	2553.4448904770466	2519.368694088864	2531.7616134366253	2140.766923496805	2139.70365695639	2567.509672399557	2143.032301469089	2136.463467805101	2134.857865093496	2695.3712580548904	2545.9247442414253	2143.4154248906116	2149.2749977334047	2145.380205544696	2151.0898158648233	2142.956641838907	2144.637267520184	2634.625509819515	2153.3916170079674	2147.677352265456	2672.3737882226487	2144.8587115843347	2775.4551819850712	2147.3224441238535
2143.0785312565495	2146.4909996871856	2542.9605377120524	2143.4667814782883	2731.2134933659627	2145.883912741602	2553.4448904770466	2519.368694088864	2531.7616134366253	2140.766923496805	2139.70365695639	2567.509672399557	2143.032301469089	2136.463467805101	2134.857865093496	2695.3712580548904	2545.9247442414253	2143.298547919751	2149.2749977334047	2145.380205544696	2148.2924625677174	2142.956641838907	2144.637267520184	2634.625509819515	2153.3916170079674	2147.677352265456	2672.3737882226487	2144.8587115843347	2775.4551819850712	2145.216647189373
2143.0785312565495	2146.4909996871856	2542.9605377120524	2143.4667814782883	2731.2134933659627	2145.883912741602	2553.4448904770466	2519.368694088864	2531.7616134366253	2140.766923496805	2139.70365695639	2567.509672399557	2143.032301469089	2136.463467805101	2134.857865093496	2695.3712580548904	2545.9247442414253	2143.298547919751	2149.2749977334047	2144.9352564164737	2148.2924625677174	2142.956641838907	2144.637267520184	2634.625509819515	2153.333351582981	2147.677352265456	2672.3737882226487	2140.091935388527	2775.4551819850712	2145.216647189373
2143.0785312565495	2146.4909996871856	2542.9605377120524	2143.4667814782883	2731.2134933659627	2145.883912741602	2553.4448904770466	2519.368694088864	2531.7616134366253	2140.766923496805	2139.70365695639	2567.509672399557	2143.032301469089	2136.463467805101	2134.857865093496	2695.3712580548904	2545.9247442414253	2143.298547919751	2149.2749977334047	2144.9352564164737	2148.2924625677174	2142.956641838907	2144.637267520184	2614.3954973562186	2151.8425019119027	2147.677352265456	2672.3737882226487	2140.091935388527	2775.4551819850712	2145.216647189373
2138.1030457210486	2146.4909996871856	2542.9605377120524	2143.4667814782883	2731.2134933659627	2145.883912741602	2553.4448904770466	2519.368694088864	2531.7616134366253	2140.766923496805	2139.70365695639	2567.509672399557	2143.032301469089	2136.463467805101	2134.857865093496	2695.3712580548904	2532.056476863197	2143.298547919751	2149.2749977334047	2142.0032974533287	2148.2924625677174	2142.956641838907	2144.637267520184	2614.3954973562186	2151.8425019119027	2147.677352265456	2672.3737882226487	2140.091935388527	2775.4551819850712	2142.1371979961596
2138.1030457210486	2146.4909996871856	2542.9605377120524	2143.4667814782883	2731.2134933659627	2145.883912741602	2553.4448904770466	2519.368694088864	2531.7616134366253	2140.766923496805	2139.70365695639	2567.509672399557	2143.032301469089	2136.463467805101	2134.857865093496	2695.3712580548904	2532.056476863197	2143.298547919751	2145.571109424918	2142.0032974533287	2148.2924625677174	2140.6011757390556	2144.637267520184	2614.3954973562186	2150.8245376747977	2147.677352265456	2672.3737882226487	2140.091935388527	2775.4551819850712	2142.1371979961596
2138.1030457210486	2142.098992203587	2542.9605377120524	2143.4667814782883	2731.2134933659627	2145.883912741602	2544.9707500192617	2519.368694088864	2531.7616134366253	2140.766923496805	2139.70365695639	2567.509672399557	2143.032301469089	2136.463467805101	2134.857865093496	2695.3712580548904	2532.056476863197	2143.298547919751	2145.571109424918	2142.0032974533287	2148.2924625677174	2140.6011757390556	2144.637267520184	2614.3954973562186	2145.3737871591834	2147.677352265456	2672.3737882226487	2140.091935388527	2775.4551819850712	2142.0042509955165
2134.284706565518	2142.098992203587	2542.9605377120524	2143.4667814782883	2731.2134933659627	2145.883912741602	2544.9707500192617	2519.368694088864	2531.7616134366253	2140.766923496805	2139.70365695639	2567.509672399557	2143.032301469089	2136.463467805101	2134.857865093496	2695.3712580548904	2532.056476863197	2143.298547919751	2145.571109424918	2142.0032974533287	2147.3726619760937	2140.6011757390556	2144.637267520184	2614.3954973562186	2145.3737871591834	2145.3651985714255	2672.3737882226487	2140.091935388527	2775.4551819850712	2142.0042509955165
2134.284706565518	2142.098992203587	2542.9605377120524	2143.4667814782883	2731.2134933659627	2145.883912741602	2544.9707500192617	2519.368694088864	2531.7616134366253	2140.766923496805	2135.795984596923	2567.509672399557	2143.032301469089	2136.463467805101	2134.857865093496	2695.3712580548904	2532.056476863197	2143.298547919751	2145.571109424918	2142.0032974533287	2147.3726619760937	2140.6011757390556	2144.637267520184	2614.3954973562186	2145.3737871591834	2145.3651985714255	2672.3737882226487	2140.091935388527	2775.4551819850712	2142.0042509955165
2132.077075604311	2142.098992203587	2542.9605377120524	2143.4667814782883	2731.2134933659627	2145.883912741602	2544.9707500192617	2519.368694088864	2531.7616134366253	2140.766923496805	2135.795984596923	2567.509672399557	2143.032301469089	2136.463467805101	2134.857865093496	2695.3712580548904	2532.056476863197	2143.298547919751	2145.571109424918	2138.206636177402	2147.1077479637133	2140.6011757390556	2144.637267520184	2614.3954973562186	2145.3737871591834	2145.3651985714255	2672.3737882226487	2140.091935388527	2775.4551819850712	2142.0042509955165
2129.4073723399706	2142.098992203587	2542.9605377120524	2143.4667814782883	2731.2134933659627	2145.883912741602	2544.9707500192617	2519.368694088864	2531.7616134366253	2140.766923496805	2135.795984596923	2567.509672399557	2141.2693781655544	2136.463467805101	2134.857865093496	2695.3712580548904	2532.056476863197	2143.298547919751	2145.571109424918	2138.206636177402	2147.1077479637133	2140.6011757390556	2139.6716565897054	2614.3954973562186	2145.3737871591834	2140.1885024655317	2672.3737882226487	2140.091935388527	2775.4551819850712	2142.0042509955165
2129.4073723399706	2142.098992203587	2542.9605377120524	2142.722492307241	2731.2134933659627	2145.883912741602	2544.9707500192617	2519.368694088864	2531.7616134366253	2139.256764848908	2135.795984596923	2567.509672399557	2141.2693781655544	2136.463467805101	2134.857865093496	2695.3712580548904	2532.056476863197	2143.298547919751	2145.571109424918	2138.206636177402	2147.035221477422	2140.6011757390556	2139.6716565897054	2614.3954973562186	2145.3737871591834	2140.1885024655317	2672.3737882226487	2140.091935388527	2775.4551819850712	2142.0042509955165
2129.4073723399706	2138.113022960734	2542.9605377120524	2142.722492307241	2731.2134933659627	2142.6525968877854	2544.9707500192617	2519.368694088864	2520.975343846275	2138.318090661394	2135.795984596923	2567.509672399557	2138.625229536224	2136.463467805101	2134.857865093496	2695.3712580548904	2532.056476863197	2140.8596782707164	2145.571109424918	2138.206636177402	2146.9311091116524	2140.6011757390556	2139.6716565897054	2614.3954973562186	2140.188662936713	2140.1885024655317	2672.3737882226487	2140.091935388527	2775.4551819850712	2142.0042509955165
2129.4073723399706	2136.07118841068	2542.9605377120524	2142.722492307241	2731.2134933659627	2142.6525968877854	2544.9707500192617	2519.368694088864	2520.975343846275	2138.318090661394	2135.795984596923	2567.509672399557	2138.625229536224	2136.463467805101	2134.857865093496	2695.3712580548904	2532.056476863197	2140.8596782707164	2145.571109424918	2138.206636177402	2146.9311091116524	2140.6011757390556	2139.6716565897054	2614.3954973562186	2140.188662936713	2140.1008313431753	2672.3737882226487	2140.091935388527	2775.4551819850712	2142.0042509955165
2129.4073723399706	2136.07118841068	2542.9605377120524	2142.722492307241	2731.2134933659627	2137.668788305565	2544.9707500192617	2519.368694088864	2520.975343846275	2138.318090661394	2135.795984596923	2567.509672399557	2138.625229536224	2136.463467805101	2134.857865093496	2695.3712580548904	2532.056476863197	2129.965814177027	2143.8861802800307	2138.206636177402	2145.070844127952	2140.6011757390556	2139.6716565897054	2614.3954973562186	2140.188662936713	2138.548456524094	2672.3737882226487	2140.091935388527	2775.4551819850712	2142.0042509955165
2129.4073723399706	2136.07118841068	2542.9605377120524	2138.5792173043706	2713.941420482339	2137.668788305565	2544.9707500192617	2519.368694088864	2520.975343846275	2138.318090661394	2135.795984596923	2567.509672399557	2138.625229536224	2136.463467805101	2134.857865093496	2695.3712580548904	2532.056476863197	2129.965814177027	2143.8861802800307	2138.206636177402	2143.405150847801	2140.6011757390556	2139.6716565897054	2614.3954973562186	2140.188662936713	2138.548456524094	2672.3737882226487	2137.2341312265235	2775.4551819850712	2142.0042509955165
2129.4073723399706	2136.07118841068	2542.9605377120524	2138.5792173043706	2713.941420482339	2137.668788305565	2542.1327447996	2519.368694088864	2520.975343846275	2138.318090661394	2135.795984596923	2567.509672399557	2138.625229536224	2136.463467805101	2134.857865093496	2692.4290409609257	2532.056476863197	2129.965814177027	2142.0771802715617	2138.206636177402	2143.405150847801	2140.6011757390556	2139.6716565897054	2614.3954973562186	2140.188662936713	2138.548456524094	2672.3737882226487	2137.2341312265235	2775.4551819850712	2142.0042509955165
2129.4073723399706	2136.07118841068	2542.9605377120524	2138.5792173043706	2713.941420482339	2137.668788305565	2542.1327447996	2519.368694088864	2520.975343846275	2138.318090661394	2135.795984596923	2567.509672399557	2138.625229536224	2136.463467805101	2134.857865093496	2692.4290409609257	2532.056476863197	2129.965814177027	2142.0771802715617	2138.206636177402	2143.405150847801	2139.8449473941228	2139.6716565897054	2614.3954973562186	2140.188662936713	2138.548456524094	2672.3737882226487	2137.2341312265235	2775.4551819850712	2142.0042509955165
2129.4073723399706	2136.07118841068	2542.9605377120524	2138.5792173043706	2713.941420482339	2137.668788305565	2542.1327447996	2519.368694088864	2520.975343846275	2134.3529414015193	2135.795984596923	2567.509672399557	2138.625229536224	2136.463467805101	2132.6575157691905	2692.4290409609257	2532.056476863197	2129.965814177027	2142.0771802715617	2138.206636177402	2140.971441665413	2138.139416669232	2139.6716565897054	2614.3954973562186	2140.188662936713	2138.548456524094	2672.3737882226487	2137.2341312265235	2775.4551819850712	2139.1976324007132
2129.4073723399706	2136.07118841068	2542.9605377120524	2138.5792173043706	2713.941420482339	2137.668788305565	2542.1327447996	2501.5021283937335	2520.975343846275	2134.3529414015193	2135.795984596923	2567.509672399557	2137.2757678050934	2136.463467805101	2132.6575157691905	2692.4290409609257	2532.056476863197	2129.965814177027	2139.9678986663057	2138.206636177402	2139.2371823613294	2138.139416669232	2139.6716565897054	2614.3954973562186	2140.188662936713	2138.548456524094	2672.3737882226487	2137.2341312265235	2775.4551819850712	2139.1976324007132
2129.4073723399706	2136.07118841068	2542.9605377120524	2138.5792173043706	2713.941420482339	2137.668788305565	2542.1327447996	2501.5021283937335	2502.1019003780157	2134.3529414015193	2135.795984596923	2567.509672399557	2137.2757678050934	2136.463467805101	2132.6575157691905	2692.4290409609257	2532.056476863197	2129.965814177027	2139.9678986663057	2138.206636177402	2139.2371823613294	2138.139416669232	2139.6716565897054	2614.3954973562186	2140.188662936713	2137.7537183495397	2672.3737882226487	2137.2341312265235	2775.4551819850712	2138.8981694968993
2129.4073723399706	2136.07118841068	2525.601285540048	2138.5792173043706	2713.941420482339	2137.668788305565	2542.1327447996	2501.5021283937335	2502.1019003780157	2134.3529414015193	2135.795984596923	2567.509672399557	2137.2757678050934	2136.463467805101	2132.6575157691905	2692.4290409609257	2532.056476863197	2129.965814177027	2139.9678986663057	2138.206636177402	2139.2371823613294	2138.139416669232	2139.6716565897054	2614.3954973562186	2140.188662936713	2137.7537183495397	2672.3737882226487	2137.2341312265235	2775.4551819850712	2138.8981694968993
2129.4073723399706	2136.07118841068	2525.601285540048	2138.5792173043706	2713.941420482339	2137.668788305565	2542.1327447996	2501.5021283937335	2502.1019003780157	2134.3529414015193	2135.795984596923	2567.509672399557	2135.2887077995915	2135.4729339331034	2132.6575157691905	2692.4290409609257	2532.056476863197	2129.965814177027	2139.9678986663057	2138.206636177402	2139.2371823613294	2138.139416669232	2139.164884029252	2614.3954973562186	2140.188662936713	2137.7537183495397	2672.3737882226487	2137.2341312265235	2775.4551819850712	2138.8981694968993
2129.4073723399706	2136.07118841068	2525.601285540048	2138.5792173043706	2713.941420482339	2137.668788305565	2542.1327447996	2501.5021283937335	2502.1019003780157	2134.3529414015193	2135.795984596923	2567.509672399557	2135.2887077995915	2135.4729339331034	2132.6575157691905	2692.4290409609257	2532.056476863197	2129.965814177027	2139.9678986663057	2136.023381356117	2134.9881212153027	2134.0487305401884	2136.373190471976	2614.3954973562186	2138.548420849887	2137.7537183495397	2672.3737882226487	2137.1435757272666	2775.4551819850712	2138.8981694968993
2129.4073723399706	2136.07118841068	2525.601285540048	2138.5792173043706	2713.941420482339	2137.668788305565	2542.1327447996	2501.5021283937335	2502.1019003780157	2134.3529414015193	2135.795984596923	2567.509672399557	2132.4467952942878	2135.4729339331034	2132.6575157691905	2692.4290409609257	2532.056476863197	2129.965814177027	2139.9678986663057	2135.22911582427	2134.9881212153027	2130.101235756196	2136.373190471976	2614.3954973562186	2138.548420849887	2137.7537183495397	2672.3737882226487	2137.1435757272666	2775.4551819850712	2138.8981694968993
2129.4073723399706	2136.07118841068	2525.601285540048	2138.5792173043706	2713.941420482339	2137.668788305565	2542.1327447996	2501.5021283937335	2502.1019003780157	2134.3529414015193	2132.358277779417	2567.509672399557	2132.4467952942878	2135.4729339331034	2132.6575157691905	2692.4290409609257	2532.056476863197	2129.965814177027	2139.0856444699602	2135.22911582427	2134.0798864050903	2130.101235756196	2135.9506990091472	2614.3954973562186	2138.548420849887	2137.7537183495397	2672.3737882226487	2137.1435757272666	2775.4551819850712	2138.8944552272446
2129.4073723399706	2136.07118841068	2525.601285540048	2138.5792173043706	2713.941420482339	2137.668788305565	2542.1327447996	2501.5021283937335	2502.1019003780157	2134.3529414015193	2132.358277779417	2567.509672399557	2132.4467952942878	2135.4729339331034	2132.6575157691905	2692.4290409609257	2532.056476863197	2128.7248188710655	2139.0856444699602	2135.22911582427	2134.0798864050903	2130.101235756196	2135.9506990091472	2614.3954973562186	2138.3517859393296	2137.7537183495397	2672.3737882226487	2137.1435757272666	2775.4551819850712	2138.8944552272446
2129.4073723399706	2136.07118841068	2525.601285540048	2138.5792173043706	2713.941420482339	2137.668788305565	2542.1327447996	2501.5021283937335	2502.1019003780157	2134.3529414015193	2132.358277779417	2567.509672399557	2132.4467952942878	2135.4729339331034	2132.6575157691905	2692.4290409609257	2532.056476863197	2128.7248188710655	2139.0856444699602	2135.22911582427	2134.0798864050903	2130.101235756196	2135.9506990091472	2614.3954973562186	2136.3663216507625	2137.7537183495397	2672.3737882226487	2137.1435757272666	2755.3978735002092	2138.8944552272446
2129.4073723399706	2136.07118841068	2525.601285540048	2138.5792173043706	2713.941420482339	2137.668788305565	2542.1327447996	2501.5021283937335	2502.1019003780157	2134.3529414015193	2132.358277779417	2567.509672399557	2132.4467952942878	2135.4729339331034	2132.6575157691905	2692.4290409609257	2532.056476863197	2128.7248188710655	2139.0856444699602	2135.22911582427	2134.0798864050903	2130.101235756196	2135.9506990091472	2614.3954973562186	2134.0538300242342	2136.5033969498822	2672.3737882226487	2137.1435757272666	2755.3978735002092	2137.572496978712
2129.4073723399706	2136.07118841068	2525.601285540048	2138.5792173043706	2713.941420482339	2135.810252425221	2542.1327447996	2501.5021283937335	2502.1019003780157	2134.3529414015193	2132.358277779417	2567.509672399557	2132.4467952942878	2135.4729339331034	2132.6575157691905	2692.4290409609257	2532.056476863197	2128.7248188710655	2139.0856444699602	2132.064964985446	2134.0798864050903	2130.101235756196	2135.9506990091472	2614.3954973562186	2134.0538300242342	2134.711816747963	2657.3333106707933	2137.1435757272666	2751.914112998711	2137.572496978712
2129.4073723399706	2136.07118841068	2525.601285540048	2136.4050131041354	2713.941420482339	2135.810252425221	2542.1327447996	2501.5021283937335	2502.1019003780157	2134.3529414015193	2132.358277779417	2567.509672399557	2132.4467952942878	2135.4729339331034	2132.6575157691905	2692.4290409609257	2532.056476863197	2128.7248188710655	2139.0856444699602	2132.064964985446	2134.0798864050903	2130.101235756196	2135.9506990091472	2614.3954973562186	2134.0538300242342	2134.711816747963	2657.3333106707933	2134.457905185973	2751.914112998711	2137.572496978712
2129.4073723399706	2136.07118841068	2517.6780073823675	2135.269072478548	2713.941420482339	2135.379114471381	2542.1327447996	2498.3000736068807	2502.1019003780157	2134.3529414015193	2132.358277779417	2567.509672399557	2132.4467952942878	2133.9596732064497	2132.6575157691905	2692.4290409609257	2532.056476863197	2128.7248188710655	2139.0856444699602	2132.064964985446	2134.0798864050903	2130.101235756196	2135.9506990091472	2614.3954973562186	2134.0538300242342	2134.711816747963	2657.3333106707933	2134.457905185973	2751.914112998711	2137.572496978712
2129.4073723399706	2136.07118841068	2517.6780073823675	2135.269072478548	2713.941420482339	2135.379114471381	2542.1327447996	2498.3000736068807	2502.1019003780157	2134.3529414015193	2132.358277779417	2567.509672399557	2131.957048897573	2133.9596732064497	2132.0702249985607	2692.4290409609257	2532.056476863197	2128.7248188710655	2139.0856444699602	2132.064964985446	2134.0798864050903	2130.101235756196	2135.9506990091472	2599.5418572466024	2134.0538300242342	2134.711816747963	2657.3333106707933	2134.457905185973	2751.914112998711	2137.572496978712
2129.4073723399706	2136.07118841068	2517.6780073823675	2135.269072478548	2713.941420482339	2133.683304141942	2542.1327447996	2498.3000736068807	2502.1019003780157	2134.3529414015193	2132.358277779417	2567.509672399557	2131.957048897573	2133.9596732064497	2132.0702249985607	2692.4290409609257	2532.056476863197	2128.7248188710655	2139.012272863008	2132.064964985446	2134.0798864050903	2130.101235756196	2132.478885331793	2599.5418572466024	2134.0538300242342	2133.7872410586756	2657.3333106707933	2134.457905185973	2751.914112998711	2137.572496978712
2129.4073723399706	2133.8712694620463	2517.6780073823675	2135.269072478548	2713.941420482339	2133.683304141942	2542.1327447996	2498.3000736068807	2502.1019003780157	2134.3529414015193	2132.358277779417	2567.509672399557	2131.957048897573	2133.9596732064497	2132.0702249985607	2692.4290409609257	2532.056476863197	2128.7248188710655	2139.012272863008	2132.064964985446	2134.0798864050903	2130.101235756196	2132.478885331793	2599.5418572466024	2134.0538300242342	2133.7872410586756	2657.3333106707933	2134.457905185973	2751.914112998711	2137.572496978712
2129.4073723399706	2133.6287465001624	2517.6780073823675	2132.7715886930087	2713.941420482339	2133.683304141942	2542.1327447996	2498.3000736068807	2502.1019003780157	2133.4150811010013	2132.358277779417	2567.509672399557	2131.957048897573	2124.917590340545	2132.0702249985607	2690.1756459481135	2523.084366976898	2128.7248188710655	2139.012272863008	2132.064964985446	2134.0798864050903	2130.101235756196	2132.478885331793	2599.5418572466024	2134.0538300242342	2133.7872410586756	2657.3333106707933	2134.457905185973	2751.914112998711	2137.572496978712
2129.4073723399706	2133.6287465001624	2517.6780073823675	2132.7715886930087	2704.100249606123	2133.683304141942	2542.1327447996	2498.3000736068807	2502.1019003780157	2133.4150811010013	2132.358277779417	2567.509672399557	2131.957048897573	2124.917590340545	2132.0702249985607	2690.1756459481135	2523.084366976898	2128.7248188710655	2139.012272863008	2132.064964985446	2134.0798864050903	2130.101235756196	2132.478885331793	2599.5418572466024	2134.0538300242342	2133.7872410586756	2657.3333106707933	2134.457905185973	2751.914112998711	2137.572496978712
2129.4073723399706	2133.614120484738	2517.6780073823675	2132.7715886930087	2704.100249606123	2133.683304141942	2542.1327447996	2498.3000736068807	2502.1019003780157	2133.4150811010013	2132.358277779417	2567.509672399557	2131.957048897573	2124.917590340545	2132.0702249985607	2690.1756459481135	2521.463448228154	2127.969755018532	2139.012272863008	2130.8967999427696	2134.0798864050903	2130.101235756196	2132.478885331793	2599.5418572466024	2134.0538300242342	2131.580568249555	2657.3333106707933	2134.457905185973	2751.914112998711	2137.572496978712
2129.4073723399706	2133.614120484738	2517.6780073823675	2132.7715886930087	2704.100249606123	2133.683304141942	2542.1327447996	2498.3000736068807	2502.1019003780157	2133.4150811010013	2132.358277779417	2567.509672399557	2130.8499520530763	2124.917590340545	2132.0702249985607	2683.826816340119	2521.463448228154	2127.969755018532	2134.025949101362	2130.8967999427696	2133.111917406576	2130.101235756196	2132.3846198623905	2599.5418572466024	2132.911716267682	2128.7251915596075	2657.3333106707933	2134.457905185973	2750.0045399957717	2137.572496978712
2129.4073723399706	2133.614120484738	2517.6780073823675	2132.7715886930087	2704.100249606123	2133.683304141942	2542.1327447996	2498.3000736068807	2502.1019003780157	2131.822528792277	2132.358277779417	2567.509672399557	2130.8499520530763	2124.917590340545	2132.0702249985607	2683.826816340119	2521.463448228154	2127.969755018532	2130.4773882361346	2130.8967999427696	2133.111917406576	2130.101235756196	2132.3846198623905	2599.5418572466024	2132.911716267682	2128.7251915596075	2657.3333106707933	2131.0848298139026	2750.0045399957717	2136.434723540065
2129.4073723399706	2133.614120484738	2517.6780073823675	2132.7715886930087	2704.100249606123	2133.683304141942	2542.1327447996	2498.3000736068807	2502.1019003780157	2131.822528792277	2132.358277779417	2567.509672399557	2129.657052674874	2124.917590340545	2132.0702249985607	2683.826816340119	2521.463448228154	2127.969755018532	2130.4773882361346	2130.8967999427696	2133.111917406576	2130.101235756196	2131.0439512086177	2599.5418572466024	2132.911716267682	2128.7251915596075	2657.3333106707933	2131.0848298139026	2750.0045399957717	2134.346839773476
2129.4073723399706	2133.614120484738	2517.6780073823675	2132.7715886930087	2704.100249606123	2133.261153946288	2542.1327447996	2498.3000736068807	2502.1019003780157	2131.2828871162164	2132.358277779417	2567.509672399557	2129.657052674874	2124.917590340545	2132.0702249985607	2683.826816340119	2521.463448228154	2127.969755018532	2130.4773882361346	2130.8967999427696	2133.111917406576	2130.101235756196	2131.0439512086177	2599.5418572466024	2132.911716267682	2128.7251915596075	2657.3333106707933	2131.0848298139026	2750.0045399957717	2134.346839773476
2129.4073723399706	2133.614120484738	2517.6780073823675	2132.7715886930087	2704.100249606123	2133.261153946288	2542.1327447996	2498.3000736068807	2499.989795299874	2131.2828871162164	2131.125023639932	2567.509672399557	2129.657052674874	2124.917590340545	2132.0702249985607	2683.826816340119	2521.463448228154	2127.969755018532	2130.4773882361346	2130.8967999427696	2133.111917406576	2130.101235756196	2131.0439512086177	2599.5418572466024	2128.7534110848474	2128.4071286262642	2653.0098654708295	2131.0848298139026	2743.086214664676	2134.346839773476
2129.4073723399706	2133.614120484738	2517.6780073823675	2129.2336084979693	2704.100249606123	2133.261153946288	2542.1327447996	2498.3000736068807	2499.989795299874	2131.2828871162164	2131.125023639932	2567.509672399557	2129.657052674874	2124.917590340545	2132.0702249985607	2683.826816340119	2521.463448228154	2127.969755018532	2130.4773882361346	2130.8967999427696	2129.812115507321	2128.5874826069626	2131.0439512086177	2599.5418572466024	2128.7534110848474	2128.4071286262642	2653.0098654708295	2131.0848298139026	2743.086214664676	2132.7617516035866
2129.4073723399706	2133.614120484738	2517.6780073823675	2129.2336084979693	2704.100249606123	2133.261153946288	2542.1327447996	2498.3000736068807	2499.989795299874	2131.2828871162164	2131.125023639932	2567.509672399557	2129.657052674874	2124.917590340545	2132.0702249985607	2683.826816340119	2521.463448228154	2127.969755018532	2130.4773882361346	2130.8967999427696	2129.812115507321	2128.5874826069626	2131.0439512086177	2599.5418572466024	2128.7534110848474	2128.4071286262642	2653.0098654708295	2131.0848298139026	2743.086214664676	2131.4769198045237
2129.4073723399706	2132.5103716821272	2517.6780073823675	2129.2336084979693	2704.100249606123	2133.261153946288	2542.1327447996	2498.3000736068807	2499.989795299874	2131.2828871162164	2131.125023639932	2567.509672399557	2129.657052674874	2124.917590340545	2132.0702249985607	2683.826816340119	2521.463448228154	2127.969755018532	2130.4773882361346	2130.8967999427696	2129.812115507321	2128.5874826069626	2131.0439512086177	2599.5418572466024	2128.7534110848474	2128.4071286262642	2653.0098654708295	2131.0848298139026	2743.086214664676	2131.4769198045237
2129.4073723399706	2132.5103716821272	2517.6780073823675	2129.2336084979693	2704.100249606123	2133.261153946288	2542.1327447996	2498.3000736068807	2498.1471500643192	2131.2828871162164	2131.125023639932	2567.509672399557	2129.657052674874	2124.917590340545	2132.0702249985607	2664.9680823010026	2521.463448228154	2127.969755018532	2130.4773882361346	2130.8967999427696	2129.7944724384524	2128.5874826069626	2129.62899128189	2599.5418572466024	2128.7534110848474	2128.4060661459735	2644.325724770681	2130.632797157064	2743.086214664676	2131.4769198045237
2129.4073723399706	2132.441431059291	2517.6780073823675	2129.2336084979693	2704.100249606123	2132.108705618166	2538.8203982193654	2498.3000736068807	2498.1471500643192	2131.2828871162164	2131.125023639932	2567.509672399557	2129.657052674874	2124.917590340545	2132.0702249985607	2664.9680823010026	2513.770854055564	2127.969755018532	2130.4773882361346	2130.8967999427696	2129.4939043924874	2128.5874826069626	2129.62899128189	2599.5418572466024	2128.7534110848474	2128.4060661459735	2644.325724770681	2130.632797157064	2743.086214664676	2131.4769198045237
2129.4073723399706	2132.441431059291	2517.6780073823675	2129.2336084979693	2694.3899497403886	2132.108705618166	2538.8203982193654	2498.3000736068807	2498.1471500643192	2131.2828871162164	2131.125023639932	2567.509672399557	2129.657052674874	2124.917590340545	2132.0702249985607	2664.9680823010026	2513.770854055564	2127.969755018532	2130.4773882361346	2130.8967999427696	2129.4939043924874	2128.5874826069626	2129.62899128189	2599.5418572466024	2128.7534110848474	2128.4060661459735	2644.325724770681	2130.632797157064	2743.086214664676	2131.4769198045237
2129.4073723399706	2132.441431059291	2517.6780073823675	2129.2336084979693	2694.3899497403886	2132.108705618166	2538.8203982193654	2498.3000736068807	2498.1471500643192	2131.2828871162164	2131.125023639932	2567.509672399557	2129.657052674874	2124.917590340545	2132.0702249985607	2664.9680823010026	2513.770854055564	2127.969755018532	2130.4773882361346	2130.8967999427696	2129.4939043924874	2128.5874826069626	2129.62899128189	2599.5418572466024	2128.7534110848474	2128.4060661459735	2644.325724770681	2128.031932105704	2743.086214664676	2130.795486894325
2129.4073723399706	2132.1655544212554	2517.6780073823675	2129.2336084979693	2694.3899497403886	2132.108705618166	2538.8203982193654	2498.3000736068807	2498.1471500643192	2131.2828871162164	2131.125023639932	2567.509672399557	2129.657052674874	2124.917590340545	2132.0702249985607	2664.9680823010026	2513.770854055564	2127.969755018532	2130.4773882361346	2130.1201729958143	2129.4939043924874	2128.5874826069626	2129.62899128189	2599.5418572466024	2128.7534110848474	2128.4060661459735	2644.325724770681	2128.031932105704	2743.086214664676	2128.5998266173283
2127.5161523036195	2132.13078268576	2517.6780073823675	2129.2336084979693	2694.3899497403886	2132.108705618166	2538.8203982193654	2498.3000736068807	2498.1471500643192	2130.3520492217185	2131.125023639932	2567.509672399557	2129.657052674874	2124.917590340545	2132.0702249985607	2664.9680823010026	2513.770854055564	2127.969755018532	2130.4773882361346	2130.1201729958143	2129.4939043924874	2128.5874826069626	2129.62899128189	2599.5418572466024	2128.7534110848474	2128.4060661459735	2644.325724770681	2128.031932105704	2743.086214664676	2128.5998266173283
2127.5161523036195	2132.13078268576	2517.6780073823675	2127.781916293113	2694.3899497403886	2132.108705618166	2538.8203982193654	2498.3000736068807	2498.1471500643192	2127.2469939104153	2131.125023639932	2567.509672399557	2127.428259648293	2124.917590340545	2132.0702249985607	2664.9680823010026	2513.770854055564	2127.969755018532	2130.4773882361346	2130.1201729958143	2129.4939043924874	2128.5874826069626	2129.62899128189	2599.5418572466024	2128.7534110848474	2128.4060661459735	2644.325724770681	2128.031932105704	2741.847180440499	2128.5998266173283
2127.5161523036195	2131.0251577986737	2517.2058898662262	2127.781916293113	2694.3899497403886	2132.108705618166	2538.8203982193654	2498.3000736068807	2498.1471500643192	2127.2469939104153	2130.736524784344	2567.509672399557	2127.428259648293	2124.917590340545	2132.0702249985607	2664.9680823010026	2513.770854055564	2127.9606641450073	2130.4773882361346	2130.1201729958143	2125.365122331983	2128.5874826069626	2129.62899128189	2599.5418572466024	2128.7534110848474	2128.4060661459735	2644.325724770681	2128.031932105704	2741.847180440499	2128.5998266173283
2127.5161523036195	2131.0251577986737	2517.2058898662262	2127.781916293113	2694.3899497403886	2132.108705618166	2538.8203982193654	2498.3000736068807	2498.1471500643192	2127.2469939104153	2130.736524784344	2567.509672399557	2124.076750478374	2124.917590340545	2132.0702249985607	2664.9680823010026	2512.6545316011307	2126.886943310921	2130.4773882361346	2130.1201729958143	2125.365122331983	2128.5874826069626	2129.62899128189	2599.5418572466024	2128.7534110848474	2128.4060661459735	2644.325724770681	2128.031932105704	2741.847180440499	2128.5998266173283
2127.5161523036195	2131.0251577986737	2517.2058898662262	2127.781916293113	2694.3899497403886	2132.108705618166	2538.8203982193654	2498.3000736068807	2498.1471500643192	2127.2469939104153	2128.76673216278	2567.509672399557	2124.076750478374	2124.917590340545	2132.0702249985607	2664.9680823010026	2512.6545316011307	2126.886943310921	2130.4773882361346	2126.1616697024356	2125.365122331983	2128.5874826069626	2129.595170597567	2599.5418572466024	2128.7534110848474	2128.4060661459735	2644.325724770681	2128.031932105704	2740.191115957166	2128.5998266173283
2127.5161523036195	2131.0251577986737	2517.2058898662262	2127.7251192413087	2694.3899497403886	2132.108705618166	2538.8203982193654	2498.3000736068807	2498.1471500643192	2127.2469939104153	2128.76673216278	2567.509672399557	2124.076750478374	2123.882650849206	2132.0702249985607	2664.9680823010026	2512.6545316011307	2126.886943310921	2130.4773882361346	2126.1616697024356	2125.365122331983	2128.5874826069626	2129.1956026233634	2599.5418572466024	2128.7534110848474	2128.1316596496417	2644.325724770681	2128.031932105704	2713.5260705321057	2128.5998266173283
2127.5161523036195	2131.0251577986737	2517.2058898662262	2127.7251192413087	2694.3899497403886	2130.502817680185	2538.8203982193654	2498.3000736068807	2498.1471500643192	2127.2469939104153	2126.5408642965544	2567.509672399557	2124.076750478374	2123.882650849206	2132.0702249985607	2659.36397423607	2512.6545316011307	2126.886943310921	2129.912108945054	2126.1616697024356	2125.365122331983	2128.5874826069626	2129.1956026233634	2599.5418572466024	2128.7534110848474	2128.1316596496417	2644.325724770681	2128.031932105704	2713.5260705321057	2127.936740415119
2127.5161523036195	2131.0251577986737	2517.2058898662262	2127.7251192413087	2694.3899497403886	2128.246675848977	2538.8203982193654	2498.3000736068807	2498.1471500643192	2127.2469939104153	2126.5408642965544	2567.509672399557	2124.076750478374	2123.447731055947	2132.0702249985607	2659.36397423607	2512.6545316011307	2125.827280071908	2129.912108945054	2126.1616697024356	2125.365122331983	2128.5874826069626	2129.1956026233634	2599.5418572466024	2128.7534110848474	2126.2649942341263	2644.325724770681	2128.031932105704	2713.5260705321057	2127.936740415119
2127.5161523036195	2131.0251577986737	2517.2058898662262	2127.6121174653285	2694.3899497403886	2128.246675848977	2538.8203982193654	2498.3000736068807	2498.1471500643192	2127.2469939104153	2126.5408642965544	2567.509672399557	2124.076750478374	2123.447731055947	2131.997663737933	2647.003830426737	2512.6545316011307	2125.827280071908	2129.912108945054	2126.1616697024356	2125.365122331983	2125.6636620363784	2129.1956026233634	2599.5418572466024	2128.7534110848474	2126.2649942341263	2644.325724770681	2127.147794699549	2713.5260705321057	2127.936740415119
2126.568552519359	2128.627859711652	2517.2058898662262	2127.6121174653285	2694.3899497403886	2128.246675848977	2538.8203982193654	2498.3000736068807	2498.1471500643192	2127.2469939104153	2126.5408642965544	2567.509672399557	2124.076750478374	2121.9874119934607	2130.4815618400507	2647.003830426737	2512.6545316011307	2125.827280071908	2129.912108945054	2125.476432377186	2125.365122331983	2125.6636620363784	2129.1956026233634	2599.5418572466024	2128.7534110848474	2126.2649942341263	2644.325724770681	2127.147794699549	2713.5260705321057	2127.936740415119
2126.568552519359	2128.627859711652	2517.2058898662262	2127.6121174653285	2694.3899497403886	2128.246675848977	2538.8203982193654	2498.3000736068807	2498.1471500643192	2125.522861352453	2126.5408642965544	2567.509672399557	2124.076750478374	2121.9874119934607	2130.4815618400507	2647.003830426737	2512.6545316011307	2124.278483899678	2128.434784671402	2125.476432377186	2125.365122331983	2125.6636620363784	2129.0183581536753	2599.5418572466024	2126.7010675616857	2126.2649942341263	2642.447124769047	2125.4562715276825	2713.5260705321057	2124.3544292638385
2126.568552519359	2128.627859711652	2517.2058898662262	2127.6121174653285	2694.3899497403886	2127.1357449612046	2538.8203982193654	2498.3000736068807	2498.1471500643192	2125.4901402025826	2126.5408642965544	2567.509672399557	2124.076750478374	2121.9874119934607	2129.666352999457	2647.003830426737	2512.6545316011307	2124.278483899678	2128.434784671402	2125.476432377186	2125.365122331983	2125.6636620363784	2129.0183581536753	2599.5418572466024	2126.7010675616857	2126.2649942341263	2642.447124769047	2125.4562715276825	2713.5260705321057	2123.3553641379995
2126.568552519359	2128.627859711652	2517.2058898662262	2125.8480614765103	2694.3899497403886	2126.5515387264054	2538.8203982193654	2498.3000736068807	2498.1471500643192	2125.4901402025826	2126.1984000181224	2567.509672399557	2124.076750478374	2121.9874119934607	2129.666352999457	2645.3983168104783	2492.0480286988927	2124.278483899678	2128.434784671402	2125.476432377186	2125.365122331983	2125.6636620363784	2129.0183581536753	2599.5418572466024	2126.7010675616857	2124.9975184729587	2642.447124769047	2125.4562715276825	2713.5260705321057	2123.3553641379995
2126.568552519359	2128.627859711652	2517.2058898662262	2125.048416811955	2694.3899497403886	2123.7947118956968	2536.7110524322725	2498.3000736068807	2494.1369377698625	2125.4901402025826	2126.1984000181224	2567.509672399557	2124.076750478374	2121.9874119934607	2128.572065849869	2645.3983168104783	2492.0480286988927	2124.278483899678	2128.434784671402	2125.476432377186	2125.365122331983	2125.6636620363784	2129.0183581536753	2599.5418572466024	2126.7010675616857	2122.330452084293	2642.447124769047	2125.4562715276825	2713.317290653137	2123.3553641379995
2125.4393882515233	2128.627859711652	2517.2058898662262	2125.048416811955	2694.3899497403886	2123.7947118956968	2536.7110524322725	2498.3000736068807	2494.1369377698625	2121.853031065447	2126.1984000181224	2567.509672399557	2124.076750478374	2121.9874119934607	2128.572065849869	2645.3983168104783	2492.0480286988927	2124.278483899678	2127.312427264486	2125.476432377186	2119.413761305402	2125.6636620363784	2129.0183581536753	2599.5418572466024	2126.7010675616857	2122.330452084293	2642.447124769047	2125.4562715276825	2713.317290653137	2123.3553641379995
2125.4393882515233	2128.627859711652	2517.2058898662262	2125.048416811955	2694.3899497403886	2123.7947118956968	2536.7110524322725	2498.3000736068807	2494.1369377698625	2121.853031065447	2124.2525902328216	2567.509672399557	2124.076750478374	2121.9874119934607	2128.572065849869	2645.3983168104783	2492.0480286988927	2124.278483899678	2127.312427264486	2125.476432377186	2119.413761305402	2125.6636620363784	2128.4176501773813	2599.5418572466024	2126.7010675616857	2122.330452084293	2642.447124769047	2123.6848055043006	2713.317290653137	2123.3553641379995
2125.4393882515233	2128.500502782807	2517.2058898662262	2125.048416811955	2694.3899497403886	2123.7947118956968	2536.7110524322725	2490.6596771065474	2494.1369377698625	2121.853031065447	2124.2525902328216	2567.509672399557	2124.076750478374	2121.9874119934607	2128.572065849869	2643.4511043140483	2492.0480286988927	2124.278483899678	2127.312427264486	2125.476432377186	2119.413761305402	2125.6636620363784	2128.4176501773813	2599.5418572466024	2126.7010675616857	2122.330452084293	2633.9517518552852	2123.6848055043006	2713.317290653137	2123.3553641379995
2125.4393882515233	2128.500502782807	2517.2058898662262	2125.048416811955	2692.730750240441	2123.7488413449996	2536.7110524322725	2490.6596771065474	2480.1024214865874	2121.853031065447	2124.2525902328216	2567.509672399557	2124.076750478374	2121.9874119934607	2128.572065849869	2643.4511043140483	2492.0480286988927	2124.278483899678	2126.904505940359	2125.476432377186	2119.413761305402	2125.6636620363784	2128.4176501773813	2599.5418572466024	2126.7010675616857	2122.330452084293	2633.9517518552852	2123.671175012371	2713.317290653137	2123.3553641379995
2123.7916642270443	2128.500502782807	2517.2058898662262	2125.048416811955	2692.730750240441	2123.7488413449996	2536.7110524322725	2490.6596771065474	2480.1024214865874	2121.853031065447	2124.2525902328216	2567.509672399557	2124.076750478374	2121.9874119934607	2128.572065849869	2643.4511043140483	2480.5973017143224	2124.278483899678	2126.904505940359	2125.476432377186	2119.413761305402	2125.6636620363784	2128.4176501773813	2599.5418572466024	2126.7010675616857	2122.330452084293	2633.9517518552852	2123.671175012371	2713.317290653137	2123.3553641379995
2123.7916642270443	2127.0876514524975	2517.2058898662262	2125.048416811955	2692.730750240441	2123.7488413449996	2536.7110524322725	2490.6596771065474	2480.1024214865874	2121.853031065447	2124.2525902328216	2567.509672399557	2124.076750478374	2121.9874119934607	2127.719220233685	2643.4511043140483	2480.5973017143224	2124.278483899678	2126.904505940359	2125.476432377186	2119.413761305402	2125.040895545769	2128.4176501773813	2599.5418572466024	2126.36160752924	2122.330452084293	2633.9517518552852	2123.671175012371	2713.317290653137	2123.3553641379995
2123.7916642270443	2127.0876514524975	2517.2058898662262	2125.048416811955	2682.1958790844883	2123.7488413449996	2536.7110524322725	2480.9513779236336	2480.1024214865874	2121.853031065447	2124.2525902328216	2567.509672399557	2124.076750478374	2121.9874119934607	2126.6603948946686	2643.4511043140483	2480.5973017143224	2124.278483899678	2126.904505940359	2124.088314446713	2119.413761305402	2125.040895545769	2128.4176501773813	2599.5418572466024	2126.36160752924	2122.330452084293	2633.9517518552852	2123.671175012371	2708.689038360956	2123.3553641379995
2123.7916642270443	2127.0876514524975	2517.2058898662262	2125.048416811955	2682.1958790844883	2123.7488413449996	2536.7110524322725	2480.9513779236336	2480.1024214865874	2121.853031065447	2124.2525902328216	2567.509672399557	2124.076750478374	2120.1048386823236	2126.3215029518506	2643.4511043140483	2480.5973017143224	2123.7757518753738	2126.2486379283814	2124.088314446713	2119.413761305402	2125.040895545769	2128.4176501773813	2599.5418572466024	2123.3869192840993	2122.330452084293	2633.9517518552852	2123.671175012371	2708.689038360956	2122.952501218617
2123.7916642270443	2123.5197837620117	2517.2058898662262	2123.904604059869	2682.1958790844883	2123.056311500718	2536.7110524322725	2480.1729913634013	2471.550531301093	2121.853031065447	2124.2525902328216	2567.509672399557	2120.2775740931934	2120.1048386823236	2124.6454263419105	2643.4511043140483	2480.5973017143224	2123.7757518753738	2125.605766269469	2124.088314446713	2119.413761305402	2125.040895545769	2128.0393547862627	2594.14264682068	2123.3869192840993	2122.330452084293	2633.9517518552852	2123.671175012371	2708.689038360956	2122.952501218617
2123.7916642270443	2123.5197837620117	2517.2058898662262	2123.904604059869	2682.1958790844883	2123.056311500718	2536.7110524322725	2479.9054850691336	2471.550531301093	2121.853031065447	2124.2525902328216	2567.509672399557	2120.2775740931934	2120.1048386823236	2124.6454263419105	2643.4511043140483	2480.5973017143224	2123.7757518753738	2125.605766269469	2124.088314446713	2119.413761305402	2125.040895545769	2128.0393547862627	2594.14264682068	2123.260027244559	2122.330452084293	2633.9517518552852	2123.671175012371	2708.689038360956	2122.952501218617
2123.7916642270443	2123.51643341118	2517.2058898662262	2123.904604059869	2682.1958790844883	2123.056311500718	2536.7110524322725	2479.9054850691336	2471.550531301093	2121.853031065447	2124.2525902328216	2567.509672399557	2120.2775740931934	2120.1048386823236	2124.6454263419105	2643.4511043140483	2480.5973017143224	2123.7757518753738	2125.605766269469	2124.088314446713	2119.413761305402	2125.040895545769	2128.0393547862627	2594.14264682068	2123.260027244559	2122.330452084293	2633.9517518552852	2123.671175012371	2708.689038360956	2122.952501218617
2123.7916642270443	2123.51643341118	2517.2058898662262	2121.9847393823684	2682.1958790844883	2123.056311500718	2536.7110524322725	2479.9054850691336	2471.550531301093	2121.853031065447	2124.2525902328216	2567.509672399557	2120.2775740931934	2120.1048386823236	2124.1355963126784	2643.4511043140483	2480.5973017143224	2123.7757518753738	2125.605766269469	2124.088314446713	2119.413761305402	2125.040895545769	2128.0393547862627	2593.4981491980807	2122.229769048232	2122.330452084293	2633.9517518552852	2123.671175012371	2701.243593192953	2122.952501218617
2123.7916642270443	2123.51643341118	2506.8600806015497	2121.9847393823684	2682.1958790844883	2123.056311500718	2536.7110524322725	2479.9054850691336	2471.550531301093	2121.853031065447	2122.872092260531	2567.509672399557	2120.2775740931934	2120.1048386823236	2124.1355963126784	2643.4511043140483	2480.5973017143224	2123.7757518753738	2124.6532890971175	2124.088314446713	2119.413761305402	2122.7533440824927	2128.0393547862627	2593.4981491980807	2122.229769048232	2122.330452084293	2633.9517518552852	2123.192572501464	2701.243593192953	2122.952501218617
2123.7916642270443	2123.51643341118	2506.8600806015497	2121.9847393823684	2677.9993757800194	2123.056311500718	2536.7110524322725	2479.9054850691336	2471.550531301093	2121.853031065447	2122.872092260531	2567.509672399557	2120.2775740931934	2120.1048386823236	2124.1355963126784	2643.4511043140483	2480.5973017143224	2123.7757518753738	2124.5071229247374	2124.088314446713	2119.413761305402	2122.7533440824927	2128.0393547862627	2593.4981491980807	2122.229769048232	2122.330452084293	2633.9517518552852	2123.192572501464	2701.243593192953	2122.952501218617
2123.272580553596	2123.51643341118	2506.8600806015497	2121.9847393823684	2677.9993757800194	2122.6180562802997	2536.7110524322725	2479.9054850691336	2471.550531301093	2121.853031065447	2122.872092260531	2567.509672399557	2120.2775740931934	2120.1048386823236	2124.1355963126784	2643.4511043140483	2480.5973017143224	2123.7757518753738	2122.9961364070364	2124.088314446713	2119.413761305402	2122.7533440824927	2128.0393547862627	2593.4981491980807	2122.229769048232	2122.330452084293	2633.9517518552852	2123.192572501464	2701.243593192953	2122.952501218617
2123.272580553596	2123.51643341118	2506.8600806015497	2121.9847393823684	2677.9993757800194	2122.6180562802997	2524.5169745480785	2479.9054850691336	2464.440561718293	2121.853031065447	2122.872092260531	2567.509672399557	2120.2775740931934	2120.1048386823236	2122.486829876773	2643.4511043140483	2480.5973017143224	2123.7757518753738	2122.9961364070364	2120.6081062814155	2119.413761305402	2122.7533440824927	2128.0393547862627	2593.4981491980807	2122.229769048232	2122.330452084293	2633.9517518552852	2123.192572501464	2701.243593192953	2122.952501218617
2123.272580553596	2123.51643341118	2500.6208118830245	2121.9847393823684	2677.9993757800194	2122.6180562802997	2524.5169745480785	2479.9054850691336	2464.440561718293	2121.853031065447	2122.872092260531	2567.509672399557	2120.2775740931934	2120.1048386823236	2122.486829876773	2643.4511043140483	2480.5973017143224	2122.880717733883	2122.9961364070364	2120.6081062814155	2119.413761305402	2122.5166202413943	2126.723668585891	2593.4981491980807	2122.229769048232	2122.330452084293	2633.9517518552852	2123.192572501464	2701.243593192953	2121.9809185990607
2123.272580553596	2123.51643341118	2500.6208118830245	2121.9847393823684	2677.9993757800194	2122.6180562802997	2524.5169745480785	2479.9054850691336	2464.440561718293	2120.2144214812038	2122.872092260531	2567.509672399557	2120.2775740931934	2120.1048386823236	2122.486829876773	2643.4511043140483	2480.5973017143224	2122.880717733883	2122.9961364070364	2120.6081062814155	2119.413761305402	2121.003340012153	2126.723668585891	2593.4981491980807	2122.229769048232	2122.330452084293	2632.1616575842245	2123.192572501464	2701.243593192953	2121.9809185990607
2123.272580553596	2123.51643341118	2500.6208118830245	2121.689676086585	2677.9993757800194	2122.6180562802997	2524.5169745480785	2479.9054850691336	2464.440561718293	2120.2144214812038	2122.872092260531	2567.509672399557	2120.2775740931934	2120.1048386823236	2122.486829876773	2607.2040759847823	2480.5973017143224	2122.880717733883	2122.9961364070364	2120.6081062814155	2119.413761305402	2121.003340012153	2126.723668585891	2593.4981491980807	2122.229769048232	2120.466839327287	2617.4564889056073	2123.192572501464	2701.243593192953	2121.9809185990607
2123.272580553596	2123.51643341118	2500.6208118830245	2121.689676086585	2677.9993757800194	2122.6180562802997	2521.0179256841557	2479.9054850691336	2464.440561718293	2120.2144214812038	2122.872092260531	2567.509672399557	2117.988680474834	2120.1048386823236	2122.486829876773	2607.2040759847823	2480.5973017143224	2122.880717733883	2122.9961364070364	2119.474710461487	2119.413761305402	2121.003340012153	2126.4144808381097	2593.4981491980807	2122.229769048232	2120.466839327287	2617.4564889056073	2123.192572501464	2701.243593192953	2121.9809185990607
2123.272580553596	2123.51643341118	2500.6208118830245	2121.689676086585	2677.9993757800194	2122.6180562802997	2521.0179256841557	2479.9054850691336	2464.440561718293	2120.2144214812038	2122.872092260531	2567.509672399557	2117.988680474834	2120.1048386823236	2122.1786597292544	2607.2040759847823	2479.623013915492	2122.880717733883	2122.9961364070364	2119.474710461487	2119.413761305402	2121.003340012153	2126.4144808381097	2593.4981491980807	2122.229769048232	2120.466839327287	2617.4564889056073	2123.192572501464	2701.243593192953	2119.5948024704576
2121.8584390500087	2120.46373725239	2500.6208118830245	2120.5088119774114	2677.9993757800194	2122.6180562802997	2520.329993381613	2479.9054850691336	2464.440561718293	2120.2144214812038	2122.872092260531	2567.509672399557	2117.988680474834	2119.9047027417673	2122.1786597292544	2607.2040759847823	2479.623013915492	2121.0934087351175	2122.814674346876	2118.999762520048	2118.207519758888	2121.003340012153	2124.734494916222	2593.4981491980807	2122.229769048232	2120.0965533410535	2617.4564889056073	2123.192572501464	2701.243593192953	2119.5948024704576
2121.8584390500087	2120.46373725239	2500.6208118830245	2120.5088119774114	2677.9993757800194	2121.263091110318	2520.329993381613	2475.147605695283	2464.440561718293	2120.2144214812038	2122.872092260531	2567.509672399557	2117.988680474834	2119.9047027417673	2122.1786597292544	2607.2040759847823	2479.623013915492	2121.0934087351175	2119.963606871684	2118.999762520048	2118.207519758888	2121.003340012153	2123.579082513231	2589.6861367859337	2121.310368808623	2120.0965533410535	2617.4564889056073	2122.9194996263013	2701.243593192953	2119.5948024704576
2121.8584390500087	2120.46373725239	2500.6208118830245	2120.5088119774114	2677.9993757800194	2118.459177220905	2516.3051136847757	2475.147605695283	2464.440561718293	2119.9372421989838	2122.24053195811	2567.509672399557	2117.988680474834	2119.9047027417673	2122.1786597292544	2607.2040759847823	2479.623013915492	2120.2044517363997	2119.963606871684	2118.999762520048	2118.207519758888	2121.003340012153	2123.579082513231	2589.6861367859337	2121.310368808623	2120.0965533410535	2617.4564889056073	2121.6896133819287	2695.8742175481975	2117.0766033659233
2121.1974856068337	2120.46373725239	2498.7121207536275	2120.5088119774114	2677.9993757800194	2118.459177220905	2516.3051136847757	2467.3099262790624	2464.440561718293	2119.9372421989838	2121.6984938650407	2567.509672399557	2117.988680474834	2119.9047027417673	2119.7067118780737	2607.2040759847823	2479.623013915492	2120.2044517363997	2119.8846502417787	2118.999762520048	2118.207519758888	2121.003340012153	2123.579082513231	2589.6861367859337	2121.060836821455	2120.0965533410535	2617.4564889056073	2121.6896133819287	2695.8742175481975	2117.0766033659233
2120.0062009702715	2120.4137352676844	2498.7121207536275	2120.5088119774114	2677.9993757800194	2118.459177220905	2516.3051136847757	2466.096459248948	2464.440561718293	2119.9372421989838	2121.6984938650407	2567.509672399557	2116.9461200028077	2119.9047027417673	2119.7067118780737	2607.2040759847823	2479.623013915492	2120.2044517363997	2119.8846502417787	2118.999762520048	2118.207519758888	2119.4617419046463	2123.579082513231	2589.6861367859337	2121.060836821455	2120.0965533410535	2617.4564889056073	2121.6896133819287	2695.8742175481975	2117.0766033659233
2119.703046853804	2120.4137352676844	2498.7121207536275	2120.5088119774114	2677.9993757800194	2118.459177220905	2516.3051136847757	2466.096459248948	2461.2099484798905	2119.9372421989838	2120.3616942941435	2567.509672399557	2116.9461200028077	2119.6557645035537	2119.7067118780737	2607.2040759847823	2479.623013915492	2119.46863518535	2119.8846502417787	2118.999762520048	2118.207519758888	2119.4617419046463	2122.538235433912	2589.6861367859337	2121.060836821455	2120.0965533410535	2617.4564889056073	2121.0678108117104	2695.8742175481975	2115.4202775933927
2119.703046853804	2120.4137352676844	2498.7121207536275	2119.224625357331	2668.4992910866877	2117.901645326198	2516.211239349277	2466.096459248948	2461.2099484798905	2119.9372421989838	2120.3616942941435	2566.5779054910067	2116.9461200028077	2119.6557645035537	2119.7067118780737	2607.2040759847823	2479.623013915492	2119.46863518535	2119.8846502417787	2118.999762520048	2117.6139873332286	2119.4617419046463	2119.9241152942964	2589.6861367859337	2121.060836821455	2120.0965533410535	2617.4564889056073	2121.0678108117104	2695.8742175481975	2115.4202775933927
2119.6328358602455	2120.4137352676844	2498.7121207536275	2119.224625357331	2668.4992910866877	2117.901645326198	2516.211239349277	2466.096459248948	2461.2099484798905	2119.9372421989838	2120.3616942941435	2539.465394544385	2116.9461200028077	2119.6557645035537	2119.7067118780737	2607.2040759847823	2479.623013915492	2119.46863518535	2119.8846502417787	2118.999762520048	2117.6139873332286	2119.4617419046463	2119.9241152942964	2589.6861367859337	2117.7002153633666	2119.841380664345	2617.4564889056073	2121.0678108117104	2695.8742175481975	2115.4202775933927
2119.6328358602455	2117.862473018693	2498.7121207536275	2119.224625357331	2668.4992910866877	2117.901645326198	2516.211239349277	2466.096459248948	2461.2099484798905	2119.9372421989838	2120.3616942941435	2539.465394544385	2116.9461200028077	2119.6557645035537	2119.7067118780737	2607.2040759847823	2479.623013915492	2119.46863518535	2119.8846502417787	2118.999762520048	2117.6139873332286	2119.181369985427	2119.9130821625736	2581.80438640913	2117.2852917264745	2119.841380664345	2617.4564889056073	2120.2237891358764	2686.752323160203	2115.4202775933927
2119.6328358602455	2117.862473018693	2490.311349606328	2119.224625357331	2668.4992910866877	2117.901645326198	2516.211239349277	2466.096459248948	2456.5323534804556	2119.9372421989838	2119.852442623009	2539.465394544385	2116.9461200028077	2119.6557645035537	2116.5489397781503	2607.2040759847823	2479.623013915492	2119.46863518535	2119.8846502417787	2118.999762520048	2117.6139873332286	2119.181369985427	2119.9130821625736	2581.80438640913	2116.4363577056038	2119.841380664345	2617.4564889056073	2120.2237891358764	2686.752323160203	2115.4202775933927
2119.6328358602455	2116.4346660321776	2490.311349606328	2119.224625357331	2668.4992910866877	2117.901645326198	2510.4391964865135	2460.195137167833	2456.5323534804556	2119.9372421989838	2119.852442623009	2539.465394544385	2116.9461200028077	2119.6557645035537	2116.5489397781503	2607.2040759847823	2479.623013915492	2117.3203031087232	2119.8846502417787	2118.999762520048	2117.6139873332286	2119.181369985427	2119.9130821625736	2581.80438640913	2116.4363577056038	2119.841380664345	2617.4564889056073	2120.2237891358764	2686.752323160203	2115.4202775933927
2119.6328358602455	2116.4346660321776	2490.311349606328	2119.224625357331	2668.4992910866877	2117.901645326198	2510.4391964865135	2460.195137167833	2456.5323534804556	2119.215040533455	2119.852442623009	2539.465394544385	2116.9461200028077	2119.6557645035537	2116.5489397781503	2607.2040759847823	2466.054966695916	2117.3203031087232	2119.8846502417787	2118.9122294775048	2117.6139873332286	2118.3387170081623	2119.9130821625736	2581.80438640913	2116.4363577056038	2119.841380664345	2617.4564889056073	2120.2237891358764	2686.752323160203	2115.4202775933927
2119.6328358602455	2116.4346660321776	2484.040952446972	2119.224625357331	2668.4992910866877	2117.901645326198	2510.4391964865135	2460.195137167833	2434.287162200294	2119.215040533455	2119.52346695669	2539.465394544385	2116.9461200028077	2118.1229207107435	2116.5489397781503	2607.2040759847823	2466.054966695916	2117.3203031087232	2119.8846502417787	2118.9122294775048	2117.6139873332286	2116.4097262238743	2119.8496436715286	2572.9572443179204	2116.4363577056038	2119.841380664345	2613.422738807239	2120.0322519596843	2686.752323160203	2115.4202775933927
2119.6328358602455	2116.4346660321776	2484.040952446972	2117.6916673394485	2658.039513060369	2117.901645326198	2508.632669013038	2460.195137167833	2434.287162200294	2119.215040533455	2119.52346695669	2539.4266650631685	2116.9461200028077	2118.1229207107435	2116.5489397781503	2607.2040759847823	2466.054966695916	2117.3203031087232	2119.8846502417787	2118.9122294775048	2117.6139873332286	2116.4097262238743	2119.8496436715286	2572.9572443179204	2116.4363577056038	2119.841380664345	2613.422738807239	2120.0322519596843	2686.752323160203	2115.4202775933927
2119.6328358602455	2116.4346660321776	2484.040952446972	2117.6916673394485	2658.039513060369	2117.901645326198	2508.632669013038	2460.195137167833	2434.287162200294	2119.215040533455	2119.52346695669	2539.4266650631685	2116.9461200028077	2118.1229207107435	2116.5489397781503	2607.2040759847823	2466.054966695916	2117.3203031087232	2119.8846502417787	2118.9122294775048	2117.6139873332286	2116.4097262238743	2119.8496436715286	2572.9572443179204	2116.4363577056038	2119.841380664345	2598.1967833425188	2120.0322519596843	2682.318819878635	2115.4202775933927
2119.6328358602455	2116.4346660321776	2484.040952446972	2117.6916673394485	2658.039513060369	2117.901645326198	2508.632669013038	2451.4145288918708	2434.287162200294	2119.215040533455	2119.52346695669	2539.4266650631685	2116.9461200028077	2118.1229207107435	2116.5489397781503	2607.2040759847823	2466.054966695916	2117.3203031087232	2119.1484652331083	2118.9004198765783	2116.7571998920052	2116.4097262238743	2118.609588360383	2572.9572443179204	2116.4363577056038	2119.841380664345	2598.1967833425188	2120.0322519596843	2682.318819878635	2115.4202775933927
2119.6328358602455	2116.4346660321776	2484.040952446972	2117.6916673394485	2658.039513060369	2117.901645326198	2508.632669013038	2451.4145288918708	2431.7786200462233	2119.215040533455	2119.52346695669	2520.3753386350286	2116.9461200028077	2118.1229207107435	2116.5489397781503	2607.2040759847823	2466.054966695916	2117.3203031087232	2119.1484652331083	2118.9004198765783	2116.7571998920052	2116.4097262238743	2118.609588360383	2572.9572443179204	2116.4363577056038	2119.841380664345	2598.1967833425188	2119.6647067970503	2682.318819878635	2115.4202775933927
2119.6328358602455	2116.4346660321776	2484.040952446972	2117.6916673394485	2652.9806428709076	2117.901645326198	2508.632669013038	2448.4045737490273	2431.7786200462233	2118.9099988396565	2119.0565639077963	2520.3753386350286	2116.9461200028077	2117.6071742325107	2116.5489397781503	2607.2040759847823	2466.054966695916	2117.3203031087232	2119.1484652331083	2118.26712052932	2116.7571998920052	2116.4097262238743	2117.6878987695686	2572.9572443179204	2116.4363577056038	2118.15870509459	2598.1967833425188	2118.7918916557196	2682.318819878635	2115.4202775933927
2119.6328358602455	2116.4346660321776	2484.040952446972	2117.6916673394485	2652.9806428709076	2117.901645326198	2508.632669013038	2448.4045737490273	2431.7786200462233	2118.9099988396565	2119.028298553438	2520.3753386350286	2116.9461200028077	2117.6071742325107	2116.5489397781503	2607.2040759847823	2466.054966695916	2117.3203031087232	2119.1484652331083	2118.0558692244117	2116.382008842408	2116.4097262238743	2117.6878987695686	2572.9572443179204	2116.4363577056038	2118.15870509459	2598.1967833425188	2118.7918916557196	2682.318819878635	2115.4202775933927
2119.6328358602455	2116.4346660321776	2482.6577618142023	2117.6916673394485	2652.9806428709076	2116.6265826810154	2508.632669013038	2445.562025720332	2431.7786200462233	2118.5482881688326	2119.028298553438	2520.3753386350286	2116.9461200028077	2117.6071742325107	2116.5489397781503	2607.2040759847823	2462.7480521897905	2117.3203031087232	2119.1139188747093	2118.0558692244117	2116.382008842408	2116.4097262238743	2117.366438860588	2572.9572443179204	2115.5283797983	2118.15870509459	2598.1967833425188	2118.7918916557196	2682.318819878635	2115.4202775933927
2119.6328358602455	2115.996544757323	2480.826804032451	2117.6916673394485	2652.9806428709076	2115.3473720223437	2508.632669013038	2445.562025720332	2431.7786200462233	2118.5482881688326	2119.028298553438	2520.3753386350286	2116.9461200028077	2117.6071742325107	2116.5489397781503	2607.2040759847823	2459.8830914390273	2117.3203031087232	2119.1139188747093	2118.0558692244117	2116.382008842408	2113.974216653138	2117.366438860588	2572.9572443179204	2115.5283797983	2118.15870509459	2598.1967833425188	2118.7918916557196	2682.318819878635	2115.2129129890272
2119.356812009581	2115.7843935108367	2480.826804032451	2117.6916673394485	2652.9806428709076	2115.3473720223437	2508.632669013038	2439.215297481782	2431.7786200462233	2118.5482881688326	2119.028298553438	2520.3753386350286	2116.9461200028077	2116.034576901209	2116.4315544373953	2607.2040759847823	2459.8830914390273	2117.3203031087232	2119.1139188747093	2118.0558692244117	2116.382008842408	2113.974216653138	2117.366438860588	2572.9572443179204	2115.5283797983	2118.15870509459	2598.1967833425188	2118.7918916557196	2682.318819878635	2115.2129129890272
2119.356812009581	2115.7843935108367	2469.29467520496	2117.6916673394485	2652.9806428709076	2115.3473720223437	2508.632669013038	2439.215297481782	2431.7786200462233	2118.5482881688326	2118.49225402999	2520.3753386350286	2116.9461200028077	2116.034576901209	2116.4315544373953	2607.2040759847823	2459.8830914390273	2117.3203031087232	2119.1139188747093	2118.0558692244117	2116.382008842408	2113.974216653138	2117.366438860588	2572.9572443179204	2115.5283797983	2118.15870509459	2588.482524270226	2117.148373694615	2682.318819878635	2115.0343026544656
2116.329850784441	2115.7843935108367	2469.29467520496	2117.6916673394485	2646.8426619403813	2115.3473720223437	2508.632669013038	2439.215297481782	2431.7786200462233	2118.5482881688326	2118.49225402999	2520.3753386350286	2116.934042288597	2116.034576901209	2116.4315544373953	2607.2040759847823	2459.8830914390273	2117.3203031087232	2118.7229945754552	2118.000808955226	2116.382008842408	2113.5177210370257	2116.53368028974	2572.9572443179204	2115.5283797983	2118.15870509459	2588.482524270226	2116.2367740033937	2682.318819878635	2115.0343026544656
2116.329850784441	2115.7843935108367	2469.29467520496	2117.6916673394485	2646.8426619403813	2115.15220596383	2508.632669013038	2439.215297481782	2431.7786200462233	2118.5482881688326	2118.052078776648	2520.3753386350286	2116.934042288597	2116.034576901209	2116.4315544373953	2607.2040759847823	2459.8830914390273	2117.3203031087232	2118.1012004258923	2117.837647669187	2116.382008842408	2113.5177210370257	2116.53368028974	2572.9572443179204	2115.45217907689	2117.7034864879324	2588.482524270226	2116.2367740033937	2682.318819878635	2115.0343026544656
2116.329850784441	2115.7843935108367	2469.29467520496	2116.710531856309	2646.8426619403813	2115.15220596383	2508.632669013038	2439.215297481782	2422.529425983938	2117.880867932788	2118.052078776648	2520.3753386350286	2116.934042288597	2116.034576901209	2116.293419630946	2607.2040759847823	2459.8830914390273	2117.3203031087232	2118.1012004258923	2116.29945452945	2116.1881763381957	2113.5177210370257	2116.53368028974	2572.9572443179204	2115.45217907689	2117.7034864879324	2588.482524270226	2116.2367740033937	2672.075757628407	2115.0343026544656
2116.329850784441	2115.7843935108367	2468.1671677170784	2116.710531856309	2646.8426619403813	2115.15220596383	2508.632669013038	2439.215297481782	2422.529425983938	2117.880867932788	2118.052078776648	2520.3753386350286	2116.934042288597	2116.034576901209	2116.293419630946	2607.2040759847823	2448.8207669200356	2117.3203031087232	2117.2031450043437	2116.29945452945	2116.1881763381957	2113.5177210370257	2116.53368028974	2566.9741554954917	2115.45217907689	2117.7034864879324	2588.482524270226	2116.2367740033937	2672.075757628407	2115.032364737893
2116.329850784441	2115.7843935108367	2468.1671677170784	2116.710531856309	2646.8426619403813	2115.15220596383	2508.632669013038	2439.215297481782	2422.529425983938	2117.880867932788	2118.052078776648	2520.3753386350286	2116.934042288597	2116.034576901209	2116.293419630946	2607.2040759847823	2448.8207669200356	2117.3203031087232	2117.2031450043437	2116.1125381863894	2114.3474491377283	2113.5177210370257	2116.53368028974	2566.9741554954917	2115.45217907689	2117.7034864879324	2588.482524270226	2115.966453295476	2672.075757628407	2115.032364737893
2116.329850784441	2115.7843935108367	2467.4927885533953	2116.710531856309	2646.8426619403813	2115.15220596383	2503.858577757653	2439.215297481782	2422.529425983938	2117.880867932788	2118.052078776648	2518.666710842075	2116.934042288597	2116.034576901209	2116.293419630946	2607.2040759847823	2448.8207669200356	2116.4662328412905	2117.2031450043437	2115.197458936149	2114.3474491377283	2113.5177210370257	2116.53368028974	2566.457923052437	2115.45217907689	2117.7034864879324	2588.482524270226	2115.966453295476	2672.075757628407	2115.032364737893
2116.329850784441	2115.7843935108367	2461.7442599415663	2116.710531856309	2646.8426619403813	2115.15220596383	2503.858577757653	2436.9159683358803	2421.79053187496	2117.719357815012	2118.052078776648	2518.666710842075	2116.6704687786605	2116.034576901209	2116.293419630946	2607.2040759847823	2444.9563632384525	2116.4662328412905	2117.2031450043437	2115.197458936149	2114.3474491377283	2113.5177210370257	2116.53368028974	2559.777726733156	2115.45217907689	2117.2898174150687	2588.482524270226	2115.966453295476	2672.075757628407	2115.032364737893
2114.8055201052543	2115.7717308850783	2461.7442599415663	2116.710531856309	2646.8426619403813	2115.15220596383	2503.858577757653	2436.9159683358803	2421.79053187496	2117.481941416891	2118.052078776648	2518.666710842075	2116.6704687786605	2116.034576901209	2116.293419630946	2607.2040759847823	2444.9563632384525	2116.4662328412905	2117.2031450043437	2115.197458936149	2114.3474491377283	2113.5177210370257	2116.53368028974	2559.777726733156	2115.45217907689	2117.2898174150687	2588.482524270226	2114.733600497321	2672.075757628407	2115.032364737893
2114.8055201052543	2115.7717308850783	2459.0466628771624	2116.710531856309	2633.2963981472135	2113.814501823037	2503.858577757653	2436.9159683358803	2421.79053187496	2117.481941416891	2117.655551156037	2518.666710842075	2116.6704687786605	2116.034576901209	2115.89666097629	2606.2643365519066	2444.9563632384525	2116.4662328412905	2117.2031450043437	2115.197458936149	2114.3474491377283	2113.5177210370257	2116.53368028974	2559.777726733156	2115.45217907689	2117.014924897818	2588.482524270226	2114.733600497321	2668.119086466354	2115.032364737893
2114.4929278189957	2115.7717308850783	2459.0466628771624	2116.710531856309	2633.2963981472135	2113.814501823037	2503.858577757653	2436.9159683358803	2421.79053187496	2116.2208618311615	2115.8965170274946	2518.666710842075	2116.6704687786605	2116.034576901209	2115.89666097629	2606.2643365519066	2444.9563632384525	2116.4662328412905	2117.2031450043437	2115.197458936149	2114.3474491377283	2113.5177210370257	2116.53368028974	2559.777726733156	2115.45217907689	2117.014924897818	2588.482524270226	2114.733600497321	2668.119086466354	2115.032364737893
2114.4929278189957	2115.7717308850783	2459.0466628771624	2116.710531856309	2633.2963981472135	2113.814501823037	2503.858577757653	2433.226234075851	2421.79053187496	2116.2208618311615	2115.8063473789102	2513.6307615632413	2116.6704687786605	2116.034576901209	2115.89666097629	2606.2643365519066	2444.9563632384525	2116.4662328412905	2117.2031450043437	2115.197458936149	2114.3474491377283	2113.5177210370257	2115.976774778085	2559.777726733156	2115.45217907689	2117.014924897818	2588.482524270226	2114.733600497321	2668.119086466354	2115.032364737893
2114.4929278189957	2114.6611795944928	2459.0466628771624	2116.710531856309	2631.257761091884	2113.814501823037	2503.7953133971887	2433.226234075851	2421.79053187496	2116.2208618311615	2115.8063473789102	2513.6307615632413	2116.6704687786605	2116.034576901209	2115.89666097629	2606.2643365519066	2444.9563632384525	2116.4662328412905	2117.2031450043437	2112.7720274747508	2113.6030873946747	2113.5177210370257	2115.976774778085	2559.777726733156	2115.1963920633502	2117.014924897818	2588.482524270226	2114.733600497321	2668.119086466354	2115.032364737893
2113.299592923688	2113.1243501426466	2459.0466628771624	2116.710531856309	2624.570944542335	2113.702544238482	2489.821299737692	2433.226234075851	2421.79053187496	2116.2208618311615	2115.8063473789102	2512.493874533179	2116.6704687786605	2115.7264769132516	2115.3520179750553	2606.2643365519066	2444.9563632384525	2116.4662328412905	2117.2031450043437	2112.7720274747508	2113.6030873946747	2112.922083665947	2115.976774778085	2559.777726733156	2115.1963920633502	2117.014924897818	2588.482524270226	2114.733600497321	2668.119086466354	2115.032364737893
2113.299592923688	2113.1243501426466	2459.0466628771624	2116.1825164130296	2624.570944542335	2113.702544238482	2481.845645998387	2433.226234075851	2418.173253267607	2116.2208618311615	2114.6723231936685	2512.493874533179	2114.428699782544	2114.4072859996563	2115.3520179750553	2599.3667089757996	2444.9563632384525	2115.4551124928826	2116.854130709401	2112.7720274747508	2113.6030873946747	2112.922083665947	2115.976774778085	2559.777726733156	2115.1963920633502	2115.628804718398	2588.482524270226	2114.733600497321	2668.119086466354	2115.032364737893
2113.299592923688	2113.1243501426466	2459.0466628771624	2115.673173665372	2624.570944542335	2113.702544238482	2481.845645998387	2427.1528902343566	2418.173253267607	2116.2208618311615	2114.4216428698346	2512.493874533179	2114.428699782544	2114.4072859996563	2115.1705689778346	2599.3667089757996	2444.9563632384525	2115.2137233270223	2116.854130709401	2112.7720274747508	2113.6030873946747	2112.922083665947	2115.976774778085	2559.777726733156	2115.1963920633502	2114.969053280344	2588.482524270226	2114.733600497321	2668.119086466354	2115.032364737893
2113.299592923688	2111.067198342234	2459.0466628771624	2115.673173665372	2624.570944542335	2113.702544238482	2481.845645998387	2427.1528902343566	2418.173253267607	2116.2208618311615	2114.4216428698346	2512.493874533179	2114.3883436137116	2113.976229757256	2115.1705689778346	2596.5611413855754	2444.9563632384525	2115.2137233270223	2116.854130709401	2112.7720274747508	2112.1308740977474	2112.922083665947	2115.976774778085	2558.189379708524	2114.3654820514	2114.592492907852	2588.482524270226	2114.733600497321	2668.119086466354	2115.032364737893
2113.299592923688	2111.067198342234	2451.7237742247576	2115.673173665372	2624.570944542335	2113.702544238482	2481.845645998387	2427.1528902343566	2418.173253267607	2116.2208618311615	2114.4216428698346	2512.493874533179	2114.3883436137116	2113.976229757256	2115.1705689778346	2596.5611413855754	2444.9563632384525	2115.2137233270223	2116.854130709401	2112.7720274747508	2112.1308740977474	2112.922083665947	2115.976774778085	2558.189379708524	2114.3654820514	2114.592492907852	2588.482524270226	2114.3301481331328	2668.119086466354	2115.032364737893
2113.299592923688	2111.067198342234	2451.7237742247576	2115.673173665372	2624.570944542335	2113.702544238482	2481.845645998387	2427.1528902343566	2418.173253267607	2116.2208618311615	2114.4216428698346	2509.0233627470043	2114.3883436137116	2113.976229757256	2114.2537506126187	2596.5611413855754	2443.043397256797	2115.2137233270223	2116.854130709401	2112.7720274747508	2112.1308740977474	2112.922083665947	2115.976774778085	2552.0916827455203	2114.3654820514	2114.592492907852	2588.482524270226	2114.3301481331328	2661.188166317168	2115.032364737893
2113.299592923688	2111.067198342234	2445.7953424789166	2115.673173665372	2624.570944542335	2113.702544238482	2475.590156021288	2427.1528902343566	2417.9136569017655	2116.2208618311615	2114.4216428698346	2509.0233627470043	2114.3883436137116	2113.976229757256	2113.9194740762573	2596.5611413855754	2443.043397256797	2115.2137233270223	2116.854130709401	2112.7720274747508	2112.1308740977474	2112.922083665947	2115.976774778085	2552.0916827455203	2114.3654820514	2114.55997090265	2588.482524270226	2114.3301481331328	2661.188166317168	2115.032364737893
2113.299592923688	2111.067198342234	2445.7953424789166	2114.2503844335615	2624.570944542335	2113.702544238482	2475.590156021288	2427.1528902343566	2417.9136569017655	2114.513263719489	2114.4216428698346	2497.0259560789095	2114.0865914420374	2113.976229757256	2113.9194740762573	2596.5611413855754	2443.043397256797	2114.484197346273	2115.0827637793973	2110.9103174780757	2112.1308740977474	2112.922083665947	2115.976774778085	2552.0916827455203	2112.347503611139	2114.55997090265	2588.482524270226	2114.3301481331328	2661.188166317168	2115.032364737893
2113.299592923688	2111.067198342234	2445.7953424789166	2114.2503844335615	2624.570944542335	2113.702544238482	2474.40621700639	2421.487743699309	2417.9136569017655	2114.513263719489	2114.4216428698346	2497.0259560789095	2114.0865914420374	2113.976229757256	2113.9194740762573	2596.21019985391	2438.240268015588	2114.484197346273	2115.0827637793973	2110.9103174780757	2112.1308740977474	2111.544510359617	2115.976774778085	2550.815778977836	2112.2293767195547	2114.1020361299184	2587.9658142565086	2114.3301481331328	2661.188166317168	2115.032364737893
2113.299592923688	2111.067198342234	2445.7953424789166	2114.2503844335615	2624.570944542335	2111.699368951026	2474.40621700639	2420.960443296114	2417.9136569017655	2114.513263719489	2114.4216428698346	2497.0259560789095	2113.6811833608517	2113.093484607297	2113.9194740762573	2596.21019985391	2438.240268015588	2114.484197346273	2114.418128166393	2110.9103174780757	2112.1308740977474	2110.8975794853013	2115.715930783711	2550.815778977836	2112.2293767195547	2114.1020361299184	2587.9658142565086	2114.3301481331328	2661.188166317168	2115.032364737893
2113.299592923688	2111.067198342234	2445.7953424789166	2114.2503844335615	2624.570944542335	2111.699368951026	2467.2917315053623	2420.960443296114	2413.9734840560504	2114.513263719489	2114.4216428698346	2497.0259560789095	2113.6811833608517	2113.093484607297	2113.9194740762573	2595.178537007962	2438.240268015588	2114.484197346273	2114.231411629097	2110.9103174780757	2112.1308740977474	2110.8975794853013	2115.632611649478	2550.815778977836	2112.2293767195547	2114.1020361299184	2582.1535005737537	2114.3301481331328	2661.188166317168	2115.032364737893
2113.299592923688	2111.067198342234	2440.035221250216	2114.1069418248403	2624.570944542335	2111.699368951026	2462.7632631653632	2420.960443296114	2413.9734840560504	2114.4564871810176	2114.4216428698346	2497.0259560789095	2113.6811833608517	2113.093484607297	2113.4496882876583	2590.761879606556	2436.169197730283	2113.9564254919974	2113.5115584096047	2110.9103174780757	2112.1308740977474	2110.8975794853013	2114.2799468087387	2550.815778977836	2112.2293767195547	2112.706271592593	2582.1535005737537	2114.3301481331328	2660.479310757193	2114.5611771572576
2113.299592923688	2111.067198342234	2440.035221250216	2113.8454264556194	2624.570944542335	2111.699368951026	2462.7632631653632	2420.960443296114	2412.343513594087	2114.4564871810176	2114.4216428698346	2497.0259560789095	2113.6811833608517	2112.770705783575	2113.4496882876583	2585.753666491092	2436.169197730283	2113.9564254919974	2113.49199326107	2110.9103174780757	2111.900477001459	2110.8975794853013	2114.2799468087387	2546.7576249685308	2112.2293767195547	2112.706271592593	2582.1535005737537	2114.3301481331328	2660.479310757193	2114.5611771572576
2113.299592923688	2111.067198342234	2440.035221250216	2112.002894044216	2624.570944542335	2111.699368951026	2462.7632631653632	2420.960443296114	2412.343513594087	2114.4564871810176	2114.4216428698346	2497.0259560789095	2113.6811833608517	2112.770705783575	2113.4496882876583	2585.753666491092	2436.169197730283	2113.1134497430844	2113.064608048414	2110.9103174780757	2111.900477001459	2110.8975794853013	2113.099299006882	2545.403336662258	2112.2293767195547	2112.706271592593	2582.1535005737537	2113.2921361143945	2659.250881444203	2114.5611771572576
2112.8451319841665	2111.067198342234	2440.035221250216	2112.002894044216	2624.5524730576913	2111.1126938659318	2462.7632631653632	2415.9537211440693	2412.343513594087	2114.3877100619243	2114.4216428698346	2497.0259560789095	2113.6811833608517	2112.770705783575	2113.4496882876583	2585.753666491092	2436.169197730283	2112.9454093998247	2113.0639552601606	2110.9103174780757	2111.900477001459	2110.8975794853013	2112.6391968969665	2545.403336662258	2111.686148038271	2112.706271592593	2582.1535005737537	2113.0506138322316	2659.250881444203	2114.5611771572576
2112.8451319841665	2111.067198342234	2440.035221250216	2112.002894044216	2624.5524730576913	2111.1126938659318	2462.3859526935707	2415.9537211440693	2412.343513594087	2114.3877100619243	2113.8667706136875	2497.0259560789095	2113.6811833608517	2112.770705783575	2113.4496882876583	2585.753666491092	2436.169197730283	2112.9454093998247	2112.9844426748014	2110.9103174780757	2111.900477001459	2110.8975794853013	2112.6391968969665	2544.9813320508256	2111.686148038271	2112.706271592593	2576.1987635131636	2113.0506138322316	2659.250881444203	2114.3718325365057
2112.8451319841665	2111.067198342234	2437.540888937981	2112.002894044216	2624.5524730576913	2111.1126938659318	2462.3859526935707	2415.9537211440693	2412.343513594087	2114.3877100619243	2113.8667706136875	2497.0259560789095	2113.5126141372025	2112.770705783575	2111.1823002091	2585.753666491092	2436.169197730283	2112.9454093998247	2112.8820766806593	2110.9103174780757	2111.900477001459	2110.8975794853013	2112.6391968969665	2544.9813320508256	2111.686148038271	2112.706271592593	2574.939746636883	2113.0506138322316	2659.250881444203	2114.3718325365057
2112.8451319841665	2110.7164968688917	2437.540888937981	2112.002894044216	2624.5524730576913	2110.1775745062323	2461.333541850659	2415.9537211440693	2412.343513594087	2112.180612602476	2113.2936376354164	2497.0259560789095	2112.863249729016	2112.770705783575	2111.1823002091	2585.753666491092	2436.169197730283	2111.575949515069	2112.8820766806593	2110.9103174780757	2111.293193698711	2110.8975794853013	2112.6391968969665	2544.9813320508256	2111.686148038271	2112.4764909283153	2564.3971507432643	2113.0506138322316	2659.250881444203	2114.3718325365057
2112.8451319841665	2110.7164968688917	2437.540888937981	2112.002894044216	2624.5524730576913	2110.1775745062323	2461.333541850659	2415.9537211440693	2412.343513594087	2112.180612602476	2112.8874197017108	2497.0259560789095	2112.4347774754024	2112.770705783575	2111.1823002091	2579.9241777081006	2436.169197730283	2111.4901021380633	2112.3349096507704	2110.9103174780757	2111.293193698711	2110.8975794853013	2112.6391968969665	2544.9813320508256	2111.686148038271	2112.4764909283153	2564.3971507432643	2113.0506138322316	2659.250881444203	2114.3718325365057
2112.832053551403	2110.7164968688917	2437.540888937981	2112.002894044216	2624.5524730576913	2110.1775745062323	2448.5604359856434	2415.9537211440693	2404.8306926154955	2112.180612602476	2112.7526806695205	2497.0259560789095	2112.4347774754024	2111.9387129894953	2110.6072781890425	2579.9241777081006	2436.169197730283	2111.4901021380633	2112.3349096507704	2110.7823581213465	2111.293193698711	2110.5963856255853	2112.449180427215	2544.9813320508256	2111.686148038271	2112.4764909283153	2564.3971507432643	2113.0506138322316	2659.250881444203	2113.4104169758525
2112.832053551403	2110.7164968688917	2437.451791564553	2112.002894044216	2624.5524730576913	2110.1775745062323	2448.5604359856434	2415.9537211440693	2404.8306926154955	2112.180612602476	2112.7526806695205	2497.0259560789095	2112.4347774754024	2110.9432213693913	2110.6072781890425	2579.9241777081006	2433.799155844581	2111.4901021380633	2112.3349096507704	2109.33844666003	2111.293193698711	2110.5963856255853	2112.4360113193966	2544.9813320508256	2111.686148038271	2112.4764909283153	2564.3971507432643	2113.0506138322316	2659.250881444203	2113.4104169758525
2112.832053551403	2110.7164968688917	2437.451791564553	2111.742869554434	2615.7370662653357	2110.1775745062323	2448.5604359856434	2415.9537211440693	2404.8306926154955	2111.6585551219623	2111.2352333809567	2497.0259560789095	2112.4347774754024	2110.9432213693913	2110.6072781890425	2579.9241777081006	2431.8895077638012	2111.4901021380633	2112.162161279205	2109.33844666003	2111.293193698711	2110.5963856255853	2112.2657688392765	2544.9813320508256	2111.4276431431276	2110.694274331504	2564.3971507432643	2113.0506138322316	2657.0321380836012	2113.4104169758525
2112.832053551403	2110.7164968688917	2437.451791564553	2111.742869554434	2615.7370662653357	2109.071102876539	2448.5604359856434	2415.9537211440693	2400.8078165466973	2110.0461582084795	2111.2352333809567	2497.0259560789095	2112.2403763348075	2110.9432213693913	2110.6072781890425	2579.9241777081006	2431.8895077638012	2110.4932143988694	2112.162161279205	2109.33844666003	2111.293193698711	2110.5963856255853	2112.2657688392765	2544.9813320508256	2111.4276431431276	2110.6005392721895	2564.054967599136	2113.0506138322316	2649.592549206339	2113.4104169758525
2112.832053551403	2110.7164968688917	2433.670493969399	2111.742869554434	2615.7370662653357	2109.071102876539	2448.5604359856434	2415.9537211440693	2400.8078165466973	2110.0461582084795	2111.2352333809567	2497.0259560789095	2112.2403763348075	2110.9432213693913	2109.3274917964613	2579.9241777081006	2431.7479564969194	2110.4932143988694	2112.162161279205	2109.33844666003	2111.293193698711	2110.5963856255853	2111.3625300088406	2544.9813320508256	2111.4276431431276	2110.0267351075245	2564.054967599136	2113.0506138322316	2649.592549206339	2112.8760386516524
2112.832053551403	2110.7164968688917	2433.670493969399	2110.7391143716436	2615.7370662653357	2109.071102876539	2448.5604359856434	2415.9537211440693	2400.8078165466973	2110.0461582084795	2111.2352333809567	2497.0259560789095	2111.712554876887	2110.3419757694905	2109.3274917964613	2579.9241777081006	2431.7479564969194	2109.880058706539	2112.0040740025493	2109.33844666003	2111.293193698711	2110.5963856255853	2111.3625300088406	2540.891805582215	2110.5787195056064	2110.0267351075245	2563.783866867195	2113.0506138322316	2649.592549206339	2111.642741474265
2112.4519900685696	2110.7164968688917	2433.670493969399	2110.7391143716436	2615.7370662653357	2109.071102876539	2448.5604359856434	2415.9537211440693	2400.8078165466973	2110.0461582084795	2111.2096334275066	2497.0259560789095	2111.5930640672946	2110.3419757694905	2109.3274917964613	2579.9241777081006	2431.7479564969194	2109.880058706539	2112.0040740025493	2109.33844666003	2111.293193698711	2109.632960872924	2111.0690784137782	2540.891805582215	2110.4412945258487	2110.0267351075245	2563.783866867195	2112.6240932395863	2649.592549206339	2111.642741474265
2111.444109716468	2109.655129254086	2428.6525217974636	2110.726539924085	2615.7370662653357	2109.071102876539	2448.5604359856434	2415.9537211440693	2399.9969259545223	2110.0461582084795	2111.2096334275066	2495.7490662166474	2111.578444010244	2109.542250900878	2109.3274917964613	2579.9241777081006	2431.7479564969194	2109.7401734250675	2112.0040740025493	2109.33844666003	2110.5468824379254	2109.632960872924	2111.0690784137782	2540.891805582215	2110.4412945258487	2110.0267351075245	2563.783866867195	2112.6240932395863	2649.592549206339	2111.642741474265
2111.0680079812287	2109.655129254086	2428.6525217974636	2110.726539924085	2615.7370662653357	2109.071102876539	2448.5604359856434	2415.9537211440693	2399.9969259545223	2110.0461582084795	2111.2096334275066	2495.7490662166474	2111.578444010244	2109.542250900878	2109.3274917964613	2579.9241777081006	2431.7479564969194	2109.7401734250675	2112.0040740025493	2109.33844666003	2110.5468824379254	2109.632960872924	2111.0690784137782	2540.7054380266386	2110.4412945258487	2110.0267351075245	2563.783866867195	2111.893387134449	2649.592549206339	2111.642741474265
2110.3536653683873	2109.655129254086	2428.6525217974636	2110.726539924085	2615.7370662653357	2109.071102876539	2448.5604359856434	2415.9537211440693	2399.844811762467	2108.928887205329	2111.2096334275066	2495.7490662166474	2111.578444010244	2109.542250900878	2109.3274917964613	2579.9241777081006	2431.7479564969194	2109.7401734250675	2112.0040740025493	2109.33844666003	2110.5468824379254	2109.632960872924	2111.0690784137782	2540.7054380266386	2110.245260842462	2110.0267351075245	2558.7178397648327	2111.893387134449	2649.197512240914	2111.642741474265
2110.3536653683873	2109.138358725838	2428.6525217974636	2110.726539924085	2615.7370662653357	2109.071102876539	2448.5604359856434	2415.9537211440693	2399.844811762467	2108.928887205329	2111.2096334275066	2495.7490662166474	2111.578444010244	2109.542250900878	2108.6006839877664	2579.9241777081006	2431.7479564969194	2109.7401734250675	2112.0040740025493	2109.33844666003	2110.5468824379254	2109.3480970380124	2110.175704594313	2540.7054380266386	2110.245260842462	2110.0267351075245	2558.7178397648327	2110.215838253578	2649.197512240914	2111.642741474265
2109.522702136367	2109.138358725838	2428.6525217974636	2110.726539924085	2615.7370662653357	2109.071102876539	2448.5604359856434	2415.9537211440693	2399.844811762467	2108.928887205329	2111.2096334275066	2495.3969920257014	2111.578444010244	2109.542250900878	2108.6006839877664	2578.984863174564	2431.7479564969194	2109.167180342782	2111.946669257439	2109.33844666003	2110.5468824379254	2109.3480970380124	2110.175704594313	2540.7054380266386	2109.175825099925	2109.964907590706	2558.7178397648327	2110.09680102509	2646.432715497219	2111.1982140355344
2109.522702136367	2109.138358725838	2428.6525217974636	2110.726539924085	2615.7370662653357	2109.071102876539	2448.5604359856434	2411.322930502841	2399.844811762467	2108.928887205329	2111.2096334275066	2495.3969920257014	2111.578444010244	2109.542250900878	2108.6006839877664	2578.984863174564	2431.7479564969194	2109.167180342782	2111.946669257439	2109.33844666003	2110.072852601783	2109.3480970380124	2110.175704594313	2540.7054380266386	2109.175825099925	2109.964907590706	2555.936103384652	2110.09680102509	2646.432715497219	2110.5673594460814
2109.522702136367	2109.138358725838	2428.6525217974636	2110.726539924085	2615.7370662653357	2109.071102876539	2448.5604359856434	2411.322930502841	2399.3460785276857	2108.928887205329	2111.2096334275066	2492.9159791913826	2111.578444010244	2109.542250900878	2108.6006839877664	2577.891351591267	2430.8976511875635	2109.167180342782	2111.946382397294	2109.33844666003	2110.072852601783	2109.3480970380124	2110.175704594313	2537.733838764656	2109.175825099925	2109.964907590706	2555.936103384652	2110.09680102509	2646.2379824858936	2110.5673594460814
2109.522702136367	2109.138358725838	2428.6525217974636	2109.9424165873543	2615.7370662653357	2109.071102876539	2448.5604359856434	2409.522629014965	2399.3460785276857	2108.928887205329	2111.2096334275066	2492.907889672091	2111.3962827513246	2109.2533234477796	2108.6006839877664	2577.343336585477	2429.8031873441096	2109.167180342782	2111.946382397294	2108.8463252388888	2110.072852601783	2109.3480970380124	2109.5036560262065	2537.733838764656	2108.6579694363836	2109.964907590706	2552.878634343813	2110.09680102509	2646.048438335152	2110.5673594460814
2109.522702136367	2108.7764985843905	2428.6525217974636	2109.9424165873543	2615.7370662653357	2109.071102876539	2446.023953344472	2409.522629014965	2399.3460785276857	2108.928887205329	2111.2096334275066	2492.907889672091	2111.3962827513246	2109.2533234477796	2108.6006839877664	2575.8558662806076	2428.6789684357504	2108.883247010494	2110.471614988805	2108.836778023548	2109.9062112187776	2109.3480970380124	2109.3700050605567	2537.733838764656	2108.6579694363836	2109.964907590706	2552.878634343813	2110.09680102509	2646.048438335152	2110.5673594460814
2109.522702136367	2108.7764985843905	2428.6525217974636	2109.9424165873543	2614.6485840996784	2109.071102876539	2444.9890272703115	2409.522629014965	2399.3460785276857	2108.858819307472	2111.0591596088693	2492.261342448932	2111.3962827513246	2109.2533234477796	2108.6006839877664	2574.863840681125	2428.6789684357504	2108.883247010494	2110.471614988805	2108.836778023548	2109.9062112187776	2109.3480970380124	2109.3700050605567	2537.733838764656	2108.021830984228	2109.964907590706	2552.878634343813	2110.09680102509	2644.617853152495	2110.5673594460814
2109.522702136367	2108.7764985843905	2428.6525217974636	2109.6701085524683	2611.0672597349776	2109.071102876539	2444.9890272703115	2409.522629014965	2398.1229359929653	2108.858819307472	2111.0591596088693	2492.261342448932	2111.3962827513246	2109.1486387668892	2108.6006839877664	2574.863840681125	2428.6789684357504	2108.738186474923	2109.668725538256	2108.836778023548	2109.0779261282028	2109.3480970380124	2109.3700050605567	2537.3758108104116	2108.021830984228	2109.964907590706	2545.364180303821	2110.09680102509	2644.617853152495	2109.753137695104
2109.522702136367	2108.685851882268	2428.6525217974636	2109.6701085524683	2604.1427641353125	2109.071102876539	2444.9890272703115	2409.522629014965	2398.1229359929653	2108.3483423783905	2110.1993840512314	2492.261342448932	2111.3962827513246	2109.1486387668892	2108.6006839877664	2572.658842359413	2426.544928269367	2108.738186474923	2109.668725538256	2108.670790108084	2109.0006249743747	2109.3480970380124	2109.3700050605567	2536.2926367623836	2108.021830984228	2109.964907590706	2545.364180303821	2110.09680102509	2643.581338259033	2108.4376449038828
2109.522702136367	2108.685851882268	2428.6525217974636	2109.6701085524683	2604.1427641353125	2109.071102876539	2444.9890272703115	2409.522629014965	2398.1229359929653	2108.3483423783905	2110.1993840512314	2491.630111740366	2111.239012177931	2109.1486387668892	2108.185684332468	2569.325296074407	2426.544928269367	2108.738186474923	2109.668725538256	2108.670790108084	2108.393359516303	2108.823837029346	2109.3700050605567	2531.9855078268633	2108.021830984228	2109.964907590706	2545.364180303821	2110.09680102509	2643.581338259033	2108.4376449038828
2109.522702136367	2108.685851882268	2428.6525217974636	2109.6428979138796	2604.1427641353125	2109.071102876539	2443.215180302871	2408.42678611676	2398.1229359929653	2108.1184605690796	2110.1993840512314	2491.630111740366	2110.1326476795043	2109.1486387668892	2108.185684332468	2566.7256315096242	2420.7937659416925	2108.738186474923	2108.6294422554306	2108.670790108084	2108.393359516303	2108.823837029346	2109.3700050605567	2531.9855078268633	2108.021830984228	2109.7884756854537	2545.364180303821	2108.998645699776	2643.581338259033	2108.4376449038828
2109.522702136367	2107.835721661684	2428.1411417458826	2109.5347790509554	2604.1427641353125	2108.8149890376067	2443.215180302871	2408.42678611676	2397.1869860803813	2108.1184605690796	2109.4173049214432	2490.4676354271824	2110.1326476795043	2109.1486387668892	2108.185684332468	2566.7256315096242	2419.0452970231213	2108.738186474923	2108.610368190832	2108.670790108084	2108.393359516303	2108.6138536259746	2109.3700050605567	2531.9855078268633	2107.9570235662063	2109.7884756854537	2545.364180303821	2108.8125068290865	2639.140874840369	2108.4376449038828
2109.522702136367	2107.835721661684	2423.3931052112457	2108.3198585786563	2601.850330224264	2108.8149890376067	2443.215180302871	2408.42678611676	2395.1449972949295	2108.1184605690796	2109.4173049214432	2488.4662198570572	2109.7633576908347	2109.1486387668892	2108.185684332468	2566.7256315096242	2419.0452970231213	2107.63464032996	2108.610368190832	2108.670790108084	2108.393359516303	2108.6138536259746	2109.3700050605567	2529.009012994321	2107.9570235662063	2109.7884756854537	2545.364180303821	2108.8125068290865	2639.140874840369	2108.225503911807
2109.522702136367	2107.805894926618	2423.3931052112457	2108.3198585786563	2599.4084917820837	2108.8149890376067	2443.215180302871	2404.310616454604	2395.1449972949295	2108.1184605690796	2109.4173049214432	2488.4662198570572	2109.7633576908347	2109.1486387668892	2108.185684332468	2559.850518959166	2417.714630710246	2107.63464032996	2108.610368190832	2108.670790108084	2108.393359516303	2107.781263389466	2109.3700050605567	2529.009012994321	2107.9570235662063	2109.7884756854537	2545.364180303821	2108.8125068290865	2639.140874840369	2108.225503911807
2109.522702136367	2107.805894926618	2423.3931052112457	2108.3198585786563	2599.4084917820837	2108.8149890376067	2443.215180302871	2404.310616454604	2395.1449972949295	2108.1184605690796	2108.9613012956415	2483.1284221651053	2109.7260770288353	2108.410485584443	2108.185684332468	2559.850518959166	2416.732394840724	2107.63464032996	2107.741609619381	2107.933145890625	2108.393359516303	2107.781263389466	2109.3700050605567	2529.009012994321	2107.9570235662063	2109.7884756854537	2544.731329551613	2107.8122795108725	2637.9756970570725	2108.2205920342794
2109.0369961203805	2107.805894926618	2423.3931052112457	2108.3198585786563	2599.4084917820837	2108.004958150978	2443.215180302871	2404.310616454604	2395.1449972949295	2108.1184605690796	2108.9613012956415	2479.6023679216833	2109.0324389827415	2108.410485584443	2108.185684332468	2556.5391337931737	2413.518742748698	2107.63464032996	2107.741609619381	2107.5380348155913	2108.1722285287624	2107.781263389466	2109.3700050605567	2525.223355247279	2107.9570235662063	2109.7884756854537	2542.164043419776	2107.8122795108725	2637.7076646827063	2108.2205920342794
2109.0369961203805	2107.805894926618	2423.3931052112457	2108.2387748190185	2599.4084917820837	2108.004958150978	2441.317292733383	2404.310616454604	2391.7477303386954	2108.1184605690796	2108.502027683942	2479.6023679216833	2108.8040660686056	2108.410485584443	2108.185684332468	2556.5391337931737	2412.8436950801593	2107.63464032996	2107.741609619381	2107.5380348155913	2108.1722285287624	2107.781263389466	2109.3700050605567	2525.223355247279	2107.5995161285628	2109.428538240074	2542.164043419776	2107.8122795108725	2637.7076646827063	2108.2205920342794
2109.0369961203805	2107.805894926618	2420.1592052269143	2107.672922015905	2599.4084917820837	2108.004958150978	2441.317292733383	2404.310616454604	2391.7477303386954	2108.1184605690796	2107.973935433245	2479.6023679216833	2107.6175976526883	2108.410485584443	2108.185684332468	2556.5391337931737	2411.498531292387	2107.63464032996	2107.741609619381	2107.5380348155913	2108.1710141825324	2107.781263389466	2109.347039219172	2525.223355247279	2107.3749410698797	2109.1615061206176	2541.5744747468198	2107.8122795108725	2637.7076646827063	2108.2205920342794
2108.9755120964373	2107.805894926618	2420.1592052269143	2107.672922015905	2599.4084917820837	2108.004958150978	2441.317292733383	2404.310616454604	2391.7477303386954	2108.1184605690796	2107.973935433245	2479.6023679216833	2107.6175976526883	2108.410485584443	2108.185684332468	2551.30136820688	2404.738315398863	2107.63464032996	2107.741609619381	2107.5380348155913	2108.1710141825324	2107.781263389466	2109.347039219172	2524.721039907059	2107.3628477758402	2109.1615061206176	2541.5744747468198	2107.8122795108725	2636.654741127791	2107.6671592481903
2108.9755120964373	2107.6695902411734	2418.7390200768086	2107.672922015905	2599.4084917820837	2107.659168933771	2439.0019960436675	2404.310616454604	2391.7477303386954	2108.1184605690796	2107.973935433245	2479.6023679216833	2107.3978575062	2108.032120853148	2108.185684332468	2551.30136820688	2403.9757135640853	2107.4581542865385	2107.741609619381	2107.5380348155913	2107.2442151324685	2107.781263389466	2109.347039219172	2524.721039907059	2107.3628477758402	2109.1615061206176	2541.006704260457	2107.8122795108725	2636.654741127791	2107.6671592481903
2108.9755120964373	2107.6695902411734	2418.7390200768086	2107.672922015905	2599.4084917820837	2107.659168933771	2439.0019960436675	2404.310616454604	2390.9035769777993	2107.7300873604518	2107.973935433245	2479.6023679216833	2107.3978575062	2107.9239303394106	2108.185684332468	2551.30136820688	2403.9757135640853	2107.4581542865385	2107.741609619381	2107.5380348155913	2107.2442151324685	2107.781263389466	2109.2003719030135	2524.721039907059	2107.3628477758402	2109.1615061206176	2541.006704260457	2107.8122795108725	2636.654741127791	2107.6671592481903
2108.9755120964373	2107.6695902411734	2418.7390200768086	2107.672922015905	2599.4084917820837	2107.6459123506474	2439.0019960436675	2402.5152725571443	2390.9035769777993	2107.7300873604518	2107.973935433245	2478.985471404564	2107.3978575062	2107.9239303394106	2108.185684332468	2550.8808153248983	2403.9757135640853	2107.4581542865385	2107.741609619381	2107.5380348155913	2107.2442151324685	2107.781263389466	2109.2003719030135	2524.721039907059	2107.3628477758402	2109.1615061206176	2541.006704260457	2107.8122795108725	2636.654741127791	2107.6671592481903
2108.9755120964373	2107.6695902411734	2417.505409811751	2107.672922015905	2599.4084917820837	2107.6459123506474	2439.0019960436675	2402.5152725571443	2386.919581816936	2107.7300873604518	2107.973935433245	2476.2657426811606	2107.3769482960215	2107.9239303394106	2107.5748101033896	2550.8808153248983	2401.3500145538897	2107.4581542865385	2107.741609619381	2107.5380348155913	2106.6748139355745	2107.781263389466	2108.5095989699826	2524.721039907059	2107.3628477758402	2109.1615061206176	2541.006704260457	2107.8122795108725	2631.6492058348604	2107.6671592481903
2108.7566349907743	2107.6695902411734	2417.505409811751	2107.672922015905	2599.4084917820837	2107.6459123506474	2438.8053371159544	2402.5152725571443	2386.919581816936	2107.7300873604518	2107.973935433245	2476.2657426811606	2107.3769482960215	2107.772693340468	2107.5748101033896	2550.8808153248983	2401.3500145538897	2107.4581542865385	2107.594193157408	2107.5380348155913	2106.6748139355745	2107.781263389466	2107.7811770114004	2524.721039907059	2107.039225786102	2108.83322560519	2535.3789102674145	2107.8122795108725	2631.6492058348604	2107.6671592481903
2108.4411406719078	2107.031605803432	2416.435616057248	2107.672922015905	2599.4084917820837	2107.1065000276517	2438.8053371159544	2402.5152725571443	2386.919581816936	2107.7300873604518	2107.8831967848737	2474.287039291292	2107.3769482960215	2107.772693340468	2107.1943153530256	2550.8808153248983	2401.3500145538897	2107.4581542865385	2107.594193157408	2107.5380348155913	2106.5084873640512	2107.781263389466	2107.7811770114004	2524.4172375253174	2107.039225786102	2108.83322560519	2535.3789102674145	2107.8122795108725	2631.6492058348604	2107.386948861605
2108.4411406719078	2107.031605803432	2416.435616057248	2107.5928308310286	2599.4084917820837	2107.1065000276517	2438.8053371159544	2402.5152725571443	2386.919581816936	2107.7300873604518	2107.4285525875835	2474.287039291292	2107.3769482960215	2107.724613944846	2106.7263103084597	2550.8808153248983	2401.3500145538897	2107.4581542865385	2107.441893880527	2107.5380348155913	2106.5084873640512	2107.3940972072846	2107.7811770114004	2524.4172375253174	2107.039225786102	2108.83322560519	2535.3789102674145	2107.055068990219	2631.6492058348604	2107.386948861605
2108.4411406719078	2107.031605803432	2416.435616057248	2107.5461115004623	2599.4084917820837	2107.1065000276517	2438.8053371159544	2402.5152725571443	2386.8395300106613	2107.7300873604518	2107.4285525875835	2474.287039291292	2107.3769482960215	2107.3570655331755	2106.7263103084597	2550.8808153248983	2399.2308758528075	2107.3858545808466	2107.441893880527	2107.5380348155913	2106.5084873640512	2107.3940972072846	2107.7811770114004	2524.0711765751007	2107.039225786102	2108.83322560519	2532.0270733264388	2107.055068990219	2631.6492058348604	2107.386948861605
2108.4411406719078	2107.031605803432	2416.435616057248	2107.5461115004623	2596.6107024647063	2106.7158340951046	2438.8053371159544	2402.5152725571443	2386.8395300106613	2107.7300873604518	2107.4285525875835	2474.287039291292	2107.3769482960215	2107.3570655331755	2106.7263103084597	2548.992395596062	2399.2308758528075	2107.3858545808466	2106.9561560569878	2107.5380348155913	2105.84603713708	2106.9481906601673	2107.7811770114004	2524.0711765751007	2107.039225786102	2108.819277871784	2532.0270733264388	2106.9346831279468	2631.6492058348604	2107.386948861605
2108.4411406719078	2107.031605803432	2416.435616057248	2107.4010309743717	2596.6107024647063	2105.9325563293255	2438.8053371159544	2402.5152725571443	2386.8395300106613	2107.7300873604518	2107.4285525875835	2473.21098217933	2107.3769482960215	2107.2326605116355	2106.7263103084597	2548.992395596062	2399.2308758528075	2107.3858545808466	2106.5736634023906	2107.5380348155913	2105.84603713708	2106.9481906601673	2107.7811770114004	2520.4456774371256	2107.039225786102	2108.819277871784	2532.0270733264388	2106.8657366096973	2631.6492058348604	2107.386948861605
2108.045507339005	2107.031605803432	2416.197170415586	2107.1386325045382	2596.6107024647063	2105.9325563293255	2438.8053371159544	2401.5922211484694	2386.8395300106613	2107.5282367193563	2107.4285525875835	2471.4541822510023	2107.3769482960215	2107.2326605116355	2106.616937341321	2548.8578316952457	2398.1030516903716	2107.3858545808466	2106.5736634023906	2107.5380348155913	2105.84603713708	2106.9481906601673	2107.773200533866	2520.4456774371256	2107.039225786102	2108.3573393421675	2532.0270733264388	2106.8657366096973	2631.6492058348604	2107.358191363039
2108.045507339005	2107.031605803432	2416.197170415586	2106.5408802005063	2594.745197248994	2105.9325563293255	2438.8053371159544	2401.5922211484694	2386.8395300106613	2107.5282367193563	2107.4285525875835	2471.4541822510023	2107.3769482960215	2107.2326605116355	2106.616937341321	2547.619792526206	2398.1030516903716	2107.2479109119267	2106.2889189451244	2107.1008090899254	2105.84603713708	2106.9481906601673	2107.773200533866	2520.4456774371256	2107.039225786102	2108.129865555585	2532.0270733264388	2106.8175918062852	2631.6492058348604	2105.9954969528208
2107.5562689913177	2107.031605803432	2416.197170415586	2106.5408802005063	2594.207761033208	2105.456285537152	2438.8053371159544	2401.5922211484694	2386.8395300106613	2107.5282367193563	2107.4285525875835	2471.4541822510023	2106.927547731539	2107.2326605116355	2106.59744894744	2546.921403870689	2398.1030516903716	2106.8755035500817	2106.0910515947094	2107.1008090899254	2105.84603713708	2106.3559880251028	2107.5958795670126	2520.4456774371256	2107.039225786102	2107.658899698958	2531.0553379054754	2106.8175918062852	2631.6492058348604	2105.9954969528208
2107.4866028068323	2106.6419971384357	2416.197170415586	2106.5408802005063	2594.207761033208	2105.456285537152	2438.8053371159544	2401.5922211484694	2386.8395300106613	2107.5282367193563	2107.025327323157	2471.4541822510023	2105.9975525297205	2107.2326605116355	2106.5608752426624	2546.921403870689	2397.64100592357	2106.688090236592	2106.0910515947094	2106.962410615245	2105.84603713708	2106.3559880251028	2106.763660518828	2520.4456774371256	2106.6839654948512	2107.3221531685735	2531.0553379054754	2106.8175918062852	2631.6492058348604	2105.9908672021133
2107.4866028068323	2106.6419971384357	2414.0434288541787	2106.3861706416396	2594.207761033208	2105.456285537152	2438.7594789245372	2401.5922211484694	2386.313428247985	2107.5282367193563	2106.5906814090818	2471.4541822510023	2105.9975525297205	2107.2326605116355	2105.7750872416686	2546.921403870689	2397.2175392922054	2106.515256840961	2106.0910515947094	2106.962410615245	2105.648738674204	2106.238149149128	2106.763660518828	2520.4456774371256	2106.2262025865166	2107.3221531685735	2531.0553379054754	2106.8175918062852	2628.761605186008	2105.9908672021133
2107.4866028068323	2106.6419971384357	2414.0434288541787	2106.3861706416396	2594.207761033208	2105.456285537152	2438.7594789245372	2401.5922211484694	2385.9688938405025	2107.5282367193563	2106.5906814090818	2470.586170229809	2105.9975525297205	2107.2326605116355	2105.7750872416686	2546.921403870689	2397.2175392922054	2105.8294203189594	2106.0910515947094	2106.962410615245	2105.648738674204	2105.624804164839	2106.763660518828	2519.172970691412	2106.2262025865166	2107.3221531685735	2530.6624209032157	2106.8175918062852	2628.761605186008	2105.9908672021133
2107.4866028068323	2106.6419971384357	2414.0434288541787	2106.3861706416396	2594.207761033208	2105.456285537152	2438.499996144617	2401.5922211484694	2385.1616004441867	2107.4407580125917	2106.505218717067	2470.586170229809	2105.9975525297205	2106.78790775141	2105.7750872416686	2546.921403870689	2397.1297117680674	2105.8294203189594	2105.885142969513	2106.6749133227127	2105.648738674204	2105.624804164839	2106.763660518828	2518.4601532103698	2105.4498948236746	2106.497418522596	2530.6624209032157	2106.8175918062852	2628.761605186008	2105.9908672021133
2106.9217776581695	2105.689087384975	2414.0434288541787	2105.8396392120267	2594.207761033208	2105.452169079543	2438.499996144617	2400.9818746564742	2384.0084076835983	2107.0977581540265	2106.505218717067	2470.586170229809	2105.9975525297205	2106.6908193232325	2105.7750872416686	2546.921403870689	2397.1297117680674	2105.761524784178	2105.540007919617	2106.642813129986	2105.648738674204	2105.624804164839	2106.528540201576	2518.4601532103698	2105.33581971809	2106.497418522596	2530.6624209032157	2106.8175918062852	2628.761605186008	2105.9908672021133
2106.6760860586137	2104.7729892878706	2414.0434288541787	2105.8396392120267	2593.4579705506317	2105.452169079543	2436.933312937421	2400.949939161108	2384.0084076835983	2106.945416852032	2106.314181309274	2470.586170229809	2105.9975525297205	2106.434026283201	2105.2902803233665	2546.921403870689	2397.1297117680674	2105.761524784178	2105.2263609794536	2106.642813129986	2105.648738674204	2105.624804164839	2106.528540201576	2518.4601532103698	2105.33581971809	2106.096082833844	2529.8239435349037	2106.8175918062852	2626.6755295554044	2105.9908672021133
2106.615783691564	2104.7729892878706	2414.0434288541787	2105.8396392120267	2593.4579705506317	2105.452169079543	2436.933312937421	2399.2139351712967	2384.0084076835983	2106.4729777990583	2106.314181309274	2470.586170229809	2105.9975525297205	2106.421700901279	2105.2902803233665	2546.921403870689	2397.1297117680674	2105.761524784178	2105.2263609794536	2106.642813129986	2105.648738674204	2105.4217539026345	2106.0276809466827	2518.0303663328154	2105.33581971809	2105.5143118105498	2529.8239435349037	2106.417420702426	2626.4620097165534	2105.973697514627
2106.615783691564	2104.7729892878706	2414.0434288541787	2105.8396392120267	2593.0881649864286	2105.452169079543	2436.933312937421	2399.2139351712967	2384.0084076835983	2106.0975050431866	2106.1651547123083	2470.586170229809	2105.7526740033104	2106.254027762601	2105.2902803233665	2546.921403870689	2394.618379819566	2105.761524784178	2105.2263609794536	2106.642813129986	2105.648738674204	2105.4217539026345	2106.0276809466827	2518.0303663328154	2105.33581971809	2105.5143118105498	2529.8239435349037	2106.417420702426	2626.4620097165534	2105.973697514627
2106.615783691564	2104.7729892878706	2413.0799403457395	2105.8396392120267	2592.9617776259365	2105.0117761654974	2436.933312937421	2399.2139351712967	2383.887646469276	2105.8400137065028	2106.1651547123083	2470.586170229809	2105.7526740033104	2105.6375757128567	2105.0658481562077	2546.6968771690067	2394.45488949904	2105.761524784178	2105.2263609794536	2106.642813129986	2105.648738674204	2105.4217539026345	2106.0276809466827	2517.629297241592	2105.1369341798613	2105.5143118105498	2529.8239435349037	2106.417420702426	2626.4620097165534	2105.973697514627
2105.629481280254	2104.7729892878706	2413.0799403457395	2105.8396392120267	2591.8752661675053	2105.0117761654974	2436.933312937421	2399.195832328679	2383.7964983670163	2105.6016935337116	2106.1651547123083	2470.586170229809	2105.7526740033104	2105.6375757128567	2105.0658481562077	2543.784584792067	2394.45488949904	2105.761524784178	2105.2263609794536	2105.4671731450208	2105.648738674204	2105.274544829563	2105.9191969097024	2517.629297241592	2104.9997836819134	2105.306904154658	2529.454246316146	2106.417420702426	2625.4429843310554	2105.823977880352
2105.5467422613283	2104.7729892878706	2413.0799403457395	2105.8396392120267	2590.3865572493005	2105.0117761654974	2436.933312937421	2398.255069937948	2383.7964983670163	2105.5221291237212	2106.1651547123083	2470.586170229809	2105.5355004268704	2105.2041299273355	2105.0658481562077	2543.784584792067	2394.45488949904	2105.7564065836427	2105.2263609794536	2105.4671731450208	2105.648738674204	2105.274544829563	2105.433030493726	2516.443520868715	2104.9997836819134	2105.271354964783	2526.729368224315	2106.417420702426	2623.6753373613888	2105.739833572602
2105.408870804745	2104.7729892878706	2413.002843011614	2105.329561322289	2590.3865572493005	2104.636839818228	2436.933312937421	2398.009972384905	2383.7036888723396	2105.4945452969782	2105.785318322619	2470.586170229809	2105.5355004268704	2105.2041299273355	2105.0658481562077	2543.784584792067	2394.45488949904	2105.5935618367002	2105.2263609794536	2105.166133760789	2104.973427824012	2105.274544829563	2105.433030493726	2516.443520868715	2104.9997836819134	2105.271354964783	2525.5184803042307	2106.417420702426	2623.3184373505055	2105.739833572602
2104.6849876206234	2104.7729892878706	2413.002843011614	2105.329561322289	2590.3865572493005	2104.636839818228	2436.7370003931073	2397.976014822854	2382.210616908698	2105.2976739236565	2105.785318322619	2470.586170229809	2105.5355004268704	2105.2041299273355	2105.0658481562077	2542.266625518324	2394.45488949904	2105.5935618367002	2105.2263609794536	2105.166133760789	2104.973427824012	2105.274544829563	2105.433030493726	2516.443520868715	2104.443512641859	2105.271354964783	2525.5184803042307	2105.8358083302696	2623.3184373505055	2105.739833572602
2104.6849876206234	2104.7729892878706	2413.002843011614	2105.2864666934606	2590.3865572493005	2104.636839818228	2435.8052876313345	2397.976014822854	2382.210616908698	2105.2976739236565	2105.785318322619	2470.586170229809	2105.5355004268704	2105.2041299273355	2105.0658481562077	2542.266625518324	2394.45488949904	2105.4513055568823	2105.2263609794536	2104.8678163383943	2104.93722324256	2105.274544829563	2105.159952243218	2516.1346787928333	2104.443512641859	2105.271354964783	2524.4064259573165	2105.784250775104	2623.3184373505055	2105.739833572602
2104.6849876206234	2104.7617089624864	2413.002843011614	2105.2864666934606	2590.3865572493005	2104.636839818228	2435.8052876313345	2397.3789238688564	2382.210616908698	2104.7889209891255	2105.785318322619	2469.222790791965	2105.4378167143796	2104.9607941171057	2105.0658481562077	2542.266625518324	2394.45488949904	2105.4513055568823	2105.2263609794536	2104.8678163383943	2104.476556358398	2105.274544829563	2103.7622805339183	2516.1346787928333	2104.443512641859	2105.271354964783	2523.293451540459	2105.3525454278956	2623.3184373505055	2105.739833572602
2104.4702682738084	2104.7617089624864	2411.8828933303453	2104.4334446401244	2590.3865572493005	2104.636839818228	2435.8052876313345	2397.3789238688564	2382.210616908698	2104.7889209891255	2105.730008318055	2469.222790791965	2105.4378167143796	2104.9607941171057	2105.0658481562077	2542.266625518324	2394.45488949904	2105.4513055568823	2105.036094416657	2104.8678163383943	2104.476556358398	2105.2332121498976	2103.7622805339183	2515.4788065857138	2104.443512641859	2105.271354964783	2523.293451540459	2105.115686961417	2623.3184373505055	2105.739833572602
2104.4702682738084	2104.7617089624864	2411.8828933303453	2104.36059265164	2590.3865572493005	2104.636839818228	2435.8052876313345	2397.3789238688564	2382.210616908698	2104.7889209891255	2105.5712839679413	2469.222790791965	2105.4378167143796	2104.9607941171057	2104.1776751190896	2542.266625518324	2394.45488949904	2104.6356692139075	2105.036094416657	2104.8678163383943	2104.476556358398	2105.2332121498976	2103.7379430332126	2515.4788065857138	2104.443512641859	2104.833551667517	2523.293451540459	2105.115686961417	2623.3184373505055	2105.739833572602
2104.318239765959	2104.4861331751495	2411.8828933303453	2104.36059265164	2590.3865572493005	2104.6105585643477	2435.8052876313345	2397.067014083554	2382.0564023960783	2104.7889209891255	2105.5712839679413	2469.222790791965	2105.4067904017916	2104.9607941171057	2104.1776751190896	2542.1173494611526	2394.45488949904	2104.6356692139075	2105.036094416657	2104.8678163383943	2104.476556358398	2105.2332121498976	2103.7379430332126	2515.4788065857138	2104.443512641859	2104.4166929896614	2523.293451540459	2105.115686961417	2623.3184373505055	2105.739833572602
2104.226557340537	2104.4861331751495	2411.854991642709	2104.36059265164	2590.3865572493005	2104.5550822402342	2435.627700846038	2397.067014083554	2382.0564023960783	2104.7889209891255	2105.5712839679413	2468.177268741462	2105.4067904017916	2104.9607941171057	2104.1776751190896	2542.1173494611526	2394.0252471847607	2104.6356692139075	2105.036094416657	2104.8678163383943	2104.3131682805224	2105.158871282882	2103.7379430332126	2515.4788065857138	2104.443512641859	2104.4166929896614	2523.293451540459	2104.8605615131	2623.3184373505055	2105.739833572602
2104.226557340537	2104.3221713986236	2411.854991642709	2104.36059265164	2590.3865572493005	2104.5550822402342	2435.627700846038	2397.067014083554	2381.8443592575695	2104.7889209891255	2105.322354932627	2468.177268741462	2105.4067904017916	2104.663240676151	2104.1776751190896	2541.8696725041746	2394.0252471847607	2104.6356692139075	2104.885961750429	2104.8678163383943	2104.3131682805224	2105.008138511914	2103.7379430332126	2514.7893011256215	2104.443512641859	2104.3257353034874	2523.293451540459	2104.8605615131	2623.3184373505055	2105.739833572602
2104.226557340537	2104.3221713986236	2410.3651014951092	2104.36059265164	2589.9796158032646	2104.5550822402342	2435.627700846038	2396.0514153379	2381.8443592575695	2104.661782464091	2104.8761443973467	2468.036571084485	2105.4067904017916	2104.1894323792	2104.1776751190896	2541.8696725041746	2394.0252471847607	2104.6356692139075	2104.885961750429	2104.8678163383943	2104.2964737107477	2105.008138511914	2103.7379430332126	2514.7893011256215	2104.443512641859	2104.061457438235	2523.293451540459	2104.8605615131	2623.3184373505055	2105.739833572602
2104.14219565735	2104.3221713986236	2410.3651014951092	2104.36059265164	2589.9796158032646	2104.5550822402342	2435.6150132661714	2396.0514153379	2381.8443592575695	2103.6884988192032	2104.8761443973467	2468.036571084485	2105.4067904017916	2104.137563986626	2104.1776751190896	2540.9459691568145	2393.992320534224	2104.339980497614	2104.885961750429	2104.365687602943	2104.2964737107477	2104.825832921437	2103.7379430332126	2514.7893011256215	2104.373769539375	2104.061457438235	2523.293451540459	2104.818476631107	2623.3184373505055	2105.6597414038706
2104.14219565735	2104.3221713986236	2410.3651014951092	2104.36059265164	2589.9796158032646	2104.121223255774	2434.7211769686	2396.0514153379	2381.20820443286	2103.6884988192032	2104.607979987238	2468.036571084485	2105.098698361047	2104.137563986626	2104.1776751190896	2540.8625122532494	2393.271589614497	2103.8779104041278	2104.885961750429	2103.895244469192	2104.237405843643	2104.825832921437	2103.7379430332126	2514.7893011256215	2104.373769539375	2104.061457438235	2523.293451540459	2104.4968739909286	2623.021728125004	2105.6491550972155
2104.14219565735	2104.3221713986236	2410.3651014951092	2104.36059265164	2589.9796158032646	2103.9727525796607	2434.7211769686	2396.0514153379	2379.586774621858	2103.6884988192032	2104.607979987238	2468.036571084485	2105.023417829481	2104.137563986626	2104.1776751190896	2540.8625122532494	2393.271589614497	2103.8779104041278	2104.885961750429	2103.895244469192	2104.0611873257776	2104.5613761404957	2103.7379430332126	2514.7893011256215	2104.20175798565	2104.061457438235	2523.011754005738	2104.307998159379	2623.021728125004	2105.6491550972155
2104.14219565735	2104.3221713986236	2409.916717695932	2104.36059265164	2589.34545204702	2103.9727525796607	2434.3320395341398	2396.0514153379	2379.153515307944	2103.553094153088	2104.38671149543	2468.036571084485	2104.7879549343506	2104.137563986626	2103.8502342726306	2540.8625122532494	2393.226458316404	2103.8779104041278	2104.8796672415024	2103.895244469192	2104.0611873257776	2104.13181056999	2103.7379430332126	2514.009566885722	2104.20175798565	2104.061457438235	2523.011754005738	2104.307998159379	2623.021728125004	2105.6491550972155
2104.14219565735	2104.3221713986236	2409.916717695932	2104.36059265164	2589.34545204702	2103.9727525796607	2434.1630586434544	2395.2636182825913	2379.153515307944	2103.553094153088	2104.38671149543	2466.0011428201624	2104.7879549343506	2104.137563986626	2103.8502342726306	2540.110180241061	2393.226458316404	2103.8779104041278	2104.7517944107267	2103.895244469192	2104.0611873257776	2104.13181056999	2103.7379430332126	2514.009566885722	2104.20175798565	2104.061457438235	2522.6102403170107	2104.303422470796	2623.021728125004	2105.4491004822967
2104.14219565735	2104.3221713986236	2409.916717695932	2104.0465921265836	2589.34545204702	2103.9727525796607	2434.1630586434544	2394.9184187548776	2379.153515307944	2103.553094153088	2104.3443601193203	2466.0011428201624	2104.256973892851	2104.137563986626	2103.8502342726306	2540.110180241061	2393.226458316404	2103.74092866833	2104.5003401514014	2103.8278930843812	2104.0611873257776	2104.13181056999	2103.7379430332126	2514.009566885722	2104.20175798565	2104.061457438235	2522.6102403170107	2104.303422470796	2622.693094704254	2105.2640816018848
2104.14219565735	2104.116312954388	2409.916717695932	2104.0465921265836	2589.34545204702	2103.6005024328865	2434.1630586434544	2394.9184187548776	2379.0516813340623	2103.553094153088	2104.249607521507	2466.0011428201624	2103.983599135683	2104.137563986626	2103.6748055134362	2540.110180241061	2393.226458316404	2103.74092866833	2103.545865942597	2103.8278930843812	2104.0611873257776	2104.13181056999	2103.7379430332126	2513.864902857199	2104.0165345411247	2104.0146749456685	2522.6102403170107	2104.303422470796	2622.693094704254	2105.0127741096235
2103.882120920478	2104.116312954388	2409.916717695932	2104.0465921265836	2588.580476491625	2103.563385847983	2433.739984534676	2394.9184187548776	2379.0516813340623	2103.553094153088	2104.214366503687	2465.6296761247236	2103.983599135683	2104.0212352791646	2103.6748055134362	2540.110180241061	2393.226458316404	2103.74092866833	2103.545865942597	2103.8278930843812	2104.046633700947	2104.13181056999	2103.6712881409107	2513.864902857199	2103.793520401978	2103.9612814724405	2522.6102403170107	2104.303422470796	2622.4696147126742	2105.0127741096235
2103.882120920478	2104.0819842144238	2409.6128129987683	2104.0465921265836	2588.580476491625	2103.316599403422	2433.739984534676	2394.9184187548776	2378.995804660384	2103.553094153088	2104.214366503687	2465.6296761247236	2103.983599135683	2104.0212352791646	2103.6748055134362	2539.9046050342863	2392.9940257716535	2103.6844890232856	2103.515453079274	2103.8278930843812	2104.027598299812	2104.102757243388	2103.119001336079	2513.849309019005	2103.6777617202574	2103.525719554179	2522.0320786954135	2103.9451832871405	2622.4696147126742	2104.884154305779
2103.5457554789054	2103.8575081790927	2409.6128129987683	2103.8721451668894	2588.580476491625	2103.316599403422	2433.2282342717203	2394.9184187548776	2378.995804660384	2103.4268701742812	2104.130555694504	2465.6296761247236	2103.896313920521	2103.7853985238653	2103.6748055134362	2539.9046050342863	2392.9940257716535	2103.6409864687953	2103.515453079274	2103.8278930843812	2103.8653444048873	2103.8085776324288	2103.119001336079	2513.3799282001282	2103.546231346917	2103.525719554179	2522.0320786954135	2103.9290336516374	2621.9459209315464	2104.1643245786927
2103.5457554789054	2103.8575081790927	2409.6128129987683	2103.6930472523322	2588.42325668419	2103.316599403422	2433.2282342717203	2394.9184187548776	2378.995804660384	2103.4268701742812	2104.0225080519	2465.6296761247236	2103.896313920521	2103.7853985238653	2103.6748055134362	2539.9046050342863	2392.8473989203353	2103.539462378425	2103.515453079274	2103.8278930843812	2103.8653444048873	2103.8085776324288	2103.119001336079	2513.3799282001282	2103.2771434637284	2103.525719554179	2521.131000219471	2103.5174305062974	2621.3404912955116	2103.8431118091844
2103.5457554789054	2103.8575081790927	2409.6128129987683	2103.6930472523322	2588.2924970892027	2103.2195649743653	2433.2282342717203	2394.3718432829755	2378.995804660384	2103.4268701742812	2104.0225080519	2465.6296761247236	2103.402007941337	2103.7853985238653	2103.6748055134362	2539.2769184383765	2392.8473989203353	2103.539462378425	2102.901327278079	2103.398782078909	2103.56138869299	2103.7949386235296	2103.119001336079	2513.073821614242	2103.2771434637284	2103.525719554179	2521.131000219471	2103.4688627846044	2621.000150837579	2103.8431118091844
2103.5457554789054	2103.8575081790927	2409.6128129987683	2103.591532151867	2588.2924970892027	2103.2033191932974	2433.089419039146	2393.9272357190393	2378.995804660384	2103.2858709728	2104.0225080519	2465.6296761247236	2103.402007941337	2103.724600857113	2103.6748055134362	2539.2769184383765	2392.463210356911	2103.539462378425	2102.901327278079	2103.398782078909	2103.56138869299	2103.7949386235296	2103.119001336079	2512.4272989475558	2103.2771434637284	2103.525719554179	2520.506122296503	2103.2113004077655	2620.996090475705	2103.5540661158734
2103.5457554789054	2103.846728053472	2409.4497624989194	2103.591532151867	2588.2924970892027	2103.2033191932974	2432.846246309856	2393.9272357190393	2378.995804660384	2103.2858709728	2104.0225080519	2465.6296761247236	2103.2987695485663	2103.7140981417174	2103.150279445493	2539.2769184383765	2391.9280193395516	2103.539462378425	2102.901327278079	2103.3925219714292	2103.4687201566653	2103.5767381720434	2103.119001336079	2511.180076877778	2103.2771434637284	2103.525719554179	2520.217945872945	2103.1586258995953	2620.60437026134	2103.5540661158734
2103.5457554789054	2103.846728053472	2398.588280336402	2103.591532151867	2588.2924970892027	2103.2033191932974	2432.842923311889	2393.5908264610202	2378.995804660384	2103.2858709728	2104.0225080519	2465.2691286207664	2103.2558303860037	2103.689694212962	2103.150279445493	2539.2769184383765	2391.5347304793604	2103.539462378425	2102.901327278079	2103.363144120547	2103.3991379890467	2103.5767381720434	2103.119001336079	2511.02939833836	2103.2771434637284	2103.207045129236	2520.1632124487387	2102.757150888149	2620.60437026134	2103.5540661158734
2103.5457554789054	2103.7402214352746	2396.91839282471	2103.5418246033664	2588.2924970892027	2103.2033191932974	2432.4481150342917	2393.5908264610202	2378.487551968053	2103.0924672014808	2103.834336093785	2464.7303270723614	2103.2558303860037	2103.368555051804	2102.8511883056526	2539.2769184383765	2391.5347304793604	2103.539462378425	2102.901327278079	2103.1990485824276	2103.3991379890467	2103.3840532196587	2103.119001336079	2510.958151894723	2103.2771434637284	2102.9293561906684	2520.1632124487387	2102.757150888149	2620.60437026134	2103.5540661158734
2103.5457554789054	2103.7402214352746	2395.145465443549	2103.151958958995	2588.2924970892027	2103.2033191932974	2432.196439386411	2393.5908264610202	2378.487551968053	2102.9518321988653	2103.6030417863003	2464.5593652651537	2103.2558303860037	2103.368555051804	2102.8511883056526	2539.2769184383765	2391.5100664008373	2103.539462378425	2102.765986647863	2103.118254599506	2103.0789124481444	2103.3840532196587	2103.119001336079	2510.958151894723	2103.2771434637284	2102.7986151953965	2519.9460701924772	2102.7367126748313	2620.60437026134	2103.5540661158734
2103.5457554789054	2103.7336906974483	2393.795331079943	2103.151958958995	2587.88395408807	2103.2033191932974	2432.196439386411	2393.5908264610202	2378.487551968053	2102.9518321988653	2103.6030417863003	2464.5593652651537	2103.2558303860037	2103.368555051804	2102.8511883056526	2538.84031227088	2390.8993794351654	2103.539462378425	2102.765986647863	2103.118254599506	2103.0789124481444	2103.34749368645	2103.119001336079	2510.958151894723	2103.052448712011	2102.7986151953965	2519.9079037018905	2102.7367126748313	2620.60437026134	2103.5176348018617
2103.5348447087486	2103.6383844597312	2392.3527959675553	2103.151958958995	2587.88395408807	2103.2033191932974	2431.8227333277737	2393.5908264610202	2378.487551968053	2102.903885123323	2103.5971661747453	2464.5593652651537	2102.8779763175307	2102.9807131431803	2102.7127386207435	2538.84031227088	2390.46535261375	2103.539462378425	2102.765986647863	2103.118254599506	2103.0789124481444	2103.34749368645	2103.119001336079	2510.958151894723	2103.052448712011	2102.7986151953965	2519.9079037018905	2102.7367126748313	2620.60437026134	2103.5176348018617
2103.5348447087486	2103.2497022975317	2392.161416644169	2103.151958958995	2587.88395408807	2102.983129856671	2431.0908910461862	2393.542281663914	2378.3933475825297	2102.903885123323	2103.3909197563135	2464.5593652651537	2102.7764705183545	2102.9807131431803	2102.561398879539	2538.84031227088	2390.41325276845	2103.4359560238418	2102.5606448809544	2102.905186149979	2103.0789124481444	2103.34749368645	2102.887437462114	2510.958151894723	2103.052448712011	2102.7986151953965	2519.796835883719	2102.7367126748313	2620.60437026134	2103.5176348018617
2103.528837493994	2103.222568358457	2392.101236052515	2103.0932187872213	2587.7461189377145	2102.983129856671	2430.461996338732	2393.45914060954	2378.3933475825297	2102.6720883231974	2103.040455440914	2464.5593652651537	2102.7764705183545	2102.9807131431803	2102.561398879539	2538.488135303138	2390.198103512938	2103.2744269692835	2102.5606448809544	2102.672868879766	2103.0789124481444	2103.34749368645	2102.8430573107016	2510.8073511390994	2102.70935673211	2102.7986151953965	2519.769671535832	2102.7367126748313	2620.353601286071	2103.5176348018617
2103.2253705881726	2102.872204342172	2392.095084824475	2103.0932187872213	2587.427155644347	2102.816220648065	2430.461996338732	2393.3610383387495	2378.136744797515	2102.6720883231974	2103.040455440914	2464.5240221736117	2102.7764705183545	2102.62630663025	2102.561398879539	2538.0498338024577	2390.198103512938	2103.2744269692835	2102.5606448809544	2102.672868879766	2103.0789124481444	2103.295501036068	2102.7775732200653	2510.8073511390994	2102.70935673211	2102.7986151953965	2519.6983247406224	2102.7367126748313	2620.353601286071	2103.5176348018617
2102.8741336302546	2102.872204342172	2391.2194681785163	2103.070622388759	2587.251864179796	2102.6405093613002	2430.461996338732	2392.721409102086	2378.136744797515	2102.6720883231974	2102.7438880611694	2464.5240221736117	2102.7694552241232	2102.62630663025	2102.561398879539	2537.890360998977	2390.198103512938	2103.2547973957167	2102.5606448809544	2102.672868879766	2102.968949388211	2103.295501036068	2102.7775732200653	2510.191663448801	2102.70935673211	2102.714360439685	2519.513951611279	2102.7367126748313	2620.353601286071	2103.445982779645
2102.830899266875	2102.872204342172	2390.8047888188316	2102.995413134906	2587.251864179796	2102.502248170877	2430.3025826175417	2392.604655161858	2378.0116645278704	2102.6720883231974	2102.7438880611694	2464.5240221736117	2102.3357092231713	2102.62630663025	2102.4568481325186	2537.890360998977	2390.198103512938	2103.2344154129437	2102.4479313269417	2102.672868879766	2102.665837868493	2103.295501036068	2102.6468876720814	2510.191663448801	2102.555005313531	2102.714360439685	2519.457225956863	2102.7367126748313	2620.353601286071	2103.386066149107
2102.685539613778	2102.79549873399	2390.421501981488	2102.8248440396796	2587.251864179796	2102.502248170877	2430.3025826175417	2392.604655161858	2378.0116645278704	2102.662338928397	2102.7438880611694	2464.5240221736117	2102.3357092231713	2102.62630663025	2102.361389556573	2537.2160389388923	2389.858390225884	2102.996746015634	2102.4479313269417	2102.582545665664	2102.665837868493	2103.295501036068	2102.5688362534606	2510.191663448801	2102.5392421076813	2102.714360439685	2519.1566130380206	2102.7367126748313	2620.353601286071	2103.3668058244175
2102.0462585854107	2102.79549873399	2390.010160607689	2102.6513843819575	2587.2500485412374	2102.437820939137	2430.3025826175417	2392.604655161858	2378.0116645278704	2102.662338928397	2102.7438880611694	2464.5240221736117	2102.3357092231713	2102.403759623293	2102.361389556573	2537.2160389388923	2389.858390225884	2102.89398189663	2102.4479313269417	2102.5285855772236	2102.513918021724	2103.2202860000484	2102.5499585245193	2510.191663448801	2102.5392421076813	2102.6229213210318	2518.7294363770075	2102.7367126748313	2620.3510575098658	2103.1424342255846
2102.0462585854107	2102.649972321833	2389.7925358562093	2102.6513843819575	2587.2492709848284	2102.4078134836745	2430.3025826175417	2392.604655161858	2377.95735512218	2102.450609844457	2102.7438880611694	2464.2715230073304	2102.3357092231713	2102.3356813218684	2102.361389556573	2537.2160389388923	2389.858390225884	2102.6721300067265	2102.378442802269	2102.5285855772236	2102.387679524681	2103.162478146561	2102.353368511782	2510.191663448801	2102.5392421076813	2102.6229213210318	2518.5037997401823	2102.7367126748313	2620.16277478359	2103.0549546616535
2102.0078774959375	2102.649972321833	2389.621950209138	2102.4399950336488	2587.2492709848284	2102.344222237997	2430.3025826175417	2392.604655161858	2377.95735512218	2102.351307037315	2102.597037929621	2464.2715230073304	2102.219172643369	2102.3356813218684	2102.2347578075255	2537.2160389388923	2389.857740692	2102.6721300067265	2102.378442802269	2102.5285855772236	2102.1941233374796	2103.162478146561	2102.353368511782	2510.037182928113	2102.3618038261175	2102.6229213210318	2518.171216589053	2102.646044627896	2620.0544009662326	2102.8187321649925
2102.0078774959375	2102.6450999119133	2389.1127745235444	2102.4399950336488	2587.079532380387	2102.344222237997	2430.3025826175417	2392.604655161858	2377.95735512218	2102.2467881204343	2102.597037929621	2464.2715230073304	2101.9633070450504	2102.206172481628	2102.2347578075255	2537.2160389388923	2389.857740692	2102.207790791411	2102.378442802269	2102.5285855772236	2102.1941233374796	2103.162478146561	2102.353368511782	2509.79973962243	2102.280204238492	2102.335859427321	2517.9939992408654	2102.646044627896	2620.0544009662326	2102.8187321649925
2102.0078774959375	2102.6450999119133	2389.1127745235444	2102.4399950336488	2587.079532380387	2102.158578652166	2430.1517230284644	2392.4706696457624	2377.94586456313	2102.2467881204343	2102.597037929621	2464.0718324295894	2101.9633070450504	2102.206172481628	2102.164041428245	2537.051615761561	2389.857740692	2102.207790791411	2102.378442802269	2102.3498730204997	2102.0746562320132	2103.162478146561	2102.353368511782	2509.79973962243	2102.280204238492	2102.335859427321	2517.630226239826	2102.646044627896	2619.6690151521384	2102.524249276005
2102.0078774959375	2102.591605293007	2389.0635204974083	2102.4399950336488	2587.079532380387	2102.158578652166	2430.1517230284644	2392.2246438223196	2377.749697694089	2102.0510620121468	2102.528805716181	2463.9959387014287	2101.7765746469245	2102.1717338563635	2102.010448987887	2537.051615761561	2389.857740692	2102.207790791411	2102.1651018088132	2102.3498730204997	2102.0746562320132	2103.079575449784	2102.353368511782	2509.79973962243	2102.2747753233357	2102.335859427321	2517.630226239826	2102.5383478868002	2619.6690151521384	2102.3442214177535
2101.91647640744	2102.5798701319973	2388.725875966803	2102.3231546777306	2586.712774405264	2102.1579734250204	2430.1517230284644	2391.973327852801	2377.6617643873774	2102.0337310952173	2102.438615812345	2463.950243365176	2101.7765746469245	2102.1717338563635	2101.918940090714	2537.051615761561	2389.8528043264305	2102.207790791411	2102.1651018088132	2102.3498730204997	2101.9539292724303	2102.6943779855096	2102.335626782713	2509.79973962243	2102.1520568701885	2102.2696326025625	2517.0085519715067	2102.375025163536	2619.479309028258	2102.2544123480325
2101.91647640744	2102.445037605714	2388.560695303402	2102.2432797645556	2586.712774405264	2102.0960361392076	2430.1517230284644	2391.973327852801	2377.5964537532413	2101.9333493413314	2102.2593395430995	2463.950243365176	2101.7765746469245	2102.0430263728344	2101.918940090714	2537.051615761561	2389.720489563805	2102.0995359376157	2102.1651018088132	2102.3498730204997	2101.8196449718266	2102.6943779855096	2102.335626782713	2509.79973962243	2102.1520568701885	2102.0504226679705	2516.6839543179244	2102.1552049396596	2619.4190038701186	2102.233905593773
2101.91647640744	2102.3907544373637	2388.2759720570975	2102.1580759863373	2586.712774405264	2102.0960361392076	2430.127284681863	2391.973327852801	2377.4979898372176	2101.9333493413314	2102.2593395430995	2463.950243365176	2101.7765746469245	2101.9070196849216	2101.918940090714	2537.051615761561	2389.680130852136	2102.0995359376157	2102.1651018088132	2102.3498730204997	2101.8196449718266	2102.4139981429653	2102.335626782713	2509.7745582975576	2101.837363061523	2102.0504226679705	2516.3632726532783	2102.1552049396596	2619.155926564433	2102.2009684143322
2101.742895642643	2102.344291895184	2387.993278951262	2102.071892964636	2586.703802878903	2101.9433263130495	2430.0691951237645	2391.973327852801	2377.096326210092	2101.9333493413314	2102.2593395430995	2463.950243365176	2101.7765746469245	2101.9070196849216	2101.8403693545956	2537.051615761561	2389.6508874860015	2101.9814846644053	2102.0777514010992	2102.29452177141	2101.8196449718266	2102.1459858220387	2102.335626782713	2509.7745582975576	2101.837363061523	2102.0504226679705	2516.326424580999	2102.1552049396596	2619.0315974383493	2102.2009684143322
2101.5674151328612	2102.344291895184	2387.902101447406	2101.944978378018	2586.703802878903	2101.8691941581933	2429.8195258866594	2391.8173888367464	2377.083748467003	2101.9181672369596	2102.2409909299718	2463.950243365176	2101.7765746469245	2101.9070196849216	2101.6893468885855	2537.051615761561	2389.5963475381554	2101.9717665972075	2101.812900944645	2102.1479034455688	2101.6927587531786	2101.8976737231155	2102.335626782713	2509.7745582975576	2101.837363061523	2102.0394908974076	2516.326424580999	2101.8739439739807	2619.0315974383493	2102.1106907444378
2101.5674151328612	2102.2415401779967	2387.8624279081428	2101.818227926892	2586.703802878903	2101.8691941581933	2429.8195258866594	2391.8173888367464	2376.7793146582576	2101.839313127428	2102.188975462189	2463.8653351967387	2101.7765746469245	2101.893343553754	2101.6893468885855	2537.051615761561	2389.4117945431403	2101.887174025781	2101.749586810117	2102.068871812916	2101.6927587531786	2101.8976737231155	2102.1594453725156	2509.7722163809376	2101.837363061523	2101.960463144721	2515.8963064243717	2101.6930301368197	2618.6780615048615	2102.1106907444378
2101.5606678102513	2102.193865237494	2387.8624279081428	2101.807536378944	2586.42925631649	2101.8435143805214	2429.8195258866594	2391.8173888367464	2376.7793146582576	2101.8079998746107	2102.0535878635956	2463.7571333936903	2101.7765746469245	2101.893343553754	2101.6851220496096	2536.747771967163	2389.379746183124	2101.8534047177204	2101.6891530428725	2101.9855472759846	2101.6927587531786	2101.8143117580125	2102.1594453725156	2509.6534669105713	2101.837363061523	2101.960463144721	2515.82911819719	2101.590584144515	2618.6497851089307	2102.1106907444378
2101.5606678102513	2102.016995423375	2387.6460438858144	2101.807536378944	2586.42925631649	2101.8435143805214	2429.645878681997	2391.8173888367464	2376.746705004843	2101.782787676212	2101.8473441944802	2463.7571333936903	2101.7765746469245	2101.893343553754	2101.654518145282	2536.449642553593	2389.3130143947647	2101.8534047177204	2101.402103339123	2101.78484396411	2101.611178760505	2101.648503273571	2102.0729927573566	2509.6260392965787	2101.837363061523	2101.8179700460114	2515.709028984095	2101.590584144515	2618.6497851089307	2102.1106907444378
2101.5606678102513	2102.002475759557	2387.6460438858144	2101.807536378944	2586.42925631649	2101.6275309645325	2429.645878681997	2391.8173888367464	2376.746705004843	2101.5833967391995	2101.69155948573	2463.7571333936903	2101.6116893388025	2101.8213426438524	2101.654518145282	2536.449642553593	2389.1829520561173	2101.69388032347	2101.402103339123	2101.78484396411	2101.611178760505	2101.629948771238	2101.87676150781	2509.5119650832085	2101.7830877854817	2101.660323020797	2515.3591391214195	2101.590584144515	2618.4117970912466	2102.0423240693335
2101.490086798323	2101.834937110865	2387.5767710753153	2101.807536378944	2586.42925631649	2101.6275309645325	2429.645878681997	2391.8173888367464	2376.4325363731823	2101.5249382288193	2101.6187331763317	2463.737420974293	2101.5592942405688	2101.8213426438524	2101.494231061938	2536.240005865123	2389.1779569623363	2101.6068656552106	2101.402103339123	2101.643376966804	2101.474965321425	2101.6061733217293	2101.87676150781	2509.3495378463385	2101.748870253249	2101.5604090453135	2515.2844966142366	2101.590584144515	2618.4117970912466	2102.0423240693335
2101.490086798323	2101.834937110865	2387.4422704412245	2101.803931433041	2586.42925631649	2101.485144713446	2429.5817093379583	2391.801389598092	2376.3195801443107	2101.5249382288193	2101.527033781415	2463.737420974293	2101.5592942405688	2101.8213426438524	2101.494231061938	2536.240005865123	2389.1779569623363	2101.6068656552106	2101.402103339123	2101.643376966804	2101.403908012162	2101.564408469555	2101.7034415957614	2509.3136671874167	2101.748870253249	2101.5604090453135	2515.2529376112566	2101.590584144515	2618.4117970912466	2101.912143991429
2101.3680383739716	2101.7682916888625	2387.3458907462664	2101.803931433041	2586.42925631649	2101.485144713446	2429.5817093379583	2391.801389598092	2376.3195801443107	2101.4758514215728	2101.4334132033628	2463.695110965042	2101.551935030883	2101.7735583860826	2101.4598730815305	2536.181449501945	2389.1779569623363	2101.6068656552106	2101.3310254091284	2101.643376966804	2101.352203289388	2101.5560671851545	2101.4845325393717	2509.2103969123536	2101.5436623509777	2101.5222062288713	2515.2345650542948	2101.5595841106756	2618.264839329172	2101.912143991429
2101.3218007473106	2101.6563520940726	2387.298997704918	2101.7958865657797	2586.42925631649	2101.4059021569547	2429.5817093379583	2391.795820126031	2376.301995513868	2101.3900600230445	2101.3678943867067	2463.656840541628	2101.506469726867	2101.7735583860826	2101.414382794043	2536.041474325619	2389.1779569623363	2101.601483799227	2101.276605876216	2101.643376966804	2101.2592446510434	2101.5560671851545	2101.4595678666847	2509.1636695694374	2101.481425452952	2101.5222062288713	2515.0487785379873	2101.5001846319533	2618.2087764826865	2101.7330054500712
2101.3156994988863	2101.6563520940726	2387.298997704918	2101.698918743029	2586.381890772431	2101.4059021569547	2429.4857713656334	2391.795820126031	2376.301995513868	2101.3900600230445	2101.3678943867067	2463.4607960115063	2101.4714630189596	2101.5145998720964	2101.409855062716	2535.9870512672096	2389.1682310933675	2101.3457719975436	2101.217482958591	2101.412986361922	2101.2208770868087	2101.424040232448	2101.4595678666847	2509.019240630215	2101.38824419857	2101.437139306267	2514.7678370683143	2101.378784030433	2618.164736338057	2101.528395230825
2101.3156994988863	2101.6563520940726	2387.298997704918	2101.456177024585	2586.381890772431	2101.3149593611456	2429.441877436687	2391.6656826355375	2376.301995513868	2101.3900600230445	2101.3420679802207	2463.4607960115063	2101.388491512299	2101.4899872189503	2101.385093568784	2535.9870512672096	2388.954646102797	2101.315420195629	2101.217482958591	2101.412986361922	2101.2208770868087	2101.345490324806	2101.4554940612375	2508.9744333532317	2101.357551357631	2101.433687422287	2514.6231610003724	2101.378784030433	2618.022566613812	2101.3636398455956
2101.3156994988863	2101.623026274968	2387.2725239996093	2101.323789854234	2586.381890772431	2101.221562491479	2429.441877436687	2391.499092155318	2376.301995513868	2101.386956418058	2101.3420679802207	2463.4387007918704	2101.3189561341846	2101.4899872189503	2101.385093568784	2535.9860411296795	2388.9401782214672	2101.283816874957	2101.217482958591	2101.293415134593	2101.2077065611775	2101.345490324806	2101.4554940612375	2508.9014859932186	2101.331230425594	2101.290193355611	2514.6231610003724	2101.378784030433	2617.943761205027	2101.3636398455956
2101.3156994988863	2101.568289208209	2387.1131182059517	2101.2461191460966	2586.381890772431	2101.221562491479	2429.441877436687	2391.499092155318	2376.301995513868	2101.386956418058	2101.3279707490997	2463.325974508262	2101.224354959226	2101.4877149760655	2101.385093568784	2535.954148414262	2388.9401782214672	2101.283816874957	2101.217482958591	2101.293415134593	2101.2077065611775	2101.284569959292	2101.411812956731	2508.713299116104	2101.3308814492325	2101.290193355611	2514.5266228079954	2101.378784030433	2617.887971053762	2101.3636398455956
2101.3018646261044	2101.5319451844844	2387.0749119337906	2101.2461191460966	2586.381890772431	2101.221562491479	2429.297795277844	2391.499092155318	2376.301995513868	2101.1051242490776	2101.3279707490997	2463.325974508262	2101.1931838100354	2101.487518318357	2101.3379993681315	2535.954148414262	2388.9401782214672	2101.283816874957	2101.1968338054703	2101.16739170512	2101.1171813217425	2101.279354108048	2101.336618923948	2508.6076495638436	2101.301749305154	2101.22437339449	2514.3912588123258	2101.345780889095	2617.887971053762	2101.2141596882707
2101.1869900701436	2101.414315981707	2386.9901118177972	2101.0269678561103	2586.3450075752485	2101.212675713689	2429.1813153333137	2391.4806311828675	2376.270220360104	2101.063759235065	2101.310138054265	2463.225915239515	2101.189141117913	2101.3450343764825	2101.322566513777	2535.8479068901074	2388.9401782214672	2101.2528095028174	2101.170050356945	2101.16739170512	2101.025444694843	2101.2654675962044	2101.3194756314783	2508.56811441958	2101.2988752593774	2101.219486595815	2514.336989904816	2101.1919796689162	2617.798293264961	2101.2141596882707
2101.1328142902735	2101.414315981707	2386.9495734385846	2101.0012303868884	2586.3316501641007	2101.1933369104795	2429.11877982456	2391.4806311828675	2376.2608515220886	2100.985458923106	2101.310138054265	2463.179280736406	2101.1649893214208	2101.2339985856593	2101.322566513777	2535.8479068901074	2388.938780903979	2101.2310455630677	2101.170050356945	2101.07976589484	2101.025444694843	2101.1267618362276	2101.2555080527313	2508.4353777313736	2101.1657471711455	2101.195211575369	2514.3049342514105	2101.11162433984	2617.6782157229445	2101.2141596882707
2101.0500449517594	2101.3251023852085	2386.9495734385846	2101.0012303868884	2586.312746237962	2101.1933369104795	2429.11877982456	2391.4763922948973	2376.254374681127	2100.985458923106	2101.310138054265	2463.156295812922	2101.153672808718	2101.2208434888607	2101.2627648001207	2535.826417547804	2388.938780903979	2101.220231935127	2101.1005524520197	2101.07976589484	2101.025444694843	2101.0809146298707	2101.204359973953	2508.434708647251	2101.0228205418543	2101.011980275963	2514.269330088724	2101.0604487363166	2617.641526759199	2101.2141596882707
2101.0500449517594	2101.237743853849	2386.9495734385846	2100.950468004607	2586.2540375679373	2101.1833370612017	2429.0780887456576	2391.4196132541383	2376.2019269528655	2100.926852833044	2101.310138054265	2463.156295812922	2101.1514047607347	2101.1165916661025	2101.248505194682	2535.8166533181625	2388.938780903979	2101.116918680859	2101.1005524520197	2101.0342589829365	2100.9857417071403	2101.0744918345704	2101.077059425939	2508.4162611902016	2100.9208779714477	2101.0043353286515	2513.7103112974223	2101.0604487363166	2617.601048800091	2101.2141596882707
2101.0500449517594	2101.1493965500035	2386.9092972836424	2100.863428314265	2586.2516906848514	2101.079700219818	2429.0780887456576	2391.3964426837165	2376.1730640531623	2100.912711816088	2101.3055133469306	2463.1471837085437	2101.127701781946	2101.1165916661025	2100.9892548289117	2535.8111523318325	2388.8803507858274	2101.1086100106877	2100.991623093011	2100.951229127468	2100.9857417071403	2101.0744918345704	2101.071949671686	2508.380653612351	2100.907443594725	2100.927519590354	2513.5449748581173	2101.044435949544	2617.5627463101955	2101.177455837547
2100.9495137298645	2101.1317606854086	2386.896675203436	2100.863428314265	2586.2472879465954	2101.071960766605	2429.0780887456576	2391.3964426837165	2376.1408236913053	2100.854340943582	2101.125007450569	2463.12148774359	2101.0486778358527	2101.0654708024585	2100.9892548289117	2535.8063245642534	2388.8403555941386	2101.1086100106877	2100.9069941798593	2100.803303932561	2100.9857417071403	2101.0744918345704	2101.032209142706	2508.334118976564	2100.8336112174006	2100.927519590354	2513.4204071920108	2101.044435949544	2617.527249067768	2101.1328074398366
2100.9124665012596	2101.080803674537	2386.875446167048	2100.862868615698	2586.2327661681984	2100.9901445245555	2429.0740479768324	2391.3964426837165	2376.114012451805	2100.8125794888906	2101.0002714477996	2463.102136326489	2101.036112563303	2101.0072308864383	2100.934412124491	2535.774350134639	2388.8078238936027	2101.1059646932354	2100.8771844216885	2100.794721012867	2100.9450266777203	2101.044228534626	2101.008439544344	2508.2666135200875	2100.8304187859762	2100.927519590354	2513.2937146633685	2100.9683264545206	2617.491011770093	2101.1197237606298
2100.901258772216	2101.0571179958592	2386.815264894796	2100.829035094925	2586.1939864738233	2100.9509078905216	2429.012970599253	2391.3874500779207	2376.0555196194664	2100.8125794888906	2100.974673494766	2463.057346583334	2101.036112563303	2100.999094115944	2100.9249321824186	2535.774350134639	2388.8078238936027	2101.08208344444	2100.8090029910973	2100.7830537774666	2100.9450266777203	2100.988399081596	2100.9460536882693	2508.2352571892866	2100.8304187859762	2100.909854748392	2513.2044789718802	2100.9683264545206	2617.4214254412746	2101.0766574545987
2100.901258772216	2101.017734610454	2386.759500382146	2100.7834835013687	2586.1819923081293	2100.9224963775696	2429.0035089819376	2391.3508206836614	2375.9980187941155	2100.798714060795	2100.974673494766	2462.996065894083	2100.9844706788604	2100.999094115944	2100.8830227072112	2535.752542372946	2388.8078238936027	2101.0381707620495	2100.8090029910973	2100.7830537774666	2100.892697366713	2100.9043369002093	2100.887657117461	2508.139507250813	2100.8304187859762	2100.8595555925385	2513.1612501453105	2100.883488349549	2617.3718834494025	2100.9988450957467
2100.8396612648053	2100.9384017589455	2386.759500382146	2100.7834835013687	2586.1537473114254	2100.764455293485	2429.0035089819376	2391.329778528696	2375.9493034325938	2100.798714060795	2100.8627521873036	2462.996065894083	2100.8909529787184	2100.9703216486155	2100.8830227072112	2535.752542372946	2388.796807946436	2100.9775708968946	2100.796000567337	2100.7293093571134	2100.7966900796373	2100.8965345812258	2100.8132502502385	2508.097385847005	2100.7766320151873	2100.8079548982555	2513.0976090231316	2100.8272046685406	2617.324872258841	2100.926149029169
2100.687260419489	2100.9102696675154	2386.7175164055434	2100.771189729541	2586.127278533442	2100.721883800641	2428.997592827036	2391.317851779493	2375.854761547847	2100.701905416168	2100.7422542550344	2462.9647959373056	2100.8909529787184	2100.894346552069	2100.8134887034357	2535.7136187675123	2388.796807946436	2100.9333974527035	2100.7341032148634	2100.703418888986	2100.7388739526223	2100.8546287289664	2100.703341917215	2508.034551744337	2100.7616585504766	2100.8079548982555	2513.0467446872053	2100.7483260456142	2617.27942469002	2100.8153087903297
2100.6604124404635	2100.882044819734	2386.7030261339014	2100.771189729541	2586.127278533442	2100.6874174845007	2428.993923916795	2391.3145581952112	2375.7535717311107	2100.6691363575324	2100.7422542550344	2462.9138190729	2100.8210819136575	2100.894346552069	2100.721304307205	2535.6794545363387	2388.7674486653555	2100.9200241258786	2100.7171305044762	2100.686117210486	2100.7284056504823	2100.8485473128835	2100.675543988219	2507.9627024194397	2100.745789478216	2100.7372875481483	2512.9761012626286	2100.715437957187	2617.1985588857888	2100.7999302404673
2100.6582482723934	2100.816307566246	2386.7015107484185	2100.7233668618233	2586.127278533442	2100.6874174845007	2428.953771979762	2391.284201979353	2375.7297146781016	2100.648128893507	2100.6840852036344	2462.865945513995	2100.778107177788	2100.879933065031	2100.7159566102873	2535.6720109543126	2388.760559912277	2100.891168246912	2100.6876382817704	2100.6563696402077	2100.6642579708036	2100.7737429419176	2100.6700009133137	2507.9257262245246	2100.678541706599	2100.7296118670015	2512.8939434907816	2100.687754810889	2617.118710548796	2100.745788178095
2100.6582482723934	2100.772813406924	2386.670590856508	2100.6349108797253	2586.111651503702	2100.6874174845007	2428.95058706405	2391.274661599992	2375.6602848102902	2100.6343009627412	2100.6530301206835	2462.829453405083	2100.6939812328947	2100.8696466677375	2100.7159566102873	2535.6526408565533	2388.75866937073	2100.8548861770873	2100.6876382817704	2100.6394248418187	2100.6642579708036	2100.749044620548	2100.6683568884105	2507.842194063303	2100.639104140769	2100.6933483463454	2512.8229628588824	2100.6570107821058	2617.073603716205	2100.705688500903
2100.633866559252	2100.704341674783	2386.642878319626	2100.583338266047	2586.086447315496	2100.643274047551	2428.935621239118	2391.254576139355	2375.6305894433144	2100.620896259614	2100.624601256257	2462.829453405083	2100.6715392537453	2100.8689421416043	2100.652329284898	2535.616331862294	2388.7475184793093	2100.8449456322573	2100.675515576336	2100.6011808583535	2100.649624309336	2100.7138018266737	2100.562582707644	2507.804905201222	2100.6313155020357	2100.690240500259	2512.7717928874545	2100.633037378412	2617.005808474545	2100.586405550742
2100.5819806880904	2100.6623535862655	2386.623568792203	2100.531106755183	2586.068905227328	2100.6331452515324	2428.9062645655254	2391.2482520812146	2375.5990515664375	2100.6041579164153	2100.601402099659	2462.8269732476147	2100.6354580453585	2100.7935519888883	2100.622427537928	2535.5889706502026	2388.74319785405	2100.777811064841	2100.629974998285	2100.5972597436316	2100.618556630812	2100.7138018266737	2100.5503842080757	2507.7673743582327	2100.5909280777405	2100.663117032114	2512.7341948667195	2100.6271583645735	2616.941380776945	2100.5846515825515
2100.4966609691337	2100.646685126912	2386.6010084969007	2100.4729460979725	2586.056092632878	2100.581585363702	2428.8853976019286	2391.2346964834524	2375.5409929506473	2100.5908568238724	2100.5173644908186	2462.8243635459203	2100.6186551293254	2100.7534739179637	2100.5823132665637	2535.5380307714	2388.742198954048	2100.760263852379	2100.627756963943	2100.5972597436316	2100.618556630812	2100.681762519762	2100.5503842080757	2507.714251867763	2100.5846371416797	2100.6008135411944	2512.7129176173207	2100.5324931206064	2616.8989760769027	2100.5846515825515
2100.4966609691337	2100.6022363151064	2386.5948753695793	2100.469985432112	2586.0551689349127	2100.581585363702	2428.879654427542	2391.2107676201344	2375.5014265803293	2100.5908568238724	2100.4708140509583	2462.8128442484635	2100.6130951418168	2100.6990704469977	2100.577963052538	2535.534275348884	2388.733662937276	2100.6337549086124	2100.6224104251123	2100.5972597436316	2100.542654190719	2100.6564673655275	2100.5325717600804	2507.691161767384	2100.553587303616	2100.5779219476126	2512.682449842438	2100.5272753667214	2616.8764587165097	2100.5661705754874
2100.479421198204	2100.533221453317	2386.584275634238	2100.4411355398047	2586.043299310447	2100.547093787757	2428.8663700928337	2391.2076661299325	2375.45337589995	2100.5609968671374	2100.4580898980844	2462.8056904461187	2100.590762265405	2100.6352874753543	2100.577963052538	2535.530161378128	2388.718450715724	2100.5907894094835	2100.6055755729863	2100.5302585359827	2100.500110378891	2100.6555443533816	2100.5325717600804	2507.6675079364204	2100.49230626489	2100.5352694143257	2512.6447579616656	2100.519082602878	2616.8367940453504	2100.5661705754874
2100.4168029206226	2100.5306175040364	2386.554551518936	2100.436485727113	2586.043299310447	2100.500839623707	2428.8357475558782	2391.1996078052894	2375.441348782515	2100.53079827274	2100.425468111333	2462.7997031245477	2100.545055751636	2100.566184842051	2100.5712780243375	2535.521204440407	2388.7092374714402	2100.552632405718	2100.595722462393	2100.5079073093125	2100.4702452459273	2100.6555443533816	2100.5103035582024	2507.6408759686246	2100.4650907610976	2100.4776271549904	2512.5206621316365	2100.4930818699136	2616.8227689999167	2100.4898265445413
2100.4168029206226	2100.5177065756247	2386.5435746837375	2100.4000737789947	2586.0398875764577	2100.492734419895	2428.830674251748	2391.1896037201445	2375.42104350673	2100.4807508442946	2100.3749427443954	2462.789987056512	2100.5333864916965	2100.5020709254795	2100.52746449001	2535.502005619962	2388.692312394546	2100.507537599967	2100.5484087454242	2100.4890296496897	2100.4285620902706	2100.595705993615	2100.5049436886293	2507.6297324419834	2100.4336116239224	2100.452139929547	2512.4912126009617	2100.4930818699136	2616.7878749095344	2100.4604126819672
2100.381573087735	2100.439164278642	2386.542879758299	2100.3610981476118	2586.035926308748	2100.4560172667743	2428.8228583114383	2391.182864835335	2375.395615822223	2100.438090734949	2100.3749427443954	2462.7809133835167	2100.5047486578355	2100.476632640302	2100.511778980444	2535.4899173042986	2388.6865556198222	2100.4732980238446	2100.4905786047602	2100.472593232735	2100.409672697152	2100.531813600295	2100.492387155225	2507.616238044569	2100.4021319975727	2100.42655217882	2512.4495102911737	2100.467181176448	2616.75396476968	2100.4107273360373
2100.350532822786	2100.4332684515734	2386.5370994811265	2100.359829213194	2586.027341904982	2100.442231684464	2428.8180285438843	2391.1601942214124	2375.3677036942404	2100.400778650757	2100.363826707446	2462.7809133835167	2100.4872523392487	2100.4091122912996	2100.4654153432075	2535.480823084525	2388.6763272494914	2100.438924935562	2100.4739992839304	2100.4454315842754	2100.39576487591	2100.4997296013626	2100.461669085611	2507.5911237601745	2100.3615536441907	2100.391667367438	2512.4232235765803	2100.454080595986	2616.7316575459636	2100.3987101103166
2100.32333214563	2100.416247407365	2386.5319216329467	2100.3456150572338	2586.006339059668	2100.401722381734	2428.8133661070833	2391.1533844980286	2375.3519663934144	2100.344512299943	2100.3509927034934	2462.7756175785307	2100.4346305679082	2100.3984910601434	2100.4050549652925	2535.464743047981	2388.6655533055123	2100.413562542423	2100.461574249267	2100.405289281003	2100.353524247323	2100.4655854319553	2100.42527417783	2507.576807487583	2100.3484894199546	2100.350916944809	2512.394738265203	2100.434542771065	2616.7069401440544	2100.367165627829
2100.32333214563	2100.389320631498	2386.5252258189607	2100.3456150572338	2585.9943630596626	2100.363242557899	2428.8077465977117	2391.1395901008577	2375.3381526757603	2100.3338628612523	2100.342803132347	2462.7685339996274	2100.4108059895625	2100.3724889352648	2100.3855724062505	2535.447538008894	2388.6542919896483	2100.38184263373	2100.456193394029	2100.3817337770843	2100.347547543792	2100.4391948940597	2100.3935955934608	2507.565119363695	2100.3327037975355	2100.313049412805	2512.36069434375	2100.409664549297	2616.693710823637	2100.354791691006
2100.2950657333845	2100.3864445272616	2386.5075979958915	2100.3037335173376	2585.9851926136894	2100.3510310846173	2428.8024472301063	2391.1312658249053	2375.3256494068505	2100.3209505743635	2100.2911572897588	2462.7685339996274	2100.386007245183	2100.3461937157463	2100.353501804353	2535.4406016155745	2388.6486191327767	2100.34417333936	2100.4401764371273	2100.3539149594767	2100.3289922888994	2100.4032028199413	2100.3797872097466	2507.536061583471	2100.30684003211	2100.300610429812	2512.3426398301317	2100.3761818505254	2616.6642137801173	2100.3299650135505
2100.2835587674	2100.3585401829205	2386.501253575423	2100.2857079273954	2585.9766250073835	2100.3283162844764	2428.794968400474	2391.1168250823384	2375.305867613359	2100.312019842107	2100.2829965977025	2462.7649214583994	2100.376713883448	2100.3395231615204	2100.3188728680448	2535.431158792915	2388.642918309999	2100.341816959793	2100.413135500865	2100.3286296451524	2100.30136965451	2100.3677909441426	2100.363189592935	2507.509937158799	2100.2867669723205	2100.2481889902474	2512.310919182333	2100.3412790357174	2616.642391873951	2100.3222510922396
2100.278913943325	2100.3399720504653	2386.497793523134	2100.283366493837	2585.9691799771244	2100.2817098955907	2428.7888466078984	2391.10907486542	2375.2985619239666	2100.2804935755767	2100.263429772096	2462.7649214583994	2100.3477361941423	2100.305417236483	2100.280515374927	2535.416925380435	2388.640199513754	2100.31502238353	2100.3848311002853	2100.3133665139053	2100.2627662092846	2100.353883501468	2100.3410603891184	2507.4984461741915	2100.262313387106	2100.2324603632483	2512.296041388304	2100.327940183336	2616.6084688423957	2100.3068773794093
2100.2564901216606	2100.321830685952	2386.49442953023	2100.2764592102403	2585.96595267736	2100.257042692925	2428.7835454570245	2391.102999912561	2375.292247077163	2100.2381182374083	2100.2503676195647	2462.7605316841837	2100.320215678087	2100.285803464284	2100.2455785838774	2535.4030822049867	2388.6364208815176	2100.2813035743	2100.3435679172626	2100.2924534932804	2100.2552047008303	2100.3368568545743	2100.3296501315194	2507.4863573729886	2100.24508364356	2100.218364793615	2512.279640713554	2100.3130246455157	2616.5865620728323	2100.2811343943267
2100.222554707575	2100.307942221307	2386.4915003165697	2100.2588131486596	2585.9607403158434	2100.2438151112906	2428.7807212432144	2391.096907077552	2375.2846933623578	2100.2170895782774	2100.231207552194	2462.7592770288775	2100.3083983970037	2100.263026422487	2100.221902732649	2535.388673243836	2388.6301990036077	2100.26851873451	2100.3266008444184	2100.290103016237	2100.220345645014	2100.324040050413	2100.309795310314	2507.474750953239	2100.21346872543	2100.1939838341923	2512.261995213604	2100.2762258811445	2616.572076859151	2100.255247500895
2100.2143558320545	2100.285493673297	2386.4858861736707	2100.2377492327673	2585.9542275746626	2100.226091437937	2428.777745412366	2391.0943955605435	2375.2761870037198	2100.193357286867	2100.2123580687207	2462.7506018509303	2100.297976868363	2100.2339881647445	2100.2140414319483	2535.3800751756676	2388.6270179580015	2100.2502939387964	2100.3029495587148	2100.2739896289427	2100.211099339328	2100.280659184136	2100.2852309137043	2507.4616524778007	2100.2081107384593	2100.162128675349	2512.246382157439	2100.2598949294834	2616.5544650646953	2100.244068055082
2100.2053437493832	2100.2619804647798	2386.4816834048597	2100.227997852548	2585.9522665248087	2100.21965916447	2428.7716864038616	2391.0905116018657	2375.2674154358215	2100.1823032322186	2100.1846942412467	2462.7494397469895	2100.280049812005	2100.217937943661	2100.1951041069565	2535.374956527232	2388.6219923861363	2100.2305821670775	2100.284870803445	2100.2581307711635	2100.208906729141	2100.26391760412	2100.2597544325704	2507.4564259964973	2100.1800390203357	2100.1519125086174	2512.2352643453737	2100.254353972278	2616.5504870444865	2100.236134311527
2100.1954288393977	2100.2432696912274	2386.4786266377428	2100.2190345651893	2585.950712238262	2100.2084246299037	2428.7668188357316	2391.0845616824276	2375.2592560262383	2100.167073620056	2100.1560731378636	2462.7486165451965	2100.2662086569558	2100.206549035241	2100.190126954208	2535.3682197736744	2388.6200136395705	2100.2135511102406	2100.267730091131	2100.240274716876	2100.1884065289846	2100.24035221412	2100.243338757456	2507.4477050977002	2100.170584227935	2100.1496359731937	2512.2210241085627	2100.2470853555237	2616.539664831229	2100.228804728179
2100.171883126932	2100.2325949523215	2386.477156817154	2100.215257254508	2585.948324963175	2100.1965663694155	2428.764454343716	2391.0809456753204	2375.253746303222	2100.1547306045286	2100.144751596922	2462.7470583560535	2100.2551943652543	2100.2009531897215	2100.182476828258	2535.3620465700733	2388.6177114938228	2100.203146021377	2100.251491425063	2100.2246791147654	2100.177343194664	2100.2216082143073	2100.2258270809994	2507.442646678331	2100.1581489312716	2100.1342274368676	2512.212476766027	2100.238667905966	2616.5273192045215	2100.2144930973263
2100.166479304918	2100.2189531355634	2386.4749879142255	2100.201936191609	2585.946543775818	2100.1899467813782	2428.7623673602175	2391.0788226128593	2375.24832647518	2100.1449204726205	2100.134321418977	2462.7462776126695	2100.2452574968847	2100.193152688472	2100.1770311812465	2535.3570529213243	2388.6168640816886	2100.189895699326	2100.2322374683786	2100.2086998954483	2100.165903698606	2100.2140990470402	2100.2207198689443	2507.43527314307	2100.1375394310335	2100.1248439271353	2512.205775187174	2100.22421641479	2616.5183842974056	2100.20457072696
2100.1535043055314	2100.2097941210354	2386.473038430906	2100.193803384478	2585.945220908856	2100.1763161489976	2428.7607054247455	2391.076455339609	2375.243372052814	2100.141294457519	2100.123371260015	2462.7449306025255	2100.2350834472845	2100.1846604200005	2100.1615607379263	2535.3533214142717	2388.6150198150094	2100.1830403205654	2100.225981722782	2100.201662847008	2100.153043728449	2100.2036516289318	2100.211009917692	2507.430534569983	2100.13114144559	2100.1162138139803	2512.197350262532	2100.2151895157263	2616.515371446987	2100.192902298783
2100.144786190613	2100.1983576645257	2386.4717444358557	2100.185441934995	2585.9440777206783	2100.1609930978047	2428.7584683868467	2391.073950455847	2375.2392736201227	2100.126106799984	2100.117152430148	2462.744032874646	2100.2243411656996	2100.178352480853	2100.151274056736	2535.347304770956	2388.6137255427066	2100.1743061108727	2100.2182099824186	2100.195491106225	2100.145563482212	2100.1943511519426	2100.199244726288	2507.424642968651	2100.1241971464938	2100.112389574847	2512.189835066424	2100.2049907190753	2616.5117880630924	2100.1833781305527
2100.138251250562	2100.19307734396	2386.4704786165476	2100.1798935939464	2585.9433906317463	2100.154768538797	2428.7566456571335	2391.071871647084	2375.236428518002	2100.1213422201777	2100.1111229968305	2462.74351903188	2100.218203104808	2100.1688834772526	2100.1468498132263	2535.3449138015385	2388.612579549386	2100.164913324542	2100.2092013298447	2100.1868895359294	2100.140371025123	2100.1884817938517	2100.1931882459676	2507.4210063967116	2100.118892436941	2100.106281223951	2512.1839412411205	2100.1972563233135	2616.50827274438	2100.178027838916
2100.134638812211	2100.1872893849336	2386.4691600271703	2100.1759821753653	2585.942528572885	2100.1458349659893	2428.7552749806277	2391.0703261093263	2375.23124346268	2100.116641677274	2100.105545261011	2462.742788349353	2100.2126713394714	2100.1628242533898	2100.139585499751	2535.34299566892	2388.611703064716	2100.1557963279474	2100.202682721065	2100.1809109626943	2100.1379777824422	2100.1820655302154	2100.183587971256	2507.418844121898	2100.112108387515	2100.100974738145	2512.1808874650033	2100.189637883802	2616.5049003750337	2100.169273352332
2100.1324094842676	2100.183358798328	2386.468060784387	2100.1720358370926	2585.9419288445356	2100.140692663533	2428.7547696619845	2391.0692559487256	2375.2296415740693	2100.112424083979	2100.103558969748	2462.742579632707	2100.2086996684047	2100.157802637924	2100.1356887772736	2535.341174403415	2388.611000623786	2100.15021982498	2100.196226231301	2100.1772332983596	2100.1324403188637	2100.1779269600916	2100.177907697516	2507.4167856746217	2100.109456981709	2100.096728524638	2512.1788689144087	2100.1844789926126	2616.5028405561143	2100.1638262775446
2100.1298399133916	2100.179086760202	2386.467096624475	2100.1689691393153	2585.9416169982082	2100.1382354790258	2428.7543457001916	2391.068609635069	2375.228481815877	2100.1092341020867	2100.101963763946	2462.742301594713	2100.204327055649	2100.1566099604665	2100.1327353061124	2535.3401015496206	2388.6103997530167	2100.147425991905	2100.191893730362	2100.173661356625	2100.1307660580655	2100.176271315627	2100.173607022572	2507.4153818590694	2100.106224866685	2100.0924595912134	2512.1771938213037	2100.18077621608	2616.5013530512733	2100.1604037235275
2100.1283060576125	2100.1769290996654	2386.4666287742425	2100.1674194941234	2585.94137504111	2100.1363271130303	2428.7540143052206	2391.0680400557467	2375.227710003628	2100.10626409517	2100.100178371023	2462.742114872527	2100.2019287189837	2100.1546220017262	2100.1306413179864	2535.339525085216	2388.610034066181	2100.1450199432074	2100.18890280861	2100.1654106453852	2100.128475657233	2100.1735074244043	2100.1715407624915	2507.414467465171	2100.103779598981	2100.090521759377	2512.176235144502	2100.1795870782244	2616.5003915210946	2100.159111826298
2100.126880455014	2100.175481289831	2386.4664322081126	2100.165625479981	2585.9412504654556	2100.1353738247367	2428.753785495926	2391.0677057841153	2375.227164244445	2100.105269387034	2100.099038149771	2462.7419767221963	2100.20054959495	2100.1528822561613	2100.129488424957	2535.3391451056877	2388.6098469691497	2100.1440608589064	2100.187323631744	2100.1641730239458	2100.1272497723126	2100.169756506445	2100.169819660533	2507.414113679911	2100.102491076181	2100.089748683199	2512.1754611539372	2100.1779148375085	2616.499828796123	2100.156879500075
2100.126546259012	2100.1747923798657	2386.466311903283	2100.165031401395	2585.9411714052567	2100.134913056166	2428.7536690545244	2391.067576486271	2375.2269434921814	2100.1047261465687	2100.098278188514	2462.7419146809607	2100.19994449896	2100.152346426002	2100.1290821807393	2535.3389714255204	2388.609748733371	2100.143734340989	2100.186630130814	2100.163484739139	2100.126704719689	2100.1692935946576	2100.169168320057	2507.413938400268	2100.1020161612837	2100.088897721286	2512.175188572298	2100.177284984633	2616.4995988936116	2100.1563083127
