# Supplementary material for: An improved FOX optimization algorithm using adaptive exploration and exploitation for global optimization
Source: PLoS One. 2025 Sep 18;20(9):e0331965. doi: 10.1371/journal.pone.0331965 (PMC12445531; doi:10.1371/journal.pone.0331965)
Supplement: S2 File — This compressed file contains all the results of the conducted experiments. Each main directory within the archive includes three subdirectories: Analysis, best_fit, and convergence. The best_fit and convergence folders contain the raw experimental data obtained from 30 independent runs. The Analysis folder includes tables and figures derived from these raw results. These files can be used to reproduce and further analyze the results presented in the manuscript. (ZIP) [file pone.0331965.s002.zip › cec2017/convergence/IFOX/C17F4.csv]

trial_1	trial_2	trial_3	trial_4	trial_5	trial_6	trial_7	trial_8	trial_9	trial_10	trial_11	trial_12	trial_13	trial_14	trial_15	trial_16	trial_17	trial_18	trial_19	trial_20	trial_21	trial_22	trial_23	trial_24	trial_25	trial_26	trial_27	trial_28	trial_29	trial_30
133205.77449537537	98963.05054148719	114605.76901215505	106815.59927596305	104910.92773558946	105870.00603035839	171114.10453735277	133795.2135636901	138788.47852468776	157767.97899321088	132731.02642545005	131732.78869548638	144504.13371976613	131529.01773211683	94432.315618715	72653.66601804865	116028.16946669205	100623.49988995066	89629.39249294177	133898.71550631316	102410.07688389442	106905.84762205079	89100.39357391978	154577.5034984261	147389.47915802343	110835.38581250841	147724.22655747365	152477.06483817333	118642.31111545519	136207.6951407681
105330.55309108227	95319.02913991488	110736.55044333365	101131.94890952937	94206.03901274479	98626.23605634553	153986.45286728058	130316.02995462717	89771.74769042549	151132.63035366058	123956.69096803543	112337.35153983232	119879.91317740368	115633.19154405742	91960.68341585669	66060.56776777965	110979.78804629484	98323.2771982709	86547.32459430696	111866.25036010725	99670.35543762079	102504.25125977382	85106.27254739484	148625.81881843973	113084.77807916238	104433.27947635452	136808.63408598732	111714.48436263326	112925.36191747764	101196.66767979851
101549.26530888355	91808.30476086386	104705.07885908197	96655.97430374134	90236.30038549943	95920.04279465157	134503.37276975386	112721.04167965529	87088.93925479834	131129.71086435264	119403.1128361936	102961.46328693599	111262.13221174206	110151.77468149016	88046.34771720385	63497.55077717699	103287.894580055	95767.52181125392	79552.65066121629	108067.49383761408	97519.03049688903	93896.76584032933	80707.33665384365	110272.10453653321	109857.35252404728	99228.61116598139	130979.88362484417	102520.0099346287	110371.68284628184	98618.29685639196
94415.2475923066	85252.14466169583	101187.40736492944	88909.89217402581	86350.20424821592	85081.5748288561	115521.89473729438	106449.73182563245	82899.5692756243	89717.06321505102	115183.63827914998	88767.07958737545	98655.57430814716	104598.9082164603	83150.11670921156	61680.696435645914	98549.13853684741	87080.88714349235	76869.40333654912	104952.4034012912	88004.9606941995	90997.64404072997	78892.85611620931	105690.10559824042	97650.67347756495	91976.15156601595	128868.10331094216	93974.7314581664	98833.97467562316	89798.86218059745
88587.81306738609	83019.87116337991	86039.98176531827	83278.89908283006	77361.03850086947	81433.60203184948	109992.32707647618	104787.32253737963	80598.22544771372	86456.06172034818	109147.70322517064	86186.85066013705	92534.42863785198	102005.78918116793	81236.03013921547	55216.82265963506	94948.66380933231	81287.46880058742	71966.2541505088	95361.17869097485	78033.8816436729	88224.86699470473	76965.37186381286	94502.4486135286	90926.891104072	88248.54537102579	117609.80751199843	87304.3963064473	92602.50178274156	86456.03668606974
80478.79609988109	80358.06034211417	84474.22306685921	77019.92233237943	67476.41125081138	78993.76207060332	102987.53667663992	101551.17336794474	78882.79958625544	82527.08420232378	107351.29615089204	73518.69980656789	88506.36831888543	99517.8680425309	76395.62676330251	49394.44226374045	85908.186498785	76808.38309302302	69675.27902358987	88355.04330975321	74903.93034785813	78981.59619862148	74881.83050368889	79580.84484401248	87761.68703557807	85410.68374154222	114416.2800940913	84002.48400016465	88666.55408608084	78212.9962615944
77649.20240903122	77692.24804698395	83177.09932820617	75098.76218709568	64097.06631864238	76470.66908833012	98829.15170842588	95253.9206002563	75308.87549208435	75350.58508126743	104094.86017735413	70104.34634630576	86669.08909941302	91836.57760325503	73040.10320099673	44214.14750370506	82671.72578381974	72736.0274218285	67190.9254721186	82954.7027971429	68223.31085971292	76887.59487067074	71987.95925161168	74821.22771146288	83795.42134174063	77686.71542325495	110811.69153319848	77524.40604084055	73975.23543595329	72655.82405631966
74601.42075753602	72600.96765254403	80121.73196185115	72408.52942440615	62302.017898518534	71720.50495840321	92251.76708016255	92558.84827794832	72004.582847098	71302.35708767563	99671.14644830854	67584.57034487618	83291.97123364644	89553.64741326672	69035.98576044035	40349.6144075597	78843.53857910351	69989.82087498136	64837.15355879279	74136.91270510397	60026.16078466401	75900.78233157011	69513.0746510478	71885.57189150192	78958.81674128292	73416.7966324878	107822.40472367726	66681.53238596326	72106.27502424222	69720.72678255521
70908.94103683638	68737.03416892375	77380.74770376002	70507.3365742643	51341.308953357555	64758.42697837548	87004.71942976293	89751.35123876117	69839.85464522471	66175.96677092386	93304.70972383255	65578.84579076091	79268.91982306377	85918.31626064968	66225.62170620894	38592.34134483332	76357.59678911463	67095.29660408152	61241.52650097325	71497.1353677101	49811.577225068155	68836.32018042807	60204.448662991636	67882.59901682916	72835.72328426632	69102.29069084389	105008.20781829633	59498.730208483066	69921.26643294234	67013.23258704643
68195.8553471808	65253.358378120116	72818.14815627369	66652.7000343882	44829.3483750875	62121.77217755995	85012.2200276681	85972.36377317549	64907.275264192336	61902.37525507352	91663.97240214587	64155.19577568716	72154.02665403734	83246.94688414449	62771.24088145481	36822.87561187986	74282.99716605703	63829.41686185658	58642.13477581617	67607.92031007839	48228.89437394645	66915.15127830509	58639.16992899402	63386.85954710412	68518.08477575987	65859.77809260137	101405.78927171267	51673.95414196921	57344.15195900961	66098.35863977007
66550.39299529979	56435.811224507284	68857.94736528124	64030.303407005405	43177.030443385105	59839.23450201381	81196.78223352521	83624.15200167573	59938.9957619074	59843.95655613745	86309.1136661007	61969.0012475851	67591.32985855523	80928.29996178902	55702.56071907311	34935.0009974924	66596.54060747243	61698.55861123386	56280.34659964379	64074.54621396091	46371.115364556725	63017.57053345239	57077.45019890595	60567.47331549092	65319.84371177505	62818.75100401995	83400.45234249672	49958.68742710323	55584.58862286519	58424.922567719594
62092.43259051858	54077.680747144266	66401.87558437618	57904.23965781834	42152.90170819464	57926.58256941147	77431.02315244888	81485.97076311572	57893.90012833683	58358.90684636345	84450.58615704936	57831.590372743674	63885.539308925996	79197.95598409127	53950.89468496975	33818.39813781194	64916.440733291616	57305.83629571518	53462.55788553311	60719.96686827024	43989.21097383793	60670.171893355684	56021.9604720412	55807.56938718016	63026.319915597705	59671.49380861638	78425.32174501615	48495.6325454482	53387.06717418328	56765.78165045283
57673.34288282297	51105.8004101973	64555.695397067495	56368.06515733715	40214.127911662035	53570.62701847861	72679.2889895891	78956.91886811385	55170.10547281275	55538.21320376288	82637.0406992017	56199.63621681061	58471.13730745959	75782.28601344011	51662.37041924161	32029.282823974827	59180.751294131485	53296.70491441479	46642.7796671813	57878.69585898056	42119.34012988597	57687.536730399646	53475.62242095622	53285.57832031233	60684.421876789835	56413.66327072149	74786.41006310203	46820.41390712056	50776.52355106696	55036.29625557205
55036.36451238281	46581.623093961956	63323.656622766284	53367.68640711093	38617.36188429111	51892.14911592478	70585.85842871833	73422.87133338921	54111.84391246761	50578.618374154044	75136.47550205087	54020.06156095032	47874.019469184794	72149.817354266	50149.973864426574	29894.68053850493	58094.51259100139	52007.877145509294	43027.84639355	56007.882503657085	37643.478468967405	55194.547170537495	50448.7405240829	48527.47823253757	58307.81103936963	54624.673460670834	69813.58363652401	43641.8862739242	46845.01023249874	49001.09403553842
51513.79310572208	42674.679725312126	59313.337562475244	52017.953143772764	36025.47496047272	46518.16104946534	69225.3995314933	70543.10141336548	52465.319249177184	49326.89938763765	73133.9514461301	50445.67578629417	46369.4079498919	68796.17937507789	48811.89638662743	27241.768424556165	56559.0075058826	49546.14619950963	41540.030880225815	52232.217830998816	35305.90743038038	53242.979027903566	47359.57489430577	46967.1638589691	55333.81250558688	52594.91066348456	66719.35569348234	41416.00914051099	44333.63649534351	45845.974602053335
47925.36048986382	39649.43628562913	56664.36255225404	49673.79860046506	34593.2627164442	44116.77807817804	64551.97877390352	69032.97522208237	50235.59016511704	47345.925763180734	64336.8056916668	47052.440586974495	38834.08931888362	64626.95777054127	46493.583278278864	24926.195003444627	53531.69622702863	48376.99783553746	39042.129410515554	49902.83576119221	33798.421209087865	50662.03381093223	45507.56925176875	43118.81951711882	53018.17034436561	49479.951860492765	62106.744947110856	39992.88535084701	41593.15112930424	44826.87965846738
46954.08137505537	38676.46998939529	53753.825974965584	47238.785988842814	33584.143030435866	42011.89886812389	61182.99868252771	67342.20591043256	47771.04738040504	45273.26327748574	61692.163870028715	42825.251555284085	37334.09281554079	59994.11849951009	43810.65724358431	21782.150952276454	51403.47900902189	46440.45975265238	35728.116917914325	46659.75100736685	32358.66710836368	49220.22662115044	42928.96924844921	39729.32392184944	50768.63855971601	47062.39066854155	58944.630508339134	38684.10663425971	40739.108794363005	42349.71808338762
45399.00487464348	36996.197604771085	51332.374066762495	44224.344849829155	31509.751647267458	40818.8514955366	57061.310746657786	63679.935586985936	46877.56631764073	43605.50801005698	57565.11221032687	40035.94129951507	36170.55013287751	58421.282582621774	42566.01876277222	20964.75274231204	49577.14432998722	41137.71147471779	33645.74119341383	42825.58394353187	29863.45586885723	46524.30938222776	40361.956638385185	37850.164905231424	48588.92954792331	44206.28549256069	56485.22213889029	37400.022176163366	35950.55837744328	39919.217487959366
42665.35962912369	34769.36339330624	50432.07856963004	43096.357186011504	29817.337425185415	39229.652288535566	54122.93641463571	60581.92925505461	45528.48356563905	42290.948376694374	56808.29454966278	37726.90558278179	33988.69331803853	56691.84151311049	40078.008497887	19643.670800294927	47610.181667358105	38807.10217998077	30513.551033541047	39495.45312313166	27973.117459095618	44891.45646197492	38966.46986576509	36215.53874293528	45721.78022363075	40313.8363775964	54583.85033410227	33296.58649146892	34672.51222208333	38185.11929698647
41150.91974851926	34303.82805440007	48989.014962131725	38899.33158519353	28722.933386167842	36970.89877302866	50891.01333549079	55940.815345395524	43694.061002547176	40519.03470012915	55226.64407139591	35905.33115097495	32023.819504033596	54128.72108285136	38785.94934704717	18478.306293448448	44586.675098495936	37518.91358551815	28433.055839453926	37503.896180891235	26671.529775717932	43437.13988213442	37548.881435548115	33815.3392760726	42617.79109295281	38209.751700571054	51230.62572303894	31609.54372151603	33327.28508088441	36118.3749277385
38978.09333299297	33228.91962680886	48267.76118408645	34711.02700701321	27432.8467434799	35824.549457670175	45280.59164951368	53262.14745534611	41916.313789330874	39372.210591819305	53642.05290824858	33488.853011992425	30834.32530914131	52167.158138212835	37143.2197826306	17075.170080343996	42478.25304233645	36737.015894520824	27421.456266247522	35897.316769060664	24552.404311792616	40642.81324972453	36256.85496123502	31548.74067910222	39276.46345712011	32225.708822131197	47732.747872290536	28868.083343452887	31094.258418449946	34533.671380719774
37206.79275149776	31466.51404381948	45852.64985591409	33794.837816836836	27012.160137829476	33133.199447339415	44425.68262203297	51321.4823803828	39826.088411301695	37131.48795630567	52233.526234956385	32067.147978379726	29113.351881320028	49708.75563751334	35138.82630168404	16070.983804668691	39877.335792683414	34990.71761962178	26424.54090672995	34163.83022871894	22314.456942181077	39777.86562920046	34958.48317580879	29553.702897260093	36212.52123218115	30729.81157469769	43906.944915948305	27833.504590378572	27389.465423249712	33116.41958231997
34378.292911309734	29341.53404493058	44047.65483526222	32388.58844271111	26345.53490722089	31403.904644573286	42849.325537495875	49196.00253594534	37502.5270322101	35487.021954772244	50745.71698478696	31081.13760839076	27109.43085252771	46026.71028486741	32754.702605424893	15321.167050554264	38124.88418125561	31893.698728861233	25433.61723352549	33093.467694784544	20571.889324646334	37150.80537735368	32864.580474042	28057.715219290803	35504.30779480038	29251.706668436484	37918.37989888633	27082.270376837314	25816.250922844032	31814.19910685383
32729.78565621122	28622.775591619404	41312.32591087495	31111.996111052857	24960.122810318044	29614.366647796644	40678.66578966024	47474.42914685551	33297.714662826234	33631.55996535775	48895.72593144982	30006.679789147416	25161.75555405781	43187.20634633265	30645.05196373668	14418.798275353623	36980.79302656359	31066.982714891637	24347.261384469057	31166.293869898767	19627.959357240925	32958.11387632576	28587.921864782365	26932.267567535535	33151.12431983846	26217.65280238343	36123.63663066785	26066.09778221742	21237.069283531586	30886.578769164178
29674.11685032631	25928.148241806153	40398.1107667747	28087.097693083408	24053.143288126255	28786.3133362141	39675.7427901618	44703.36649994418	30652.865717948545	31271.920296978373	46989.30206180207	25736.71704970264	24051.55918878435	40460.78802189643	28056.940169894773	13999.932870628525	34971.322406303996	28892.948285314804	23041.09151781476	29354.197360316793	18111.133424152693	30846.496028331603	27243.68131064683	26088.039723883812	31142.446733302033	24963.251008504107	31101.641641188435	23545.515025256696	20301.04060898143	29058.86739552772
29120.585043654093	25096.448106776545	38907.68199971545	26865.800748496782	23075.456058763102	27139.253750873497	37160.4456259929	40861.842643302196	29845.65753547644	27865.18134221903	44752.762127768685	22747.65728671651	22908.98141099213	39024.863435492065	27009.397077085683	13299.503937972746	33755.72541062364	27756.973322594244	22567.721843280575	28413.61661105355	16829.698631795683	28445.267912143223	25772.191641962097	24107.6294082628	30349.667896194307	23746.32997379617	29895.896567873846	22891.34778789698	19584.901514386438	28040.448109497953
27981.63215572706	23757.3646119137	38430.85239121977	25312.025828450067	22052.268510372054	26245.392062756837	34180.68871116077	39324.35977236504	28186.800265192156	26186.20397680626	43482.32048786585	21654.233416713974	22239.40471280659	37053.84435784232	24615.68794864792	11945.449747769952	30703.322307891714	27092.72758637357	21668.093683526433	26358.638899040343	15310.638043848536	27282.883416529756	24623.297515621292	23197.585442448468	29112.90855561347	22707.544338891006	28979.812743202394	21837.22058351633	18594.528708816084	26873.80503043956
27160.763561371317	23040.146592743535	37078.39565357028	23771.494694819583	20692.398227316684	24225.093844322695	32735.441519831274	37738.15416184672	26210.585735313824	23766.875687580134	40200.60409551921	20907.303613522712	21283.977413275778	35874.72746179397	22476.198828144574	11524.45456911767	29502.531806678602	25013.087800567286	20734.03128364507	24309.816885011944	13122.03432230072	22286.922429827493	23545.16861649891	22273.926294533616	27584.417111442814	21517.690585983586	27033.76124088725	19223.297431559015	17903.194925191554	24633.629139292112
26591.794402040883	21573.12030759162	35587.606683153026	22399.847600497054	18675.56703076278	23228.035027402333	30719.63525137313	35921.788915654484	25584.46392466139	22399.872723741155	38884.75366787068	20024.790190225147	19505.413813711537	33139.51682879588	21644.289483461813	11211.717502535868	27431.903964531397	23712.46963794783	19758.33195017374	20399.902078538213	12112.582910611585	20559.43196831213	22216.196884475496	20029.798654539794	26283.441059676665	20609.30718726937	26076.695297370054	18224.019169530486	17108.202484547404	23348.74764048917
25909.421464938674	20760.67264343217	34771.53959786955	21323.628486736223	16912.95789980171	22079.640375751267	29046.521059158724	34139.72224568305	23094.6649749682	21616.673046137985	37151.96555493607	18901.239318545475	19015.07922297383	31419.157448903927	18887.994565778987	10618.865896352661	26345.67158193863	23362.846857642333	19157.415074799836	17700.58047970493	11752.184702921422	19599.94962336446	21405.895572003636	19068.530728723177	24614.564762154365	18953.44826887995	24375.27809069269	17551.804789906786	16280.764407710845	21799.225943575322
24882.551637026143	19836.5198645955	33192.892430753825	20320.143700320543	16480.887226388495	19553.638351510413	27743.924988195493	30556.474441451104	22082.13211821795	20608.646233916734	33205.73248987613	17658.16558714807	18721.951779344217	29189.846748765984	16594.92595794871	10102.797959941478	25306.077283940485	22566.371445626115	18017.426671799512	16826.01398863357	11071.745848969464	17317.40076535765	20408.165408585468	17844.137306383727	23205.031158306	18087.196913587577	23195.37631653142	16503.707698101003	14884.09757279666	20434.928191041716
24112.967407696622	19173.786469486426	32374.755717656793	19573.58154204814	11922.734976192147	18920.952366705875	24433.272833856303	28803.958627822405	20397.726841409432	18863.391834130332	31408.674732153962	16796.56362997467	17769.77460082234	26547.233607536327	15767.456557004834	9614.961048934703	23833.960035234606	20977.920944411355	16854.739662892844	16005.136938335207	9935.952531956274	16926.210239985736	18519.86375378289	16365.82780761716	21458.932777541017	17142.731627808305	20427.648089693943	16017.509671720924	14132.191591761306	19680.585782472008
21463.155974531055	17033.290279463152	30332.688101935953	17539.773121340393	10998.398619875145	17998.609332465356	23462.03812566452	27008.743213678226	19644.89312489551	17841.40261864109	30570.60210715957	16277.972640111273	17034.343815224227	25541.266824580478	13983.238781886657	9120.755685062813	22636.60582281658	20320.346026862702	16179.400106740004	15064.13707670312	9558.735110787224	16335.618152288835	18002.183176864248	16005.671438837984	20920.55999830127	16022.598186809459	19687.267010795105	14069.263273566241	12914.863676112822	18638.209969799605
19330.763242498724	15868.395255913094	28875.534902394684	16899.87002421176	10422.767355083664	17189.29229072545	22124.735047044185	26148.422784136274	18067.94526953367	17010.976093172794	29369.548634106533	15657.261685213056	16512.699177082213	24556.39394867615	12660.503684868696	8377.065571742498	21579.14824096477	19405.96554341091	15615.588583988527	14098.25224324929	9186.57459572928	15627.809918145746	15103.543872607377	14884.638419054467	19720.286756391073	14990.198248529256	18560.747360180452	13766.27613824567	12044.099984228355	18046.96902156683
17629.699089063724	15047.699152196248	26992.717696879627	16145.825545854646	9983.32623585244	15590.197901360245	21210.66810205356	25485.036354899494	15881.015058504241	15637.828999291465	28403.778979174764	15105.455553407724	15657.804055829283	23134.186889509117	12191.411495265522	8086.869640086203	20627.20866397798	18895.474766328625	14868.994111123355	12917.459363797454	8420.889490216952	14803.450451256012	12893.370026719986	14277.902560403849	18800.035986001145	14022.56452236896	16783.014041123028	13157.667828541275	11687.797817496812	16733.925976027185
16392.02072149756	14290.389474368989	25756.80272343343	15564.908499687705	9722.347611051795	15181.002310354748	20500.937660260228	24215.03191333102	15328.12534400923	14674.345133733008	27898.281874003493	14589.800725146275	14754.178360512235	22123.16750158652	10511.936270866483	7601.337788651697	19413.580787925937	18186.01915444888	12829.115346386705	12228.659694408778	7981.143004137299	14195.974953890094	12249.991900532646	13205.116523585599	18058.81188051643	13431.75987607046	15693.678249715012	12570.250073916211	11388.81811324589	15708.793495301323
15626.108792155677	13755.385844195218	23494.180039831852	15039.047032812809	8585.235921402662	14481.62315610085	18788.54047067197	22314.980932385723	15135.330932414337	13563.725396250242	26163.55992943854	13105.528411706111	13949.92710117119	21185.294208228195	10100.364838961572	7389.2817841409005	18528.746461830127	17584.54797208928	11634.73832220244	11233.670281321958	7625.007068318555	13014.706505693695	11068.06410929275	12580.112504942075	16979.2895719125	12643.690496824494	15026.313518901383	11762.567884504137	10760.657059812873	14801.088236365182
13625.960549638483	12216.323785413213	22683.572520968137	14551.810666083333	7810.6985774277455	13840.562831073215	17807.245010728064	20792.37878399416	14082.211464409073	12486.238705283831	24449.80444182769	12339.794105628524	12590.917950445746	20515.00597416935	8053.314976642423	6995.643405105017	15782.70277322105	16519.80028601873	10825.938080862643	10741.606667424518	6995.450130736302	11541.430422700663	9402.213980797907	12005.549938728429	16309.070699650076	12037.944328418667	14605.740419811924	11032.45085783088	9472.888055465424	13870.332472681308
13029.52754659923	11865.769659344582	21897.041754556405	13977.141356878168	7377.6047061307045	12986.393997179113	16767.586562530705	18865.640845631635	13168.231743706816	12005.295708501442	22830.111513162276	11124.209358115115	10703.96634311271	19679.05597253254	7660.748174049196	6621.218261935108	14379.577905393076	14328.125733905785	10214.622713143775	9938.680842222067	6425.648157152281	11055.810577958584	8822.67674824488	11306.575411087686	15462.741380729669	11639.296530148093	14158.723490257162	10783.262390772117	8875.147131745809	13455.887740619797
12263.665773140161	10970.438332522821	21213.505827433957	12932.511762504917	6898.423641719797	12489.056582911517	15235.550802179514	17851.801528919066	12032.088480750303	11728.396267510609	21843.384381422402	10766.22957690096	9939.318363270819	19052.99716312847	7062.434501665509	6059.522421143507	12983.115935117026	13419.367976453948	9581.817581182517	9392.875363068839	6138.613780008652	10304.115212153076	8319.272398218582	10002.226129345667	14634.840493420303	10984.60626626656	13348.823549165325	7919.9547703266	7383.224819350625	12690.088533264592
11717.989119050031	10421.597454165914	18479.126879977113	12596.884403406959	6666.766061052795	12190.703221243068	13761.206516919292	16856.12173779834	10879.47750014216	11015.74422003756	20751.386893903993	10163.987059892801	9312.51300350053	17158.346727319433	6895.659240292213	5602.3269264386	12841.89686720596	12682.469663330468	9287.322008424153	8968.762478725279	5934.338467660107	9750.811834674787	7868.567935876873	9142.892957151675	14053.965624488495	10500.220826748211	12838.827158848202	7311.612702211672	6952.364714362578	12092.635086942733
11276.526834804028	9886.770596280137	17147.640771707454	11563.234792910516	6305.1858860074535	11780.095994619496	13207.7588896878	16240.322901825686	10102.56665194738	10643.367861932846	19430.256249671565	9883.976949330405	8879.917116212517	14931.137842677954	6514.526649967383	5240.985670844169	11676.577925124835	12150.19445201486	8821.2012225323	8418.629697663186	5642.814719676365	9398.728331504057	7119.660138269913	7955.871903538903	13443.697419613636	10177.369149366357	11562.21293714111	6993.768031284539	6408.032421096795	11709.396161524419
10828.368627001551	9496.78222553234	16355.842704508335	11070.104866237725	5822.065828904473	10304.531259146757	12446.872611424771	15196.219205470104	9794.028848962664	9879.012787719466	18331.30515927749	9375.259148212179	7718.989602100094	13995.622463841837	6092.047889788952	4976.768078085314	11191.809040223328	11396.344235907987	8129.336523492191	7837.118802678639	4887.377644357156	8761.767153171915	6142.923700009498	7544.438962390723	12129.602654620374	9871.810414473171	11182.66870094948	6042.923169011954	5767.986839619289	10762.896279267075
9891.667979798538	9089.971485581607	15321.806000437695	10233.68047426914	5463.803409988049	9621.603895253571	11803.261169215464	13777.303083482455	9327.552066076909	9441.084026571762	17388.16778231437	8441.708847157162	7138.799870340252	13461.858629210214	5412.423187940504	4686.774243547715	10430.991681794832	11148.445877271943	7745.67636291259	7424.710192056423	4647.865743634838	8193.035692464891	5627.409152556864	7051.8817339750385	11632.724922876467	9010.233552132944	10335.89611728101	5746.165749352693	5039.314007045559	10434.639761638598
9396.922897056527	8613.515359958174	15002.614159885892	9816.883579411458	5101.86701154344	9216.491528556811	11078.24058898084	12873.294592973105	8924.617352872052	8966.602193256706	16680.44472636895	7140.3565165794125	6794.703269550847	12422.285044005073	4813.965134177186	3450.1128008345454	9366.832032368771	10310.036203970642	7408.1080168403905	6953.493277051097	4344.236253044453	7492.43189776379	5264.933133327264	6626.60410037015	10229.139181451721	7596.215831231064	9135.463656041076	5568.941229153771	4314.069399966405	9990.027844121594
8844.29151490872	7880.947661077595	13259.584688732954	9564.27376416697	4720.594234331911	8706.56638353072	10635.858284252741	12344.215147355557	8084.044262607143	8432.182380874237	14989.722339453994	6225.55107655067	6180.336939325666	12136.44354400106	4469.436891785148	3363.9504469649637	7705.12391507431	9465.902106845426	6705.263130531129	6450.27926000309	3856.3652446625965	7090.689584315638	5088.150067662642	6246.027039545502	9771.662314569723	7227.877865868906	8620.146624046312	5444.985312206558	4035.5843737942946	9657.034217548893
8249.244699248533	7227.360705794252	12681.51867776654	8718.811593572236	4384.580429366018	8251.43222986262	10109.264007039916	11687.653943316429	7854.644700196441	7335.452072954193	14127.531224985423	5812.086062529295	5773.8458135070205	11669.769546980506	4063.9382881989977	3060.560983039168	7322.348292255965	8845.730108883687	6039.653693319351	5861.75867931223	3527.560321901212	6668.509526930256	4786.868208951955	5900.948045565401	9145.06123485638	6914.781950220801	8189.808228523834	4956.0318291540125	3870.3271949301084	9094.418313652908
7786.336663497981	6592.450162401045	11910.169241842204	8374.304103038517	4240.679876246297	7337.1261170056405	9643.556692374905	10873.69655603166	7686.713930136325	6599.319365661722	13727.548868699116	5593.85240558726	5487.330596967472	10985.011425856368	3710.491808949019	2979.102083826461	6996.448332074977	8076.414041503812	5737.768449743259	5416.038750716787	2997.712276902831	6189.476227572284	4361.104298536913	5537.235475775238	8690.359131875206	6707.88144875984	7859.253165841949	4526.8536635873925	3571.3063223473514	8631.731198199808
7293.515377747338	6246.180778221602	11695.680046753941	7887.645651300617	3843.8157362425072	7110.702851414417	9123.191859572493	10465.217012806765	7154.190000275821	6368.535266555272	12569.877956349717	5151.718667771499	5090.637168954504	10495.035445367892	3635.431853164285	2748.5699786283158	6696.53277174375	7936.1298747914325	5022.104340316493	5119.582613253926	2866.867191684674	5654.843096329192	4306.985092003653	5163.861384552064	8352.605782761399	6030.079234217103	7575.63126943671	4193.57167577873	3288.1867539205396	7806.5837053204
7118.803863397044	6002.507139972974	11220.489080966641	7406.802915283929	3460.8859067660314	6389.206382495022	8791.841634561493	9845.574355917859	6362.421923755438	5984.101748734184	11927.212449133933	4892.187187297092	4764.637345240165	9837.943380314498	3506.424817245635	2656.6807384739104	6477.667055952578	7291.1039852929725	4585.692579653775	4601.745001064173	2735.1646099377626	5334.97859836516	4123.195281912014	4878.449962663256	7969.158316917429	5581.592025354172	7150.467066192854	3721.603609605299	3054.982725535204	7133.667220820943
6622.301307385589	5687.689378435028	10355.205411721394	6987.223216704314	2898.856250037163	5856.400599756957	7863.722487979724	9120.918045589486	6108.599569890551	5701.114592957067	11132.168471347022	4434.393706220421	4507.829496405717	9035.472365392405	3323.7600788670998	2320.518048315928	5894.611936622266	6892.849513676248	4352.98084718021	4263.855944195064	2626.7747123595987	4806.939107168903	3916.716256931684	4657.1640261085795	6777.9155912571205	5369.8731635379645	6324.346051525427	3515.086161211428	2757.532348188803	6288.9857626298835
6015.706331420514	5108.7100157100995	9926.920702411056	6732.772065036097	2783.8409128640856	5423.192732145963	7037.298886593616	8615.66222697629	5680.312990556876	5278.935118698112	10709.397387472533	4055.864279756151	4114.426436430171	8572.936765924107	3196.974340051657	2107.3786183783645	5690.699368776104	6526.595024717807	4254.894507579271	4136.558035878468	2579.5637594079285	4225.826857881842	3792.779396908158	4269.3750038603575	6588.987777998169	5069.987532841649	5722.550448403134	3398.5130965218295	2537.0581848252627	5835.207978257067
5387.6793669445315	4538.246096061366	9305.144027748036	6382.720756459127	2687.2676033005587	5170.955713029141	6698.50924073049	8304.340680496935	5214.178967829457	4960.721670144121	10071.976608590145	3742.4312422728717	3732.6074003807485	8068.184713163178	3065.28187995851	2000.6985759992087	5225.653571129749	6083.610488776252	4054.5280020715877	3960.8450820340913	2484.769220733782	3900.66930922773	3601.2779847379516	4068.744008000738	6320.895689482762	4378.043542063184	5539.770933095078	3056.9782098401893	2417.351080356866	5620.646920892199
5112.0268277428595	4329.781828879513	8738.583449855316	6166.860801534086	2503.709451267081	4901.757525721642	6370.988899169352	7644.7415062407945	5131.9922006839415	4390.633275710278	9602.686687892836	3646.7466502829693	3482.030222814881	7863.060779523703	2924.2179280769633	1835.3398609097608	4992.693191343442	4072.56795118476	3751.924495584612	3718.7456006212087	2335.1254115091006	3519.939941315971	3387.4290124994345	3734.8073515212423	6109.053384338358	4198.94091847448	5200.871667172665	2808.223651508065	2087.175568987005	5478.830169933153
4748.312709837607	4007.143911793012	8490.732287318016	5783.160400542893	2346.2260982784082	4425.019110076857	5581.6745350891015	7220.444818338982	4874.19391818296	4200.41898303907	8985.87881835188	3288.324653768774	3220.2898187907745	6949.675024529248	2590.4740305445434	1742.7395433211389	4909.606885193189	3632.1934613996796	3204.5694937957305	3542.5748443390157	2235.56165156926	3342.2990010441504	3175.8368289696655	3429.454202643535	5657.964047426451	4064.208312653733	4666.770738272502	2617.2156201928474	1824.2536443640522	5114.445676411515
4425.309612614334	3844.396941464377	7831.304874768575	5300.181317708729	2204.126372754284	4054.343406317086	5167.693039382983	6846.120527569363	4548.424784072103	4035.6570797663826	8380.597576286516	2919.307039180842	3053.8767303017225	6548.757065613724	2495.7212756982535	1681.1827441125024	4601.546475836287	3260.454140660963	3011.2914251682787	3281.455849074605	1984.8544229743638	3145.3725599798126	3002.531846968526	3140.498746244358	5188.605028775654	3680.143927275324	4495.502704498469	2400.985142040512	1590.4921876062626	4717.278317688621
4134.576976587994	3582.110123982809	7527.530887249884	5183.13498279043	1957.9368820820307	3896.1171168905184	4864.009425983588	6423.09548178926	4245.968531095305	3802.3743364675565	7879.469337872964	2807.36955575745	2928.7602312155414	6242.491895802987	2248.18256417486	1525.8376381956625	4517.36063052892	2822.9483579871235	2488.327586203743	2995.167010766593	1942.9017695828165	2925.879830277782	2901.014835139302	2965.155847543077	5004.25651286254	3121.27740470301	4176.0375110925725	2304.496919193938	1434.7510508277453	4260.026956986037
3789.867087900043	3405.2597749526603	7080.639979198426	4931.128874775407	1918.892782899901	3615.219613625287	4516.830881926185	6087.285236140314	4122.455975137745	3639.3204776531115	7666.4754432334785	2603.7822527477806	2820.709531938726	5536.848311856034	2176.3203366779458	1520.342600858279	4266.10072984324	2654.743630195328	2420.2058362278713	2943.169081883663	1908.8331035522701	2797.446244091886	2554.2990708065754	2787.6404675566782	4796.785525743824	2774.1079848932513	3953.844657290081	2160.2389801510863	1266.9848759792706	4099.563612117666
3480.161716035248	3278.9909217327854	6754.7556550701975	4805.7083860508665	1771.4612263976114	3379.2348440509377	4402.940656497558	5708.005677339369	3916.9406439861605	3319.0241488351426	7418.325866741457	2452.076722102446	2779.1526741904427	5170.192390353666	2110.2865869259904	1436.6546443692	3957.960129942214	2480.2221414343544	2368.5334101040653	2660.627951977966	1883.1144650466524	2668.748782140424	2436.0431645323265	2613.255516091871	4488.447759394558	2573.903030868084	3511.251597090402	1991.7273332760033	1187.3927636492772	3749.230678968369
3296.584679469683	2693.494625099383	6521.352309208855	4489.727402950341	1723.0519700745988	3024.5446851245088	4114.3988561507595	5494.097029327305	3558.540364410605	3275.6695743563037	7384.323457479502	2344.0111578451197	2714.687325381904	4890.59665795521	2096.5896648637927	1369.4836706672766	3583.629050704726	2275.0182119529263	2241.4557453286984	2457.323510175544	1768.7224008165622	2437.1834887666655	2321.9486425695422	2398.230314728841	4199.94075542592	2520.8467498483037	3440.5674520616694	1991.7273332760033	1170.4047624640239	3702.881492975241
3213.3310867186715	2606.0978249970813	5829.784982321864	4032.9120147112603	1601.89665420168	2942.741770298363	3438.6164083743893	5190.373495027004	3036.2471367725316	3128.1015445004928	6720.788750667702	2271.407551511179	2326.4107552568385	4669.905252930868	2071.459621879649	1296.686695666093	3196.5421563567043	1733.4664822207499	2082.291940211846	2332.0551477940417	1768.7224008165622	2356.6439072617745	2261.1966685510247	2151.7923187716733	3901.9452525658908	2366.4829804883093	3334.917746469255	1954.3244085932117	1167.9235696648045	3602.113216461135
2899.744884379938	2440.603140328965	5633.803722066221	3742.032700042886	1527.506720156215	2598.195169054806	3098.7054226188966	4998.124682302968	2882.7573404277227	2992.781008161438	6442.389536143195	2214.6033421301204	2248.8729399717863	4408.775927157889	1972.3067728976275	1296.686695666093	3024.516282461041	1521.657382484437	2045.871480137993	2207.096047506515	1697.4793447066886	2166.32684127789	1938.9057624641732	2141.1272354427124	3779.9300781582047	2217.456509858759	3096.2047826747985	1791.5818675353948	1167.9235696648045	3469.5041510244937
2717.46095891061	2322.788418171681	5309.857314603197	3566.4477213953546	1495.0006752094384	2469.5462092006305	2953.2502310552936	4899.811496629924	2790.990151868327	2807.689357013123	6065.7835135101395	2104.9804623189802	2101.8322583540958	3334.2551644227037	1897.9858991709318	1296.686695666093	2811.6832291217365	1459.4658948187875	1839.9698957020046	2076.7442307261854	1562.67387707538	2130.5050366253245	1768.626417441975	1955.5827090414814	3502.440489326155	2058.9066439761154	3021.5094264313307	1737.1757621201975	1153.5441031557702	3290.7758144393856
2518.9452746883185	2099.2677638599	5013.689876722639	3184.1137149657043	1459.7460930538998	2095.5622332161684	2599.4116652212624	4749.6252544919835	2648.196580197381	2643.798256488913	5845.885972312602	2093.1524425404195	2026.2777150670233	3158.550815097946	1794.649168050473	1227.9222304381142	2638.6430944254043	1417.7484973578557	1670.9076481566537	1991.8934528341092	1500.2162727841992	2048.103102207427	1515.4675356673642	1892.3268894556406	3291.43368054918	1737.8247498085639	2873.0005187413954	1690.2550401774995	1153.5441031557702	3122.871389491369
2232.7490972209944	2022.5873004298517	4804.930323718971	2898.8410289735866	1459.7460930538998	1897.198324211156	2352.693653039947	4502.805855199219	2415.481399613672	2401.0415605422204	5110.108165106565	1961.2980476510331	1913.6262766959524	2988.7431679334704	1747.0917387760235	1207.5197370111214	2522.962579387863	1337.0162674989924	1597.894846458721	1941.138458629174	1460.7653093125252	1946.0357715084635	1397.7033251062444	1856.8832582735954	3038.7679476282124	1676.4473347636404	2676.2320230470345	1468.0863027728908	1153.5441031557702	3034.6255782155417
2160.4718157465027	2016.9299875871664	4513.548165413799	2614.4079578712276	1417.7128523022056	1697.312086405561	2184.254133404992	3963.349852984151	2278.787363038201	2191.7667983104175	4589.22846468549	1843.4053482027023	1843.6684460517235	2875.6202303042032	1697.3549493951994	1184.7371195819255	2406.0373201411794	1330.1914976586822	1597.894846458721	1795.196298173264	1402.3284628980455	1882.035717064485	1295.4254578586683	1753.7147835950227	2739.2997960998546	1523.1503900235177	2506.860606027419	1403.7274927349222	1130.6583501121745	2867.2539687448257
2040.0420108936419	1936.7533006596132	4285.337721083415	2536.9650287622194	1319.427729453631	1615.5175811674612	2028.2823455779185	3488.803587304852	2172.0413708784063	2182.228938146659	4323.807748001704	1690.110137563736	1646.168091925534	2748.1064391397595	1560.6351673024253	1132.9292246804155	2332.863053482218	1303.74055003182	1568.2419719671418	1508.6464487982598	1402.3284628980455	1783.341315502265	1149.2359895910936	1753.7147835950227	2613.7935817667612	1487.7983104366306	2398.7535866808767	1403.7274927349222	1130.6583501121745	2704.035197815077
1859.4605129237132	1865.0114095142717	3801.0549369751247	2481.682898968643	1192.607203466425	1615.5175811674612	1976.3551965399877	3188.613020066874	2060.067755258491	2009.3048293392278	3912.6330608164194	1452.1188163154939	1617.9261918940967	2599.5958894516602	1513.1581006067327	1118.0612633359765	2217.1774514349263	1197.4891557246715	1488.8686188750414	1409.0051339988445	1304.0315028434936	1650.9912558990413	1149.2359895910936	1753.7147835950227	2508.795987627413	1487.7983104366306	2275.6411216182955	1260.3392461940998	1130.6583501121745	2518.5555516054287
1703.727344147591	1851.45601075316	3691.421677385917	2341.0060033701548	1078.666010870224	1551.8331367052056	1904.9393509456947	2923.510540857065	2060.067755258491	1834.6477377782035	3730.885798100639	1452.1188163154939	1552.530068857591	2447.7514642783617	1490.6085460856916	1048.1862609507004	1931.5673615407127	1072.0766710457424	1410.7382620851706	1328.4323368405273	1256.0926588269397	1599.7446669018923	1149.2359895910936	1753.7147835950227	2355.8082816012634	1487.7983104366306	2095.2424390578008	1221.2240853368749	1115.7103661001483	2500.6246094447897
1693.7136720173016	1833.6311639708126	3555.6013829153476	2237.641823354681	980.4212286510187	1463.5098884473177	1794.8257024638287	2787.211771968472	2060.067755258491	1690.0784283308917	3450.310736581515	1452.1188163154939	1445.610353270979	2255.4504582671134	1347.8427196886018	1048.1862609507004	1789.2388022073728	1045.077416340071	1380.7994674096853	1102.8076712376565	1161.553566632935	1528.2708645336604	1149.2359895910936	1648.9380677064412	2161.2903126705714	1458.205151973487	2050.7608156073798	1174.0641936116824	1088.9344901655347	2379.0097673559494
1528.2309429864408	1760.5095651104243	3296.7602214862072	2126.631743796478	980.4212286510187	1435.8437544382864	1639.6428121868264	2602.2948112066933	1963.8577392343477	1645.271716996781	3298.8917281202607	1452.1188163154939	1445.610353270979	2157.6081477354537	1267.4997718452514	1032.2141756921837	1667.6821793667223	1036.3763842110502	1245.504106792699	1102.8076712376565	1051.4986710873081	1495.0568140307048	1087.4281524107773	1598.5343373067642	2097.701166871654	1448.7886472084226	1931.3667092731375	1136.9175136173756	1088.9344901655347	2258.0760269022653
1528.2309429864408	1702.7117572866916	3225.3186569779036	1998.5856687769221	980.4212286510187	1290.2692113462504	1592.613305177517	2426.4498792170843	1891.6419539677859	1564.7939562759236	3031.2593660243033	1400.5114189693081	1427.8794311923295	2084.364889716313	1267.4997718452514	1029.9057491939059	1512.1363057015576	1032.307490835351	1245.504106792699	1102.8076712376565	1006.1378183225872	1474.3637379559418	1044.7748133942664	1540.5900216969567	1986.3653294758856	1395.4810830090178	1624.8508512078604	1122.896160665894	1061.1509012549736	2226.631807888596
1518.065347356924	1624.3143286104334	3070.1065656186056	1982.85952243331	959.6572131439837	1216.162335201497	1470.0631827390546	2253.286188166362	1828.2700103866791	1471.49025156675	2713.872164301301	1347.564458504616	1355.9076267870196	2036.2879428872977	1267.4997718452514	997.6755439695659	1497.5915659410641	997.151262281381	1245.504106792699	1101.0191480236513	963.180122622259	1367.5597805620569	1040.1411023851037	1514.1401477142124	1862.793197981725	1282.0044254266481	1483.6904057771278	983.0155824793076	1061.1509012549736	2096.14135760036
1515.9145440923319	1577.5182021502671	2937.673744662223	1908.0241971719029	953.9050674833894	1216.162335201497	1381.7463879467925	2059.6426521098483	1704.764688603436	1464.7147166732989	2402.4633212464355	1347.564458504616	1301.9797370294664	1808.0748248805146	1267.4997718452514	997.6755439695659	1459.0885065103769	967.475518391753	1245.504106792699	1045.556124415656	906.610767626508	1294.0180388205217	1008.0417380368523	1508.255661909233	1848.1063380961914	1275.4798642687276	1385.7728559708466	983.0155824793076	1011.9028802453163	2012.9694213166954
1443.360488387996	1400.198154753468	2816.176394587382	1833.8322958490598	953.9050674833894	1163.0950341128491	1344.942627952245	1988.1523054323516	1605.6209339637498	1442.3083315062033	2190.2049944804094	1347.564458504616	1245.6848568551577	1695.5818747868261	1267.4997718452514	997.6755439695659	1401.1639519666878	967.475518391753	1245.504106792699	898.1154728487085	894.2513859999251	1139.5352184548487	1008.0417380368523	1508.255661909233	1716.8303765412659	1262.1806351552584	1330.8071515287088	983.0155824793076	968.7863470864837	1935.2609910112653
1373.1350209233342	1395.2955951470526	2662.438872214407	1706.28770675759	953.9050674833894	1163.0950341128491	1285.5388971343507	1935.5674110471004	1502.1369341593838	1397.5411751772135	2045.2740418348346	1347.564458504616	1164.9006047468947	1620.517987382789	1244.9877442109578	997.5963654206482	1376.9995602169345	948.7478621207114	1245.504106792699	840.1113784616091	894.2513859999251	1056.0194132857669	1007.1503072954422	1474.824105008063	1615.735139846438	1262.1806351552584	1287.1599458833423	981.4544487180656	968.7863470864837	1845.4223511368955
1338.5737208096225	1268.657720383872	2519.6953751173664	1559.317634835896	953.9050674833894	1155.7162560480872	1216.298489416221	1788.969626442811	1459.3759608857656	1327.0727669768462	1923.6130260486545	1315.5929890069651	1114.5784335494816	1478.1451677547116	1158.5912403160148	982.1116580967325	1319.426323893501	918.3927975384578	1210.8171676063384	839.6089544746515	894.2513859999251	1007.2379341579232	1007.1503072954422	1312.9066780972423	1434.143062345742	1253.1041888187185	1196.7995385386635	981.4544487180656	968.7863470864837	1706.2478338220033
1326.7471926142491	1257.41169440972	2448.4210360773195	1440.4052324022832	953.9050674833894	1150.9899528649046	1191.944639252666	1686.2790168514111	1418.1790970005748	1205.36405970836	1865.9522187010523	1268.3819560194074	1114.5784335494816	1427.750082823111	1158.5912403160148	982.1116580967325	1287.1065157454586	918.3927975384578	1181.8245421130923	839.6089544746515	894.2513859999251	981.6987142989068	1007.1503072954422	1239.2561250335789	1411.8501622544113	1253.1041888187185	1185.0341237014118	981.4544487180656	968.7863470864837	1604.0451845748719
1201.750041388906	1118.514946958218	2315.1324770383103	1368.0724267201244	953.9050674833894	1118.4530675706933	1132.6206274695965	1667.7855959310177	1418.1790970005748	1205.36405970836	1704.0941214972004	1207.6767168705933	1114.5784335494816	1387.0144052612613	1123.2002361157156	982.1116580967325	1287.1065157454586	918.3927975384578	1065.9329385806877	839.6089544746515	894.2513859999251	921.257459429502	1007.1503072954422	1239.2561250335789	1322.8758175936941	1223.0302516631684	1118.4825536715443	962.4028353057346	968.7863470864837	1548.390224094927
1148.3114594672588	1103.080186816152	2269.234215513462	1266.8361272770105	953.9050674833894	1079.6112221216645	1119.9661182688674	1584.8075293898928	1418.1790970005748	1083.34266067905	1638.2672125934532	1207.6767168705933	1114.5784335494816	1321.5508256938	1052.9061464604536	942.9010016279861	1287.1065157454586	918.3927975384578	1065.9329385806877	812.0315107985998	894.2513859999251	856.6363429691119	1007.1503072954422	1221.8301806060354	1268.130466420271	1132.1279436300517	1118.4825536715443	917.1958204510867	968.7863470864837	1498.7791587340107
1148.3114594672588	1008.1301331447838	2168.13074704893	1207.9016976872952	953.9050674833894	1052.604714905484	1033.0803447619958	1584.8075293898928	1418.1790970005748	1029.2744797997384	1522.5539893421812	1104.6513350383282	1114.5784335494816	1276.856697084023	1052.9061464604536	942.9010016279861	1287.1065157454586	918.3927975384578	1033.132745194049	812.0315107985998	894.2513859999251	856.6363429691119	1007.1503072954422	1112.8103998508527	1206.875761507043	1132.1279436300517	1118.4825536715443	917.1958204510867	968.7863470864837	1378.0862395670472
1148.3114594672588	1008.1301331447838	2082.9051419617135	1207.9016976872952	953.9050674833894	1052.604714905484	1033.0803447619958	1577.0910168265402	1418.1790970005748	1029.2744797997384	1464.2814122084565	1083.5605376646465	1114.5784335494816	1247.381107895318	1017.6448073290574	942.9010016279861	1287.1065157454586	918.3927975384578	1033.132745194049	812.0315107985998	870.4554289991476	845.5627928567226	1007.1503072954422	1066.4348323786487	1206.875761507043	1132.1279436300517	1088.0072166239215	917.1958204510867	968.7863470864837	1299.6212581406385
1148.3114594672588	1008.1301331447838	1973.2718855309383	1207.9016976872952	953.9050674833894	1052.604714905484	1033.0803447619958	1552.5350816233558	1418.1790970005748	998.4691444524751	1416.1676660626438	1083.5605376646465	1114.5784335494816	1132.5318440672083	965.6128453938479	942.9010016279861	1287.1065157454586	918.3927975384578	1033.132745194049	812.0315107985998	870.4554289991476	845.5627928567226	1007.1503072954422	1059.1869486592136	1205.6802625503906	1132.1279436300517	1031.2997815541382	917.1958204510867	968.7863470864837	1259.158516766693
1148.3114594672588	1008.1301331447838	1864.2912597701713	1185.5441847267828	953.9050674833894	1052.0104110900616	1033.0803447619958	1532.9946702351137	1418.1790970005748	988.2330537694193	1406.9676067406053	1083.5605376646465	1114.5784335494816	1078.2726101136304	842.6148809430816	883.333374771177	1287.1065157454586	918.3927975384578	1033.132745194049	812.0315107985998	870.4554289991476	845.5627928567226	1007.1503072954422	1023.9230284894945	1198.739985097569	1124.163409823113	1031.2997815541382	917.1958204510867	968.7863470864837	1259.158516766693
1148.3114594672588	1008.1301331447838	1756.261981730196	1185.5441847267828	953.9050674833894	1052.0104110900616	1033.0803447619958	1477.9320929221733	1407.3930541108784	988.2330537694193	1336.3603942129682	1083.5605376646465	1114.5784335494816	1078.2726101136304	842.6148809430816	856.4781297347346	1287.1065157454586	918.3927975384578	1033.132745194049	812.0315107985998	870.4554289991476	845.5627928567226	1007.1503072954422	1008.5237482617265	1198.739985097569	1120.1094983451135	1031.2997815541382	915.812988463839	968.7863470864837	1182.3102388545863
1132.5262580495041	1008.1301331447838	1653.2875126165104	1171.4618746274573	953.9050674833894	1052.0104110900616	1033.0803447619958	1467.3023930073525	1349.4226221553727	988.2330537694193	1292.8583642603462	1083.5605376646465	1114.5784335494816	1005.8323080204775	842.6148809430816	856.4781297347346	1272.100566205033	918.3927975384578	1033.132745194049	812.0315107985998	870.4554289991476	845.5627928567226	985.5853418645959	1008.5237482617265	1198.739985097569	1120.1094983451135	1026.501254476741	914.8959402194592	968.7863470864837	1182.3102388545863
1061.8766418248479	1008.1301331447838	1548.080478875712	1093.966909016695	953.9050674833894	1040.5160788245557	1018.4040352723714	1437.8276380829673	1280.2729615020341	988.2330537694193	1292.8583642603462	1083.5605376646465	1114.5784335494816	1005.8323080204775	842.6148809430816	856.4781297347346	1220.0031717546142	875.4765161126812	1033.132745194049	812.0315107985998	870.4554289991476	845.5627928567226	973.7679730500987	1008.5237482617265	1159.3405124399987	1095.1123821795982	1023.8409373923927	902.5564701919396	968.7863470864837	1182.3102388545863
1043.218462859952	1008.1301331447838	1343.024652967575	1073.285506775798	953.9050674833894	1040.5160788245557	979.3260241329831	1422.9198801403086	1272.8683345376912	988.2330537694193	1279.0356361142326	1083.5605376646465	1087.066130161074	997.1682431184054	842.6148809430816	856.4781297347346	1190.267718229923	875.4765161126812	1033.132745194049	812.0315107985998	870.4554289991476	845.5627928567226	973.7679730500987	972.6000263213544	1057.5288637051958	1040.2454858042186	1023.8409373923927	902.5564701919396	968.7863470864837	1167.7790465710916
950.7256949405588	1008.1301331447838	1325.243874109753	1073.285506775798	953.9050674833894	1018.8455458557708	979.3260241329831	1411.6284722861303	1175.6044792072726	988.2330537694193	1271.9744498980253	1080.9746993153176	1060.6461862864476	984.4602263234469	837.3175803654744	856.4781297347346	1160.2202309337913	875.4765161126812	1033.132745194049	812.0315107985998	870.4554289991476	845.5627928567226	973.7679730500987	972.6000263213544	1057.5288637051958	1040.2454858042186	1023.8409373923927	902.5564701919396	968.7863470864837	1167.7790465710916
927.7426717522449	1008.1301331447838	1319.4797366347964	1042.2259266373421	953.9050674833894	995.8456600193871	979.3260241329831	1396.9539534308644	1146.6907778629693	988.2330537694193	1247.5246253532368	1050.1316310471116	1043.5082507754728	984.4602263234469	837.3175803654744	856.4781297347346	1144.804220976197	875.4765161126812	1033.132745194049	812.0315107985998	870.4554289991476	845.5627928567226	963.7604214787257	954.1757591163758	1057.5288637051958	1040.2454858042186	1023.8409373923927	898.2844539101466	968.7863470864837	1167.7790465710916
900.7617127942668	1008.1301331447838	1319.4797366347964	1034.3841816232843	953.9050674833894	989.4613216812648	958.0330584990336	1328.4561026109498	1111.5667199693694	973.5427279531386	1187.9683483763042	1050.1316310471116	995.9877073076508	984.4602263234469	837.3175803654744	856.4781297347346	1073.285588726323	875.4765161126812	1013.5145239457369	812.0315107985998	870.4554289991476	845.5627928567226	885.0887339980425	919.9204184324951	1057.5288637051958	1040.2454858042186	1023.8409373923927	853.4161861449968	968.7863470864837	1167.7790465710916
900.7617127942668	1008.1301331447838	1297.2465456685482	986.1794603400074	953.9050674833894	938.4725942480042	958.0330584990336	1292.9948484681363	1111.5667199693694	973.5427279531386	1096.6589528848776	1050.1316310471116	995.9877073076508	984.4602263234469	837.3175803654744	856.4781297347346	1012.2466828726475	875.4765161126812	1002.7205388439016	812.0315107985998	870.4554289991476	845.5627928567226	885.0887339980425	919.9204184324951	1057.5288637051958	1040.2454858042186	1023.8409373923927	840.0543219094166	968.7863470864837	1167.7790465710916
900.7617127942668	992.3912447326597	1286.3022935521185	969.7690578667372	953.9050674833894	938.4725942480042	958.0330584990336	1292.9948484681363	1099.2637546073706	973.5427279531386	1096.6589528848776	1033.1175663608842	995.9877073076508	984.4602263234469	835.8234073521767	856.4781297347346	1012.2466828726475	875.4765161126812	1002.7205388439016	812.0315107985998	870.4554289991476	845.5627928567226	885.0887339980425	919.9204184324951	1057.5288637051958	1040.2454858042186	1023.8409373923927	840.0543219094166	962.013877070545	1167.7790465710916
900.7617127942668	982.6893444678391	1286.3022935521185	946.1620939343592	953.9050674833894	938.4725942480042	958.0330584990336	1282.7959193220572	1099.2637546073706	916.8256459816567	1091.3261953990288	1019.8175260467477	995.9877073076508	984.4602263234469	835.8234073521767	856.4781297347346	1012.2466828726475	875.4765161126812	1002.7205388439016	812.0315107985998	870.4554289991476	845.5627928567226	885.0887339980425	882.4357099452579	1057.5288637051958	1015.6659290547661	1023.8409373923927	840.0543219094166	961.2362791782455	1167.7790465710916
900.7617127942668	981.2539311789507	1286.3022935521185	946.1620939343592	944.6257392606401	929.5709601940199	958.0330584990336	1276.6157662533974	1099.2637546073706	916.5889233088486	1043.4717979967368	1019.8175260467477	995.9877073076508	984.4602263234469	835.8234073521767	856.4781297347346	1012.2466828726475	875.4765161126812	1002.7205388439016	795.4011209446132	870.4554289991476	845.5627928567226	885.0887339980425	882.4357099452579	1057.5288637051958	979.4680235501443	1023.8409373923927	840.0543219094166	961.2362791782455	1167.7790465710916
900.7617127942668	981.2539311789507	1265.4676706888968	946.1620939343592	944.6257392606401	929.5709601940199	958.0330584990336	1224.5075607481538	1099.2637546073706	916.5889233088486	1004.9708782653212	1019.8175260467477	995.9877073076508	984.4602263234469	835.8234073521767	856.4781297347346	1012.2466828726475	875.4765161126812	1002.7205388439016	795.4011209446132	862.2046669404799	845.5627928567226	885.0887339980425	882.4357099452579	1057.5288637051958	979.4680235501443	1023.8409373923927	840.0543219094166	961.2362791782455	1160.635262179574
900.7617127942668	978.8912997490329	1265.4676706888968	946.1620939343592	944.6257392606401	929.5709601940199	958.0330584990336	1197.908869644472	1054.611348638955	916.5889233088486	960.9859147756491	1019.8175260467477	995.9877073076508	984.4602263234469	835.8234073521767	856.4781297347346	1012.2466828726475	875.4765161126812	1002.7205388439016	795.4011209446132	847.6913399286358	845.5627928567226	885.0887339980425	882.4357099452579	1057.5288637051958	968.2625066694203	1023.8409373923927	812.4072531045229	961.2362791782455	1160.0552636164375
900.7617127942668	976.376977025983	1265.4676706888968	946.1620939343592	927.5059246240534	929.5709601940199	958.0330584990336	1195.50476895385	1042.4893489635579	903.5163017804399	928.0064914657218	1019.8175260467477	995.9877073076508	984.4602263234469	835.8234073521767	856.4781297347346	1012.2466828726475	875.4765161126812	1002.7205388439016	795.4011209446132	845.758916569124	845.5627928567226	885.0887339980425	882.4357099452579	1057.5288637051958	968.2625066694203	1023.8409373923927	812.4072531045229	940.1475630809205	1127.9739292694812
900.7617127942668	976.376977025983	1265.4676706888968	946.1620939343592	871.0413833721927	929.5709601940199	958.0330584990336	1192.1592511357371	1042.4893489635579	903.5163017804399	874.9589311269168	1019.8175260467477	995.9877073076508	984.4602263234469	835.8234073521767	856.4781297347346	1012.2466828726475	875.4765161126812	1002.7205388439016	795.4011209446132	845.758916569124	845.5627928567226	885.0887339980425	882.4357099452579	1057.5288637051958	968.2625066694203	1023.8409373923927	812.4072531045229	940.1475630809205	1107.2701755563808
900.7617127942668	976.376977025983	1215.1437190872539	946.1620939343592	871.0413833721927	929.5709601940199	958.0330584990336	1130.0816413731927	1024.401304161437	903.5163017804399	826.9974651845264	1001.293803028916	995.9877073076508	980.1096244499578	835.8234073521767	856.4781297347346	1012.2466828726475	875.4765161126812	994.1600265481794	795.4011209446132	845.758916569124	845.5627928567226	885.0887339980425	882.4357099452579	1057.5288637051958	968.2625066694203	1023.8409373923927	812.4072531045229	940.1475630809205	1103.0639381479705
900.7617127942668	955.7305800116285	1161.8220590863812	946.1620939343592	871.0413833721927	929.5709601940199	958.0330584990336	1104.7648416085221	1013.9042209703622	903.5163017804399	825.3569572683597	986.3633695714324	995.9877073076508	980.1096244499578	835.8234073521767	856.4781297347346	991.7787977944168	875.4765161126812	991.2374287927341	792.2283389870195	845.758916569124	845.5627928567226	877.8561009779846	882.4357099452579	1057.5288637051958	968.2625066694203	1023.8409373923927	812.4072531045229	940.1475630809205	1048.8720637402803
900.7617127942668	946.24006327314	1152.3760571258751	946.1620939343592	871.0413833721927	929.5709601940199	958.0330584990336	1104.7648416085221	1013.9042209703622	903.5163017804399	813.2544560487399	941.9527825486479	995.9877073076508	980.1096244499578	835.8234073521767	856.4781297347346	935.3570810200476	875.4765161126812	937.8040450547679	792.2283389870195	845.758916569124	845.5627928567226	873.9464489207832	882.4357099452579	1057.5288637051958	968.2625066694203	1023.8409373923927	812.4072531045229	940.1475630809205	1048.8720637402803
900.7617127942668	946.24006327314	1099.0206152976798	946.1620939343592	871.0413833721927	929.5709601940199	958.0330584990336	1071.4110339305814	1013.9042209703622	903.5163017804399	792.2092895463193	921.2571972416089	995.9877073076508	980.1096244499578	835.8234073521767	856.4781297347346	935.3570810200476	875.4765161126812	937.8040450547679	792.2283389870195	840.9187566995797	845.5627928567226	844.2222161708789	882.4357099452579	1057.5288637051958	955.146214431799	1023.8409373923927	812.4072531045229	940.1475630809205	1048.8720637402803
900.7617127942668	946.24006327314	1087.654678530213	946.1620939343592	871.0413833721927	926.911742098876	958.0330584990336	1007.8058514434114	1013.9042209703622	895.7943584169394	747.3291985136341	921.2571972416089	995.9877073076508	980.1096244499578	812.0374351875812	856.4781297347346	935.3570810200476	875.4765161126812	937.8040450547679	792.2283389870195	821.4589592226957	845.5627928567226	844.2222161708789	882.4357099452579	1057.5288637051958	955.146214431799	1023.8409373923927	812.4072531045229	940.1475630809205	1048.8720637402803
900.7617127942668	946.24006327314	1087.654678530213	946.1620939343592	871.0413833721927	926.911742098876	958.0330584990336	991.8064777765658	1013.9042209703622	895.7943584169394	747.3291985136341	921.2571972416089	995.9877073076508	980.1096244499578	812.0374351875812	856.4781297347346	935.3570810200476	875.4765161126812	937.8040450547679	792.2283389870195	821.4589592226957	845.5627928567226	844.2222161708789	882.4357099452579	1057.5288637051958	955.146214431799	1023.8409373923927	812.4072531045229	940.1475630809205	1048.8720637402803
900.7617127942668	869.440563590667	1087.654678530213	946.1620939343592	871.0413833721927	926.911742098876	958.0330584990336	991.8064777765658	1013.9042209703622	895.5826590234963	747.3291985136341	883.860917424405	995.9877073076508	980.1096244499578	812.0374351875812	856.4781297347346	935.3570810200476	875.4765161126812	937.8040450547679	792.2283389870195	799.8842726188714	845.5627928567226	844.2222161708789	882.4357099452579	1057.5288637051958	955.146214431799	1023.8409373923927	812.4072531045229	940.1475630809205	1048.8720637402803
900.7617127942668	836.3018107782166	1085.3739051165824	946.1620939343592	859.4903318044685	924.3583683967039	958.0330584990336	991.8064777765658	1013.9042209703622	895.5826590234963	747.3291985136341	883.860917424405	995.9877073076508	980.1096244499578	812.0374351875812	856.4781297347346	930.0819583927627	875.4765161126812	925.5929475781022	792.2283389870195	799.8842726188714	845.5627928567226	844.2222161708789	882.4357099452579	1057.5288637051958	955.146214431799	1023.8409373923927	812.4072531045229	940.1475630809205	1048.8720637402803
900.7617127942668	833.6306208168482	991.094768258681	946.1620939343592	858.2200602918816	924.3583683967039	958.0330584990336	991.8064777765658	1013.9042209703622	895.5826590234963	747.3291985136341	883.860917424405	995.9877073076508	980.1096244499578	812.0374351875812	856.4781297347346	930.0819583927627	875.4765161126812	925.5929475781022	792.2283389870195	799.8842726188714	845.5627928567226	844.2222161708789	882.4357099452579	1042.6682613897926	955.146214431799	1023.8409373923927	812.4072531045229	928.3047367954996	1048.8720637402803
900.7617127942668	778.522931792992	991.094768258681	946.1620939343592	858.2200602918816	924.3583683967039	958.0330584990336	991.8064777765658	1013.9042209703622	895.5826590234963	747.3291985136341	882.740692847307	995.9877073076508	980.1096244499578	812.0374351875812	856.4781297347346	930.0819583927627	875.4765161126812	920.1314999964202	792.2283389870195	799.8842726188714	845.5627928567226	844.2222161708789	882.4357099452579	1042.6682613897926	955.146214431799	1023.8409373923927	812.4072531045229	920.7791733682355	1048.8720637402803
900.7617127942668	778.522931792992	991.094768258681	938.2509572384673	858.2200602918816	924.3583683967039	958.0330584990336	991.8064777765658	1013.9042209703622	895.5826590234963	747.3291985136341	882.740692847307	995.9877073076508	980.1096244499578	812.0374351875812	856.4781297347346	930.0819583927627	875.4765161126812	920.1314999964202	792.2283389870195	799.8842726188714	845.5627928567226	844.2222161708789	882.4357099452579	1042.6682613897926	953.826033239001	1023.8409373923927	812.4072531045229	872.2300239897351	1048.8720637402803
900.7617127942668	778.522931792992	991.094768258681	938.2509572384673	853.4717191774114	924.3583683967039	958.0330584990336	991.8064777765658	1013.9042209703622	895.5826590234963	747.3291985136341	842.7026574182798	995.9877073076508	980.1096244499578	812.0374351875812	856.4781297347346	930.0819583927627	875.4765161126812	920.1314999964202	792.2283389870195	799.8842726188714	845.5627928567226	844.2222161708789	882.4357099452579	1042.6682613897926	937.3050642775545	1023.8409373923927	812.4072531045229	872.2300239897351	1048.8720637402803
900.7617127942668	778.522931792992	991.094768258681	938.2509572384673	853.4717191774114	924.3583683967039	958.0330584990336	991.8064777765658	1013.9042209703622	895.5826590234963	747.3291985136341	842.7026574182798	995.9877073076508	980.1096244499578	812.0374351875812	850.8128859697504	918.0050046291345	875.4765161126812	920.1314999964202	792.2283389870195	799.8842726188714	845.5627928567226	844.2222161708789	882.4357099452579	1042.6682613897926	849.6952040464002	1023.8409373923927	812.4072531045229	862.8760676315442	1048.8720637402803
900.7617127942668	778.522931792992	991.094768258681	938.2509572384673	853.4717191774114	924.3583683967039	958.0330584990336	991.8064777765658	1013.9042209703622	895.5826590234963	747.3291985136341	818.6428050259871	995.9877073076508	980.1096244499578	812.0374351875812	850.8128859697504	900.5325297044108	875.4765161126812	920.1314999964202	792.2283389870195	799.8842726188714	845.5627928567226	844.2222161708789	880.7080899962577	1042.6682613897926	849.6952040464002	1023.8409373923927	812.4072531045229	848.6724909189174	1040.7753604207996
900.7617127942668	778.522931792992	991.094768258681	938.2509572384673	853.4717191774114	909.4895267017812	958.0330584990336	991.8064777765658	1013.9042209703622	895.5826590234963	747.3291985136341	818.6428050259871	995.9877073076508	980.1096244499578	812.0374351875812	850.8128859697504	900.5325297044108	875.4765161126812	920.1314999964202	792.2283389870195	799.8842726188714	845.5627928567226	844.2222161708789	880.7080899962577	1042.6682613897926	781.7506512656641	1023.8409373923927	812.4072531045229	848.6724909189174	1040.7753604207996
900.7617127942668	778.522931792992	990.900347152856	938.2509572384673	853.4717191774114	892.7975860065283	958.0330584990336	991.8064777765658	1013.9042209703622	895.5826590234963	747.3291985136341	818.6428050259871	995.9877073076508	980.1096244499578	812.0374351875812	850.8128859697504	900.5325297044108	875.4765161126812	920.1314999964202	780.3607526389783	799.8842726188714	845.5627928567226	844.2222161708789	880.7080899962577	1042.6682613897926	781.7506512656641	1023.8409373923927	812.4072531045229	848.6724909189174	1031.0438526208286
896.5059375887143	778.522931792992	986.8935536734739	938.2509572384673	853.4717191774114	884.8806531914183	958.0330584990336	991.8064777765658	1013.9042209703622	895.5826590234963	747.3291985136341	818.6428050259871	995.9877073076508	980.1096244499578	812.0374351875812	850.8128859697504	886.6422591984071	875.4765161126812	920.1314999964202	780.3607526389783	799.8842726188714	845.5627928567226	844.2222161708789	880.7080899962577	1042.6682613897926	781.7506512656641	1023.8409373923927	812.4072531045229	842.4319551356734	961.2084661310138
896.5059375887143	778.522931792992	946.8373779686576	938.2509572384673	853.4717191774114	884.8806531914183	958.0330584990336	991.8064777765658	1012.5821372182885	895.5826590234963	747.3291985136341	818.6428050259871	995.9877073076508	980.1096244499578	812.0374351875812	850.8128859697504	886.6422591984071	875.4765161126812	920.1314999964202	780.3607526389783	799.8842726188714	845.5627928567226	844.2222161708789	880.7080899962577	1042.6682613897926	781.7506512656641	1023.8409373923927	812.4072531045229	842.4319551356734	945.2692896241913
896.5059375887143	778.522931792992	940.3048098368279	938.2509572384673	853.4717191774114	884.8806531914183	958.0330584990336	991.8064777765658	1012.5821372182885	895.5826590234963	747.3291985136341	818.6428050259871	995.9877073076508	980.1096244499578	812.0374351875812	850.8128859697504	886.6422591984071	875.4765161126812	920.1314999964202	780.3607526389783	799.8842726188714	845.5627928567226	844.2222161708789	880.7080899962577	1042.6682613897926	781.7506512656641	1023.8409373923927	812.4072531045229	842.4319551356734	918.0928972843981
896.5059375887143	778.522931792992	940.3048098368279	938.2509572384673	853.4717191774114	839.2093883089544	958.0330584990336	991.8064777765658	986.1144834768622	895.5826590234963	747.3291985136341	818.6428050259871	995.9877073076508	980.1096244499578	812.0374351875812	850.8128859697504	841.3345664995823	873.8912471565641	920.1314999964202	780.3607526389783	799.8842726188714	845.5627928567226	844.2222161708789	880.7080899962577	1042.6682613897926	781.7506512656641	1023.8409373923927	812.4072531045229	842.4319551356734	887.6186554276871
896.5059375887143	778.522931792992	933.1674750576245	938.2509572384673	853.4717191774114	839.2093883089544	958.0330584990336	987.2234615877009	971.6811025089291	895.5826590234963	747.3291985136341	818.6428050259871	995.9877073076508	980.1096244499578	812.0374351875812	850.8128859697504	841.3345664995823	873.8912471565641	920.1314999964202	780.3607526389783	799.8842726188714	845.5627928567226	844.2222161708789	854.4822554843342	1042.6682613897926	781.7506512656641	1023.8409373923927	812.4072531045229	837.9814207253855	887.6186554276871
896.5059375887143	778.522931792992	933.1674750576245	938.2509572384673	853.4717191774114	839.2093883089544	958.0330584990336	981.1584356470572	971.6811025089291	893.9331349669137	747.3291985136341	818.6428050259871	995.9877073076508	979.1586689249402	812.0374351875812	850.8128859697504	807.6166984704887	873.1642827292715	920.1314999964202	780.3607526389783	799.8842726188714	845.5627928567226	844.2222161708789	854.4822554843342	1042.6682613897926	781.7506512656641	1023.8409373923927	812.4072531045229	824.3800691346557	887.6186554276871
886.151137412347	778.522931792992	933.1674750576245	938.2509572384673	853.4717191774114	839.2093883089544	958.0330584990336	943.0229096870328	971.6811025089291	873.8688400845571	747.3291985136341	818.6428050259871	995.9877073076508	979.1586689249402	812.0374351875812	850.8128859697504	799.2045470186899	873.1642827292715	920.1314999964202	780.3607526389783	799.8842726188714	830.4601969227024	844.2222161708789	854.4822554843342	1042.6682613897926	781.7506512656641	1009.3469135636268	812.4072531045229	824.3800691346557	887.6186554276871
886.151137412347	778.522931792992	933.1674750576245	938.2509572384673	853.4717191774114	839.2093883089544	958.0330584990336	893.5125325752194	971.6811025089291	820.9169101180981	747.3291985136341	818.6428050259871	995.9877073076508	979.1586689249402	812.0374351875812	850.8128859697504	799.2045470186899	861.5389756304526	920.1314999964202	780.3607526389783	799.8842726188714	830.4601969227024	844.2222161708789	854.4822554843342	1042.6682613897926	781.7506512656641	1009.3469135636268	812.4072531045229	824.3800691346557	887.6186554276871
886.151137412347	777.6767310408818	933.1674750576245	938.2509572384673	853.4717191774114	839.2093883089544	958.0330584990336	893.5125325752194	945.5624412094372	815.1967367195803	747.3291985136341	818.6428050259871	995.9877073076508	979.1586689249402	812.0374351875812	850.8128859697504	799.2045470186899	861.5389756304526	920.1314999964202	780.3607526389783	799.8842726188714	830.4601969227024	844.2222161708789	854.4822554843342	1042.6682613897926	781.7506512656641	1009.3469135636268	812.4072531045229	824.3800691346557	887.6186554276871
886.151137412347	777.6767310408818	933.1674750576245	938.2509572384673	853.4717191774114	839.2093883089544	958.0330584990336	893.5125325752194	945.5624412094372	803.9145945166883	747.3291985136341	818.6428050259871	995.9877073076508	979.1586689249402	812.0374351875812	850.8128859697504	799.2045470186899	861.5389756304526	918.7611477303907	780.3607526389783	799.8842726188714	825.1701250369902	833.3418105899053	854.4822554843342	1042.6682613897926	781.7506512656641	1009.3469135636268	812.4072531045229	824.3800691346557	887.6186554276871
886.151137412347	777.6767310408818	927.8193553859438	938.2509572384673	853.4717191774114	839.2093883089544	958.0330584990336	893.5125325752194	945.5624412094372	803.9145945166883	747.3291985136341	818.6428050259871	995.9877073076508	979.1586689249402	812.0374351875812	850.8128859697504	799.2045470186899	858.01080266484	914.8138972521449	780.3607526389783	799.8842726188714	825.1701250369902	833.3418105899053	854.4822554843342	1042.6682613897926	781.7506512656641	1009.3469135636268	812.4072531045229	824.3800691346557	887.6186554276871
886.151137412347	777.6767310408818	927.8193553859438	938.2509572384673	853.4717191774114	825.6265262122168	958.0330584990336	893.5125325752194	945.5624412094372	803.9145945166883	747.3291985136341	818.6428050259871	995.9877073076508	979.1586689249402	812.0374351875812	850.8128859697504	776.64449461739	858.01080266484	849.9871507506282	780.3607526389783	799.8842726188714	825.1701250369902	833.3418105899053	854.4822554843342	1042.6682613897926	781.7506512656641	1009.3469135636268	812.4072531045229	824.3800691346557	887.6186554276871
886.151137412347	777.6767310408818	927.8193553859438	938.2509572384673	853.4717191774114	825.6265262122168	958.0330584990336	893.5125325752194	945.5624412094372	803.9145945166883	747.3291985136341	818.6428050259871	995.9877073076508	979.1586689249402	812.0374351875812	850.8128859697504	776.64449461739	813.5572258507794	849.9871507506282	780.3607526389783	799.8842726188714	825.1701250369902	833.3418105899053	854.4822554843342	1042.6682613897926	781.7506512656641	1009.3469135636268	812.4072531045229	824.3800691346557	887.6186554276871
886.151137412347	777.6767310408818	926.6808287803949	938.2509572384673	853.4717191774114	825.6265262122168	958.0330584990336	893.5125325752194	945.5624412094372	803.9145945166883	747.3291985136341	817.9373208747207	995.9877073076508	976.6288752363862	812.0374351875812	850.8128859697504	776.64449461739	813.5572258507794	849.9871507506282	780.3607526389783	799.8842726188714	803.5769656786822	833.3418105899053	854.4822554843342	1042.6682613897926	781.7506512656641	1009.3469135636268	812.4072531045229	824.3800691346557	887.6186554276871
886.151137412347	777.6767310408818	926.6808287803949	938.2509572384673	853.4717191774114	825.6265262122168	958.0330584990336	889.9718518326038	945.5624412094372	803.9145945166883	747.3291985136341	817.9373208747207	995.9877073076508	976.6288752363862	812.0374351875812	850.8128859697504	776.64449461739	813.5572258507794	849.9871507506282	780.3607526389783	799.8842726188714	803.5769656786822	833.3418105899053	854.4822554843342	1042.6682613897926	781.7506512656641	1009.3469135636268	812.4072531045229	824.3800691346557	887.6186554276871
886.151137412347	774.6201946010309	926.6808287803949	938.2509572384673	853.4717191774114	816.3084388934869	958.0330584990336	889.9718518326038	942.7554090473093	772.0354630739746	747.3291985136341	817.9373208747207	995.9877073076508	976.6288752363862	812.0374351875812	850.8128859697504	776.64449461739	813.5572258507794	849.9871507506282	780.3607526389783	799.8842726188714	803.5769656786822	823.0022737534216	854.4822554843342	1042.6682613897926	781.7506512656641	1009.3469135636268	812.4072531045229	824.3800691346557	887.6186554276871
886.151137412347	774.6201946010309	926.6808287803949	938.2509572384673	853.4717191774114	816.3084388934869	958.0330584990336	889.9718518326038	916.7213333910937	772.0354630739746	747.3291985136341	817.9373208747207	992.4130276552869	976.6288752363862	812.0374351875812	850.8128859697504	776.64449461739	813.5572258507794	849.9871507506282	780.3607526389783	799.8842726188714	803.5769656786822	819.6568544954885	854.4822554843342	1042.6682613897926	781.7506512656641	1009.3469135636268	812.4072531045229	824.3800691346557	887.6186554276871
886.151137412347	774.6201946010309	888.2504518251276	938.2509572384673	821.5036402910332	816.3084388934869	958.0330584990336	889.9718518326038	875.9361782356527	772.0354630739746	747.3291985136341	817.9373208747207	992.4130276552869	906.1693711643027	812.0374351875812	850.8128859697504	776.64449461739	813.5572258507794	849.9871507506282	780.3607526389783	799.8842726188714	803.5769656786822	813.1282344103431	854.4822554843342	1042.6682613897926	781.7506512656641	1009.3469135636268	812.4072531045229	824.3800691346557	887.6186554276871
886.151137412347	774.6201946010309	888.2504518251276	938.2509572384673	821.5036402910332	816.3084388934869	958.0330584990336	889.9718518326038	875.9361782356527	769.2479615920431	747.3291985136341	817.9373208747207	992.4130276552869	906.1693711643027	812.0374351875812	850.8128859697504	776.64449461739	813.5572258507794	849.9871507506282	780.3607526389783	799.8842726188714	803.5769656786822	811.5536840620437	854.4822554843342	1042.6682613897926	781.7506512656641	1009.3469135636268	812.4072531045229	824.3800691346557	887.6186554276871
886.151137412347	774.6201946010309	888.2504518251276	938.2509572384673	821.5036402910332	816.3084388934869	958.0330584990336	873.336361822282	875.9361782356527	769.2479615920431	747.3291985136341	817.9373208747207	992.4130276552869	906.1693711643027	812.0374351875812	850.8128859697504	776.64449461739	813.5572258507794	849.9871507506282	780.3607526389783	799.8842726188714	803.5769656786822	811.5536840620437	854.4822554843342	1042.6682613897926	781.7506512656641	1009.3469135636268	812.4072531045229	824.3800691346557	887.6186554276871
886.151137412347	774.6201946010309	888.2504518251276	938.2509572384673	821.5036402910332	816.3084388934869	958.0330584990336	873.336361822282	875.3452713178667	769.2479615920431	747.3291985136341	817.9373208747207	992.4130276552869	906.1693711643027	812.0374351875812	850.8128859697504	776.64449461739	813.5572258507794	849.9871507506282	780.3607526389783	799.8842726188714	803.5769656786822	811.5536840620437	854.4822554843342	1042.6682613897926	781.7506512656641	1009.3469135636268	812.4072531045229	824.3800691346557	887.6186554276871
886.151137412347	774.6201946010309	888.2504518251276	938.2509572384673	821.5036402910332	816.3084388934869	958.0330584990336	873.336361822282	871.6682714888495	769.2479615920431	747.3291985136341	817.9373208747207	992.4130276552869	906.1693711643027	812.0374351875812	850.8128859697504	776.64449461739	813.5572258507794	849.9871507506282	780.3607526389783	799.8842726188714	803.5769656786822	811.5536840620437	854.4822554843342	1042.6682613897926	781.7506512656641	1009.3469135636268	812.4072531045229	824.3800691346557	887.6186554276871
886.151137412347	774.6201946010309	888.2504518251276	938.2509572384673	821.5036402910332	816.3084388934869	958.0330584990336	873.336361822282	871.6682714888495	769.2479615920431	747.3291985136341	817.9373208747207	992.4130276552869	906.1693711643027	800.7138931267439	850.8128859697504	725.2903813795307	813.5572258507794	849.9871507506282	780.3607526389783	799.8842726188714	803.5769656786822	794.847036590498	854.4822554843342	1042.6682613897926	781.7506512656641	1009.3469135636268	812.4072531045229	824.3800691346557	887.6186554276871
886.151137412347	774.6201946010309	876.1159902541198	938.2509572384673	821.5036402910332	816.3084388934869	958.0330584990336	873.336361822282	871.6682714888495	769.2479615920431	747.3291985136341	817.9373208747207	992.4130276552869	906.1693711643027	800.7138931267439	850.8128859697504	725.2903813795307	813.5572258507794	849.9871507506282	780.3607526389783	799.8842726188714	803.5769656786822	794.847036590498	854.4822554843342	1042.6682613897926	781.7506512656641	1009.3469135636268	812.4072531045229	824.3800691346557	887.6186554276871
886.151137412347	774.6201946010309	857.1649439001534	938.2509572384673	821.5036402910332	816.3084388934869	958.0330584990336	873.336361822282	871.6682714888495	769.2479615920431	747.3291985136341	817.9373208747207	992.4130276552869	906.1693711643027	800.7138931267439	850.8128859697504	725.2903813795307	813.5572258507794	849.9871507506282	780.3607526389783	799.8842726188714	793.2166177315914	794.847036590498	854.4822554843342	1028.0488158526487	781.7506512656641	1009.3469135636268	812.4072531045229	824.3800691346557	887.6186554276871
886.151137412347	774.6201946010309	850.7747401306244	938.2509572384673	821.5036402910332	816.3084388934869	958.0330584990336	873.336361822282	871.6682714888495	769.2479615920431	747.3291985136341	817.9373208747207	992.4130276552869	906.1693711643027	800.7138931267439	850.8128859697504	725.2903813795307	813.5572258507794	849.9871507506282	780.3607526389783	799.8842726188714	793.2166177315914	794.847036590498	854.4822554843342	1028.0488158526487	781.7506512656641	1009.3469135636268	812.4072531045229	824.3800691346557	887.6186554276871
886.151137412347	774.6201946010309	850.7747401306244	938.2509572384673	821.5036402910332	816.3084388934869	958.0330584990336	873.336361822282	871.6682714888495	769.2479615920431	747.3291985136341	817.9373208747207	992.4130276552869	906.1693711643027	800.7138931267439	850.8128859697504	725.2903813795307	813.5572258507794	848.2196635050668	780.3607526389783	799.8842726188714	793.2166177315914	794.847036590498	854.4822554843342	1028.0488158526487	781.7506512656641	1009.3469135636268	812.4072531045229	824.3800691346557	887.6186554276871
886.151137412347	774.6201946010309	850.7747401306244	938.2509572384673	821.5036402910332	816.3084388934869	958.0330584990336	873.336361822282	871.6682714888495	769.2479615920431	747.3291985136341	817.9373208747207	992.4130276552869	906.1693711643027	800.7138931267439	850.8128859697504	725.2903813795307	813.5572258507794	848.2196635050668	780.3607526389783	799.8842726188714	793.2166177315914	794.847036590498	854.4822554843342	1028.0488158526487	781.7506512656641	1009.3469135636268	812.4072531045229	824.3800691346557	887.6186554276871
886.151137412347	774.6201946010309	842.6145331532801	938.2509572384673	821.5036402910332	816.3084388934869	958.0330584990336	873.336361822282	871.6682714888495	769.2479615920431	747.3291985136341	817.9373208747207	990.4462591165205	906.1693711643027	800.7138931267439	850.8128859697504	725.2903813795307	813.5572258507794	848.2196635050668	780.3607526389783	799.8842726188714	792.7077112619154	794.847036590498	854.4822554843342	1028.0488158526487	781.7506512656641	1009.3469135636268	812.4072531045229	824.3800691346557	887.6186554276871
886.151137412347	774.6201946010309	842.6145331532801	938.2509572384673	821.5036402910332	816.3084388934869	958.0330584990336	864.9870199247601	871.6682714888495	769.2479615920431	747.3291985136341	817.9373208747207	990.4462591165205	906.1693711643027	800.7138931267439	850.8128859697504	725.2903813795307	813.5572258507794	848.2196635050668	780.3607526389783	799.8842726188714	792.7077112619154	794.3725926477766	854.4822554843342	1028.0488158526487	781.7506512656641	1009.3469135636268	812.4072531045229	824.3800691346557	887.6186554276871
886.151137412347	774.6201946010309	842.6145331532801	938.2509572384673	821.5036402910332	816.3084388934869	958.0330584990336	833.330354129992	857.9059962921992	769.2479615920431	747.3291985136341	817.9373208747207	990.4462591165205	906.1693711643027	800.7138931267439	850.8128859697504	725.2903813795307	813.5572258507794	848.2196635050668	780.3607526389783	799.8842726188714	792.7077112619154	794.3725926477766	854.4822554843342	1028.0488158526487	781.7506512656641	1009.3469135636268	812.4072531045229	824.3800691346557	887.6186554276871
886.151137412347	766.9229946364846	811.6962477867698	938.2509572384673	821.5036402910332	816.3084388934869	958.0330584990336	833.330354129992	857.9059962921992	769.2479615920431	747.3291985136341	817.9373208747207	961.0096101009931	906.1693711643027	800.7138931267439	850.8128859697504	725.2903813795307	813.5572258507794	848.2196635050668	780.3607526389783	799.8842726188714	792.7077112619154	767.6932241890576	854.4822554843342	1028.0488158526487	781.7506512656641	1009.3469135636268	812.4072531045229	824.3800691346557	887.6186554276871
886.151137412347	765.0705126775536	811.6962477867698	938.2509572384673	821.5036402910332	816.3084388934869	958.0330584990336	833.330354129992	857.9059962921992	769.2479615920431	747.3291985136341	817.9373208747207	961.0096101009931	906.1693711643027	800.7138931267439	850.8128859697504	725.2903813795307	813.5572258507794	848.2196635050668	780.3607526389783	799.8842726188714	792.7077112619154	767.6932241890576	854.4822554843342	1028.0488158526487	781.7506512656641	1009.3469135636268	812.4072531045229	824.3800691346557	887.6186554276871
886.151137412347	765.0705126775536	811.6962477867698	938.2509572384673	821.5036402910332	816.3084388934869	958.0330584990336	833.330354129992	857.9059962921992	769.2479615920431	747.3291985136341	817.9373208747207	961.0096101009931	906.1693711643027	800.7138931267439	850.8128859697504	725.2903813795307	813.5572258507794	848.2196635050668	780.3607526389783	795.3532620030169	792.7077112619154	767.6932241890576	840.2626403909189	1028.0488158526487	781.7506512656641	1009.3469135636268	812.4072531045229	824.3800691346557	887.6186554276871
886.151137412347	765.0705126775536	811.6962477867698	938.2509572384673	821.5036402910332	816.3084388934869	958.0330584990336	832.3831114308198	857.9059962921992	769.2479615920431	747.3291985136341	817.9373208747207	961.0096101009931	906.1693711643027	800.7138931267439	850.8128859697504	725.2903813795307	813.5572258507794	848.2196635050668	780.3607526389783	795.3532620030169	792.7077112619154	767.6932241890576	840.2626403909189	1014.213281966152	781.7506512656641	1009.3469135636268	812.4072531045229	824.3800691346557	887.6186554276871
886.151137412347	765.0705126775536	811.6962477867698	938.2509572384673	821.5036402910332	816.3084388934869	958.0330584990336	832.3831114308198	853.497737479053	769.2479615920431	747.3291985136341	817.9373208747207	938.7841995644714	906.1693711643027	800.7138931267439	850.8128859697504	725.2903813795307	813.5572258507794	848.2196635050668	780.3607526389783	795.3532620030169	792.7077112619154	767.6932241890576	840.2626403909189	1014.213281966152	781.7506512656641	1009.3469135636268	812.4072531045229	824.3800691346557	887.6186554276871
857.295262012728	765.0705126775536	796.0744277658259	938.2509572384673	821.5036402910332	816.3084388934869	958.0330584990336	832.3831114308198	853.497737479053	769.2479615920431	747.3291985136341	817.9373208747207	938.7841995644714	897.7509336475807	800.7138931267439	850.8128859697504	725.2903813795307	813.5572258507794	848.2196635050668	780.3607526389783	795.3532620030169	792.7077112619154	767.6932241890576	840.2626403909189	1014.213281966152	781.7506512656641	1009.3469135636268	812.4072531045229	824.3800691346557	887.6186554276871
857.295262012728	765.0705126775536	796.0744277658259	938.2509572384673	821.5036402910332	816.3084388934869	958.0330584990336	832.3831114308198	853.497737479053	769.2479615920431	747.3291985136341	817.9373208747207	938.7841995644714	897.7509336475807	800.7138931267439	850.8128859697504	725.2903813795307	813.5572258507794	848.2196635050668	780.3607526389783	795.3532620030169	792.7077112619154	767.6932241890576	840.2626403909189	1014.213281966152	781.7506512656641	1009.3469135636268	812.4072531045229	824.3800691346557	887.6186554276871
857.295262012728	765.0705126775536	796.0744277658259	938.2509572384673	821.5036402910332	816.3084388934869	958.0330584990336	803.650594341996	853.497737479053	769.2479615920431	747.3291985136341	817.9373208747207	938.7841995644714	897.7509336475807	800.7138931267439	850.8128859697504	725.2903813795307	813.5572258507794	848.2196635050668	780.3607526389783	795.3532620030169	792.7077112619154	767.6932241890576	840.2626403909189	1014.213281966152	781.7506512656641	1009.3469135636268	812.4072531045229	824.3800691346557	887.6186554276871
857.295262012728	765.0705126775536	796.0744277658259	938.2509572384673	821.5036402910332	816.3084388934869	958.0330584990336	803.650594341996	850.1673954429828	769.2479615920431	747.3291985136341	817.9373208747207	938.7841995644714	897.7509336475807	800.7138931267439	850.8128859697504	725.2903813795307	813.5572258507794	848.2196635050668	780.3607526389783	795.3532620030169	792.7077112619154	767.6932241890576	840.2626403909189	1014.213281966152	781.7506512656641	1009.3469135636268	812.4072531045229	824.3800691346557	887.6186554276871
857.295262012728	765.0705126775536	796.0744277658259	938.2509572384673	821.5036402910332	816.3084388934869	958.0330584990336	803.650594341996	842.7554517223878	769.2479615920431	747.3291985136341	817.9373208747207	938.7841995644714	897.7509336475807	800.7138931267439	850.8128859697504	725.2903813795307	813.5572258507794	848.2196635050668	780.3607526389783	795.3532620030169	792.7077112619154	767.6932241890576	840.2626403909189	1014.213281966152	781.7506512656641	1009.3469135636268	812.4072531045229	824.3800691346557	887.6186554276871
857.295262012728	765.0705126775536	796.0744277658259	938.2509572384673	821.5036402910332	816.3084388934869	958.0330584990336	789.340730812218	842.7554517223878	769.2479615920431	747.3291985136341	817.9373208747207	938.7841995644714	879.4878360091805	800.7138931267439	850.8128859697504	725.2903813795307	813.5572258507794	848.2196635050668	780.3607526389783	795.3532620030169	782.7172948905757	767.6932241890576	840.2626403909189	1014.213281966152	781.7506512656641	1009.3469135636268	812.4072531045229	824.3800691346557	887.6186554276871
857.295262012728	765.0705126775536	796.0744277658259	938.2509572384673	821.5036402910332	816.3084388934869	958.0330584990336	789.340730812218	842.7554517223878	769.2479615920431	747.3291985136341	817.9373208747207	938.7841995644714	861.0926600500279	800.7138931267439	850.8128859697504	725.2903813795307	813.5572258507794	848.2196635050668	780.3607526389783	795.3532620030169	782.7172948905757	767.6932241890576	840.2626403909189	1014.213281966152	781.7506512656641	983.222958851234	812.4072531045229	824.3800691346557	887.6186554276871
857.295262012728	765.0705126775536	796.0744277658259	938.2509572384673	821.5036402910332	804.9040423625236	958.0330584990336	789.340730812218	842.7554517223878	769.2479615920431	747.3291985136341	817.9373208747207	938.7841995644714	861.0926600500279	800.7138931267439	850.8128859697504	725.2903813795307	813.5572258507794	848.2196635050668	780.3607526389783	795.3532620030169	782.7172948905757	767.6932241890576	840.2626403909189	1014.213281966152	781.7506512656641	957.3567370304022	812.4072531045229	824.3800691346557	887.6186554276871
857.295262012728	765.0705126775536	796.0744277658259	938.2509572384673	821.5036402910332	804.9040423625236	958.0330584990336	789.340730812218	842.7554517223878	769.2479615920431	747.3291985136341	817.9373208747207	938.7802501604816	861.0926600500279	800.7138931267439	850.8128859697504	725.2903813795307	813.5572258507794	848.2196635050668	780.3607526389783	795.3532620030169	782.7172948905757	767.6932241890576	840.2626403909189	1007.8219555375612	781.7506512656641	945.9721455533872	812.4072531045229	824.3800691346557	887.6186554276871
857.295262012728	765.0705126775536	782.1421937563491	938.2509572384673	821.5036402910332	804.9040423625236	958.0330584990336	789.340730812218	842.7554517223878	769.2479615920431	747.3291985136341	812.5033358545015	938.7802501604816	861.0926600500279	800.7138931267439	850.8128859697504	725.2903813795307	798.0818865588636	848.2196635050668	780.3607526389783	795.3532620030169	782.7172948905757	767.6932241890576	840.2626403909189	1007.8219555375612	781.7506512656641	945.9721455533872	812.4072531045229	824.3800691346557	887.6186554276871
857.295262012728	765.0705126775536	782.1421937563491	938.2509572384673	821.5036402910332	804.9040423625236	958.0330584990336	789.340730812218	835.6455521235989	769.2479615920431	747.3291985136341	812.5033358545015	938.7802501604816	861.0926600500279	800.7138931267439	850.8128859697504	725.2903813795307	798.0818865588636	848.2196635050668	780.3607526389783	788.434277706424	782.7172948905757	767.6932241890576	840.2626403909189	951.7900294774029	781.7506512656641	945.9721455533872	812.4072531045229	824.3800691346557	887.6186554276871
857.295262012728	765.0705126775536	782.1421937563491	938.2509572384673	821.5036402910332	804.9040423625236	958.0330584990336	789.340730812218	821.1659978929051	769.2479615920431	747.3291985136341	812.5033358545015	927.231285431941	861.0926600500279	800.7138931267439	850.8128859697504	725.2903813795307	795.1353040500603	848.2196635050668	780.3607526389783	788.434277706424	782.7172948905757	767.6932241890576	840.2626403909189	951.7900294774029	781.7506512656641	945.9721455533872	812.4072531045229	824.3800691346557	887.6186554276871
857.295262012728	759.8602137075247	782.1421937563491	938.2509572384673	821.5036402910332	804.9040423625236	958.0330584990336	789.340730812218	807.3236281465042	769.2479615920431	747.3291985136341	812.5033358545015	927.231285431941	861.0926600500279	800.7138931267439	850.8128859697504	725.2903813795307	795.1353040500603	831.3412302713659	780.3607526389783	788.434277706424	782.7172948905757	767.6932241890576	840.2626403909189	951.7900294774029	781.7506512656641	945.9721455533872	812.4072531045229	824.3800691346557	887.6186554276871
857.295262012728	759.8602137075247	782.1421937563491	938.2509572384673	821.5036402910332	804.9040423625236	958.0330584990336	789.340730812218	807.3236281465042	769.2479615920431	747.3291985136341	812.5033358545015	927.231285431941	861.0926600500279	800.7138931267439	850.8128859697504	725.2903813795307	795.1353040500603	831.3412302713659	780.3607526389783	788.434277706424	773.0280240229072	767.6932241890576	840.2626403909189	951.7900294774029	781.7506512656641	945.9721455533872	812.4072531045229	824.3800691346557	887.6186554276871
853.161643575191	759.8602137075247	782.1421937563491	938.2509572384673	821.5036402910332	804.9040423625236	958.0330584990336	789.340730812218	807.3236281465042	769.2479615920431	747.3291985136341	812.5033358545015	927.231285431941	845.147759422509	800.7138931267439	850.8128859697504	725.2903813795307	795.1353040500603	831.3412302713659	780.3607526389783	788.434277706424	773.0280240229072	767.6932241890576	840.2626403909189	951.7900294774029	781.7506512656641	945.9721455533872	812.4072531045229	824.3800691346557	887.6186554276871
853.161643575191	759.8602137075247	782.1421937563491	938.2509572384673	821.5036402910332	795.0066189502307	958.0330584990336	789.340730812218	807.3236281465042	769.2479615920431	747.3291985136341	812.5033358545015	927.231285431941	845.147759422509	800.7138931267439	850.8128859697504	725.2903813795307	795.1353040500603	831.3412302713659	780.3607526389783	786.447693506608	773.0280240229072	767.6932241890576	840.2626403909189	951.7900294774029	781.7506512656641	945.9721455533872	812.4072531045229	824.3800691346557	887.6186554276871
853.161643575191	759.8602137075247	782.1421937563491	938.2509572384673	821.5036402910332	795.0066189502307	958.0330584990336	789.340730812218	807.3236281465042	769.2479615920431	747.3291985136341	812.5033358545015	917.4368426730009	845.147759422509	800.7138931267439	850.8128859697504	725.2903813795307	795.1353040500603	831.3412302713659	780.3607526389783	781.84177947034	773.0280240229072	767.6932241890576	840.2626403909189	951.7900294774029	781.7506512656641	945.9721455533872	812.4072531045229	824.3800691346557	887.6186554276871
853.161643575191	759.8602137075247	782.1421937563491	938.2509572384673	821.5036402910332	795.0066189502307	958.0330584990336	789.340730812218	807.3236281465042	769.2479615920431	747.3291985136341	812.5033358545015	917.4368426730009	845.147759422509	800.7138931267439	850.8128859697504	725.2903813795307	795.1353040500603	831.3412302713659	780.3607526389783	781.84177947034	773.0280240229072	767.6932241890576	840.2626403909189	951.7900294774029	781.7506512656641	945.9721455533872	812.4072531045229	824.3800691346557	887.6186554276871
853.161643575191	759.8602137075247	782.1421937563491	938.2509572384673	821.5036402910332	795.0066189502307	958.0330584990336	789.340730812218	778.7751312847522	769.2479615920431	747.3291985136341	812.5033358545015	917.4368426730009	845.147759422509	800.7138931267439	850.8128859697504	725.2903813795307	792.0599671183693	831.3412302713659	780.3607526389783	781.84177947034	773.0280240229072	766.2623958429316	840.2626403909189	945.7758930644293	781.7506512656641	945.9721455533872	812.4072531045229	824.3800691346557	887.6186554276871
853.161643575191	759.8602137075247	782.1421937563491	938.2509572384673	821.5036402910332	795.0066189502307	958.0330584990336	789.340730812218	778.7751312847522	769.2479615920431	747.3291985136341	812.5033358545015	917.4368426730009	845.147759422509	800.7138931267439	850.8128859697504	725.2903813795307	792.0599671183693	831.3412302713659	780.3607526389783	781.84177947034	773.0280240229072	766.2623958429316	840.2626403909189	930.9274731231587	781.7506512656641	945.9721455533872	812.4072531045229	824.3800691346557	887.6186554276871
853.161643575191	759.8602137075247	782.1421937563491	938.2509572384673	821.5036402910332	795.0066189502307	958.0330584990336	789.340730812218	778.7751312847522	769.2479615920431	747.3291985136341	804.2787252272392	885.1918892642185	845.147759422509	800.7138931267439	850.8128859697504	725.2903813795307	792.0599671183693	831.3412302713659	780.3607526389783	781.84177947034	773.0280240229072	766.2623958429316	840.2626403909189	926.8781197018855	781.7506512656641	945.9721455533872	812.4072531045229	824.3800691346557	887.6186554276871
853.161643575191	759.8602137075247	782.1421937563491	938.2509572384673	821.5036402910332	795.0066189502307	958.0330584990336	789.340730812218	778.7751312847522	769.2479615920431	747.3291985136341	804.2787252272392	885.1918892642185	845.147759422509	800.7138931267439	850.8128859697504	725.2903813795307	792.0599671183693	831.3412302713659	780.3607526389783	778.5927020102806	773.0280240229072	766.2623958429316	840.2626403909189	908.77819588745	781.7506512656641	945.9721455533872	812.4072531045229	824.3800691346557	887.6186554276871
853.161643575191	759.8602137075247	782.1421937563491	938.2509572384673	821.5036402910332	795.0066189502307	958.0330584990336	789.340730812218	778.7751312847522	769.2479615920431	747.3291985136341	797.9508184846615	885.1918892642185	845.147759422509	800.7138931267439	850.8128859697504	725.2903813795307	792.0599671183693	831.3412302713659	780.3607526389783	778.5927020102806	773.0280240229072	766.2623958429316	840.2626403909189	908.77819588745	781.7506512656641	945.9721455533872	812.4072531045229	824.3800691346557	887.6186554276871
853.161643575191	759.8602137075247	782.1421937563491	938.2509572384673	821.5036402910332	795.0066189502307	958.0330584990336	789.340730812218	778.7751312847522	769.2479615920431	747.3291985136341	797.9508184846615	885.1918892642185	845.147759422509	800.7138931267439	850.8128859697504	725.2903813795307	792.0599671183693	831.3412302713659	780.3607526389783	778.5927020102806	773.0280240229072	766.2623958429316	840.2626403909189	908.77819588745	781.7506512656641	945.9721455533872	812.4072531045229	824.3800691346557	887.6186554276871
853.161643575191	759.8602137075247	782.1421937563491	938.2509572384673	821.5036402910332	764.2793907356493	958.0330584990336	789.340730812218	778.7751312847522	769.2479615920431	747.3291985136341	747.6237363512879	885.1918892642185	845.147759422509	800.7138931267439	850.8128859697504	725.2903813795307	790.0320781448628	831.3412302713659	780.3607526389783	778.5927020102806	773.0280240229072	766.2623958429316	840.2626403909189	892.3149444321753	781.7506512656641	945.9721455533872	812.4072531045229	824.3800691346557	887.6186554276871
853.161643575191	759.8602137075247	782.1421937563491	938.2509572384673	821.5036402910332	764.2793907356493	958.0330584990336	789.340730812218	778.7751312847522	769.2479615920431	747.3291985136341	747.6237363512879	885.1918892642185	845.147759422509	800.7138931267439	850.8128859697504	725.2903813795307	790.0320781448628	831.3412302713659	780.3607526389783	778.5927020102806	773.0280240229072	766.2623958429316	840.2626403909189	892.3149444321753	781.7506512656641	945.9721455533872	812.4072531045229	824.3800691346557	887.6186554276871
853.161643575191	759.8602137075247	782.1421937563491	938.2509572384673	821.5036402910332	764.2793907356493	958.0330584990336	789.340730812218	778.7751312847522	769.2479615920431	747.3291985136341	747.6237363512879	885.1918892642185	845.147759422509	800.7138931267439	850.8128859697504	725.2903813795307	790.0320781448628	831.3412302713659	780.3607526389783	766.9799196748793	773.0280240229072	766.2623958429316	840.2626403909189	892.3149444321753	781.7506512656641	945.9721455533872	812.4072531045229	824.3800691346557	887.6186554276871
853.161643575191	759.8602137075247	782.1421937563491	938.2509572384673	821.5036402910332	740.5416636957079	958.0330584990336	789.340730812218	778.7751312847522	769.2479615920431	747.3291985136341	747.6237363512879	885.1918892642185	845.147759422509	800.7138931267439	850.8128859697504	725.2903813795307	764.7243481551648	831.3412302713659	780.3607526389783	766.9799196748793	773.0280240229072	766.2623958429316	840.2626403909189	892.3149444321753	781.7506512656641	945.9721455533872	812.4072531045229	824.3800691346557	887.6186554276871
853.161643575191	759.8602137075247	778.3437770653386	938.2509572384673	821.5036402910332	740.5416636957079	958.0330584990336	789.340730812218	778.7751312847522	769.2479615920431	747.3291985136341	747.6237363512879	885.1918892642185	845.147759422509	800.7138931267439	850.8128859697504	725.2903813795307	764.7243481551648	831.3412302713659	780.3607526389783	766.9799196748793	773.0280240229072	766.2623958429316	828.4955105744394	880.0252341110414	781.7506512656641	945.9721455533872	812.4072531045229	824.3800691346557	887.6186554276871
853.161643575191	759.8602137075247	778.3437770653386	938.2509572384673	821.5036402910332	740.5416636957079	958.0330584990336	789.340730812218	778.7751312847522	769.2479615920431	747.3291985136341	747.6237363512879	885.1918892642185	845.147759422509	800.7138931267439	850.8128859697504	725.2903813795307	764.7243481551648	831.3412302713659	780.3607526389783	766.9799196748793	773.0280240229072	766.2623958429316	828.4955105744394	848.5360341172965	781.7506512656641	945.9721455533872	812.4072531045229	824.3800691346557	887.6186554276871
853.161643575191	759.8602137075247	778.3437770653386	938.2509572384673	821.5036402910332	740.5416636957079	958.0330584990336	783.3366185170833	778.7751312847522	769.2479615920431	747.3291985136341	747.6237363512879	885.1918892642185	845.147759422509	800.7138931267439	850.8128859697504	725.2903813795307	764.7243481551648	831.3412302713659	780.3607526389783	766.9799196748793	773.0280240229072	766.2623958429316	828.4955105744394	848.5360341172965	781.7506512656641	945.9721455533872	812.4072531045229	824.3800691346557	887.6186554276871
853.161643575191	759.8602137075247	778.3437770653386	938.2509572384673	821.5036402910332	740.5416636957079	958.0330584990336	783.3366185170833	778.7751312847522	769.2479615920431	747.3291985136341	747.6237363512879	885.1918892642185	845.147759422509	800.7138931267439	850.8128859697504	725.2903813795307	764.7243481551648	831.3412302713659	780.3607526389783	756.8849128984065	773.0280240229072	766.2623958429316	828.4955105744394	848.5360341172965	781.7506512656641	945.9721455533872	812.4072531045229	824.3800691346557	887.6186554276871
853.161643575191	746.0485389757962	778.3437770653386	938.2509572384673	821.5036402910332	740.5416636957079	958.0330584990336	783.3366185170833	778.7751312847522	769.2479615920431	747.3291985136341	747.6237363512879	885.1918892642185	845.147759422509	800.7138931267439	850.8128859697504	725.2903813795307	764.7243481551648	831.3412302713659	780.3607526389783	756.8849128984065	773.0280240229072	766.2623958429316	828.4955105744394	848.5360341172965	781.7506512656641	945.9721455533872	812.4072531045229	824.3800691346557	887.6186554276871
853.161643575191	746.0485389757962	778.3437770653386	938.2509572384673	821.5036402910332	740.5416636957079	958.0330584990336	783.3366185170833	778.7751312847522	769.2479615920431	747.3291985136341	747.6237363512879	885.1918892642185	845.147759422509	800.7138931267439	850.8128859697504	725.2903813795307	764.7243481551648	831.3412302713659	780.3607526389783	756.8849128984065	773.0280240229072	766.2623958429316	828.4955105744394	848.5360341172965	781.7506512656641	945.9721455533872	812.4072531045229	824.3800691346557	887.6186554276871
853.161643575191	746.0485389757962	778.3437770653386	938.2509572384673	821.5036402910332	740.5416636957079	958.0330584990336	783.3366185170833	778.7751312847522	769.2479615920431	747.3291985136341	747.6237363512879	885.1918892642185	845.147759422509	800.7138931267439	850.8128859697504	725.2903813795307	764.7243481551648	831.3412302713659	756.1142926407667	756.8849128984065	773.0280240229072	766.2623958429316	826.1090327965669	848.5360341172965	781.7506512656641	945.9721455533872	812.4072531045229	824.3800691346557	887.6186554276871
853.161643575191	746.0485389757962	778.3437770653386	938.2509572384673	821.5036402910332	740.5416636957079	958.0330584990336	783.3366185170833	774.3321908862969	769.2479615920431	747.3291985136341	747.6237363512879	885.1918892642185	845.147759422509	800.7138931267439	850.8128859697504	725.2903813795307	764.7243481551648	831.3412302713659	756.1142926407667	756.8849128984065	773.0280240229072	766.2623958429316	826.1090327965669	848.5360341172965	781.7506512656641	945.9721455533872	812.4072531045229	824.3800691346557	887.6186554276871
853.161643575191	746.0485389757962	778.3437770653386	938.2509572384673	821.5036402910332	740.5416636957079	958.0330584990336	782.4213779153788	774.3321908862969	769.2479615920431	747.3291985136341	747.6237363512879	885.1918892642185	845.147759422509	800.7138931267439	850.8128859697504	725.2903813795307	763.027624760804	831.3412302713659	756.1142926407667	756.8849128984065	773.0280240229072	766.2623958429316	826.1090327965669	835.1618430395017	764.8881568785366	945.9721455533872	812.4072531045229	824.3800691346557	887.6186554276871
853.161643575191	746.0485389757962	778.3437770653386	938.2509572384673	821.5036402910332	740.5416636957079	958.0330584990336	757.6036247450126	774.3321908862969	769.2479615920431	747.3291985136341	747.6237363512879	885.1918892642185	845.147759422509	800.7138931267439	850.8128859697504	725.2903813795307	763.027624760804	831.3412302713659	756.1142926407667	756.8849128984065	773.0280240229072	766.2623958429316	826.1090327965669	835.1618430395017	764.8881568785366	945.9721455533872	812.4072531045229	824.3800691346557	887.6186554276871
853.161643575191	746.0485389757962	753.0446658164914	938.2509572384673	821.5036402910332	740.5416636957079	958.0330584990336	757.6036247450126	774.3321908862969	769.2479615920431	747.3291985136341	747.6237363512879	885.1918892642185	845.147759422509	800.7138931267439	848.5752215761006	725.2903813795307	763.027624760804	831.3412302713659	756.1142926407667	756.8849128984065	773.0280240229072	766.2623958429316	826.1090327965669	835.1618430395017	764.8881568785366	945.9721455533872	812.4072531045229	824.3800691346557	887.6186554276871
832.2511194246913	746.0485389757962	753.0446658164914	938.2509572384673	821.5036402910332	740.5416636957079	958.0330584990336	757.6036247450126	774.3321908862969	769.2479615920431	747.3291985136341	747.6237363512879	885.1918892642185	845.147759422509	800.7138931267439	848.5752215761006	725.2903813795307	763.027624760804	831.3412302713659	756.1142926407667	756.8849128984065	773.0280240229072	766.2623958429316	826.1090327965669	835.1618430395017	764.8881568785366	945.9721455533872	812.4072531045229	824.3800691346557	887.6186554276871
832.2511194246913	746.0485389757962	753.0446658164914	938.2509572384673	821.5036402910332	740.5416636957079	958.0330584990336	757.6036247450126	774.3321908862969	769.2479615920431	747.3291985136341	747.6237363512879	885.1918892642185	845.147759422509	800.7138931267439	839.5459980023952	725.2903813795307	763.027624760804	831.3412302713659	756.1142926407667	756.8849128984065	773.0280240229072	766.2623958429316	826.1090327965669	835.1618430395017	764.8881568785366	945.9721455533872	812.4072531045229	824.3800691346557	887.6186554276871
832.2511194246913	746.0485389757962	753.0446658164914	938.2509572384673	821.5036402910332	740.5416636957079	958.0330584990336	757.6036247450126	774.3321908862969	769.2479615920431	747.3291985136341	747.6237363512879	885.1918892642185	835.7804929398692	800.7138931267439	839.5459980023952	725.2903813795307	763.027624760804	831.3412302713659	756.1142926407667	756.8849128984065	773.0280240229072	766.2623958429316	826.1090327965669	835.1618430395017	764.8881568785366	945.9721455533872	812.4072531045229	824.3800691346557	887.6186554276871
832.2511194246913	746.0485389757962	753.0446658164914	938.2509572384673	821.5036402910332	740.5416636957079	958.0330584990336	757.6036247450126	774.3321908862969	769.2479615920431	747.3291985136341	747.6237363512879	885.1918892642185	835.7804929398692	800.7138931267439	839.5459980023952	725.2903813795307	763.027624760804	831.3412302713659	756.1142926407667	756.8849128984065	773.0280240229072	766.2623958429316	826.1090327965669	835.1618430395017	764.8881568785366	945.9721455533872	812.4072531045229	824.3800691346557	887.6186554276871
832.2511194246913	746.0485389757962	753.0446658164914	938.2509572384673	821.5036402910332	740.5416636957079	958.0330584990336	757.6036247450126	774.3321908862969	769.2479615920431	747.3291985136341	747.6237363512879	885.1918892642185	835.7804929398692	800.7138931267439	839.5459980023952	725.2903813795307	763.027624760804	831.3412302713659	756.1142926407667	756.8849128984065	755.0965954187434	766.2623958429316	826.1090327965669	835.1618430395017	764.8881568785366	945.9721455533872	812.4072531045229	824.3800691346557	887.6186554276871
832.2511194246913	746.0485389757962	753.0446658164914	938.2509572384673	821.5036402910332	740.5416636957079	958.0330584990336	757.6036247450126	774.3321908862969	769.2479615920431	747.3291985136341	747.6237363512879	885.1918892642185	835.7804929398692	800.7138931267439	839.5459980023952	725.2903813795307	741.4965018969194	831.3412302713659	756.1142926407667	756.8849128984065	755.0965954187434	766.2623958429316	823.8029238937027	835.1618430395017	764.8881568785366	945.9721455533872	812.4072531045229	824.3800691346557	887.6186554276871
832.2511194246913	746.0485389757962	753.0446658164914	938.2509572384673	821.5036402910332	740.5416636957079	958.0330584990336	757.6036247450126	774.3321908862969	769.2479615920431	747.3291985136341	747.6237363512879	885.1918892642185	835.7804929398692	800.7138931267439	839.5459980023952	725.2903813795307	741.4965018969194	831.3412302713659	756.1142926407667	756.8849128984065	755.0965954187434	766.2623958429316	823.8029238937027	802.3289367781493	764.8881568785366	945.9721455533872	812.4072531045229	824.3800691346557	887.6186554276871
832.2511194246913	746.0485389757962	753.0446658164914	938.2509572384673	821.5036402910332	740.5416636957079	958.0330584990336	757.6036247450126	774.3321908862969	769.2479615920431	747.3291985136341	747.6237363512879	885.1918892642185	835.7804929398692	800.7138931267439	839.5459980023952	725.2903813795307	741.4965018969194	831.3412302713659	756.1142926407667	756.8849128984065	755.0965954187434	766.2623958429316	823.8029238937027	802.3289367781493	764.8881568785366	945.9721455533872	812.4072531045229	824.3800691346557	887.6186554276871
832.2511194246913	746.0485389757962	753.0446658164914	938.2509572384673	821.5036402910332	740.5416636957079	958.0330584990336	753.6949328774284	774.3321908862969	769.2479615920431	747.3291985136341	747.6237363512879	885.1918892642185	835.7804929398692	800.7138931267439	839.5459980023952	724.8532405968983	741.4965018969194	831.3412302713659	756.1142926407667	756.8849128984065	755.0965954187434	766.2623958429316	823.8029238937027	802.3289367781493	764.8881568785366	945.9721455533872	812.4072531045229	824.3800691346557	887.6186554276871
832.2511194246913	746.0485389757962	753.0446658164914	938.2509572384673	821.5036402910332	740.5416636957079	958.0330584990336	753.6949328774284	774.3321908862969	769.2479615920431	747.3291985136341	747.6237363512879	885.1918892642185	835.7804929398692	800.7138931267439	839.5459980023952	724.8532405968983	741.4965018969194	831.3412302713659	756.1142926407667	756.8849128984065	755.0965954187434	766.2623958429316	823.8029238937027	802.3289367781493	764.8881568785366	945.9721455533872	812.4072531045229	824.3800691346557	887.6186554276871
832.2511194246913	746.0485389757962	753.0446658164914	938.2509572384673	821.5036402910332	740.5416636957079	958.0330584990336	753.6949328774284	774.3321908862969	769.2479615920431	747.3291985136341	747.6237363512879	885.1918892642185	835.7804929398692	800.7138931267439	839.5459980023952	713.0502127631514	741.4965018969194	831.3412302713659	756.1142926407667	756.8849128984065	755.0965954187434	766.2623958429316	823.8029238937027	802.3289367781493	764.8881568785366	944.8511381886766	812.4072531045229	824.3800691346557	887.6186554276871
832.2511194246913	730.707626905177	753.0446658164914	938.2509572384673	821.5036402910332	740.5416636957079	958.0330584990336	753.6949328774284	774.3321908862969	769.2479615920431	747.3291985136341	747.6237363512879	885.1918892642185	835.7804929398692	800.7138931267439	839.5459980023952	713.0502127631514	741.4965018969194	831.3412302713659	756.1142926407667	756.8849128984065	755.0965954187434	766.2623958429316	823.8029238937027	802.3289367781493	764.8881568785366	944.8511381886766	812.4072531045229	824.3800691346557	887.6186554276871
832.2511194246913	730.707626905177	753.0446658164914	938.2509572384673	821.5036402910332	740.5416636957079	958.0330584990336	753.6949328774284	774.3321908862969	769.2479615920431	747.3291985136341	747.6237363512879	885.1918892642185	835.7804929398692	800.7138931267439	834.1475078738199	713.0502127631514	741.4965018969194	831.3412302713659	756.1142926407667	756.8849128984065	755.0965954187434	766.2623958429316	808.8803408575336	802.3289367781493	764.8881568785366	944.8511381886766	812.4072531045229	824.3800691346557	887.6186554276871
832.2511194246913	730.707626905177	753.0446658164914	938.2509572384673	821.5036402910332	740.5416636957079	958.0330584990336	753.6949328774284	764.3920524249704	769.2479615920431	747.3291985136341	747.6237363512879	885.1918892642185	835.7804929398692	800.7138931267439	834.1475078738199	713.0502127631514	741.4965018969194	831.3412302713659	756.1142926407667	740.8173836129145	755.0965954187434	766.2623958429316	808.8803408575336	802.3289367781493	764.8881568785366	944.8511381886766	812.4072531045229	824.3800691346557	886.6545414109189
832.2511194246913	730.707626905177	753.0446658164914	938.2509572384673	821.5036402910332	740.5416636957079	958.0330584990336	753.6949328774284	760.3564553748779	769.2479615920431	747.3291985136341	747.6237363512879	885.1918892642185	835.7804929398692	800.7138931267439	834.1475078738199	713.0502127631514	741.4965018969194	831.3412302713659	756.1142926407667	740.8173836129145	755.0965954187434	766.2623958429316	773.8260037363841	802.3289367781493	764.8881568785366	919.4550228974857	812.4072531045229	824.3800691346557	870.2585503308007
832.2511194246913	730.707626905177	753.0446658164914	938.2509572384673	821.5036402910332	740.5416636957079	958.0330584990336	753.6949328774284	760.3564553748779	769.2479615920431	747.3291985136341	747.6237363512879	885.1918892642185	835.7804929398692	800.7138931267439	834.1475078738199	713.0502127631514	741.4965018969194	831.3412302713659	756.1142926407667	740.8173836129145	755.0965954187434	766.2623958429316	773.8260037363841	802.3289367781493	764.8881568785366	919.4550228974857	812.4072531045229	824.3800691346557	870.2585503308007
832.2511194246913	730.707626905177	753.0446658164914	938.2509572384673	821.5036402910332	740.5416636957079	958.0330584990336	753.6949328774284	760.3564553748779	769.2479615920431	747.3291985136341	747.6237363512879	885.1918892642185	835.7804929398692	800.7138931267439	834.1475078738199	713.0502127631514	741.4965018969194	831.3412302713659	756.1142926407667	740.8173836129145	755.0965954187434	766.2623958429316	769.7247093237579	802.3289367781493	764.8881568785366	919.4550228974857	812.4072531045229	824.3800691346557	867.616978655328
832.2511194246913	730.707626905177	753.0446658164914	915.2006064061451	821.5036402910332	740.5416636957079	958.0330584990336	753.6949328774284	760.3564553748779	769.2479615920431	747.3291985136341	747.6237363512879	885.1918892642185	835.7804929398692	800.7138931267439	834.1475078738199	708.0803563316501	741.4965018969194	831.3412302713659	756.1142926407667	740.8173836129145	755.0965954187434	766.2623958429316	769.7247093237579	802.3289367781493	764.8881568785366	919.4550228974857	812.4072531045229	824.3800691346557	860.3092505831122
832.2511194246913	730.707626905177	753.0446658164914	915.2006064061451	821.5036402910332	740.5416636957079	958.0330584990336	753.6949328774284	760.3564553748779	769.2479615920431	730.9921541153051	747.6237363512879	884.5689840904731	815.8258766880363	800.7138931267439	834.1475078738199	708.0803563316501	741.4965018969194	831.3412302713659	756.1142926407667	740.8173836129145	755.0965954187434	766.2623958429316	769.7247093237579	802.3289367781493	764.8881568785366	919.4550228974857	812.4072531045229	824.3800691346557	860.3092505831122
832.2511194246913	730.707626905177	753.0446658164914	915.2006064061451	821.5036402910332	740.5416636957079	958.0330584990336	753.6949328774284	760.3564553748779	769.2479615920431	730.9921541153051	747.6237363512879	884.5689840904731	815.8258766880363	800.7138931267439	834.1475078738199	708.0803563316501	741.4965018969194	831.3412302713659	756.1142926407667	740.8173836129145	748.4396993956741	741.0413366734625	769.7247093237579	802.3289367781493	764.8881568785366	919.4550228974857	812.4072531045229	824.3800691346557	860.3092505831122
832.2511194246913	730.707626905177	753.0446658164914	915.2006064061451	821.5036402910332	740.5416636957079	958.0330584990336	753.6949328774284	760.3564553748779	751.6078495145766	727.415248611552	747.6237363512879	880.2256050008489	815.8258766880363	773.5866406402472	825.593708077785	708.0803563316501	741.4965018969194	831.3412302713659	756.1142926407667	740.8173836129145	748.4396993956741	741.0413366734625	769.7247093237579	802.3289367781493	764.8881568785366	919.4550228974857	812.4072531045229	824.3800691346557	860.3092505831122
832.2511194246913	730.707626905177	753.0446658164914	915.2006064061451	821.5036402910332	740.5416636957079	958.0330584990336	753.6949328774284	760.3564553748779	751.6078495145766	727.415248611552	747.6237363512879	880.2256050008489	815.8258766880363	773.5866406402472	825.593708077785	708.0803563316501	741.4965018969194	831.3412302713659	756.1142926407667	740.8173836129145	748.4396993956741	741.0413366734625	769.7247093237579	802.3289367781493	764.8881568785366	919.4550228974857	812.4072531045229	824.3800691346557	860.3092505831122
832.2511194246913	730.707626905177	753.0446658164914	915.2006064061451	821.5036402910332	740.5416636957079	958.0330584990336	753.6949328774284	760.3564553748779	751.6078495145766	727.415248611552	747.6237363512879	880.2256050008489	815.8258766880363	773.5866406402472	825.593708077785	708.0803563316501	741.4965018969194	831.3412302713659	756.1142926407667	735.5651821647327	748.4396993956741	741.0413366734625	769.7247093237579	802.3289367781493	764.8881568785366	919.4550228974857	812.4072531045229	824.3800691346557	843.207206630773
832.2511194246913	730.707626905177	753.0446658164914	915.2006064061451	821.5036402910332	740.5416636957079	958.0330584990336	753.6949328774284	760.3564553748779	751.6078495145766	727.415248611552	747.6237363512879	880.2256050008489	815.8258766880363	773.5866406402472	825.593708077785	708.0803563316501	741.4965018969194	815.1377039403405	756.1142926407667	735.5651821647327	748.4396993956741	741.0413366734625	769.7247093237579	802.3289367781493	764.8881568785366	919.4550228974857	812.4072531045229	824.3800691346557	843.207206630773
832.2511194246913	730.707626905177	753.0446658164914	915.2006064061451	821.5036402910332	740.5416636957079	958.0330584990336	753.6949328774284	760.3564553748779	751.6078495145766	727.415248611552	747.6237363512879	880.2256050008489	815.8258766880363	773.5866406402472	823.3408310260952	708.0803563316501	741.4965018969194	815.1377039403405	756.1142926407667	735.5651821647327	748.4396993956741	723.1163505585771	769.7247093237579	802.3289367781493	764.8881568785366	919.4550228974857	812.4072531045229	824.3800691346557	843.207206630773
832.2511194246913	730.707626905177	753.0446658164914	915.2006064061451	821.5036402910332	740.5416636957079	958.0330584990336	753.6949328774284	760.3564553748779	751.6078495145766	727.415248611552	747.6237363512879	880.2256050008489	815.8258766880363	773.5866406402472	823.3408310260952	708.0803563316501	741.4965018969194	815.1377039403405	756.1142926407667	735.5651821647327	748.4396993956741	723.1163505585771	769.7247093237579	802.3289367781493	764.8881568785366	919.4550228974857	812.4072531045229	824.3800691346557	843.207206630773
832.2511194246913	730.707626905177	753.0446658164914	915.2006064061451	821.5036402910332	740.5416636957079	958.0330584990336	753.6949328774284	760.3564553748779	751.6078495145766	727.415248611552	747.6237363512879	868.1244892843399	815.8258766880363	773.5866406402472	823.3408310260952	708.0803563316501	741.4965018969194	809.0573565443734	756.1142926407667	735.5651821647327	748.4396993956741	723.1163505585771	769.7247093237579	802.3289367781493	764.8881568785366	919.4550228974857	812.4072531045229	824.3800691346557	843.207206630773
829.8205251061444	730.707626905177	753.0446658164914	915.2006064061451	821.5036402910332	740.5416636957079	958.0330584990336	753.6949328774284	760.3564553748779	751.6078495145766	727.415248611552	747.6237363512879	868.1244892843399	815.8258766880363	773.5866406402472	823.3408310260952	708.0803563316501	741.4965018969194	808.6015628909977	756.1142926407667	735.5651821647327	748.4396993956741	723.1163505585771	769.7247093237579	802.3289367781493	764.8881568785366	919.4550228974857	812.4072531045229	804.7157939626265	843.207206630773
829.8205251061444	730.707626905177	753.0446658164914	915.2006064061451	821.5036402910332	740.5416636957079	958.0330584990336	753.6949328774284	760.3564553748779	751.6078495145766	727.415248611552	747.6237363512879	868.1244892843399	815.8258766880363	773.5866406402472	823.3408310260952	708.0803563316501	741.4965018969194	808.6015628909977	756.1142926407667	735.5651821647327	748.4396993956741	723.1163505585771	769.7247093237579	802.3289367781493	764.8881568785366	905.3639770207653	812.4072531045229	804.7157939626265	843.207206630773
829.8205251061444	730.707626905177	753.0446658164914	915.2006064061451	821.5036402910332	740.5416636957079	958.0330584990336	753.6949328774284	760.3564553748779	751.6078495145766	727.415248611552	747.6237363512879	868.1244892843399	815.8258766880363	773.5866406402472	823.3408310260952	708.0803563316501	741.4965018969194	808.6015628909977	756.1142926407667	735.5651821647327	748.4396993956741	723.1163505585771	769.7247093237579	802.3289367781493	764.8881568785366	871.459127656741	812.4072531045229	804.7157939626265	843.207206630773
829.8205251061444	730.707626905177	753.0446658164914	915.2006064061451	821.5036402910332	740.5416636957079	958.0330584990336	753.6949328774284	760.3564553748779	751.6078495145766	727.415248611552	747.6237363512879	868.1244892843399	815.8258766880363	773.5866406402472	790.3259420132762	683.7196796077101	741.4965018969194	808.6015628909977	756.1142926407667	735.5651821647327	748.4396993956741	723.1163505585771	769.7247093237579	802.3289367781493	764.8881568785366	871.459127656741	812.4072531045229	804.7157939626265	843.207206630773
829.8205251061444	730.707626905177	753.0446658164914	915.2006064061451	821.5036402910332	740.5416636957079	957.8093160050753	753.6949328774284	760.3564553748779	751.6078495145766	727.415248611552	747.6237363512879	868.1244892843399	815.8258766880363	773.5866406402472	790.3259420132762	683.7196796077101	741.4965018969194	808.6015628909977	756.1142926407667	735.5651821647327	748.4396993956741	723.1163505585771	769.7247093237579	802.3289367781493	764.8881568785366	854.2421485983671	812.4072531045229	804.7157939626265	843.207206630773
829.8205251061444	730.707626905177	753.0446658164914	915.2006064061451	821.5036402910332	740.5416636957079	957.8093160050753	753.6949328774284	760.3564553748779	751.6078495145766	727.415248611552	747.6237363512879	856.5214129767382	815.8258766880363	773.5866406402472	773.6691451405483	683.7196796077101	741.4965018969194	808.6015628909977	756.1142926407667	735.5651821647327	748.4396993956741	723.1163505585771	769.7247093237579	802.3289367781493	764.8881568785366	854.2421485983671	812.4072531045229	804.7157939626265	843.207206630773
829.8205251061444	730.707626905177	753.0446658164914	915.2006064061451	821.5036402910332	740.5416636957079	957.8093160050753	753.6949328774284	760.3564553748779	751.6078495145766	727.415248611552	747.6237363512879	856.5214129767382	815.8258766880363	773.5866406402472	773.6691451405483	683.7196796077101	741.4965018969194	808.6015628909977	756.1142926407667	735.5651821647327	748.4396993956741	723.1163505585771	769.7247093237579	798.8576000488908	764.8881568785366	852.563789836986	812.4072531045229	804.7157939626265	843.207206630773
829.8205251061444	730.707626905177	753.0446658164914	915.2006064061451	821.5036402910332	740.5416636957079	957.8093160050753	744.7947334716966	760.3564553748779	751.6078495145766	727.415248611552	747.6237363512879	856.5214129767382	815.8258766880363	773.5866406402472	773.6691451405483	683.7196796077101	741.4965018969194	808.3241181415599	756.1142926407667	735.5651821647327	748.4396993956741	723.1163505585771	769.7247093237579	798.8576000488908	764.8881568785366	852.563789836986	812.4072531045229	804.7157939626265	843.207206630773
829.8205251061444	730.707626905177	753.0446658164914	915.2006064061451	821.5036402910332	740.5416636957079	957.8093160050753	744.7947334716966	760.3564553748779	751.6078495145766	727.415248611552	747.6237363512879	856.5214129767382	815.8258766880363	773.5866406402472	762.9058027828866	683.7196796077101	741.4965018969194	794.6180670967325	756.1142926407667	735.5651821647327	748.4396993956741	723.1163505585771	769.7247093237579	798.8576000488908	764.8881568785366	825.1440371843373	812.4072531045229	804.7157939626265	843.207206630773
829.8205251061444	730.707626905177	753.0446658164914	915.2006064061451	821.5036402910332	728.3810029890827	957.8093160050753	744.7947334716966	760.3564553748779	738.480752558442	727.415248611552	747.6237363512879	856.5214129767382	815.8258766880363	773.5866406402472	762.9058027828866	683.7196796077101	736.3720816332756	787.3042142536151	756.1142926407667	735.5651821647327	748.4396993956741	723.1163505585771	769.7247093237579	798.8576000488908	764.8881568785366	825.1440371843373	812.4072531045229	804.7157939626265	843.207206630773
829.8205251061444	730.707626905177	753.0446658164914	915.2006064061451	811.4082923160014	728.3810029890827	957.8093160050753	744.7947334716966	760.3564553748779	738.480752558442	727.415248611552	747.6237363512879	856.5214129767382	815.8258766880363	773.5866406402472	762.9058027828866	683.7196796077101	736.3720816332756	787.3042142536151	756.1142926407667	735.5651821647327	748.4396993956741	723.1163505585771	769.7247093237579	798.8576000488908	764.8881568785366	825.1440371843373	812.4072531045229	804.7157939626265	843.207206630773
829.8205251061444	730.707626905177	753.0446658164914	915.2006064061451	811.4082923160014	728.3810029890827	957.8093160050753	744.7947334716966	760.3564553748779	738.480752558442	727.415248611552	747.6237363512879	856.5214129767382	815.8258766880363	773.5866406402472	762.9058027828866	683.7196796077101	736.3720816332756	787.3042142536151	756.1142926407667	735.5651821647327	748.4396993956741	723.1163505585771	769.7247093237579	798.8576000488908	764.8881568785366	825.1440371843373	812.4072531045229	804.7157939626265	843.207206630773
807.4236002375729	730.707626905177	753.0446658164914	899.5703570936411	811.4082923160014	728.3810029890827	957.8093160050753	744.7947334716966	760.3564553748779	738.480752558442	727.415248611552	747.6237363512879	856.5214129767382	815.8258766880363	773.5866406402472	762.9058027828866	683.7196796077101	736.3720816332756	787.3042142536151	756.1142926407667	735.5651821647327	730.274280495028	723.1163505585771	769.7247093237579	798.8576000488908	764.8881568785366	825.1440371843373	812.4072531045229	804.7157939626265	843.207206630773
807.4236002375729	730.707626905177	753.0446658164914	899.5703570936411	811.4082923160014	728.3810029890827	957.8093160050753	744.7947334716966	742.0763844986398	712.735393016488	727.415248611552	747.6237363512879	856.5214129767382	815.8258766880363	773.5866406402472	762.9058027828866	683.7196796077101	736.3720816332756	787.3042142536151	756.1142926407667	735.5651821647327	730.274280495028	723.1163505585771	769.7247093237579	798.8576000488908	764.8881568785366	825.1440371843373	812.4072531045229	804.7157939626265	843.207206630773
807.4236002375729	730.707626905177	753.0446658164914	899.5703570936411	811.4082923160014	728.3810029890827	957.8093160050753	744.7947334716966	742.0763844986398	712.735393016488	727.415248611552	747.6237363512879	856.5214129767382	815.8258766880363	773.5866406402472	762.9058027828866	683.7196796077101	736.3720816332756	787.3042142536151	756.1142926407667	735.5651821647327	730.274280495028	723.1163505585771	769.7247093237579	798.8576000488908	764.8881568785366	825.1440371843373	812.4072531045229	804.7157939626265	843.207206630773
807.4236002375729	730.707626905177	753.0446658164914	899.5703570936411	811.4082923160014	728.3810029890827	957.8093160050753	744.7947334716966	742.0763844986398	712.735393016488	727.415248611552	747.6237363512879	856.5214129767382	815.8258766880363	773.5866406402472	762.9058027828866	683.7196796077101	736.3720816332756	787.3042142536151	756.1142926407667	735.5651821647327	730.274280495028	723.1163505585771	769.7247093237579	791.2971691732507	764.8881568785366	825.1440371843373	812.4072531045229	804.7157939626265	843.207206630773
807.4236002375729	730.707626905177	753.0446658164914	899.5703570936411	811.4082923160014	728.3810029890827	957.8093160050753	744.7947334716966	742.0763844986398	712.735393016488	727.415248611552	747.6237363512879	856.5214129767382	815.8258766880363	773.5866406402472	762.9058027828866	683.7196796077101	736.3720816332756	787.3042142536151	756.1142926407667	735.5651821647327	730.274280495028	723.1163505585771	769.7247093237579	775.5632880244384	764.8881568785366	825.1440371843373	812.4072531045229	804.7157939626265	843.207206630773
807.4236002375729	730.707626905177	753.0446658164914	899.5703570936411	811.4082923160014	728.3810029890827	957.8093160050753	744.7947334716966	742.0763844986398	712.735393016488	727.415248611552	747.6237363512879	856.5214129767382	815.8258766880363	773.5866406402472	762.9058027828866	683.7196796077101	736.3720816332756	787.3042142536151	756.1142926407667	735.5651821647327	730.274280495028	723.1163505585771	769.7247093237579	775.5632880244384	764.8881568785366	825.1440371843373	812.4072531045229	804.7157939626265	843.207206630773
807.4236002375729	730.707626905177	753.0446658164914	870.3527484790085	811.4082923160014	728.3810029890827	957.8093160050753	744.7947334716966	742.0763844986398	712.735393016488	726.0839997623443	747.6237363512879	856.5214129767382	815.8258766880363	773.5866406402472	746.1175626468696	680.6734244197343	736.3720816332756	787.3042142536151	756.1142926407667	735.5651821647327	730.274280495028	723.1163505585771	769.7247093237579	775.5632880244384	764.8881568785366	791.0101907034095	812.4072531045229	804.7157939626265	843.207206630773
807.4236002375729	730.707626905177	753.0446658164914	870.3527484790085	811.4082923160014	728.3810029890827	957.8093160050753	744.7947334716966	742.0763844986398	712.735393016488	726.0839997623443	741.0107499385949	856.5214129767382	815.8258766880363	773.5866406402472	746.1175626468696	680.6734244197343	736.3720816332756	787.3042142536151	756.1142926407667	735.5651821647327	730.274280495028	723.1163505585771	769.7247093237579	775.5632880244384	764.8881568785366	791.0101907034095	812.4072531045229	804.7157939626265	843.207206630773
798.7026456609581	730.707626905177	753.0446658164914	870.3527484790085	811.4082923160014	728.3810029890827	957.8093160050753	744.7947334716966	742.0763844986398	712.735393016488	726.0839997623443	717.2895142808071	836.3197621162213	815.8258766880363	773.5866406402472	746.1175626468696	680.6734244197343	736.3720816332756	787.3042142536151	756.1142926407667	735.5651821647327	730.274280495028	723.1163505585771	766.8753442402274	763.0707423706463	764.8881568785366	791.0101907034095	811.7483921995167	793.4102791090777	843.207206630773
798.7026456609581	730.707626905177	753.0446658164914	870.3527484790085	811.4082923160014	728.3810029890827	957.8093160050753	744.7947334716966	742.0763844986398	708.797527163891	726.0839997623443	717.2895142808071	836.3197621162213	815.8258766880363	773.5866406402472	746.1175626468696	680.6734244197343	736.3720816332756	787.3042142536151	756.1142926407667	735.5651821647327	730.274280495028	723.1163505585771	766.8753442402274	763.0707423706463	764.8881568785366	791.0101907034095	811.7483921995167	793.4102791090777	843.207206630773
798.7026456609581	730.707626905177	753.0446658164914	870.3527484790085	811.4082923160014	728.3810029890827	957.8093160050753	744.7947334716966	728.1537021998515	708.797527163891	726.0839997623443	717.2895142808071	836.3197621162213	815.8258766880363	773.5866406402472	746.1175626468696	680.6734244197343	736.3720816332756	785.9075829655458	756.1142926407667	735.5651821647327	708.8921775950591	723.1163505585771	766.8753442402274	763.0707423706463	764.8881568785366	791.0101907034095	811.7483921995167	793.4102791090777	843.207206630773
798.7026456609581	730.707626905177	753.0446658164914	870.3527484790085	811.4082923160014	728.3810029890827	957.8093160050753	744.7947334716966	728.1537021998515	708.797527163891	724.480062033726	717.2895142808071	836.3197621162213	815.8258766880363	773.5866406402472	746.1175626468696	664.9933799846151	736.3720816332756	785.9075829655458	756.1142926407667	735.5651821647327	708.8921775950591	723.1163505585771	766.8753442402274	763.0707423706463	764.8881568785366	791.0101907034095	811.7483921995167	793.4102791090777	843.207206630773
798.7026456609581	730.707626905177	753.0446658164914	870.3527484790085	797.7988572525312	728.3810029890827	957.8093160050753	744.7947334716966	728.1537021998515	708.797527163891	716.6609996777062	717.2895142808071	836.3197621162213	815.8258766880363	773.5866406402472	746.1175626468696	664.9933799846151	736.3720816332756	782.7144445494245	756.1142926407667	735.5651821647327	708.8921775950591	723.1163505585771	766.8753442402274	763.0707423706463	764.8881568785366	791.0101907034095	811.0258830691721	793.4102791090777	843.207206630773
798.7026456609581	730.707626905177	753.0446658164914	870.3527484790085	797.7988572525312	728.3810029890827	957.8093160050753	744.7947334716966	728.1537021998515	708.797527163891	716.6609996777062	717.2895142808071	836.3197621162213	815.8258766880363	760.6191787459154	746.1175626468696	664.9933799846151	736.3720816332756	782.7144445494245	756.1142926407667	735.5651821647327	704.7620756672688	723.1163505585771	766.8753442402274	763.0707423706463	764.8881568785366	791.0101907034095	776.6941902005194	793.4102791090777	843.207206630773
798.7026456609581	730.707626905177	753.0446658164914	870.3527484790085	797.7988572525312	719.7553246055043	957.8093160050753	744.7947334716966	728.1537021998515	708.797527163891	716.6609996777062	717.2895142808071	836.3197621162213	815.8258766880363	760.6191787459154	746.1175626468696	664.9933799846151	736.3720816332756	782.7144445494245	756.1142926407667	735.5651821647327	704.7620756672688	723.1163505585771	766.8753442402274	763.0707423706463	764.8881568785366	791.0101907034095	776.6941902005194	793.4102791090777	843.207206630773
798.7026456609581	730.707626905177	753.0446658164914	870.3527484790085	797.7988572525312	719.7553246055043	957.8093160050753	744.7947334716966	728.1537021998515	708.797527163891	716.6609996777062	717.2895142808071	836.3197621162213	815.8258766880363	760.6191787459154	746.1175626468696	664.9933799846151	736.3720816332756	782.7144445494245	756.1142926407667	735.5651821647327	698.9466873665114	723.1163505585771	766.8753442402274	763.0707423706463	764.8881568785366	791.0101907034095	766.5987980792399	793.4102791090777	843.207206630773
798.7026456609581	730.707626905177	753.0446658164914	870.3527484790085	797.7988572525312	719.7553246055043	957.8093160050753	744.7947334716966	728.1537021998515	708.797527163891	716.6609996777062	717.2895142808071	836.3197621162213	808.9729963720849	760.6191787459154	746.1175626468696	664.9933799846151	736.3720816332756	782.7144445494245	756.1142926407667	735.5651821647327	698.9466873665114	723.1163505585771	766.8753442402274	763.0707423706463	764.8881568785366	791.0101907034095	766.5987980792399	793.4102791090777	843.207206630773
798.0744880296985	730.707626905177	753.0446658164914	870.3527484790085	781.4126015780645	719.7553246055043	957.8093160050753	744.7947334716966	728.1537021998515	708.797527163891	716.6609996777062	717.2895142808071	836.3197621162213	808.9729963720849	744.3745905163406	746.1175626468696	664.9933799846151	736.3720816332756	782.7144445494245	756.1142926407667	726.5203599175638	698.9466873665114	723.1163505585771	766.8753442402274	763.0707423706463	764.8881568785366	791.0101907034095	766.5987980792399	793.4102791090777	843.207206630773
764.9020432802453	730.707626905177	753.0446658164914	870.3527484790085	781.4126015780645	719.7553246055043	957.8093160050753	744.7947334716966	728.1537021998515	708.797527163891	716.6609996777062	717.2895142808071	836.3197621162213	775.7725771997079	744.3745905163406	746.1175626468696	664.9933799846151	736.3720816332756	782.7144445494245	756.1142926407667	726.5203599175638	698.9466873665114	723.1163505585771	764.2873257351474	763.0707423706463	764.8881568785366	791.0101907034095	766.5987980792399	793.4102791090777	843.207206630773
764.9020432802453	730.707626905177	753.0446658164914	870.3527484790085	781.4126015780645	719.7553246055043	957.8093160050753	744.7947334716966	720.0752074113068	708.797527163891	716.6609996777062	717.2895142808071	836.3197621162213	775.7725771997079	744.3745905163406	746.1175626468696	664.9933799846151	736.3720816332756	782.7144445494245	756.1142926407667	726.5203599175638	698.9466873665114	723.1163505585771	764.2873257351474	763.0707423706463	764.8881568785366	791.0101907034095	766.5987980792399	793.4102791090777	843.207206630773
764.9020432802453	730.2269152180806	753.0446658164914	870.3527484790085	781.4126015780645	711.2128220807539	957.8093160050753	744.7947334716966	720.0752074113068	708.797527163891	716.6609996777062	717.2895142808071	836.3197621162213	775.7725771997079	744.3745905163406	746.1175626468696	664.9933799846151	736.3720816332756	773.7546745834659	756.1142926407667	726.5203599175638	698.9466873665114	723.1163505585771	764.2873257351474	763.0707423706463	764.8881568785366	791.0101907034095	766.5987980792399	793.4102791090777	843.207206630773
764.9020432802453	730.2269152180806	753.0446658164914	870.3527484790085	781.4126015780645	711.2128220807539	957.8093160050753	744.7947334716966	720.0752074113068	697.366926141469	716.6609996777062	713.9639934716995	836.3197621162213	775.7725771997079	744.3745905163406	746.1175626468696	664.9933799846151	736.3720816332756	773.7546745834659	756.1142926407667	707.9149605949657	698.9466873665114	718.6691189596894	764.2873257351474	763.0707423706463	764.8881568785366	788.5146109511065	766.5987980792399	793.4102791090777	843.207206630773
753.5518161874741	730.2269152180806	753.0446658164914	870.3527484790085	781.4126015780645	711.2128220807539	957.8093160050753	744.7947334716966	720.0752074113068	697.366926141469	716.6609996777062	698.2191812036936	836.3197621162213	775.7725771997079	744.3745905163406	746.1175626468696	664.9933799846151	736.3720816332756	773.7546745834659	756.1142926407667	707.9149605949657	698.9466873665114	718.6691189596894	764.2873257351474	763.0707423706463	764.8881568785366	782.4026862047765	766.5987980792399	793.4102791090777	843.207206630773
753.5518161874741	730.2269152180806	753.0446658164914	870.3527484790085	781.4126015780645	711.2128220807539	957.8093160050753	744.7947334716966	720.0752074113068	697.366926141469	716.6609996777062	698.2191812036936	836.3197621162213	775.7725771997079	744.3745905163406	746.1175626468696	664.9933799846151	736.3720816332756	773.7546745834659	756.1142926407667	683.3691299466864	698.9466873665114	718.6691189596894	764.2873257351474	763.0707423706463	764.8881568785366	782.4026862047765	766.5987980792399	793.4102791090777	843.207206630773
753.5518161874741	730.2269152180806	753.0446658164914	870.3527484790085	781.4126015780645	711.2128220807539	957.8093160050753	744.7947334716966	720.0752074113068	697.366926141469	716.6609996777062	698.2191812036936	836.3197621162213	775.7725771997079	744.3745905163406	746.1175626468696	659.7275696836583	736.3720816332756	773.7546745834659	743.1615833566223	683.3691299466864	698.9466873665114	718.3456511434068	764.2873257351474	763.0707423706463	764.8881568785366	782.4026862047765	766.5987980792399	793.4102791090777	843.207206630773
753.5518161874741	730.2269152180806	753.0446658164914	870.3527484790085	781.4126015780645	711.2128220807539	957.8093160050753	744.7947334716966	715.1604168718764	697.366926141469	716.6609996777062	698.2191812036936	836.3197621162213	775.7725771997079	744.3745905163406	746.1175626468696	638.9637438267544	736.3720816332756	773.7546745834659	743.1615833566223	683.3691299466864	698.9466873665114	718.3456511434068	764.2873257351474	763.0707423706463	764.8881568785366	782.4026862047765	766.5987980792399	793.4102791090777	843.207206630773
753.5518161874741	730.2269152180806	753.0446658164914	870.3527484790085	781.4126015780645	711.2128220807539	957.8093160050753	744.7947334716966	715.1604168718764	697.366926141469	716.6609996777062	698.2191812036936	836.3197621162213	775.7725771997079	744.3745905163406	746.1175626468696	638.9637438267544	736.3720816332756	773.7546745834659	743.1615833566223	683.3691299466864	698.9466873665114	698.9228451845213	764.2873257351474	763.0707423706463	764.8881568785366	782.4026862047765	766.5987980792399	793.4102791090777	843.207206630773
753.5518161874741	730.2269152180806	753.0446658164914	870.3527484790085	781.4126015780645	711.2128220807539	957.8093160050753	737.7964447027358	715.1604168718764	697.366926141469	716.6609996777062	698.2191812036936	836.3197621162213	775.7725771997079	744.3745905163406	746.1175626468696	638.9637438267544	705.9271445041992	773.7546745834659	743.1615833566223	683.3691299466864	698.9466873665114	698.9228451845213	764.2873257351474	756.5375707042895	764.8881568785366	782.4026862047765	766.5987980792399	793.4102791090777	843.207206630773
753.5518161874741	730.2269152180806	753.0446658164914	870.3527484790085	781.4126015780645	703.1787250898399	957.8093160050753	719.9239312105075	701.0434310208861	697.366926141469	716.6609996777062	698.2191812036936	836.3197621162213	775.7725771997079	744.3745905163406	746.1175626468696	633.151996309052	705.9271445041992	773.7546745834659	735.5654883745749	683.3691299466864	698.9466873665114	698.9228451845213	764.2873257351474	756.5375707042895	764.8881568785366	782.4026862047765	766.5987980792399	793.4102791090777	843.207206630773
753.5518161874741	730.2269152180806	753.0446658164914	870.3527484790085	781.4126015780645	703.1787250898399	957.8093160050753	719.9239312105075	701.0434310208861	697.366926141469	716.6609996777062	698.2191812036936	836.3197621162213	775.7725771997079	744.3745905163406	746.1175626468696	633.151996309052	705.9271445041992	773.7546745834659	733.9707374673837	661.5315441177977	698.9466873665114	698.9228451845213	764.2873257351474	756.5375707042895	764.8881568785366	782.4026862047765	766.5987980792399	793.4102791090777	843.207206630773
753.5518161874741	730.2269152180806	753.0446658164914	870.3527484790085	778.5266009641243	703.1787250898399	957.8093160050753	719.9239312105075	701.0434310208861	691.808592531831	716.6609996777062	698.2191812036936	836.3197621162213	775.7725771997079	744.3745905163406	746.1175626468696	633.151996309052	705.9271445041992	773.7546745834659	733.9707374673837	661.5315441177977	698.9466873665114	698.9228451845213	764.2873257351474	756.5375707042895	764.8881568785366	782.4026862047765	766.5987980792399	793.4102791090777	843.207206630773
753.5518161874741	730.2269152180806	753.0446658164914	870.3527484790085	778.5266009641243	703.1787250898399	957.8093160050753	719.9239312105075	701.0434310208861	691.808592531831	716.6609996777062	698.2191812036936	835.652041174523	772.8123713308269	744.3745905163406	746.1175626468696	633.151996309052	705.9271445041992	773.7546745834659	733.9707374673837	661.5315441177977	698.9466873665114	698.9228451845213	764.2873257351474	756.5375707042895	764.8881568785366	782.4026862047765	766.5987980792399	791.679351791887	843.207206630773
740.390151666616	730.2269152180806	748.1095021227948	870.3527484790085	778.5266009641243	703.1787250898399	957.8093160050753	719.9239312105075	701.0434310208861	691.808592531831	716.6609996777062	698.2191812036936	835.652041174523	772.8123713308269	744.3745905163406	746.1175626468696	625.4021979554193	705.9271445041992	762.2473621390836	733.9707374673837	661.5315441177977	698.9466873665114	698.9228451845213	764.2873257351474	756.5375707042895	764.8881568785366	772.2927259421185	766.5987980792399	791.679351791887	843.207206630773
740.390151666616	730.2269152180806	748.1095021227948	870.3527484790085	778.5266009641243	703.1787250898399	957.8093160050753	719.9239312105075	701.0434310208861	691.808592531831	716.6609996777062	698.2191812036936	835.652041174523	772.8123713308269	744.3745905163406	746.1175626468696	625.4021979554193	705.9271445041992	762.2473621390836	733.9707374673837	661.5315441177977	698.9466873665114	698.9228451845213	764.2873257351474	756.5375707042895	764.8881568785366	772.2927259421185	766.5987980792399	791.679351791887	843.207206630773
740.390151666616	730.2269152180806	743.9754538970376	870.3527484790085	778.5266009641243	703.1787250898399	957.8093160050753	719.9239312105075	701.0434310208861	691.808592531831	708.4522594888697	698.2191812036936	835.652041174523	772.8123713308269	744.3745905163406	746.1175626468696	625.4021979554193	705.9271445041992	762.2473621390836	733.9707374673837	661.5315441177977	698.9466873665114	698.9228451845213	764.2873257351474	756.5375707042895	764.8881568785366	757.3369028928785	766.5987980792399	791.679351791887	840.7520365607086
740.390151666616	730.2269152180806	743.9754538970376	870.3527484790085	778.5266009641243	703.1787250898399	957.8093160050753	719.9239312105075	701.0434310208861	691.808592531831	708.4522594888697	698.2191812036936	835.652041174523	772.8123713308269	744.3745905163406	722.598655746021	625.4021979554193	705.9271445041992	762.2473621390836	733.9707374673837	661.5315441177977	698.9466873665114	698.9228451845213	764.2873257351474	756.5375707042895	764.8881568785366	757.3369028928785	766.5987980792399	780.0180381819886	840.7520365607086
740.390151666616	730.2269152180806	743.9754538970376	870.3527484790085	773.0143395883761	703.1787250898399	957.8093160050753	719.9239312105075	701.0434310208861	691.5022114656201	708.4522594888697	698.2191812036936	835.652041174523	772.8123713308269	730.3270938755402	722.598655746021	625.4021979554193	705.9271445041992	762.2473621390836	733.9707374673837	661.5315441177977	698.9466873665114	698.9228451845213	764.2873257351474	744.2467004724045	764.8881568785366	757.3369028928785	760.5385298873243	780.0180381819886	833.6541269927535
740.390151666616	705.3447000305631	743.9754538970376	870.3527484790085	770.649398175483	703.1787250898399	957.8093160050753	719.9239312105075	690.8841302346058	691.5022114656201	708.4522594888697	698.2191812036936	835.652041174523	772.8123713308269	730.3270938755402	722.598655746021	625.4021979554193	697.3319363150335	762.2473621390836	733.9707374673837	661.5315441177977	698.6061890054525	698.9228451845213	764.2873257351474	744.2467004724045	764.8881568785366	757.3369028928785	760.5385298873243	780.0180381819886	833.6541269927535
740.390151666616	705.3447000305631	743.9754538970376	870.3527484790085	770.649398175483	703.1787250898399	957.8093160050753	706.1080146862457	690.8841302346058	691.5022114656201	708.4522594888697	698.2191812036936	835.652041174523	772.8123713308269	730.3270938755402	722.598655746021	625.4021979554193	697.3319363150335	762.2473621390836	733.9707374673837	661.5315441177977	698.6061890054525	698.9228451845213	764.2873257351474	744.2467004724045	764.8881568785366	757.3369028928785	760.5385298873243	780.0180381819886	822.7313235268908
740.390151666616	705.3447000305631	743.9754538970376	870.3527484790085	770.649398175483	703.1787250898399	943.9440076720928	704.5640339716037	690.8841302346058	691.5022114656201	708.4522594888697	698.2191812036936	835.652041174523	772.8123713308269	730.3270938755402	722.598655746021	625.4021979554193	697.3319363150335	762.2473621390836	733.9707374673837	661.5315441177977	698.6061890054525	698.9228451845213	764.2873257351474	744.2467004724045	760.5862137318363	757.3369028928785	760.5385298873243	780.0180381819886	822.7313235268908
740.390151666616	705.3447000305631	732.7285082814029	870.3527484790085	770.649398175483	703.1787250898399	943.9440076720928	704.5640339716037	690.8841302346058	691.5022114656201	708.4522594888697	698.2191812036936	826.7899814137315	772.8123713308269	723.0788800889449	722.598655746021	625.4021979554193	697.3319363150335	762.2473621390836	733.9707374673837	661.5315441177977	698.6061890054525	698.9228451845213	764.2873257351474	744.2467004724045	760.5862137318363	757.3369028928785	760.5385298873243	780.0180381819886	817.8972364098295
735.048516786248	705.3447000305631	732.7285082814029	870.3527484790085	770.649398175483	703.1787250898399	943.9440076720928	704.5640339716037	690.8841302346058	691.5022114656201	708.4522594888697	698.2191812036936	826.7899814137315	772.8123713308269	707.8095623644527	722.598655746021	625.4021979554193	697.3319363150335	762.2473621390836	733.9707374673837	661.5315441177977	692.5571045209731	698.9228451845213	764.2873257351474	744.2467004724045	760.5862137318363	757.3369028928785	760.5385298873243	780.0180381819886	796.3829649159952
735.048516786248	705.3447000305631	732.7285082814029	870.3527484790085	770.649398175483	703.1787250898399	943.9440076720928	704.5640339716037	690.8841302346058	691.5022114656201	708.4522594888697	698.2191812036936	826.7899814137315	772.8123713308269	707.8095623644527	722.598655746021	625.4021979554193	697.3319363150335	762.2473621390836	733.9707374673837	661.5315441177977	692.5571045209731	694.0037324866962	764.2873257351474	744.2467004724045	759.9782299837102	757.3369028928785	760.5385298873243	780.0180381819886	796.3829649159952
735.048516786248	705.3447000305631	732.7285082814029	870.3527484790085	770.649398175483	703.1787250898399	943.9440076720928	704.5640339716037	690.8841302346058	691.5022114656201	708.4522594888697	698.2191812036936	826.7899814137315	772.8123713308269	707.8095623644527	722.598655746021	625.4021979554193	697.3319363150335	762.2473621390836	733.9707374673837	661.5315441177977	690.7152365357028	694.0037324866962	764.2873257351474	744.2467004724045	751.7099775240312	745.6064273129016	760.5385298873243	780.0180381819886	796.3829649159952
735.048516786248	705.3447000305631	732.7285082814029	870.3527484790085	770.649398175483	703.1787250898399	943.9440076720928	697.0003741949964	690.8841302346058	691.5022114656201	708.4522594888697	698.2191812036936	826.7899814137315	767.5706111102554	707.8095623644527	722.598655746021	625.4021979554193	697.3319363150335	762.2473621390836	733.9707374673837	661.5315441177977	690.7152365357028	694.0037324866962	764.2873257351474	744.2467004724045	751.7099775240312	745.6064273129016	744.717679899077	779.8779875005309	796.3829649159952
735.048516786248	705.3447000305631	732.7285082814029	870.3527484790085	770.649398175483	703.1787250898399	943.9440076720928	697.0003741949964	690.8841302346058	691.5022114656201	679.8667140039806	698.2191812036936	826.7899814137315	767.5706111102554	707.8095623644527	722.598655746021	625.4021979554193	687.9069098378727	761.6074261488945	733.9707374673837	661.5315441177977	690.7152365357028	694.0037324866962	764.2873257351474	744.2467004724045	751.7099775240312	745.6064273129016	744.717679899077	779.8779875005309	796.3829649159952
735.048516786248	705.3447000305631	732.7285082814029	870.3527484790085	770.649398175483	703.1787250898399	943.9440076720928	697.0003741949964	690.8841302346058	691.5022114656201	679.8667140039806	698.2191812036936	826.7899814137315	767.5706111102554	707.8095623644527	722.598655746021	625.4021979554193	687.9069098378727	761.6074261488945	697.3559719821499	661.5315441177977	672.4517620701047	694.0037324866962	764.2873257351474	744.2467004724045	751.2110496457169	745.6064273129016	744.717679899077	748.8102859026808	794.3968724487088
735.048516786248	705.3447000305631	732.7285082814029	870.3527484790085	770.649398175483	703.1787250898399	943.9440076720928	697.0003741949964	690.8841302346058	691.5022114656201	664.1612788527539	689.2690710031771	826.7899814137315	767.5706111102554	707.8095623644527	722.598655746021	625.4021979554193	687.9069098378727	761.6074261488945	697.3559719821499	661.5315441177977	664.3518538946219	694.0037324866962	764.2873257351474	744.2467004724045	751.2110496457169	745.6064273129016	744.717679899077	748.8102859026808	794.3968724487088
735.048516786248	705.3447000305631	732.7285082814029	870.3527484790085	767.2237769931515	703.1787250898399	943.9440076720928	691.0626308088256	690.8841302346058	691.5022114656201	664.1612788527539	689.2690710031771	826.3587194869026	767.5706111102554	707.8095623644527	722.598655746021	625.4021979554193	687.9069098378727	761.6074261488945	697.3559719821499	661.5315441177977	664.3518538946219	694.0037324866962	739.038684942027	744.2467004724045	751.2110496457169	745.6064273129016	744.717679899077	748.8102859026808	794.3968724487088
735.048516786248	705.3447000305631	732.7285082814029	870.3527484790085	767.2237769931515	703.1787250898399	943.9440076720928	691.0626308088256	690.8841302346058	691.5022114656201	664.1612788527539	689.2690710031771	826.3587194869026	767.5706111102554	707.8095623644527	722.598655746021	625.4021979554193	687.9069098378727	761.6074261488945	697.3559719821499	661.5315441177977	662.826892106492	694.0037324866962	739.038684942027	744.2467004724045	741.0244133153215	745.6064273129016	744.717679899077	748.8102859026808	794.3968724487088
735.048516786248	705.3447000305631	732.7285082814029	870.3527484790085	767.2237769931515	703.1787250898399	943.9440076720928	691.0626308088256	690.8841302346058	691.5022114656201	664.1612788527539	689.2690710031771	826.3587194869026	767.5706111102554	707.8095623644527	722.598655746021	625.4021979554193	687.9069098378727	761.6074261488945	697.3559719821499	655.9062434745475	662.826892106492	694.0037324866962	739.038684942027	744.2467004724045	741.0244133153215	745.6064273129016	744.717679899077	748.8102859026808	794.3968724487088
735.048516786248	705.3447000305631	732.7285082814029	870.3527484790085	767.2237769931515	703.1787250898399	943.9440076720928	691.0626308088256	690.8841302346058	691.5022114656201	664.1612788527539	689.2690710031771	826.3587194869026	767.5706111102554	707.8095623644527	722.598655746021	625.4021979554193	687.9069098378727	761.6074261488945	697.3559719821499	655.9062434745475	650.2897270790202	694.0037324866962	739.038684942027	744.2467004724045	741.0244133153215	745.6064273129016	744.717679899077	748.8102859026808	794.3968724487088
735.048516786248	705.3447000305631	732.7285082814029	870.3527484790085	767.2237769931515	703.1787250898399	943.9440076720928	682.7505739477067	690.8841302346058	691.5022114656201	664.1612788527539	689.2690710031771	826.3587194869026	767.5706111102554	707.8095623644527	722.598655746021	625.4021979554193	687.9069098378727	761.6074261488945	697.3559719821499	649.9239583445847	650.2897270790202	694.0037324866962	739.038684942027	744.2467004724045	741.0244133153215	745.6064273129016	744.717679899077	748.8102859026808	794.3968724487088
735.048516786248	705.3447000305631	732.7285082814029	870.3527484790085	767.2237769931515	703.1787250898399	943.9440076720928	682.7505739477067	690.8841302346058	688.4402469340168	664.1612788527539	689.2690710031771	826.3587194869026	767.5706111102554	707.8095623644527	722.598655746021	625.4021979554193	682.7719116506233	761.6074261488945	697.3559719821499	649.9239583445847	650.2897270790202	694.0037324866962	739.038684942027	744.2467004724045	741.0244133153215	745.6064273129016	744.717679899077	748.8102859026808	794.3968724487088
735.048516786248	705.3447000305631	732.7285082814029	870.3527484790085	767.2237769931515	703.1787250898399	943.9440076720928	682.7505739477067	690.8841302346058	688.4402469340168	664.1612788527539	689.2690710031771	826.3587194869026	767.5706111102554	707.8095623644527	722.598655746021	625.4021979554193	682.6292341628722	742.0147540877557	697.3559719821499	649.9239583445847	642.1447854225127	694.0037324866962	739.038684942027	736.5136983856198	741.0244133153215	745.6064273129016	736.8681030211173	748.8102859026808	794.3968724487088
735.048516786248	705.3447000305631	706.3578793830692	870.3527484790085	761.106489930236	703.1787250898399	914.6822929269159	682.7505739477067	690.8841302346058	688.4402469340168	664.1612788527539	689.2690710031771	826.3587194869026	767.5706111102554	707.8095623644527	722.598655746021	625.4021979554193	682.6292341628722	742.0147540877557	697.3559719821499	649.9239583445847	635.9854188573213	688.3662876991034	739.038684942027	736.5136983856198	741.0244133153215	742.9286387692912	736.8681030211173	748.8102859026808	793.3901323953091
728.6949436843672	697.4515605175213	706.3578793830692	870.3527484790085	761.106489930236	703.1787250898399	914.6822929269159	682.7505739477067	690.8841302346058	688.4402469340168	664.1612788527539	689.2690710031771	826.3587194869026	760.6434369621423	707.8095623644527	722.598655746021	625.4021979554193	682.6292341628722	742.0147540877557	697.3559719821499	649.9239583445847	635.9854188573213	676.185079449355	739.038684942027	736.5136983856198	728.7205958880945	742.9286387692912	736.8681030211173	748.8102859026808	793.3901323953091
728.6949436843672	697.4515605175213	706.3578793830692	870.3527484790085	748.7504736644794	703.1787250898399	914.6822929269159	682.7505739477067	690.8841302346058	679.198676371693	664.1612788527539	689.2690710031771	826.3587194869026	733.9841965617743	707.8095623644527	722.598655746021	625.4021979554193	682.6292341628722	742.0147540877557	697.3559719821499	649.9239583445847	627.4758333838076	661.607783326132	739.038684942027	736.5136983856198	728.7205958880945	742.9286387692912	736.8681030211173	748.8102859026808	793.3901323953091
728.6949436843672	697.4515605175213	706.3578793830692	870.3527484790085	748.7504736644794	703.1787250898399	914.6822929269159	682.7505739477067	678.094441634157	679.198676371693	664.1612788527539	689.2690710031771	826.3587194869026	733.9841965617743	707.8095623644527	722.598655746021	625.4021979554193	682.6292341628722	721.3472726340947	697.3559719821499	649.9239583445847	620.4171959211534	661.607783326132	739.038684942027	736.5136983856198	724.6370867486341	742.9286387692912	736.8681030211173	748.8102859026808	793.3901323953091
728.6949436843672	697.4515605175213	701.7815420150202	870.3527484790085	736.793256130501	696.7879619685687	914.6822929269159	682.7505739477067	678.094441634157	679.198676371693	661.0133447153942	682.7998322030433	826.3587194869026	733.9841965617743	707.8095623644527	722.598655746021	625.4021979554193	682.6292341628722	721.3472726340947	697.3559719821499	649.9239583445847	620.4171959211534	661.607783326132	739.038684942027	736.5136983856198	724.6370867486341	724.6822272246716	725.9768201329281	748.8102859026808	793.3901323953091
728.6949436843672	691.9632654989775	701.7815420150202	867.8350553896806	736.793256130501	696.7879619685687	914.6822929269159	682.7505739477067	678.094441634157	679.198676371693	661.0133447153942	682.7998322030433	826.3587194869026	733.9841965617743	707.8095623644527	722.598655746021	625.4021979554193	682.6292341628722	721.3472726340947	697.3559719821499	649.9239583445847	620.4171959211534	652.8689100514773	739.038684942027	736.5136983856198	724.6370867486341	724.6822272246716	725.9768201329281	748.8102859026808	793.3901323953091
728.6949436843672	691.9632654989775	697.3218372906451	867.8350553896806	736.793256130501	696.7879619685687	914.6822929269159	682.7505739477067	678.094441634157	661.4305756942404	661.0133447153942	682.7998322030433	826.3587194869026	733.9841965617743	707.8095623644527	722.598655746021	622.6788925523167	682.6292341628722	721.3472726340947	697.3559719821499	649.9239583445847	620.4171959211534	652.8689100514773	739.038684942027	736.5136983856198	724.6370867486341	724.6822272246716	725.9768201329281	748.8102859026808	793.3901323953091
728.6949436843672	688.4202877750474	697.3218372906451	867.8350553896806	727.6091261684631	683.5489068231523	914.6822929269159	682.7505739477067	678.094441634157	661.4305756942404	661.0133447153942	682.7998322030433	826.3587194869026	733.9841965617743	707.8095623644527	722.598655746021	622.6788925523167	682.6292341628722	721.3472726340947	697.3559719821499	649.9239583445847	609.177668767571	652.8689100514773	739.038684942027	736.5136983856198	724.6370867486341	724.6822272246716	725.9768201329281	748.8102859026808	793.3901323953091
728.6949436843672	688.4202877750474	697.3218372906451	867.8350553896806	727.6091261684631	683.5489068231523	914.6822929269159	673.4020512831465	678.094441634157	661.4305756942404	648.5661878666037	682.7998322030433	826.3587194869026	733.9841965617743	707.8095623644527	721.8694717116907	621.6580663309351	682.6292341628722	720.8413272077275	697.3559719821499	649.9239583445847	609.177668767571	652.8689100514773	739.038684942027	736.5136983856198	724.6370867486341	724.6822272246716	725.9768201329281	748.8102859026808	774.1283674829119
728.6949436843672	688.4202877750474	697.3218372906451	867.8350553896806	727.6091261684631	683.5489068231523	914.6822929269159	673.4020512831465	678.094441634157	661.4305756942404	648.5661878666037	682.7998322030433	826.3587194869026	733.9841965617743	707.8095623644527	721.8694717116907	621.6580663309351	682.6292341628722	720.8413272077275	697.3559719821499	649.9239583445847	609.177668767571	652.8689100514773	739.038684942027	736.5136983856198	724.6370867486341	724.6822272246716	725.9768201329281	748.8102859026808	774.1283674829119
728.6949436843672	684.73859177593	697.3218372906451	867.8350553896806	727.6091261684631	683.5489068231523	914.1619507945283	673.4020512831465	662.1826309859719	661.4305756942404	648.5661878666037	682.7998322030433	826.3587194869026	733.9841965617743	707.8095623644527	710.2347153572875	621.6580663309351	682.6292341628722	720.8413272077275	697.3559719821499	649.9239583445847	604.6487069352715	652.8689100514773	739.038684942027	722.1418724666139	724.6000471630927	724.6822272246716	725.9768201329281	748.8102859026808	774.1283674829119
728.6949436843672	684.73859177593	697.3218372906451	867.8350553896806	725.9922444292847	683.5489068231523	914.1619507945283	673.4020512831465	662.1826309859719	661.4305756942404	648.5661878666037	682.7998322030433	826.3587194869026	733.9841965617743	707.8095623644527	710.2347153572875	618.4073951315229	682.6292341628722	720.8413272077275	697.3559719821499	649.9239583445847	604.6487069352715	652.8689100514773	739.038684942027	722.1418724666139	720.5463864770635	724.6822272246716	725.9768201329281	748.8102859026808	774.1283674829119
725.8874698672183	684.73859177593	697.3218372906451	867.8350553896806	725.9922444292847	683.5489068231523	914.1619507945283	673.4020512831465	662.1826309859719	661.4305756942404	648.5661878666037	665.8510380585474	826.3587194869026	733.9841965617743	707.8095623644527	710.2347153572875	618.4073951315229	678.5632047644943	720.8413272077275	697.3559719821499	649.9239583445847	601.6898380629657	652.8689100514773	739.038684942027	722.1418724666139	720.5463864770635	724.6822272246716	725.9768201329281	748.8102859026808	774.1283674829119
718.3092697138732	676.3393624283108	697.3218372906451	867.8350553896806	725.9922444292847	683.5489068231523	914.1619507945283	673.4020512831465	662.1826309859719	661.4305756942404	648.5661878666037	665.8510380585474	826.3587194869026	733.9841965617743	707.8095623644527	710.2347153572875	618.4073951315229	678.5632047644943	720.8413272077275	697.3559719821499	649.9239583445847	601.6898380629657	652.8689100514773	739.038684942027	722.1418724666139	720.5463864770635	724.6822272246716	725.9768201329281	748.8102859026808	774.1283674829119
718.3092697138732	676.3393624283108	697.3218372906451	867.8350553896806	725.9922444292847	683.5489068231523	914.1619507945283	672.3546800194258	662.1826309859719	661.4305756942404	648.5661878666037	665.8510380585474	826.3587194869026	733.9841965617743	703.1507279421755	710.2347153572875	618.4073951315229	678.5632047644943	720.8413272077275	697.3559719821499	649.9239583445847	601.6898380629657	652.8689100514773	739.038684942027	722.1418724666139	713.8902645568196	724.6822272246716	725.9768201329281	748.8102859026808	774.1283674829119
718.3092697138732	660.1781335662727	697.3218372906451	867.8350553896806	712.7726814250072	683.5489068231523	914.1619507945283	672.3546800194258	662.1826309859719	661.4305756942404	648.5661878666037	665.8510380585474	826.3587194869026	733.9841965617743	703.1507279421755	710.2347153572875	618.4073951315229	678.5632047644943	720.4110573256683	697.3559719821499	643.8039863463981	601.6898380629657	652.8689100514773	739.038684942027	722.1418724666139	713.8902645568196	724.6822272246716	725.9768201329281	744.0395690893743	774.1283674829119
715.1893398638802	660.1781335662727	697.3218372906451	867.8350553896806	697.9236904926324	683.5489068231523	914.1619507945283	672.3546800194258	662.1826309859719	661.4305756942404	639.7102628269804	665.8510380585474	826.3587194869026	733.9841965617743	703.1507279421755	710.2347153572875	618.4073951315229	672.6387824064471	720.4110573256683	697.3559719821499	643.8039863463981	601.6898380629657	652.8689100514773	739.038684942027	722.1418724666139	713.8902645568196	724.6822272246716	725.9768201329281	744.0395690893743	774.1283674829119
715.1893398638802	660.1781335662727	697.3218372906451	867.8350553896806	697.9236904926324	683.5489068231523	906.9700093929542	672.3546800194258	662.1826309859719	661.4305756942404	639.7102628269804	665.8510380585474	823.9960002445844	733.9841965617743	702.2315224303509	710.2347153572875	616.1584043195628	672.6387824064471	720.4110573256683	697.3559719821499	643.8039863463981	601.6898380629657	652.8689100514773	739.038684942027	722.1418724666139	713.8902645568196	724.6822272246716	725.9768201329281	744.0395690893743	774.1283674829119
715.1893398638802	660.1781335662727	697.3218372906451	864.7816171835454	697.9236904926324	682.2233194583612	906.9700093929542	672.3546800194258	655.7808907332735	661.4305756942404	639.7102628269804	665.8510380585474	823.9960002445844	733.9841965617743	698.587959752887	710.2347153572875	616.1584043195628	672.6387824064471	720.4110573256683	697.3559719821499	630.5259890791737	601.6898380629657	652.8689100514773	739.038684942027	722.1418724666139	710.8153102008157	724.6822272246716	725.9768201329281	744.0395690893743	762.7942938300982
715.1893398638802	654.8802437733868	697.3218372906451	864.7816171835454	697.9236904926324	682.2233194583612	897.4014755827645	666.3394140904788	641.4060151954363	661.4305756942404	639.7102628269804	665.8510380585474	823.9960002445844	733.9841965617743	698.587959752887	697.9750108410153	616.1584043195628	670.7918804168282	720.4110573256683	696.9206791262521	630.5259890791737	601.6898380629657	652.8689100514773	739.038684942027	722.1418724666139	710.8153102008157	724.6822272246716	725.1655653531354	744.0395690893743	762.7942938300982
715.1893398638802	654.8802437733868	686.2722258031058	855.3474157849898	697.9236904926324	680.9549672263221	897.4014755827645	666.3394140904788	641.4060151954363	661.4305756942404	639.7102628269804	665.8510380585474	823.9960002445844	733.9841965617743	698.587959752887	697.9750108410153	616.1584043195628	670.7918804168282	720.4110573256683	689.142783890826	630.5259890791737	593.3020753458253	652.8689100514773	739.038684942027	712.6052127114494	710.8153102008157	724.6822272246716	725.1655653531354	744.0395690893743	762.7942938300982
715.1893398638802	654.8802437733868	686.2722258031058	855.3474157849898	697.9236904926324	680.9549672263221	897.4014755827645	666.3394140904788	641.4060151954363	661.4305756942404	638.7803735929058	665.8510380585474	823.9960002445844	733.9841965617743	698.587959752887	697.9750108410153	616.1584043195628	670.7918804168282	720.4110573256683	689.142783890826	630.5259890791737	593.3020753458253	649.1756340768327	739.038684942027	712.6052127114494	710.8153102008157	724.6822272246716	725.1655653531354	744.0395690893743	762.7942938300982
715.1893398638802	654.8802437733868	680.2752380438208	855.3474157849898	697.9236904926324	680.9549672263221	888.7633015807203	666.3394140904788	641.4060151954363	661.4305756942404	638.7803735929058	665.8510380585474	820.475537407008	733.9841965617743	698.587959752887	694.4060506331645	616.1584043195628	666.6023120254004	720.4110573256683	689.142783890826	630.5259890791737	593.3020753458253	649.1756340768327	739.038684942027	712.6052127114494	710.8153102008157	724.6822272246716	725.1655653531354	744.0395690893743	744.3775194944697
715.1893398638802	654.8802437733868	680.2752380438208	850.3952002204483	684.2609991776035	680.9549672263221	888.7633015807203	666.3394140904788	641.4060151954363	661.4305756942404	638.7803735929058	665.8510380585474	820.475537407008	733.9841965617743	697.9586879106125	694.4060506331645	616.1584043195628	666.6023120254004	720.4110573256683	678.8484629589973	630.5259890791737	593.3020753458253	649.1756340768327	739.038684942027	712.6052127114494	710.8153102008157	724.6822272246716	725.1655653531354	744.0395690893743	744.3775194944697
715.1893398638802	654.8802437733868	680.2752380438208	850.3952002204483	684.2609991776035	680.9549672263221	888.7633015807203	666.3394140904788	641.4060151954363	661.4305756942404	638.7803735929058	665.8510380585474	820.475537407008	733.9841965617743	690.0047916336307	694.4060506331645	616.1584043195628	666.6023120254004	712.5820789851626	678.8484629589973	629.540614356732	593.3020753458253	636.9267172574529	739.038684942027	712.6052127114494	706.9332686163802	724.6822272246716	716.6975230597853	744.0395690893743	744.3775194944697
715.1893398638802	654.8802437733868	680.2752380438208	850.3952002204483	684.2609991776035	680.9549672263221	888.7633015807203	666.3394140904788	641.4060151954363	657.7448314506513	638.7803735929058	665.8510380585474	820.475537407008	733.9841965617743	685.8454747021253	694.4060506331645	616.1584043195628	666.6023120254004	710.2508685362384	678.8484629589973	629.540614356732	593.3020753458253	636.9267172574529	739.038684942027	712.6052127114494	691.9553261926748	724.6822272246716	716.6975230597853	731.7164035996227	740.2381601070254
715.1893398638802	654.8802437733868	680.2752380438208	850.3952002204483	684.2609991776035	675.4620873611991	888.7633015807203	666.3394140904788	641.4060151954363	657.7448314506513	638.7803735929058	660.6136983069919	820.475537407008	733.9841965617743	680.7872045401455	694.4060506331645	606.2554239034852	666.6023120254004	710.2508685362384	678.8484629589973	629.540614356732	593.3020753458253	636.9267172574529	739.038684942027	712.6052127114494	691.9553261926748	724.6822272246716	716.6975230597853	731.7164035996227	740.2381601070254
715.1893398638802	654.8802437733868	680.2752380438208	844.869949295926	684.2609991776035	675.4620873611991	888.7633015807203	666.3394140904788	641.4060151954363	657.7448314506513	638.7803735929058	660.6136983069919	813.9828707961431	733.9841965617743	680.7872045401455	680.4579569058808	606.2554239034852	666.6023120254004	709.9173964691213	678.8484629589973	629.540614356732	593.3020753458253	636.9267172574529	739.038684942027	712.6052127114494	691.9553261926748	724.6822272246716	712.3809684096504	731.7164035996227	740.2381601070254
715.1893398638802	654.8802437733868	680.2752380438208	844.869949295926	684.2609991776035	675.4620873611991	888.7633015807203	666.3394140904788	641.4060151954363	654.8403785395008	638.7803735929058	638.8978696484907	812.7300434534467	733.9841965617743	680.7872045401455	680.4579569058808	606.2554239034852	666.6023120254004	709.9173964691213	678.8484629589973	629.540614356732	593.3020753458253	636.9267172574529	739.038684942027	712.6052127114494	691.9553261926748	724.6822272246716	712.3809684096504	731.7164035996227	740.2381601070254
713.4421274128925	654.8802437733868	680.2752380438208	844.869949295926	684.2609991776035	675.4620873611991	888.7633015807203	666.3394140904788	641.4060151954363	654.8403785395008	638.7803735929058	638.8978696484907	808.2599171392555	733.9841965617743	680.7872045401455	680.4579569058808	606.2554239034852	660.6356518617299	707.265118782024	678.8484629589973	629.540614356732	593.3020753458253	636.9267172574529	739.038684942027	712.6052127114494	691.9553261926748	724.6822272246716	712.3809684096504	731.7164035996227	740.2381601070254
711.8244606430926	654.8802437733868	679.357099291975	844.869949295926	684.2609991776035	671.4774175306857	885.77640288218	666.3394140904788	641.4060151954363	654.8403785395008	638.7803735929058	638.8978696484907	804.7666586367395	733.9841965617743	680.7872045401455	680.4579569058808	606.2554239034852	642.9295336288794	707.265118782024	678.8484629589973	629.540614356732	593.3020753458253	636.9267172574529	739.038684942027	712.6052127114494	691.9553261926748	724.6822272246716	712.3809684096504	725.3519060709186	740.2381601070254
711.8244606430926	654.8802437733868	677.7161213460504	844.869949295926	684.2609991776035	671.4774175306857	885.77640288218	666.3394140904788	641.4060151954363	648.4678646436652	631.8137039235414	638.8978696484907	804.7666586367395	733.9841965617743	680.7872045401455	680.4579569058808	606.2554239034852	642.9295336288794	707.265118782024	678.8484629589973	626.5829572105048	593.3020753458253	636.9267172574529	739.038684942027	712.6052127114494	691.1281592265415	724.6822272246716	712.3809684096504	725.3519060709186	740.2381601070254
701.4722082400104	654.8802437733868	677.7161213460504	844.869949295926	684.2609991776035	671.4774175306857	885.77640288218	666.3394140904788	641.4060151954363	644.1437096845007	631.8137039235414	638.8978696484907	804.1151712853895	729.7493896612257	680.7872045401455	680.4579569058808	606.2554239034852	638.5725228755729	704.9250498675216	678.8484629589973	626.5829572105048	591.0626542992849	636.9267172574529	738.2123011517947	712.6052127114494	691.1281592265415	724.6822272246716	712.3809684096504	711.2171386103182	740.2381601070254
695.6012535230304	654.8802437733868	677.7161213460504	844.869949295926	684.2609991776035	671.4774175306857	885.77640288218	666.3394140904788	641.4060151954363	644.1437096845007	631.8137039235414	638.8978696484907	804.1151712853895	729.7493896612257	679.7095460511886	680.4579569058808	606.2554239034852	638.5725228755729	704.9250498675216	678.8484629589973	626.5829572105048	586.8234935748894	636.9267172574529	738.2123011517947	712.6052127114494	683.5386160822693	724.6822272246716	712.3809684096504	711.2171386103182	740.2381601070254
693.8102604257087	654.8802437733868	677.7161213460504	844.869949295926	684.2609991776035	671.4774175306857	880.539947696024	666.3394140904788	641.4060151954363	644.1437096845007	631.8137039235414	638.8978696484907	804.1151712853895	729.7493896612257	679.7095460511886	680.4579569058808	606.2554239034852	636.7728750651214	700.3481213674947	678.8484629589973	626.5829572105048	580.9066507346511	636.9267172574529	738.2123011517947	712.6052127114494	683.5386160822693	724.6822272246716	712.3809684096504	711.2171386103182	740.2381601070254
693.8102604257087	654.8802437733868	677.7161213460504	844.869949295926	684.2609991776035	671.4774175306857	880.539947696024	665.7006406120188	641.4060151954363	644.1437096845007	631.8137039235414	638.8978696484907	804.1151712853895	729.7493896612257	670.5177988019648	665.8003279287598	606.2554239034852	636.7728750651214	700.3481213674947	678.8484629589973	626.5829572105048	580.9066507346511	634.7043845577734	737.5994747608147	712.6052127114494	683.5386160822693	724.6822272246716	712.3809684096504	711.2171386103182	737.7064542177006
693.8102604257087	654.8802437733868	677.7161213460504	844.869949295926	684.2609991776035	664.7143097817811	860.5911186905525	665.7006406120188	641.4060151954363	631.8812127519741	622.0938976748374	638.8978696484907	801.2004692054009	709.7761966891628	670.1663365700269	665.8003279287598	606.2554239034852	636.7728750651214	700.3481213674947	678.8484629589973	626.5829572105048	580.9066507346511	634.7043845577734	737.5994747608147	712.6052127114494	683.5386160822693	724.6822272246716	712.3809684096504	707.5262098575213	737.7064542177006
693.8102604257087	653.6996744332433	677.7161213460504	843.3976807583359	684.2609991776035	664.7143097817811	860.5911186905525	665.7006406120188	641.4060151954363	630.5472907923509	622.0938976748374	638.8978696484907	801.2004692054009	709.7761966891628	668.54089401274	665.8003279287598	605.4571689939313	636.7728750651214	700.3481213674947	678.8484629589973	626.5829572105048	567.5693103527893	634.7043845577734	727.1126505066972	712.6052127114494	681.6028176865279	724.6822272246716	712.3809684096504	707.5262098575213	737.7064542177006
693.8102604257087	653.6996744332433	675.8682389697938	843.3976807583359	684.2609991776035	664.7143097817811	860.5911186905525	652.4405987737773	641.4060151954363	630.5472907923509	619.5450944411832	638.8978696484907	801.2004692054009	709.7761966891628	668.54089401274	662.792453780326	605.4571689939313	636.7728750651214	700.3481213674947	678.8484629589973	626.5829572105048	567.5693103527893	634.7043845577734	726.6101411807704	712.6052127114494	677.406974489182	724.6822272246716	712.3809684096504	707.5262098575213	737.7064542177006
693.8102604257087	646.3848985788445	675.8682389697938	843.3976807583359	684.2609991776035	664.7143097817811	860.5911186905525	652.4405987737773	641.4060151954363	630.5472907923509	619.5450944411832	638.8978696484907	798.4030303722072	709.7761966891628	659.8465549380121	662.792453780326	603.6565337078705	636.7728750651214	700.3481213674947	678.8484629589973	626.5829572105048	557.7601145325566	634.7043845577734	726.6101411807704	691.6730957434389	677.406974489182	724.6822272246716	709.8982490250455	707.2736700455208	737.7064542177006
693.8102604257087	637.8605132461431	667.9604284229554	843.3976807583359	684.2609991776035	659.8233711490051	860.5911186905525	643.405477383586	641.4060151954363	630.2539461451441	619.5450944411832	635.3556666194113	782.6516585386969	709.7761966891628	659.8465549380121	662.792453780326	603.6565337078705	636.7728750651214	700.3481213674947	670.7004368204714	626.5829572105048	557.7601145325566	634.7043845577734	726.6101411807704	691.6730957434389	677.406974489182	724.6822272246716	709.8982490250455	707.2736700455208	737.7064542177006
693.8102604257087	637.8605132461431	667.9604284229554	843.3976807583359	684.2609991776035	646.688390127109	860.5911186905525	638.8557713485166	641.4060151954363	630.2539461451441	619.5450944411832	631.2517928236858	782.6516585386969	709.7761966891628	659.8465549380121	662.792453780326	599.3725983385496	636.7728750651214	683.7679377569618	670.7004368204714	626.5829572105048	557.7601145325566	634.7043845577734	726.6101411807704	691.6730957434389	677.406974489182	724.6822272246716	707.6379968346316	706.8935475885651	737.7064542177006
693.8102604257087	622.3309904193419	667.9604284229554	843.3976807583359	684.2609991776035	644.4177629333144	860.5911186905525	638.8557713485166	641.4060151954363	630.2539461451441	619.5450944411832	631.2517928236858	782.6516585386969	709.7761966891628	659.8465549380121	662.792453780326	595.887379630894	636.7728750651214	680.0565973931505	670.7004368204714	626.5829572105048	557.7601145325566	634.7043845577734	726.6101411807704	691.6730957434389	677.406974489182	723.4869565656779	707.6379968346316	706.8935475885651	737.7064542177006
693.8102604257087	622.3309904193419	667.9604284229554	843.3976807583359	683.9431001594323	634.8457456658412	860.5911186905525	621.8512961940571	637.7628208249258	630.2539461451441	619.5450944411832	631.2517928236858	782.6516585386969	705.8371245244905	659.8465549380121	662.792453780326	587.5764652070693	634.591407083752	680.0565973931505	670.7004368204714	626.5829572105048	557.7601145325566	634.7043845577734	724.7478418932378	691.6730957434389	677.406974489182	711.9417715908987	707.6379968346316	706.8935475885651	737.7064542177006
693.8102604257087	622.3309904193419	667.9604284229554	843.3976807583359	682.8430320258806	634.8457456658412	847.3281010640586	621.8512961940571	637.7628208249258	630.2539461451441	619.5450944411832	631.2517928236858	782.6516585386969	705.8371245244905	654.5852842091037	662.792453780326	579.8989914642234	631.7583074608727	680.0565973931505	670.7004368204714	626.5829572105048	557.7601145325566	634.7043845577734	724.7478418932378	682.629111143955	674.8085337627497	711.9417715908987	707.6379968346316	706.8935475885651	737.7064542177006
689.1500083974718	622.3309904193419	667.9604284229554	842.9588653893945	682.8430320258806	634.8457456658412	847.3281010640586	621.8512961940571	637.7628208249258	630.2539461451441	608.0352497004632	631.2517928236858	782.6516585386969	705.8371245244905	654.5852842091037	662.792453780326	570.9313348017595	631.7583074608727	680.0565973931505	670.7004368204714	619.957330489734	557.7601145325566	634.7043845577734	724.7478418932378	682.629111143955	674.8085337627497	711.9417715908987	707.6379968346316	706.8935475885651	736.210176212855
684.852085755995	622.3309904193419	667.9604284229554	836.3755651389151	682.8430320258806	634.8457456658412	847.3281010640586	621.8512961940571	637.7628208249258	630.2539461451441	607.2044383481178	631.2517928236858	779.2086742400078	702.095100591188	654.5852842091037	659.4020338332905	565.2596327505843	631.7583074608727	680.0565973931505	670.7004368204714	619.957330489734	557.7601145325566	634.7043845577734	724.7478418932378	682.629111143955	671.4187208576748	711.9417715908987	707.6379968346316	706.8935475885651	731.8325311118616
672.0594450141266	622.3309904193419	667.9604284229554	825.3571890724601	682.8430320258806	628.1436703796758	847.3281010640586	621.8512961940571	637.7628208249258	627.0135518373609	607.2044383481178	630.6505175568375	779.2086742400078	702.095100591188	654.5852842091037	658.460555041582	565.2596327505843	631.7583074608727	679.2255273824065	670.7004368204714	619.957330489734	557.7601145325566	634.7043845577734	724.7478418932378	675.0866385697998	666.9667805003924	711.9417715908987	707.6379968346316	706.8935475885651	731.8325311118616
672.0594450141266	622.3309904193419	663.247524924738	824.4684885766977	682.8430320258806	622.8492574013057	844.4089886323882	621.8512961940571	637.7628208249258	625.5300705840993	607.2044383481178	625.1447161761469	769.8490679083571	702.095100591188	654.5852842091037	658.460555041582	563.9962653722498	631.7583074608727	679.2255273824065	670.7004368204714	619.957330489734	557.7601145325566	631.4591766394003	724.7478418932378	675.0866385697998	666.9667805003924	711.9417715908987	707.6379968346316	706.8935475885651	731.8325311118616
672.0594450141266	618.4246251775262	663.247524924738	824.4684885766977	682.8430320258806	622.8492574013057	844.4089886323882	621.8512961940571	637.7628208249258	625.0497371014252	605.0890044350461	625.1447161761469	769.8490679083571	701.8421949820773	654.5852842091037	658.460555041582	563.9962653722498	631.7583074608727	676.6909205525187	670.1952461105458	619.957330489734	557.7601145325566	631.4591766394003	724.7478418932378	675.0866385697998	666.9667805003924	711.9417715908987	707.6379968346316	706.8935475885651	731.8325311118616
672.0594450141266	618.4246251775262	663.247524924738	824.4684885766977	682.8430320258806	622.8492574013057	844.4089886323882	621.8512961940571	637.6837622153314	622.5501340998794	605.0890044350461	620.5232212788562	769.8490679083571	701.8421949820773	654.5852842091037	658.460555041582	563.9962653722498	631.7583074608727	676.6909205525187	670.1952461105458	619.957330489734	557.7601145325566	631.4591766394003	724.7478418932378	675.0866385697998	666.9667805003924	711.9417715908987	707.6379968346316	706.8935475885651	731.8325311118616
672.0594450141266	618.4246251775262	663.247524924738	824.4684885766977	682.8430320258806	622.8492574013057	844.4089886323882	621.8512961940571	637.6837622153314	622.5501340998794	605.0890044350461	620.5232212788562	763.269589730949	701.8421949820773	654.5852842091037	658.460555041582	561.3459982703951	631.7583074608727	676.6909205525187	670.1952461105458	619.957330489734	557.7601145325566	631.4591766394003	717.6281594562054	675.0866385697998	666.9667805003924	703.1317577345574	678.9265238084656	706.8935475885651	731.8325311118616
672.0594450141266	618.4246251775262	663.247524924738	822.0718002977317	682.8430320258806	617.7157191268506	844.4089886323882	621.8512961940571	635.367112381845	622.5501340998794	605.0890044350461	618.6878901174791	763.269589730949	686.6332701983323	654.5852842091037	658.460555041582	561.3459982703951	631.7583074608727	676.6909205525187	670.1952461105458	619.957330489734	557.7601145325566	627.9105513039749	717.6281594562054	670.0938689049776	666.9667805003924	701.7833568934172	678.9265238084656	706.8935475885651	721.5181851094962
672.0594450141266	618.4246251775262	660.4527022009081	820.0420414657331	682.8430320258806	617.7157191268506	844.4089886323882	621.6619319919829	635.367112381845	622.5501340998794	605.0890044350461	617.6336400016362	763.269589730949	686.6332701983323	654.5852842091037	658.460555041582	561.3459982703951	631.7583074608727	675.7892968012063	663.2999538512577	613.064876470084	557.7601145325566	616.7605907742243	717.6281594562054	670.0938689049776	665.7232622055008	698.7889601970024	678.9265238084656	706.8935475885651	721.5181851094962
672.0594450141266	618.4246251775262	660.4527022009081	809.4258157800967	669.8833513413791	617.7157191268506	844.4089886323882	621.6619319919829	635.367112381845	622.5501340998794	605.0890044350461	617.6336400016362	763.269589730949	686.6332701983323	651.3113544699324	658.460555041582	561.3459982703951	628.8990528077742	675.7892968012063	663.2999538512577	613.064876470084	557.7601145325566	616.7605907742243	716.037201765804	670.0938689049776	663.1623127809656	698.7889601970024	678.9265238084656	706.8935475885651	721.5181851094962
672.0594450141266	617.8614542717338	660.4527022009081	809.4258157800967	669.8833513413791	616.0958687895669	844.4089886323882	621.6619319919829	633.2339822116666	619.1928333010057	605.0890044350461	617.6336400016362	763.269589730949	686.6332701983323	651.3113544699324	658.460555041582	561.3459982703951	621.4841902440749	675.7892968012063	663.2999538512577	613.064876470084	557.7601145325566	616.7605907742243	716.037201765804	670.0938689049776	657.4307236333711	697.6558299383287	678.450945368252	706.8935475885651	721.5181851094962
672.0594450141266	617.8614542717338	660.4527022009081	809.4258157800967	669.8833513413791	616.0958687895669	844.4089886323882	621.6619319919829	633.2339822116666	602.7325744284817	605.0890044350461	617.6336400016362	763.269589730949	686.6332701983323	651.3113544699324	658.460555041582	549.0684810109088	621.4841902440749	675.7892968012063	663.2999538512577	613.064876470084	557.7601145325566	616.7605907742243	716.037201765804	665.2480312759665	649.439093739157	697.6558299383287	678.450945368252	706.8935475885651	721.5181851094962
672.0594450141266	617.8614542717338	656.3196188961173	809.4258157800967	669.8833513413791	614.8207253674216	844.4089886323882	621.6619319919829	633.2339822116666	602.7325744284817	605.0890044350461	617.1522626009373	756.9989698994541	686.6332701983323	651.3113544699324	658.460555041582	541.5210940976878	621.4841902440749	675.7892968012063	663.2999538512577	611.1473380923754	557.7601145325566	616.7605907742243	713.8162318547943	665.2480312759665	645.1941201016534	697.6558299383287	678.450945368252	706.8935475885651	712.4808667577255
672.0594450141266	617.8614542717338	656.3196188961173	809.4258157800967	664.4973368037446	613.3600569105467	844.4089886323882	621.6619319919829	633.2339822116666	602.7325744284817	605.0890044350461	617.1522626009373	743.5620202309126	686.6332701983323	651.3113544699324	658.460555041582	541.5210940976878	621.4841902440749	667.3898180709541	663.2999538512577	605.4782086760869	557.7601145325566	616.7605907742243	707.2506237912755	665.2480312759665	645.1941201016534	697.0827042429773	678.450945368252	706.8935475885651	712.4808667577255
672.0594450141266	617.8614542717338	654.6128092645299	809.4258157800967	658.2847026918371	609.5539590128908	844.3538059957182	621.6619319919829	628.344310754527	602.7325744284817	605.0890044350461	617.1522626009373	743.5620202309126	686.6332701983323	651.3113544699324	658.460555041582	541.5210940976878	618.3638921727593	667.3898180709541	663.2999538512577	605.4782086760869	557.7601145325566	616.7605907742243	694.3098897220416	665.2480312759665	645.1941201016534	697.0827042429773	677.0215946936605	706.247064025561	711.7186086159251
672.0594450141266	617.8614542717338	654.0879111364287	808.4189755282413	658.2847026918371	609.5539590128908	844.3538059957182	621.6619319919829	625.975416820273	602.7325744284817	605.0890044350461	617.1522626009373	743.5620202309126	676.633738473331	651.3113544699324	658.460555041582	539.5960647614926	618.1048471763345	665.0906812651947	663.2999538512577	605.4782086760869	557.2544470065234	616.7605907742243	694.3098897220416	665.2480312759665	645.1941201016534	686.8725850883052	677.0215946936605	706.247064025561	711.7186086159251
672.0594450141266	617.8614542717338	654.0879111364287	808.4087616668586	658.2847026918371	609.5539590128908	844.3538059957182	621.6619319919829	625.975416820273	602.7325744284817	600.845435717762	617.1522626009373	743.5620202309126	676.633738473331	651.3113544699324	658.460555041582	539.5960647614926	618.1048471763345	665.0906812651947	663.2999538512577	605.4782086760869	543.6049050154393	616.7605907742243	694.3098897220416	665.2480312759665	645.1941201016534	686.8725850883052	673.7035535185609	706.247064025561	711.7186086159251
670.9664367735356	616.6456135490957	654.0879111364287	808.4087616668586	658.2847026918371	609.5539590128908	844.3538059957182	621.6619319919829	625.975416820273	602.7325744284817	600.845435717762	617.1522626009373	743.5620202309126	676.633738473331	651.3113544699324	658.460555041582	539.5960647614926	618.1048471763345	665.0906812651947	663.2999538512577	601.2551583179018	543.6049050154393	616.7605907742243	694.3098897220416	665.2480312759665	645.1941201016534	683.6548181409153	673.7035535185609	706.247064025561	711.7186086159251
670.9664367735356	616.2532387410116	650.1036665121592	796.5962977748527	658.2847026918371	609.5539590128908	844.3538059957182	621.6619319919829	622.1051413660404	602.7325744284817	600.845435717762	617.1522626009373	743.5620202309126	676.633738473331	651.3113544699324	646.983777420573	539.5960647614926	618.1048471763345	662.4347672630302	663.2999538512577	601.2551583179018	543.4313296739896	616.7605907742243	694.3098897220416	665.2480312759665	643.7006703798406	683.6548181409153	673.7035535185609	706.247064025561	711.7186086159251
670.9664367735356	616.2532387410116	650.1036665121592	796.5962977748527	653.5624936557188	609.5539590128908	844.0612939255285	621.6619319919829	622.1051413660404	602.7325744284817	600.845435717762	617.1522626009373	743.5620202309126	676.633738473331	651.3113544699324	646.983777420573	536.4313383798801	618.1048471763345	657.9678513184826	663.2999538512577	601.2551583179018	543.4313296739896	616.7605907742243	689.5034855627997	665.2480312759665	643.7006703798406	683.6548181409153	669.674105764774	704.4889258845669	711.7186086159251
668.0338595677367	609.1647489467052	648.5037850597832	796.5962977748527	653.5624936557188	609.5539590128908	839.0024409973279	614.6742011580089	622.1051413660404	602.7325744284817	600.845435717762	617.1522626009373	743.5620202309126	676.633738473331	650.6093716550108	646.983777420573	536.4313383798801	618.1048471763345	657.9678513184826	663.2999538512577	601.2551583179018	539.5267353604846	616.7605907742243	689.5034855627997	665.2480312759665	643.7006703798406	683.6548181409153	669.674105764774	700.8305788028988	711.7186086159251
668.0338595677367	609.1647489467052	647.0313639371576	795.5089661076853	650.2533999255609	609.5539590128908	839.0024409973279	614.6742011580089	622.1051413660404	602.7325744284817	600.845435717762	612.2411455437691	738.4100617523497	676.1289550145061	650.6093716550108	646.983777420573	533.3808406235615	618.1048471763345	654.7153076577341	663.2999538512577	601.2551583179018	539.5267353604846	616.7605907742243	689.5034855627997	665.2480312759665	643.7006703798406	683.6548181409153	669.674105764774	700.8305788028988	711.7186086159251
667.0705493882401	609.1647489467052	643.9569266550739	795.3674401932265	650.2533999255609	609.5539590128908	839.0024409973279	614.6742011580089	622.1051413660404	601.8885044140357	600.845435717762	612.2411455437691	738.4100617523497	676.1289550145061	646.6033599200968	646.983777420573	533.3808406235615	617.6341303316701	654.7153076577341	663.2999538512577	601.2551583179018	539.5267353604846	616.7605907742243	689.5034855627997	665.2480312759665	643.7006703798406	683.6548181409153	669.674105764774	693.1406466611925	711.7186086159251
667.0705493882401	609.1647489467052	643.9569266550739	795.3674401932265	650.2533999255609	609.5539590128908	839.0024409973279	614.6742011580089	622.1051413660404	595.2592425715488	600.845435717762	612.2411455437691	738.4100617523497	676.1289550145061	646.4402303470927	646.983777420573	529.6076212865826	617.6341303316701	654.7153076577341	656.3845013646777	601.2551583179018	539.5267353604846	616.7605907742243	689.5034855627997	665.2480312759665	636.7405209659048	683.6548181409153	669.674105764774	686.354922577668	711.7186086159251
667.0705493882401	609.1647489467052	640.3946524964919	795.3674401932265	650.2533999255609	609.5539590128908	839.0024409973279	614.6742011580089	622.1051413660404	593.7866200821592	598.1881809669246	612.2411455437691	738.2815662669345	676.1289550145061	646.4402303470927	644.4296291564942	529.6076212865826	608.8733348092046	654.7153076577341	650.493554008676	601.2551583179018	538.2196720544883	616.7605907742243	689.5000514809533	665.2480312759665	634.6488839197261	683.6548181409153	669.674105764774	686.354922577668	711.7186086159251
667.0705493882401	603.4202083327596	640.3946524964919	795.1271568144241	650.2533999255609	609.5539590128908	839.0024409973279	611.5631888874109	622.1051413660404	592.4126784330417	598.1881809669246	612.2411455437691	738.2815662669345	676.1289550145061	646.4402303470927	644.4296291564942	529.6076212865826	608.8733348092046	654.7153076577341	650.493554008676	601.2551583179018	537.6803251382507	612.8239526399188	689.5000514809533	665.2480312759665	634.6488839197261	682.8155945736976	669.674105764774	685.0068959868081	711.7186086159251
667.0705493882401	603.4202083327596	640.3946524964919	795.1271568144241	650.2533999255609	609.5539590128908	838.2074042691205	611.5631888874109	622.1051413660404	592.4126784330417	592.0631050672678	612.2411455437691	738.1274209088638	676.1289550145061	643.2087163391277	644.4296291564942	529.6076212865826	607.3898848964407	654.7153076577341	650.493554008676	601.2551583179018	537.6803251382507	608.8375031688092	689.5000514809533	665.2480312759665	634.6488839197261	682.8155945736976	665.0816711592188	685.0068959868081	711.7186086159251
661.3042986325277	603.4202083327596	640.1883899595026	795.1271568144241	650.2533999255609	609.5539590128908	838.2074042691205	611.5631888874109	622.1051413660404	592.4126784330417	591.3968188663937	612.2411455437691	738.1274209088638	676.1289550145061	643.2087163391277	644.4296291564942	529.6076212865826	604.2629597360157	654.7153076577341	650.493554008676	600.0264623627743	537.6803251382507	608.8375031688092	689.5000514809533	665.2480312759665	634.6488839197261	682.8155945736976	665.0816711592188	683.5544019970871	711.7186086159251
660.4898132049418	603.4202083327596	640.1883899595026	792.420083595146	650.2533999255609	609.5539590128908	838.2074042691205	611.5631888874109	622.1051413660404	592.4126784330417	591.3968188663937	612.2411455437691	738.1274209088638	675.1982303965973	643.2087163391277	644.4296291564942	529.6076212865826	604.2629597360157	652.852185000851	646.641903625642	600.0264623627743	536.3749358211901	608.8375031688092	689.5000514809533	665.2480312759665	631.4521148882754	682.8155945736976	665.0816711592188	683.5544019970871	711.7186086159251
660.4898132049418	603.4202083327596	635.612731872104	792.420083595146	650.2533999255609	607.0064316955545	838.2074042691205	611.5631888874109	622.1051413660404	592.4126784330417	591.3968188663937	612.2411455437691	738.1274209088638	675.1982303965973	640.8616317844519	644.4296291564942	529.6076212865826	604.2629597360157	651.2383652532933	646.641903625642	600.0264623627743	536.2258586122234	608.8375031688092	689.5000514809533	665.2480312759665	631.4521148882754	681.1552752019061	665.0816711592188	683.5544019970871	711.7186086159251
660.4898132049418	599.4346167662467	627.5515797475948	792.420083595146	650.2533999255609	607.0064316955545	838.2074042691205	611.5631888874109	622.1051413660404	592.4126784330417	591.3968188663937	612.2411455437691	733.7258382313601	675.1982303965973	637.3266981025508	644.4296291564942	529.6076212865826	604.2629597360157	651.2383652532933	642.5239501952765	597.248607095193	533.8831849753162	608.8375031688092	686.313452993357	658.9115368550176	630.2834956749837	681.1552752019061	665.0816711592188	683.5544019970871	711.7186086159251
660.4898132049418	599.4346167662467	625.2900650165684	789.7551666709664	650.2533999255609	607.0064316955545	838.2074042691205	611.5631888874109	618.1145217728562	592.4126784330417	591.3968188663937	612.2411455437691	733.7258382313601	675.1982303965973	637.3266981025508	644.4296291564942	529.6076212865826	604.2629597360157	650.0845356661623	636.6606136970878	597.248607095193	533.8831849753162	608.3197574310459	682.9133322568428	658.9115368550176	630.2834956749837	681.1552752019061	663.6499974942528	683.5544019970871	711.7186086159251
660.4898132049418	599.4346167662467	625.2900650165684	785.1487211221902	649.9251397773289	606.4475215065523	838.2074042691205	611.5631888874109	618.1145217728562	592.4126784330417	591.3968188663937	612.2411455437691	733.7258382313601	675.1982303965973	637.3266981025508	644.4296291564942	529.6076212865826	604.2629597360157	650.0845356661623	636.6606136970878	597.248607095193	533.8831849753162	605.6870598927354	682.9133322568428	658.9115368550176	630.2834956749837	681.1552752019061	663.6499974942528	683.5544019970871	708.107149519369
660.4898132049418	599.4346167662467	624.6252417436767	785.1487211221902	649.9251397773289	606.4475215065523	838.2074042691205	611.5631888874109	618.1145217728562	592.4126784330417	591.3968188663937	608.2208529886522	733.7258382313601	675.1982303965973	637.3266981025508	641.7471998157043	529.6076212865826	604.2629597360157	650.0845356661623	636.6606136970878	597.248607095193	533.8831849753162	603.5069168699304	676.1165298994589	657.4101142178388	630.2834956749837	681.1552752019061	662.2031394383026	683.5544019970871	706.7928293907341
660.4898132049418	599.4346167662467	623.6226300597472	785.1487211221902	644.3064819392036	606.4475215065523	838.2074042691205	611.5631888874109	618.1145217728562	592.4126784330417	591.3968188663937	608.2208529886522	733.407957180262	675.1982303965973	637.3266981025508	632.3905731646295	529.6076212865826	604.2629597360157	649.934257456481	636.6606136970878	596.9541610668816	533.8831849753162	603.5069168699304	676.1165298994589	657.4101142178388	630.2834956749837	680.839671495761	662.2031394383026	683.5544019970871	706.247177353267
660.4898132049418	599.4346167662467	623.6226300597472	785.1487211221902	644.3064819392036	603.1839655656502	838.2074042691205	611.5631888874109	618.1145217728562	592.4126784330417	591.3968188663937	608.2208529886522	733.407957180262	675.1982303965973	637.3266981025508	632.3905731646295	528.572381394425	604.2629597360157	648.34365627629	636.6606136970878	596.6194395999878	533.8831849753162	603.5069168699304	676.1165298994589	657.4101142178388	630.2834956749837	680.839671495761	662.2031394383026	679.9864378369315	700.4465481608597
660.4898132049418	595.9590880605248	619.9878095242887	785.1487211221902	644.3064819392036	603.1839655656502	838.2074042691205	611.5631888874109	618.1145217728562	592.4126784330417	591.3968188663937	608.2208529886522	733.407957180262	672.6720974897551	637.3266981025508	632.3905731646295	528.572381394425	604.2629597360157	648.34365627629	636.6606136970878	596.6194395999878	533.8831849753162	601.3046112535101	676.1165298994589	657.4101142178388	630.2834956749837	680.839671495761	662.2031394383026	679.9864378369315	700.4465481608597
660.3772784423104	591.7955705521033	619.9878095242887	785.1487211221902	643.3818266766415	603.1839655656502	838.2074042691205	611.5631888874109	618.1145217728562	592.4126784330417	591.3968188663937	608.2208529886522	733.407957180262	672.6720974897551	637.3266981025508	632.3905731646295	526.987526305365	604.2629597360157	646.4955470057477	636.6606136970878	593.6614526910638	533.8831849753162	601.3046112535101	670.0919619905687	655.7863555900672	630.2834956749837	680.839671495761	662.2031394383026	679.9864378369315	700.4465481608597
660.3772784423104	591.7955705521033	618.3688544965854	785.1487211221902	643.3818266766415	603.1839655656502	838.2074042691205	611.5631888874109	618.1145217728562	586.788470691574	591.3968188663937	608.2208529886522	733.407957180262	672.6720974897551	634.2813042282129	632.3905731646295	526.987526305365	604.2629597360157	646.4955470057477	636.6606136970878	593.6614526910638	529.7827226300484	597.458533479472	670.0919619905687	655.7863555900672	630.2834956749837	680.839671495761	662.2031394383026	679.9864378369315	700.4465481608597
660.0733025801526	590.3676088458622	618.3688544965854	785.1487211221902	643.3818266766415	601.8890515495768	838.2074042691205	609.4067970965102	618.1145217728562	586.788470691574	591.3968188663937	608.2208529886522	733.407957180262	672.6720974897551	634.2813042282129	632.3905731646295	526.987526305365	604.2629597360157	643.9130655283082	636.6606136970878	593.6614526910638	529.7827226300484	597.458533479472	665.2552719484395	655.7863555900672	625.4057736663337	669.3623106289865	662.2031394383026	679.9864378369315	700.4465481608597
658.8122254627508	590.3676088458622	612.9613680837625	785.1487211221902	643.3818266766415	601.416375870704	838.2074042691205	607.0254482218785	617.5264640726806	586.788470691574	588.817293060322	608.2208529886522	732.3293066654439	672.6720974897551	634.2596232935849	632.3905731646295	526.987526305365	602.8744000015446	643.9130655283082	636.6606136970878	593.6614526910638	529.7827226300484	597.458533479472	665.2552719484395	655.7863555900672	624.915327539796	666.8018100230979	662.2031394383026	676.6689149196592	700.4465481608597
658.8122254627508	590.3676088458622	612.9613680837625	785.1487211221902	641.5199857077616	593.718590825468	836.4635148620085	607.0254482218785	617.5264640726806	586.788470691574	588.2228318910722	606.7545405952526	728.5868524956054	669.4881102366633	634.2596232935849	632.3905731646295	526.987526305365	602.0480604090899	643.7320887553018	636.6606136970878	589.2624185899365	529.673997160318	597.458533479472	663.6530389611272	655.7863555900672	621.0585645725105	666.8018100230979	660.62188231689	676.6689149196592	700.4465481608597
658.8122254627508	590.3676088458622	612.9613680837625	785.1487211221902	641.5199857077616	592.6419365663108	836.4635148620085	607.0254482218785	617.5264640726806	586.788470691574	588.2228318910722	606.7545405952526	724.9317111055186	669.4881102366633	627.2896042840542	632.3905731646295	526.987526305365	602.0480604090899	643.7320887553018	636.6606136970878	589.2624185899365	529.673997160318	597.458533479472	663.6530389611272	655.7863555900672	620.5602746514219	665.1427872706035	660.62188231689	676.6689149196592	697.9053786140842
658.8122254627508	590.3676088458622	612.9613680837625	785.1487211221902	641.5199857077616	592.6419365663108	836.4635148620085	607.0254482218785	617.5264640726806	586.788470691574	585.2323545542986	606.7545405952526	724.9317111055186	669.4881102366633	627.2896042840542	632.3905731646295	526.987526305365	602.0480604090899	643.7320887553018	636.6606136970878	589.2624185899365	529.673997160318	597.458533479472	658.3818464981732	655.7863555900672	620.3553120718317	662.5773586618977	660.62188231689	676.6689149196592	695.029074997642
658.8122254627508	590.3676088458622	612.9613680837625	785.1487211221902	638.990347625905	592.6419365663108	836.4635148620085	603.6665303861034	615.4982176403593	583.726991819221	583.9317148486334	606.7545405952526	724.2800828246354	669.4881102366633	627.2896042840542	632.3905731646295	526.987526305365	597.7210655503193	643.7320887553018	636.6606136970878	589.2624185899365	528.7248137751526	597.458533479472	658.3818464981732	655.3192582025671	620.2971299285291	662.5773586618977	660.62188231689	676.6689149196592	692.6479590747301
658.8122254627508	589.9708869705283	610.589238866216	781.295247694942	636.098241671122	592.6419365663108	836.4635148620085	602.7077021114746	615.4982176403593	583.726991819221	583.9043172559985	606.7545405952526	723.0952929321716	669.4881102366633	625.7753765102915	632.3905731646295	526.987526305365	597.7210655503193	641.858133084699	636.6606136970878	589.2624185899365	528.1523342629137	597.458533479472	658.3818464981732	655.3192582025671	620.2971299285291	662.5773586618977	660.62188231689	676.6689149196592	691.3606747889787
658.8122254627508	589.9708869705283	603.9852971321327	781.295247694942	636.098241671122	592.6419365663108	836.4635148620085	602.7077021114746	614.0363528502118	583.726991819221	581.4460534288231	606.7545405952526	723.0952929321716	669.4881102366633	625.7753765102915	632.3905731646295	526.987526305365	597.0516008331368	641.858133084699	636.6606136970878	589.2624185899365	526.0503257158159	597.458533479472	658.3818464981732	654.1076913215627	618.9829765093205	662.5773586618977	660.4457287466871	675.7631890504281	691.3606747889787
658.8122254627508	589.9708869705283	603.9852971321327	781.295247694942	636.098241671122	591.7711899627252	836.4635148620085	602.7077021114746	613.9262258580042	583.726991819221	581.4113295476828	606.7545405952526	723.0952929321716	669.4881102366633	625.7753765102915	631.4989657126121	526.2932029743846	597.0516008331368	640.0686511969145	636.2884797452407	587.1796961050658	524.1352706241129	597.458533479472	658.3818464981732	654.1076913215627	618.9829765093205	662.5773586618977	660.4457287466871	675.7631890504281	691.3606747889787
658.8122254627508	589.9708869705283	603.9852971321327	781.295247694942	633.4745289597089	591.7711899627252	834.6621656949497	602.7077021114746	613.9262258580042	582.8773266838309	581.4113295476828	605.7521197739179	723.0952929321716	669.2617323593163	623.2964852955049	631.4989657126121	526.2932029743846	597.0516008331368	640.0686511969145	635.2389427849341	587.1796961050658	524.1352706241129	597.458533479472	658.3818464981732	651.8898614409268	618.9829765093205	662.5773586618977	659.1245933451495	675.3640714386256	691.3606747889787
658.8122254627508	588.5585394841074	603.9852971321327	781.295247694942	633.4745289597089	591.600492237454	834.6621656949497	600.265658169192	613.9262258580042	582.8773266838309	581.4113295476828	605.1567209730335	722.540712225267	667.9150706104535	622.3937010854917	629.7665596659301	526.2932029743846	597.0516008331368	639.3998011622502	635.2389427849341	587.1796961050658	524.0315997453457	597.458533479472	658.3818464981732	651.8073830231175	618.2715740044396	662.5773586618977	659.1245933451495	675.3640714386256	691.3606747889787
658.8122254627508	588.5585394841074	603.9852971321327	781.295247694942	633.4745289597089	589.7881586974322	834.6621656949497	600.265658169192	613.9262258580042	582.8773266838309	581.038179475181	605.1567209730335	722.540712225267	667.9150706104535	622.3937010854917	629.7665596659301	525.1328813175395	596.2488556335409	639.3998011622502	635.2389427849341	586.0188679845533	524.0315997453457	597.458533479472	658.3818464981732	651.11440701541	616.906442970445	662.5773586618977	659.1245933451495	675.3640714386256	691.3606747889787
658.8122254627508	587.5216571213438	603.9852971321327	779.1417923560018	633.4745289597089	589.7881586974322	833.8035481689672	600.265658169192	613.210652494085	579.5605375414654	578.5443447781521	602.8498877729938	722.540712225267	667.9150706104535	618.5413076518021	629.7665596659301	525.1328813175395	596.2488556335409	637.4809116574463	635.2389427849341	586.0188679845533	524.0315997453457	597.458533479472	657.1680142050984	651.11440701541	616.906442970445	662.5773586618977	659.1245933451495	675.3640714386256	691.2911041095466
658.8122254627508	587.5216571213438	603.9852971321327	779.1417923560018	632.8782446807772	589.7881586974322	833.8035481689672	600.265658169192	612.1697295671192	579.5605375414654	578.5443447781521	602.8498877729938	719.8724228766177	667.9150706104535	618.040795551539	629.7665596659301	524.8589558626564	596.2488556335409	637.4809116574463	635.2389427849341	586.0188679845533	524.0315997453457	597.458533479472	657.1680142050984	651.11440701541	615.3586484880248	661.7992296978182	657.6592398912665	674.8348042855389	689.954383168154
655.4374817077255	585.4251697437969	603.9852971321327	779.1417923560018	632.3625965924363	589.7881586974322	833.8035481689672	600.265658169192	610.5940490796753	579.5605375414654	578.5443447781521	602.8498877729938	719.8724228766177	667.9150706104535	617.7858599933671	629.7665596659301	524.8245594877859	595.2208368679388	635.8566461026667	632.7137438211932	585.1686282265168	524.0315997453457	596.3204923645858	657.1680142050984	651.11440701541	615.3586484880248	661.7992296978182	657.6592398912665	673.4427781657089	689.5660342629549
654.5084157071319	585.4251697437969	603.9852971321327	779.1417923560018	630.9720507615216	589.7881586974322	833.8035481689672	600.2610575894951	610.5940490796753	579.2227103521793	578.5443447781521	602.8498877729938	719.8724228766177	667.9150706104535	617.7858599933671	629.7665596659301	521.0238444719444	595.2208368679388	635.1314515219518	632.7137438211932	585.1686282265168	524.0315997453457	596.3204923645858	657.1680142050984	651.11440701541	615.3586484880248	657.7073329650129	656.5272651050851	673.4427781657089	689.5660342629549
652.9853225045122	585.4251697437969	603.9852971321327	779.1417923560018	629.1039454030681	586.2474424200229	833.4040752013914	599.5089502203137	610.5940490796753	579.2227103521793	578.5443447781521	602.6340140242709	719.8724228766177	667.8542986790987	617.7858599933671	629.2419041021599	521.0238444719444	595.2208368679388	635.1314515219518	632.3605276392191	585.1686282265168	524.0315997453457	595.8254467448703	655.6822290536822	651.11440701541	615.3586484880248	657.7073329650129	656.5272651050851	673.4427781657089	689.5660342629549
652.9853225045122	585.4251697437969	603.9852971321327	779.1417923560018	629.1039454030681	586.2474424200229	833.4040752013914	598.3464057827128	607.830206310799	579.2227103521793	578.5443447781521	602.2951271420629	718.9347921703256	665.2163366811492	617.7858599933671	627.1501901462424	521.0238444719444	594.9105837888728	635.1314515219518	631.4142749370008	583.275246640128	524.0315997453457	595.6870005624702	655.4976599009435	651.11440701541	615.2625658630127	656.3879185724888	654.6333614700239	673.4427781657089	684.9225095313068
652.9853225045122	585.4251697437969	603.9852971321327	779.1417923560018	629.1039454030681	586.2474424200229	833.4040752013914	598.3464057827128	607.830206310799	578.7644749854297	578.3563729628269	602.2951271420629	716.6764524454175	665.2163366811492	617.7858599933671	627.1501901462424	521.0238444719444	590.9509103389514	635.1314515219518	630.1514942960231	583.275246640128	524.0315997453457	595.6870005624702	655.4976599009435	648.548423454796	612.279331283421	656.3879185724888	654.6333614700239	673.3589888126651	684.9225095313068
652.9853225045122	585.4251697437969	600.0047461449459	779.1417923560018	629.1039454030681	586.2474424200229	832.4530135699752	598.3464057827128	606.098141837178	578.7644749854297	578.3563729628269	602.2951271420629	716.6764524454175	662.2288966375746	617.7858599933671	627.1501901462424	521.0238444719444	590.9509103389514	634.5956244511912	629.3486588704549	583.275246640128	523.3215139486113	595.6870005624702	655.4976599009435	648.548423454796	612.279331283421	656.3879185724888	654.6333614700239	672.5252908822476	684.9225095313068
648.8185352292631	585.4251697437969	600.0047461449459	777.5569674947772	629.1039454030681	586.2474424200229	832.4530135699752	598.3464057827128	604.1107304083237	578.7644749854297	575.5880984795411	602.1671543009604	716.6764524454175	662.2288966375746	616.7845998604387	627.1501901462424	521.0238444719444	590.9509103389514	633.0018963334273	629.3486588704549	581.9926103057331	523.2576851251464	591.5154623911708	653.0040680317907	648.548423454796	611.0704372181074	654.2331627265187	654.6333614700239	672.5252908822476	683.9276356513735
648.3460206190132	585.4251697437969	600.0047461449459	777.5569674947772	629.1039454030681	586.2474424200229	832.4530135699752	598.3464057827128	604.1107304083237	578.7644749854297	575.5880984795411	602.1671543009604	716.6764524454175	661.7857959090493	616.7845998604387	627.1501901462424	521.0238444719444	590.9509103389514	633.0018963334273	629.3486588704549	581.9926103057331	523.2576851251464	589.4460668609134	653.0040680317907	648.548423454796	611.0704372181074	654.140047818898	653.2231001546007	672.5252908822476	683.9276356513735
646.7081912116788	585.4251697437969	600.0047461449459	777.5569674947772	629.1039454030681	586.2474424200229	832.4530135699752	598.3464057827128	602.3697630304405	578.7644749854297	575.5880984795411	602.1671543009604	713.9480049812114	661.7857959090493	616.4505179774153	626.5824883165343	521.0238444719444	590.9509103389514	629.8054978169598	629.3486588704549	581.014189130749	523.2576851251464	589.4460668609134	653.0040680317907	647.8533089045636	610.9663048145735	652.1920100888219	653.2231001546007	671.015724741337	683.9276356513735
646.7081912116788	583.9812322508391	600.0047461449459	777.5569674947772	629.1039454030681	586.2474424200229	830.085489789223	598.3464057827128	601.5091167055936	578.7644749854297	575.5880984795411	602.1671543009604	713.9480049812114	661.7857959090493	616.4505179774153	626.5824883165343	519.7386986503407	590.9509103389514	629.8054978169598	629.3486588704549	581.014189130749	523.2576851251464	589.4460668609134	653.0040680317907	647.8533089045636	610.9663048145735	651.1201147259815	653.2231001546007	669.2177517357447	683.9276356513735
646.7081912116788	583.9812322508391	600.0047461449459	777.5569674947772	628.2549840366256	586.2474424200229	829.7300045215928	598.3464057827128	601.5091167055936	577.3721184596367	575.5880984795411	602.1671543009604	713.9480049812114	661.7857959090493	614.2331047689147	626.5824883165343	519.4943885783315	590.9509103389514	629.8054978169598	629.3486588704549	579.4798815021943	523.2576851251464	589.4460668609134	653.0040680317907	647.8533089045636	608.1961226418642	651.1201147259815	650.3457173728243	669.2177517357447	683.9276356513735
646.7081912116788	583.5544508091626	600.0047461449459	777.5569674947772	628.2549840366256	586.2474424200229	829.355282340395	597.6274182651994	601.5091167055936	577.3721184596367	575.5880984795411	602.1671543009604	713.5148216496157	661.7857959090493	614.2331047689147	626.5824883165343	517.8320354993793	590.9509103389514	629.8054978169598	629.3486588704549	579.4798815021943	519.4540029255606	589.0137542445641	651.1750471750482	647.8533089045636	608.1961226418642	651.0554799216037	650.3457173728243	668.8956020484795	682.671838413675
644.36675266882	583.5544508091626	598.5761261424307	777.5569674947772	628.2549840366256	586.2474424200229	829.355282340395	597.6274182651994	601.5091167055936	576.4447628102865	575.5880984795411	602.1671543009604	713.5148216496157	660.0843547136242	614.2331047689147	626.5824883165343	517.8320354993793	590.9509103389514	629.3769083663966	628.8435134336609	578.9252821969573	519.4540029255606	587.541570880361	651.1750471750482	647.8533089045636	608.1961226418642	651.0554799216037	650.3457173728243	668.8956020484795	682.671838413675
644.36675266882	583.5544508091626	598.5761261424307	777.300170758944	626.9295261465026	586.2474424200229	829.1299006849824	597.6274182651994	601.1988885124312	575.4154666269844	575.5880984795411	600.4465639697818	713.5148216496157	659.2360603355321	614.2331047689147	626.5824883165343	517.8320354993793	590.9509103389514	629.3769083663966	628.8435134336609	578.9252821969573	519.4540029255606	587.541570880361	651.1750471750482	647.8533089045636	607.0857122910697	651.0554799216037	650.3457173728243	667.7056064839223	682.468034715339
643.6705249415396	582.7834138971225	598.5761261424307	777.300170758944	626.9295261465026	585.0716840609018	827.1092556568875	596.8114617395693	601.0809274511114	575.4154666269844	575.5610055001432	598.9013082141911	713.5148216496157	658.2958425532543	614.2331047689147	626.5824883165343	514.6720554141141	590.9509103389514	629.3769083663966	628.5873241734818	578.5936936340191	519.4540029255606	586.9212896080883	651.1750471750482	646.9889766866796	606.9902806392031	651.0554799216037	650.3457173728243	666.3118402770765	682.468034715339
642.9614686594047	582.7834138971225	598.5761261424307	777.300170758944	626.9295261465026	584.8735811299874	827.1092556568875	596.3993070234259	600.1789271291419	575.4154666269844	575.5610055001432	598.9013082141911	713.5148216496157	658.2087377507729	612.2690394686367	626.5824883165343	514.6720554141141	590.1490222560329	629.3769083663966	628.5873241734818	578.5936936340191	518.8987984812691	586.9212896080883	651.1750471750482	646.3284513253656	606.9902806392031	651.0554799216037	648.1043038415412	665.9531515667289	682.468034715339
642.6320542835279	581.8902521973632	598.5761261424307	777.300170758944	626.9295261465026	584.8735811299874	825.7089094447597	595.3416087650534	598.7502271464389	574.4255243213821	575.5610055001432	598.9013082141911	713.5148216496157	658.2087377507729	612.2690394686367	626.1517050054742	513.38276750887	588.9741557891158	629.3769083663966	628.3249904531382	578.5936936340191	518.8987984812691	585.8044230995635	651.1750471750482	645.7628840601142	606.9902806392031	649.6874045689001	648.1043038415412	665.7062197479996	682.3024581527652
642.6320542835279	580.5438797037117	598.5761261424307	776.9195302123749	626.9295261465026	584.3667180845603	825.1700671630485	595.3416087650534	598.7502271464389	574.0633076944347	575.5610055001432	598.9013082141911	712.5700662023733	658.2087377507729	612.2690394686367	626.1517050054742	513.38276750887	588.724659659959	629.3769083663966	627.6515316865638	577.9328397213602	517.8741274505918	585.8044230995635	651.1750471750482	645.0661052581246	606.162081489945	649.6874045689001	648.0887678777814	665.3107664223196	681.467781930939
641.5163938053067	580.1887799960234	598.5761261424307	776.9195302123749	625.5698032096595	584.3667180845603	825.1700671630485	595.3416087650534	598.7502271464389	574.0633076944347	575.5610055001432	598.9013082141911	710.4609897002833	658.2087377507729	612.2690394686367	625.4359013007353	513.38276750887	588.724659659959	629.3769083663966	626.168506455263	577.5816842320212	517.8741274505918	585.1110221447451	650.5226582113871	644.7625623477726	606.162081489945	649.6874045689001	646.8795626066967	665.3107664223196	681.467781930939
641.5163938053067	580.1887799960234	598.5761261424307	775.9776662572793	625.5698032096595	584.0947760674369	824.4852447954771	594.3285837912568	598.7502271464389	574.0633076944347	575.5610055001432	598.9013082141911	710.4295607622564	658.2087377507729	612.2690394686367	624.7806047263197	513.38276750887	588.724659659959	629.198961508309	626.168506455263	576.9072450748671	515.9823156713264	585.1110221447451	650.5226582113871	644.7625623477726	606.162081489945	649.6874045689001	646.6859772681411	665.3107664223196	680.421499459825
640.9164598233037	580.1887799960234	598.2571199846547	774.422198255038	625.5698032096595	584.0947760674369	824.4852447954771	594.3285837912568	598.6092520940915	574.0633076944347	575.5610055001432	598.9013082141911	710.4295607622564	658.2087377507729	612.2690394686367	623.218210399398	513.38276750887	588.724659659959	629.198961508309	626.168506455263	576.9072450748671	515.9823156713264	584.8995739114798	650.5226582113871	644.7625623477726	606.162081489945	649.6874045689001	646.1999961539134	665.3107664223196	679.6457494527203
640.9164598233037	580.1887799960234	598.2571199846547	774.2837954744609	625.5698032096595	584.0947760674369	824.4852447954771	594.3285837912568	598.1792647154497	574.0633076944347	575.5610055001432	598.1786728607423	710.4295607622564	658.2087377507729	612.2690394686367	623.218210399398	513.38276750887	587.594249464619	629.198961508309	625.300817146319	575.6022043074478	515.7251259062701	584.3939332244404	650.5226582113871	643.9678239963658	606.162081489945	649.6874045689001	646.1999961539134	665.3107664223196	679.6457494527203
640.8019453307509	580.1422252230914	598.2571199846547	774.2837954744609	625.0840175812396	584.0947760674369	824.4852447954771	593.9403985398278	597.5244360875879	574.0633076944347	575.5610055001432	597.5116629300297	709.9750552984631	655.4293105590862	612.2690394686367	623.218210399398	511.8943969119781	585.6180162633349	629.198961508309	625.300817146319	575.6022043074478	515.4551150444088	584.3939332244404	650.1177588176571	643.9678239963658	606.162081489945	649.6874045689001	646.1999961539134	665.3107664223196	679.5800595431073
639.1867633631143	580.1422252230914	597.5299315787126	773.72001707026	624.848726804775	584.0947760674369	824.4852447954771	593.7941921431857	597.5244360875879	573.6976984822707	575.5610055001432	597.4980638889206	709.7810915028927	655.4293105590862	612.2690394686367	623.218210399398	511.8943969119781	585.6180162633349	628.9647572869328	625.300817146319	575.6022043074478	515.4551150444088	584.3939332244404	650.1177588176571	643.5217821275618	605.800606721183	649.6874045689001	646.1999961539134	665.3107664223196	678.5226007178125
639.1867633631143	580.1422252230914	597.5299315787126	773.72001707026	624.848726804775	584.0947760674369	824.3594529303227	593.2222225892336	597.1181272452986	573.6976984822707	575.3660689409292	597.4980638889206	708.9944456788728	655.4293105590862	612.2690394686367	623.218210399398	511.8943969119781	585.6180162633349	626.489702244144	624.0531008106716	575.6008045525906	515.4551150444088	583.9241861514589	650.1177588176571	643.4246517268691	604.6063315198901	649.6874045689001	646.1999961539134	665.3107664223196	678.5226007178125
638.7807742047598	579.741805720085	597.5299315787126	772.843691518096	624.2682057456936	584.0947760674369	824.3594529303227	592.7429571926879	597.1181272452986	573.6976984822707	575.3660689409292	597.4980638889206	708.9944456788728	655.2717716468062	612.2690394686367	623.218210399398	511.8943969119781	585.6180162633349	626.3313569682405	623.9794192087197	575.5293993434861	515.4551150444088	582.6232256952159	650.1177588176571	643.1968091552408	604.444429940923	649.6874045689001	646.1999961539134	662.9729600428	677.4690346622651
638.7807742047598	578.6737371078444	597.5299315787126	772.843691518096	623.8396267399787	583.8004219829661	823.1144605405075	592.7060028828841	596.7051181450204	573.6976984822707	575.3660689409292	597.4980638889206	708.9944456788728	655.2717716468062	612.2690394686367	622.4959967592066	511.77649316774114	585.6180162633349	626.1798280815653	623.9588685416991	575.5293993434861	515.4551150444088	582.554011680536	649.8682451294169	642.5397620764982	604.444429940923	649.6874045689001	646.1999961539134	661.5975569456516	676.7998969984906
638.7807742047598	577.8945757108887	597.0812267325662	771.2284843555958	623.8396267399787	583.8004219829661	823.1144605405075	592.7060028828841	595.9076104506235	573.6976984822707	574.7363847800767	596.6453819999582	708.9944456788728	655.2717716468062	612.2690394686367	621.8851025802696	511.77649316774114	585.3080653697816	626.1798280815653	623.9588685416991	575.5293993434861	515.4551150444088	582.2352433809145	649.3894913413596	642.5397620764982	604.444429940923	649.6874045689001	646.1999961539134	661.5975569456516	676.7998969984906
638.7807742047598	577.8945757108887	597.0812267325662	771.2284843555958	623.5820719067481	583.2655045919797	823.1144605405075	592.2454812001911	595.9076104506235	573.6976984822707	574.4805336588686	596.6453819999582	708.7304356277764	655.2717716468062	611.9640956294586	621.8851025802696	511.77649316774114	585.3080653697816	626.1798280815653	623.9588685416991	574.7515793022794	515.4551150444088	582.2352433809145	648.8893199363083	642.5397620764982	604.444429940923	649.6874045689001	646.1999961539134	661.5975569456516	676.7998969984906
638.1241511882308	577.5288373837544	597.0812267325662	770.5574710384371	623.5820719067481	583.2435338640632	822.9688145261491	592.051040877784	595.7133636598757	573.6976984822707	574.4805336588686	596.202182705859	708.7304356277764	655.2717716468062	611.9640956294586	621.8851025802696	511.77649316774114	584.5700267882291	625.4074919409584	623.9588685416991	574.7515793022794	513.2146274848407	582.141207376577	648.8893199363083	642.5397620764982	604.444429940923	648.784271792891	646.1999961539134	661.5975569456516	676.7998969984906
638.1241511882308	577.5288373837544	596.1587041432593	770.1605919271979	621.8835900239857	583.0639996517498	822.9688145261491	592.051040877784	595.1196351687306	573.6976984822707	574.4805336588686	595.5203405200332	708.5753332637632	655.2717716468062	609.6054029875884	621.8851025802696	511.77649316774114	584.5700267882291	625.4074919409584	623.9588685416991	574.7515793022794	513.2146274848407	581.7772726299619	648.733624229755	642.5397620764982	604.444429940923	648.784271792891	646.1999961539134	661.5975569456516	676.4656057192807
638.1241511882308	576.7554217668668	596.1587041432593	769.8539464943767	621.7457174193868	580.8741865292641	822.1086485492011	592.051040877784	595.1196351687306	573.6976984822707	574.2580418057538	595.0049500033579	708.5753332637632	655.2717716468062	609.6054029875884	621.8851025802696	511.77649316774114	584.2620325830237	625.4074919409584	623.9588685416991	574.64032833081	513.2146274848407	581.579471394054	648.1838274232613	642.4782039403403	604.444429940923	648.784271792891	645.4840247516113	661.5975569456516	676.3165225032185
638.1241511882308	576.7513391716792	596.1587041432593	769.8539464943767	621.7457174193868	580.8741865292641	822.1086485492011	590.459390863758	595.1196351687306	573.6976984822707	574.2580418057538	592.8958500309335	708.5753332637632	655.2717716468062	609.6054029875884	621.0261769714414	511.77649316774114	584.2620325830237	625.4074919409584	622.305476798752	573.7881925658256	513.2146274848407	581.579471394054	647.913117558213	642.4782039403403	604.444429940923	648.784271792891	645.4840247516113	661.3348673146606	676.3165225032185
637.725894920412	576.7513391716792	596.1587041432593	769.8539464943767	621.7457174193868	580.8741865292641	822.0980802341699	589.984230212583	595.1196351687306	573.6976984822707	574.2580418057538	592.8958500309335	708.5753332637632	655.2717716468062	609.2055072911585	620.3512470988107	511.77649316774114	584.0646303941841	625.3149544305911	622.305476798752	573.7881925658256	513.2146274848407	581.579471394054	647.6491712391683	642.4782039403403	604.444429940923	648.3598977266695	645.4840247516113	661.3348673146606	675.9526577283425
637.725894920412	576.7513391716792	596.1587041432593	769.8539464943767	621.7457174193868	580.2460477904431	821.5524000542035	589.984230212583	594.9049743408406	573.6976984822707	574.016522851384	592.8958500309335	708.5753332637632	655.0993213194446	609.2055072911585	619.9479051298025	511.77649316774114	584.0646303941841	625.3149544305911	622.305476798752	573.6126850703652	513.2146274848407	581.579471394054	645.8258457353129	642.017828006796	604.444429940923	648.3598977266695	645.4840247516113	661.3348673146606	675.9457761486376
637.725894920412	576.7513391716792	595.4957317576229	769.8539464943767	621.5970563731922	579.8489803183077	820.689784512397	588.4323822101525	594.9049743408406	573.6976984822707	574.016522851384	592.8958500309335	707.3084269206506	654.8005083312239	609.2055072911585	619.9479051298025	511.77649316774114	584.0646303941841	625.3149544305911	622.305476798752	573.6126850703652	513.2146274848407	581.264609634313	645.8258457353129	642.017828006796	603.8851644405006	648.3598977266695	644.8340434404206	660.5490990591178	675.9457761486376
637.0163510719474	576.3136360090322	595.3527649903094	769.8539464943767	621.3503899146831	579.8489803183077	820.689784512397	588.4323822101525	594.5243047250369	573.6976984822707	573.757559842337	592.8958500309335	707.3084269206506	654.457104731688	609.2055072911585	619.9479051298025	511.77649316774114	584.0646303941841	625.3149544305911	622.2908185850578	573.6126850703652	513.2146274848407	580.6066355475753	645.8258457353129	641.9656103552218	603.8172066812709	647.7462085784873	644.8340434404206	660.5490990591178	675.9457761486376
636.5121614214661	576.3136360090322	594.8565064123372	769.8539464943767	621.2662898193585	579.8489803183077	820.689784512397	588.4323822101525	594.5243047250369	573.3982750112211	573.757559842337	592.7730511332462	706.9856013943372	654.457104731688	609.2055072911585	619.9479051298025	511.77649316774114	584.0646303941841	625.0797870427529	622.0595664575415	573.6126850703652	513.2146274848407	580.6066355475753	645.8258457353129	640.8743677796325	603.7171880672777	647.7293680683568	644.8340434404206	660.5490990591178	675.9457761486376
636.5121614214661	575.6538107617805	594.8565064123372	769.8539464943767	620.9823466784185	579.551688972956	820.689784512397	588.4323822101525	594.5042985189722	572.7770384876832	573.3677292199322	591.9424030475498	706.9856013943372	654.457104731688	609.0946283987287	619.8395785010832	510.40385565630794	584.0646303941841	625.0797870427529	622.0595664575415	573.3779035831149	513.2146274848407	580.6066355475753	645.8258457353129	640.1474977635773	603.7049457326449	647.4740827582368	644.5541846936108	660.5490990591178	675.9457761486376
636.5121614214661	575.6538107617805	594.8565064123372	769.7050055708252	620.9254539266819	579.551688972956	820.3665500955644	588.3794444890461	594.3860960777911	572.7259798805633	572.5472157967106	591.9424030475498	706.9856013943372	653.8044255985111	608.7240200794355	619.59172165767	510.40385565630794	584.0646303941841	625.0797870427529	622.0595664575415	573.3779035831149	513.2146274848407	580.6066355475753	644.9820241651258	639.9664221750147	603.7049457326449	647.0210014928164	644.5541846936108	660.5490990591178	675.4352450200188
636.4249582441994	575.6538107617805	594.8565064123372	769.6524839411509	620.9254539266819	578.5870396706948	820.0934878484211	588.3794444890461	594.3860960777911	572.43091294909	572.230843010884	591.7756636678037	706.9856013943372	653.412327758171	608.376106002837	619.279084061701	510.40385565630794	584.0646303941841	624.8021954056601	621.904915539669	573.3779035831149	513.2146274848407	580.6066355475753	644.9820241651258	639.9664221750147	603.4876684719441	647.0210014928164	644.5541846936108	660.2553145194029	675.1529879699159
636.3128857766653	575.6538107617805	594.8565064123372	769.6524839411509	619.9890909901443	578.5870396706948	820.0934878484211	588.1925563758817	593.7896284251019	572.43091294909	571.9969158459015	591.7724014462686	706.9856013943372	653.1227890116958	608.359649808245	619.095094315115	510.40385565630794	583.6640501728577	624.8021954056601	621.5342455239906	573.3009137359571	513.2146274848407	580.6066355475753	644.9820241651258	639.8441542977339	603.379763032788	647.0210014928164	644.4226934911479	660.0386361955934	675.001293984664
635.6995725276763	575.6538107617805	594.8565064123372	768.7227992278381	619.675429287904	578.5870396706948	820.0934878484211	588.1925563758817	592.9160785428069	571.7774187733656	571.8773459274846	591.4243280718001	706.9856013943372	653.1227890116958	608.359649808245	619.0846970131254	510.40385565630794	583.6640501728577	624.8021954056601	621.5342455239906	572.8638557144988	513.2146274848407	580.6066355475753	644.9820241651258	639.8441542977339	603.2621643042961	646.9963744068448	644.4226934911479	660.0386361955934	674.9334754325771
635.6995725276763	575.6538107617805	594.8565064123372	768.7227992278381	619.5291270851308	578.5560185141646	820.0934878484211	588.1925563758817	592.2249088805855	571.6412351908513	571.7531637783915	591.4243280718001	706.5524636199858	652.8452459516411	608.359649808245	619.0846970131254	510.40385565630794	582.4166956610894	624.3781277892075	621.5342455239906	572.7666531953121	512.8190792469475	580.6066355475753	644.9820241651258	639.6949882359493	603.2621643042961	645.854322700481	644.4226934911479	660.0386361955934	674.9334754325771
635.6995725276763	575.6538107617805	594.6630285016147	768.4390690777602	619.5076427675492	578.4449336817564	819.7094420503545	587.4040765496634	592.0468142592013	571.2202762722948	571.5992921894184	591.1754206358899	706.5524636199858	652.8452459516411	608.359649808245	619.0846970131254	510.40385565630794	582.4166956610894	624.3781277892075	620.9794229196918	572.7666531953121	512.8190792469475	580.6066355475753	644.9820241651258	639.6949882359493	602.4491816015793	645.854322700481	644.3552177317038	660.0386361955934	674.8834886195386
635.5741926094262	575.6538107617805	594.3819118251733	768.4390690777602	619.5076427675492	578.4449336817564	819.3745839587796	587.3844324954147	592.0468142592013	570.4148161544884	571.2755564502766	591.1754206358899	706.2489396769009	652.5250460178013	608.1580053828231	619.0846970131254	510.1598371712633	582.2424845240319	624.1820069422897	620.7989424890146	572.6617158666991	512.8190792469475	580.6066355475753	644.9820241651258	639.014444360239	602.4491816015793	645.854322700481	644.3552177317038	659.9857704741428	674.3838368502468
635.2681598493743	575.4797918419049	594.3819118251733	767.9093097622037	619.5076427675492	578.4449336817564	819.3574909067902	587.3673696376312	592.0468142592013	570.4148161544884	571.1803435894235	591.1754206358899	706.2489396769009	652.5250460178013	608.0705766226617	619.0846970131254	510.1598371712633	582.029347736574	624.1820069422897	620.5243709438479	572.0721249628816	512.2888294638044	580.4855149393342	644.7893850168919	639.014444360239	602.4018466094633	645.854322700481	644.3552177317038	659.9857704741428	674.3838368502468
635.2681598493743	575.4797918419049	594.3819118251733	767.8025642523785	619.5076427675492	578.3243642300894	818.9793432199522	587.0743518178047	592.0468142592013	570.4148161544884	571.1803435894235	591.1754206358899	706.2489396769009	652.5250460178013	608.0341809896506	618.4582388433906	510.1598371712633	581.8847843902238	624.1820069422897	620.5036531085105	571.9378471045362	512.1539031195518	580.2387051247224	644.7893850168919	639.014444360239	601.9612964194325	645.6527806416451	644.3552177317038	659.9350501153108	674.3838368502468
635.2681598493743	575.2575215342508	594.3213943040691	767.8025642523785	618.9685427572372	578.3243642300894	818.9793432199522	586.897489818366	592.0468142592013	570.3793670989888	570.8266591045856	591.1754206358899	706.1070446754527	652.4979606478689	607.9971303640716	618.4582388433906	510.1598371712633	581.8847843902238	624.1820069422897	620.5036531085105	571.624621912527	511.5777655168289	579.7902101056519	644.4299493102158	638.997294806526	601.9612964194325	645.6343890384076	643.8722519566066	659.9350501153108	674.2141885377761
635.2681598493743	575.1436490300622	594.0828353398505	767.5005786599183	618.7289909913239	578.3243642300894	818.9793432199522	586.897489818366	591.9434887004779	570.3793670989888	569.9389280527112	591.1754206358899	705.6294963613764	652.4972373186993	607.9954165822414	618.090552764946	510.1598371712633	581.8847843902238	624.1820069422897	620.5036531085105	571.5238457346964	511.5777655168289	579.4589913554188	644.4299493102158	638.7709655866089	601.8074666856403	645.6343890384076	643.8722519566066	659.9350501153108	673.7358769865097
635.2681598493743	575.1436490300622	593.8621596569849	767.4689125855996	618.7289909913239	578.3243642300894	818.9793432199522	586.897489818366	591.7016006264446	570.1202359250715	569.8053700545576	591.1754206358899	705.6294963613764	652.4972373186993	607.9749280304791	618.0513872622571	510.1598371712633	581.8847843902238	624.1411255942396	620.3574213545423	571.2638751057996	511.5777655168289	579.4589913554188	644.0876392456114	638.6379129792506	601.8074666856403	645.6343890384076	643.8722519566066	659.7532119993346	673.3399929449531
635.2681598493743	574.8600188209111	593.5838725197024	767.4689125855996	618.4764249634551	578.292513399142	818.979224353162	586.8040092580075	591.3260113475582	570.1202359250715	569.8053700545576	591.1754206358899	705.2744058913537	652.4972373186993	607.9749280304791	618.0513872622571	510.1598371712633	581.8847843902238	624.1150667365578	620.3574213545423	571.0644071149353	511.2892288931495	579.4589913554188	643.4487341822577	638.6379129792506	601.8074666856403	645.6292708548622	643.8722519566066	659.7532119993346	673.3399929449531
635.2681598493743	574.8331055249903	593.2729513306697	767.4689125855996	618.4764249634551	578.0207257899735	818.979224353162	586.6128557931775	591.3260113475582	569.7023345463585	569.5809629073996	590.8425284293255	705.119696431683	652.2403909348942	607.3114627348489	617.6604584146306	510.1598371712633	581.8847843902238	623.9643127304641	619.927427321194	571.0644071149353	510.93181230619166	578.9885782748856	643.4487341822577	638.6379129792506	601.5372937352714	645.2424480866033	643.8722519566066	659.5745421010547	673.3399929449531
635.2681598493743	574.8331055249903	593.2729513306697	767.4689125855996	618.4061670819248	577.8291450881536	818.9197837163406	586.6128557931775	591.3260113475582	569.7023345463585	569.5616581619756	590.8425284293255	704.692085635012	652.2403909348942	607.2847558686831	617.5088717197709	510.1598371712633	581.8521149520363	623.5815939628983	619.6815201307268	571.0529006830054	510.93181230619166	578.9062506940046	643.4487341822577	638.3075213426818	601.5372937352714	645.1541651096301	643.8722519566066	659.5745421010547	673.2050231344786
635.2259137996762	574.8331055249903	593.2729513306697	767.4449819482093	618.39634754855	577.8291450881536	818.4825963268413	586.6128557931775	591.3260113475582	569.7023345463585	569.1083043569573	590.8425284293255	704.692085635012	652.0451033340554	607.2847558686831	617.3508504386119	510.1598371712633	581.8521149520363	623.5815939628983	619.6815201307268	570.5630589782638	510.93181230619166	578.7665872115144	643.4487341822577	638.3075213426818	601.4917877727444	645.1541651096301	643.3667695325684	659.5745421010547	672.9158191279254
635.1838975661228	574.6222057950399	593.2729513306697	767.4449819482093	618.39634754855	577.7735924907879	818.1781224259333	586.6128557931775	591.1642118089144	569.7023345463585	569.0490700049544	590.8425284293255	704.692085635012	651.9552150644439	607.2847558686831	617.2705776215978	509.9534226833388	581.6509243806881	623.5317615146109	619.6815201307268	570.5134708244733	510.93181230619166	578.212180748205	643.4487341822577	638.0590171200702	601.3119784149156	645.1541651096301	643.3667695325684	659.3281744994765	672.9158191279254
634.8648277154948	574.6168020999717	593.2729513306697	767.2315168878974	618.1553574740425	577.1383993791001	817.8081019722177	586.6128557931775	591.1642118089144	569.6533719996372	569.0490700049544	590.8425284293255	704.692085635012	651.9552150644439	607.1410321146607	617.2705776215978	509.9534226833388	581.5982326843211	623.5317615146109	619.6815201307268	569.9812427871748	510.85958204909696	578.212180748205	643.4487341822577	637.8576208808148	601.3119784149156	645.1541651096301	643.3303230326708	659.3281744994765	672.73242089527
634.8648277154948	574.6168020999717	593.2729513306697	767.2315168878974	618.1553574740425	577.1383993791001	817.7747806017494	586.6128557931775	591.1642118089144	569.48846779648	569.0490700049544	590.8425284293255	704.6000415696114	651.9552150644439	606.9590607641261	617.2705776215978	509.9534226833388	581.5982326843211	623.2767775119776	619.6815201307268	569.9812427871748	510.85958204909696	578.212180748205	643.3836457167788	637.8576208808148	601.3119784149156	645.1541651096301	643.2154123206136	659.1615005015207	672.5867217665791
634.8648277154948	574.6168020999717	593.2093066841987	767.2315168878974	617.9895136829781	577.1383993791001	817.7747806017494	586.4441134722163	591.1642118089144	569.4836812501817	568.5435548244709	590.8425284293255	704.5150092320742	651.5787480012382	606.8840877719892	617.2705776215978	509.9534226833388	581.5982326843211	623.2767775119776	619.5497634797246	569.9812427871748	510.85958204909696	578.212180748205	643.3836457167788	637.7920989220361	601.2574204840648	645.1541651096301	643.2154123206136	659.1615005015207	672.5867217665791
634.8648277154948	574.4566269406105	593.2093066841987	767.2315168878974	617.9895136829781	577.095925952103	817.7747806017494	586.4441134722163	591.1642118089144	569.3915717457464	568.2821963565109	590.7692903960375	704.5150092320742	651.5787480012382	606.8840877719892	617.2705776215978	509.79352500280265	581.5324856889695	623.2270171883014	619.4501980119156	569.9812427871748	510.85958204909696	578.212180748205	643.1951438039802	637.7875307114391	601.2574204840648	645.0999886135103	643.2154123206136	659.1615005015207	672.5867217665791
634.7109219230247	574.2726070783867	593.2093066841987	767.2315168878974	617.7441938436905	577.095925952103	817.7747806017494	586.3841333549777	591.0903667980031	569.3000011761437	568.2821963565109	590.4852626417647	704.5150092320742	651.1938529962589	606.8658528428064	617.2319918961396	509.79352500280265	581.272305426054	623.180534788861	619.2138128905741	569.9812427871748	510.6259016760093	578.212180748205	643.1900466526813	637.7875307114391	600.8114661449583	645.0999886135103	643.0333717565509	658.7849128995814	672.4551715771528
634.6232041038058	574.2726070783867	592.973707766334	767.2315168878974	617.7441938436905	577.0028100784293	817.5896989581383	586.2559239630223	591.0903667980031	569.3000011761437	568.2681685870618	590.4606137132419	704.3962872903131	651.180065284055	606.8658528428064	616.7011645885257	509.58699724777335	581.272305426054	623.180534788861	619.0152629713959	569.7930733167891	510.6259016760093	578.212180748205	642.982346993616	637.460348908555	600.8114661449583	645.0999886135103	643.0169708487689	658.7576426495029	672.4071229013964
634.3803882388471	574.2726070783867	592.8203408822283	767.2315168878974	617.7441938436905	576.8455444596258	817.5896989581383	586.1997330755758	590.9775808764059	569.192201850506	568.2681685870618	590.3333087479454	704.3962872903131	651.180065284055	606.8658528428064	616.5646226091023	509.35113893985294	581.272305426054	623.1499467904872	618.8452492958431	569.7930733167891	510.6259016760093	578.212180748205	642.982346993616	637.1283175587702	600.7458566686969	644.9541064449726	643.0169708487689	658.6816070364196	672.4071229013964
634.3803882388471	574.10331112822	592.8203408822283	767.2194547767604	617.7441938436905	576.8455444596258	817.5896989581383	586.1049336434052	590.8937144508003	568.9716526662995	568.2222873042078	590.2757444794794	704.2937753706884	650.8930347987529	606.8658528428064	616.5646226091023	509.222817995201	580.9049165273211	623.1001878554406	618.7416867441623	569.7930733167891	510.2903759161552	578.2115058356491	642.982346993616	637.1189274912018	600.7458566686969	644.9541064449726	642.8834240143976	658.6258866021324	672.4071229013964
634.3803882388471	574.10331112822	592.8203408822283	767.1196020879615	617.7441938436905	576.8455444596258	817.5896989581383	585.985286383635	590.8052465359267	568.9716526662995	568.2168740954105	590.2757444794794	704.153244469315	650.5853132255515	606.779457666926	616.5646226091023	509.0709099455993	580.9040047611529	623.0665704693712	618.6268918051226	569.7930733167891	510.1942792871781	578.2072755617696	642.982346993616	637.1189274912018	600.7458566686969	644.9541064449726	642.7855544554454	658.5902748970708	672.4071229013964
634.3766045367408	574.009443094699	592.8203408822283	767.1196020879615	617.7441938436905	576.7973200115289	817.5641415116639	585.9158491440727	590.8052465359267	568.9716526662995	568.2120762648276	590.2757444794794	704.133307914756	650.5810677124887	606.5981487431443	616.5646226091023	509.0709099455993	580.9040047611529	622.680210895689	618.6266089063706	569.7930733167891	510.1384885979705	578.1284571786573	642.852132019799	637.0749573533012	600.637978968479	644.8323739334098	642.7119613608279	658.5535246190982	672.3881626329614
634.3766045367408	573.8604483377343	592.8166928437872	767.0447133980168	617.7441938436905	576.7672393591442	817.5641415116639	585.8576890784195	590.8052465359267	568.8432508871213	568.2120762648276	590.2369902734795	704.1297196601756	650.5471731762434	606.5981487431443	616.36322151105	509.0134371420601	580.9040047611529	622.680210895689	618.6266089063706	569.667602435899	510.1208186174884	578.1098392049421	642.852132019799	636.9326906015763	600.637978968479	644.6174285680019	642.7119613608279	658.5535246190982	672.3881626329614
634.3766045367408	573.6104317090563	592.8166928437872	766.9635085100052	617.6838689005642	576.6969807724569	817.5641415116639	585.8324654265759	590.8052465359267	568.7797975495876	568.164571019187	589.9026781216563	704.1297196601756	650.4645679413482	606.5981487431443	616.2922310366691	509.0134371420601	580.9040047611529	622.6774791877621	618.6266089063706	569.667602435899	510.1208186174884	577.9192471998883	642.7513124000174	636.7572965640207	600.4949972754991	644.5044522863809	642.5577367133063	658.4801481054777	672.3101617146415
634.294563195747	573.6104317090563	592.693713731533	766.9433170849928	617.6161728837662	576.5690377790257	817.4809495549437	585.8324654265759	590.7394773911244	568.7097999913697	568.0642558835427	589.8866268384191	704.1297196601756	650.4645679413482	606.5981487431443	616.2922310366691	509.0134371420601	580.9040047611529	622.6330628649755	618.4468837653577	569.6586574595989	510.1208186174884	577.9032493256723	642.5966974350147	636.7572965640207	600.4128478730283	644.477988324663	642.4943081954128	658.4501189818965	672.2616739165007
634.294563195747	573.5943325767425	592.693713731533	766.8830347747363	617.4417189392847	576.5690377790257	817.4809495549437	585.8201653979875	590.7394773911244	568.7097999913697	567.9689420375906	589.8866268384191	704.1297196601756	650.4645679413482	606.493829778409	616.2922310366691	509.0134371420601	580.8837718613297	622.6330628649755	618.4468837653577	569.5940537647898	510.11498610837543	577.8376761321151	642.522077553765	636.7572965640207	600.4128478730283	644.3999204286582	642.4094092237594	658.4168581389802	672.175962430536
634.294563195747	573.4920759820105	592.6110033272497	766.7286352924604	617.439654685867	576.4747607990623	817.4276601219465	585.8201653979875	590.7394773911244	568.7097999913697	567.8631186447086	589.8866268384191	704.1297196601756	650.373812302059	606.493829778409	616.2922310366691	508.9964948275388	580.7715097366859	622.6128341166113	618.3816678313267	569.5939810349969	510.048262424929	577.8376761321151	642.4754760269495	636.7572965640207	600.4128478730283	644.3383292546439	642.4094092237594	658.305316909064	672.175962430536
634.294563195747	573.4920759820105	592.570353496055	766.7286352924604	617.439654685867	576.4514233489173	817.4060236491705	585.6985272469897	590.6808217926517	568.702366179087	567.8224655777689	589.7556679559199	704.0429280878968	650.344836369405	606.493829778409	616.2922310366691	508.9895298931755	580.6636539895071	622.6128341166113	618.3816678313267	569.5210108391428	509.98458080614495	577.8376761321151	642.3776732209294	636.7436211973251	600.4128478730283	644.2960636889509	642.349479039343	658.2961122883564	672.0861215218895
634.294563195747	573.4805563009598	592.570353496055	766.6332703945648	617.439654685867	576.4514233489173	817.3619469242865	585.6985272469897	590.6760570881453	568.6492994964963	567.8224655777689	589.6635239267544	703.9933875924803	650.344836369405	606.493829778409	616.2922310366691	508.9895298931755	580.5585443473635	622.5854183543302	618.3816678313267	569.5210108391428	509.98458080614495	577.7087776049007	642.3776732209294	636.7103163984917	600.3465330935588	644.2960636889509	642.2741945232101	658.2221300919127	672.0861215218895
634.294563195747	573.4805563009598	592.4741837919754	766.6251637617506	617.4148451043991	576.4422848141421	817.3087711099085	585.6985272469897	590.593088921495	568.6256427529597	567.7675936155495	589.5396357835575	703.9933875924803	650.344836369405	606.4670407726971	616.2922310366691	508.9895298931755	580.5545370724043	622.4365234867437	618.3140262294758	569.5210108391428	509.86168146496306	577.6975000258133	642.3678297488491	636.6741676767346	600.3465330935588	644.2960636889509	642.2167489693227	658.1759581579422	672.0802708839434
634.1956800681842	573.4805563009598	592.4633019423246	766.5713234369764	617.3667587684988	576.4422848141421	817.2596431267568	585.676724926283	590.5354233247438	568.5243468551832	567.7208738960496	589.5387047280774	703.9933875924803	650.2696368559547	606.4670407726971	616.2922310366691	508.9895298931755	580.5293971352589	622.4365234867437	618.3140262294758	569.5210108391428	509.8219389902608	577.6735743063339	642.2514516038682	636.6741676767346	600.3280584232031	644.2156880709421	642.1729929068002	658.136127719961	672.0802708839434
634.1347991302482	573.4805563009598	592.4633019423246	766.5409013628475	617.3387495751595	576.3736021728439	817.2199382429981	585.676724926283	590.5354233247438	568.5151387225949	567.6322159021764	589.5364761513013	703.9933875924803	650.2187595075306	606.4590795643993	616.288083937875	508.92811082117845	580.5171142723494	622.4211246771357	618.3140262294758	569.5210108391428	509.7820146971278	577.6644864381382	642.244750641886	636.5284453360912	600.280897228127	644.1640376837474	642.1729929068002	658.1017820315253	672.0661377635993
634.1294928895634	573.4805563009598	592.4633019423246	766.5259296698312	617.283589084327	576.3736021728439	817.2061640949878	585.6577466924778	590.5340286914106	568.4141292830393	567.6036258770096	589.5202098884231	703.9737844398032	650.2187595075306	606.3711390340669	616.288083937875	508.8641777295703	580.5031877368833	622.3603592471716	618.2534367791274	569.5188344302419	509.770291679415	577.5617840009204	642.1905532266611	636.4872273549297	600.280897228127	644.1388659132815	642.1729929068002	658.1017820315253	671.9895902986316
634.1294928895634	573.4805563009598	592.4313227335324	766.4605799839829	617.2573865618158	576.3736021728439	817.1382672745638	585.6390196437073	590.4175192468847	568.4011641022744	567.6036258770096	589.4465954247746	703.8603952984213	650.204705185203	606.2791019850264	616.2578810616492	508.8520031914606	580.4926742623609	622.2515313404906	618.2534367791274	569.5014777830479	509.72379620880974	577.5612941650921	642.1413818353017	636.478531893835	600.2648789660248	644.0990738109042	642.1721479424067	658.0801065107985	671.9895902986316
634.0643487611339	573.4805563009598	592.36341890565	766.3775152490518	617.2224447793435	576.3736021728439	817.1240611640044	585.5929756281071	590.4175192468847	568.4011641022744	567.5525043010912	589.4464967206427	703.8603952984213	650.1741830279401	606.25819801109	616.197411761095	508.79909893914873	580.3736452916086	622.2444549299308	618.2534367791274	569.4127048458831	509.68346195554807	577.5612941650921	642.1412459278412	636.4484406023071	600.2503549999933	644.0990738109042	642.051447496058	658.0801065107985	671.9895902986316
634.0643487611339	573.4519448150731	592.298533735177	766.3775152490518	617.2224447793435	576.3680284189561	817.0796597550104	585.557901240104	590.3535840847705	568.4011641022744	567.5154663173001	589.3702668428801	703.8471204909071	650.1700713181784	606.2391636182996	616.1677239079498	508.79909893914873	580.3286285680215	622.1894568422262	618.2344878862766	569.3400019409883	509.6625054958471	577.5612941650921	642.0967006291266	636.2957992156269	600.2503549999933	644.0733086584655	642.051447496058	658.037999957399	671.9631446733808
634.0353155586122	573.3917971944007	592.2871925273026	766.3775152490518	617.2224447793435	576.3680284189561	817.0796597550104	585.5222906187056	590.3535840847705	568.4001983900206	567.4891904035768	589.3518806872972	703.8407407173376	650.1502587760725	606.2391636182996	616.1478537460769	508.7264604188307	580.2718377149611	622.1675014846542	618.2105602269296	569.3274393384103	509.6625054958471	577.4908743197427	642.0967006291266	636.2862890763967	600.2503549999933	644.0589809580564	642.010853459596	658.0363689289331	671.9631446733808
634.0323492755997	573.3730300576372	592.2762258633414	766.3313183306826	617.2224447793435	576.3479934706423	817.0796597550104	585.4627748741844	590.3341585425978	568.3896500335034	567.4599754221681	589.2859638885676	703.8407407173376	650.1074959293305	606.2288595460622	616.1478537460769	508.7153893512741	580.2565111435238	622.0659802440271	618.1595730301846	569.3274393384103	509.6625054958471	577.4756728036384	642.0683111560368	636.2729765811956	600.2503549999933	644.0349290245434	642.010853459596	657.9765083941345	671.9631446733808
634.0093273516559	573.3631626129898	592.2588876377637	766.3147388284044	617.2138677949829	576.3251850834663	817.0796597550104	585.4054832276579	590.3341585425978	568.334809680797	567.3817695119646	589.2437958328593	703.7748307907941	650.0933534368053	606.2021279857888	616.1272281975032	508.70095437026885	580.2565111435238	622.0659802440271	618.1276144688798	569.3261501066722	509.65851258151724	577.3781860479897	642.0683111560368	636.2535171189159	600.2503549999933	644.0200390496964	641.9912989837231	657.9662224708568	671.9117501603822
634.0093273516559	573.3553638820256	592.2155190847848	766.3147388284044	617.175907575669	576.3122482437248	817.0452426887036	585.3690146988072	590.3341585425978	568.334809680797	567.3736090642936	589.2025724749751	703.7487112662245	650.0628339503191	606.146962145002	616.0811296074087	508.70095437026885	580.2565111435238	622.0362788704945	618.0910909233024	569.3261501066722	509.63506418971883	577.3540067100878	641.998846211318	636.2518241582658	600.2503549999933	644.0200390496964	641.9912989837231	657.8984695325425	671.8783654244705
633.9881573490292	573.3332510516032	592.189109997497	766.2930745000012	617.175907575669	576.3122482437248	817.0452426887036	585.323740144645	590.2986929129393	568.329022144164	567.3512118030516	589.1968614398636	703.7172122193624	650.0038235741267	606.1382701272453	616.079091801729	508.68831444573954	580.2461495803005	622.0325686411616	618.0498153514322	569.3261501066722	509.60866494065	577.3398094353679	641.9986377025829	636.1662943156643	600.2187515879372	643.9701954080989	641.9654849114346	657.8687241181643	671.8693874330444
633.9881573490292	573.2980732073343	592.189109997497	766.2930745000012	617.1471096846669	576.2813538768362	817.0452426887036	585.2912993131429	590.2573896588581	568.3142660546903	567.3267906715532	589.1599276438453	703.7145473522412	649.9604602636972	606.1203693401851	616.0503655854727	508.6202876482083	580.2461495803005	622.0281600515066	618.0348610396857	569.2781324262362	509.5913441949258	577.3136982781582	641.9923838115637	636.0998635625808	600.2187515879372	643.9293850737413	641.9654849114346	657.8388267928956	671.8315330344631
633.9771798792308	573.2965011084547	592.1824165987471	766.2793339866028	617.0918230657492	576.2809417878831	817.0443806115458	585.2900205592475	590.2369082303442	568.3142660546903	567.3025478059379	589.1599276438453	703.6528313651665	649.9334430472188	606.0955585462679	616.032850621934	508.5941530418395	580.221755333582	622.0281600515066	618.0074879453332	569.277033391437	509.5649470881475	577.3119053413004	641.9923838115637	636.0552669295582	600.1954326468315	643.9019262458731	641.9582147248307	657.8388267928956	671.7856072149732
633.9235734044684	573.2826882295194	592.1824165987471	766.2778517669108	617.0856180488556	576.2368316171323	817.0270439285005	585.277272400969	590.1919282098984	568.3089848203022	567.2942207952244	589.1339353648632	703.6509942536946	649.9159210492248	606.0946503485977	616.0264826430064	508.55188586940596	580.221755333582	622.0179564260065	618.0074879453332	569.2638673758786	509.5442656939142	577.2917465716259	641.9695038905758	636.010196731233	600.1767037352492	643.8989609610128	641.9142156405767	657.821893590183	671.7544970479468
633.9235734044684	573.2706343319485	592.1524766670269	766.2649051596495	617.0697916389099	576.2274444368784	817.007037300529	585.2521566278913	590.1738619805171	568.2865733490798	567.2917092789183	589.1191243070825	703.6344708855712	649.8848044562867	606.080329414036	616.0264826430064	508.5401577057064	580.1972867647542	621.9988685878703	617.9953893022149	569.2561709323547	509.5333046440114	577.2684020190566	641.966218352066	635.9936693086493	600.1616490618267	643.8923768800058	641.896863260001	657.8041560379427	671.7437654618159
633.9131345394137	573.2443060935739	592.1397078564966	766.2649051596495	617.0551410432748	576.2246492839166	817.007037300529	585.2521566278913	590.1738619805171	568.2837328655535	567.265129985461	589.1098614368389	703.6228780623467	649.8509948257281	606.0694030366947	616.0264826430064	508.5401577057064	580.1959591622937	621.9872184485475	617.9741526447069	569.2451050940406	509.5333046440114	577.2554487897199	641.9382480323286	635.9599742499886	600.148948014208	643.8788892465052	641.8775549985315	657.8015410398439	671.7326953489717
633.9123564713614	573.222637964101	592.1282683869775	766.2612507100396	617.038319073835	576.1894629465728	816.998664785059	585.2432456186243	590.1683660977504	568.2470102171662	567.2387367614599	589.1098614368389	703.601268796041	649.8445936519423	606.0694030366947	616.00522843191	508.52172792778777	580.1712361155719	621.9660001652505	617.9701151732878	569.2430212402102	509.52350269336097	577.2126595169011	641.9156947703301	635.9288029028678	600.1286312163245	643.8566783204219	641.8689437582786	657.7865877083348	671.71496693772
633.9001834728565	573.2017927883802	592.1215290058803	766.2471837984424	617.0325018309547	576.170387253836	816.9899824959513	585.2325452775336	590.1278657975415	568.2453235368745	567.2387367614599	589.0958375603096	703.5838672109664	649.8323349360674	606.0548496494785	615.9850379215915	508.5153885903571	580.1685510977433	621.9660001652505	617.9701151732878	569.2330514242394	509.52223104635567	577.2057938900139	641.9101403595978	635.9138358216492	600.096366910464	643.8469363602571	641.8603759627688	657.7672762261564	671.7087182109925
633.8845642779922	573.1976313815677	592.1142603396491	766.2383279909623	617.011249142362	576.170387253836	816.978663586594	585.211712114067	590.1278657975415	568.2392706725745	567.2387367614599	589.0903611781554	703.5838672109664	649.8282961763929	606.0374952321165	615.9850379215915	508.5153885903571	580.1556257852554	621.9510073464812	617.9685471852204	569.2320108223905	509.5122255064931	577.1939831894849	641.9045417708983	635.8990406879209	600.096366910464	643.8326218702115	641.8594203728685	657.7499621049421	671.7066026100688
633.870530589942	573.1976313815677	592.0968269479313	766.2235150039712	617.0035168379065	576.1581706857886	816.9647054400984	585.1939612917472	590.1157458472934	568.2297628252638	567.2374508686448	589.0866612527745	703.5703358903891	649.8140923645594	606.0234705700395	615.9788571468002	508.5143967115328	580.1556257852554	621.9510073464812	617.9685471852204	569.2176558230326	509.5086202834672	577.1889208261338	641.8853244228003	635.8783769326859	600.0948384111603	643.8285499246739	641.8495184117329	657.7498725814487	671.6903903506586
633.8672997882538	573.1923105903477	592.0968269479313	766.2151287017925	616.9889373397909	576.1455252559366	816.9568107184498	585.1824921762508	590.1124798730392	568.214857926161	567.2301037447116	589.0866612527745	703.5620202481388	649.8028274506596	606.0135480418317	615.9692596695752	508.50910755903936	580.1515077022732	621.9451835811134	617.9559808481551	569.2119247782307	509.5065375362065	577.1784013928495	641.8805638001664	635.869495739091	600.0819019564198	643.8256982509209	641.8424926472338	657.7400020165827	671.6870202053149
633.8671686874733	573.1832896078213	592.0848005240312	766.1992777936847	616.977472092848	576.1416287402473	816.949632480686	585.1710178797989	590.0986385532533	568.204526819623	567.2091948399577	589.0866612527745	703.5477455896768	649.7973981504941	605.996077676104	615.9664123687946	508.49973230676045	580.1448994996387	621.9344456911543	617.94572151106	569.202554500637	509.5017268686073	577.1674012548489	641.8578598717962	635.8567751187646	600.0701024386393	643.823962494857	641.8366032458946	657.7384284381769	671.680697988834
633.8596308990259	573.1817644752304	592.0716009736815	766.1851900323197	616.9608939427869	576.1352904040906	816.9399106540429	585.1642645573602	590.0784546668251	568.204526819623	567.2045861160675	589.0851585166907	703.5338541701068	649.7964491260028	605.996077676104	615.9615757812126	508.4914569785824	580.1389612997814	621.9285765591158	617.9352491000155	569.1972565100764	509.49353823830364	577.1607366900552	641.8461510910009	635.8540344081771	600.056107176231	643.8219048373455	641.82901038109	657.734115024768	671.667486334412
633.8554551200137	573.1754488447577	592.066127829674	766.1821010389898	616.9570174425181	576.133201162269	816.9336315003227	585.1520590308373	590.0716777798934	568.1947410574078	567.2032324596316	589.0826128192406	703.5200861229641	649.7853431222075	605.9919655621707	615.9565343662983	508.48293749393366	580.1303005684131	621.9221925815335	617.9284206626025	569.1926691830699	509.4862567572744	577.1576724767997	641.842380211446	635.8500656580188	600.046841112131	643.818971636035	641.8127059469282	657.734115024768	671.6620041148485
633.8473135868554	573.1609030226236	592.066127829674	766.1776959872486	616.9513236566075	576.1311715809595	816.9326457448983	585.1453382158795	590.0687022067024	568.1900412290937	567.1964646471965	589.077591638676	703.5148232659049	649.7822879965155	605.9911261525542	615.9536253126179	508.48293749393366	580.1209895705463	621.9202425879141	617.9243351683933	569.1892096172282	509.4748909343187	577.1551188338261	641.8420095183056	635.8461733808906	600.04186385434	643.8072582724865	641.8094474611212	657.7270665104459	671.6594775206725
633.8447389186975	573.1604085040566	592.0631530478674	766.169718720435	616.9404116657936	576.1294544572536	816.9294247619564	585.127029195096	590.0650694083416	568.1896940153073	567.1861537450679	589.0713444983182	703.5083388398682	649.7822879965155	605.9870400156169	615.950031789469	508.48293749393366	580.119747127726	621.9133859594626	617.9232140853306	569.1875596265602	509.4748909343187	577.1520005429778	641.8290094319466	635.8401444133839	600.0341794149845	643.8019948601855	641.8047638031317	657.724466470365	671.6505060885733
633.8375352536416	573.1549180442573	592.0572763519828	766.168281805672	616.9361615193703	576.1266005183144	816.9226689838315	585.1158166210378	590.0621722219487	568.1813958861719	567.1817052715519	589.0706491276239	703.5065741043652	649.7756622419356	605.9819356880271	615.9446817573157	508.48011223790814	580.1150663614912	621.9096848779334	617.9208999510299	569.1847141336975	509.4698154847999	577.1483836822052	641.8234919096445	635.837550451549	600.0292330539481	643.798696500377	641.7957287959	657.7205753791172	671.6478284252014
633.8363510790671	573.1505123726017	592.0563067589997	766.1643152142277	616.9324900028907	576.123184506818	816.9160670233812	585.1064823132604	590.0591746560889	568.1782834101962	567.1770207305455	589.0671027481264	703.5030865296674	649.7711169316152	605.9786662351485	615.9382094981065	508.4758771909191	580.1145572036233	621.9057975626388	617.9162507653604	569.1794136992586	509.46564671206767	577.143196484583	641.818772554743	635.8348002119694	600.0239601077815	643.7955962253698	641.7927386966269	657.7168195115881	671.6456981490383
633.8340763413258	573.1425768698156	592.054663678046	766.1596782817335	616.92955620256	576.121740098698	816.9126778126954	585.100502623078	590.0559576827677	568.1752709994711	567.1749836591054	589.0644727020538	703.4996763077846	649.7663045562365	605.9774554444543	615.9348243198672	508.47338666812385	580.1131359719292	621.9016254229399	617.9144173396451	569.1760099091732	509.46239997127736	577.1385026285109	641.8142318816267	635.8294771973407	600.019624075686	643.789352122658	641.7904632431112	657.71326322315	671.6391738268495
633.8317459911068	573.1388557080826	592.0500367731033	766.1569622806053	616.9258937155523	576.1179984287606	816.9044362606556	585.0985348259507	590.0521273500804	568.1736223884691	567.1740781464418	589.0628221939171	703.4957873293235	649.7618581441301	605.9745490164892	615.9311168677258	508.47012868397394	580.1111854970677	621.8987443073943	617.9102607893255	569.1721989373693	509.4590195184891	577.138061525642	641.80957618196	635.8250371490833	600.0154676900315	643.784299169118	641.7888884764382	657.7094032722009	671.6368469601905
633.8277730566203	573.1359641263557	592.0477315102446	766.1554584154148	616.9224732409698	576.1173570421192	816.903108916624	585.0938710443519	590.0512628417309	568.170072652334	567.1723101722816	589.060612049823	703.4922236586181	649.7586607120036	605.9729728728961	615.9286456836886	508.4660233656156	580.1067174968995	621.8955448435645	617.9070122163373	569.1688356603286	509.4560931169305	577.1338847560928	641.8049465104525	635.8225733588001	600.0130005070437	643.7799777948717	641.7881652210334	657.7077709444463	671.6336682487713
633.8250045715204	573.1342659625012	592.0445055980512	766.1544911669667	616.9209704175213	576.1165426019061	816.9018906870622	585.0914237379002	590.050422070729	568.1670512234728	567.1705784138269	589.0574072404589	703.4887593365484	649.7550789667482	605.9707493942637	615.9240690677893	508.4640820793174	580.1040586486093	621.8930145567504	617.905560317236	569.1665329636846	509.45479770444376	577.12986279256	641.8002838998095	635.8203664758839	600.0103604971525	643.777428607824	641.7868547247836	657.7062930191287	671.6312890040817
633.8236383144524	573.1333948272523	592.0415556174595	766.1515810506911	616.9191752871582	576.1161597928726	816.9005477199864	585.0897250517233	590.0479442056437	568.1643282317841	567.1685687749392	589.05612787425	703.4860072363872	649.7541884023058	605.9698177331654	615.9213076405906	508.4614962380525	580.1022090982251	621.8901341820243	617.9041452385474	569.1625591938873	509.45479770444376	577.1246048272905	641.7990441173106	635.8194647677209	600.0088774773297	643.7751385160251	641.7846679720533	657.7042536658005	671.6305442211944
633.8218113489246	573.1319444848391	592.0393758618058	766.1497967721283	616.9170559180167	576.1161597928726	816.8990717993863	585.0851350757246	590.0460823568949	568.1628210245303	567.1671874593816	589.0550572035597	703.4832334464388	649.7525797272051	605.9683798081594	615.9187253813803	508.46037698900216	580.0999390691427	621.8883248487377	617.9027175770132	569.1612408268186	509.4540801560986	577.1229604378848	641.7970512128043	635.8178826205744	600.0072034482532	643.7741832259109	641.7830396985247	657.7015747787952	671.6294781125423
633.8217170070048	573.1309926761912	592.037799796143	766.1493884452229	616.9148433935305	576.1150136716282	816.8981707876076	585.082872157047	590.0447657882405	568.1619132010871	567.1655138247353	589.0542384325738	703.4806820029098	649.7505360921182	605.9676501479556	615.9166262045345	508.4596672797008	580.0979309237528	621.8873217730204	617.9016220671966	569.1598491637643	509.4534382847436	577.1200049000271	641.7945779083204	635.8159759121506	600.0052144712779	643.7727684716945	641.7820233573352	657.7003791969158	671.6288482364264
633.8200641611189	573.1302637432567	592.0359525046981	766.1482296898419	616.9134232128973	576.1144874749465	816.8963847144639	585.0808660350838	590.0441322071035	568.1599335216381	567.1636238731437	589.0533272261866	703.4797154064031	649.7493507515575	605.965962732846	615.9153811463307	508.4583095871797	580.0964584229876	621.886849674563	617.9004808534772	569.1588055777044	509.4528080905026	577.1182282143197	641.7932050867319	635.8145680140822	600.0041287291026	643.7717127896678	641.7811319508303	657.6996812505128	671.6279355559267
633.8194313239458	573.1293584795364	592.0347307216341	766.1469727743225	616.9118963149542	576.1139104809747	816.8947138478648	585.0796172485193	590.0428662900981	568.1589533021591	567.1627830787716	589.0523545124283	703.4784546552876	649.7485236478501	605.9652457299742	615.9146799179414	508.45764656602114	580.0953823983266	621.8848856006148	617.9000511423925	569.1572040422709	509.4522622357439	577.1163727248605	641.7917497561331	635.8140357812425	600.0028704537154	643.770547734543	641.7803145169166	657.6990893347188	671.6274410777312
633.8187865305572	573.1283421984351	592.034186956874	766.1467129322305	616.9111570257129	576.1134340783977	816.8940951299871	585.0791120357956	590.0425149477222	568.1581922360863	567.1622405406108	589.0518488810119	703.4774363725901	649.7479687939133	605.9645805880036	615.9141734800096	508.4569342776179	580.0947017743513	621.8837664374771	617.899718164881	569.1561751761081	509.45161063969744	577.1150273542703	641.7908265408813	635.813418725609	600.001661210117	643.7696811034464	641.7798456072316	657.6982281742571	671.6273082231044
633.8181608096338	573.1278966336919	592.0334057264607	766.1463506308901	616.910518545979	576.1129993722219	816.8933416127213	585.07798684613	590.0420812283596	568.1579430877496	567.1614935544346	589.050939252257	703.4769003634522	649.7471230049869	605.9638655437396	615.9135128125081	508.4566589909198	580.0939898392327	621.8827773469777	617.8993162565855	569.1554179993075	509.45119700493007	577.114250512712	641.7894092190518	635.812436911528	600.000957589883	643.769254011799	641.7796443307848	657.6974369659202	671.6268934331666
633.8177302804933	573.127601286544	592.0328819417061	766.1459910795436	616.9100805760415	576.1126647997542	816.8927810043537	585.0773819763002	590.0417222214398	568.1576088751501	567.1611003252831	589.0505204655375	703.4763643382275	649.7464319396622	605.9634493596635	615.9131365057051	508.4551602705065	580.09323031657	621.8822875932557	617.8991758150448	569.1550036402488	509.4509341448222	577.1139073424381	641.7887791469359	635.8118969933219	600.0005675899338	643.7689975113383	641.7790214043968	657.6971573848768	671.6263340850803
633.8175504994969	573.1273017181976	592.0325869754387	766.1458699957916	616.9097306983583	576.1124958500385	816.8924809884412	585.0770710918192	590.0414229369982	568.1570618525482	567.1607316568825	589.0502477888451	703.4760298120217	649.7459561448189	605.9630525395512	615.9127930565837	508.45495302025574	580.0930519096328	621.8819470527804	617.8988886822706	569.1546408474856	509.4506851622716	577.1135416070204	641.7883378101399	635.8116262601134	599.999990308167	643.768742148519	641.7787336709732	657.6969192042958	671.6260912533426
633.8174395151325	573.1271633848703	592.0324019053351	766.1456163619914	616.9094042094237	576.11229012739	816.8921688502696	585.0767989558861	590.0413019967999	568.1569158295409	567.1605796160753	589.050012233701	703.4757724122244	649.745549200661	605.9629132227344	615.912588376772	508.4547946891512	580.0928846491258	621.8816535536062	617.8987508225608	569.1543488549165	509.4505143478207	577.1132777042538	641.7880438187904	635.8114469121742	599.9997976445663	643.7685884623099	641.7785819741259	657.6967860243549	671.6259458471882
633.8173629982477	573.1270506646372	592.0322992279091	766.1455414410361	616.9092152106521	576.1122272721536	816.8920879861548	585.0766669483685	590.0412142614725	568.1568136827731	567.1604991856328	589.0498489511606	703.4756410672946	649.7450563092066	605.962797445429	615.9124738301196	508.45469253863195	580.0927549863951	621.8815446361236	617.898668219766	569.1542119178466	509.4504110981189	577.1131926418849	641.7878289298524	635.81132429492	599.9996148048876	643.7685199449568	641.7784878225156	657.6966802268312	671.6258624716891
633.8173353568989	573.1270017676283	592.0322536274122	766.1455053072789	616.9091745143483	576.1121899621041	816.8920229036796	585.0765597450084	590.0411854871531	568.1567627105696	567.1604535303272	589.0497803237145	703.4755793773998	649.7449756252117	605.9627399709973	615.9124275325875	508.45463729097924	580.0926886687149	621.8815049462639	617.8986303837179	569.1541375080376	509.45033730089153	577.1131150696579	641.7877442798844	635.8112555393844	599.999550646914	643.7684671632467	641.7784524453153	657.6966318416662	671.6258317477268
