# Supplementary material for: An improved FOX optimization algorithm using adaptive exploration and exploitation for global optimization
Source: PLoS One. 2025 Sep 18;20(9):e0331965. doi: 10.1371/journal.pone.0331965 (PMC12445531; doi:10.1371/journal.pone.0331965)
Supplement: S2 File — This compressed file contains all the results of the conducted experiments. Each main directory within the archive includes three subdirectories: Analysis, best_fit, and convergence. The best_fit and convergence folders contain the raw experimental data obtained from 30 independent runs. The Analysis folder includes tables and figures derived from these raw results. These files can be used to reproduce and further analyze the results presented in the manuscript. (ZIP) [file pone.0331965.s002.zip › cec2017/convergence/IFOX/C17F28.csv]

trial_1	trial_2	trial_3	trial_4	trial_5	trial_6	trial_7	trial_8	trial_9	trial_10	trial_11	trial_12	trial_13	trial_14	trial_15	trial_16	trial_17	trial_18	trial_19	trial_20	trial_21	trial_22	trial_23	trial_24	trial_25	trial_26	trial_27	trial_28	trial_29	trial_30
997094444625037.2	112942887751396.22	237651518093373.47	1429455261613856.5	1027830717461118.4	305797064814084.06	258153483998004.84	123268763255895.66	204535370612439.94	12400944595996.795	56455160904900.81	2574861366551.309	12007675777906.074	369078822659704.75	1452451301178865.2	149384050335565.75	1514327602219315.2	1398165426843293.5	1280669707273747.5	20402340320859.254	319775087446715.06	24893400051461.71	1756238092399934.2	11368683626170.355	1954803124412748.2	215671563031475.25	112124086244757.69	2417893274984363.0	1070848872162859.2	1316195729012700.5
520123811004138.56	15467666510019.13	14102985345240.25	802815501888262.6	368655345472457.25	121197759866077.31	159318727910423.25	77680501966637.34	150539722933039.88	4700749352379.453	16471633292983.031	1132968689140.5212	5460722244772.147	21654468710726.51	326289562757194.06	116913975503488.81	1006419054650278.4	389556349680519.3	421846500849352.5	3637544307263.2065	113322448297806.42	9683529675905.834	1315511301667325.5	6001961465961.517	1558483685102658.8	163447518805838.62	56276978922899.64	101054237402468.8	746758216275395.5	332838626299019.56
359607782735111.06	9562228304109.367	4928374733564.405	315423457538675.2	166986054091440.06	74561762744298.78	51450257788114.375	36074443939893.34	103625930793355.48	2567684528015.2993	10607430300618.377	23746976614.436237	3593965548192.7456	10807681833835.309	150045128998291.97	96127746539191.6	342918067560652.56	91975504610182.72	209411955270137.47	1751941315411.3186	95412041365150.19	2413532164427.5913	890516463954972.5	2768677111925.0234	810376427866381.0	57679526710378.91	30907290927224.496	34249004193204.29	107707860979566.97	89367234273544.69
257942299031651.34	6270018717714.624	706883278492.9276	211191767402061.8	115703131135936.45	38170065620959.64	22509026113171.594	17503366259203.922	4366212959003.307	1563594577508.176	4664386051520.252	6919625676.406627	1581103672780.3225	5924423821639.497	48539216706724.98	60017929850859.86	162171386073771.03	30391989961922.94	89726867571934.47	206523780723.79526	44323081697490.11	1401532500108.7297	49691475575677.445	1179677139815.184	264940112239652.75	35337817433374.99	22812442997863.758	15397673069157.256	88434258708271.7	41153352860927.9
174036151994275.44	2782539990370.6196	184718152566.17416	159146145764701.2	88927916708504.03	1944516124920.6357	11088587572434.402	4289332939821.208	44994899969.1511	450472278996.9446	2792487915814.4585	3711484969.36817	924528558659.1337	2571405833898.3955	20287570981667.22	54089861921992.195	90626968710381.98	21879418879937.164	61832317864820.77	105001339878.939	29590382964360.727	686305843893.7584	32918871365932.473	626589650789.547	115068746578000.47	28648406616145.656	14505522962533.06	10168074122185.646	70474250139109.38	21642524178614.336
112547748222583.86	1101292417542.948	60938279291.6116	112666470962240.95	63637169669652.5	918268255659.3904	6725316874555.301	2859170114288.9395	12988213170.97679	44869583599.15324	1289467087296.079	1462557022.577295	107874462008.70964	1711425805919.7744	3677675561267.2466	28612156936151.613	42415048731016.34	15796388986995.162	44915853156072.02	43791117959.0335	21035182725230.734	455997713622.0076	4643521994639.1875	292198991533.36115	68363453965350.65	16993128427337.205	6887961710310.558	5511473044922.109	48100778026019.43	16014001085234.17
38497831005661.31	804364033805.1956	29831413944.270973	67611460166731.555	15987632780424.98	322143699626.23676	4953947824214.723	1475468904711.2036	7400838286.606207	26368047209.360718	748098384491.3625	970541070.7484261	57307004273.30814	382698353806.997	1858003367387.0437	16957096147814.65	30360166258467.22	8279215765315.811	32840250603588.562	24645935834.52095	13982633764375.639	308771918782.69824	1516725292537.5183	171617067706.2703	55180874474628.12	2515606679973.7515	4260900980986.1733	4273153715192.557	32600482074044.9	10062818742028.385
9516505985981.54	392141675092.43024	21427915510.293415	37003214571764.3	8831550934081.5	126308081822.39682	2107838334989.8477	991016518347.2416	4251366935.389285	17341133494.292927	477293926313.2845	782729905.8148911	39267428423.632805	191811148967.27133	702073402314.8926	6618105303664.099	13763442747618.164	5169715354214.248	12897094355947.902	21381849843.155415	9455930136872.363	212209915215.76617	915342046946.4711	89145894370.23949	19718529013094.414	1185205184597.4465	3197817453343.4297	2403966372851.225	18727302665780.277	7626395102125.728
5016774636258.814	247580514555.03024	17189181007.39988	9977421308946.752	7004781311866.478	43863665830.65645	340773610767.98596	334151211263.44794	3719488341.945912	12187908429.041273	276134151298.9881	658644886.8937567	18545416028.01232	142137178370.57245	260399220938.34378	2577079815636.721	5493279606604.159	522886861415.47125	7731175127223.326	16093511820.846695	7379196035016.589	156391006377.183	291081635976.0827	52141188351.300705	8046791216879.6875	752513026372.5306	2096443204917.362	1753308639096.378	11395016759283.93	5561781424822.866
2441666724986.14	152222453110.55704	15499062749.641468	5192519197738.12	3259942577025.1504	35419419177.3764	39813198545.3968	130347587210.61069	3303229512.871809	10196877867.569597	156221985048.8215	605243952.7495421	11380488893.458063	84295328259.21849	22167669467.9679	1849282151391.7397	3455233645638.55	269464329700.4282	3159059628726.3516	14827881705.544012	2945552691170.8276	101666479937.45631	130255276900.04655	23069317743.42549	542603362641.5745	209384855405.7049	1527872978049.127	712525874052.1404	5877584056243.662	3395559343424.521
865097412144.1467	120322572640.6994	14597085760.268782	2510518828000.164	2288058475766.353	27839131859.202232	17464253305.535603	73622093718.4225	2502916541.6067643	8962378129.98439	97371864240.02782	545508229.3775264	10400928603.328873	72465058106.64406	14582138728.064762	948322203216.5356	1218914287175.8755	70266283170.7355	709272483346.6201	13633723480.23739	1601258037885.2798	69672513842.00642	75123542426.73257	7568184204.496538	262169064946.32538	65730109519.26777	697996382864.681	446360422445.4561	3915615687719.587	2276127749132.5215
428771358509.572	63671996239.554375	14193355631.171852	546344102494.75586	1236863243124.1204	23891947916.961388	9901117088.856787	39313274468.01615	2227032507.373112	8280680941.809673	48602381371.75209	422386979.4995325	8992860948.840654	41812090664.44009	5795456268.106902	245578212183.0526	161097074501.52774	49343103917.40295	468038838923.2205	12711600459.679441	553716923834.8253	41961142720.1024	27200015450.341362	4773673517.682639	121292313800.1431	48774647346.7975	402124282879.4209	236132290957.81802	2751234004277.9624	1165584987018.8765
200272876272.7609	41417512393.27715	13565845238.734293	158972546898.29562	709444814646.0771	21987224019.863834	6617997942.925892	15315588260.244783	1898235652.851932	7628511933.659372	30415880835.04809	390746094.5838242	8313206923.6226845	18484931357.128216	4268523214.580381	134028704577.64235	64978510270.8033	27184924739.78268	193998570159.45844	12132705735.628355	296187025478.8199	30062640351.71873	15763019209.131266	3429467647.4293337	60572712643.17159	34593403574.061325	295757754005.72217	52303898772.622925	1320877385967.0747	817783126414.7157
115962562315.69257	21610069668.24056	12753614528.692863	9291767241.066265	427430774936.23346	15301665754.07452	4604199807.706957	11196236944.677004	1672500731.4996638	6777945818.946923	17835181949.38581	280822801.2406995	7514990850.407862	10093229747.810743	1884821374.6211836	67926402048.91274	20221255561.024204	19518700488.827488	64952828289.75549	11303889476.362347	146598166842.37222	23312670327.909542	11513199342.730421	2285112949.2839494	39417777853.28943	33061647389.232	215839055914.03824	18374620084.49634	586271716112.292	381225683446.7548
58903245681.09846	15892249435.895973	11495023772.998064	6133931664.017527	273937790108.3371	14268569162.814466	3946262058.0588923	9109564536.512352	1493706401.1224542	6058261194.490571	9485761099.49446	244439295.9452764	6830593818.899178	8245574680.983857	1242842595.7998366	43358531496.343414	19016412047.098713	13149423992.482994	20813324494.078545	10430153010.63994	54782286723.3892	19872756780.517883	9119220372.768744	2092493889.0932531	26519658914.90744	29885626298.002308	125919567761.5861	10791988278.444418	253920631273.78278	203867071581.38455
29504306236.01789	13226180002.42766	11164730178.160995	3997833441.0749717	107458254269.00285	13624371956.05445	3115749272.283168	8008253619.553696	1277962316.1556702	5450943502.541805	6352050567.076065	222848357.70701867	5631213673.264239	6168055073.815141	1043051887.8170714	31272507498.305176	15708610788.79314	10818258734.363756	10555059551.180328	9185212883.25643	26195049957.313698	18989913401.99662	7802372257.147854	1962118934.6964848	6221458730.60394	26818816437.796375	68704916616.01581	6924832762.714648	60461536175.273315	82474242108.40343
23895972881.124355	11378700501.413872	10567123634.432955	3251972185.9541717	34799114393.38988	12948516182.067932	2118908664.3155363	6905207784.8346195	1164202975.981606	5220192936.099481	4193724979.8627267	149163017.48587623	5085375263.408173	5285678356.674679	906913413.2288984	21517086301.394234	14730442093.997755	9498856501.702684	7709457666.373782	6882969150.785966	10440452582.947227	18028774383.311996	7266296613.037293	1662421142.6234102	4091137301.648242	25660215831.468685	37943127214.17338	4334174200.164793	22820164449.074947	44596200260.59925
22390213785.71081	9660126555.316036	9695323122.629225	2867614323.8615294	22547158980.028336	12002606080.742445	1906319833.189849	5986564107.5181	963417905.3678027	4881682608.4419775	3673648516.506522	136106141.4155231	3577426849.5154705	4553004469.578061	687459214.5217592	18983652486.585884	14076607236.086037	8899670031.248035	6155186087.5731735	6471832222.043818	5604437679.084887	14401246774.25965	6920836885.929043	1322998903.5600703	3183860088.9744453	22966093859.167988	27373237779.925636	3615205156.8118944	12236898513.43457	28955944764.651207
20265617023.93694	7969253948.896835	8453747272.288839	2615248348.920576	16966444795.717295	8779246161.58238	1862678013.9144585	5669501519.263112	920700780.9000878	4345856520.483986	3164194569.38741	88703162.82698123	3073465857.4413652	4328656650.438823	547773369.2293025	16141835139.854519	13652038058.291342	8200262922.750389	5443285539.157855	6147757529.277496	2892918918.193296	12607293950.00291	6445258668.760152	1236064719.306169	2188186462.378601	16575167604.403858	23349052752.78971	2861933633.6378794	6724175409.924051	15588801971.206078
17321190030.691853	6924622843.776317	7958716601.729215	2147746787.0604525	13612176855.248062	7386201956.892537	1736072584.873576	5082853216.1690035	825468467.899819	3933724635.366131	2933060571.582808	78048192.54892373	2879137368.542477	4057072217.1886663	438789257.2069118	15245680446.690681	12959890680.92094	7226292634.649775	4980217438.205563	3760210372.7772603	2540119016.1827106	10185619878.046965	5802499435.449652	1092581911.3859692	1876557223.406428	15577167883.366589	20595785701.699146	2634839050.1841063	2311916257.7509303	12815062505.96473
15638639320.058723	5830238697.910612	7413908114.904821	1784627498.138489	5649225502.126272	6057626805.5670595	1315015592.2021537	4675304803.808302	741734492.1751162	3755259508.2597427	2794232599.8827724	62091453.79959149	2788671462.769561	3691689800.391535	318156794.6978652	11312093759.190468	11793057961.102499	6339806084.482276	4576600038.628848	3655890818.0145335	2262873834.0725765	9133859249.901648	3947536936.9059696	1031185045.6362586	1553787513.2758894	14373338752.669413	16794067907.343407	2460669775.835838	895265870.573677	9685346651.432821
14916128134.321192	5203392498.528489	6415020772.010988	1548908007.866353	4064598996.0917053	5365888450.842152	1249281846.5804284	4382669968.744103	691433950.7499063	3536225094.9786644	2027460188.594939	54332360.92587419	2323343651.5933995	3107460000.663176	212772385.925239	9656379549.135933	10629366224.446112	5657357195.67202	4122086632.3491898	3454305293.268591	2085332035.3288252	7943903230.86417	3402971905.2015004	999737321.7949891	1222599244.1520717	11328622675.251118	15136218465.741705	2108019652.9793184	497321558.75775754	5211800769.823076
14179084956.669565	4354015062.431356	5359516111.246734	1414806110.9699817	3528525693.4876294	5005847926.464525	960746554.8076552	2916415246.57245	611650462.5223613	3150235439.42008	823922417.8842541	48433234.036061816	2156686874.968141	2703030828.202138	148212027.66017386	8777260531.963907	9386725106.848997	3818469359.7986884	3937705698.038941	3360646488.653243	1909235490.0999532	7027061472.196969	3067512738.0910645	901531961.8583815	921583202.521533	8216869911.596714	13827454671.845642	1881762973.3899286	452398184.28950584	3949439449.1651316
13315597107.863737	3514732379.0215816	4384057447.822528	1313375126.1961787	3126751526.9565034	4348590486.682378	844168433.4153224	2412489045.5009623	510720770.72217625	2711388509.9109373	748809591.7754681	44257731.32144525	2053702314.9596243	2418866653.1636343	131514881.42117296	8077675776.73476	8506686806.529321	3523881410.7168856	3102827032.283401	3200517806.6319275	1746491041.00364	6159144230.252795	2968515835.5277905	786008105.1586592	766061499.9596864	7123741864.094403	9543610497.00346	1630103104.207264	360278755.83436066	3040006483.3314104
12487301545.045486	3281258216.8967633	4094594574.4567223	969735905.763845	2643962192.5940166	4091512928.5073647	768424725.7838593	2314482147.3682647	448951809.14940935	2203727469.2389917	676269990.6313214	37442121.075161405	1639907330.4863307	2184791613.6377697	105889974.8164461	3872742677.8438325	8031230138.820244	2911048713.335938	2857647364.102954	2984409816.0434012	1477881121.5680354	5536070038.35547	2743773650.01908	692297880.396897	625977454.3613626	6827295153.865173	8926941331.75671	1467500318.950508	308924247.6006653	2795421579.2273684
11158213006.132593	3048098404.386459	2846300818.8847036	803116198.1824992	2427146781.872107	3183640984.927201	721574444.4581028	2110354336.4063733	410046548.7463191	2065743668.8659263	641130516.3607507	27058902.909205645	1532319000.7969265	1955602378.300794	83902557.09474185	3255554961.382071	7701939378.320519	2528118811.1906567	2578508901.583092	2900012456.50183	1384522727.5722334	4833671780.595591	2519574431.5006695	626851312.6772913	484365316.4443035	3707985863.1330943	6949974278.009562	1287621920.3353553	231833216.09415486	2421318992.763974
10155323112.684708	2596885542.2352676	2661242460.0315948	597622700.3599125	2218309424.2253485	2474207442.503823	653555252.1778058	1760851160.2849538	365401297.122188	1952825514.0974555	599808684.1269459	22371492.777769882	1450971246.0483234	1914653462.266128	72699226.60317531	2951296663.2288313	7269254901.475226	2088970308.4205246	2379823383.613118	1674926244.3991895	1274911929.7968383	4325393985.786424	2315957306.0156083	572334751.9632415	418118015.0478898	3321495707.3455606	6485605742.713717	1118721498.965169	162401270.3029012	2285403996.608763
9287328039.505163	2297718181.8262568	2440482757.8546195	560816204.0123296	2105254485.5637674	2176128215.8508263	420632682.1906839	1361068704.6478589	317610990.9283131	1859334430.3240688	496271611.1722819	19853557.49569362	1388318386.7381775	1821377236.8201675	50057815.10504447	2159272199.8708754	6481150966.669653	1956101445.285729	2208332210.4241996	1591247503.8806973	1252681991.2164018	3738879573.262571	2151446966.9981766	358627438.07913303	364597760.5126314	2867551585.726396	6013519557.823312	882175183.6854517	139788704.82234818	2046889501.5957065
8620954463.615177	2142675074.3916502	2297819255.1091404	502908791.63338435	1898769924.1530778	1766704863.6908545	321336175.94776547	1233210551.3129618	250668914.90098998	1250429286.0316844	457983848.5360342	17618791.519964617	1330411056.2136087	1759788427.2090297	31638190.63932811	2010189760.2164328	5957118140.247153	1676132074.1917138	1673692840.6117687	1494894883.033044	1036765984.937313	3309894583.0864143	1989842563.2947054	338039308.5277907	301732626.4303715	2631527361.251743	5852246982.005868	773654173.9983007	117557059.85125957	1628040090.6318457
8231296138.5243225	1830129453.3048148	2144494314.3485055	394609522.3026013	1225681795.447818	1526325852.0640604	285070299.74830705	1136851542.3418286	227472363.17660302	1196643652.9181607	421342730.3777799	13922659.858628854	1233310414.4803379	1559446704.6265934	27903524.739919193	1929576626.3911262	5573960741.690433	1518024689.037251	1200013958.273596	1426067045.4674585	984803828.4354426	2945559522.0679584	1811933047.0192995	312197325.52270514	250231783.02020597	2428021684.7736654	5476052930.761417	740768811.1014562	98593973.80859503	1308451620.6716416
8057628077.8764925	1702677633.487362	1741222798.2327857	368198391.88614255	1047365860.782077	1198846770.733176	246854533.19683942	1058045252.0945169	193983154.27161178	1161700513.6711724	396685484.484148	12304833.106264254	1174885833.8833299	1106596540.6466696	22912282.69687212	1619622557.420533	4316998949.590339	1272846663.8671076	922173414.8829143	1360282793.77591	881668276.034031	2426046396.225512	1745247988.8815749	290218608.57078546	229539798.00896603	2127183566.556459	4939889475.141133	639105063.9956542	94595879.59258235	1111034725.6318648
7125436384.8003845	1509296683.2534738	1700005604.4092584	217414079.09175804	821165360.371651	1107186772.5284977	233573689.58079797	1018094221.9273592	180167469.76935762	1029812915.8490175	380887021.4604985	11311725.029741116	1119827603.745762	999030460.6616039	20609129.093372256	1362828393.8737931	3603563326.1611514	566446752.8082446	780836468.7231774	1220179520.3293295	802615359.4959084	2237358860.2976975	1587987183.2512963	264554079.73878512	195628230.22690958	956425793.1998506	4538258521.307482	602961536.631234	72836949.40682788	917808066.0433128
6471807159.446217	1285604556.5932	1662728496.6412284	156050509.7028747	578985090.7561946	1073569385.6743934	215987787.53786552	752404795.9866104	149740895.8381909	949824141.415093	352827582.8235002	9848409.330372084	991451381.2109721	764201106.1786438	15363830.489179589	1289050497.6753213	3174022390.140177	523251110.37597895	740209109.1743472	1163664830.000832	731399142.6568866	2013895610.6394129	1358069059.90862	245734844.05996108	165443469.31781173	794069807.633338	2854391032.265769	488759785.9030432	64597394.44010484	476211055.72745615
4865268885.4732	558448481.8643821	1601932018.074503	141045155.84216172	538007192.9430395	1018182671.9677783	204176506.15008593	680991107.8494489	129774709.77027108	850184559.5519695	316666937.059017	8420013.758092653	795763561.5465513	587019289.6999062	7881912.464461169	1127140944.226714	2560296343.872718	387150244.31318414	706055185.9479487	1126884020.4590025	638724353.1299827	1527878426.6425369	1231029547.1520245	198717290.6827194	134724111.8713453	699433578.9664088	2508343793.6213074	437625985.7647875	57163246.880669475	370657664.9922119
4530393956.87082	479927923.78495485	1476302108.534307	125760375.70405716	520641017.2961756	979696673.4719718	140675506.16991058	576338518.06776	113042529.54034267	706513122.1200244	292023451.54566026	6833370.178192331	753385271.5915183	518386777.079166	6546026.694971664	1034621772.4662486	2392544068.160985	344577433.79483306	656012556.0100127	1084424165.968617	584381065.1545956	1366018098.3924942	1165384935.6096218	184926950.70429322	88634745.68724017	564857636.0699574	2174431832.266392	386286087.59669125	47190809.52372126	340615757.62981313
2326553982.700789	427167109.13681823	1394852378.5664473	104831441.61189781	446769411.02908874	907554741.1640707	114993267.50518675	502456184.0713971	99821764.37156725	643039020.8267735	258792738.4674596	6244799.279776207	731730419.0727216	431232062.9818534	5067169.248182275	892969257.5118389	2350288021.4199977	240332286.4367305	578655786.6160573	1063636565.3986114	566761912.8006232	1247610353.1141198	1103715196.2009604	154976525.45435518	74231057.03474562	463622740.9095121	1960243103.21233	355683798.6566601	41471952.96422544	300642229.8388965
1899188237.5812368	374928798.0944467	1263103477.6181402	83242796.5196863	376200899.1142794	230339823.76961523	103738499.58016805	342889144.2478838	63567607.18639843	606720192.074808	160900744.25615683	5441081.191971704	697750532.8738428	393660563.12313104	2995630.08102697	769846798.5659416	2273070658.27753	227941630.54216126	370916763.5183609	993343890.5988624	454306202.5723863	906732272.6365443	999269429.2062181	124070881.37278402	62237871.738521956	439354738.35994494	1783454723.0062344	342676999.08088666	37150888.38874757	278466279.47258544
1209337536.79794	252384992.30108324	1225602981.5543997	48378340.10423819	323945388.9453314	187697799.11082458	95497371.7140023	188141858.19109386	46599114.75209595	557163908.8512177	150017948.9467753	4557930.2326421095	655850163.1040128	366557596.99393517	2451060.146833629	655797655.7497476	1908504849.5457401	178998641.8801754	341008481.74631494	943232789.0042068	416643128.1451313	671407306.8346148	813907019.0068877	105400137.06456184	50517395.35541239	336627366.54857576	1622228231.5254698	286920050.45173424	32692684.466951583	255776400.57872704
804361061.1175424	150817359.81144154	1133193274.446073	42287940.32756842	295817665.9212185	167633084.04950622	87081053.61967726	158879482.77159405	43154013.54532787	472875157.10416204	123862662.98316905	3535980.066975083	614848307.9896797	324468644.76102585	1747369.6087857261	510727592.1623202	1714653380.3924568	159092480.58727953	292558455.80040514	909851597.7518717	400761740.4161577	583353893.4091111	724205408.2199094	95374720.12633395	32797142.536850892	293954090.2633789	1492179024.1092694	266029609.85278773	23647861.9938437	229530233.6109759
767127055.5454377	126293338.61149812	1032648444.1481916	35554810.32084448	263191092.41387138	150196304.8509761	82553009.5817559	132510330.57541262	40839366.80122708	432269222.81916356	106575117.21154557	3456169.922579332	584053630.1366148	285596394.0541854	1402287.5829618922	478327855.81484675	1585047656.420159	146912406.38121578	262197496.0062627	792683280.0572009	374894527.92770296	390267359.3378544	687561676.9875052	84563090.5536529	24992350.842483483	260590099.36379203	1391384136.4529955	237441713.65549418	22204838.32384038	204536685.20271754
647421757.2336566	113743859.7275593	940869786.0097255	30133328.777402397	236746775.35264692	129952875.29694405	37207460.36300621	115451937.96411477	37706485.56734852	370622383.343705	79918629.0184492	2568234.6736586527	535285621.19079113	229179867.77538124	1180481.1170594546	376549049.31914496	1383697699.3924077	135592592.85403806	234317686.01446968	754803189.7740046	354264481.40296495	350336060.91893554	638466116.31828	77047358.05118665	18530187.10773085	228801995.49296135	1202223870.7214687	224640729.6908095	18915957.94986359	159811712.05692577
355635197.45590115	99089478.4346831	895548622.7423437	26307463.224244718	214322822.3732218	105683222.2055121	22392165.082042847	99428176.46915096	33138129.822373323	333239015.0523255	66137659.430886775	2303282.1957368897	524306522.5723402	222581507.56710014	1110732.7247249568	358290169.7661129	1312726877.9741914	110665102.60907844	201923642.277941	670187812.4457852	335427192.27937096	218214352.3573372	601996671.4637667	76222129.01120174	16029273.783284351	197568398.60990193	946565855.3189919	201519847.29559872	16918861.552162174	138292536.74071398
269874595.3314023	81288284.47214204	875916736.2950697	23464621.147188783	192472840.8868664	98511827.63669093	18515842.952536	71685238.4847748	30161977.17517505	300500769.254251	55033044.22842343	2112407.675858306	503338234.51238376	176809271.22410506	1110732.7247249568	332430901.8478049	1163506637.9425185	107320567.06365132	174303827.68290305	628202217.50674	317968621.76399636	206540193.4300691	550507128.9233481	66709492.70859997	11767244.99908831	165531332.18952465	877852457.7026352	178638165.62963933	15301117.010489509	120457261.55617982
251949011.93738875	73650632.23661093	848287350.0427228	20173080.53553402	183322600.43476826	85239269.79585475	16298900.354744151	61654002.292019665	23751858.043727245	274282358.11458313	51392817.68773631	1966301.0865119174	467604701.501798	119857843.36336832	1081883.8831842572	304082538.64151585	1087462309.222492	96862154.12049598	156285879.3162098	581802737.314178	292930564.203483	181894942.8553674	528429085.3157512	49262230.78320152	8543389.575119006	125174537.52648671	798463526.5420737	156451535.08385122	13126700.795893595	104038253.04041304
181782163.32993925	66305061.314046875	804492329.445775	18416440.836368278	168676207.88512677	79678783.43628515	15570985.783009712	53434597.87076446	17485522.205792516	265706261.96303508	40974511.173243485	1794255.4596717032	449947164.34114695	101471936.76499559	975174.6932602966	242093925.56570765	1070594055.935324	91647407.53602232	147361473.9554067	513451337.99316174	270934926.8490139	153118548.55715725	490316402.40922457	40379531.16792796	7447126.823081001	102000633.46749507	494114312.87912476	148455462.45562774	11838733.65186635	87657370.55417478
166458343.01396218	57446556.01510587	760589241.8316444	16845218.648284975	116672635.20099041	73589328.35472338	13754096.302942343	36635723.12617867	14728486.625491308	249637597.28204578	31750026.298580736	1728791.8786092068	432933454.9852348	90715968.13545172	788574.822783382	212522428.38735378	1032715387.1587635	89939841.23843703	135226796.5866336	435212920.2756972	225980144.93787363	127281745.79407243	462045371.37674844	36363056.83873034	6606497.889347013	91772415.34914121	397598695.1491402	142479016.94390807	10085216.248633603	74323853.72139412
134673147.71417275	49203769.5167907	555629127.4913586	13095787.622671027	95929793.60579798	66297596.88418302	10016686.802686993	29997351.242758796	12786210.570904614	243358223.01421064	28079589.792043414	1654570.8994192022	408987743.9091651	73997778.02218033	655381.00113461	173496544.03410968	1011117236.8264334	85025745.00587775	126306729.07051733	413268948.87968266	211619740.37708968	60114493.22094057	419513546.7921516	24248477.61406651	5587787.547294216	63033305.82220311	356978446.1482982	128694893.0025486	8834358.3859373	63245381.687847175
116344259.83367658	40392804.49563925	454638308.6952604	10859432.901469467	81558002.5810478	58899119.82155341	8832184.219073791	25636237.514632624	11280214.391159756	213486962.13552555	24344892.55265453	1077065.7881476008	391474807.1395368	70534850.04981896	549598.3978758325	152495543.9877131	984396977.6012241	78711521.53622022	97925934.0419938	311302007.2560517	194308632.12865585	47240433.342811316	403734358.9718415	18978861.03935685	5239842.404161821	49918365.54842123	317421983.7034089	115302424.73362844	7670719.376338674	58105075.88087828
104229146.9726347	35307196.6605399	383750019.09660494	9159861.455401905	71730895.43836968	55594086.76742074	8364728.4060823275	23433881.032701623	8485467.061127862	188825310.55692875	20539235.677509077	702283.160851051	381041152.40093714	69162687.34471996	347202.1990746644	136227169.3408395	920320642.6763127	70176051.43987958	90681789.51667625	301912885.26386917	147236015.54127318	40530047.87682266	379744557.66967463	16235698.649845203	4836051.704122405	44620175.212198205	289743226.5050053	109422120.01802272	7025134.7868206445	47005544.608389474
90000085.08982855	30668323.83593213	344008480.9467125	7003460.579660666	64195258.01534241	45397171.749832384	7286047.055487451	22557937.52844244	8003536.184252202	164829727.55383936	18095597.652188405	559893.6878482387	373125750.43944985	64752679.76333181	312508.41836446035	117159997.70083456	877232485.5566838	68871168.70580345	76472053.02572477	245734944.26683694	145063776.87856308	34092616.030289285	368778758.898479	13668994.056176031	4378683.150007916	42344344.253411286	241679388.0398036	98549782.72761826	6498965.932855451	41068779.97764293
79613627.80047971	26484817.255805817	297372616.2577238	5723685.759456099	58799066.53810175	45397171.749832384	6488698.829931209	19301036.13412989	7200502.510202508	147375375.77503264	16534406.590125944	476237.0019285704	370530865.4787951	62429656.47871727	295139.1947455118	89986265.10073543	778276560.8223786	63178760.46409851	71721972.07783431	219724713.23393172	136836911.89188597	30113071.391258467	316353529.14604294	11999450.063865278	3630891.1520160935	38523431.448489174	208222502.5935882	95271613.44478501	5867286.535382934	37672510.615863964
71882009.39056958	23198338.755738467	263113456.53072867	4644113.85359093	49710083.508630514	39019162.87485702	4490620.53826102	18372534.37835328	6598057.522334923	128575779.72483899	13398033.763102783	409293.8359711023	357808312.1509655	54127639.19584199	262654.1762002341	69621440.5388731	738805576.2852938	54575825.38015943	62982256.39688121	206707751.67036998	129875844.80941354	24073371.540816307	288895542.98918456	10438756.087121792	2781329.661790472	34663538.978294216	157238881.35216382	92436615.01216939	5475603.914675285	27555611.32237356
68965610.91955224	18430193.17372092	246907602.50006434	4057735.1187652857	42071076.49918853	35072710.41133147	3719959.379879889	15982087.036192888	5455673.822231592	114404469.97237563	12500313.840454174	373770.69807191484	341350034.4202305	47129952.79655873	223738.41224660532	64538253.55439133	690785104.4419662	41490117.58334889	56007249.32378178	191633173.9684513	123854406.80934958	16077582.311386814	269098597.18821937	9351952.658199284	2181733.3257281682	32612216.158269346	130709814.48616993	80884828.88148023	4605293.1256255135	16982201.336446535
56066343.54223234	14790842.769456977	229841715.70432153	3419800.797403904	31479878.349058867	29263400.6054352	3577837.645985579	13385069.695961429	4437669.537304594	98726824.02432396	10460496.29478444	334493.0795251327	327230131.08467215	43413473.91129674	168179.9906790495	56458769.43412597	648411235.5629274	38564137.09323723	46882021.63254614	186924395.53352845	110234913.52614503	13263500.645627469	241357189.33911556	8282720.518137791	1645224.2304401556	28245804.066231266	113384911.21125826	73587142.4724047	3439212.5531826885	15564602.483174121
40320483.8717847	13191912.550167516	221623005.95699787	3220912.540068884	27840356.560744833	26807968.022949893	2682861.190660556	10090646.338356074	4174308.3262817147	89359558.86177364	10158840.131158084	323873.3730082524	321796344.7194684	38596108.958640866	164827.36817113962	53033532.79921601	604922703.9678681	34825822.00464506	38156111.35209919	161019135.2301672	93570799.80150607	10154751.127428904	221788372.28285047	7730251.90724452	1366801.5239449486	25183335.961829256	88661436.62812819	69495089.49969397	3091867.8773930958	13216827.439379133
33132440.99938794	9129000.253619164	183126363.1271261	2145659.040254658	24571428.582866173	20512121.46943333	2624848.100352186	8428008.944431292	3780762.882303118	76030786.11371407	9752852.042536357	268459.92796630005	298802262.20254016	34375009.901139595	154500.14503588635	31034733.85771583	556187613.35462	32826246.427845143	30359401.150036383	148128365.47372365	85045573.74323347	6763258.726655997	180942868.77952743	6866502.32255184	1101654.6121356694	23784520.32459347	59729272.430798285	53696103.215896875	2501528.9342253148	10257027.40277739
31239547.053874083	8254947.346648687	162207148.25956166	1858713.7458346148	22458797.94804811	18166976.576882005	2266842.515822714	7138592.13253843	3136686.1780284964	64359062.682942525	9264417.547469048	250995.36629317212	268655699.9037837	31701021.642137393	144256.75310353603	26414304.57136374	480268103.96154684	26976549.7941548	28429391.456898123	136286113.41645932	75759814.12326828	5806599.159839538	163145010.70783836	6436488.97052954	940587.1684828382	20663678.45217473	54360715.1198589	47092775.938782774	2033489.106532849	8331871.813368023
25869025.523784496	8150474.77856969	151044667.2736322	899388.3833208601	20164041.117979895	15483331.896281224	2080796.3772565715	6207525.681899202	2913188.1507646535	60706387.263799615	8898599.622836003	168914.6714669468	256631158.55149892	27461393.830724183	139159.42123259197	22202574.288385343	411311177.4152967	22435151.330568794	27232977.32848409	124958563.07161644	66908732.72633669	5246439.897012939	160195631.17409414	5696555.45234285	798809.2439537344	18442062.123540185	39319309.616539	42557261.92870502	1716720.2598561256	7088389.728493197
20691543.513839986	7510898.573583957	141202881.38540787	773432.5570967712	18088144.063170984	13344393.784969786	1865311.5814050736	4070749.08043028	2280657.841219507	54566272.91613456	8394708.68862474	154948.04815535803	253398939.91138658	24191303.70621558	139159.42123259197	18158394.46558942	385888062.96967345	19824256.703444432	24792926.623564985	118025832.59289673	58557725.45006321	2206039.5618287083	157190085.5231513	4554961.966842557	676099.8722060609	16702057.015739394	37699817.234418176	40305233.95594156	1519104.8683103875	5989887.973552029
18347905.857761357	6253259.378125864	130552444.10057148	697059.5257856698	14556069.601711776	10556460.414434955	1730136.3246241135	3268433.9237767933	2130779.854174283	48349206.23658915	7347910.154074778	147297.7347561713	247336149.00339952	22662112.62998449	139159.42123259197	16102785.314807145	378675080.11494005	16586478.029878678	22957596.696730383	113082023.8029601	45772141.96435209	2009902.4365197022	154290980.09770218	3652030.230374485	565279.1131932667	14906593.684692254	36113074.78925623	30384395.681569155	994441.3978492066	4059214.5456293225
15079195.926000183	5399963.548194013	119432200.28707966	545978.3720736146	13122767.710037235	8541851.048292648	1414514.8569844596	2941349.2063952913	1955625.205379163	43919179.62804022	6258918.067487309	136870.2711266536	242523679.7884351	17389932.817959245	139159.42123259197	13617930.01913254	355915751.1871966	13612942.210978819	20517710.777983874	102263716.30621073	39225024.931658626	1729814.916616402	143529030.8409967	3116356.4581895503	541924.6230431168	13819638.038088748	31979058.57031427	27630136.594128225	646386.5820133146	2895108.2392925536
12908430.631510071	4654552.979134433	113185791.64090815	488491.11846904526	10607859.820829371	7720995.064565557	1274220.547019382	2795074.7367894445	1823803.7627312413	40443002.77612547	5040452.897827769	115883.3370436485	231198414.4689063	16083259.809912845	139159.42123259197	12570797.865489949	322873152.71058726	12102011.40266762	16585244.427523078	91219922.75570968	30950561.1841851	1595310.5125590283	136357674.0845992	2887102.2739818688	505931.78726607905	12531178.708400264	29280716.99777603	24695213.74801758	508151.03578361124	2159965.5002364134
12705174.931515694	4010420.055449172	95366809.96354817	433147.2666702352	8270809.526064266	7247754.714658275	1132947.261978393	2384174.6503701834	1704226.9113228742	33018593.077590916	4645019.142834966	109447.78485753936	226853514.4645053	12611844.63447908	137656.01906954052	10942535.182164624	312672007.4702539	9355763.827191321	13851656.254186139	84787980.14106159	29190740.75051923	1383387.1712498239	136194506.5303931	2662042.761660948	472801.4608556884	11306117.71107973	24341446.483275577	20993237.414337147	508151.03578361124	1819926.4488530306
12281365.358757243	3427371.4690016867	79886138.1329707	390540.6179229053	7145174.213661869	5877029.784063598	940353.6560787106	1648860.4188737967	1627446.5632703567	29840877.522787258	4444705.8547049165	98288.4957498911	211525067.64228392	11965614.894773446	137362.81185907434	9606764.551756553	249742290.73341668	8290851.828219484	12149879.765494037	79801374.53244565	24575525.210644282	1213329.9072835864	130373131.32082835	2329018.281746678	370994.48145253945	8507338.97825559	21281838.303458486	17852410.75305831	465350.80763634393	1449909.418390818
10299026.215199497	3147019.8666060814	71688482.62370242	390540.6179229053	6770023.573493529	4041533.421031272	894895.5801606918	1322078.5279363529	1500588.5681064555	28754524.664950117	4180597.234484737	95209.721481697	206276966.8632591	10974869.81850494	132504.73190771125	6686236.167259214	235659914.1025026	7307201.119374948	11028677.606169067	73829908.00347085	21662270.857814837	993342.1529851013	126620493.51934484	2210782.209328093	330058.2885067504	7564079.206734187	20352166.056648053	17298222.247594383	418596.75293813786	1178994.045068764
8860769.200909963	2330379.0779333953	66390565.51461739	345875.5987390528	6022262.59931709	3213930.2000751393	778602.4746720071	549508.2306534682	1281869.0403089353	27278745.13359855	3674616.5546630574	92941.3488966801	186862200.35909447	9411599.568120908	129782.52319737662	4830155.488075657	216717919.2916469	4821731.988320656	9595077.326234259	65676433.88152018	17562091.916295517	685434.458474511	124739993.58074515	1944549.9624876776	267642.9980075427	6228980.65559113	16308493.963498887	15735866.946653714	371702.7341702408	1018693.7952533761
5219324.215461831	2074210.4526916032	56418819.587039694	299484.2961312612	5385674.999092282	2855532.0185662867	713592.5765788535	476656.1280118139	1185973.349534989	26625341.754211254	3386249.4451977224	87407.21704245423	175642051.6076476	7526985.682473874	129300.26658758541	4020100.621253062	200591229.30808744	4479860.914113496	7429552.430542719	56845652.95499731	15548450.554169104	445617.0603019126	121379275.37372015	1742243.7276842762	230604.71097333098	5322515.898652717	13691648.00518031	15026800.730974713	285551.8601465302	961516.734511737
4161816.118764751	1864672.4221120353	51818839.559547566	274759.09757654386	4295742.16602908	2310675.105639825	513543.619942737	429774.6366398008	1154249.3840353922	21772655.887564417	3234279.8142477954	86585.67733249904	169400880.89961624	6041329.948069255	129300.26658758541	3464471.3246809943	190557670.42909694	3735991.756417454	6560305.961709207	55166170.44676797	12366289.564179214	402091.9068744478	120954336.05286303	1600253.3151205534	217289.76301282927	4974466.315576063	10878820.569306701	12917403.863733215	262368.9665887704	800655.3260203467
3750025.6435917085	1730351.63319641	48105542.17714942	243218.59687847696	3849441.965481907	2011313.5313314192	411484.5050180295	414651.7530399428	1062835.316049659	20821732.953177765	2885554.072870729	86373.2014664459	159952337.71002284	4648722.458775959	127290.78172869804	3106108.1078272667	182654195.60706463	2873303.4024944287	5860957.667570179	52056201.39425585	9134389.573818972	371956.22055924416	118863839.25185879	1437630.2117044395	176179.3159675143	4620739.147813693	10130020.226765871	12164451.973340007	247042.13875607957	651301.1795053952
3262180.429641282	1513743.8242582316	43685167.408567734	219519.6510792961	2844943.256903425	1876361.0438971056	346823.69708435814	414651.7530399428	950802.3256557144	18661952.379615758	2552441.8786200685	85764.67317237426	152824569.91928604	4301636.012618743	127290.78172869804	2526930.4927021204	174207033.1045009	2216945.1472017593	5508267.876972876	49771947.1687127	8035441.51807367	303585.7080810309	116098480.12749133	1424935.2752566207	139019.42830605342	4327541.40272262	8591653.54595591	11531184.699416565	217673.7508001364	475377.15808456973
3000546.229878398	1253474.6764086129	39316669.308433734	205044.5530044993	2571033.9288130063	1799796.6873910842	322860.4834087135	365309.2222354421	939611.9351709087	17623949.933820404	2019049.80426019	85254.08550969578	143724518.48756057	3896902.57296016	126604.79782543659	2050034.0655470265	164524776.77190542	1932263.6338532555	4961419.0998120215	44037702.20843781	5699528.312709906	287882.31410010584	111159024.59444064	1323855.856771932	115998.7142865217	3949656.3669378585	7096917.645019618	9835430.58475807	179218.3996407795	431288.63366077875
2839179.3050319017	1196947.5225735158	33522421.820751913	205044.5530044993	1886613.0741918108	1697286.6199691377	290551.3131349942	252431.3339016355	895203.9986750669	15070851.216954755	1849752.1944878187	85254.08550969578	137609005.22540855	3539087.9501096806	126604.79782543659	1537343.3377269632	152727156.87207404	1658278.1989874477	4781024.312659234	41343592.43419073	4499085.172545767	259480.61164366428	108615659.41875884	1248064.7861211423	102874.35458246214	3830302.696509292	6273378.946032364	8707212.953170061	133619.8521479689	374785.52739643154
2465355.092415492	1111221.9460706739	32604199.117486846	183152.61582209545	1628481.1139554062	1517215.5778342762	248580.11903102518	190255.2888148726	867862.3063921065	13898460.761729479	1638975.7038847678	84322.61288791306	135269584.89422643	3133004.974274909	126604.79782543659	1351555.9518034614	145622457.19610578	1453263.688200375	3858593.277518022	33891186.55078275	4033618.1124552386	239603.66336705507	105202631.94267826	1118754.3278802538	97407.49247922786	2345199.314616387	5536962.795821906	6964251.6714797625	115049.86125557704	361076.18776201294
2124425.029947236	1074303.7983083788	31348564.591830317	167023.37500224716	1493169.8635090033	1427942.2399594986	221211.74451734422	170399.41916771524	867862.3063921065	12636794.896155877	1316087.3044899665	82321.35124866288	125067840.85463484	2775938.234985267	126604.79782543659	782662.1487029248	138418975.59663734	1074373.6500575263	3287594.8196413442	29738797.93503223	3027671.242184445	196224.14507651987	98393328.89837243	1070000.527250096	77141.8945838336	2272280.124270106	5228760.4771464355	6350013.07959142	101597.98189954078	305459.8085562734
1741443.637712007	961869.5647318251	27617411.418942872	136117.48975512557	1254355.5996266718	1347653.9504724685	212451.86647057792	151268.1079707511	787125.738232583	9835843.371042244	1150416.3703582652	81021.37680959274	120409452.45370351	2473511.032972413	126604.79782543659	688438.7717875615	131959606.54000501	903133.6789845758	2773397.119083899	27060588.138555933	2351005.496887538	184938.91587812535	91724000.30247805	1006258.9230284162	76133.04917033823	1898981.0221325003	4864077.910077821	5339560.288125504	101597.98189954078	266057.9770743749
1325969.8513048526	939465.6567127401	26117945.94201101	104714.69476697421	1033468.8055954145	1171803.0062963231	198318.3063725895	143613.18956205246	723637.8275741705	8964939.495576361	961937.9594847366	81021.37680959274	112360340.95525119	2177331.6715829377	126604.79782543659	588385.1127024732	125504793.4587182	637225.4914974679	2605206.002134113	23488471.714022983	2121905.07682797	179386.76727358956	84732849.5116459	858366.7210715311	69012.90731568658	1796692.659178374	4691317.575968369	5020750.654944335	99957.85473817281	223534.73786244093
940836.2049797446	929847.5040717754	25068182.727829907	95407.2410215021	910779.7248110233	1060681.2474737342	196461.7610823958	118747.00534801606	696004.4238704924	7852118.136234873	804660.1962099201	81021.37680959274	99013836.83649483	1905607.060148325	126604.79782543659	491921.01570558967	114977937.0753085	515074.2563139415	2247456.851016557	22859715.167379826	1871075.4487503823	176710.6346032042	79828305.15213709	816475.9748608614	61805.76049229878	1621168.4946668546	4420513.527230461	4807054.850616169	99957.85473817281	183958.49183537895
845883.4812585332	864550.0109508113	19571876.735214848	86836.93992551713	823794.0292446291	952638.7614549688	172054.8296482253	116062.60492342434	624828.6667919727	6618743.749022312	734256.6391616566	80471.47390166104	94798334.0204173	1615049.2533907942	125842.76117890106	327723.89152648166	105789595.61801359	457622.26690462336	2044133.2729467205	21415307.774040535	1292350.5603339865	153796.06968688377	75366194.15817317	816475.9748608614	57903.1453335626	1118425.8073640333	3857448.350901655	4565219.230037882	97184.7513567647	171189.085064156
789186.8240127402	736569.8206617926	17755309.21506695	75318.08658659445	709680.2221778429	823417.5994879723	157179.3451085963	112039.23359764663	596894.1965719564	5940981.402344535	706246.3610613446	80076.82719807592	91149090.7778307	1567013.7580230844	125087.01752532949	269538.8871761249	97311041.83222906	363383.5847793158	1645452.6549029648	20569659.180006724	915237.223880817	146953.58891856222	74160631.38921499	810425.7768293525	54215.700272720875	996302.4772444317	3737395.0424703253	3979635.973912593	90451.61683110455	164911.59468775976
679066.7711697043	667899.9394826839	15584823.076802664	72345.1531966317	553094.0102429369	765462.4275874897	148887.2103506038	110538.77364253343	531053.0130294554	5151029.510809062	677377.993578872	78994.09048929786	77200224.31077895	1275186.907209788	123747.494174773	242093.90179006482	92840118.0431048	288668.2651912076	1404335.3635569706	17222366.83681142	858701.8324940216	146953.58891856222	68837215.78300904	768546.845711509	54135.20360123671	947427.1915697578	3386577.629172544	3634547.6601952077	90451.61683110455	147454.9020680229
578634.81068223	655111.7904864991	14525509.726740971	71004.97900712882	442302.068632735	693609.8810047446	142330.02743033302	108413.58054539324	525477.0603302609	3618798.046517523	590596.6201599129	78255.83796570693	71678604.32743785	1189449.362395224	123562.38693368979	212479.545390035	88558896.97369051	257853.1958705955	1208977.3829228212	15594652.129911533	608162.9908977695	144971.26826625215	66352526.44491294	683900.569040027	49738.85794581994	898654.5043085803	3134832.8018805888	3401144.3822015515	90451.61683110455	128515.25382581419
502994.1004773929	615785.6042675861	12836273.429230308	71004.97900712882	422592.12448994874	654748.9796084666	137624.70413809238	108413.58054539324	440922.50415159704	2879077.9173466116	525865.3156433332	77284.48750571841	68698453.13212766	1095563.2039419971	123512.28305570192	189730.58263835314	86802518.87327902	228568.9814300085	985815.0028325487	11320583.882211475	396762.17954959814	122358.1791156587	62289050.141696796	578286.0013572709	45705.56463939328	773838.7252053084	2843577.41491821	3283777.993253695	90451.61683110455	121397.58921473895
469941.31632713054	599599.1514596469	10771675.088911753	67531.98040477221	367015.08439213043	568243.5765450029	136815.76527736115	108413.58054539324	415161.58020637464	2189149.3287366894	455627.72757428046	76063.88804724393	66706329.70154342	1041355.0323204898	123069.82698172306	160173.883562597	74341021.00463594	176075.96088104183	863757.3439924598	9231516.991886972	348760.60991709394	119077.31099004178	58885144.275616415	578286.0013572709	45309.56667360009	672524.0235657094	2568511.3884355994	3218588.553915479	88595.75559907952	104338.81384273335
418971.26185464754	493542.14776487724	9868280.743325852	63172.07497881224	306521.207978978	555218.2037843157	136815.76527736115	105845.81317428862	387263.91707060946	1930506.45243225	421281.3603413746	75862.419528475	50403094.858596064	1026712.9914492148	123069.82698172306	118762.36220123805	71752502.54954356	160540.97458155185	665448.6191673888	8714070.027206859	279656.8941026883	113311.80939628027	57815637.208119825	573590.0300501932	45309.56667360009	566078.7142796686	2233869.726374435	2863400.549181572	86939.27179686754	83529.29628235978
387100.9032336981	470437.2059913911	8674625.366813298	62324.15369699429	257857.74215890208	512863.1660707511	136815.76527736115	102865.72954719463	374485.98115519853	1508844.6234450778	353985.31263028056	75862.419528475	49555764.12244285	985837.3771746019	123069.82698172306	108281.20464788882	68875367.27778006	130913.27213470737	623711.5729937241	7904402.8580904985	238513.71231338705	106382.77751835359	56242277.3039697	545410.412361164	45277.64795697723	510607.01726276375	2146448.294475796	2509848.551223817	85026.45552080969	78956.28497941441
365667.95840509125	404069.1342948051	6308857.572109878	61546.78273565148	230304.81631871365	441479.927019098	122440.54124764809	102717.75221586767	364286.8703106152	1296909.3957619173	320666.59907279775	75862.419528475	48092285.247145995	922615.0194729136	123069.82698172306	97341.90030683551	63987087.046078034	119784.0211558165	510325.02866557264	7528919.410198171	221228.5960349983	99818.06846110459	53907362.39562425	500346.51871907164	44350.010625648145	437362.1801708407	2024796.8976618329	2133002.2300362154	82901.8372134335	76643.87880086733
331125.10458468954	372136.67256382154	5940663.265681879	60520.743944639515	197100.91166238955	438539.4317362583	118872.06776192803	102064.52450364706	338096.4464213055	1106402.3284593814	226365.89546940132	74783.21525105683	46510119.97181879	856072.005194472	123069.82698172306	94926.58422484683	58978965.141763575	114674.09686622392	501136.13160963275	7197951.3790732855	204837.51787200593	99818.06846110459	51206448.59289073	467067.4873656313	42861.3237218763	437362.1801708407	1978787.7811985784	2009850.8190066472	82901.8372134335	76643.87880086733
315188.8285391028	332854.85007331125	5604335.081164977	60520.743944639515	177576.09911098657	438539.4317362583	118597.51523733184	101088.47534718279	303255.3094885441	1091424.966541623	222380.59922100938	74170.1985861899	43155308.12608785	716985.2881573027	123069.82698172306	92393.3294777307	54404199.72350278	111456.07133638038	458714.91241592204	5852689.747952769	188462.5121550859	96355.36096070202	50291373.325388774	467067.4873656313	42351.60226543609	437362.1801708407	1867783.381527336	1908709.24249359	81014.97226226062	76643.87880086733
295861.8647087739	299405.181185721	4728190.0104604615	58763.19654829267	135375.8957964354	433659.15541767585	118109.91736497048	100805.69367245109	295748.0941986228	1046211.6226804508	196301.075691286	73537.11756348763	42070197.522923335	689903.6458051148	121566.2637276295	85906.13585772937	50612544.821144715	106805.5150814474	442199.06141258345	5281887.723364589	156917.25459792194	96355.36096070202	46030715.72772359	467067.4873656313	41168.35099026745	424897.98596462747	1759787.6342845657	1426228.287766387	81014.97226226062	75889.1105342508
225525.19288826286	283900.55728921824	4484154.723765011	58310.184852395425	122046.00137268961	404566.6612742732	113976.91787884792	100805.69367245109	279097.1456307281	881394.6041543693	190755.75353069126	60840.271627302995	39994042.0425245	689562.7799419384	121566.2637276295	84351.0584554421	42207617.43185705	99479.99308543668	348407.40712256456	3811011.2198009402	142288.91447135768	96355.36096070202	44875311.53411321	432954.77714231954	40700.448939752496	424897.98596462747	1759787.6342845657	1265122.158532357	81014.97226226062	75394.2109879119
208109.91847373953	281212.17184481653	3994832.758369853	58107.134490858596	122046.00137268961	377904.2526956424	112092.40174172835	100701.4875469985	270657.97885011893	764180.8120913835	170683.7452944016	56118.33403035913	33957009.71905975	650275.8549787439	121001.07862502977	84330.74833336784	39625345.32740919	99479.99308543668	264900.42903858086	3193089.7769814986	123892.86800410284	96355.36096070202	43180255.702178255	400897.47426530096	39552.45198435708	406755.3122895953	1759787.6342845657	1256162.2593795992	81014.97226226062	74722.17489833156
195486.35631703373	274237.05551379675	3702077.5496033323	56914.607526562264	115242.64545722795	372693.52052560827	112092.40174172835	98666.28372504491	267432.2004803656	677598.0779364328	169721.82419768858	51028.8177210807	30845016.348740987	547779.282789542	121001.07862502977	84269.43722474827	38829311.753892325	99479.99308543668	241779.8718320596	2977715.7049356555	114690.56667139742	94591.22776453404	41877251.05116273	399713.5625709953	39329.77784566043	379675.3718579074	1699707.1574752498	1200298.815439266	81014.97226226062	74722.17489833156
185506.46604962103	217402.1905724365	3531818.4355352893	56017.14148451452	114683.34074153705	360857.8961659846	111021.04169133723	98666.28372504491	262515.89706434147	552149.5126607525	160253.2519411721	50125.33911638318	28897851.93267472	547779.282789542	121001.07862502977	84269.43722474827	35776350.18627899	95494.05653091891	181321.48271400633	2580980.7204138567	102573.21823290149	91842.09289575751	41877251.05116273	386611.5882340424	37672.002967091896	355001.29971202445	1633256.65771101	998735.4843693709	80114.09373226138	74722.17489833156
173078.86244221535	200971.25660170455	3173938.671812262	55858.28557758249	111516.42499936797	360857.8961659846	111021.04169133723	98666.28372504491	178042.70263675074	404215.1540296393	144253.44268116512	49783.11953762867	26924058.486485217	541744.725621491	119723.81649130459	83167.66983755566	33952161.17567123	94991.25684561073	156418.09903608178	2494302.744088633	98352.47786811482	87855.11449720798	40763417.19432585	375125.30180771736	37320.67572357553	299708.7892952274	1583638.3295792688	923842.008146898	79669.60889052159	74722.17489833156
171695.52565573726	200971.25660170455	2883543.5287977434	55858.28557758249	109287.37424558333	360857.8961659846	110079.81840990798	98666.28372504491	164931.30024026564	380670.8914216066	125747.79608256476	49007.732537631906	25102123.859487586	533532.1592342206	119723.81649130459	82204.46882173161	29124334.684261415	91472.42137108819	138077.8469073829	2346152.9030095674	97102.2856409009	83333.96328848616	40110705.14829985	360544.4414674747	37026.98822959211	289887.0913281967	1530062.1395662979	843005.9950425402	79669.60889052159	74722.17489833156
161937.99025643585	189565.9731929427	2765038.453195718	55858.28557758249	109109.98086941929	357047.2005731782	110079.81840990798	98666.28372504491	163392.7951157321	300530.95854307356	123373.5065274673	48522.465062252115	24017549.975240566	486947.55808912584	119723.81649130459	80836.70264621986	27089634.797403812	91472.42137108819	124482.38120351174	2119504.2653757073	94460.29936431652	83333.96328848616	38827598.63359022	360544.4414674747	36320.62226258768	279526.1205254616	1530062.1395662979	817322.5931191463	79250.72060546349	74722.17489833156
152141.43368924063	160246.34933287607	2562085.8086007684	55858.28557758249	106118.76392688024	349765.2305845553	110079.81840990798	98666.28372504491	163392.7951157321	260586.1756854583	119096.69699071361	47937.777241201096	22645853.917105034	441127.1532906985	119723.81649130459	78706.92884069949	23864808.945836775	91322.5586968031	122414.87759550869	1919390.090437864	93206.5094812742	78307.72183510217	37800808.406754985	360544.4414674747	35085.0142981985	272066.685500431	1484177.7145493731	746887.5988297317	79250.72060546349	74722.17489833156
152141.43368924063	145992.2828953543	1914361.7211001592	55338.39548187941	90507.46362119404	349765.2305845553	110079.81840990798	97993.93915150459	163392.7951157321	220002.28173898786	112660.99186341792	47278.93135945208	20376996.606490273	441127.1532906985	117819.40267580835	77485.9584166259	22440882.269486163	91322.5586968031	118704.50928556696	1660869.4796297774	89243.49604093212	77746.80769181522	37103183.16608337	360544.4414674747	35085.0142981985	264570.07054226194	1393753.3374927177	675284.302383625	79250.72060546349	74722.17489833156
151936.5383267719	134529.2808304981	1765870.6312643106	55338.39548187941	87293.48011620088	344410.36987585545	105257.5698515132	97993.93915150459	163392.7951157321	217824.32620515942	112660.99186341792	46802.53160928515	19233978.619009722	401203.4643340005	117819.40267580835	75302.28279585441	18712631.4669021	90644.10535196352	110912.51117051231	1567450.947107252	89243.49604093212	73392.15569935011	36681480.88303294	354930.4758921905	35018.574624908695	247750.31263969128	1351766.3020576143	598123.109730458	79250.72060546349	74722.17489833156
136610.4240045777	121206.48672045431	1639779.1495287581	55338.39548187941	87293.48011620088	325230.9723157091	102060.08906433456	97993.93915150459	163392.7951157321	183005.6389445225	105239.22079402236	46802.53160928515	18022808.672922436	358959.76214467455	117177.50762415519	73747.59489626276	18410211.36626064	88953.00164846348	105557.3397974263	1279110.4408562803	88196.30997723997	66947.24906922833	35706959.56921802	320377.8663740359	35018.574624908695	241810.15721958454	1278851.7524578762	584414.9807112189	79250.72060546349	74722.17489833156
132605.45574569385	97560.65902304056	1599935.9183562673	54072.4722925951	83654.33920234391	283752.001596112	100283.26709159145	96946.90043769422	159088.0638399871	159413.96940402684	105239.22079402236	46802.53160928515	16394683.615380967	279397.2747196686	117177.50762415519	69882.08299445997	16949870.756161027	87503.46375478058	100597.74655527882	1092222.8131011205	85344.7957140549	63738.93892053517	35045935.94581846	293548.4219541486	35018.574624908695	231407.46764436038	1191291.693654333	566809.9663613181	78878.63909841832	74722.17489833156
126120.99736639434	93911.98565720092	1549303.23791329	54072.4722925951	80790.82145182812	271897.17213516694	97253.09277833859	96895.565373512	155156.7780367433	134263.28621548123	100822.121084506	46704.71560259166	14819282.52825824	273254.7162911563	116131.75032959176	62160.21180809611	16342591.441932607	87373.17420443235	100597.74655527882	994744.7075356916	76300.12224188274	60631.53993276729	34376376.69235321	287855.1361233548	35018.574624908695	228128.20551309022	1108777.2042089356	532939.5186644165	78308.91959786038	74722.17489833156
120492.85713103066	93911.98565720092	1376997.676696712	53571.39260308013	80790.82145182812	264486.04142226814	97253.09277833859	96895.565373512	155156.7780367433	134263.28621548123	90114.12107262202	46657.50493783685	13916860.499496806	246813.25319315805	115288.75600675505	59326.98112850804	15892169.613265123	87373.17420443235	99326.10854769638	902757.4403740913	66961.58377701056	59129.02151672226	34016639.748445116	265410.48863138666	35018.574624908695	219808.94025225914	1055218.3321066706	517815.94503959897	78308.91959786038	74722.17489833156
120343.60857082535	93401.16298410416	1259330.2243476592	53238.80865395359	80790.82145182812	263494.9491581877	97030.24638615975	96641.90758426227	150383.05786433019	122489.90662969105	84313.76681155691	46394.59681585324	12665125.326233566	246425.7528323247	114784.1939763603	59218.920816410464	14744841.566492356	86696.16877305822	98073.54136756109	806744.8530913306	61769.61641323993	57149.60372628754	33091781.29184161	249204.2129782283	35018.574624908695	212300.58011619432	995513.4007945011	495729.2627507733	77625.7686872715	74722.17489833156
115616.60763245288	92475.0205815115	1168532.8018679728	53238.80865395359	80790.82145182812	253876.72638865036	97021.28352022628	95888.80994163355	150383.05786433019	98829.98854272474	84313.76681155691	46165.77341367047	11624203.063901717	246425.7528323247	114451.26501828486	58593.56002655677	14140057.35661858	83645.24110810502	94996.35247050348	631662.7358981177	61769.61641323993	54435.69571837845	32731856.519547585	241119.3647576122	35018.574624908695	209812.93159000206	968483.2984916805	472816.2408449729	77625.7686872715	74722.17489833156
110352.67729622684	85946.62805552052	1032859.1027563161	53238.80865395359	80790.82145182812	239516.33087631004	97021.28352022628	95888.80994163355	150383.05786433019	97119.09091106572	78038.83675608317	45945.71682396095	10541200.361456243	243736.123224037	114451.26501828486	58593.56002655677	11321627.814411767	82557.88949139231	94996.35247050348	438001.3561969964	61674.03916108329	54435.69571837845	30735032.86947943	230410.11435412095	34793.38625875933	209601.35170543214	925423.0921725042	442569.762054974	77439.5306757904	74722.17489833156
105033.52006597767	85733.69446121482	1012157.2466103167	53238.80865395359	76867.13504824549	232437.46863432974	97021.28352022628	95888.80994163355	148556.89988460153	96091.07938824905	74739.01883758818	45945.71682396095	9821879.867300473	243519.07727471823	114451.26501828486	58593.56002655677	10122026.627434086	82557.88949139231	94996.35247050348	390638.14342757466	60833.204469505436	54435.69571837845	30531055.69497955	230410.11435412095	34188.569640251255	208051.49250430925	865220.0302224478	414066.46940793877	77091.74256236879	74722.17489833156
98670.35209999599	83124.10562404963	972756.7241740627	53238.80865395359	76867.13504824549	220563.7004195444	97021.28352022628	95888.80994163355	132788.53582109197	87101.31913553562	70480.14247439364	45945.71682396095	8921420.090836564	229632.61786960257	114451.26501828486	58127.06893961688	8200895.730189922	82529.78806285042	94996.35247050348	336009.2148046193	55418.11116940969	54435.69571837845	30095279.26152712	223367.82066616268	34188.569640251255	206817.50746068338	822371.8044759574	401539.457779287	77091.74256236879	74722.17489833156
96644.61377620835	79583.34943970172	922792.3596065411	52961.2508240107	74888.13450786388	201144.36386961973	96866.20699632958	95888.80994163355	126260.86191482616	87101.31913553562	62779.24600662913	45506.06316575211	8390599.801276043	217969.20877833827	114451.26501828486	58127.06893961688	7654638.623353692	81678.38031093769	92682.09007469963	275060.71716782206	54357.3602817234	54435.69571837845	29103284.732966933	218146.71574179517	34118.72469858275	203058.14908125746	804001.4169446154	381226.3259631694	76953.83245975997	73487.97356994388
94305.12846031092	79583.34943970172	895566.6963258765	52961.2508240107	72689.27999680802	201144.36386961973	96866.20699632958	95888.80994163355	123985.11705193802	87101.31913553562	61854.60092276511	45381.72125657901	8246050.531477539	217969.20877833827	114424.7303318384	57558.16008903873	7134173.82284048	77767.42153307602	92682.09007469963	208241.97254738086	53278.52818064874	53550.145572132715	28696795.39178321	192804.2987533917	34118.72469858275	203058.14908125746	778615.6273300666	355321.6465573894	76875.68663279855	73487.97356994388
93630.45808211247	79583.34943970172	839782.4346057569	52961.2508240107	71227.14728736487	195870.43451086537	96807.36156244649	95888.80994163355	116562.32731859671	80440.4936334745	58863.05231130449	45202.25344593611	7731820.955413361	202128.1474201817	113971.21561033207	57558.16008903873	6727888.444684223	76667.73243467331	89825.5154912053	197718.21535093896	50690.57321661927	50326.36189935836	28544400.639814507	163026.50361082287	34118.72469858275	203058.14908125746	754466.494147294	344605.11809129117	76865.37313554378	73487.97356994388
93630.45808211247	78590.39579845351	815945.1962121637	52961.2508240107	70608.82281174317	189748.03260715332	93564.18076621646	95888.80994163355	116562.32731859671	80440.4936334745	57826.26187617788	45132.04984798997	6416715.933805834	174180.2288453098	113971.21561033207	56697.07241309783	6166141.055230002	76528.65373023463	89212.10509422328	179009.0858846342	50244.7515300592	45772.5080701142	27772292.490786515	161652.78456242668	34118.72469858275	203058.14908125746	721710.9220600881	334075.6309377698	76865.37313554378	73487.97356994388
93630.45808211247	78590.39579845351	771508.8150118879	52961.2508240107	69065.34741113565	187854.12366662786	92182.03685110097	95888.80994163355	116562.32731859671	77022.47118190995	57826.26187617788	45132.04984798997	6002423.0732052075	170952.8806132184	113971.21561033207	56697.07241309783	5686566.017506446	76528.65373023463	89212.10509422328	154914.26782362	49729.279939677785	44690.77990048648	27742629.33058191	151824.6318142587	34118.72469858275	193223.4776660845	691972.2436558844	307835.87644597894	76236.51310610058	73487.97356994388
92551.09687025413	77935.7009896654	756873.9099873516	52365.168216824226	68524.99479841413	178940.24052973778	91433.75565316828	95033.88051965536	111366.59444959543	73584.0870516426	55540.45741468062	44297.522639929106	5626426.900926477	166716.09220058896	113971.21561033207	56229.5136346706	5337054.726509224	76528.65373023463	87085.04130002239	146578.5356496904	49612.69784887258	43545.156429956995	27451470.298254758	146472.0857669289	32908.09718989923	191208.42277955206	663361.9090486007	296197.70539143693	76236.51310610058	73487.97356994388
91032.01652052179	77508.54076923439	680821.965721424	51203.27534870041	68524.99479841413	177298.81176736474	91433.75565316828	94813.05906401949	109972.47318140126	71611.57316235946	52413.60862816959	44164.9637513186	5338536.784547454	156049.8007923127	113488.3059665385	56229.5136346706	4676041.921637175	76528.65373023463	83554.8515336708	137557.01653759106	49148.27001653473	42569.82652152466	27101430.438883744	136752.12555167035	32498.648789107425	189807.0774393675	648506.1896494429	270947.76851559087	75065.76570746387	73487.97356994388
90134.66789969664	77187.85172084146	658617.6768449849	51203.27534870041	67761.9920188128	176224.8011843411	89672.5766061243	94813.05906401949	109972.47318140126	71509.70231543368	49087.53690135396	43943.3660644816	5102807.972948819	135478.66691174655	113488.3059665385	55866.18521858533	4526848.94599722	76528.65373023463	83249.50418494928	117408.15368930069	48711.826626713024	41926.80157500551	26335935.547706127	135118.42757197208	32498.648789107425	189339.61294170984	619845.6498194626	261822.47387703956	75065.76570746387	72859.5339665912
87474.13358034265	75060.89239709996	629631.9277318924	51203.27534870041	67179.71720199667	175038.24014420251	89426.80818923358	94813.05906401949	109282.26134756581	70780.17538922757	49087.53690135396	43943.3660644816	4957672.708920609	128671.45700050482	113364.42633795025	55866.18521858533	3999783.66862587	75800.8138760288	83249.50418494928	103709.5491387307	48628.284411508335	41794.071034526314	26255532.681468632	113273.36152049869	32498.648789107425	186473.1785031085	575323.7712229139	250258.93155975512	71347.80129004552	72859.5339665912
86232.75901748164	74658.54295965953	600668.727276718	51203.27534870041	67032.7607106145	171967.1577547782	89426.80818923358	94586.47048870206	107564.15435232996	69930.6362202971	49087.53690135396	43943.3660644816	4612803.257135255	118538.97826872843	113071.6417160213	55355.76252294881	3764034.5470730397	75232.80423313708	83007.5052302284	98671.36128839877	48628.284411508335	40943.22602094591	25316308.81507181	112019.81033654588	32498.648789107425	186473.1785031085	561413.6766279795	248351.60251430346	71347.80129004552	72859.5339665912
86232.75901748164	71368.05510436541	546497.5833141558	51203.27534870041	63880.05948187979	171967.1577547782	89116.6235190008	94330.050980233	107564.15435232996	69077.98713115792	49054.30977988887	43943.3660644816	4436522.496655043	103431.55407504326	113071.6417160213	55355.76252294881	3029331.2958436715	73416.11764766414	83007.5052302284	95033.66280090305	47322.321866110855	39864.311495636866	24094422.358127028	105712.2316403866	32498.648789107425	186473.1785031085	516708.8631339015	233073.08107017138	70102.10575725547	72859.5339665912
80229.17299964285	69271.59359015751	511852.54741804395	51203.27534870041	62441.87573802116	170723.49443205688	87908.79818389175	94330.050980233	107175.15296958212	66845.88253514217	48250.67433012108	43912.28992397895	4152151.2227444905	97673.38635432781	112887.19390456607	55355.76252294881	2526868.086968146	72851.67911137713	82874.2519580682	89942.67639749966	46751.349109342336	39761.81827950257	23446677.625173245	102011.36549496066	32498.648789107425	186473.1785031085	493523.7928485081	226799.80000019917	68548.90545950446	72099.11439683908
78855.95938704791	66748.26601292624	486222.5512858656	51203.27534870041	61093.65329801032	167846.19859781343	86771.66343749787	94330.050980233	104329.58269503686	66845.88253514217	47789.35281883799	43754.99248857698	3788882.2856365223	91986.11419046177	112858.65991949872	55311.7528048834	2030756.8130516533	67161.55131278605	81330.04424957294	85693.575620558	46485.47939691956	39475.686822397794	23446677.625173245	94211.68195095076	32128.454545987108	184704.7538819119	474370.4283923908	222612.13419470962	66240.5347567135	72099.11439683908
77484.92701973332	66328.69989283226	466147.0902854239	51203.27534870041	58919.61298679415	165827.1280237163	85597.30694358819	94330.050980233	102550.75981935933	66845.88253514217	47428.6366136464	43558.11398980714	3597544.0183120333	91986.11419046177	112498.5784572707	55123.764001952244	1632971.0770938823	64132.61288653685	78593.54018103154	84762.45883291835	46385.13604526871	39475.686822397794	22025490.60976007	92482.08542333478	31957.034651521742	178138.74099807107	474370.4283923908	214230.6954321069	65555.12646002209	72099.11439683908
77484.92701973332	65513.856897822414	444406.39811731136	50920.56576672809	58668.94613437067	158128.92368401593	85364.93265829184	93965.14427499256	100521.76600737347	65138.043870592955	47279.06456668291	43476.225482486996	3436829.9452345455	90267.87156949719	111469.43979282718	54466.13107000854	1397228.0266102578	61363.29356850797	78470.42268738596	82932.4708455322	46262.1245731701	39475.686822397794	21295122.2426392	91326.79309692279	31878.12246736304	177607.42199593864	434685.88036910055	214230.6954321069	65214.92949049633	71425.30205423407
77334.29505406998	65513.856897822414	425438.05938799964	50920.56576672809	58668.94613437067	151811.02217816343	84969.1178672729	93965.14427499256	99360.08425423216	65138.043870592955	47279.06456668291	43378.85503915077	3219776.2931322735	83766.09598479018	111114.9107633802	53317.068152255764	1174023.321357728	61170.73319075378	78114.30091178714	82672.56149621675	46262.1245731701	39475.686822397794	20770166.992233273	88646.91241840462	31829.201383641033	176329.99961321778	417044.1986993565	185736.85624881356	64666.25981528583	71008.29136598088
73514.5474775464	65513.856897822414	412881.80888119835	50920.56576672809	58668.94613437067	150944.03646933858	84453.47147295074	93788.57133991696	99360.08425423216	64880.08812366554	47257.140110669854	43265.95531645416	2900184.61212788	75411.23920930854	110259.87303637486	52997.62024432259	1097820.6303613274	60068.65676323759	77230.94716011842	82274.36246523327	46262.1245731701	39394.99598937194	20617315.930395864	72190.29290656632	31759.510408050133	176329.99961321778	408457.54305487126	178578.4567908675	64148.36474815511	70820.69818737262
73086.96526770142	64635.76150041541	402004.3644303162	50920.56576672809	58668.94613437067	149041.56400589072	84453.47147295074	93534.57477431897	99360.08425423216	64880.08812366554	45531.301989087755	42806.10948534999	2482504.950157933	75411.23920930854	109407.49059102937	52772.85211694241	940952.0053599917	59474.695823173715	76853.33145451201	81252.84372675818	46262.1245731701	39126.57941733388	19340585.775363494	68538.15595136312	31461.542571698054	176329.99961321778	392809.40769347333	178378.90480433052	63878.75886955234	70820.69818737262
73086.96526770142	64635.76150041541	387086.9230373131	50920.56576672809	58140.69359324449	149041.56400589072	84453.47147295074	92793.73609212891	99360.08425423216	63510.38611544395	44164.915126090484	42719.94785492293	2260883.6966407616	75411.23920930854	109153.02842550864	52772.85211694241	727577.1076668885	58787.76716449898	76539.43825641937	79843.26346088438	46136.153154951535	38483.12495160034	18417034.60656342	67684.06077628306	31461.542571698054	175997.077783147	392809.40769347333	177465.37267098244	63386.58824799645	70820.69818737262
70285.93624839633	64635.76150041541	361274.77041466563	50920.56576672809	58140.69359324449	145489.54777227953	84453.47147295074	91343.44614462044	97826.36819825947	62460.51802133364	42446.441646501604	42719.94785492293	2096678.8464276954	70816.51757318458	108366.69009923642	52772.85211694241	606997.4931017599	58787.76716449898	76539.43825641937	79115.17035545738	46123.036922000145	38045.578666669695	17308157.09830728	67492.83621568624	31461.542571698054	171427.95782127808	392809.40769347333	166995.08693809496	63386.58824799645	70820.69818737262
69839.22205469405	64635.76150041541	347118.3593200605	50920.56576672809	58140.69359324449	143142.45708166942	84098.39507006499	91343.44614462044	89384.11090731906	62460.51802133364	42446.441646501604	42420.20329971049	1918660.3477768518	67723.07135757356	108366.69009923642	52352.60302813426	527839.9245808687	58453.43732006757	76378.2027164836	79115.17035545738	45941.98054792676	37824.851041051916	16405470.212356092	65668.99155522934	31375.494309091075	169546.44564459028	384484.78045085527	166995.08693809496	58262.9993465188	70820.69818737262
69658.37236862922	64635.76150041541	340532.81496011635	50920.56576672809	57297.003365768614	141062.54443627756	83658.4305025119	89655.72290101883	89384.11090731906	62460.51802133364	42381.64080809245	42237.26867368323	1861841.448583399	62070.22021971797	108366.69009923642	52271.885264886834	392769.56934298057	58345.113775080514	76378.2027164836	78061.65559882202	45894.14042696887	37824.851041051916	15854582.911766563	65668.99155522934	31375.494309091075	167474.5312102523	378136.6539863141	152170.15008208144	58262.9993465188	70820.69818737262
66466.61853076718	64086.25063780348	312369.2686626531	50920.56576672809	56596.89912696556	138633.35465393547	83475.5466839504	89036.95832507356	89384.11090731906	62460.51802133364	42015.79776076872	41812.08870254086	1742064.5221805498	62070.22021971797	108189.21132803865	52271.885264886834	338628.0977277463	58327.950043990415	76177.41391968571	77517.9959197893	45732.3849625839	37824.851041051916	15265439.160473078	65224.918542113366	31375.494309091075	167474.5312102523	363673.47036890115	143235.12899230112	57624.482622138254	70394.56170482139
64792.898684062566	63394.5374765774	301018.41410310887	50920.56576672809	56596.89912696556	138297.84639287365	82288.35708445062	88801.86556171095	88770.76761703986	62460.51802133364	42015.79776076872	41649.631847781355	1579503.0836528207	61856.159499279325	108189.21132803865	52264.158714077035	296131.50257305807	58186.39428404456	75601.02686822758	76340.42817172644	45638.69469882871	37824.851041051916	14519926.739715075	61152.664234988755	31375.494309091075	167474.5312102523	360477.9271733345	139668.13348615222	56843.63208929899	70246.42163009223
61519.31888096707	63394.5374765774	294240.1812111315	50639.277597423505	56596.89912696556	138297.84639287365	82217.43385258166	88801.86556171095	88577.36237572807	62460.51802133364	41610.951366589514	41569.44840670957	1397539.0095181253	60164.29664854038	107777.10866322916	51853.020480682615	270164.4611089058	57974.580444870946	75096.30664607587	75974.60486372969	45269.52001576559	37496.01832565731	14344662.635329213	61152.664234988755	31375.494309091075	165318.90629416343	335808.4915679503	134091.456880361	56266.51605626405	69799.61382087202
60850.256200049625	62858.7286159693	286673.80170702154	50639.277597423505	56596.89912696556	136953.99597784138	82217.43385258166	88801.86556171095	88577.36237572807	62406.39121333121	41610.951366589514	41383.96834250319	1237424.1667881382	60164.29664854038	106861.32115341857	51853.020480682615	241858.87224262473	57615.22517878468	72061.52280258405	75888.34190172763	45269.52001576559	37081.85052429797	13926521.056461178	58445.7873768337	31375.494309091075	165318.90629416343	332612.1739868262	130692.68591712126	55691.95128302239	69045.20337795225
60850.256200049625	62270.3233549005	286673.80170702154	50639.277597423505	56445.25454085568	136375.87703635514	82141.55051179731	88539.08683858557	87391.23907481707	62406.39121333121	41610.951366589514	41272.941281667	1155551.227693406	55227.44513465491	105812.65802983816	51838.99673290014	204863.20034170357	56729.517615896424	70063.90418336369	75888.34190172763	44975.18313894466	36688.29681612284	13542751.618951987	56929.59909012838	31375.494309091075	164332.97420569402	309059.21464054496	130692.68591712126	55691.95128302239	69045.20337795225
60705.54870536789	56313.33586955781	258883.1805989911	50388.96418765512	56423.25180328002	136375.87703635514	82013.14566194842	88408.50481233622	87391.23907481707	61790.74252370346	41561.55806531098	41047.87560203586	1088771.572774599	53921.48237662454	105735.75705143841	51556.290978300625	191508.39319270625	55669.03025802458	69504.31204076065	74885.8510550216	44362.655733426116	36458.437833026765	13285716.960075	56178.939237451996	31375.494309091075	161429.42417467802	292050.8517681547	126323.94169047916	54197.40182388095	69020.09393905409
60705.54870536789	55147.76529198024	255201.87265884012	50388.96418765512	56287.714368906425	133490.0368940393	81773.24611816052	87850.09257490234	87391.23907481707	61790.74252370346	41537.142049600494	40572.06277035404	1046218.4669854187	51971.27471236254	105705.2930437891	51443.816539312436	181298.76212430355	55217.34722294984	69054.39637874275	74885.8510550216	44174.997278866096	36458.437833026765	13073339.205866253	54371.43983820716	31125.70687743544	159901.54215879404	292050.8517681547	123701.44844676863	53989.30236549453	69020.09393905409
60705.54870536789	54402.16595506741	249606.39290917868	50388.96418765512	56163.646113048824	133390.2065144515	81594.61761410318	87295.55507635901	87391.23907481707	61246.96732020177	37590.59491150362	40000.488175320366	935950.4392957713	51941.30898937902	105403.0852852957	51443.816539312436	162981.21012681015	55217.34722294984	69054.39637874275	74885.8510550216	44174.997278866096	36350.14179243191	12200259.913367314	54371.43983820716	31094.791822917683	159407.97690827248	284783.1970269257	120180.05271913337	53957.54754552827	69020.09393905409
55409.81994346071	53445.02138075791	244821.4862131986	50388.96418765512	56163.646113048824	131578.5098194622	81594.61761410318	87019.09415444177	85976.27772295156	61042.05590501451	36494.86628433921	39780.44822831459	869094.1782545611	50724.31827641417	104966.64360059473	50724.16822493615	129726.55278042077	55217.34722294984	68663.0319261729	74176.32441109147	44079.50690201492	36312.44286225832	12029402.685833333	54371.43983820716	31094.791822917683	158474.61393081167	270366.5500376837	120180.05271913337	53945.899664506906	69020.09393905409
54990.137750302616	52248.67229338524	239815.03371142375	50359.05477271748	56143.288489509505	131390.95683207817	80774.55020474578	87016.73670293679	85976.27772295156	61042.05590501451	36494.86628433921	39587.281805541184	823506.3980083851	50680.53144221703	104297.33182601091	50320.292111856426	122340.37504657528	55156.897170962366	67942.22199511493	73031.30855901324	43410.747367631055	36198.39399491524	11803363.88212917	54371.43983820716	31094.791822917683	158474.61393081167	262968.8670809574	119083.88291081479	53380.43628555518	68977.32229742303
53507.15034155302	50181.02873264484	236416.1019790957	49915.01487202544	56101.81751378895	131390.95683207817	80774.55020474578	85992.2384864484	85976.27772295156	60870.125032735814	36375.59634426663	38313.23786430887	756862.3142676087	49189.00385942489	103837.29075004511	50296.04640014683	107342.27559441577	54843.72997567598	67251.35907845467	72491.6913263582	40300.67784063866	35670.025032313504	11434022.563751925	54371.43983820716	31094.791822917683	158474.61393081167	253702.87813568595	118528.82759546714	53124.9712407165	67966.51955901511
52652.85888934299	49231.8947165191	219239.7778552379	48601.62367291067	55705.16208669787	131390.95683207817	80666.05536082598	85992.2384864484	84721.84809935754	60870.125032735814	36235.528479988585	38114.83019348624	750999.0102951603	49189.00385942489	103457.26915583687	50099.424589049915	96279.79276769659	54638.780994109606	67251.35907845467	71761.22125176877	39115.38786746818	35471.42143806387	11279170.768168561	53026.19138223481	31094.791822917683	158142.0100708733	244751.33044497715	112755.44685562361	52770.92755266344	67829.26800724438
52652.85888934299	49179.66283440533	212301.37398271484	48092.22215714617	55542.97551137524	131390.95683207817	80631.16286502806	85992.2384864484	84334.86723056425	60870.125032735814	36196.671767947984	38069.58030832635	698216.1756301506	49189.00385942489	103139.60824324207	49820.49040870715	89203.25495281734	54617.70019670329	67081.2289897684	71415.47429810672	38542.855342663286	34595.638956061885	10874164.70634127	50550.47676579897	31094.791822917683	157112.13758280053	230504.52454060383	110909.99631640149	52291.89093416217	67341.7441016247
52652.85888934299	48672.71403579693	205791.0536985111	46682.9208482763	55468.25228444253	131390.95683207817	80594.91590432519	85992.2384864484	84334.86723056425	59842.41724227189	36196.671767947984	38069.58030832635	660980.7998346206	49189.00385942489	103139.60824324207	49472.90304771019	80017.6036223238	54461.18038935615	64668.732294566114	71415.47429810672	38034.019513244624	34042.2311808815	10724475.560170863	48470.29476444307	30631.89114963535	157112.13758280053	229381.4719794377	108918.83102017755	52291.89093416217	67341.7441016247
52652.85888934299	48672.71403579693	198788.59269972533	46200.86341455725	55295.81499656465	130509.67490521011	80594.91590432519	85992.2384864484	84334.86723056425	59842.41724227189	35534.545924048274	37866.61989463534	632448.4644573242	48010.829617333555	102790.59680779255	49415.91038089878	75104.57936146599	53975.546530521075	64601.78087859762	70996.41863471927	37909.485392905226	33532.508129925554	10629162.974789428	47467.54758296631	30631.89114963535	157112.13758280053	225258.62696645164	107965.56202351874	51958.32403027316	67179.58259796351
52481.70817686035	48672.71403579693	191689.57496113624	46200.86341455725	54831.928599903906	130509.67490521011	80587.99672294021	85992.2384864484	84334.86723056425	59236.997867753875	35267.55035118101	37866.61989463534	610578.3143887806	48010.829617333555	101612.68391693293	49344.17637123643	64181.86931505194	53421.98876677875	64601.78087859762	70327.47338761493	37822.31758196522	33532.508129925554	9497695.394536654	47052.13398414998	30478.622959963857	156732.3375501015	216230.27221432564	102899.4448447011	50751.72068519428	67179.58259796351
52481.70817686035	47669.82370305801	189735.12909176658	45945.732838156066	54831.928599903906	129816.0070588577	80554.03372468372	85992.2384864484	83780.06354492702	59198.318179930495	35267.55035118101	37668.5798945601	595386.4795791954	48010.829617333555	100448.10218552793	49220.38162321343	60964.468112581	53421.98876677875	64175.16678040163	69728.73457849708	37571.30832083364	33271.67627925721	9300100.088337012	47052.13398414998	30478.622959963857	156682.06230818937	211077.77648206157	101153.43396829897	50130.15048425999	67107.30431174216
52481.70817686035	45432.82555008105	186864.4323255009	45945.732838156066	54831.928599903906	129816.0070588577	80554.03372468372	85965.70544800423	83259.68058579158	59198.318179930495	34851.82966402151	37575.9352093709	569215.7264184064	47572.89345943674	100055.82102856928	49178.60013957739	53796.78718697988	53319.066150234066	64175.16678040163	69728.73457849708	37427.557579001936	32719.9896120175	8735349.940450033	45765.22206997691	30153.37008639431	156682.06230818937	202605.80615720505	95567.49809472739	50048.07893007819	67107.30431174216
52481.70817686035	45432.82555008105	165984.0967657603	45828.47828348983	54831.928599903906	128436.0015132717	80520.37301514027	85739.80616794796	81508.17190548395	59198.318179930495	34851.82966402151	37369.369843190136	535630.2901350434	45855.894825942174	98803.01533979313	49027.102736506284	50482.03905216162	53319.066150234066	64175.16678040163	69728.73457849708	37132.17096586526	32275.66808716105	8411517.251771756	45044.435478315674	30096.138458891644	152945.34249438514	192184.36196729558	94579.93812041343	49974.07217641353	67107.30431174216
52318.489682608226	45068.838289214	162077.9623930056	45580.13239313882	54524.378429806515	128436.0015132717	79919.15299846993	85608.0377672001	81017.76754620958	59064.590589521045	34418.92324781821	37045.40348862769	525526.2816539105	45702.24104128644	98312.1195678928	48768.6392469547	44451.31693039555	53185.47358497369	62703.52174056837	68852.41312869976	36982.60477522699	32238.21124689794	8247019.715937167	43436.0695700504	30096.138458891644	150097.23178328332	186687.5038134061	93715.96328219933	49873.08066977141	67107.30431174216
51895.60496355466	44288.27868354078	157119.03987027737	45132.192295337016	54524.378429806515	128296.91385315759	79711.10699299572	85481.78736983158	81017.76754620958	58705.67038243374	34418.92324781821	36785.68432132796	515931.9564570732	45332.549621551334	97629.63827848119	48768.6392469547	41932.777782371966	52844.72604886727	60842.28448488261	68695.07298779958	36982.60477522699	32060.87960334555	7906307.770744035	43301.088380308815	29822.662847663603	148872.43256808995	186687.5038134061	92041.01355515816	49873.08066977141	67107.30431174216
50932.93377089176	44288.27868354078	157119.03987027737	45132.192295337016	53971.58540406395	128296.91385315759	79711.10699299572	85343.82743770978	80224.0229020993	58579.94056253454	34418.92324781821	36646.168829129565	492843.2295012868	44485.029067232936	97506.7150654391	47934.94947803841	38474.96749072623	52714.33655658536	60842.28448488261	68625.77867427266	36612.819935425774	31869.23747018182	7797895.631579985	42286.685147693504	29822.662847663603	148872.43256808995	184819.99441763654	92041.01355515816	49791.95886523141	67107.30431174216
50932.93377089176	44288.27868354078	154947.2227339879	45132.192295337016	52751.57417136467	127898.37182150343	79606.26827309697	85343.82743770978	78844.62610986529	57756.28251890486	34249.88680633358	36475.8081625224	462437.75278402097	44098.11637833359	97184.26305435458	47862.646100932594	36467.218498529975	52714.33655658536	60645.478072714	68117.94895402854	36343.14778538875	31184.33886654888	7487133.699772426	40869.58505120931	29822.662847663603	148872.43256808995	183138.00259500608	92041.01355515816	49734.297265730645	67107.30431174216
50932.93377089176	44288.27868354078	150460.28164155962	45031.71181114555	51985.16253093125	117454.98967435557	79499.96369614318	85330.7615145361	78833.05248481344	57756.28251890486	34083.15729106146	36225.03826141822	418045.704769242	44098.11637833359	95741.34315033446	47783.69958569279	35434.62644447049	52698.41176042442	60375.070491785606	68117.94895402854	36192.26255806728	31007.835072528116	6925348.682667741	40177.83688155939	29822.662847663603	148872.43256808995	172090.28391913706	91686.08297395945	48142.722077967046	67107.30431174216
50685.13960572074	44288.27868354078	148933.05700265433	44670.51239928251	51985.16253093125	113797.0236969626	78964.17652217334	85249.12775071662	78118.24248658775	57756.28251890486	33848.80281663083	34124.80794002401	402996.8726985256	44098.11637833359	94813.12039644201	47697.40733891499	35339.21901817557	52630.665426679094	59055.9322617766	67857.40693245447	36056.34108570792	30767.896812165432	6817726.201121354	39459.44202576891	29822.662847663603	148134.6058096132	163010.59536245736	89900.02573575047	45892.30096913262	66784.00369463032
50685.13960572074	43957.89239071707	142193.9524987064	44607.91452893624	51985.16253093125	113383.74959598116	78941.0495531139	85249.12775071662	77884.48132853149	57756.28251890486	33761.74416534955	32049.83806444616	389822.2231390059	43872.9577092014	94568.5506107447	47681.198923516204	35339.21901817557	52630.665426679094	58070.24839161849	67189.05043243157	35344.56178674954	30471.303735882328	6737809.8987422995	38406.039295978575	29818.01455934937	147530.9704112217	158835.86793443104	88775.49182256457	44780.67081663728	66149.03260375494
50685.13960572074	43957.89239071707	139116.20050222398	44410.34687553564	51697.18631491957	111648.88474695434	77910.02689621728	84822.46474351187	76859.9489260416	57756.28251890486	33761.74416534955	31747.937525539553	384034.6018039539	43349.007025034836	94251.86487316094	47456.845913186175	33239.47100491982	52488.56709532557	57755.56573823556	65992.72706928055	33716.31811982021	30273.27689799985	6617356.786838164	38346.26836159129	29656.488240765524	147034.97441681483	156137.46948510202	88113.98900123373	43581.48186279053	65177.53473389394
50387.676030851115	43937.2093132762	136883.86642058395	44410.34687553564	51697.18631491957	109552.09076927863	77814.93670607457	84429.6948751488	76737.6647029896	57756.28251890486	33372.647265304884	31446.82187628715	368995.68589832686	43349.007025034836	93724.64426434395	47406.21496087612	32761.1742774416	51328.53774109847	57723.6813374654	65464.32257803077	32941.81653344031	30259.80594331223	5979625.232786349	38299.87713726918	29126.58661933033	147034.97441681483	148685.07482254948	87678.83555206007	43507.728401833905	65177.53473389394
50387.676030851115	43847.89605598606	132736.33864640677	44372.538655444165	51697.18631491957	109027.16747166979	77640.62952828985	83808.19379528174	75699.7648220528	57257.0541869452	33372.647265304884	31446.82187628715	340793.32825045334	42814.276844684726	93198.47977019724	47336.65244652847	32381.556543011546	50628.775464746366	57411.42440130757	64812.092882568744	32637.763147887203	29550.408794571053	5802840.6193060735	38268.03609979183	29126.58661933033	147034.97441681483	142899.78238135285	86719.83143321582	43507.728401833905	65177.53473389394
49573.279357476174	43847.89605598606	126521.52193261583	44372.538655444165	51697.18631491957	108014.63958957244	77581.36090899479	83188.21077435258	75699.7648220528	57257.0541869452	33372.647265304884	31246.958207184492	328535.80300246354	42143.39569375168	92632.95678380998	47082.60212247609	31415.864659945433	50628.775464746366	57411.42440130757	64666.24244658282	32311.36080972858	29523.033406558083	5769730.375666732	37201.14306712916	29126.58661933033	146918.13732895383	142899.78238135285	86719.83143321582	43212.71836225235	64962.56376738819
49573.279357476174	43391.998689726206	118621.78372832791	44372.538655444165	51697.18631491957	107920.33984255331	77121.14463324008	83182.06222517196	75699.7648220528	57096.192894238564	32846.81301510707	31152.020938789912	310903.29174079996	42143.39569375168	92327.87639201486	47073.44314295588	31307.762720987375	50245.59397759807	57124.414823199484	64383.37560788413	32057.879697297347	29289.80412760349	5609159.29851535	37201.14306712916	29126.58661933033	145504.64017404942	140734.23008196428	86719.83143321582	43212.71836225235	64962.56376738819
49415.455376620324	42395.744975724854	114370.31615274205	44274.809540991475	51493.43744776627	107920.33984255331	76957.22801005273	83071.84152237001	64485.45005378377	57096.192894238564	32846.81301510707	30922.76478472138	295868.8364131314	39903.00686914405	91801.98767928935	46980.10953977027	30851.688918601438	50079.52026840806	57124.414823199484	63879.946167522765	31961.617661147615	29197.981242338148	5609159.29851535	37201.14306712916	29126.58661933033	144237.87475935096	140734.23008196428	86719.83143321582	42736.55809848836	64223.11861301052
49202.69109556963	41029.223064266575	111118.15876052552	44274.809540991475	51493.43744776627	107793.6791248017	76765.60623665834	82903.99683524392	63749.13884824511	57096.192894238564	32471.037323405086	30795.27062706614	283138.8737528767	39903.00686914405	91385.38008356869	46968.464765265795	30435.811995846445	49819.4577499292	57072.81222986076	63030.80511947372	31799.88833784191	29133.84558968299	5415038.838095451	37191.59535041745	29126.58661933033	143580.2406635236	140734.23008196428	86183.90372643835	42579.03500601768	64140.59522343582
49202.69109556963	41029.223064266575	106275.39638229116	44258.55899605982	51493.43744776627	107443.93200084587	76709.75791143914	82903.99683524392	63670.00722649161	57065.00300408238	31679.300169050137	30700.418432227092	276313.3563728391	39903.00686914405	91077.06640360202	46798.214620322644	29813.975826874743	49819.4577499292	56589.237545596196	62379.78807447412	31677.808915808306	28836.200018037856	5204210.918785158	37187.247728457376	29126.58661933033	142740.2104022605	137310.6976222428	86094.41226759537	42328.41150163429	64140.59522343582
49096.002916940844	37564.195911563074	103933.41632268539	44258.55899605982	51493.43744776627	107358.57173922987	76595.0967487428	82903.99683524392	63398.85996464388	57065.00300408238	30884.146284277707	30456.479413072815	268149.6531780703	39431.11813291448	90747.02732363674	46748.879867122414	29530.862778933748	49505.80605502674	56373.18138243998	62017.169248580234	31412.459393057517	28703.582274464923	5088907.165741149	37187.247728457376	29117.084222240235	141325.78264831656	135733.48074513715	85989.64565276237	42039.0233762388	64140.59522343582
49096.002916940844	37143.75823788678	101425.10555746597	44258.55899605982	51493.43744776627	107358.57173922987	76485.78715370002	82808.13410890594	62893.91085981309	57065.00300408238	30666.518574253227	30388.97571689214	261835.32251136965	39431.11813291448	90002.03355975692	46748.879867122414	29421.807372599593	49227.243122177555	56373.18138243998	61589.736826013126	31412.459393057517	28441.09309884027	4931733.967439383	37187.247728457376	29117.084222240235	140661.66044334255	131098.33562261218	85532.5642311651	41789.6359410975	64140.59522343582
48916.5170409949	36849.14625835505	99555.30066412159	44258.55899605982	51296.284941150625	107240.90097109322	76485.78715370002	82617.07816108405	62573.459388598574	57065.00300408238	30298.735562818154	29962.009990451257	247764.27197006976	39431.11813291448	88560.80795002938	46460.697461948104	28932.350227675797	49227.243122177555	56232.449613454475	61589.736826013126	31293.513078061187	28192.687888083707	4931733.967439383	36671.49804901661	29074.64113009608	140661.66044334255	130368.9545130082	85532.5642311651	41508.18046526663	64095.40015030667
48097.62660794773	36849.14625835505	95995.12452214828	43905.60158473988	51127.29320237712	107240.90097109322	76343.53531298766	82616.82375247737	62573.459388598574	57065.00300408238	30298.735562818154	29752.83390915337	234502.3947803596	39431.11813291448	88336.27864554705	46441.461647825556	28441.576702596394	49114.45281566227	55734.51938710236	61505.31045956761	31017.228335746553	28177.358556218576	4867334.592400465	36671.49804901661	28888.754693424213	140283.53840495172	125269.3837141743	85532.5642311651	41385.12045684743	64095.40015030667
48097.62660794773	36818.274919442796	94125.9459658333	43905.60158473988	50464.50865228341	107091.40299282742	76278.32547439715	82099.9410128779	62573.459388598574	57065.00300408238	29980.38459281757	29154.787205027013	229652.07121303797	39431.11813291448	88031.16531279073	46368.88986690478	26596.917695288095	48737.76964431326	55306.153805353206	61369.30369560872	30963.536925288718	28013.85684972773	4792772.578033417	36671.49804901661	28871.491761153793	139573.6580470179	121752.36766013074	85290.12566600718	41050.1798416069	64095.40015030667
47865.30188785721	34940.11297628427	91483.50296166768	43905.60158473988	50311.22231310595	106565.58492863088	76040.55118302593	82099.9410128779	62545.35842651216	56908.90228763775	29949.44320242045	28903.281083643647	212574.42281364568	39431.11813291448	87942.37962457622	46137.28289076872	26445.143936844015	48737.76964431326	54917.88242758752	61295.680846178366	30372.152037304546	27878.082460414076	4763182.039085493	35837.77841578107	28780.956935004735	138917.04552070267	121752.36766013074	84322.11033344171	40592.150731844216	64095.40015030667
47664.244367064755	33850.83961307151	86975.12726456704	43905.60158473988	50311.22231310595	106402.72734783748	75875.97401269992	81758.95978581745	61239.135373593825	56908.90228763775	29469.553177292928	28444.28005386461	208618.274139902	39431.11813291448	87633.21695960825	46115.91762747242	23149.695461572555	48678.750555309685	54750.59498406711	60085.10188812332	29528.62138645852	27549.35170425613	4602870.575871091	35823.95370331744	28780.956935004735	138358.86687128068	116711.91242534167	83949.79940537979	40478.17786121649	64095.40015030667
46694.16820373896	33850.83961307151	85698.27108827651	43905.60158473988	50311.22231310595	106402.72734783748	75702.86070378502	79342.43255790553	59570.93280657037	56880.52981366543	29469.553177292928	28396.128959887355	201375.69816511555	39431.11813291448	87067.57077849831	46066.08087163357	22814.639714961682	48573.34014763462	54750.59498406711	58764.374221238024	29331.69202981717	27299.224654489888	4426174.507455896	35232.79842946822	28780.956935004735	133279.65025441814	116219.39326371522	83515.94932532648	40416.542481550445	63616.21289123085
46396.636388479346	33850.83961307151	84899.79429723628	43817.46666936187	50311.22231310595	105930.57467600166	75669.70342235097	77003.52523203043	58689.46791202736	56880.52981366543	29426.326201344637	28322.81975807703	195367.51521891955	39431.11813291448	86504.5082297498	45731.503726903655	22542.46629149777	48485.664606109916	54566.34341107649	58722.48139453807	29293.609398544224	27102.346703767795	4346886.740170368	35232.79842946822	28780.956935004735	131746.31174547964	111099.54586367321	82618.75042573446	40298.550816704024	63090.24028045154
46080.36216634486	33850.83961307151	84709.56974825237	43760.0928276798	50240.42949930623	105734.15836874061	75483.57565198354	76542.02847291318	57376.97640622081	56880.52981366543	29352.841495333527	28236.72891793866	184597.8127537189	39431.11813291448	86285.65404502125	45659.45524442311	22194.019511028167	48328.30873501466	53809.3279568589	58120.72888385512	28755.980084142728	26819.949068216094	4224434.256532467	35137.09252075378	28655.060512751905	131735.73852168108	109479.28008089948	80928.7808864507	40298.550816704024	62936.6689741061
46080.36216634486	33727.39351792874	83231.48879484134	42989.01486834333	49868.111381412215	104979.91369568651	74998.8641800006	76328.46035067838	56980.08192750336	56880.52981366543	29352.841495333527	28104.034805172003	180474.92918761034	39371.59938750448	86064.11952228168	44696.00164845258	21697.29747780094	48031.302615359025	53433.22213013879	57229.5520692809	27392.71462619995	26573.86651401131	4191177.0307853776	35137.09252075378	28552.71066464082	131735.73852168108	109479.28008089948	80716.86804038097	40100.13611915293	62831.512845027835
45745.182847142096	33429.17032615295	81883.79725959871	41930.11843899162	49868.111381412215	104565.36550974238	74413.51907533311	76227.11894830111	56300.11146737325	56817.85669144622	29171.343424071354	27996.988244910466	177737.12931767743	39316.682990116155	85471.04124717264	44388.903107110564	21536.680200139504	45664.515560811735	53409.64973674833	56927.81687345261	27306.865018936616	26023.808227428814	4120291.3369016047	35137.09252075378	28552.71066464082	130652.29011121101	105941.83592084434	79894.16743507364	39302.72200271802	62287.15133253667
45619.57486815201	33429.17032615295	79678.34897004075	41366.01293434	49868.111381412215	104565.36550974238	73922.14140448702	76227.11894830111	56300.11146737325	56817.85669144622	29151.701708533008	27887.286178901202	177737.12931767743	38532.515184702126	84887.44133089243	44174.38968660614	21278.7331005104	44661.03835278034	53409.64973674833	56211.41406770849	27129.06664756087	25766.567550222917	3880349.982987011	35137.09252075378	28552.71066464082	130277.91712695122	103612.44333463351	79534.72545879596	39202.42678170598	62287.15133253667
45619.57486815201	33429.17032615295	79413.8203927201	41322.81330491548	49868.111381412215	104003.2575602513	73700.0359534901	76227.11894830111	55940.044438108365	56817.85669144622	29121.900526874873	27512.51521570381	174758.39365707565	38532.515184702126	84046.02571920789	43725.48996612232	21027.621723552907	43739.0008407819	53286.47048503732	55746.16133323093	27064.701109601185	25436.351741786446	3801617.0126300547	35137.09252075378	28552.71066464082	129404.6952150356	100527.60084983463	79072.68200480119	39136.93226979175	62287.15133253667
45448.8994295403	32221.258140929036	78444.89029771616	41118.67766281783	49778.488403638716	103926.99107528085	73457.2925299158	76094.98913657299	55736.91195967773	56743.4953639074	28882.03254912509	27382.419879162666	172082.81216095705	38340.46954511261	83888.23331106153	43725.48996612232	21027.621723552907	42827.82345702379	53079.20537882128	55746.16133323093	26743.905528829604	25080.79689470931	3783278.1995501015	35137.09252075378	28333.630922018394	129250.38989680265	98577.13091549937	78941.89394654542	38923.241634540886	61785.06672669335
45301.42869084087	31611.388743661922	78127.52205791931	40832.130499657316	49759.49124773377	103805.33005605386	73121.89639583221	72451.99252213424	55271.67937091743	56743.4953639074	28882.03254912509	27374.35844253252	168213.05532022042	38150.521694735515	83319.29288435068	42669.45690743949	21001.193055734475	41964.188885963515	51808.23377783587	55049.34256772451	26613.423255951602	24929.925537212024	3683287.179529846	34780.74302653884	28333.630922018394	128817.43136053148	97491.04945661388	78941.89394654542	38341.95049388014	61785.06672669335
45301.42869084087	30596.894323759923	76869.07675785667	40832.130499657316	49759.49124773377	103805.33005605386	73043.52965524903	71805.54510689787	55198.994224157985	54053.41984568396	28688.93210550215	26856.9519071474	165951.66648316753	38027.14350476285	82637.87406649915	42528.43335237438	21001.193055734475	40805.087892507865	51808.23377783587	53779.965801678845	26407.471414094623	24762.859381697395	3439794.647528435	34780.74302653884	28333.630922018394	127702.4645255463	92262.83638093447	78941.89394654542	38205.70491243112	61320.974020697555
44849.33127528336	30596.894323759923	75703.05626483017	40560.03739625394	49667.401004089574	103552.66757024461	73043.52965524903	71059.88720337268	55198.994224157985	53800.230722473345	28164.160595982336	25701.727123422068	160158.18183403072	38013.41411071528	82266.8131410143	42450.35001202879	21001.193055734475	40673.65463694613	51431.54433380549	53779.965801678845	26252.681930131905	24751.644881777316	3413849.995882724	34780.74302653884	28324.931018563482	127478.5292651179	89660.9914773295	78941.89394654542	37664.96768460434	61320.974020697555
44578.099055049744	30433.80524277817	75520.53778017055	40560.03739625394	49667.401004089574	103410.09794048726	72485.2575280693	71059.88720337268	55127.67197757929	53503.04211576242	27254.86163839896	25190.87969768835	156022.3766008573	37791.15608636408	82052.57450557983	41266.05629767543	21001.193055734475	40085.71898079697	51408.879215035144	53266.65463202831	25998.249560670374	24585.831536063568	3349874.080030179	34780.74302653884	28324.931018563482	126390.06098275495	87491.38386047434	78791.0363091971	37557.121150212246	61318.82236890725
44578.099055049744	30433.80524277817	74608.3055396169	40366.782400911135	49667.401004089574	103410.09794048726	71576.16189217105	70632.68709963953	55074.94024175581	53503.04211576242	26947.767755638888	25105.40649448162	150808.92391080427	36934.776727499455	81500.46728512424	41157.09071213249	21001.193055734475	39724.22753367062	50969.706091057946	51729.318360000914	25981.86607253801	23933.9944050969	3081060.4589300943	34780.74302653884	28231.355070707115	124943.64475136563	84718.59039229521	78605.56488356453	37486.74286199889	61260.37516928496
44578.099055049744	30370.403546978432	73604.31597882291	40366.782400911135	49667.401004089574	101634.63997610509	71380.98399556249	69948.01182382305	55055.64264206718	53038.279346123745	26883.17446248366	24829.16061963843	148292.49299744066	36934.776727499455	81282.47988955388	40599.60793550357	20785.921822987813	39580.0023003379	50705.92160413666	51729.318360000914	25725.886341613612	23763.049134538524	3046365.8497026428	34780.74302653884	28209.243586762066	124052.30066844127	84016.42951493045	77689.75729656516	37367.79069221368	61081.93816973331
44578.099055049744	30303.428900959727	73296.31367458528	40243.32275647319	49667.401004089574	99019.41903713896	70443.62368566365	69685.64945819978	55055.64264206718	52853.0113107391	26821.634578925266	24282.134584463227	144746.29384291547	36079.60542727105	80839.05643491205	40048.561948683695	20352.715774247197	39010.951708504144	50705.92160413666	51546.07414367751	25689.513632506267	23510.475239375322	2935802.399721404	34780.74302653884	28181.558559329507	123582.70503248143	80608.61069348225	77069.3886460734	37182.52036643047	61081.93816973331
44567.12496122844	30217.634956897804	71490.14687941206	40140.37711701119	49340.865078072646	98274.53523501898	69254.20896136497	69347.52653660162	55055.64264206718	52798.39016902966	26653.724102461976	23927.819496610133	144746.29384291547	35810.84267108084	80611.59871402344	39990.167868033095	20226.713212067025	38563.30259435612	50465.085519992754	51097.638408151506	25656.13303844036	23331.94818726149	2858808.2995278705	34780.74302653884	27888.60529538912	122014.35371665978	79184.50296895283	76997.0970032928	36987.204445339055	60867.36430332884
44567.12496122844	30140.21891037079	70983.375738113	39644.5392116146	49103.66907239112	98016.194563955	68779.8317968584	68921.47740031537	55055.64264206718	52763.25498706708	26561.881223933633	23708.419074883044	143814.7565479952	35810.84267108084	80428.34181324516	39911.98040486494	20187.35840062442	38238.728373019774	49003.221032978705	51097.638408151506	25625.681868038766	23181.062077309405	2743249.3943354646	34780.74302653884	27513.939037778382	121612.59060266979	79184.50296895283	76556.41665318467	36883.41105353788	60635.06274032233
44549.44187413545	30140.21891037079	70477.77596252198	39495.52985037128	48943.02694003844	97341.73573525713	67911.78774248587	68903.37258028418	55055.64264206718	52661.33542737942	26561.881223933633	23598.278289215265	140560.42664275048	35810.84267108084	79638.20655831003	39911.98040486494	20176.785254373823	36932.33966996613	48677.952157747226	51097.638408151506	25221.871722877397	22825.83741896658	2628853.8154894365	34780.74302653884	27439.62529136155	120830.8836147178	78121.46145060558	75855.41733728646	36785.38270572097	60635.06274032233
44549.44187413545	30124.898472660396	70168.59807390443	39294.2604040834	48387.33701587661	96316.89110254265	67086.1774371854	68826.0951118761	55055.64264206718	52424.97851231482	26319.999752075386	23458.325680854654	134628.3812094071	35718.66037914988	79327.86319977697	39911.98040486494	20136.11026529498	36278.87689687936	48304.13232032023	50855.86876138425	25052.875144147634	22548.267898235506	2586735.178804636	34771.81515714077	27159.02958272057	119491.60894717167	78021.26928055598	75407.10598067037	36703.14267561352	60635.06274032233
44474.877590954515	30120.31183044188	68082.52459625177	39122.97303939504	48170.55050991572	96139.99970683028	66639.65138859014	68670.74621219492	55055.64264206718	52073.895336275426	26163.003925265384	23441.744412022705	133142.27058014128	35676.05797217867	79094.74901630045	39911.98040486494	19886.588813826445	36227.88709282319	47562.19984823885	50494.59552140202	25001.548140073417	21870.185217887738	2542506.56143411	34771.81515714077	27159.02958272057	119350.01010836936	75449.53975255306	75107.17701352	36624.58235484597	60464.75261934379
44474.877590954515	29908.601705416877	66025.876933784	39122.97303939504	47766.94877278317	95707.32646349508	65811.15479557094	68657.34444465648	55055.64264206718	51926.615618636286	25973.01287721448	23189.844063496806	130705.85857530312	35514.237755211674	78912.38380740295	39851.53327674399	19674.486792484324	35973.892419712676	47252.09592877672	50087.36680372446	24773.284249391236	21571.204217513237	2493050.489113654	34771.81515714077	27117.435069116924	118878.68121504736	73568.38933457385	73501.77292050318	36594.47271668391	60464.75261934379
44474.877590954515	29908.601705416877	65433.6530776983	37026.03243483926	47452.05862977955	95346.7173096619	65320.54584514595	68425.36429078071	54990.128340049865	51783.962307818874	25798.83621788195	23037.793278556648	129594.55347046022	35068.17726449836	78722.36072307796	39764.54821066951	19502.608538917957	35350.055612663135	46882.71333697719	50027.572118792006	24685.133248699127	20853.712042917014	2430532.3779001324	34554.94630843437	27087.382111579296	118303.72351763799	72847.98828366259	71623.66534887052	35845.935511425494	60297.27167770753
44474.877590954515	29544.99521751748	64416.83020054462	36863.19468209245	47452.05862977955	95063.63115695868	65104.78134090955	68164.64524788436	54613.40283560185	51427.23725641729	25570.18847310748	23030.11797347781	127968.2292787745	34958.46598428255	78617.96726094448	39146.61936339193	19273.6738532739	35072.35110577698	45720.063592632585	50027.572118792006	24591.169616636533	20700.231461299005	2203503.2481025206	33879.76643751664	27030.659579752544	118143.68515636631	72449.79947510677	71009.25813809871	35793.640261301065	60218.88121112441
44474.877590954515	29068.541585719075	64122.42608196634	36609.34800026484	47403.901798714876	93368.1035285201	64794.77100039995	68098.96529991821	54613.40283560185	51140.51182121255	25037.424344074738	22943.688840869745	125947.03089454617	34709.05744345438	78399.8753065238	38700.6862257601	19241.878606975122	33776.84330835972	45511.5712508477	49959.1139807951	24391.440110988697	20434.69484811935	2169250.2196118934	33833.66504483683	27030.659579752544	117822.88182514973	72087.57045308618	70880.39127434025	35793.640261301065	60218.88121112441
44474.877590954515	28891.500785593737	62676.47644672364	36471.8505503962	47403.901798714876	93015.63452621686	64540.51269545743	67564.13921763832	54397.352771900885	51121.091957158256	24894.11501103617	22932.161894201246	123683.46576473492	34641.75132739467	78254.29400656417	38547.36234318176	19072.944456314202	33603.36108980571	45379.15166723264	49959.1139807951	24333.830549035163	19642.241898730164	2110292.8080324433	33833.66504483683	27030.659579752544	117758.1097404546	71680.62259851515	70806.88321935406	35793.640261301065	59928.46271462016
44474.877590954515	28796.402215269864	62266.76932409521	36471.8505503962	47403.901798714876	92571.28390960858	64341.695200983355	67564.13921763832	54017.678564724054	51096.02842355797	24894.11501103617	22904.940417082016	122023.51291856148	34489.863129422054	77989.23835542978	38429.28008309435	18829.706900644844	33432.79238446479	45140.74878732067	49753.47914106841	23329.366938214367	19468.232148207688	2006113.0456137653	33833.66504483683	26980.44680109838	117593.640915695	71292.48821695558	70285.8526864567	35793.640261301065	59821.24798585377
44359.73767400818	28796.402215269864	61625.42594428785	36395.39463785755	47206.25585734108	91717.5522144419	64197.31883432919	67489.47220999195	53977.01727489202	51045.414246292574	24673.526706224264	22864.066220433175	120341.70320117046	34489.863129422054	77820.49866950467	38319.534940821344	18682.572005398313	33371.78045475162	44910.2795893864	49753.47914106841	23250.06916616738	19333.397095243596	1966859.4255975399	33491.774285917396	26980.44680109838	117397.09404122818	71066.93927461887	68136.04617602791	35793.640261301065	59821.24798585377
44126.222510421365	28796.402215269864	61188.597468099426	36282.86192099712	47206.25585734108	90732.93905433401	62677.937685493795	67280.1024952376	53951.61864753225	50724.433469000905	24673.00927276626	22850.250854323058	116327.92809432579	34459.412496889374	77537.11764516497	38250.05378581894	18308.805179307856	33177.086078115535	44910.2795893864	49669.10652673914	23121.885654399914	19035.17000611729	1916611.9622780173	33491.774285917396	26877.262568293972	117054.87921698231	70748.78050174516	67523.12692023115	35739.95589996857	59821.24798585377
44065.10343622033	28633.248782835664	60688.68923026683	36282.86192099712	47206.25585734108	90468.1041464784	61461.416592062844	67137.38925854141	53830.14597904087	50724.433469000905	24155.693295969046	22780.289841340003	113212.24585873085	34347.15964298273	77311.4252397577	38196.75432588219	18021.4986477306	33105.69872805083	44607.633282903946	49669.10652673914	23107.06687383282	18969.335476762568	1881283.7624076563	33491.774285917396	26877.262568293972	117054.87921698231	70207.36701651989	67440.65580255084	35687.21038344097	59821.24798585377
43918.34303538726	28633.248782835664	59325.75979152655	36282.86192099712	47106.64627302999	89779.77618910722	61154.902149145986	66292.65291584063	53726.336257789146	50724.433469000905	24099.600562499272	22743.594067904585	111695.24071500463	34302.72844105313	76929.27782758065	38196.75432588219	17829.077489767158	32951.477559763116	44398.283440249164	49600.68554750439	23005.088323578395	18891.02258868528	1836428.5622279008	33382.26031071613	26805.246036263125	116483.77265039382	69626.51301343029	66455.88996501782	35687.21038344097	59800.73204099263
43880.82526161562	28633.248782835664	58820.22552255342	36282.86192099712	47106.64627302999	89275.26567472419	61131.533309747436	66199.9191898614	53616.558498104045	50602.47697538127	24045.17255822145	22678.92703729457	109406.27054061742	34231.21447029606	76615.77598983127	38171.18626648265	17749.790068974384	32911.991528190425	44283.80007439998	49329.295744158095	22917.44087533288	18855.39866505418	1798849.8326362066	33067.77236071025	26805.246036263125	116011.60404055723	69469.4444596538	65852.44057318365	35646.8717740609	59732.98469098621
43710.28602995491	28558.562183699814	58516.20822309253	36282.86192099712	47106.64627302999	88158.0915963965	60677.877449317086	65732.83474122465	53346.21624866151	50587.60057960079	23995.43703905104	22290.643263448306	109406.27054061742	34231.21447029606	76225.34012287538	38171.18626648265	17659.407707809805	32894.58846040051	43975.4661279781	44982.08787675379	22899.850900965084	18783.055583563844	1723083.0658575448	32907.025496175156	26805.246036263125	115837.38460211907	68256.3906303819	65305.54378071062	35623.22191795625	59658.173115904
43710.28602995491	27725.436194501483	58329.81430165078	36176.096226669404	47034.884691681225	87955.91306741525	60582.72498967143	65630.58634166868	53183.60127209355	50513.428674862575	23682.219265030482	22167.334358026525	108345.51150733996	34180.06989466188	75926.8017831028	38000.175831187786	17599.190884094874	32838.43324849929	43949.10899938185	44732.41174044763	22858.67456553609	18740.479343659255	1694490.0906491731	32801.520584369384	26762.614332255667	115736.5398671805	68012.05801666918	64817.146980627746	35447.41250370428	59551.54785384898
43414.0107310995	27494.778253913246	57600.05996651673	36053.88349169679	47034.884691681225	87752.65415344723	60364.15898475916	65489.10378732579	53058.59138138856	50513.428674862575	23557.418804593755	22016.40559456813	108345.51150733996	33716.25036640615	75774.03177704653	37270.61782046252	17329.162349852057	32838.43324849929	43779.71643780237	44424.56962248488	22797.910467360267	18682.008984617918	1646664.1502586228	32791.428056010795	26729.16648353801	115459.5673522089	67136.269884468	64332.92900628324	34934.81012789764	59476.91596653753
43413.86430725531	27295.18488007362	57543.130012716494	35834.47700258504	47010.271786013924	86695.10535010243	59841.01057167971	65200.56222387039	52943.84650841058	50501.46546729224	23328.360744233636	21498.22214930983	107753.84149634473	33254.13551208048	75476.31370895103	37127.96624409172	17251.616957355414	32808.94060207294	43578.74710438004	44206.42597962381	22709.768475028857	18392.82369976138	1565022.9863984312	32762.212725767753	26394.650099133476	112628.0860966437	65453.249699024454	64178.164320075266	34689.35074204723	59343.738376440335
43381.13433351223	27057.250788312514	56538.99712722827	35574.902696505436	46790.23230800849	85361.74898246788	59665.07533591916	65106.22217008617	52943.84650841058	50295.37596209309	22788.986185305013	21442.328532408617	106771.82946589	33120.730902848125	75343.47482389712	37006.14415420968	17227.646873561895	32687.155796248444	43474.00565935074	43606.186279473135	22113.278623683753	18318.552003551697	1543929.0250190613	32672.005850624162	26394.650099133476	112017.5371193644	65161.46058492191	63529.70819555664	34404.29402974114	59286.33552630027
42999.0407121275	27057.250788312514	56204.34886513858	35366.45171056691	46712.0562836181	85204.62466581137	58987.50378032982	64988.338450234514	52943.84650841058	50295.37596209309	22637.941928855995	21341.893639920352	106168.62762582683	32931.157335461234	74999.05037795281	36836.87661114276	16995.43371573065	32620.57840952082	43469.57061067446	43606.186279473135	21816.34698093544	18281.27153990187	1494729.833492584	32672.005850624162	26388.52993837279	111895.70992835703	65040.79554158605	62399.174888991	34404.29402974114	59277.423468360226
42849.61008137566	25510.695788628247	55979.153370955864	35366.45171056691	45787.47814150925	84098.39176708441	58972.939864667416	64988.338450234514	52943.84650841058	50261.61620263544	22595.447285877817	20792.367775486688	105256.06069971112	32931.157335461234	74431.91548164611	36836.87661114276	16995.43371573065	32204.087796224274	43469.57061067446	43433.97620571756	21684.460424005396	18255.079989106118	1469846.1240531127	32658.75885762808	26347.93415025418	111723.9267993098	64736.55038515192	61642.83770512696	34306.31154125613	59277.423468360226
42729.40298564771	23953.942758552483	55725.54361764949	35329.929347019555	45520.64148786395	83776.30965833412	58735.099929387114	64988.338450234514	52943.84650841058	50261.61620263544	22546.163359628667	20762.57186935493	104840.8430038725	32931.157335461234	73507.09615078641	36418.64399180673	16823.082690491796	32029.144821914342	43467.689141612376	42974.931375561646	21552.469829729846	18183.976813895	1433163.2323891085	32593.327445123203	26307.173020682167	111314.30411338112	64447.335544793226	61347.423965602575	34224.7534329839	58451.6501918356
42538.952805727946	23680.535964628703	54307.08269354547	34893.30739826606	45388.050798279	83776.30965833412	58587.44340806152	64842.85619787734	52938.38522643567	50128.920022704835	22418.81692925795	20126.452605675036	101883.69057618972	32915.88539664316	72693.81895234443	36065.2998567144	16690.20229968011	31672.042363674682	43423.54519168076	42878.099613262	21457.204309777688	18123.316057842443	1417711.7317942672	32421.97547082618	26241.443444494387	110793.76463193358	64447.335544793226	60954.77742520974	34060.71456985052	58451.6501918356
42538.952805727946	23153.680017878607	53638.60599740792	34741.36761887575	45301.11651092146	83510.97513027453	58497.00740845163	64842.85619787734	52842.555838546614	50067.38189315417	22400.26382047233	19461.850405727393	101002.51560936749	32915.88539664316	72136.55942645011	35797.02653760972	16445.630887094732	31508.560711139253	43301.60002762523	42478.91650995917	21394.10226194239	18054.85076063732	1378765.9375652145	32421.97547082618	26241.443444494387	110502.65303137961	64366.48255519535	59798.6874007536	33916.33759339025	58376.74602901736
42510.342116809195	22964.630913187764	48880.23712445514	34723.88162565947	44953.18113908861	83489.4233806449	58465.22539336062	64802.73719215926	52600.6845766826	49908.82560691977	22245.333408036506	19311.76928829404	100150.86039301385	32718.368376601884	71965.19796236763	35675.98317614274	16168.878251365048	31405.195103304235	43165.90625285038	42303.09627834837	21394.10226194239	17882.82926299238	1343132.8698837832	32302.300695871152	26130.180398433196	110269.9849551886	64366.48255519535	59249.75132731381	33747.087060450875	58203.08353561688
42405.19168094089	22867.02891031856	48389.14381309276	34609.95504716587	44657.032015313685	82799.70585658794	58349.222883885195	64359.3152406184	52600.6845766826	49908.82560691977	22169.322322711592	19169.646539366724	99623.81341249832	32712.27260401806	71344.00004388935	35675.98317614274	15924.491082303923	31393.16778541688	43165.90625285038	42303.09627834837	21393.860013673486	17842.103755654363	1314235.098550266	32302.300695871152	26054.775729290963	110115.08386526612	64245.800768141686	58885.891440368025	33528.617235000725	58181.67938509646
42329.741648201954	22585.87961310063	47250.35032482213	34594.33325341456	44372.39873716488	82799.70585658794	58116.55788406263	64250.00555105774	52600.6845766826	49776.594763474626	22039.14806290164	19005.699557174583	99050.20365234195	32677.780065850937	71104.64456828174	35592.37030719383	15723.172370183636	31092.6875137744	43165.90625285038	42058.559210015024	21299.16103096763	17770.780247639712	1304269.4573212024	32302.300695871152	26037.49010843322	109377.98288277682	63987.503567288746	58585.96166383466	33395.486875343064	58109.81393513285
42239.78545816156	22553.545760556342	46875.28063651073	34594.33325341456	44372.39873716488	82799.70585658794	57650.35307784891	64080.56144072125	52363.01157192054	49745.205486770494	21950.883818296585	18970.90506232751	98480.0107662404	32573.43359726837	70059.46268732384	35581.19837370831	15714.675803373544	30592.447956415923	43115.71618779904	41631.690493784066	21299.16103096763	17725.279198379212	1275744.3577941926	32302.300695871152	25950.460765247673	108867.49070238479	63519.42991135567	57828.707634734004	33339.5653130258	57538.78271694226
42239.78545816156	22412.11911419898	46537.4343282552	34460.500321077256	44372.39873716488	82617.2460168591	57034.15616617852	64080.56144072125	51809.65913462881	49745.205486770494	21932.113703273928	18865.2168673482	97817.92396589041	32512.037402385038	68944.0166169603	35493.20575058898	15398.837212040311	30509.123600040206	43033.05854333596	41587.779914181476	21205.886630701305	17712.46420048433	1249853.1119073073	32302.300695871152	25889.033348171874	108623.84351553072	63039.65936494604	57558.416332614455	33048.56430542471	57483.20996381228
42128.04421737111	22277.757065108766	46419.338083945935	34460.500321077256	43581.12848646637	82116.69469551621	56796.140119064665	64080.56144072125	51809.65913462881	49560.8695265643	21916.801116568273	18780.009582195118	97368.562973096	32463.854634826257	68776.9642953418	35493.20575058898	14896.29644175643	30232.54388895463	43018.04920431828	41280.87705855815	21162.182476538903	17659.374363169118	1200822.2004233699	31715.31032258831	25820.749132234007	107383.62610332822	62947.95217987072	57355.13487944339	32997.75738399266	56628.06976492184
42064.69822024643	22173.80078285437	46141.16694892284	34440.17853438773	43556.15628869767	82116.69469551621	56503.80867298965	64076.32836008384	51632.809817594825	49385.956296849785	21770.496036624132	18444.148352265605	96107.97489824308	32463.854634826257	68389.97285031796	35340.76409891554	14773.618070901772	30127.647784662302	43018.04920431828	40363.39760233993	21094.929235942436	17645.859030593296	1173878.609946514	31473.112819183643	25763.176076970318	106728.00721163735	62787.66819814813	57256.97181913352	32997.75738399266	56557.29735202037
41959.80371044065	22012.035525674626	45981.77972928432	34322.63035421411	43479.059215490895	79513.56520107745	56373.083035635434	63349.8103949706	51632.809817594825	49385.956296849785	21770.496036624132	18318.863174394784	95036.00567584459	32463.854634826257	67862.97450562725	33795.01528805281	14773.618070901772	30008.3604694275	42759.20749569543	40078.673603457384	21039.441244035104	17580.364252025043	1134949.2569484666	31473.112819183643	25750.455953228284	105699.03183630582	62628.61089547657	56596.75294185235	32842.456733626066	56453.53659349227
41839.01104865486	22012.035525674626	45910.66938912157	34256.86467720741	43479.059215490895	77275.29204658534	55391.17184106221	62783.44849855473	51518.750204714626	49385.956296849785	21734.993255827172	18210.636688461294	92773.21695259836	32463.854634826257	67297.89827019222	33660.893755071695	14628.979014276954	29811.86204845501	42714.9332035676	39981.20192211207	20374.855666343894	17580.364252025043	1123495.0989768475	31464.29661788751	25728.24500603241	104907.4312268968	62157.83737244311	55781.14897852193	32841.44759759618	56453.53659349227
41740.6963749997	22012.035525674626	45755.92374586469	34256.86467720741	43363.65978785409	76379.81451609163	55118.59850680641	62752.80915826016	51274.12316494214	49385.956296849785	21521.635559393388	18100.74381984864	91872.86008305302	32361.52457324463	66520.58830126529	33482.42241110664	14485.531687183398	29636.39312605178	42701.9657866876	39772.12192698964	20225.829015651987	17543.998477795223	1062723.0999881756	31328.85640965453	25613.335068310458	103812.75410767763	62150.62912698029	55663.680063170614	32699.069451137322	56453.53659349227
41700.94996991275	22012.035525674626	45701.45413034461	34028.40028161818	43218.50800705337	75735.28513176607	54520.99585832956	62566.98125450166	50933.072866805946	49385.956296849785	21266.260610515248	18073.99419456886	89849.5853268465	32343.98547602175	66091.14178070815	33482.42241110664	14368.513618963734	29604.62915040717	42655.624581004005	39709.091943048	20057.41778785282	17511.625767002206	1046550.5710237083	31328.85640965453	25481.00816692855	103593.2909333331	62104.68380122081	55057.76273799886	32591.171287876074	56435.28224205374
41556.554379266585	22012.035525674626	45551.36714192651	33463.551987882274	43201.8722141854	75734.9782774902	54404.59734961907	62404.50588404571	50854.19537283804	49385.956296849785	21178.48209268451	17999.105092134363	89326.258953709	32270.532902597766	65685.15085054055	33482.42241110664	14323.625184317621	29551.354932279337	42564.31845944674	39709.091943048	19991.863607544583	17494.778847341197	1023572.5989106908	31328.85640965453	25413.78593278429	103488.78360208175	61718.28325943222	54820.52452221257	32513.045474555205	56316.90900712313
41527.63858961229	21955.436000847352	45515.397610603075	33203.562254010525	43201.8722141854	75734.9782774902	54222.336084392184	62278.55731372795	50506.892873944365	49356.9568834393	21114.011291031384	17844.548580444363	88288.5477780711	32196.3645806113	64870.486167280105	32770.98049172081	14269.509494236845	29493.684015875413	42429.18492044034	39652.66743255084	19963.148671641517	17478.89762046608	1012325.1709175213	30183.916521214804	25390.944161007326	102604.62701112972	61362.73833046134	54555.98913165226	32452.205129462975	56120.572479361435
41520.55356024528	21843.85357593266	45371.53449092948	31913.972618829695	43066.30745060129	75475.85008294864	54105.4898618052	61718.954028198474	50448.97252002769	49199.51027498045	20977.172140840994	17377.021796891822	87865.76239926984	32190.706136756704	64352.287933915875	32221.91567356561	14264.247588576965	29291.049447507008	42265.99350642106	39646.1180747907	19767.36141079131	17394.41880353306	967925.7761519377	30036.62662623841	25390.944161007326	101649.38155173497	61009.52505827106	54359.078741229336	32452.205129462975	56120.572479361435
41326.31657242215	21835.282161374587	45058.57311784649	31651.904411996296	43007.396831719154	75132.72179190147	53747.20277740254	61397.30343113884	50448.97252002769	49122.79409405731	20712.46299346185	17332.383976487807	87299.00886055558	32190.706136756704	64055.17215149136	32109.67372982493	14214.431176742512	29262.01793218874	42033.24156605335	39362.30168399609	19694.506058586845	17388.369827971426	934093.9898752354	29934.90950280702	25308.96730272661	101106.57532643617	60592.99694733888	53785.56795304137	32279.90057093375	56120.572479361435
41166.17840623818	21735.276642933328	44802.79133664784	31629.182320173706	42937.91669056461	75132.72179190147	53533.67464785783	61255.20473957034	50354.81452701755	49122.79409405731	20588.67424554231	17116.403779498505	86346.99648858108	32190.706136756704	63881.96024411419	32096.502887810322	14147.871991885944	29111.10836728398	42000.00817825003	39233.28963352792	19694.506058586845	17387.48352304931	925234.749491437	29835.9082127939	25308.96730272661	100728.93618082698	60527.834063270355	52553.3951444239	32279.90057093375	56120.572479361435
41057.68581317667	21735.276642933328	44683.60166098529	31629.182320173706	42832.00992551704	75034.64873487243	53342.41996867608	60737.11427017845	50295.082773790535	48964.01244381341	20425.182750031105	16902.511367032494	85409.85883410269	32120.61575577343	62974.7118929699	31855.322678961427	14138.174642255499	29036.863051384218	41771.299961416065	39223.00122222118	19657.478594192908	17330.48726860872	902168.3556916004	29809.825733323054	25273.86704089205	100588.40451128418	60122.39402049286	52137.225941389275	32187.58027580801	56103.679340052615
41007.569303939345	20653.348568693385	44520.425870173014	31479.62626431842	42591.450581946076	74332.64386696267	53255.282405449274	60338.78193982918	50295.082773790535	45298.13460736584	20369.90269376588	16750.50405460077	84643.35212870932	31868.02736239924	62628.553315394514	31518.910111845296	14138.174642255499	28981.498859825428	41429.50856721252	39058.574920405656	19616.513264034846	17282.459174131673	868016.5074366871	29809.825733323054	25249.05169983648	100185.15649968272	59777.011930730994	51779.19830540913	32160.26114196127	55994.60857547637
40244.271361937834	20641.68528391948	44191.509947418075	31461.849232618108	42544.06367016981	74161.26835243506	53148.69052785603	60270.71376431554	49991.92505406803	44311.83595090944	20340.289143986905	16639.805820157155	84433.55977141255	31868.02736239924	61943.99490151727	31518.910111845296	14077.520374267524	28847.75283327856	41221.65415472907	38937.60936507984	19601.765592774987	17208.84184066645	845516.0703038529	29756.990474615126	25165.15598541704	99916.72036214413	59366.847151601025	50899.7405118516	32024.231651740363	55994.60857547637
38430.75225696697	20557.92859198067	43383.55309711541	31343.902848363716	42382.63938556793	73973.83160372493	53065.55573162449	60006.38277850629	49853.84083021442	44119.741181061465	20238.065506964136	16422.812929966734	83908.70824856679	31796.283587454538	60812.31716045432	31413.246219327586	13955.042665964012	28779.199679729816	40507.284965604566	38740.55421492258	19525.964821445552	17159.78876299123	845516.0703038529	29756.990474615126	25068.99357376469	99584.66125183535	58990.85962517349	50228.1742393256	31897.554732162553	55744.74849693733
38157.716017591825	20557.92859198067	43215.280029678615	31173.969412088714	42382.63938556793	72684.88411436285	52701.106284922775	59898.62196943006	49780.41090954713	44035.792068899565	20238.065506964136	16417.51253400623	83541.03859393677	31796.283587454538	60368.51212014652	31350.53110820891	13894.10071846187	28768.649005566636	40192.53972983778	38581.49173726303	19421.481248559394	17110.834422754277	838091.2435729556	29754.02609162812	25011.051552882156	99366.74772010538	58769.56349147948	50117.27769993351	31892.31738270152	55598.03809874168
37971.62006634076	20491.42304751103	42834.71330125471	30704.0959793779	42287.65297289622	70192.58140708764	52515.1209575466	59479.61574601623	49780.41090954713	43884.80035154738	20149.14730313714	16366.154100821177	83062.4415012987	31796.283587454538	60108.721422388706	30881.714645412227	13827.185672981823	28749.92851007053	40102.87276115194	38500.40772717722	19339.67252369299	17097.76091625579	821199.167984512	29619.274257074074	23741.120350819863	99200.433436393	58204.76553320951	49331.767997972114	31861.82318447825	55557.72209140464
37619.17667467049	20447.847047547773	42390.56294357652	30704.0959793779	42287.65297289622	69562.521002722	52390.43560117183	59369.60572370157	49780.41090954713	43810.16402821052	19941.37760243258	16295.684355122086	82545.09192994452	31796.283587454538	59578.84005844784	30065.736594887072	13812.590617796572	28656.764430792893	39720.00359902037	38296.31081519768	19223.494545476493	15973.374998829962	790922.0134761952	29414.406212354235	23516.979057914403	98480.37738606078	57770.08836411625	49280.90993640827	31825.685733247003	55288.968531569015
37582.01533502494	20372.201448027412	42087.81029853063	30512.786352841664	42187.276789043826	68916.34640908636	52129.71919566346	59161.12888619016	49760.076725811305	41202.990952682645	19702.509433492036	16272.375097893937	81993.834810297	31796.283587454538	59438.141654543346	29163.245801961657	13759.934065997473	28640.35685344325	39488.42847535565	38206.75718357933	19169.22001794106	15970.919379568957	783801.6484082853	28755.084851074113	23324.705896958378	98142.96946770993	57401.45206519315	49060.44425425145	31803.63682605769	55266.94939610613
37491.70087491133	20359.35676926985	41166.19879392132	30414.59544566815	42018.71975393459	68660.08037051994	51814.3250199385	59122.28447352638	48710.29133222088	40496.11341501983	19647.628716985484	16223.082731703562	81634.39389212566	31796.283587454538	58950.32786049053	28959.00864119009	13638.531289561868	28529.578823374806	38778.021022725625	38075.54943244173	19169.22001794106	15877.259492289699	771183.3680351041	28552.674800832407	23128.45202536577	98071.94779219691	57228.270424599694	48776.76238252981	31790.953576065058	55203.83629206866
37491.70087491133	20359.35676926985	41003.806706274736	30235.679229434245	41939.22033907658	68204.44724415016	51707.55759162737	59066.04713533235	48710.29133222088	40421.820078462035	19544.915262779206	16028.377463274679	81288.28440564706	31796.283587454538	58535.41930516762	28607.7138362135	13638.531289561868	27522.797143959484	37897.557513645406	37929.363888286716	19053.361840139558	15808.855912478704	764109.4496903566	28340.914617930783	22502.48574310998	97091.08842758338	56968.05696016329	48462.964007832925	31790.953576065058	55007.032369593006
37491.70087491133	20359.35676926985	40883.1222270581	30074.276239116727	41600.20162765091	67864.24581204052	51629.223958632	58615.353027279816	48629.15221414791	40349.07687757473	19234.922639412813	16001.647535755574	81081.46579211978	31748.20460967065	58183.96693613945	28191.021603103727	13638.531289561868	27088.03996743431	37754.59256308087	37856.67045531822	19010.9882318065	15735.263289663233	753624.2668246308	28172.45857880698	22108.69284693905	96493.48095273877	56248.526544206645	48240.81828126614	31790.953576065058	54869.78428932784
37460.268506045686	20359.35676926985	40121.02350153994	29949.40732319869	41569.738009799905	67691.21105204296	51103.71880258577	58453.37950200098	48420.60688754011	40285.32267037149	19150.043627001396	15925.89071272532	80740.80582026459	31667.806967227327	57424.588409790456	28119.313604970073	13637.11722444575	27075.303435347716	37592.93486776434	37756.4949492358	18962.903187418466	15653.115264726093	726968.7634104405	28172.45857880698	22001.175071278256	94481.08543897541	56179.32608860298	47728.55763655693	31759.678172982567	52217.3777439645
37460.268506045686	20353.632587581047	40063.52304719742	29949.40732319869	41518.01909550464	67472.86401970891	51001.88801570561	58039.06436930225	48324.95711359917	39859.48150613952	18934.539175876813	15841.889957537673	80268.50473587368	31562.09508379031	57196.68826680623	28080.454437224565	13589.81502794534	26993.810092033815	37592.93486776434	37630.19832488491	18922.776643099536	15602.111832682736	718188.5432815909	28172.45857880698	21928.29016402137	93864.77873585878	56059.34333456264	47492.94576675482	31728.71557073056	51888.4553449296
37435.94109097678	20353.632587581047	39999.46252235229	29949.40732319869	41403.36866374588	67472.86401970891	50789.89290136442	57987.402365528345	48110.34362953467	39714.24149279504	18888.156049102006	15804.294326781639	79716.3692605358	31537.671523249035	57112.34776573572	28080.454437224565	13589.81502794534	26877.38924785169	37266.88523794205	37527.40501102571	18896.37279418237	15518.525468823924	702223.5891914563	28093.523526158726	21835.15144977277	93576.18391421204	55929.29256093154	46364.86925906997	31490.023055517824	51860.16897816471
36362.05674188605	20353.632587581047	39929.434748116066	29949.40732319869	41346.97663693598	67418.94125001878	50471.559988222616	57814.97158502098	48110.34362953467	39661.69825202793	18717.33519550817	15776.697091797261	79341.70432075606	31433.093797274978	56600.41854179187	27796.800313378364	13275.640030982964	26701.372772184513	37247.44274501423	37293.422216661	18809.493655023063	15515.694863120947	690073.1021121824	28020.468624786652	21835.15144977277	92923.3114630379	55893.49104718081	46010.00277382474	31337.775340766853	51737.788646672256
36362.05674188605	20353.632587581047	39846.462552488076	29931.364066234608	41336.33603455206	67418.94125001878	49578.298947833544	57654.18910285759	48005.784924278705	39483.74208672925	18717.33519550817	15632.768873830828	79064.90943423238	31382.48253878727	56443.22417655051	27632.864473627098	13216.024459780836	26604.131048657677	37008.343654931574	36726.92152019803	18765.49436914208	15465.841489782337	674089.793828307	27944.62011936155	21835.15144977277	92824.33153909264	55721.34763682427	45841.521551563776	31165.308663802945	51564.651819287035
36252.30780006159	20302.35716292414	39669.25950395416	29900.282581353316	41295.112754154434	67311.46356073499	49434.34297575377	57402.38602953235	47740.22576534662	39425.19638280723	18717.33519550817	15461.757548980184	78796.181353108	31365.0499653414	56271.5766969012	27464.825735294464	13137.724965248024	26465.674894915748	36927.821516792086	36607.50418178767	18745.477008610906	15390.006054427227	672725.474137202	27676.91130078286	21796.11954395117	92604.93889359667	55097.241483379774	45161.822604365196	31120.59702991945	51472.51731336062
36242.2255637782	20302.35716292414	39135.6503774425	29886.784325432644	41295.112754154434	67311.46356073499	49313.93809633689	57255.41861380183	47668.58054959455	39294.359179822255	18717.33519550817	15449.881144625184	78041.61621796887	31331.928994421203	56095.42723755055	27422.629002363283	12128.68448875281	26415.435636239756	36845.2056662105	36118.19957819597	18674.931498230548	15313.616205337066	662969.9749024387	27574.044985784243	21796.11954395117	92467.21310389196	54674.04137528606	44525.01929119637	31046.135047251493	51451.26729440471
36202.62928563635	20266.17954855775	38933.58077187485	29763.80089295775	41230.09814313429	67308.5084810898	49138.04534072217	56979.358914928205	47561.47361319557	39161.634341103505	18717.33519550817	15405.592966177559	77267.96180494866	31233.39246327982	55477.129739007134	27384.275543504653	11767.756975472972	26298.581657779298	36677.29108273333	35968.378354009896	18647.09146486996	15271.952219989393	632142.2130332139	27512.8548200392	21796.11954395117	92374.8856674139	54141.5492057184	44260.28244079211	30801.933429306486	51417.06613085643
36202.62928563635	20266.17954855775	38645.42989661216	29744.350104443798	41115.79176284826	67060.91277494197	49044.384998071146	56979.358914928205	47420.8668999533	39128.003083507385	18714.173284509867	15330.72500986005	76569.61685660724	31194.385312641465	55089.521467440325	27306.70714869266	11620.881902645822	26126.950857710995	36544.74487747098	35636.49965282018	18647.09146486996	15253.821342417546	618687.0333765615	27512.8548200392	21796.11954395117	92138.36361611422	54014.76540134526	44120.444601859264	30678.677059153295	50900.65315853484
36051.718214863504	20266.17954855775	38178.41272917729	29711.326840555757	41098.273934648954	67012.4332043918	48921.43345438713	56951.50243246184	47357.602798316715	38851.2984273909	18690.693084348422	15308.43958422154	75821.50557313752	31043.42556688443	54773.36343281346	27241.219943173233	11542.776406133182	26040.721690202547	36382.56371753201	35428.926923425766	18627.192464971144	15244.877777089647	600119.0984061898	27418.650178025055	21796.11954395117	92019.29797488093	53565.881546815	43963.188413012096	30678.677059153295	50080.79795811028
35862.65668132851	20238.830163840852	38021.063511483335	29690.905037104134	40792.946652132676	66899.38451313862	48771.34482418817	56828.677701426655	47295.69227124876	38281.85163377646	18690.693084348422	15081.527674205763	75766.98696565762	30969.841556155054	54377.08800944677	27241.219943173233	11499.866698260506	25711.585454649896	36381.40796258019	35249.59964687056	18627.192464971144	15219.84108924229	597111.5110646568	27418.136743254425	21787.581537610877	91513.47003287246	53283.07666755964	43474.16019158205	30661.049697620216	50077.53668134268
35829.18209197714	20238.830163840852	37867.42501683295	29690.905037104134	40731.309529729915	66725.643351571	48698.496433627886	56804.989117730045	47270.653309825546	38224.551471710234	18654.42728927303	15065.425057176182	75476.9313238392	30924.423392099983	54221.895683533774	27162.553547822892	11484.542108055104	25660.938245966732	36318.13830140318	34534.95389487375	18569.163071927498	15177.803780101536	583948.7133515707	27104.70833460631	21761.859142933903	91232.18819334115	52415.71841222242	43287.564676722104	30557.454842699368	49703.55975441499
35733.91674841338	20238.830163840852	37747.730886425765	29658.700149285356	40488.9668620976	65443.70063845219	48082.17709940014	56643.808583190075	47195.54343099797	37888.15454450659	18631.372631843697	15021.952285258718	74878.48530529185	30721.607516610507	53930.8117553134	27147.68976644896	11465.533841243872	25100.689301457838	36318.13830140318	34393.97357819759	18481.993450092028	15059.86886550567	577496.6388076068	26962.810668557693	21639.42412605968	90938.00515824108	52313.11417824843	42873.976531254	30505.019235697437	49401.56073117535
35545.11027447052	20238.830163840852	37625.14292143246	29653.212757221725	40301.59255484684	64492.08774622664	47646.964115408766	56554.41328073251	47170.84924921117	37851.160027866135	18604.336002279873	15007.26800549437	74643.97473536777	30606.525913716214	53854.04602915554	26891.15465261427	11401.342084862585	24963.903863017375	36318.13830140318	33645.300978589614	18388.991012487335	15056.783977320127	569701.7329365193	26918.18306947521	21639.42412605968	90938.00515824108	52174.84311957902	42761.670996245215	30448.41573999731	48893.023121966246
35490.57835113656	20238.830163840852	37309.77459577584	29640.286074232037	39858.4762575868	64492.08774622664	47115.354985629965	56542.598093556786	47161.61967831276	37682.906914851745	18216.6835067731	14968.738271701573	74558.9764956935	30534.808972953564	53724.52976501641	26832.701699426078	11344.617783325679	24845.927724759225	36264.75621564268	33414.85654841011	18351.087038064037	14948.283692531926	559845.0012030454	26900.281072021124	21628.75748590514	90577.27850528418	52114.66416532005	42681.810565157124	30342.88193986239	48688.95031630329
35247.70802762071	20238.830163840852	37189.24510104152	29574.22603206783	39576.794365808644	64256.74229695387	46876.32551892041	56303.260985792935	47139.72518247975	37566.20057458605	18192.285508724686	14963.62149336926	73777.42267086581	30496.24660194554	53436.886450213344	26800.91403484287	11337.359060058658	24804.87954705658	36264.75621564268	33307.41643981547	18282.253484627043	14898.60037142303	551089.6861817697	26588.99786688557	21628.75748590514	90433.46189366822	51970.63614737146	42651.331534738485	30342.88193986239	48234.50371812568
35056.35492449647	20178.466361782277	37001.59737539925	29574.22603206783	39361.16518834474	64132.97389303661	46704.774519198494	56287.16448702817	47038.5203888372	37461.653616456155	18098.03838296493	14894.736176136488	72887.06873043765	30452.279621633963	53071.3777502623	26744.305358463702	11321.947265074828	24708.394391464728	36189.34811475255	33291.90028740764	18155.791638547926	14826.596729037014	546343.3412412007	26319.597346670005	21594.0359017079	90243.91337158403	51878.71433411663	42359.552206027074	29994.88571554218	47949.029970145515
35056.35492449647	19847.325367303234	36853.82093913292	29106.84811435127	39326.41551457934	63799.5258403065	46486.15793880272	56199.58881748768	47015.759805878115	37394.9563276021	18042.154585057666	14870.361764334491	72695.09487635612	30424.396328858445	52905.366424408574	25452.750685137093	11278.093511050833	24704.45245156202	36144.69377012721	33256.19392876419	18134.005942918782	14780.568486406934	532812.2615374117	26224.44295746221	21583.167707552624	90049.45466358213	51403.68761639201	42174.805728793246	29778.248539092154	47810.08333683201
35056.35492449647	19784.33899700395	36692.490059391675	27452.13684775433	39268.230167729	63612.22498660947	46280.358592644814	56130.10848557926	46869.510598201436	37335.4127643888	17994.848853662952	14870.361764334491	72488.31399745357	30391.41918725638	52217.46312612012	25325.968315390266	11221.152406113566	24584.606138909487	36070.66901358444	33236.67313332633	18101.66784996669	14723.417524094497	520935.9123480706	26109.191765294167	21551.940825435722	89831.26362467874	50658.8969291338	42013.58218684681	29667.173619989262	47679.94422118855
35056.35492449647	19767.72355444681	36599.531635827225	27290.73110666661	39095.62759191557	63300.273894139675	46047.108211972096	55996.49568161502	46800.374920522874	37199.02395744537	17966.23910328601	14839.06158859666	72169.6773602208	30374.9434194181	52061.286121012665	25294.019875599195	11159.39559054203	24580.084776988857	35991.20781292803	33133.45408834841	18017.119229877804	14687.442313451882	513599.46589173307	26076.890622363033	21551.940825435722	89747.58322206687	50406.08105555475	41880.503569087115	29610.25002498273	47422.69374267975
35006.04992070263	19756.89512119503	36371.12955954684	27290.73110666661	38983.67697110028	63138.59206373249	45442.17191035071	55023.97321502621	46701.11925350141	36394.30255019612	17959.954766161318	14780.951973968244	71456.16005885816	30333.642854108188	51918.005106549295	25060.402445245953	11143.412207495774	24331.351463947478	35782.577372215936	33028.7980264632	17953.410638653142	14462.890313096614	502534.92643711006	26060.10628475737	21551.940825435722	89727.45498694506	50090.12086785933	41867.8937554771	29248.817084259954	47392.54427902447
34879.98678712139	19735.668631178218	36299.90642017797	27239.63570802645	38736.40669040282	63085.554046869656	45237.26346225704	54921.67289066941	46701.11925350141	35949.00103371236	17876.50906677512	14743.820947629303	71102.32592703658	30301.68519851959	51732.049121627744	24949.48412614807	10901.171631263158	24307.11550348374	35743.352838248335	32870.052535943105	17953.410638653142	14419.772997684568	497010.7869405318	25993.39342676234	21551.940825435722	89393.14362884026	49902.20720267903	41337.0053471266	29033.477004545257	47222.139282393015
34636.550687315495	19735.668631178218	36172.73521558186	27124.396519984868	38643.91989426008	63037.08137080467	44877.82241712695	54825.8672163952	46424.11772394855	35770.702080990435	17823.070291890297	14711.017358128065	70914.64815849974	30273.05159437525	51559.58852003035	24924.60446657434	10824.929213622501	24263.788229975547	35657.02037953626	32733.760513405006	17907.794227299408	14366.695736060692	487315.08519778016	25993.39342676234	21551.940825435722	89198.40282725194	49534.38447769759	41117.567855506146	28655.180205497432	47141.252353322736
34533.25992547432	19735.668631178218	36077.889876180016	27124.396519984868	38522.28099674836	62895.50761316319	44755.33511651313	54545.8810835946	46375.80785389898	35695.28076524479	17639.904303952906	14664.989008495118	70651.41794537578	30209.41739591458	51465.8789265362	24924.60446657434	10720.727458340118	24210.397101182694	35559.39408109916	31671.181699241795	17899.80273176812	14317.10923673841	480325.3603174573	25993.39342676234	21551.940825435722	88980.09235776163	49361.27171728618	38963.48127040182	28514.85314014675	47111.249599072304
34431.79621343872	19735.668631178218	34789.266563888596	27124.396519984868	37667.01456870932	62723.76816587992	44231.901183564885	54372.71783416586	46295.41596808893	35631.43858690432	17391.71502561369	14636.910567140583	70164.3984935347	29986.35262400435	51058.95389821379	24751.017391698322	10636.607650102618	24079.22278770833	35523.55975197726	31030.584503395927	17843.259686231155	14305.908012632857	471955.3343737253	25993.39342676234	21551.940825435722	88581.92137909592	48907.85788161852	38669.72141334876	28388.27932367291	47091.54435310867
34274.16991660917	19712.576697652985	34678.79617049562	27092.349511854503	37449.71411944807	62416.04859928037	43877.82271170622	54255.549692401044	46295.41596808893	35537.30618802644	17307.034279218577	14593.642932948915	69234.01908417406	29931.829243847693	50982.172363141224	24168.913557161442	10627.793797466657	23972.053484829812	35448.8313815211	31007.85716069241	17829.500796222273	14269.467205002813	463280.9130965166	25924.528847154714	21551.940825435722	88284.93036165347	48415.35668273783	38360.65885104121	28342.895159261145	46993.29138860865
33910.0076306841	19712.576697652985	34387.066666470346	27043.92238241558	37377.491382490036	62282.82838340306	43392.18385113937	53913.95552950539	46274.14282018023	35537.30618802644	17033.304332132888	14463.591168845911	68682.14430405556	29827.800272022916	50899.25452921748	23986.87568779547	10578.602661503126	23888.34211302752	35338.39959900941	30971.585116401708	17737.847127572975	14208.020086098917	454379.0222396815	25855.563377952767	21551.940825435722	88109.371527561	48300.96431449201	37980.309549519734	28325.848878615383	46846.14898320832
33446.2260506004	19671.893666920496	34110.14995704644	26950.856678004064	37377.491382490036	62143.501947680015	43202.420404779885	53804.578962353546	46169.55805201258	35477.157497754975	16602.37638553038	14248.167360447604	68322.2933282635	29783.762176680364	50758.52115581929	23940.225372840054	10567.139051854112	23820.05965916787	35284.00084557595	30649.47408831767	17654.477468358076	14146.100083082873	440053.48585745145	25805.847067201692	21551.940825435722	87990.33304286381	48141.582236883325	36835.7275779604	28262.063748863136	46514.9933899522
33401.477404012156	19669.361334957146	34038.39154886327	26892.154603814834	37354.43733869419	61797.841354438104	43010.84563741327	53627.84516389137	46113.572574142934	35398.46011098914	16549.81015355861	14169.749504104899	68039.42861538078	29716.155690498283	50639.337086106425	23940.225372840054	10548.459842226464	23808.696777856843	35272.43398479899	30649.47408831767	17528.12813965136	13910.109072005049	436301.13565843314	25471.210696616945	21551.940825435722	87637.84843016759	47899.0261617122	36249.15791107208	28221.35530627603	46243.93957007349
33330.06283816167	19669.361334957146	33879.63850374247	26882.397717497326	37350.17370560385	61704.862403859785	42463.91184653965	53510.24924213435	46051.14064693664	35338.78692648021	16495.185782682056	14131.459606669343	67668.08859826089	29661.687300864105	50510.596942206896	23849.799758300804	10543.606881834272	23784.85595997723	35185.589316230034	30544.944106308838	17483.554593902092	13910.109072005049	434614.13071777433	25409.17160824731	21551.940825435722	86691.13997130161	47786.18482904673	36087.69631727852	28025.953710651047	46174.131621599336
33291.66830154061	19510.46827213431	33624.20019390561	26769.348161468748	37322.45162951061	61657.646360882	42377.14550667147	53300.69857997222	46040.95809466247	34237.959496516436	16473.016606886806	14079.813200413422	66868.8130654215	29617.4041235706	50207.333069631975	23681.70870050783	10496.787709529075	23696.251207980455	35172.78672013429	30378.199681359038	17461.190237402723	13870.001124389104	424924.73013855953	25219.870466775315	21515.93401118041	86402.78053856743	47655.15780069291	35961.5927811901	27988.02704249525	46084.092586979306
33215.06567230902	19417.849372366363	33579.956557025194	26669.001355985838	37242.83996309039	61551.413541382804	42150.31206798205	53002.688893654646	46040.95809466247	34193.01363542183	16322.610527010716	14077.118041870393	66411.3255920577	29572.83020037752	50000.419477947326	23455.885232827546	10375.642925048292	23374.30667174368	35132.63544102626	30307.344475587244	17454.55197818264	13806.208383640553	417930.67503421544	25154.016194085423	21480.901575509815	86071.4253708175	47171.13163277353	35762.85795563719	27879.56505491046	46079.97999644004
33215.06567230902	19344.517088046105	33395.908987851115	26506.776357960687	37215.48086065669	61517.48899009747	41966.471782160945	52810.35635235854	46038.08060587504	34109.77900394544	16281.00274212906	14056.205298373807	66190.3342992852	29429.508641004915	49916.93762233839	23355.936575929456	10329.559803983442	23274.71459049818	35101.45967268756	30275.293282641225	17395.042762924164	13761.376012935632	411969.32428520435	25008.21016411793	21429.20419621237	85992.84535102943	47043.57324799675	35721.82173407351	27804.205233423534	46074.54703385834
33175.98470125687	19333.52982377067	32800.314191899786	26405.033137309758	37093.96023740214	61417.18785736983	41917.79782810866	52776.51546404527	45064.4717587192	34065.2086503258	16267.29042163549	13965.020163856814	65976.12448790921	29371.330220800755	49718.00806388152	23337.059546406595	10306.252759906376	23209.068286818252	34982.55271381361	30195.848035427087	17328.457044978342	13761.376012935632	400731.72646203317	24141.20315920203	21227.266408237658	85900.17939873044	46958.34897875126	35599.574360893916	27562.486007073807	46001.931954901185
33115.037734403704	19265.781984993482	32733.083034535513	26350.00077487336	36998.969257731966	60995.312019114026	41653.075082070616	52698.63872377689	44823.17497290786	34043.91250067094	16131.390517541893	13925.2875650598	65863.57922911976	29299.531733751577	49591.70291372794	23235.553524729126	10252.803603144472	23119.21836392523	34966.625679464865	30140.17659957495	17303.683238724694	13729.101029958229	380883.0034822014	23882.098841121297	21209.653845556066	85822.1892442191	46782.94307822581	35241.084351673344	27463.401621830068	46001.931954901185
33086.565003762196	19185.398922793254	32652.318155897825	26249.517613688775	36998.969257731966	59013.67419402828	41564.733746806705	52463.43755009953	44778.31136016177	33766.83696648065	16024.184986077464	13881.480223650055	65579.3127511902	29220.925916273336	49553.17973240861	23114.15762400407	10252.803603144472	23089.798854468307	34931.075093444844	30124.820893215245	17303.683238724694	13719.513855540526	361478.2142323947	23742.355538340835	21168.438392446657	85376.14317334039	46779.56249542116	35101.73869626859	27463.401621830068	45971.463411528406
33039.68497579207	19065.522889296608	32604.466660507867	26249.517613688775	36847.16956058735	58618.72052378607	41463.58969578033	52220.00887873987	44514.6303317784	33698.89490285487	15918.131724577255	13709.66927184619	65255.47014390407	29189.829184203805	49480.2017142529	23095.90547060084	10213.218123535757	22993.39817202973	34871.34174490666	30119.887437252706	17303.683238724694	13666.933225222077	349673.020723907	23531.76268997206	21109.026191748653	84624.2914879468	46686.48496151684	34943.8247352723	27412.1482249128	45952.215989259494
32999.55969431135	19026.818853470217	32508.199836534706	26204.934028571202	36847.16956058735	58596.95689543239	41371.71923063843	52130.16242347301	44471.58172634905	33625.438245008554	15828.214139871874	13581.077480644999	65052.92679430927	29157.914895420243	49304.864228699174	23008.181843790888	10186.131329871143	22974.430342380878	34839.18299526887	30079.515185374825	17228.911153846173	13637.557379118296	344962.1872748598	22080.487679633206	21083.743201306814	84184.1342158586	46573.674348866814	34853.836254501875	27348.023854741492	45842.75059348154
32999.55969431135	18991.85149468511	32420.47648137674	26191.740158516215	36807.453048831965	58402.91395147565	41251.06448777475	52071.09024927404	44304.35090792729	33621.17485743735	15784.553888395058	13519.082247417095	64891.02703975845	29137.805084526342	49220.831509102914	22897.387403747976	10147.774523533211	22933.341217069963	34772.71131218833	30009.123474107724	17189.916513818418	13603.25330791295	335667.32906297385	21960.391459077477	21039.541390629012	83652.56819017779	46512.23158931334	34587.9180178495	27285.47191650849	45760.43928361183
32958.992413553664	18853.37710521662	32349.683155994575	26169.535564772465	36328.80471685756	58224.08122294656	41183.19799570874	51796.65189291888	44093.163172454	33568.96546954385	15562.573724561007	13421.121238163354	64578.30905475146	29078.940869793158	48917.88304733863	22846.287629392114	10147.774523533211	22822.709879283593	34654.449374109405	29954.70067323108	17106.677855097227	13552.787977546217	320724.2248820578	21830.757030680696	21021.556566799383	83415.82769058127	46336.446195025565	34447.95796465516	27266.85083851381	45637.26075159582
32853.900050422184	18836.1884775858	32270.699984164672	26047.31171284618	35864.718113391755	58022.4441685422	40703.12911368916	51399.31592356245	43989.15303182563	33346.685719819994	15482.57709705208	13381.069576396307	64385.353697476334	28999.53496883915	48785.260341477544	22826.12624527432	10109.311252480416	22770.99804110111	34243.90050346271	29913.04035434684	17090.559575787913	13419.404734529506	295727.7744414136	21778.673299366717	21009.61765380247	83166.73899952255	46216.46211173193	34380.35294499754	27248.508770830722	45507.61748157063
32768.663115191026	18791.00084458093	32128.301473791962	25935.333079767246	35841.96990310666	57758.143180089435	40539.06636748701	50772.218936691774	43719.48967480538	32877.71001375881	15482.57709705208	13381.069576396307	63664.70068605568	28977.30639702378	48616.754835331594	22783.39271947561	10109.311252480416	22758.418362451084	34065.28512169771	29693.846558681365	17045.928882576743	13377.82614658568	289173.1193868025	21638.62749352259	21002.77998360431	83001.15162382976	46186.81753167288	34292.23131308015	27220.493283161508	45502.117149049554
32692.302989384192	18791.00084458093	32074.112715671617	25858.37768945399	35462.03380419873	57570.49769898156	40488.42038133823	50627.250242963506	43672.320278416286	32836.091571903846	15459.637682592112	13195.661928543299	63480.143618597074	28958.03489580695	48547.815944508315	22783.39271947561	10109.311252480416	22684.8008541166	33991.460211583195	29424.949593014047	16999.799582709988	13365.716316199452	284542.51599617384	21583.831135584365	21002.77998360431	82558.87732849886	45968.901773465404	34200.4372726641	27141.184191346052	45446.99027601944
32438.660425805858	18755.079097006874	31894.650255711153	25719.702660302002	35045.38819754087	57523.12303446887	40436.52416543191	50464.755295458875	43643.73731450096	32732.718931448442	15452.98175623916	13193.371248052887	63334.0893630443	28958.03489580695	48317.98747558344	22783.39271947561	10075.049570939038	22264.082108428072	33877.743485911116	28961.46102539474	16991.971902578927	13329.51602969212	280471.28232799965	21524.57934149932	20959.185056690912	82339.60143478174	45677.566618008204	34011.811318818145	27075.77370742012	45407.99168896569
32340.06460114722	18669.204235816527	31763.738847986886	25622.210391404627	34540.0652976057	57397.24659238452	40350.32821001099	50337.87081549578	43615.6579655384	32732.718931448442	15452.98175623916	13169.024113102507	62998.53252429917	28958.03489580695	48032.33957692571	22758.176272143555	10005.28223837541	22166.507922587334	33784.946480676714	28910.2054547247	16950.538258627777	13287.721049428184	275533.27301607106	21524.57934149932	20863.961723208147	81207.16852413361	45336.217525697124	33864.7863194642	26446.11449375868	45085.14117706262
32310.166028342912	18669.204235816527	31646.801143545737	25595.848556804704	34270.37385633565	57228.726710111056	40286.760389233714	50029.23802615385	43499.88529189702	32708.49215451473	15430.354159221575	13144.42120521218	62839.624003055054	28958.03489580695	47899.2982979318	22694.42570793069	9953.867310759946	21948.82330742398	33688.18501880168	28692.754974311174	16941.465940931015	13287.721049428184	272553.87731103477	21350.92348882498	20863.961723208147	80808.90743998167	45236.66692848626	33791.57892878772	26176.30999154224	44888.28887023768
32168.375989153985	18149.04336962339	31563.38822959851	25595.848556804704	33700.22791127951	57051.04742919843	40247.69389985875	49949.66870128741	43384.3580324981	32401.28291945801	15398.842938447684	13007.28358716525	62318.05297939912	28946.140233370617	47543.891791465605	22621.336081042187	9932.512205055946	21881.424359034514	33666.64278198808	28568.946128912798	16923.577791814612	13283.474700792627	266229.1136788978	21350.92348882498	20814.430069287348	80632.89377098031	45122.9277394432	33648.61920507322	26153.028650480886	44819.539401999515
32080.239520017134	17796.294158669603	31504.873043141364	25531.068096120198	33698.8642982554	56826.887936366846	40218.02494325905	49855.22951247009	43301.396032532146	32207.907164806846	15298.47151704009	12900.876136693985	62056.54180104156	28946.140233370617	47474.02481671132	22621.336081042187	9928.354861956743	21782.9917235255	33664.73892194129	28503.732260561876	16912.403041606114	13270.176395267148	254101.7307506816	21225.85926976692	20801.293102897787	80322.45973182257	44803.433898365634	33519.03888605404	26075.017475043573	44819.539401999515
31971.042483723995	17761.390397088588	31445.038450064156	25531.068096120198	33575.64106824812	56699.57205363471	39929.93435647098	49695.88911749081	43275.606348211084	32061.99583835054	15047.785304517918	12851.385464633559	61667.5593952115	28927.707426388843	47401.7451516972	22621.336081042187	9923.67722251781	21667.57809028977	33592.191157131754	28460.791845182615	16877.709283383505	13247.520720682107	247185.93991612247	21143.39179779055	20774.745424886743	80155.72233353977	44662.05511420641	33177.67055185475	25935.09462662487	44776.13842768665
31971.042483723995	17731.021730881672	31334.03035450512	25531.068096120198	33508.4473160577	56479.78096838635	39781.0377457185	49560.42165911007	43131.222510652566	31970.679128589614	14994.129308221942	12801.523986489403	61252.226772911104	28852.71530792668	47264.56512606313	22606.14899505075	9895.948264264776	21562.689313843053	33548.17721281113	28371.437966709756	16870.89505262816	13219.60572685739	240208.9199132347	21112.442265716396	20704.46536758687	79989.57822609381	44372.574807973644	32986.2114335335	25922.69252299244	44739.711478519646
31928.459639953355	17661.371641776954	31305.13901167716	25531.068096120198	33508.4473160577	56420.98052247798	39669.113193540696	49416.95773418975	43073.15598454149	31938.28075933374	14948.911022956332	12644.643961420205	61075.12759801703	28838.200001164772	47143.993053133345	22549.499335081826	9862.34332501038	21486.869160423776	33430.543958667025	28245.517829314314	16870.89505262816	13143.732793963767	232553.2597509603	20841.2223262321	20677.507861898954	79632.57918696666	44127.31893238927	32637.694788520912	25834.686008754456	44733.73523965957
31913.700476739377	17660.614017074047	31221.304229501744	25531.068096120198	33494.89570076267	56344.499396649764	39602.271046993286	46764.894346022884	43034.0594451187	31893.161335609457	14893.016875811254	12590.875745205502	60690.531284889716	28830.731276077502	47004.93241434786	22486.778242593846	9862.34332501038	21422.896699588837	33397.09317876691	28166.088672899576	16860.679047552447	13124.018898081998	222660.51923849309	20756.64572351339	20654.527688500322	79574.20621313505	43906.06978370761	32574.249365491647	25799.866600249145	44557.60879853442
31909.678583925583	17614.165748487376	31183.51699706756	25531.068096120198	33392.98602689832	56267.56862558963	39526.293723935334	46233.91516448983	42962.08559772747	31859.016719410087	14852.648110058539	12554.667959094597	60550.80331814955	28814.538681504153	46724.91798809392	22468.855289432235	9862.34332501038	21357.788054843662	33271.834441895975	27857.107294554975	16835.85472408128	13113.75597683223	217888.93494215675	20566.92245064737	20617.185582769387	79462.50159829168	43853.66333482208	32497.338995702667	25779.508546384895	44447.06796068914
31909.678583925583	17583.00124692555	31107.98954178436	25507.060403872063	33308.19267896272	56178.97626708071	39398.41793908578	44683.713626309225	42941.52363216013	31787.40253690209	14766.253255712667	12554.667959094597	60402.13331169945	28782.2921092315	46499.249897191905	22408.486082273546	9862.098450184269	21314.065562194453	33154.465305935475	27701.25194925636	16832.590203560398	13086.78481052071	213474.8128646371	20478.845937529386	20614.304226170825	79231.58747443363	43788.846490377575	32430.052229895908	25762.074635347508	44356.051636209064
31891.261498086362	17560.930650291535	31049.72298355701	25507.060403872063	33308.19267896272	56041.03548995153	39289.71012761643	43800.31791216018	42755.82915373903	31787.40253690209	14662.32792220941	12546.187981528885	60321.213521138714	28743.441534959653	46304.05455402463	22287.899826573408	9853.239331543791	21254.09073838756	32958.864698683974	27639.599606038868	16823.30589945324	13062.196278217918	206247.04711078788	20478.845937529386	20588.38989341121	79038.65306539887	43688.115720325615	32361.928172815817	25762.074635347508	44217.7893153337
31891.261498086362	17462.658240703444	30745.856773694115	25487.989621067827	32900.23820722263	55882.301160602874	39222.685093568645	40043.7150279769	42728.21672815259	31776.66348476916	14628.11498400444	12500.864768246029	60092.981475087654	28741.96831069828	46181.00622958476	21705.305744454054	9809.030506424653	21207.24541937073	32765.3299243623	27583.26678467392	16821.737307466166	13056.222408285756	201371.1276707867	20332.645987848406	20588.38989341121	78881.54754632647	43657.33919604461	32285.443252206627	25757.678556444742	44186.69074685685
31853.134870740396	17460.9852282251	30696.75532357312	25440.15350175175	32892.1852456569	55824.137941180205	39167.589993687034	39878.97772584545	42695.64213758156	31692.885081104647	14606.1754111583	12303.037784358443	59989.914376479486	28735.213351895727	46067.06526047511	21602.830255285342	9793.121815107279	21130.213683046804	32643.180138476087	27257.240930867836	16784.606700412383	13037.566807378611	196594.00066919337	20297.377014417987	20564.42790381996	78689.31637920419	43409.07673106876	32277.94494350774	25757.678556444742	44158.16652666624
31755.393618453654	16604.598741561633	30654.15748607191	25386.203758409418	32824.787725566945	55606.99399865266	39095.4000443851	39799.73551678874	42615.604844476686	31618.458350297962	14585.675034896069	12162.004402383685	59834.772717454594	28715.63548555997	45949.24792967562	21533.126951574977	9789.230340321952	20967.407263795736	32515.68645110858	27236.093015418228	16775.334998023987	12997.132064560803	190884.64868611802	20279.98665254183	20523.410594419543	78595.05643536786	43133.74797462675	32232.47831661673	25730.656022381892	44016.15147173647
31720.373681838082	16514.265132240722	30601.55515182006	25327.680980507936	32824.787725566945	55546.09234471393	38951.27739283956	39713.739693556745	42615.604844476686	31533.479722076987	14577.777822003236	12137.021210871828	59737.199177905815	28687.859860494427	45816.49438559076	21488.63033362036	9789.230340321952	20864.604107745694	32467.11269076994	27215.1737691416	16700.750887211223	12967.109572412202	187606.5137954415	20245.233523218158	20523.410594419543	78394.80872555722	43030.91874191612	32204.854098502954	25668.865518124738	43890.998706262195
31658.552252569636	16403.156887254267	30550.083303918967	25327.680980507936	32780.04531044799	55251.56771379329	38578.50342422832	39697.41221014375	42553.29592041639	31465.706418608293	14489.89547512554	12119.422577485324	58823.11115352249	28593.219064973247	45771.48227554523	21473.734109066037	9756.140004317807	20756.31243309369	32447.546108664978	27140.218727391493	16687.716160251763	12880.79495344704	184014.62818566975	20243.288508566286	20421.33510956942	78302.63656480113	42812.10346736289	32196.083371159264	25668.865518124738	43645.488522724656
31658.153650418863	16364.3594730767	30524.242629322063	25301.0344452016	32736.43259403643	55120.41581380134	38536.39501728599	39609.18025145153	42474.60380792297	31444.9188473092	14462.181844561923	12105.361082637753	58618.58776307118	28593.219064973247	45613.48985366872	21429.29013852626	9756.140004317807	20729.610575113184	32415.467454975664	26967.771408916215	16687.716160251763	12807.3424830928	178428.2239931114	20200.21246767788	20376.24444553594	77413.22552464675	42731.25641080277	32088.765496093714	25668.865518124738	43477.65049358413
31593.014158607886	16364.3594730767	30329.821699607874	25301.0344452016	32704.067147185717	54886.82142281874	38450.39981610885	39518.074696241594	42450.34900973485	31392.11834464539	14454.889999375984	12078.2833005846	58479.92129235987	28593.219064973247	45532.43218706785	21249.7333129313	9756.140004317807	20337.178191842482	32295.310815978923	26927.352159669153	16679.58687260303	12780.609356876601	176503.96093106395	20166.543506551858	20353.76651067629	77300.8180084666	42605.312730097	31977.614566097996	25668.865518124738	43346.26017093827
31458.423899584857	16310.138916007987	30071.077842804283	25289.74016895854	32670.788044077464	54692.69908964278	37881.771099080535	39442.76408162902	42440.522943351396	31370.915937735026	14417.426464232565	12073.10115908495	58400.47707250156	26912.27930464659	45426.03833248575	21224.9669656973	9752.96386229388	20272.589234179155	32266.3041314383	26892.253961635637	16661.46280269457	12752.060598398964	166936.71027333156	20079.98968999042	20353.76651067629	66299.13303536318	42560.69181200217	31784.011184534793	25596.88288622646	43314.79820373542
31389.63549815658	16300.984048699576	29495.753436471347	25194.79917956096	32613.051643681472	54282.6937549598	37821.67416105959	39382.48176510777	42392.7157080791	31368.79893259446	14366.483976503936	12040.772856217302	58031.399447175834	26797.975598675464	45362.16641630347	21188.459922513226	9537.409497131266	20124.595419502173	32172.98359865745	26806.5308514573	16643.51127177175	12729.820984510314	164524.82748052324	19985.78145809255	20106.60726909647	66202.53817334113	42310.748614774995	31665.789107167122	25565.871383369307	43284.83627203215
31358.336660189696	16300.984048699576	29313.109690448073	25116.73201874947	32520.231965353847	53978.14318963785	37776.33009545708	39248.06936862158	42286.714928838	31363.378827336393	14312.743228279063	12008.675340968557	57607.16450168857	26786.125068244328	45089.743496555995	21131.05814048213	9476.688446898523	20061.436647835802	32138.03245753495	26711.24324052363	16598.063835775592	12692.662915297284	160364.78980870286	19684.532395540253	20057.296273564752	65990.11388474284	42206.327426244425	31507.589745508143	25537.75281401457	43230.31601147955
31261.735395481974	16272.593706019199	29154.695329447877	25039.07708519283	32520.231965353847	53789.5479072687	37718.67318978456	39240.43648003365	41983.11722363953	31322.614611397265	14250.03007356394	11977.297760558187	57402.00217383819	26567.176791970316	45004.081782639725	21103.374194792716	9461.631878012704	20010.668276473018	32011.07924936572	26684.556793401396	16568.930709338754	12678.406317583642	157320.901795387	19503.76955060672	20037.559288411554	65912.23000227142	42100.90046569733	31272.814956770417	25508.147348904127	43217.368600864334
31239.321939367368	16233.366347891953	29118.885143847965	24961.421986222023	32466.114049125532	53732.24392029712	37565.72270051371	39095.24129469684	41316.41975401126	31304.80675448011	14147.13359757899	11930.016545785511	57255.72046593871	26538.304342023723	44915.9695367525	21042.58490989752	9425.903260096828	19980.185719510533	31955.73231791192	26682.452411217902	16535.124066827317	12669.350121697182	155666.89102281892	19308.369953586913	20012.39151887182	65423.39437116894	42017.09661639193	31225.24022357395	25419.013581700026	43217.368600864334
31196.467536881017	16178.084935769268	28619.015166935755	24961.421986222023	32142.570064096464	53688.25994189147	37522.47985264565	39051.28851121383	41269.12683234781	31288.10778799502	14140.679052687628	11905.466659115471	57118.60524420793	26505.267249683475	44803.49851377828	20981.642689365974	9422.62493679588	19948.034824005317	31885.9276615135	26637.20961551166	16505.75597479618	12669.350121697182	154326.63270258784	19268.798073973612	19958.814175285166	65171.72466282117	41913.349243625395	31197.710536427585	25371.639949873228	43208.82466888375
31196.467536881017	16104.087611049514	28572.303900930016	24898.588120416	31981.902533233424	53499.84406939172	37477.96164504444	38980.42166949976	40955.2879653998	31288.10778799502	14126.495332104143	11888.3000637849	57005.90379862714	26476.461858199407	44721.934589021825	20946.542856661556	9387.17579180456	19875.590227003955	31788.74007844795	26582.733665934018	16501.460410546417	12669.350121697182	152726.8233804452	19207.412947475063	19925.26242634006	64987.05213480447	41851.905075067145	31120.09115838306	25331.208943485075	43093.94522490751
31196.467536881017	16086.23750416215	28516.533430120948	24875.354362900525	31952.90399362602	53435.67789602795	37415.043799932406	38956.14292988951	40952.95796610982	31267.842989790923	14106.99866680145	11870.06582593599	56817.43027512041	26438.481564255893	44664.28874925191	20937.991255583864	9378.728770818374	19809.229002560278	31757.86753849515	26554.305013597852	16479.96178400728	12669.350121697182	151268.7036105114	19087.79674298186	19901.201967179735	64763.505745466726	41774.016588507664	31044.591758603437	25277.60662718977	42993.39728247512
31108.926545556344	16086.23750416215	28413.64961884431	24875.354362900525	31946.815471298058	52962.62636836869	37320.69218680791	38943.83435928078	40904.41528363146	31256.7743825871	14092.853258092486	11743.07817876834	56385.62889706268	26207.463917320878	44526.446379682544	20913.741720218317	9373.482466163534	19805.337862349803	31714.131562047634	26481.209489898065	16460.33633956949	12669.350121697182	145375.7398011264	19018.267906489404	19855.30025364094	64643.58673186041	41693.439267204616	30556.322349211754	25246.658141454343	42932.10392083667
31086.515833958147	16086.23750416215	28384.823477496364	24837.458438535796	31879.862128512887	52856.119511371304	36962.83149461942	38852.23725747657	40849.04024566442	31206.216073695243	14086.975715103383	11712.076333521461	56215.47709967719	26146.79512784392	44448.89604040197	20911.383236945156	9373.482466163534	19728.927590464624	31691.441267795544	26472.81461284813	16447.716868972435	12669.350121697182	138604.74306068334	19012.231257794323	19745.931497780228	64443.77655303222	41674.275048257754	30484.207174912128	25246.658141454343	42876.83044686126
31026.56979659437	16086.23750416215	28306.51221985055	24830.744418957536	31878.66574295696	52701.223627872816	36872.598675906425	38800.29969007454	40724.88405815035	31170.72969179613	14069.843370564002	11671.996740528815	56128.361661609706	26105.313090962834	44376.84891169748	20885.61317505014	9373.482466163534	19651.57598711265	31638.848233852925	26369.288115651085	16418.702048465413	12665.787315602782	134795.6751439962	19012.231257794323	19711.692896537064	64344.644678670076	41654.24647070078	30305.751744369532	25225.284540510453	42810.75090829166
30993.011310759826	16079.435970211734	28255.630271047048	24830.744418957536	31859.680324369976	52588.507445727555	36827.75197391866	38698.067978514904	40656.80824384077	31147.631334469435	14017.922751138725	11533.353711354062	56099.31896149027	26071.434021080644	44301.36790257102	20884.311686308185	9373.482466163534	19622.5919296769	31601.154079598564	26352.39935857547	16418.702048465413	12665.787315602782	129925.76211497234	18993.26311573558	19681.6347096609	64266.48671794976	41585.92918803012	30231.75282006966	25225.284540510453	42769.76183781259
30924.756929230873	16047.017693524467	28212.191331218524	24830.744418957536	31859.680324369976	52513.57307360932	36747.21683784307	38621.57653741279	40630.1179981084	31132.68440583054	13967.358166286811	11467.099251525724	53867.44417112448	26061.559543763276	44168.10158101938	20867.200492616328	9373.482466163534	19570.752153159323	31586.812829997427	26012.52268885972	16418.702048465413	12659.205627836649	124119.2747606719	18928.923183740953	19658.309124650565	63809.177038313734	41520.23037739894	30170.142465816953	25160.092800609975	42686.45461515604
30858.952580030375	16047.017693524467	28107.10342401555	24792.204834726683	31859.680324369976	52466.81440402534	36715.46637839745	38617.81561048093	40573.25501064191	31111.294387647406	13860.33265326604	11419.69594035292	53559.61373208608	26033.957613713344	43964.044856373395	20853.039257941233	9373.482466163534	19491.17124603052	31549.109026580827	25945.104981676905	16394.986304542985	12650.77555003166	117958.43258552963	18714.440214730414	19626.495244452595	63619.33942226732	41479.96091912086	30039.157666408566	25132.229903957952	42686.45461515604
30834.191375210463	16027.074342467104	28075.153815713897	24689.300720504103	31851.414418065742	52396.19203918976	36639.98800154753	38157.44890736982	40418.93509394933	31075.580685764948	13784.361463359568	11394.273363066273	53385.625547177915	26002.965626280522	43780.18812169927	20853.039257941233	9267.658824360513	19444.195365668606	31537.97751450439	25872.427669771114	16374.54957429898	12642.34339623487	112181.1835945629	18590.562750093428	19615.208284983048	63294.95907878008	41414.81371701881	29723.122019109094	25096.080766472245	42376.979776387125
30796.2946299103	16022.37705438939	28022.95978858059	24689.300720504103	31829.84494815252	52082.46370185526	36491.69215903827	38101.841657129684	40395.16900375231	31059.139501160047	13745.579506508358	10747.354773223662	53328.6541046671	25971.45010228639	43718.607265803985	20850.937200533157	9244.620498008477	19351.824415943232	31533.34878459693	25816.162960259924	16339.164481161075	12613.086210646117	108902.80309375162	18550.80276043935	19582.49981826057	63195.168084661476	41134.1918395722	29554.007227022892	25085.640230992733	42376.402316352585
30761.780067935328	15973.952339294707	27893.557048092352	24648.094524301967	31807.44347143084	51598.297943365964	35807.987713099275	37970.06512047306	40332.71574675497	30985.859084075633	13624.566223187583	10716.02924474819	52761.99218477664	25956.746431913813	43564.318755349734	20848.807936472283	9212.22806565624	19233.81834936872	31503.649082772412	25816.162960259924	16323.567114949428	12581.453151734811	101532.93175801821	18544.79724276887	19567.30651750398	62883.78598149107	41122.01388187082	29513.898523972308	25053.632308335866	42073.808072837244
30718.379030978813	15971.74254564353	27785.812131978426	24634.335311560695	31803.954278878213	51534.77826663811	35639.93541431621	37791.0234252355	40225.8285400656	30957.403016472254	13600.167532430269	10704.802635938788	52302.09552731246	25956.746431913813	43446.400566411154	20809.986081550844	9212.22806565624	19212.62558348503	31467.660662451617	25747.10404998866	16323.567114949428	12556.891324232012	100297.17455743138	18499.654391323966	19547.8082915424	62235.84558977968	40893.90598856001	29090.50706868623	25037.867060444936	41989.24499910835
30507.465679618985	15940.071860475891	27732.04296064162	24634.335311560695	31803.954278878213	51499.91837447263	35547.809813154716	37706.385743106475	40165.00256211361	30669.933428753535	13587.137346896416	10683.264475211905	52175.39820288912	25929.84025137437	43374.70392371204	20761.6925227163	9212.22806565624	19123.19869722092	31447.82747577357	25679.8670900499	16308.500077362936	12504.74967224435	99164.38478596539	18458.256882875998	19530.16971992798	61839.234443485744	40812.47417926401	29004.46741132846	25022.919858656856	41910.80616232572
30446.399414637075	15858.449895430487	27679.311368697072	24535.741077820225	31750.4485572951	51439.05008300648	35477.21675645162	37650.02386039608	40149.72957237082	30624.123768780566	13560.372302252541	10659.983117730688	51753.75698099729	25898.688355430902	42640.57488418676	20493.380399114205	9200.28152313093	19123.19869722092	31417.567099437154	25660.36451185961	16301.439343349226	12479.37909794481	97860.96817448684	18428.557262890958	19452.45409732548	61738.13092281845	40700.17043941821	28983.90474811034	25018.42293922187	41878.24883693108
30177.809662702897	15806.273989408779	27622.908536963394	24426.920845037217	31725.58971985418	51267.90179449421	35242.95189074248	37423.03589824143	40100.556459240644	30613.208207065476	13542.547989465682	10659.418667169195	51425.646750958804	25764.17770420879	42563.06201181609	20455.237693489988	9194.768893069579	19105.679452324006	31392.782397098028	25607.296792186495	16289.451984421856	12464.997007183261	96953.05590864978	18405.652127182453	19425.83374963223	61497.33583108616	40657.75648428363	28890.667146912132	25000.31830092456	41822.16663186256
29971.93151866094	15806.273989408779	27561.716164371468	24344.530424426568	31725.58971985418	51174.407094805756	35155.75386988751	37387.45720243769	40032.420830337	30589.38309573718	13529.236504544668	10635.104850868509	51341.35346382387	25699.23651777849	42470.783356097214	20419.78166284378	9183.650121859986	19090.139492904404	31351.8818228056	25569.930132722522	16277.289671072922	12428.587784934158	96228.10658999154	18324.362091513303	19368.72970834688	61041.602902924344	40516.106087749635	28829.760583316605	24985.000527011325	41722.073803231775
29968.574876087237	15798.90862894562	27490.578952395575	24173.55924898017	31706.2230008412	51072.93624224676	35060.532446351135	37316.35096912816	39912.52869859581	30564.67692428893	13529.236504544668	10635.104850868509	51024.05536653605	25675.6198907954	42378.31532854121	20416.877934833068	9161.025853129837	19072.10969934274	31349.115157943324	25547.249772032406	16257.574615560728	12384.379315815366	93517.38342709633	18268.572015249767	19348.300281759373	60906.40852673873	40382.295133538995	28758.23367455158	24976.78643076826	41641.29562849184
29941.328317750744	15798.90862894562	27445.001609684936	24111.995345676092	31666.843923167155	50704.142056261546	35008.24942460761	37272.40517690724	39862.45382706159	30536.227061948503	13521.205988721205	10617.342364945522	50889.93053938294	25647.679905223482	42252.593277918255	20384.837360701527	9161.025853129837	19072.10969934274	31318.154489264187	25522.41202406658	16256.566791742549	12332.390582959142	92973.59495080865	18214.54850851975	19327.032707726095	60834.371788518656	40268.649989006895	28688.040255859258	24704.889954453938	41641.13535357803
29923.54767126878	15786.37531574742	27397.942319745234	24078.88385275862	31652.342251723243	50620.672418361195	34961.699170712076	37107.788968415625	39823.061100227955	30527.2822472136	13492.46504828283	10604.707817525614	50162.14027584866	25632.479323963096	41979.56144719046	20356.37458482916	9158.401726130325	19047.635145319407	31274.505705333886	25504.525269404603	16237.425553636314	12309.025035759852	91761.58324349576	18097.137989283692	19294.840643942036	60762.74402286146	40188.68927953151	28597.822470792526	24672.689857314424	41561.419102475316
29897.956424949472	15770.462263589956	27357.21449312223	24028.023570843532	31596.38046075657	50561.36274824416	34785.251983136346	36776.78912585095	39818.69611558775	30512.858366196197	13492.46504828283	10601.880259627156	49934.645998522305	25619.44431350859	41858.724927589414	20318.46415270044	9146.668912357956	19010.8224647074	31201.632785271973	25445.945374959472	16230.983135808165	12263.209100042151	90835.83087560863	18016.717664628606	19266.64492692845	60713.21821776716	40178.05698029913	28574.972079508745	24655.566485625735	41463.895169745185
29880.627672232426	15745.294949312523	27266.828830047358	23924.972773612575	31568.970668962615	50505.32533058021	34740.171264635035	36757.50053349551	39783.46046609575	30503.65067040906	13488.205461290932	10601.880259627156	49797.677507564455	25589.920166058615	39542.68938928683	20297.43493590693	9133.732493783642	18960.869703947537	31102.94144292145	25418.938664794103	16223.627144568234	12242.680143177664	89487.35081348298	17969.494151804807	19245.864044664708	60455.59742505546	40155.76510147462	28541.254927467948	24607.298471526818	41416.53635325279
29845.259474393875	15702.307752017601	27240.47059234607	23738.17402560804	31522.162148673222	50505.32533058021	34639.72316649116	36670.381949350165	39647.47356782251	30503.65067040906	13488.205461290932	10601.880259627156	49497.49830820905	25583.816704953497	38501.39855823497	20278.464135533442	9133.732493783642	18947.597304868646	31057.291511048992	25416.302687754716	16157.49880501477	12241.148134849685	88115.30693489016	17929.59455119641	19235.72102237205	59918.33655783216	40127.78021739024	28460.117747356053	24435.650636231072	41304.6552085474
29821.445162838547	15702.307752017601	26245.638825808615	23669.817398952866	31439.76359159659	50356.86448566902	34599.087409059786	36652.322273384976	39594.83646484238	30475.974755166993	13488.205461290932	10601.880259627156	49357.71980054537	25563.775738247292	38423.39339667321	20268.003022506076	9133.732493783642	18923.354048727066	30987.925648215754	25416.302687754716	16099.662274825061	12210.943348008237	86480.57252039114	17800.06996548822	19229.436318917516	59695.25952211164	40098.980197385026	28433.52594911056	24395.287743438188	41304.6552085474
29812.235528871115	15700.366811550808	26120.28134199108	23645.913494226577	31380.537674827778	50225.9620173296	34486.85558618452	36591.69424807786	39473.87844917976	30474.521451033983	13479.547927949581	10601.880259627156	49280.1462650947	25549.514727757753	38220.44371808001	20229.529718871258	9115.846970766905	18910.78883303648	30953.183426685784	25255.357810158046	16076.517150648417	12210.608106657355	85656.03024750356	17721.872375018538	19172.55213247134	59424.136560116516	40079.597147938395	28401.585871483392	24373.073987461154	41284.36068061361
29812.235528871115	15686.342259549112	25968.45009843653	23544.184940511805	31285.11529755129	50072.62390188002	34216.97982217384	36557.83048731245	39424.5841510328	30382.48154168116	13371.033882148406	10601.880259627156	49204.45034690696	25540.195794297546	38114.99419232094	20013.667838643676	9110.702739947254	18881.67574687097	30926.303128336407	25249.429452120257	16049.750858371672	12193.289792084122	84889.18159544542	17656.711461344017	19172.55213247134	59350.14299628038	40020.56893507525	28384.557041203723	24338.741120355568	41284.36068061361
29790.791132648665	15650.736962267792	25922.60287148888	23540.863872006008	31217.494242141594	49955.01680376156	34119.43988168443	36533.85832465937	39308.66086118108	30317.27573367405	13172.110887204384	10591.618932889105	48645.815041531954	25525.449409302546	37984.48936703307	19975.40350773244	9100.212343798434	18831.194613805368	30900.979810874225	25099.328125191016	15829.41390490013	12174.677148234909	83099.28723549857	17487.494675161604	19163.67713642756	59176.45818930224	39983.31387883468	28373.284090739944	24318.580220826057	41259.014504718456
29772.515198154382	15625.115242900205	25890.643798192847	23472.425712692853	31169.295772195237	49910.43444009477	33980.67186683123	36513.32016117224	39271.00522764469	30261.158476747696	13135.75754902743	10562.196319361974	48492.52390281278	25525.449409302546	37718.275150688256	19925.00510726928	9092.900118804415	18821.44018639403	30900.979810874225	24860.39451941867	15816.19385020292	12173.538083436502	81421.51366031017	17415.954825349356	19159.125302137	59065.12052873735	39916.6619284667	28350.186726651194	24301.8970947486	41240.00232235064
29756.019581854034	15593.726923412642	25866.753797965488	23444.207146998157	31169.295772195237	49858.30633054237	33941.363725686104	36454.94812026607	39209.87663231052	30209.364553908188	13099.661789122536	10562.196319361974	48447.68772700871	25513.89346163205	37601.73485880383	19814.65532158891	9092.900118804415	18798.748878451654	30887.246703702574	24852.678793605723	15780.919889655413	12141.375110177401	80827.5224266703	17331.462290011335	19136.255703129827	58885.142980546974	39793.11351156669	28301.63132658351	24292.918791694334	41233.97096544815
29531.64681068738	15561.722124256608	25825.14411005573	23410.506867472966	31156.334148739228	49806.53604981618	33879.67021953744	36374.20938918425	39193.917149356865	30169.434943847224	13080.921675437143	10552.75842766419	48356.250217293484	25490.834147442627	37413.90715822187	19772.61052330695	9091.260578216137	18790.665276059037	30859.410592079763	24799.845779973883	15761.240577858687	12137.366367084804	79575.37695977057	17227.17145003983	19128.12257277911	58774.43995796346	39698.84804763651	28286.93274354114	24292.918791694334	40866.748600152816
29467.945244538405	15554.3054056144	25825.14411005573	23384.653602504975	31140.10666232295	49747.9898954525	33832.6323132602	36348.39305599463	39124.08280537205	30168.254469912128	13058.725264839299	10546.393563175377	48201.46353477475	25476.153493748912	37334.19344215295	19692.201566777443	9091.260578216137	18769.742354317365	30845.429262030506	24738.984447710387	15733.13705971213	12135.731945082522	79115.0987762296	17099.639329319	18888.26026371507	54825.2394646468	39643.775706005814	28262.3179595519	24292.918791694334	40839.89167945259
29431.24221896603	15533.187862057086	25799.927110261855	23366.245695401063	31082.11407693317	49554.22326731546	33748.373575327656	36312.05193543002	39017.13825365119	30094.34125904686	13033.331689403878	10538.455679077353	47738.66510464095	25462.08891516129	37201.942668806754	19657.190657054132	9091.260578216137	18769.742354317365	30808.87506785593	24676.90439686768	15687.763712550275	12118.671143872367	78693.68021600893	17067.846471372297	18843.126779457827	54262.20034895762	39574.77175345611	28220.66195806937	24258.611317704002	40816.82385287397
29306.29010709171	15509.033123875202	25708.06353826835	23362.280523261805	31066.581410364648	49479.982766056615	33718.39787000966	36238.09271857706	38934.38231975494	30044.505193326848	13018.45211482974	10532.861570241079	47707.87639350234	25446.27574022579	36872.270230442206	19629.64102078686	9091.260578216137	18738.472689799517	30767.852979805066	24600.550158919163	15660.432558360475	12106.094922799724	76060.4804080378	17037.839143181278	18795.68742503536	53736.00771132569	39463.88537069712	28181.76539318082	24231.024715299285	40764.35968014158
28900.365311725665	15509.033123875202	25636.479365341605	23362.06927175319	31066.581410364648	49398.125454462075	33539.17878218331	36203.13820375808	38908.20456696657	29973.263583870816	13006.586090196706	10512.157326439754	47618.893119333494	25446.27574022579	36809.07008766048	19628.918492369125	9091.260578216137	18663.277491334993	30735.53599692644	24574.446843631704	15651.678170335259	12102.476205968711	74936.00583028232	17026.046311376645	18780.823757957016	53331.876513347415	39400.42926848808	28081.9004546696	24231.024715299285	40649.76784513591
28861.112131719005	15497.804842362577	25564.872025182292	23356.33541477151	31066.581410364648	49292.6555653107	33451.10987570189	36199.663470833795	38865.879217415626	29930.109052916017	12995.777873384155	10493.304681560963	47586.03640699553	25420.287455505873	36753.02696975464	19606.52688819739	9091.260578216137	18636.268719552216	30697.488345280315	24530.478872062467	15624.316328410709	12095.98175804623	74309.41429004475	17012.03384333606	18767.456988666298	53030.233213223284	39367.31356016915	28039.20768924419	24211.21295770724	40547.19674918374
28847.88390112093	15493.77728524175	25549.23858913714	23335.93461334471	31060.92110470196	49140.314670450134	33381.537429280565	36183.599423880594	38858.69196293856	29887.706294303993	12974.220215669173	10469.26556176658	47504.85369228534	25420.287455505873	36671.246263939945	19603.08549953277	9086.431606225888	18605.218094252625	30682.15496654608	24510.02572038225	15608.439339380493	12095.98175804623	73687.56413593914	16876.828351359796	18760.383710512724	52734.766450003546	39347.348585342035	27965.754940141862	24199.68342593973	40492.857622986456
28847.88390112093	15489.777947710876	25486.608622695454	23335.93461334471	30982.716647703484	49058.13018925385	33268.80236468615	36135.2987993896	38691.223216113474	29860.30790348709	12942.916242016638	10416.527139909846	47401.304134443904	25420.287455505873	36631.75848310917	19588.216232105366	9086.431606225888	18592.661316484126	30669.553782502753	24502.41383956466	15598.691997614675	12095.98175804623	73309.14371723314	16793.958393593475	18723.80522078245	52615.67659192318	39210.31230901661	27942.99073204211	24139.562078195715	40426.542941766034
28811.565013534033	15489.777947710876	25330.730972055208	23335.93461334471	30968.87236118119	48968.86984830587	33226.759200926	36073.593813550615	38610.603536291266	29801.354550496504	12930.560043454143	10411.336347545668	47223.857711994475	25401.323184644552	36523.52470177262	19484.48566371344	9086.431606225888	18592.661316484126	30611.759376714184	24426.483995696333	15591.393523453899	12095.906360164241	72982.41371606891	16734.637825823178	18707.179295835052	52583.471722699476	39125.98006237872	27828.096350546708	24122.32886155575	40397.333356706324
28794.082995430705	15489.777947710876	25300.95430950894	23335.93461334471	29403.9451275362	48919.11227776926	33175.392637197394	36046.46557787037	38590.6878743576	29785.40807481176	12890.059829415219	10410.204156291042	47117.06046157683	25347.942137089667	36400.935820121136	19445.81240090207	9086.431606225888	18584.893351176477	30579.482154067708	24369.851772387872	15576.881159062208	12091.729442123029	72139.48522597628	16720.003394844163	18694.62177773051	52535.2436166182	39076.29769994953	27778.643329143324	24103.72856348784	40386.97155288701
28777.72536316699	15489.777947710876	25255.156436045934	23335.93461334471	29229.471173578942	48860.89654814078	33103.22388967697	35931.697760342344	38519.945404132726	29768.547421366908	12872.494772091179	10407.123486209799	46994.996690629225	25334.601591730923	36242.51277931528	19408.70027317284	9086.431606225888	18568.574757021117	30553.761652078083	24277.018401691217	15534.919166559179	12078.18399748267	71718.96517448155	16706.03710342109	18676.889297230977	52432.58282609403	39034.39913124024	27752.185480433833	24020.53204828427	39801.27605088566
28775.26557087009	15467.824468192504	25145.366543831322	23333.73586365284	29034.88163000894	48827.12097217792	33032.21062464987	35871.06515927007	38468.56066128405	29748.64558894577	12855.713594480078	10401.784033292915	46904.71772779476	25334.601591730923	36193.38351686483	19395.421310431713	9086.431606225888	18547.72773103636	30553.761652078083	24179.395215789205	15504.701711250185	12075.13927683334	71316.49554947964	16706.03710342109	18654.736854193994	52345.59762729037	38839.25835324922	27722.148601703204	24011.374549048563	39757.83881940023
28690.799052677845	15427.74105655549	25135.20178023082	23322.8582650927	28997.98657481303	48747.087388141095	32988.64058825535	35824.44445282859	38399.46813740257	29717.217521849685	12831.129290086677	10400.297053810598	46836.60764216969	25328.920585306416	36152.59687564094	19384.034824826864	9086.431606225888	18538.726327215747	30528.236729493467	24109.325196447746	15491.115050916356	12063.628370393575	70815.85420705532	16671.59725720701	18653.464731476954	52037.57940491261	38683.9915926867	27702.50549145913	23990.867467123175	39681.3761760521
28675.29939953351	15381.619144186263	25102.7622180766	23322.8582650927	28959.42634627544	48703.6668021298	32959.0318379762	35758.46540266475	38361.92783504607	29685.40487120248	12821.932779141382	10400.297053810598	46789.82053855462	25327.1360866408	36101.900106631074	19384.034824826864	9086.431606225888	18531.219186838433	30512.746867449794	24054.899327076055	15488.99501147189	12060.664517343692	70425.22637538155	16586.8425258352	18637.56959045228	51967.30188671853	38646.79297072812	27698.061582140315	23969.176151846226	39666.99940237298
28654.923752383304	15340.40083556158	25060.59530831203	23320.306602152188	28953.24883804231	48633.45112099999	32868.94619736062	35743.186757491414	38358.99673811035	29646.845127258053	12800.424624791374	10399.259433244155	46705.79157846107	25308.946487959238	36000.76924007857	19293.357496596193	9086.431606225888	18513.340089697565	30485.800368132783	23939.98262978595	15484.703460484416	12060.664517343692	70098.38581529715	16578.217595918086	18627.154216239556	51923.47428663755	38591.74091708847	27619.14517114841	23939.0619819677	39642.724659184554
28629.899912772085	15340.40083556158	24943.521038696184	23317.877489872317	28911.26066271113	48412.423963511144	32838.81578914259	35643.71282449274	38339.45206817582	29632.132055769118	12773.12687581775	10396.32201178181	46663.28478633381	25301.137705412188	35839.73989580574	19269.072949760714	9077.694584394048	18509.82813382554	30430.217670784838	23907.0956954679	15480.165699668052	12060.40620401141	69775.3217364842	16508.32051704322	18597.85811277712	51868.66818026085	38475.96727690498	27586.43789095343	23873.01730842884	39629.34698808835
28463.66184537332	15321.946428150104	24912.39851537761	23309.568122688437	28901.99577228514	48361.53706073072	32804.053887847884	35555.091976228134	38325.1436998794	29618.692709837433	12749.875078030022	10396.32201178181	46552.583880215294	25301.137705412188	35512.587030788796	19264.68186306661	9047.608463041994	18494.741848415943	30430.217670784838	23883.245962440593	15459.592104141011	12056.403297763223	69392.36542464772	16357.029670806654	18580.35962618644	51557.32004229818	38376.29679675816	27544.834920485762	23839.775796832775	39559.95100241397
28415.495387058298	15317.413547625014	24886.179000004868	23300.245689454816	28877.84901225756	48287.17470182105	32776.03485692997	35516.18933820569	37770.11975526141	29603.598083612844	12704.96529173784	10396.32201178181	46360.23088267597	25301.137705412188	35435.18793115593	19256.637275419358	9032.219908877913	18467.880372694806	30422.241318548146	23845.472672094176	15399.305469964538	12056.403297763223	69181.20731334081	16330.3283888353	18550.869308800924	51397.03511220553	38295.25756294082	27518.770625371923	23831.972432806535	39486.587751330415
28394.329949908875	15294.891709054575	24866.4852331025	23286.578288263016	28769.2073000672	48144.73627183367	32757.795970309	35461.980877272035	37690.52864518123	29572.934769027725	12695.200952580479	10396.32201178181	46180.89957651125	25292.391104446993	35369.72214471814	19235.894869220025	9015.072123905557	18452.50571179278	30399.415913114834	23750.812789671912	15358.006651459174	12056.403297763223	68523.18103651534	16305.923271716556	18516.636810746444	51116.41538053241	38227.177130750286	27481.762546809845	23803.554998910724	39437.23692539651
28383.04915039879	15294.891709054575	24837.726792678037	23259.87467287656	28723.965795918495	48102.564299671154	32740.46493603636	35352.93278842172	37652.39638992889	29550.217984488496	12669.955990431252	10395.938402870775	45997.451451926165	25281.627064310134	35310.42062497062	19216.731365503994	9010.508998192727	18431.06943473941	30396.48045481947	23701.625102645816	15353.90857481898	12056.403297763223	68099.0404218787	16298.046720856677	18494.648362060536	51014.29017583418	38168.28353237149	27467.634458042292	23775.265843450834	39434.57332402679
28322.968398797602	15291.462808351558	24785.137793607333	22669.723677918566	28672.341751423603	48077.820496641645	32708.374088929904	35301.79048436936	37464.61880649338	29536.031718430902	12651.333708315833	10394.46655850668	45409.887017459536	25281.627064310134	35277.913916491016	19209.565554195204	8985.41534356338	18422.221081754877	30381.859219955142	23671.922153627635	15323.691770296567	12039.799236420791	66798.1431479495	16255.585030103408	18485.234650870476	50970.01299783192	37838.796356262064	27454.548561087162	23742.142771254832	39412.193000702355
28320.684270090005	15288.127448702939	24749.05798679645	22650.550627161927	28609.1705049709	48049.77838212429	32684.65023237242	35226.1505469383	37433.124322724885	29514.11253900229	12643.45007066726	10381.883503282133	45347.51917159167	25269.351104198042	35198.018882995355	19183.718448928597	8971.909520134186	18417.30682010317	30359.767237842716	23570.043213280038	15317.294334596289	12039.799236420791	65919.46287356512	16221.486162648513	18429.05296842286	50907.98295962113	37738.28282937641	27454.548561087162	23700.0990997529	39392.97981886591
28289.816800231652	15287.280463805233	24732.898841480634	22612.132499853997	28572.949749078805	47942.543106669196	32663.304655375116	35193.364678447484	37425.629799626775	29501.942859889903	12611.818603935048	10376.285078254641	45311.599914136066	25261.05553589185	35131.998475934044	19171.72457509802	8947.160899118026	18411.59465668176	30331.946009288054	23517.27880826096	15302.508989708927	12037.956955079491	65661.36162519801	16189.813284526048	18263.84217994605	50753.69168016781	37282.01887265881	27428.422144415563	23681.059493802473	39383.85853161952
28267.60228453416	15275.203694555843	24717.50843497777	22592.09848927907	28556.340682366852	47914.00517477218	32648.77540539304	35144.932926524416	37387.85265101181	29484.470789671188	12578.232844280263	10372.63106007309	45265.51647618572	25248.641700792963	35078.5576812128	19167.303043712334	8918.762775405987	18404.411544586183	30314.944480032525	23499.992116251364	15283.038511845913	12007.920474912544	64688.7280691152	16162.617505944256	18255.78145713014	50733.085180693546	37189.99373542196	27373.248281579592	23672.65666895295	39360.37550951626
28246.68075734949	15264.130844498908	24701.003551762493	22584.96953576025	27987.606099058095	47847.781232710455	32615.986874678256	35124.843486159574	37361.45168624565	29465.166563036204	12556.92214640148	10371.673965963882	45235.65501831306	25242.660399906898	35049.062844131666	19167.303043712334	8904.403861593924	18396.770236111817	30307.985491884167	23365.419149557478	15277.977109868	11994.659299175913	63997.368997089856	16096.963714692723	18205.867121401105	50645.92572570254	37028.331989918275	27283.78842945493	23649.383650278578	39326.40976085579
28235.012890406622	15261.864521574073	24281.750614449345	22498.880513051532	27818.087156818656	47784.611502503045	32603.087416819908	35060.72888863011	37346.79895052085	29454.47434020241	12493.07249882699	10369.121766576409	45071.184383257125	25228.333417594527	35001.79880612067	19159.22326410753	8895.379182363653	18387.079914240847	30280.024003136365	22924.513054568808	15272.872383011922	11971.364979617605	61772.35963846188	16062.365430662303	18177.226492254882	50603.49745404809	36942.22842762574	27200.883384309564	23599.314385035606	39309.56834868
28211.832362972516	15250.581031572232	24260.477156252004	22440.22674991333	27801.113486101585	47586.26107338901	32572.20575803319	35042.53229333568	37328.212038576086	29435.732399521923	12454.467211131907	10364.951267886294	44865.594586942134	25221.84874294675	34931.560657245725	19141.418116687048	8895.379182363653	18379.025926043116	30239.241492279954	22886.722189420598	15272.872383011922	11971.121352059865	60825.52425261023	16044.947733933397	18171.7846147616	50560.570999426694	36906.28059943741	27170.998292797056	23594.472274569736	39289.855068575125
28186.959275751244	15245.719610375265	24258.3275718242	22417.12634407142	27779.71899144031	47557.92623125875	32557.322806037504	34909.42330621742	37323.619962129604	29289.993194633687	12435.169837344743	10360.342385201722	44826.64010749708	25214.043491651064	34901.60035912329	19112.47127260371	8895.379182363653	18375.55500977277	30233.576706555185	22817.550747973244	15268.486876087387	11951.848149867403	59477.12118717998	16023.481307929364	18165.89181556459	50507.98872345376	36801.40676075343	27148.462084149563	23594.472274569736	39262.656435204175
28178.34081904341	15241.458654190319	24243.729844078047	22386.902217338436	27723.928833457307	47513.09264204251	32434.10498540795	34863.58144671797	37319.7011574477	29288.962305034383	12410.057314396961	10360.342385201722	44779.5299353375	25214.043491651064	34829.13388522065	19087.24196542523	8895.379182363653	18372.473772315454	30213.04618352144	22765.631669676422	15242.868044457733	11949.22922710505	59129.35097325085	15990.387126159005	18159.417036469957	50455.4356957142	36696.070142065575	27132.09485171838	23586.373676150626	39203.04257353244
28163.690923184437	15234.462868474324	24193.910974883718	22371.265057438453	27712.558234244658	47491.380347377504	32400.348576906992	34822.32477804241	37284.82269491919	29179.897633821034	12385.198758897946	10357.828958333776	44738.026051852656	25182.40885085936	34775.456518637846	19068.47570719313	8895.379182363653	18370.761699996365	30207.320056054552	22733.177583341272	15241.225430786204	11940.17453626211	58179.56852873475	15959.526560155673	18154.567396396425	50388.61138232747	36619.96186091596	27084.872184315478	23576.671603002793	39190.40634188925
28139.463217978035	15138.954952407032	24177.242723050003	22368.103558772265	27694.70504519651	47433.85581157608	32369.235152647096	34800.687038330994	37263.34584198753	29086.087191303213	12385.198758897946	10355.376807959747	44676.72904745393	25174.386655774128	34703.763902774605	19047.13987257445	8895.379182363653	18361.45643789046	30197.192552865225	22686.98224815552	15237.487627996568	11939.33698147625	57898.79727246276	15942.756734951394	18154.29239795958	50336.36471922238	36586.57843368256	27036.03658391179	23545.224306383883	39173.2213276979
28128.68973802722	15075.961063914396	24123.22960315887	22368.103558772265	27664.37130031251	47404.447007722454	32337.577705770444	34789.41132821936	37205.19232883384	29069.771538134904	12382.946581464474	10355.376807959747	44640.66616537712	25160.50377388009	34665.37215576626	19007.816149025428	8895.379182363653	18344.873716006252	30181.85661992982	22602.38057640561	15207.098829451257	11935.147806781366	57636.97553038536	15924.422436442841	18145.076622524986	50285.27715978705	36559.708918486904	27007.440789733562	23530.933658733124	39157.91262638307
28110.389691936944	15051.998464951985	24108.02653569848	22340.193402214558	27651.57290114075	47366.04658603181	32316.311272083654	34759.52351274489	37188.44138601254	29041.686748604407	12382.946581464474	10355.267067206343	44483.673861663105	25139.357472096588	34565.12540337849	19005.034649968933	8894.748846904942	18342.119588085625	30152.80500506158	22518.859904311565	15194.465833700542	11930.054416226649	57456.088832885216	15912.637738468087	18143.036053396485	50246.308866519576	36536.24514792879	26994.046233878325	23513.90838922676	39142.81129605369
28086.401169692534	15045.946602592308	24074.455949750936	22324.353414875233	27620.76633848229	47331.384510305405	32221.63127537239	34732.021223163174	37074.975686320795	28986.353113908932	12382.946581464474	10354.448538530181	44430.50838716916	25081.051498084253	34506.71012134368	18984.48322978231	8890.303597177925	18332.673589632228	30124.696763201	22499.994890268186	15183.507316686462	11926.634781300038	57221.963402154535	15894.271457686606	18136.052706837087	50178.73293533092	36507.47569659165	26973.808619113588	23501.49163768373	38991.51223489059
28081.229958960772	15038.337461772351	24067.20254221997	22297.35582772809	27604.397813460684	47325.45987018296	32193.90959268123	34712.595797172675	37062.6589024497	28951.21199905571	12367.499459254925	10353.940352025045	44398.10002888723	25038.89329685681	34130.518719718835	18970.89307614324	8887.301860742919	18330.0105196446	30062.792827970236	22453.567265003112	15164.857712227118	11918.819872733411	56982.04596296236	15894.271457686606	18126.833657453073	50127.84238958088	36447.61721001862	26971.81116817391	23483.929589398947	38985.86443868481
28073.894911256197	15025.74545998343	24048.010353556412	22297.35582772809	27591.05345213719	47291.850630589266	32170.972240532123	34666.419574376116	37025.98932302994	28924.996978526196	12366.849524247738	10353.940352025045	44350.10124997285	25026.862622425666	34006.914279477285	18949.399811930984	8887.012528717147	18308.041492696113	30062.792827970236	22385.197075284956	15146.512257081184	11909.520241084192	56816.634120824456	15863.993521726356	18109.83721686948	49714.90414771277	36442.24469901197	26736.952077382248	23478.581544241748	38964.10187012883
28041.32986248075	15022.295916952009	24009.65260235478	22284.460106146627	26760.143842533027	47285.58282704713	32147.094710038058	34613.774140735826	36907.52707533961	28904.033598991045	12361.129560931506	10351.076717748818	44303.82461785064	24989.80717460083	33971.43706270954	18925.307934401484	8884.177984854596	18304.00180020815	30029.116878542445	22383.451691028244	15125.333708426057	11900.261779505456	56584.10891583884	15840.436153272314	18102.012446142642	49664.13345526369	36396.98101024493	26707.465759919574	23473.54145020268	38922.37062131436
28037.615292774517	15018.883512818711	23971.5689383697	22264.873400564196	26678.678111078767	47251.89448611997	32121.026056532646	34575.1142771141	36861.2709660267	28904.033598991045	12353.273341958547	10347.967357560989	44000.227993324734	24986.136975435533	33922.179383410396	18917.130872988913	8884.177984854596	18294.138435207376	30004.59761064995	22335.364129944996	15051.486221993388	11888.789816598599	56494.51780489741	15820.854251661958	18089.637615777552	49617.61046840195	36101.05227482854	26652.983099518005	23444.454783295037	38916.81989326069
28026.76680861979	14998.70345398193	23943.55951741184	22235.12129024963	26509.915395896318	47223.07040086595	32064.276225661302	34472.7624402699	36809.54093503245	28898.62820002768	12350.105873500903	10326.405358319516	43854.857466286994	24974.011156570225	33897.47414637115	18898.492031633446	8880.215006956318	18270.92313031808	29993.52568147676	22312.851915707655	15032.517346371073	11871.42877284068	56424.902237202856	15797.957995389213	18059.49580225487	49563.05723263949	36074.93899484932	26628.23827154713	23427.750912179556	38902.40308998463
28017.55714216491	14988.32328016817	23854.201224848137	22221.523698687462	26454.949469557032	47199.18301540143	32007.92098261611	34406.03605655217	36797.53120073283	28894.252130314286	12350.105873500903	10318.628589418357	43765.69098713799	24952.336743652824	33809.96288857343	18884.08955621141	8877.09471405712	18251.581965453595	29945.347037871124	22298.26048818209	15010.321729292074	11866.016454328848	56110.81836495481	15780.064681248385	18030.83747074237	49477.471785714755	36044.47809186638	26599.311933881505	23420.13171315256	38889.29908759455
27931.318626914745	14964.646821788903	23813.707779493252	22208.610075624078	26395.29395852806	46310.56799638532	31982.402458803575	34385.52613648443	36769.96984593716	28834.902238205384	12345.547499024155	10312.361693924235	43729.696485743734	24872.568842010398	33789.67021137941	18853.640572236756	8873.126321761085	18241.866449134515	29897.09420539822	22258.187113080825	14998.154141061537	11866.016454328848	55686.432054236844	15772.358694466384	18007.365980596172	49224.558551019305	35944.487967112	26522.039334169425	23410.59339701366	38881.662959772766
27908.677917638553	14890.843049467303	23786.31133419798	22190.303334039094	26369.75860648998	46271.44437731889	31829.65901195844	34368.42665210464	36623.76222725828	28826.09668779321	12301.001511429686	10303.550785596268	43700.283222740334	24849.329461756613	33768.01726217669	18827.346860819212	8869.022251048178	18230.018033295797	29871.283363783183	22245.25451538332	14970.844977415212	11854.872526802366	55543.4002956574	15752.32113383709	17993.643207695106	49212.53889277746	35916.98257185854	26503.814219805292	23409.89510449869	38864.69328879981
27892.321844857466	14870.33019695238	23762.738472025427	22155.882376697777	26306.176145129048	45954.05854017659	31805.700609880536	34350.242198613734	36567.27563867853	28795.21356667272	12256.569992507732	10302.499228236959	43626.35637608315	24838.20456795608	33750.79283394724	18803.40194796172	8868.250705447048	18217.026941427503	29851.226489187033	22230.39480776902	14963.529995954834	11854.872526802366	55400.93046764075	15675.680948700181	17981.407001949345	49160.34655677465	35889.43896811788	26482.18535070035	23405.039653949647	38823.87139945248
27880.61220051321	14858.001903124672	23695.753148640106	22139.962619358714	26279.634362160512	45901.095422858954	31777.750501144357	34345.379987029686	36536.91247364528	28789.719046623093	12221.727196564147	10294.236336689271	43559.966836128304	24820.418936329163	33728.743572741136	18776.108060510363	8860.712188065774	18203.89044482386	29803.783778954425	22203.18096587264	14959.185255578204	11854.872526802366	55253.73538975511	15636.661511192431	17968.279634616418	49136.49451642073	35848.51769667842	26460.65599756786	23381.48428376767	38793.31655871735
27861.574789232815	14854.499628158563	23574.906461017148	22126.928677553267	26277.162861023426	45855.205023182694	31742.490759795586	34172.608357333214	36530.026712028994	28746.786788107867	12199.9942815563	10292.010576869943	43512.25732703896	24812.630924595203	33676.255237522026	18761.166716536245	8847.52146247806	18197.858086474294	29790.52088730369	22155.65702265519	14954.3962868798	11846.118859311904	54894.84025299563	15610.584769228812	17968.279634616418	49110.62450562316	35835.072375089294	26437.31073217286	23376.17168229199	38369.382283982486
27851.517364870542	14845.833232765428	23476.134249881175	22118.689356693092	26262.133654478945	45824.46493098699	31705.006203153273	34148.12954490639	36508.19909144946	28726.171557501966	12189.708416549249	10289.825747313706	43473.12340708243	24796.58372392851	33630.96353570392	18448.01315845872	8846.597168656708	18189.70992784259	29773.780458461242	22134.216880924952	14943.443888245267	11845.074219870592	54709.776017362165	15595.95365450614	17955.757577955475	49076.129399738624	35825.461166215915	26259.771476441336	23368.922117100457	38329.182855501254
27845.48652344478	14845.833232765428	23448.717647638445	22113.42824020916	26258.900391022595	45802.436398838814	31652.498371085436	34067.277977654194	36489.07805982183	28704.663397772292	12171.130516642635	10279.708202039927	43440.84747966524	24777.444190638682	33605.67732994866	18408.840723815898	8836.167249218048	18182.77656239611	29754.30191761144	22112.826731660094	14931.908859878382	11845.074219870592	54540.48477245123	15558.650581663658	17937.63049105522	49030.431218353886	35797.47154271136	26240.70727347134	23367.04983790363	38311.2866406909
27767.01861776668	14844.545155341917	23419.484131415873	22113.1558015074	26247.545869949663	45717.777562619114	31623.333676881368	34046.47505375614	36478.07824418321	28693.032507632088	12157.84594107943	10261.691384560865	43412.77815528816	24770.278934037797	33584.79327259594	18353.02815467733	8833.570778088526	18182.233939694488	29749.66324794103	22097.625511781458	14923.638088197458	11845.074219870592	54368.172694837696	15531.966822107739	17923.534573313664	49007.389807934014	35757.37909660788	26218.51884973613	23365.5686628516	38299.93905502016
27749.247835141778	14836.050924195546	23403.208850171242	22095.72437184784	26216.5683009577	45685.5683552623	31612.64398130712	34024.36855352066	36321.116863658935	28688.884073114634	12134.282995952186	10249.727901583192	43341.02459728646	24767.662840640336	33421.56288474005	18282.829440658767	8833.570778088526	18139.79587751841	29745.899230988955	22079.630973619962	14917.545230162455	11845.074219870592	54109.780515029044	15511.0417488883	17921.967753935023	48869.58944237024	35731.43431862429	26137.524616604624	23365.5686628516	38268.200074052285
27736.17264838452	14829.22965734278	23385.33574602462	22048.5546627982	26188.901613583952	45655.09654873691	31520.926791361584	33997.037853917485	36297.89919494705	28679.33584692843	12126.77532118315	10249.727901583192	43315.29966409221	24756.829772370216	33362.735267434036	18264.13135758419	8833.570778088526	18110.40764908329	29735.703311091955	22073.657445616165	14905.767166268506	11843.654043645876	53570.127393040675	15486.925186295017	17916.756974202966	48310.08279021122	35701.31163168355	26101.800837028135	23356.980465303805	38268.200074052285
27705.05225833617	14802.723205408232	23168.47337061577	21924.615850900973	26176.028713996835	45527.17736396485	31507.48095444128	33961.28954423817	36261.082817099224	28658.712079207144	12090.955575445942	10249.727901583192	43265.015627405926	24748.120895917178	33308.95663288314	18242.75330616758	8833.570778088526	18094.43528817817	29717.437359924006	22050.650689675036	14897.784037044414	11843.352040495005	53382.721291222704	15470.817606019074	17909.718653094613	48269.18857199431	35666.24176041495	26038.799375215345	23356.498526486193	38259.70809921486
27674.048253877354	14802.517381652211	23153.905013653814	21876.068965505845	26139.93951167616	45280.60175384667	31477.189252405737	33948.175500536	36235.66046255457	28648.94702307918	12084.09806656186	10249.727901583192	43231.17508357947	24748.120895917178	33288.15813609799	18232.445345761662	8833.570778088526	18078.318992993136	29676.093940452294	22043.342631312476	14890.65327815018	11834.926835007906	53179.804041596624	15442.883606345698	17903.592165796555	48235.30746667686	35631.66336288619	26016.27105151042	23341.081442593193	38252.98675891097
27607.01864609326	14778.34888553579	23127.707241611257	21859.61095086433	26132.558881700133	45035.39617831762	31449.345151456724	33913.32596239716	36209.817894509455	28619.80265257076	12045.211739940154	10249.727901583192	43171.642012452125	24734.299094688344	33254.981700529956	18231.578774919777	8787.790506979174	18061.941136234927	29668.49779017887	22036.006507089212	14882.098617340811	11815.457465831345	52935.08309236844	15428.168757689788	17896.955511354678	48200.169446148415	35612.85414920692	25931.922831310563	23339.34658130075	38233.387622156326
27515.184179440475	14768.873054755024	23117.50277435547	21851.486428703753	26124.59721764584	44976.26572702323	31422.796087677583	33887.80159901205	36194.23984302212	28609.617932035588	12033.850430935972	10244.927279238094	43026.072489047496	24727.518007849558	33233.9412216282	18221.87260510101	8758.005060695787	18034.937031931673	29655.69657943792	22028.883007292934	14829.955818831026	11805.261822156577	52808.810260483246	15414.734676690787	17896.955511354678	48173.50905812978	35584.855727837254	25891.60464957864	23336.40288770568	38224.9373560292
27491.70489130506	14760.76121311143	23104.09963925879	21847.592679615984	26118.994426191693	44916.087156808775	31396.883784175458	33847.924981707154	36162.569701879846	28600.300809941098	12029.358889555637	10240.287138252148	42935.546784726124	24721.85833883502	33192.55490520631	18211.300735959925	8746.818934231018	18018.724392123786	29647.066100992994	22017.004028296018	14825.055136938612	11803.252899055438	52656.733738104056	15405.418667275124	17893.086388786178	48112.18822026065	35572.11682390284	25873.700505702116	23298.871764386844	38205.56432770634
27470.220285105315	14718.7724915912	23088.39683525712	21790.792751553745	26084.028730132246	44873.27073334678	31229.152196744744	33828.71475468515	36138.33111963425	28590.1046467243	12019.049578613965	10219.582281330066	42850.25810447825	24715.46691435439	33136.85121670528	18205.402106529928	8745.2878660893	18014.064647964777	29640.72627564604	22002.934927568924	14819.412221364326	11798.544796343322	52408.155027878565	15387.903689939409	17893.086388786178	48059.57994552549	35553.703166565625	25829.004618103278	23284.1692034166	38183.778462936876
27181.7603673392	14699.715307626117	23080.849559885606	21778.551031865747	26035.24268774258	44833.77079675533	31195.93292812443	33807.183153534796	36120.859823469866	28583.472672332326	12001.732104006598	10199.343105968404	42821.86158237998	24712.241433057334	32995.75576995907	18196.811638043786	8731.609659489139	18003.158608042773	29627.798410150386	21735.883629760476	14805.54548174561	11793.098108951363	52259.39867195033	15369.159170613379	17834.12734287574	48010.72377689414	35530.0819922985	25766.81012502661	23198.67970910743	38138.55178455095
27181.7603673392	14684.372845882528	23072.846002799968	21777.92709467503	25995.8474791885	44760.76073453369	31175.840116151216	33777.7437782889	36101.544581195565	28570.45266956914	11974.879425064275	10173.543121193074	42763.1626252919	24711.629827950357	32938.964683990125	18170.698827320244	8730.188766375362	17993.576551995422	29607.39138261681	21718.07564384948	14796.06854002646	11790.658331846338	52164.57224837935	15364.972709694077	17832.72290314319	47989.61776817318	35514.93134650888	25729.09715711417	23192.601687566646	38089.78030320933
27167.715285776332	14671.525543164398	23062.628946458353	21772.610061816693	25975.433382591153	44694.391184725	31156.54627186595	33768.096827210305	36085.42716873806	28555.136972791952	11961.882528905777	10166.953810523235	42715.50309139934	24703.81902748708	32922.22968294739	18159.928694445607	8686.211566529233	17993.576551995422	29573.285032614214	21715.10373937084	14777.344352382743	11786.334873292664	52018.958347082145	15362.195926576607	17824.973714537347	47951.46236697871	35504.28669190036	25688.368430159364	23192.601687566646	38061.225743479416
27153.278160402664	14666.694105254544	23037.520648486476	21772.610061816693	25933.75429823398	44662.18049452153	31113.3419238276	33748.005256697346	36075.76416723444	28540.7746640296	11961.882528905777	10158.937696033689	42327.8655523692	24699.26959685313	32904.531025957695	18147.782051493574	8683.332814221183	17987.28144792813	29563.37041798601	21702.763559415118	14759.153850009934	11784.356110574507	51787.241036553394	15350.014463190571	17822.723146320237	47923.09167980612	35486.94195866374	25666.566093918107	23187.182303991514	38046.829740024754
27125.12790646732	14659.856120252018	22908.00888821578	21762.816504916736	25873.32142094696	44641.12102059718	31082.48865862552	33735.82464020005	36055.86732075051	28530.276118224265	11943.528411840518	10148.400707018558	42256.4536618896	24687.642295520247	32877.48173413621	18136.88129832261	8683.332814221183	17980.491378178027	29550.803728051647	21689.921328490447	14740.20154975507	11781.881013568303	51679.409282900975	15341.87820227682	17821.290581528025	47901.24962044396	35477.93142248667	25650.436796328224	23143.521420852692	38011.58984915618
27074.259720136055	14659.856120252018	22890.35717395596	21761.533139530824	25844.075761658518	44622.454537464546	31022.717621622876	33723.66033665412	36041.28409288359	28520.978869983534	11926.970417936222	10142.757292805974	42224.915521644434	24678.035068940477	32849.8873966828	18131.451929424147	8678.567529882333	17975.12156423045	29536.90027314786	21677.950814756925	14739.805552449234	11781.2860233515	51559.24437715126	15332.217866372546	17813.00966479817	47875.52004207772	35463.24141180296	25621.937454986553	23124.760260917956	37994.734623599645
26975.79557993709	14605.915492161987	22868.202829039317	21754.225309102603	25838.309982782124	44596.025834402324	30983.27802755466	33710.51277374934	36029.453800489086	28502.07704725787	11912.596246079942	10136.253807968744	42174.56925420724	24677.89338208835	32826.998949617584	18122.529587690413	8675.653252987933	17968.499715120124	29526.933149536715	21657.91973029148	14735.251860470535	11778.219689524525	51422.71823056927	15331.684748154054	17812.075752718425	47797.726893884595	35454.61409473822	25591.76385856592	23118.60825081811	37973.53552960435
26965.411800093523	14597.386097939805	22843.554333938337	21754.225309102603	25815.07655152175	44550.90181825919	30949.210287247428	33707.149184257476	36022.779983125714	28495.428605562167	11878.90549109227	10133.30714272193	42151.3189551967	24670.660940772257	32804.98999800551	18114.91011816173	8669.714748991075	17964.259013438666	29519.749788279343	21641.2180375937	14727.614055197533	11769.859745981039	51372.83662808121	15317.798923949927	17803.594141084162	47769.91196934481	35430.5483135074	25578.76574946713	23115.822856110844	37954.513747910976
26948.60876239291	14567.91827080617	22836.190378087093	21745.735219158436	25789.544867070734	44534.089418499505	30933.279848849288	33688.336796427684	36002.877251931175	28491.12446967281	11867.97010009909	10125.413763401984	42091.61305061536	24668.277810034877	32741.32768405962	18106.168615318747	8662.85608189186	17944.141306260975	29512.20029706526	21635.773055643196	14617.314702038882	11769.859745981039	51304.686959076316	15310.366830433606	17800.952672264524	47744.23474115352	35418.07191192653	25544.322690837707	23103.726666545223	37920.828036081955
26932.688136708784	14558.48211641674	22815.446426329265	21734.05868695102	25778.533428094303	44516.01743365819	30920.44036427188	33677.5737132883	35971.24885291643	28479.50018037324	11855.784005093772	10125.413763401984	42004.654606058735	24662.145224956756	32726.51597278964	18036.860157681564	8659.350816905766	17940.223902830454	29503.49562825617	21625.08983291043	14602.24949527898	11756.193556830845	51215.44625293685	15305.05833904944	17796.481975584116	47720.169042394504	35410.41604646044	25527.66445169692	23084.30920596528	37857.84095811123
26912.761170938487	14556.262736446122	22777.72460091876	21725.61768272518	25773.17224653174	44508.67646138532	30913.382371141473	33652.19691052349	35965.8803633692	28471.474443215448	11852.283280880634	10125.413763401984	41961.97204509334	24653.209966157377	32717.97533411709	18003.335819617234	8659.350816905766	17906.34903041571	29492.976235335867	21608.21098605935	14600.941161746456	11755.625933346359	50931.35253826161	15280.292452021573	17793.40698226913	47701.72402589133	35377.86238507141	25520.789259200246	23078.902301579685	37834.1483978982
26908.82846549472	14549.496309164386	22770.36875273701	21722.79865737475	25754.453929502375	44500.42131545272	30904.078454036295	33639.340032791195	35953.7878621798	28446.22509706813	11842.230329736627	10125.413763401984	41922.76926682222	24640.8720416847	32709.48531626193	17987.786174585442	8655.633211212611	17902.644217720557	29488.23488870379	21597.288963796793	14597.082859006096	11754.789770973524	50690.12122320395	15271.489239398667	17783.32759448252	47549.51550843122	35365.61038585942	25502.840344811797	22874.266030134306	37825.68285159613
26901.38510762133	14536.317602214782	22757.817618431804	21722.79865737475	25747.196202692714	44483.96344769727	30890.929818033983	33632.68472346834	35945.37542884636	28435.353558801253	11836.329062100822	10125.413763401984	41898.32393043346	24633.75004169582	32693.263528167812	17981.496459769005	8655.633211212611	17897.68906486492	29483.480217945853	21576.461936339034	14584.150505986401	11751.351110108177	50571.64387125877	15262.459369412729	17783.27541141447	47488.75435012633	35304.04846964711	25486.747475850974	22857.75500436272	37816.17290046698
26881.452007039705	14529.051704159667	22749.60286982828	21719.10883201229	25741.683484608515	44478.32220869659	30874.408505721458	33615.90656210176	35938.39130482007	28428.129565507956	11831.214204886433	10125.413763401984	41857.953023421745	24627.102806103758	32678.37005534963	17962.958272052954	8655.633211212611	17885.179790563776	29475.549072767328	21570.67289314939	14572.83982212311	11746.200356830317	50414.49392599259	15257.784577941678	17783.27541141447	47431.73752846486	35293.396728872685	25474.305472607644	22852.73149545995	37807.82808762014
26872.07188329028	14513.700011649837	22739.342228885875	21711.42192127546	25739.493318216304	44454.47790812146	30821.592251084563	33612.28439021459	35911.955366396825	28413.450796170564	11825.269817133403	10125.413763401984	41831.127514596155	24617.225679582367	32666.66536554983	17953.48414859885	8653.81472586832	17877.911226287473	29470.464945469936	21532.117988443188	14565.132155518384	11741.616521831342	50130.02803821042	15256.958050299443	17782.682523953437	47366.89187161993	35276.12114203659	25469.788859109827	22845.271590329186	37801.79553067365
26864.888866931517	14506.829174707509	22665.54908514016	21707.60025841454	25727.080439702157	44451.322682373524	30811.967649612154	33599.14559733458	35853.397988970115	28362.621273137804	11814.489201193219	10125.413763401984	41788.659697790565	24616.586070044017	32650.128191816966	17948.194908789326	8651.069746142974	17876.458991859996	29445.207530177813	21526.030559781913	14550.299691921353	11740.920527563885	50052.02427770887	15241.038909249448	17777.154125257206	47348.550234561146	35265.42166844402	25437.268542930196	22830.639325067277	37787.832712010815
26855.27465264823	14506.285028039423	22661.471276324497	21700.0400961017	25714.853426906513	44442.85467380513	30801.94329769408	33597.306392726794	35849.029761792895	28351.355157212423	11807.298433629945	10125.413763401984	41760.308195880316	24610.821853142996	32626.20942627313	17921.435325616723	8647.959367501437	17861.846022795893	29431.44237468508	21525.976494196362	14543.27350134756	11739.418739774317	49920.83861038614	15234.612763624757	17770.999363391613	47291.9131073961	35232.77946114157	25421.989695221753	22827.60203444505	37775.27994300567
26846.463416437527	14501.713845531507	22646.05517415814	21688.719842963812	25700.430136766958	44430.22077375189	30782.171456727236	33586.29438336727	35840.76307616655	28340.757706666536	11803.148181015295	10125.413763401984	41663.517799110276	24605.833127105234	32508.289658299305	17914.567740157683	8647.959367501437	17856.54599653583	29409.642443565594	21511.434789803996	14540.569238329768	11739.418739774317	49827.19124254088	15225.378733149548	17767.386838118844	47265.88554393527	35229.03465412409	25401.680696610278	22820.38836532652	37772.05998399948
26841.486330875716	14501.713845531507	22636.218676634035	21687.769564776332	25693.174571322084	44409.71361773099	30768.90455814087	33581.60382251519	35780.293500831984	28332.44546116568	11793.419719886622	10124.469451203955	41620.9827480644	24601.830536009547	32495.759019055553	17910.94077363686	8647.959367501437	17852.16449311768	29402.45616851493	21503.63908004175	14534.182233130825	11730.220984234209	49613.294338157386	15225.378733149548	17765.64839289133	47194.71638475509	35209.30810251586	25385.722412870407	22813.563185158666	37762.24690365825
26829.6948787583	14499.51438378661	22626.38953941401	21681.14664999106	25686.08642878615	44390.85613870182	30758.96001432956	33575.22844700671	35766.71092847581	28329.912173497414	11790.2029291345	10122.989647176351	41448.88347767699	24593.692135048324	32393.422888572506	17910.89354576463	8647.959367501437	17848.723694580887	29392.910743873585	21493.461636413544	14524.90206685277	11727.873663575043	49490.164312009365	15147.906831367585	17764.915123342296	47172.19838671323	35192.93972462528	25374.096645480684	22803.980916195167	37758.04147571687
26816.67757363035	14499.51438378661	22615.2254263814	21678.735182716875	25674.429056704103	44374.626276043025	30745.109382300987	33523.614914799255	35756.73769547657	28320.560182192694	11790.2029291345	10122.173947970576	41423.450649728606	24547.24359518102	32372.979072876653	17909.0980000294	8647.959367501437	17841.6618499127	29388.973885440588	21481.631817289934	14518.549565201807	11726.017086323283	49320.13532037975	15136.703461133258	17761.523170059452	47124.3835769847	35177.969841496015	25364.951390942966	22803.316608400208	37735.83755979994
26810.082720854585	14499.51438378661	22576.94717184503	21677.07985932189	25652.07580314786	44359.60997235251	30736.75937661456	33518.13863070548	35741.39205223653	28316.398850324164	11788.82306867916	10122.173947970576	41401.42228874715	24537.176779801375	32359.148868664815	17894.434099271435	8647.959367501437	17837.326138445605	29381.04216063552	21475.49092603987	14513.070014162256	11726.017086323283	49227.5760887986	15127.884977012656	17758.71976772855	47101.99627908924	35165.72933956099	25358.087317244837	22801.881840079597	37731.30945670356
26802.470487644216	14494.81675488798	22556.553601073356	21655.182536483295	25638.39603424649	44338.43324756695	30728.751388834648	33507.71811030639	35730.81505250253	28311.599704559216	11784.003997697968	10122.173947970576	41392.44204244441	24526.70680508832	32345.2865850955	17889.41258184847	8646.995037272754	17837.326138445605	29369.576521517454	21469.4002681795	14512.298621352911	11724.460573310651	49145.70875974428	15116.385521377433	17754.38251049246	47076.06171124458	35155.90212297901	25340.30796143052	22801.881840079597	37724.718989642955
26797.603933570896	14494.81675488798	22545.978577917333	21643.539254419316	25622.437057048377	44321.14339822484	30668.08642566345	33488.21873948995	35723.003838878634	28309.53615583231	11776.800994862082	10122.173947970576	41372.19341713625	24520.568326953235	32330.011960438293	17883.83446902161	8646.172413560385	17831.38064761342	29366.518819198143	21463.291425834122	14510.497953056889	11721.92997892133	49099.507953073764	15108.591236341286	17751.42599899933	47060.12345542704	35147.49068192356	25333.1249156232	22796.00568008691	37721.913260269794
26790.469090841158	14493.386059307424	22537.42084077319	21630.847557078818	25608.011132957578	44311.89409884232	30655.43589243102	33477.869753014864	35713.77469175311	28301.992289644208	11768.606625822456	10122.173947970576	41353.91706557703	24475.414719241988	32315.112967208024	17875.88428904953	8646.172413560385	17830.171254747358	29360.368410829775	21444.955503346857	14500.146813548346	11717.134307428325	48997.532920559024	15099.59713813403	17748.289814545584	47041.05552694694	35131.46146934162	25328.289712056725	22790.692778920547	37718.47864436737
26783.520335454927	14489.868035542113	22528.344037543222	21582.48952838868	25599.703098509268	44306.841009225776	30626.929365320397	33466.50549078388	35693.66547066889	28279.57657556049	11765.671873834403	10121.718299179498	41324.809882830305	24465.807983012735	32304.015522973106	17867.57148760542	8646.172413560385	17823.392272822693	29354.445945035954	21440.2490057636	14500.146813548346	11713.689271449699	48778.51887794122	15099.59713813403	17744.900915856353	47026.18697928369	35096.972698919635	25322.529525305064	22787.62993572706	37713.49206223385
26778.36777502491	14471.09178124397	22519.697078320893	21571.092836290216	25584.652746833908	44286.08292777831	30611.721391273702	33461.05603421438	35681.46018940539	28265.41856073311	11751.566510725293	10121.718299179498	41316.588513073264	24460.837022238466	32265.204422258626	17867.57148760542	8644.678419062015	17817.857240350837	29348.37940034086	21435.506401074923	14496.388711731217	11709.767344072277	48722.15666684645	15099.59713813403	17743.737931898177	46945.579589100125	35039.45822969133	25318.61619499956	22783.141976797542	37713.49206223385
26768.915881534987	14467.527438541576	22512.680459043102	21565.78571863375	25577.436674598914	44269.575731658944	30598.52199008066	33451.34897986082	35674.16424204786	28257.866202417787	11742.167860341391	10120.065733214418	41291.47157468161	24456.05287490334	32252.283238184187	17862.73103615197	8644.678419062015	17817.28293068933	29341.121732040734	21423.29935592248	14496.388711731217	11705.90298475708	48617.41899917727	15098.27096441021	17739.22000045806	46922.731975207564	35030.970405991524	25301.93721930354	22775.421479474862	37712.147277658085
26760.998930551665	14460.692957114014	22508.794472497655	21561.535241549536	25567.85381081449	44239.6671791911	30576.168760574725	33441.25108159291	35663.701854616804	28246.631456183495	11734.005195359872	10120.065733214418	41082.71945423239	24447.454785380556	32232.459541594042	17860.234177484563	8644.678419062015	17814.162715869392	29339.30956252403	21355.911830086658	14496.388711731217	11703.223584234234	48418.14990413062	15096.949105624673	17732.99512282061	46905.635982152664	35016.98321216779	25284.48646326639	22771.648615173803	37539.59429363417
26754.306464033696	14439.572976173034	22467.408049363432	21556.954116973033	25435.2604482064	44236.49707496349	30567.79208477179	33383.72577807255	35626.23529417349	28222.382686289096	11722.734481858115	10117.964930171263	41072.13074270752	24439.201040999993	32205.289465703707	17856.63498488727	8641.094889501137	17812.030774091225	29337.63541879574	21290.586707764982	14496.388711731217	11701.345551808572	48367.68376446283	15093.433948002279	17701.61882066816	46889.40002932652	35004.22378286124	25250.04746580171	22762.895103294053	37537.88742960663
26745.15915164956	14432.021303043692	22459.231692982885	21556.75449955217	25409.5684118939	44082.716270614575	30541.029925671523	33373.72522547396	35615.99076690329	28220.035047270096	11716.97514545071	10117.964930171263	41062.066520874665	24432.16006238616	32192.110074662924	17856.63498488727	8640.137888534544	17808.4616533266	29327.89759668288	21248.353241055327	14493.274447817304	11701.345551808572	48309.163132888556	15086.705604144778	17690.84036432147	46698.21758835475	34995.4079565804	25245.213229417383	22761.743027914963	37535.5604117171
26744.954112191266	14432.021303043692	22446.045187744734	21552.551466796882	25387.929579243173	44067.6673647534	30533.488091846983	33366.91866256314	35608.86794765856	28212.82490769357	11712.960611477625	10116.64332359519	41042.55236970714	24428.966680027108	32185.412891768072	17850.3774869044	8640.137888534544	17805.791465550003	29326.856525241237	21236.129019101176	14490.985714508868	11701.345551808572	48212.54914794832	15082.843719212613	17688.44789839584	46672.23115846273	34987.78628964623	25235.51896425355	22756.05877518812	37523.01516239632
26736.529130041585	14432.021303043692	22437.92182526256	21543.85173848477	25367.153218478616	44057.55504289278	30526.500039551018	33350.96830410822	35595.50914720863	28197.56224702638	11708.071277337272	10114.562500595452	41003.34947753929	24417.746792688984	32180.281907374938	17842.20712622501	8639.924091399665	17757.875163183784	29320.157268356805	21221.749312338063	14485.896373464218	11701.345551808572	48121.956236065016	15082.729059068834	17687.088859547774	46627.09031532572	34979.51586499459	25227.594109743193	22751.727608987345	37516.150323221205
26729.115375405618	14385.018114400573	22426.47002678043	21535.724268354697	25320.356368160734	44039.73523697436	30517.790913499513	33344.812447037606	35583.78313639616	28172.873536265237	11705.903901547237	10114.562500595452	40977.442362195725	24400.790321594697	32166.596527409005	17836.64137930861	8637.755927901355	17741.346163549857	29320.102889934184	21183.959852653607	14477.749310317471	11700.28069502774	48039.7839552613	15081.640822196148	17686.183991717062	46579.92344368942	34959.77830480844	25215.15071685053	22719.617344469098	37509.447155251684
26728.414265261916	14381.616516339598	22407.314001645354	21534.95257330677	25300.032467650868	44028.96378494918	30510.813690087445	33336.70809337757	35579.51426572013	28165.45294760802	11705.341309327505	10113.58544700392	40937.70666164963	24390.47981875959	32115.270860014218	17836.51096444873	8637.755927901355	17726.439066430823	29312.389047878565	21171.75428143836	14477.749310317471	11698.430349600472	47977.89395699828	15079.066772269418	17658.14527627713	46493.82777479485	34944.33034701154	25210.679323073608	22712.08207316288	37505.91837211341
26722.26072056489	14376.346598240523	22399.245814155463	21529.618925460305	25273.655864211953	44024.372969812124	30508.343005309824	33330.92238069551	35575.37511461589	28159.383858915953	11705.341309327505	10112.225290092196	40912.35388295931	24376.619250122956	32104.950052550288	17833.548363524485	8637.755927901355	17720.058806565205	29310.90460734862	21162.913584875867	14476.946376599355	11698.430349600472	47936.08496874438	15066.754297789521	17654.870034577354	46482.099325434	34930.813806652455	25174.71372642171	22708.257496010232	37327.33071620433
26722.13096716227	14376.346598240523	22395.146131913298	21529.618925460305	25266.945179955826	44012.564458543304	30497.670781513963	33321.77408094461	35566.58870307581	28151.75498886775	11702.750404712728	10111.44065137102	40873.65697131656	24375.171013547308	32079.95160666974	17831.127072570616	8635.489699536867	17714.632662102696	29301.400677977286	21151.299662447167	14476.77687641928	11697.915921694224	47890.6845313804	15064.717199207136	17652.251446293394	46463.979129710184	34925.119771749785	25159.29473098424	22703.324507834535	37319.88462313985
26718.048601550072	14371.719258484807	22375.90667019334	21529.618925460305	25256.081020641934	44005.09820916517	30475.795547723563	33304.44814141444	35565.352341031394	28143.96539642361	11702.577699661493	10111.44065137102	40842.00839960307	24361.54514514437	32075.69091438756	17829.072934802076	8635.489699536867	17710.76301169819	29295.415017448715	21130.40088568747	14475.796201264659	11695.97776711259	47854.39242259171	15063.598317779468	17632.444469674694	46456.763273283126	34923.12089783409	25153.29834191464	22698.11239389991	37319.88462313985
26713.84275517232	14369.397927711358	22372.372704186797	21529.35427575236	25237.178181970186	43984.592578133095	30471.337429663305	33293.349107572474	35552.60400460436	28139.25402090391	11697.213939397407	10109.570905131666	40833.35321525118	24351.093511698815	32069.41220117441	17823.25836903433	8635.489699536867	17696.440243278186	29291.88406076828	21122.429694355993	14471.971672371003	11692.728503356651	47671.70441780254	15062.203701988856	17621.590264048064	46443.85405446346	34917.834681828055	25129.583768770557	22691.876277720676	37301.652072738834
26704.043278987163	14366.920109224207	22369.982662196388	21527.426784078714	25222.374345339926	43974.02172081724	30441.8650884587	33281.70254880567	35547.10013200044	28135.135294011012	11676.835831057706	10108.221170230729	40810.25159785041	24345.592681682356	32064.069030015205	17820.466719528686	8635.489699536867	17695.398901181485	29284.754625689362	21113.87483461012	14470.393807223905	11692.668737222633	47574.178655090196	15062.203701988856	17614.01707925091	46434.99225561214	34898.30516521611	25123.06047778998	22690.349532055785	37286.757389849954
26701.231053061696	14358.442961326316	22363.783904252217	21518.923302318875	25191.05585052597	43949.58260905511	30397.88020526855	33269.76577200191	35543.28960216031	28128.48500446987	11644.662642480054	10108.221170230729	40794.19744535615	24338.91078666144	32059.518707007577	17816.54842784151	8635.489699536867	17692.622708862404	29281.807521135845	21110.492543533317	14466.864328973754	11692.668737222633	47537.80565766295	15061.413570948958	17614.01707925091	46396.137668929536	34892.503967353645	25093.75044159225	22687.47055336791	37280.2673001587
26693.02582137372	14356.998809418385	22360.746195877273	21515.71052789991	25183.441521766825	43938.60819934529	30386.16740015127	33264.13606273079	35531.71956502806	28120.816228424002	11635.163633594333	10107.463507569353	40774.828447442116	24334.22738747849	32055.047003063883	17815.08887343409	8635.489699536867	17686.47239930965	29274.00383004214	21103.175832259152	14466.727401567307	11688.958597948633	47488.83086054867	15056.776719069972	17614.01707925091	46372.62468516573	34884.34043005365	25082.436511600736	22683.01945531777	37269.50476218224
26688.3183128965	14355.549228472546	22353.217704797273	21514.330589018795	25176.023478550964	43936.30599369689	30375.94957251758	33234.10600790144	35520.002330515475	28111.35383623016	11626.954092863509	10107.463507569353	40708.26243901014	24331.289451577082	32048.31563609726	17815.08887343409	8635.489699536867	17683.492683733788	29269.596454569277	21093.334940435856	14460.8018999981	11678.030525793567	47435.147011634224	15056.73718680821	17613.46590501526	46323.744914897914	34877.96153834155	25077.76863092016	22677.83490277397	37268.540029126496
26672.773266922242	14352.990601458418	22351.312415498156	21510.77529448756	25170.84338147322	43888.35114069777	30351.042501732638	33225.12819505849	35515.2371566432	28103.96899590959	11623.44016300474	10107.463507569353	40692.68210900107	24323.54984735227	32044.94913512093	17815.08887343409	8635.489699536867	17681.895661884617	29266.494528023144	21085.402862638904	14457.295978027882	11674.626361529112	47402.586199033074	15053.204201580402	17613.46590501526	46267.46693122011	34870.601865106604	25073.446867072904	22677.83490277397	37247.59658204809
26672.301813148122	14350.033138052098	22333.518740221218	21507.231424710222	25167.152579640006	43882.93830766948	30342.104064187137	33217.37053551914	35506.37393981629	28098.989318444423	11606.30299139229	10107.463507569353	40679.91742048765	24321.13151913753	32037.237599471006	17815.08887343409	8635.489699536867	17680.54486148603	29259.84599179744	21054.276246237114	14455.477575252293	11673.55982161956	47336.69034266175	15053.204201580402	17612.564074741604	46254.879082609295	34867.01022576887	25063.098590822014	22674.884644894122	37243.62960446087
26668.822647830923	14349.492313189372	22323.066775698626	21498.974707104837	25162.16809479503	43880.36499955253	30331.420753131937	33210.969879119286	35501.98917145032	28093.43151769283	11597.81646693966	10107.463507569353	40665.66616779193	24314.806518523757	32024.215416987183	17815.08887343409	8635.489699536867	17679.657516186424	29258.384799623873	21048.841659232097	14455.056441060553	11672.747042540326	47306.712705614125	15052.548871965852	17608.960135327587	46245.743895643216	34861.68371211906	25051.60752907415	22672.683286045958	37243.274662859134
26666.60128558868	14333.283803639288	22319.49562495319	21489.539058902803	25152.933729068318	43874.42056716224	30324.27924384975	33208.67259984629	35492.5949254154	28085.377391955233	11596.45618808269	10107.463507569353	40651.12579332468	24284.45522559406	32022.832499157637	17815.08887343409	8635.489699536867	17676.647636818983	29257.432544217005	21046.622926573717	14452.033968669135	11671.344440237275	47282.169086062764	15050.382737760743	17606.56241608286	46233.918994303946	34855.96994221743	25040.562552580126	22672.683286045958	37239.625804878946
26657.360566193325	14330.083938405796	22314.727964488582	21486.451574872186	25145.190665198905	43835.501134469356	30318.74973886363	33202.03160916594	35490.41337138487	28081.78229259275	11593.096162471631	10106.522556607724	40640.48679782762	24269.417337565465	32016.230391563993	17813.75512044671	8635.489699536867	17673.693884196167	29255.5937429687	21038.786635452263	14449.003072730882	11669.672554077613	47248.38012548303	15045.562299286918	17606.56241608286	46224.71254545712	34850.28441180213	25032.590286481834	22672.683286045958	37238.729342290215
26654.653865071712	14325.444891512507	22310.87275005792	21484.611620231768	25135.462859771305	43829.97109976869	30310.117526287006	33198.4086333446	35490.41337138487	28079.689208531396	11590.397575286675	10106.522556607724	40624.50593609208	24261.875480999235	32010.128544447318	17808.346263981606	8635.489699536867	17673.693884196167	29251.679347870446	21019.109364412714	14448.61362290432	11668.347736918837	47213.691959325944	15041.851520199105	17604.131055013782	46216.72358449615	34842.93954589695	25026.46632350398	22664.4869558816	37234.9369518407
26648.45799550971	14323.450627730932	22302.53192477749	21480.923561112602	25128.815592181367	43825.99896189552	30303.950050550196	33192.69994444407	35489.529849987244	28059.306063290678	11586.324943464548	10106.522556607724	40541.69173879831	24259.666224957076	32005.964147548806	17805.313295537282	8635.489699536867	17671.80898092696	29251.679347870446	21014.25322947891	14447.458188463024	11668.347736918837	47158.00711281352	15041.265483948628	17602.8984033495	46208.16948034977	34838.18299099291	24912.89108405861	22656.55861196298	37234.9369518407
26644.386420987918	14314.551523377615	22295.974834464963	21480.923561112602	25124.991063265184	43819.13318111529	30281.001021074942	33190.62667934531	35488.60244945572	28052.866205160946	11579.722590298123	10106.522556607724	40531.53657919928	24254.454803502274	31993.219580109893	17802.433225756355	8635.489699536867	17670.790577365075	29250.749078225526	21010.140773781008	14447.458188463024	11668.347736918837	47117.2434710544	15039.429664396728	17601.304195552257	46194.554563426456	34828.93071450936	24898.20682766463	22641.269778408772	37231.16223417064
26639.536305657886	14304.81864556347	22291.869987274964	21480.923561112602	25121.18000848052	43812.64027907165	30275.64466902405	33185.51685204203	35357.03009880586	28048.435938328184	11579.722590298123	10106.292701332139	40522.079606695705	24249.464663340797	31989.29823090848	17797.41681923654	8635.489699536867	17669.424310700862	29244.776143555184	21005.760418590082	14447.458188463024	11668.156883282965	47086.693624279054	15037.422831450764	17597.783924725445	46178.93462142518	34825.278127002304	24895.14038834787	22637.51425316786	37230.65761199062
26630.442796832067	14298.058824673406	22289.794248835937	21479.25870962904	25115.618549293664	43807.256753391885	30269.28874241486	33179.74129682987	35343.585901358594	28046.320110468954	11579.722590298123	10106.292701332139	40511.54081159379	24246.18366541697	31981.228828666874	17797.41681923654	8635.489699536867	17668.5555006403	29242.872229951092	21000.69160594892	14447.23847678253	11667.746066294938	47054.38811523234	15036.731215666363	17592.960588514834	46169.5301821551	34815.39944485802	24889.460277068636	22632.842136900726	37228.367065452534
26625.786424796202	14294.594795895904	22288.078112844116	21477.511247453604	25110.49160497847	43704.4164756881	30260.940761523092	33163.90618293955	35330.20070302099	28042.615119373175	11579.722590298123	10106.292701332139	40508.6488597795	24234.951171344648	31976.08865544568	17797.41681923654	8635.489699536867	17668.35525212324	29241.80937616257	20996.903370517284	14446.521390086362	11665.086975048047	47028.188833676075	15027.082888309946	17589.69382784952	46164.10368366066	34812.86640195126	24883.48021025887	22630.496936008825	37224.47353378171
26623.13050854243	14291.956419588425	22284.748746332945	21472.89334254333	25104.630591963458	43698.921563845615	30257.18259019218	33157.82202960532	35304.662010218846	28037.874893248576	11578.473810615693	10105.667458518978	40499.3289513868	24234.951171344648	31969.126140064334	17797.41681923654	8635.489699536867	17667.853373161804	29240.799480586425	20990.8493722711	14446.521390086362	11664.677367751701	46982.23015251925	15024.951165107097	17588.595170081804	46137.94015651653	34792.15468478296	24875.416214921184	22625.224537266742	37192.079700931296
26572.195627853613	14291.597941834729	22279.73976162747	21472.222947265458	25101.66376811903	43695.0086547676	30252.4452867307	33151.739311607686	35303.55475789719	28035.22517672718	11578.473810615693	10105.667458518978	40491.13346691281	24233.891957817465	31965.013333012914	17797.41681923654	8635.489699536867	17662.873969832362	29238.945741736083	20989.095214329653	14446.027389901223	11664.375374120853	46965.722478838594	15024.951165107097	17584.587123288125	46093.176325151224	34787.82555853962	24866.29254505801	22607.847407911886	37182.43419500333
26506.628715708302	14289.399477783381	22277.846909711876	21472.14914093345	25097.33757297213	43693.02193634648	30248.496516056606	33147.24501998797	35287.85841520704	28029.708603370298	11577.307248449599	10105.667458518978	40482.11998619507	24231.262697451293	31957.88943176346	17797.41681923654	8635.489699536867	17662.873969832362	29234.22018715967	20987.04165685723	14446.027389901223	11663.633390418348	46935.3264548561	15023.821577556007	17582.58354764212	46087.425860066964	34784.08396914517	24860.364577394223	22602.747352061946	37174.9806953803
26501.73512084873	14288.182916073787	22266.591629310627	21470.736702037615	25093.366463102684	43690.37294383871	30233.573793672633	33137.66497729261	35278.74580439062	28028.377021035776	11577.256014026068	10105.2188468361	40474.727887823174	24229.27647115395	31952.40127133507	17796.387647072646	8635.489699536867	17655.639883784323	29228.200819933387	20984.940637705564	14446.027389901223	11661.970950291181	46889.582968558956	15023.709752734558	17580.912105981875	46079.05887163077	34782.656122538174	24858.956064760965	22599.580063759735	37168.48578212409
26498.599692797197	14286.092176498156	22264.774041435976	21470.06765781991	25088.406130230964	43682.50123696573	30228.284560176817	33132.84726163877	35274.319060165966	28024.056753674977	11574.565560315654	10105.2188468361	40450.81878030718	24228.33684388081	31948.947443653484	17796.387647072646	8635.141163346947	17654.168640530268	29228.200819933387	20984.480295926045	14446.027389901223	11661.074403929128	46859.58671111808	15023.709752734558	17579.388892098268	46051.61917048887	34781.737262440234	24855.659482105708	22595.07478213854	37166.56703803738
26496.917533296797	14283.172090427743	22260.911989819084	21468.084845265337	25085.00090827355	43680.51440690338	30227.17212555915	33127.09914870947	35273.04272341503	28022.074762756703	11574.565560315654	10105.2188468361	40442.41873582545	24226.41924502983	31947.83799051949	17795.634088278857	8635.141163346947	17652.313006616645	29228.200819933387	20982.82165300396	14444.67208181724	11660.96522959278	46838.02560020815	15023.709752734558	17573.971447646374	46043.368054242535	34765.6936286358	24853.194668162378	22595.07478213854	37164.50563092562
26494.63563463421	14277.930957261526	22259.84428709412	21467.698048409246	25081.32411932886	43679.82063028942	30219.94235687534	33121.23615309017	35269.38203868137	28016.455441289865	11574.565560315654	10105.2188468361	40437.41235707951	24224.536961818136	31947.28039413397	17795.634088278857	8635.141163346947	17652.313006616645	29227.970654106655	20977.236168373092	14444.67208181724	11658.587065666938	46827.72904694144	15016.322211841725	17571.54121098369	46038.03228333306	34761.316168394726	24848.275001588303	22594.109663524214	37162.27235820216
26491.372024135213	14274.174465200455	22179.032899282964	21466.570232069014	25080.485902280652	43674.58700928666	30207.54643112958	33114.838733299024	35266.615519946106	28015.64476438019	11574.565560315654	10105.2188468361	40432.00625829181	24224.536961818136	31942.094931812902	17795.634088278857	8635.141163346947	17648.0566332114	29223.8821007687	20972.627934718832	14444.67208181724	11657.321536145866	46814.221663333374	15012.740971964779	17570.819664218958	45955.35410767959	34761.246539159285	24845.917241563482	22593.451524359014	37159.55540903931
26488.020902252443	14274.174465200455	22176.65037885009	21466.114136283948	25076.774642876244	43670.30496031668	30201.823140083725	33110.10362726152	35262.873408672574	28015.009298315024	11574.565560315654	10105.2188468361	40427.83745929859	24223.11232458029	31936.194659694065	17795.634088278857	8635.141163346947	17644.86362326253	29221.239463122267	20969.148691617247	14444.67208181724	11657.321536145866	46758.92958238826	15010.40884578229	17568.91640834941	45949.54287623909	34760.165606660616	24844.754641291052	22576.512395249538	37159.06700247871
26486.13609005414	14274.174465200455	22174.665978019053	21466.114136283948	25074.414523138938	43667.96280711604	30200.58438025729	33104.08855318488	35259.17080703064	28013.80922238245	11574.565560315654	10105.2188468361	40414.135617325854	24219.908551798228	31932.64040008543	17795.634088278857	8635.141163346947	17642.607582088356	29220.260983986132	20963.699742429664	14444.67208181724	11655.817810439086	46737.21158819033	15007.70336334972	17563.203689459886	45936.255232037445	34759.099851634004	24844.490729939156	22576.045891387395	37157.02397517889
26482.028119681665	14274.174465200455	22170.672162628933	21465.625160487198	25073.858861821576	43665.78401727239	30200.048244185855	33101.395462703804	35252.36339834907	28008.33386573135	11574.565560315654	10105.2188468361	40407.311800059	24219.908551798228	31926.50607314789	17795.634088278857	8635.141163346947	17642.290700525722	29217.701301801284	20963.292565523778	14443.881152158716	11655.817810439086	46704.444261648	15007.70336334972	17561.46940237275	45927.04822642814	34756.31897607208	24843.532063281382	22574.09762828703	37132.1966442078
26478.358355648325	14273.4207511498	22168.703290326433	21464.440325401258	25072.543461592606	43661.282116094786	30195.715225272434	33098.15767834105	35251.011936243085	28003.537944915097	11574.565560315654	10105.2188468361	40400.61898757879	24219.423314005035	31919.793144239087	17795.45308125668	8635.141163346947	17639.427648107296	29217.21087210272	20962.66236894656	14443.881152158716	11655.817810439086	46687.73971134814	15007.70336334972	17560.62568133029	45918.83554493356	34754.643870930246	24841.58462608657	22573.01004234936	37098.89379395914
26476.470218139762	14272.718093488947	22165.939783594196	21463.600094703845	25069.91470812392	43658.07963544268	30194.08086474675	33094.523030605735	35247.73380599453	28000.03900077808	11574.565560315654	10105.2188468361	40394.186462090554	24217.761151782503	31918.770733550577	17795.366381761312	8635.141163346947	17637.20719409095	29216.208989449053	20958.853826982522	14443.881152158716	11655.817810439086	46662.85828036068	15006.931737630548	17558.270451692042	45908.964239596346	34752.60860246957	24838.208553297118	22571.683585461906	37094.222643104535
26476.047822116063	14271.412668245128	22163.861788930677	21448.294730650978	25065.678157204475	43655.92233990417	30190.168863007344	33092.81293625783	35246.11069583191	27997.09211071428	11572.32255400774	10105.2188468361	40389.20640691482	24217.761151782503	31915.715926063964	17794.12671715007	8633.761415086148	17637.20719409095	29216.208989449053	20956.60406185075	14443.78158173158	11655.817810439086	46650.59786077731	15006.931737630548	17556.225866011744	45905.24478825718	34750.815949966156	24835.654029785317	22569.560720091402	37091.50899625107
26473.57576335376	14270.918990141152	22162.48869207483	21445.221195593924	25062.9673956605	43654.07244227738	30187.265677130305	33091.38591128045	35244.77806726012	27996.586021614712	11570.06389567162	10104.80662124995	40385.40862977264	24217.706001010585	31915.715926063964	17794.12671715007	8633.761415086148	17636.43805129353	29215.703592546193	20954.997968456668	14443.78158173158	11655.781633109647	46638.539587197585	15006.484511030105	17554.63509181501	45902.99346081808	34748.95000144912	24831.31286960978	22564.216844346247	37090.84085587591
26470.175567868067	14270.918990141152	22160.68875539425	21443.04355016865	25061.057679947116	43642.71906446504	30186.390784870266	33090.52558467061	35102.54983846097	27995.117484207345	11569.489470857303	10104.80662124995	40385.11865305077	24217.706001010585	31914.315191278427	17792.830743547864	8633.761415086148	17636.228653039034	29215.703592546193	20953.63033160584	14443.78158173158	11655.781633109647	46619.49835027715	15006.484511030105	17553.654301391005	45901.729614984586	34746.54797244993	24824.614924429476	22561.740781521392	37089.71737059176
26460.012294895296	14270.144945674416	22157.988454670856	21440.16688838172	25059.928513651976	43634.25662200608	30181.48813511935	33087.809720777535	35099.722683526124	27995.117484207345	11569.058351598871	10104.80662124995	40372.05480160641	24217.706001010585	31911.07016873253	17792.025737287764	8633.761415086148	17633.83546480578	29215.317196288364	20953.141836369854	14443.78158173158	11655.425557477176	46608.88351917212	15006.484511030105	17551.75312415864	45896.68462614946	34745.309753503156	24819.391634452015	22559.075665058877	37088.26286008998
26450.01631900476	14270.144945674416	22156.78292336326	21440.16688838172	25056.875918329137	43629.35588949633	30179.398074605146	33086.73766737629	35095.69408517804	27992.69921967503	11569.058351598871	10104.560907126717	40367.24410428915	24214.146662428626	31906.97677831067	17792.025737287764	8633.761415086148	17630.58349695791	29214.85146151102	20952.667333952188	14443.78158173158	11655.052040356868	46601.52121695298	15006.307165138278	17551.60339831688	45893.574154825335	34744.78159424411	24817.50091918226	22559.037278715117	37086.88481967677
26440.07836992396	14269.12163878867	22156.051187136236	21440.16688838172	25054.907413125078	43623.111363647404	30177.86550370414	33083.28725468106	35092.62874307662	27991.13157937109	11568.473295954955	10102.484131539117	40366.22560739362	24212.24611665492	31903.859723983034	17792.025737287764	8632.78156371081	17630.58349695791	29214.85146151102	20950.382167794916	14443.78158173158	11655.052040356868	46494.837010379546	15006.307165138278	17551.60339831688	45891.88261827857	34743.51583092625	24817.50091918226	22557.9471130108	37086.170206865674
26436.69697512878	14269.12163878867	22155.08228843978	21439.317412924145	25053.583056844152	43618.950864420374	30176.873224958257	33082.10074416864	35092.00725283599	27990.545961270538	11567.821794283927	10101.411547718573	40347.97360948721	24210.359333145447	31903.23889205375	17792.025737287764	8632.78156371081	17630.58349695791	29205.297034859817	20950.382167794916	14443.78158173158	11654.449321142933	46483.7445208453	15006.04397263563	17550.79794477026	45886.07174745319	34742.96499137969	24817.50091918226	22555.976505432292	37084.38703075629
26435.00881278073	14269.12163878867	22153.95415090375	21437.690616698248	25052.52996277421	43618.531927571305	30176.873224958257	33081.71444589358	35088.99745489973	27988.425562282533	11565.609550553618	10100.580976207773	40344.4965011695	24210.226083583642	31902.001626760088	17791.756853114624	8632.78156371081	17630.58349695791	29201.07197391923	20948.978909503025	14443.72765377817	11654.371531894869	46477.746878291364	15005.135251281808	17550.79794477026	45876.445815778105	34742.386657235984	24815.956657861072	22555.976505432292	37083.36269023894
26433.525443715716	14269.12163878867	22153.29816293576	21436.044077525225	25051.27601542591	43618.531927571305	30176.873224958257	33079.74341415375	35084.94801310763	27987.177287680224	11565.609550553618	10100.33941248837	40341.58306170235	24210.226083583642	31900.901861001414	17791.590228218804	8632.78156371081	17630.58349695791	29200.56486850294	20947.694293549037	14443.72765377817	11654.371531894869	46456.761172160004	15005.135251281808	17550.205619561144	45870.273935499914	34741.02757241226	24814.672848271315	22555.196892059008	37080.593510707804
26430.78366078468	14268.83625708995	22152.437248693223	21435.504709239438	25050.412695299663	43618.531927571305	30175.90164669419	33078.37084658115	35083.54490363813	27985.031099630956	11564.182235220713	10100.33941248837	40340.51141036633	24208.871013938086	31897.971095780744	17790.32370135622	8632.78156371081	17630.58349695791	29200.184338024304	20946.121805467297	14443.72765377817	11654.371531894869	46447.253937639296	15005.135251281808	17549.351696283353	45868.65039756214	34740.29014767973	24812.234354939814	22549.956296738263	37078.239631052755
26428.647042119163	14268.789307379817	22150.986511071853	21434.91068845731	25048.722410664483	43618.3810638604	30174.26374925978	33078.37084658115	35081.898674769494	27983.633977020687	11564.182235220713	10100.257026512983	40337.20054271251	24207.982522054055	31896.838537433745	17790.32370135622	8632.78156371081	17630.58349695791	29197.090834595587	20945.35438335347	14443.656695282136	11654.371531894869	46439.66640912672	15005.135251281808	17549.31339836803	45863.44060865121	34740.29014767973	24811.21909163951	22548.756348914303	37076.89024988016
26427.51396718715	14267.735863158028	22150.782809422148	21434.91068845731	25047.679416442163	43616.204800533895	30173.953409534035	33077.60354172838	35080.16973532454	27981.287248767418	11564.182235220713	10100.257026512983	40335.86147858799	24207.982522054055	31894.828441520604	17790.319032540516	8632.78156371081	17630.58349695791	29196.965792501363	20944.47101935422	14443.022779353312	11654.249668797289	46433.02992331538	15005.135251281808	17549.103975598606	45860.36221885121	34739.98797234296	24811.104370327812	22547.37603278314	37074.84699478556
26426.170006401477	14267.028171473292	22149.871988155744	21434.734252331247	25045.479776563603	43614.71934831974	30173.545795399576	33076.556501070205	35079.74119864787	27980.447873460995	11563.47862327264	10099.783365204465	40335.63814254549	24207.596545511184	31894.36230339942	17789.88569995267	8632.768992079373	17630.58349695791	29196.652292684463	20944.047237694143	14443.022779353312	11654.249668797289	46426.63597685827	15005.135251281808	17548.06282300259	45858.97770185111	34739.98797234296	24810.34436970894	22547.37603278314	37072.28134334235
26424.6422418498	14266.538921885736	22149.41976324233	21434.734252331247	25044.724341699093	43613.00610129335	30173.433904989615	33075.0883852259	35078.541167178584	27979.3432454168	11563.47862327264	10099.783365204465	40334.95461782137	24205.893738283157	31893.789500454484	17789.670241187316	8632.768992079373	17629.60619058209	29196.652292684463	20940.88702434691	14442.950718855154	11654.249668797289	46421.506361246094	15005.135251281808	17547.923438451537	45857.237411443224	34739.98797234296	24809.52879711109	22546.699115155472	37071.97168625717
26423.059164171325	14266.26188836043	22148.31276212485	21434.470786757174	25040.0091521062	43611.75317225583	30172.406441200732	33073.788501834584	35077.629438196	27978.864862233546	11563.47862327264	10099.783365204465	40333.086438676764	24205.893738283157	31893.19419878755	17789.395612288223	8632.768992079373	17629.159785960866	29196.516259189506	20940.88702434691	14441.994542371414	11654.249668797289	46411.86104282509	15005.135251281808	17546.73580977956	45854.88682137663	34739.98797234296	24808.208923773615	22545.953102116546	37070.51062681866
26422.27762161779	14265.951075013461	22147.33728702357	21433.712379044176	25037.052450999865	43610.53198408684	30170.77041337747	33073.18945827811	35077.23034236663	27978.39390204901	11563.24868966898	10099.783365204465	40332.71565842625	24205.293951410327	31892.445037251055	17788.780717236437	8632.768992079373	17629.159785960866	29194.26226418463	20940.27587925881	14441.994542371414	11654.249668797289	46406.30142582553	15005.135251281808	17546.55641865986	45853.521102172206	34739.726255831585	24806.838549371987	22545.616017587385	37068.41986863482
26421.207341758483	14265.951075013461	22146.95268244195	21433.124521612288	25035.408532078214	43607.43133553018	30170.36237046788	33073.039101174225	35075.68938976524	27977.499702451852	11563.24868966898	10099.783365204465	40331.95338511489	24205.13912998903	31892.025464788498	17788.69811685462	8632.768992079373	17629.159785960866	29193.917839433398	20938.485877892228	14441.994542371414	11654.249668797289	46402.789127114615	15005.135251281808	17546.03879687579	45852.90583393055	34739.392026632166	24805.511177628658	22544.74642542344	37068.41986863482
26420.53813631452	14265.848027262764	22146.1052699744	21432.864914099795	25033.61133284925	43607.10657038401	30170.1258182883	33071.57407886265	35075.68938976524	27977.146980392135	11563.24868966898	10099.606450223604	40330.57884644555	24205.13912998903	31891.885216667793	17788.279599431124	8632.768992079373	17629.159785960866	29193.434534510743	20938.167996677057	14441.994542371414	11654.117682127457	46397.72402431236	15005.020399066767	17545.499256635947	45851.589704028156	34739.392026632166	24804.016542132675	22544.05771998993	37068.41986863482
26419.890067971905	14265.809592633927	22145.534433260826	21432.864914099795	25032.872178902693	43606.34680870012	30169.382018043972	33071.005664885444	35075.482694768885	27976.617871624057	11563.24868966898	10099.576434684317	40330.01864017466	24204.75607235682	31891.308541746213	17788.002602390283	8632.768992079373	17629.159785960866	29192.911210836475	20936.910825039675	14441.413004552303	11654.117682127457	46393.33761562989	15005.020399066767	17545.1903027215	45849.41472804102	34739.07551452679	24803.44536457986	22543.132403722087	37068.41986863482
26419.67407063961	14265.633648700143	22145.17702360875	21432.223415816014	25031.45892384693	43605.521129834124	30169.207706904304	33070.730835505514	35074.65240317164	27976.53359227274	11563.24868966898	10099.058306952862	40328.69297246726	24204.420993175256	31891.035016199316	17787.453791250435	8632.768992079373	17629.159785960866	29192.283475548	20935.61730212494	14441.413004552303	11654.052961047066	46387.63129055897	15005.020399066767	17544.94045922222	45848.9470277294	34737.87066250402	24803.19305443743	22543.02325051457	37068.093827924145
26418.878246967	14264.630231361907	22144.840523145514	21432.14221838393	25030.713789175767	43604.44601837863	30168.924834931615	33070.08784756008	35073.967821193175	27976.445997572268	11563.24868966898	10098.979832943638	40328.27126645546	24204.420993175256	31890.673039822224	17787.327951946136	8632.768992079373	17629.159785960866	29192.129697912696	20935.09236577192	14441.157144801202	11653.737681717606	46380.132890279514	15005.020399066767	17544.816650628614	45848.66187502375	34736.81671683169	24802.191369252403	22542.50229105674	37067.303628839196
26418.339653767136	14264.045126895597	22144.634440030262	21432.073907756414	25030.410648946126	43603.68982202312	30168.181685769505	33069.45413923931	35073.46599540691	27976.051342713214	11563.089458058043	10098.979832943638	40326.99260761873	24204.385297615783	31890.420012493374	17787.094333787798	8632.585574845802	17629.111692882267	29191.679674185907	20934.846166168678	14441.157144801202	11653.687427014598	46367.16075520498	15004.724534621884	17544.624839698852	45848.17903269243	34736.40802918466	24801.157357531338	22542.282804754082	37067.036379531324
26418.055276381994	14264.045126895597	22144.41555942986	21431.227511851434	25029.74355390719	43602.70077880488	30167.876184715995	33069.16974079047	35073.23747118695	27975.963014209046	11562.836271189597	10098.966284624661	40326.98892755065	24204.385297615783	31889.594446514242	17787.094333787798	8632.585574845802	17629.03251243275	29191.43277801467	20934.846166168678	14441.157144801202	11653.586765015434	46362.46318492565	15004.280822094963	17544.326127401262	45847.7379033204	34735.88224232969	24800.323645110533	22541.469599589604	37067.036379531324
26417.608851393208	14264.045126895597	22144.355375342533	21431.227511851434	25029.432643802866	43601.86041827392	30167.35391602722	33068.4992645841	35072.66419355155	27975.788294902028	11562.813454902684	10098.951643454904	40326.34773197077	24204.385297615783	31889.18534711823	17786.93512016229	8632.585574845802	17628.770638590046	29191.34818478746	20934.374439477277	14441.157144801202	11653.421527841163	46358.06757680362	15004.280822094963	17544.044916809344	45846.39445814013	34735.444843700694	24799.974387927992	22540.992259527462	37067.036379531324
26417.170298393165	14263.960615557122	22144.128479265633	21431.227511851434	25028.95122071239	43600.81709928897	30166.810494403573	33068.114208259256	35072.44370073349	27975.435982953182	11562.358642992762	10098.752942501193	40325.60292998837	24204.162930359398	31888.13115934859	17786.801394876715	8632.50985123343	17628.43690372817	29191.07432827984	20933.634901442194	14441.157144801202	11653.352591803998	46355.774335858536	15004.280822094963	17543.918122502728	45840.20937072334	34734.90462955575	24799.44824171842	22540.82194173301	37066.8573614823
26416.542690742368	14263.78140011186	22143.887625471914	21431.040322110664	25028.619814965885	43600.29437038913	30166.555374285377	33067.90397211713	35072.05767232756	27975.04445433162	11562.306002647692	10098.752942501193	40325.52118177615	24204.162930359398	31886.66356180339	17786.801394876715	8632.482324187655	17628.43690372817	29190.765782768172	20933.176642235885	14441.116014257334	11653.352591803998	46353.435031767134	15004.280822094963	17543.851235183494	45839.08698331858	34733.66992569814	24799.098386088797	22540.53462232114	37066.114680459636
26416.034933612358	14263.78140011186	22143.61054155677	21430.985355429115	25028.373393355807	43599.83009662766	30165.910881935488	33067.520892236054	35071.50124469404	27974.60545481003	11562.136079653017	10098.752942501193	40325.11888282906	24203.825908834337	31885.50132376371	17786.68287455613	8632.315406188496	17628.34916505586	29190.656578318765	20933.176642235885	14440.95720059125	11653.283779576754	46348.02507610143	15004.015141179312	17543.617469547327	45838.05008496274	34732.62918713011	24798.74889128033	22540.241631214947	37065.955355093836
26415.71262608629	14263.768071544038	22143.343803878117	21430.654626469604	25028.084301437266	43599.51722041527	30165.71634658336	33067.21153718072	35071.22285042668	27974.458253247136	11562.123478599084	10098.752942501193	40324.78967228089	24203.738902596422	31884.590612686137	17786.393732561868	8632.315406188496	17628.34916505586	29190.56156472793	20933.0143152802	14440.731129152799	11653.24964610766	46346.52520485398	15004.015141179312	17543.436730210957	45837.72588937761	34731.991329116994	24798.4742842367	22540.04635522736	37065.87751238137
26415.3363054742	14263.644232053446	22143.10172585836	21430.654626469604	25027.975389034724	43599.26925823717	30165.53817288405	33066.93477257216	35070.929971792095	27974.25127464101	11562.099410052857	10098.752942501193	40324.50441049461	24203.738902596422	31884.27724949948	17786.335342806866	8632.315406188496	17628.337388134463	29190.32834940682	20932.71081040298	14440.731129152799	11653.201667324074	46344.47351839258	15003.92673785071	17543.299752998566	45836.962901876475	34731.91277471236	24798.373736664573	22539.691993093173	37065.67135814294
26415.09395780486	14263.534649096226	22142.885706239384	21430.554218134777	25027.678070089678	43598.73880157935	30165.23922675789	33066.71966246115	35070.608927663256	27974.148022572335	11562.029546775768	10098.752942501193	40324.42864598947	24203.50436855781	31883.914273691935	17786.335342806866	8632.315406188496	17628.19685447549	29190.055557766715	20932.675472704144	14440.731129152799	11653.077034066093	46344.06089486794	15003.90055496217	17543.2099859747	45836.71214757833	34731.68260324341	24798.094584934912	22539.545566818353	37065.638207175754
26414.76114117292	14263.48791745371	22142.71236839171	21430.502728516665	25025.917389587168	43598.38353471705	30165.13670542937	33066.56062268977	35070.43879985344	27974.05850227963	11561.866899142307	10098.752942501193	40324.118163209525	24203.434296857577	31883.598897628286	17786.32273811129	8632.315406188496	17628.19685447549	29189.990237302507	20932.675472704144	14440.731129152799	11653.0105833652	46342.45300656829	15003.58244010636	17543.06379730215	45836.16122697376	34731.567922813454	24797.980420748536	22539.265830022545	37065.34331317843
26414.637940341563	14263.27271690036	22142.575961176124	21430.413215500754	25025.47882946954	43598.14790974373	30164.98354965053	33066.28043166704	35070.19357603174	27973.886970142994	11561.824927107637	10098.752942501193	40323.62745392422	24203.33320226935	31883.385926898678	17786.289833890576	8632.297126910944	17628.19685447549	29189.73705287393	20932.51040321977	14440.694991738617	11652.909707150957	46340.092689996556	15003.48879968911	17542.992018284313	45835.689327156375	34731.48009994232	24797.789349418672	22539.194979694734	37065.15653448124
26414.502761567484	14263.191555546267	22142.49871609463	21430.219236751767	25025.05637835846	43598.00388289551	30164.83135720921	33066.13135220667	35070.01025994064	27973.86401180891	11561.74828512494	10098.752942501193	40323.371087976266	24203.156336910517	31883.29249140079	17786.289833890576	8632.263222429377	17628.0852486416	29189.657388470983	20932.46720200195	14440.68363883034	11652.891390883435	46339.70004786527	15003.409027973428	17542.992018284313	45835.54504918657	34731.30470859834	24797.608158258987	22539.081049121258	37064.97879537812
26414.374263970298	14263.09059588981	22142.370939800814	21430.179024229034	25024.94458852337	43597.89112275519	30164.727242950812	33066.041573968374	35069.882717880806	27973.772708195444	11561.74828512494	10098.752942501193	40323.21100480027	24203.072664431496	31883.16990345635	17786.286657097386	8632.203168969525	17628.054212792205	29189.657388470983	20932.423778377906	14440.68363883034	11652.845683079851	46339.17072962907	15003.313943231804	17542.935974502394	45835.38146631952	34731.25618607783	24797.443755102322	22538.96989292634	37064.97879537812
26414.251188902756	14263.01959371521	22142.288363424745	21430.108916117006	25024.8083208373	43597.72570525818	30164.59776361235	33065.89976506225	35069.76043117528	27973.69155238487	11561.689909220377	10098.746294516965	40323.01235869393	24203.035404757535	31883.021714947827	17786.274031488683	8632.177179664926	17627.997114358062	29189.564313371986	20932.348423402116	14440.671183218572	11652.81154432954	46338.25684285935	15003.30050633493	17542.917451881676	45835.1944021596	34731.214521168804	24797.329561821996	22538.893402133996	37064.9532868073
26414.176758387097	14263.018324270877	22142.117992884807	21430.066744624168	25024.680775050856	43597.63285083476	30164.546560767736	33065.82022239057	35069.708492791884	27973.5975256507	11561.654186951404	10098.746294516965	40322.85723637275	24202.996792928232	31882.94433468859	17786.17119904946	8632.142329171438	17627.97692728948	29189.51713043879	20932.29050422672	14440.64810369728	11652.79850105434	46337.62195604396	15003.28607348125	17542.83642946347	45835.08049453866	34731.1495716761	24797.283944247458	22538.83463458698	37064.90514425348
26414.129118912308	14262.96335670122	22142.02178052446	21430.05926340191	25024.62517399493	43597.47162832704	30164.505713943458	33065.77348257295	35069.65075539524	27973.553772406212	11561.641993307343	10098.733920065486	40322.78020690059	24202.965220018243	31882.922772853788	17786.10204972053	8632.137946082474	17627.92945543964	29189.472459165816	20932.24502913713	14440.638467426954	11652.789166811783	46337.286507635945	15003.28607348125	17542.82234443402	45834.92963206651	34731.11393444432	24797.22701256804	22538.771802926683	37064.86105503881
26414.076382979565	14262.944606309751	22141.964038062	21430.05834802642	25024.56157479503	43597.383104719906	30164.46024268646	33065.71719773967	35069.59136302548	27973.509803070512	11561.61509981869	10098.710274734618	40322.69828372397	24202.965220018243	31882.854423717625	17786.053377827953	8632.115944662852	17627.8742206303	29189.438121124876	20932.20218270923	14440.623833724394	11652.772470661233	46336.865557582576	15003.280553591425	17542.791416146076	45834.85265810952	34731.06795371602	24797.17897491992	22538.739532313215	37064.78607624591
26414.02562825697	14262.923679919622	22141.940839022558	21430.038855942603	25024.509856279008	43597.33603202949	30164.43907903142	33065.69201922045	35069.53558839314	27973.48905334938	11561.597527492682	10098.70621486934	40322.61981574201	24202.949373295764	31882.81579066341	17786.04292976993	8632.114740740511	17627.848200351356	29189.41866573427	20932.166786884754	14440.61559355259	11652.752050758698	46336.603058957946	15003.257024492003	17542.765299827603	45834.81089904797	34731.04528365247	24797.15073406778	22538.712567288134	37064.75398155511
26413.99865677439	14262.912181140859	22141.929338221296	21430.020022327626	25024.493549727562	43597.30631211541	30164.428027127928	33065.65329447587	35069.492344276965	27973.462446303125	11561.58746236824	10098.700674523208	40322.58426686431	24202.930947838977	31882.774271459617	17786.04047738441	8632.103224436729	17627.833718407015	29189.40338635217	20932.15275503524	14440.608307190145	11652.74369831274	46336.47057467633	15003.243538183957	17542.727862935317	45834.786958354074	34731.03043659718	24797.115384335848	22538.69452810646	37064.74106918884
26413.989021862955	14262.900723291381	22141.91827889493	21430.020022327626	25024.47018955189	43597.29291213206	30164.412019001957	33065.631679770144	35069.469530968054	27973.449501552703	11561.575183468001	10098.692991616164	40322.5616348433	24202.919740606132	31882.75680348204	17786.032504792136	8632.099311489483	17627.827274395546	29189.394865658072	20932.13959451821	14440.594969683143	11652.736104540381	46336.376653719235	15003.239163927019	17542.717851577967	45834.77907681217	34731.02619747762	24797.097904815608	22538.68569537204	37064.71299732769
26413.983292615354	14262.895983738717	22141.909357217843	21430.01701643258	25024.463650385376	43597.28944558644	30164.40506233713	33065.619888628105	35069.46157970396	27973.439241068925	11561.573549889192	10098.691498784983	40322.551604013344	24202.906526602248	31882.744935753595	17786.03003312851	8632.096902581725	17627.822470160216	29189.391896502457	20932.135177681168	14440.592536700135	11652.734296172217	46336.34565606192	15003.233733787081	17542.715580602802	45834.77039731325	34731.019937713965	24797.087994072434	22538.68087021267	37064.69585100046
