# Supplementary material for: An improved FOX optimization algorithm using adaptive exploration and exploitation for global optimization
Source: PLoS One. 2025 Sep 18;20(9):e0331965. doi: 10.1371/journal.pone.0331965 (PMC12445531; doi:10.1371/journal.pone.0331965)
Supplement: S2 File — This compressed file contains all the results of the conducted experiments. Each main directory within the archive includes three subdirectories: Analysis, best_fit, and convergence. The best_fit and convergence folders contain the raw experimental data obtained from 30 independent runs. The Analysis folder includes tables and figures derived from these raw results. These files can be used to reproduce and further analyze the results presented in the manuscript. (ZIP) [file pone.0331965.s002.zip › cec2017/convergence/IFOX/C17F9.csv]

trial_1	trial_2	trial_3	trial_4	trial_5	trial_6	trial_7	trial_8	trial_9	trial_10	trial_11	trial_12	trial_13	trial_14	trial_15	trial_16	trial_17	trial_18	trial_19	trial_20	trial_21	trial_22	trial_23	trial_24	trial_25	trial_26	trial_27	trial_28	trial_29	trial_30
9920.455107680458	9863.836340131878	9972.019104474743	9825.374714183956	9813.30909159604	10211.157325951688	9244.47803045453	9912.371767515931	10158.40160857791	9604.147194311288	10648.182707025737	10669.884582316172	9846.399014523111	10110.508024894489	9922.50441751506	9982.711267627255	10116.688782630747	9394.318100417919	10177.151342500325	9589.426762895877	7937.309079516073	10102.30494473355	10003.910305390691	8693.013541891618	10166.323302145822	9005.040855449144	10153.475346915986	9848.172279881614	10319.253990208928	9446.428084623558
9586.822620243942	9123.820094068094	9066.921168159202	9304.177391102554	9285.277539950563	9803.647801730574	8880.394039195911	9427.1680184729	9595.834258712566	8927.765964537408	10227.658863949098	10105.618267673413	9410.83016943662	9341.819767060195	9385.794153808902	8934.369068000504	9792.480755057633	8842.976007253763	9795.940207764339	9298.47049885328	7684.338805342434	9462.106117658937	9774.654077258388	7680.227006828332	9851.07606405512	8671.327289731742	9110.063575948603	8695.304090582198	9998.508427487666	8601.720429803361
8889.146420879673	8342.351872853078	8094.58766512591	8967.758756872474	8776.492167809844	9589.393994677417	8587.437614728024	9196.516650616386	9595.834258712566	8490.01982683249	9991.80258699596	9520.93910855351	9007.632374303586	8504.714799974337	9207.322031164209	8276.229559467756	9464.557868922604	8325.044798716255	9458.604356309099	9007.557629662584	7272.587539691278	9116.889160529063	9262.061355817033	7591.931231483245	9259.235379052632	8352.852146642512	8267.758694747186	7942.370918874167	9624.717482991833	7988.474406911072
8610.004914569345	8023.40686434223	8094.58766512591	8573.6377754983	8554.890944503699	9195.659561440074	7747.801987641132	8968.480120361597	9542.06531020442	8110.276472485669	9698.412943082612	8916.165536411609	8766.31696763731	8257.547271725292	8460.842393290204	8014.558349168238	9315.948146755367	7770.576835190315	8941.571585413436	8663.960470623719	6795.706591684834	8728.104251370987	8542.869239303203	7279.910687290614	9130.08969751037	8129.659165291333	7945.265025795984	7442.3326019364995	9300.26613494209	7533.838063305975
8418.635005622287	7816.318586344127	8034.005592406271	8365.05873592805	8372.724292000144	8565.500446592047	6971.7306561425385	8146.270520742808	9514.845353568962	7836.61844155057	9056.93250267479	8776.778480511304	8594.590015365116	7759.204828078208	8134.144857193982	7826.202529009599	8968.876404249077	7105.650056560471	8625.42160830203	8579.538522885281	6618.513613952015	8283.250381837652	8409.362509913168	7235.239847902594	9063.204999368467	7821.454867665814	7747.070471478739	7101.792461255913	8858.480793051052	7301.568376966301
8384.737448511383	7667.904787150541	7704.11775760411	8134.497776250926	7614.857185119812	8159.301740511389	6766.637776328213	7612.3398698738465	9478.592422686237	7311.864395129432	8907.572196686	8776.778480511304	8539.984239254609	7595.332097717291	8115.3198726154405	7565.252509605244	8640.69778614187	7105.650056560471	8465.044357065055	8419.882101037269	6542.758447632689	8074.0882780148095	8009.687116509039	6797.08681523225	8648.557324361864	7642.011357273167	7470.490601566052	7051.08937340343	8400.373584062392	7025.724563640168
8289.986090107781	7319.522977755806	7358.856519884994	7941.565098756787	7358.487477857522	8129.4735263712755	6766.637776328213	7179.486893309231	9305.77673478756	7126.565397927102	8667.636524178386	8538.409855256989	8199.939888873581	7511.865236307318	8058.607821243967	7324.521856452353	7975.895452333707	6731.5277435086045	8105.208658361119	8342.01103871918	6278.5327098396765	8072.079864300595	7936.804227812585	6640.748999006091	8447.50054843284	7325.899703951001	7228.199073778616	7003.691929310774	8322.197663350616	6690.098440316541
7998.149053835307	7159.957838523194	7185.241025650688	7800.763857199268	7248.083301886851	7889.135800454309	6766.637776328213	7002.873215504852	8999.757686207682	7126.565397927102	8238.169374387437	8272.172693128923	8199.939888873581	7511.865236307318	7989.861971397651	6968.360993788667	7975.895452333707	6451.068803664063	7743.9718709484805	7654.390315831076	6067.595936865709	7397.09607244797	7936.804227812585	6625.667922576484	8279.303273912568	7066.2398466807535	7047.433612356933	6769.4275453065375	7922.965275889415	6576.699218887393
7803.773946021016	7035.837485685741	7000.880833098201	7800.763857199268	7042.171463374524	7614.006065559747	6690.541550474277	6907.958003892596	8801.462364099043	6721.106794429258	7727.905387794369	8194.497817379452	8028.773956452309	7427.113323838489	7932.738047148082	6968.360993788667	7947.967260938942	6417.89382188811	7580.740499832152	7590.820485720891	6067.595936865709	7397.09607244797	7898.9022296622015	6625.667922576484	8160.040811617188	6874.009330109707	7039.440729072685	6521.017801209928	7659.490301348262	6142.157671302386
7568.227097915535	6797.437838649593	7000.843902571551	7800.763857199268	6861.650225908155	7538.763646083302	6440.250397997845	6878.604176060201	8682.884359011416	6692.931421463376	7622.1177693718755	8194.497817379452	7958.047974781474	7085.7195236872885	7682.382590121652	6787.88227459263	7789.917089632299	6196.970842910709	7394.693246837752	7432.050848085445	6067.595936865709	7392.452840569468	7898.9022296622015	6073.722093213573	8160.040811617188	6722.992609965049	6371.092409907125	6468.669740704992	7659.490301348262	5532.074934613368
7478.869580226502	6797.437838649593	6919.494948746569	7800.763857199268	6628.990925983532	7538.763646083302	6440.250397997845	6855.763658656549	8662.562638853466	6596.453179169552	7622.1177693718755	8194.497817379452	7956.041451530593	7085.7195236872885	7637.732853972831	6774.892024134256	7695.266297846946	6052.569335529417	7394.693246837752	7432.050848085445	6067.595936865709	7237.221918073502	7898.9022296622015	5945.930657944436	8035.589702212687	6666.450990436429	6371.092409907125	6292.951056518553	7655.9972296308515	5399.110659268384
7475.306862936608	6738.014180680466	6807.751652273087	7464.612892434743	6628.990925983532	7538.763646083302	6011.941035473481	6855.763658656549	8662.562638853466	6483.909490166968	7622.1177693718755	8097.239270155734	7901.851721283594	7047.699588007838	7637.732853972831	6761.787256706122	7658.774853966075	5906.482995188762	7101.6818403314755	7290.409046731269	6067.595936865709	7237.221918073502	7898.9022296622015	5945.930657944436	8035.589702212687	6666.450990436429	6322.246457152582	6114.0050178194515	7564.691477376277	4961.040702215576
7080.677315644822	6738.014180680466	6807.751652273087	7283.759823135819	6447.860398354097	7538.763646083302	6011.941035473481	6633.619241882284	8662.562638853466	6483.909490166968	7622.1177693718755	7753.973139187567	7901.851721283594	7047.699588007838	7628.043613180971	6761.787256706122	7618.650097061057	5883.246486282409	7101.6818403314755	7280.377974563431	6067.595936865709	7237.221918073502	7898.9022296622015	5945.930657944436	7951.130247839318	6636.196891855925	6270.23144135781	5961.2595586548605	7398.023075944434	4547.843959499787
6930.2544866567105	6734.8717278860495	6804.113178297843	7283.759823135819	6447.860398354097	7538.763646083302	5951.429512290032	6633.619241882284	8662.562638853466	6483.062714288709	7622.1177693718755	7714.0238485006	7901.851721283594	6852.329817573313	7612.306120764894	6761.787256706122	7618.650097061057	5785.961901581006	7101.6818403314755	7280.377974563431	6067.595936865709	7107.0812845660175	7870.514146294167	5945.930657944436	7810.256091821311	6615.229204282957	6136.330426574357	5961.2595586548605	7345.017999195135	4547.843959499787
6930.2544866567105	6734.8717278860495	6804.113178297843	6694.076136685487	6282.255048923316	7538.763646083302	5815.414003534551	6339.63184174443	8169.743495533588	6483.062714288709	7622.1177693718755	7694.720333596799	7681.368797776514	6772.462795992629	7534.8272537597795	6747.253631304251	7383.422059602173	5731.119917849968	7101.6818403314755	7200.90637836511	6067.595936865709	6958.63752087177	7608.801074524861	5938.73418534622	7471.717260523385	6615.229204282957	6136.330426574357	5935.098277882984	7345.017999195135	4547.843959499787
6680.9831472591795	6734.8717278860495	6804.113178297843	6694.076136685487	6226.878975845942	7538.763646083302	5815.414003534551	6316.806567989605	7949.171216340037	6270.7398059873385	7622.1177693718755	7536.641132664571	7552.6947757651415	6550.303340331743	7469.31634931136	6747.253631304251	7381.699513126092	5731.119917849968	6976.749863356484	7200.90637836511	6067.595936865709	6918.267833627459	7608.801074524861	5933.699706618378	7383.687231778318	6545.2427045557315	6136.330426574357	5812.48894125077	7186.949998316738	4546.81240757579
6680.9831472591795	6734.8717278860495	6804.113178297843	6667.041124107893	6214.8171177599925	7538.763646083302	5815.414003534551	6316.806567989605	7608.762069735502	6142.51404313455	7622.1177693718755	7536.641132664571	7442.440730588154	6256.889325004542	7469.31634931136	6747.253631304251	7304.437449049407	5722.235347257512	6976.749863356484	7089.027794558994	6067.595936865709	6918.267833627459	7608.801074524861	5933.699706618378	7380.3777386665315	6545.2427045557315	6125.225049982801	5812.48894125077	7186.949998316738	4546.81240757579
6433.1738722069995	6633.610586665888	6793.7568794453155	6667.041124107893	6214.8171177599925	7538.763646083302	5545.456209237565	6316.806567989605	7608.762069735502	6038.110124197431	7622.1177693718755	7502.104545996243	7430.358476096812	6011.906112816305	7315.793211125092	6637.42587698743	7304.437449049407	5722.235347257512	6786.864006579074	7049.691084904294	5859.665549590808	6918.267833627459	7608.801074524861	5933.699706618378	7265.97887399253	6453.5548527950705	6125.225049982801	5812.48894125077	7186.949998316738	4546.81240757579
6421.297763840989	6633.610586665888	6626.975316103586	6667.041124107893	6201.254827942635	7538.763646083302	5545.456209237565	6229.752126766181	7608.762069735502	6038.110124197431	7622.1177693718755	7417.234806789797	7430.358476096812	6011.906112816305	7268.573587157639	6637.42587698743	7143.51823198016	5721.019217745117	6652.627223683661	7003.018165511167	5859.665549590808	6918.267833627459	7509.374111839671	5933.699706618378	7036.745393667438	6303.555589690177	6105.559104544075	5388.286885958057	7105.197330084928	4546.81240757579
6421.297763840989	6633.610586665888	6594.313349824254	6667.041124107893	6062.879725243506	7538.763646083302	5534.565702054004	6229.752126766181	7570.64718339682	5981.689004203363	7622.1177693718755	7292.0258413285	7408.664448018134	6011.906112816305	7254.138806484209	6637.42587698743	7081.771491873174	5680.542789680268	6652.627223683661	7003.018165511167	5819.902030391253	6918.267833627459	7509.374111839671	5933.699706618378	6908.418914563511	6295.032226008044	6105.559104544075	5209.481657315369	7105.197330084928	4546.81240757579
6241.218058981541	6633.610586665888	6512.657763405882	6667.041124107893	6062.879725243506	7538.763646083302	5534.565702054004	5971.385310886243	7531.715276297063	5955.651212127686	7622.1177693718755	7222.404137095299	7408.664448018134	5698.436781819889	7254.138806484209	6637.42587698743	7081.771491873174	5660.412209530491	6543.26985189166	7003.018165511167	5819.902030391253	6918.267833627459	7509.374111839671	5933.699706618378	6908.418914563511	6065.437592507396	6070.876222931109	5173.586341296334	7043.850168143085	4426.47636542187
6241.218058981541	6633.610586665888	6454.415718941082	6667.041124107893	6042.064905628855	7538.763646083302	5422.854529967542	5941.171141271809	7394.401081643697	5955.651212127686	7622.1177693718755	7034.868814534806	7398.445719937629	5698.436781819889	7254.138806484209	6637.42587698743	7081.771491873174	5660.412209530491	6543.26985189166	6816.476511190421	5819.902030391253	6881.10173027162	7509.374111839671	5933.699706618378	6908.418914563511	6065.437592507396	5920.598411779694	5132.345535736287	7043.133861905411	4270.443178816366
6125.030666327371	6633.610586665888	6454.415718941082	6667.041124107893	6042.064905628855	7538.763646083302	5422.854529967542	5941.171141271809	7394.401081643697	5955.651212127686	7471.227732272519	6939.938412911877	7398.445719937629	5698.436781819889	7254.138806484209	6637.017854149878	6959.841591495541	5498.257478770716	6520.404632658591	6816.476511190421	5819.902030391253	6881.10173027162	7509.374111839671	5770.107482122372	6908.418914563511	6028.369636487836	5920.516214186936	5009.700298490196	6848.866626579877	4221.483887526414
6125.030666327371	6633.610586665888	6454.415718941082	6647.735294731057	5926.050790081695	7538.763646083302	5422.854529967542	5941.171141271809	7394.401081643697	5955.651212127686	7471.227732272519	6782.133146449804	7398.445719937629	5698.436781819889	7254.138806484209	6532.145219798801	6758.0002205840665	5498.257478770716	6445.028200924609	6634.895906322044	5819.902030391253	6881.10173027162	7459.449549979936	5770.107482122372	6908.418914563511	6028.369636487836	5896.351054493468	4956.072362728457	6848.866626579877	4221.397187148834
6125.030666327371	6633.610586665888	6454.415718941082	6624.524330081434	5926.050790081695	7538.763646083302	5422.854529967542	5941.171141271809	7394.401081643697	5818.726509304082	7450.769866683559	6782.133146449804	7398.445719937629	5698.436781819889	7254.138806484209	6430.906765984711	6758.0002205840665	5473.443298224475	6256.807360399648	6634.895906322044	5819.902030391253	6881.10173027162	7226.2058011172485	5501.287555608088	6908.418914563511	6028.369636487836	5863.848670604495	4831.702159196517	6848.866626579877	4169.990506165719
6125.030666327371	6633.610586665888	6304.7541642528595	6587.410211544708	5926.050790081695	7538.763646083302	5349.994153011356	5941.171141271809	7394.401081643697	5818.726509304082	7450.769866683559	6782.133146449804	7330.2933803552	5698.019646757388	7254.138806484209	6279.458089879716	6758.0002205840665	5473.443298224475	6256.807360399648	6298.993725479068	5819.902030391253	6881.10173027162	7226.2058011172485	5453.852046691181	6908.418914563511	5890.061537739965	5863.848670604495	4631.766604604338	6848.866626579877	4169.990506165719
5906.431652616582	6633.610586665888	6304.7541642528595	6587.410211544708	5926.050790081695	7518.18721290168	5349.994153011356	5941.171141271809	7394.401081643697	5793.104454359352	7409.673150406029	6714.130846038508	7181.457546855011	5662.402477883936	7254.138806484209	6279.458089879716	6740.783147985339	5343.634983831173	6051.512879457862	6298.993725479068	5819.902030391253	6881.10173027162	7226.2058011172485	5220.331632156243	6908.418914563511	5890.061537739965	5723.598826753501	4631.766604604338	6848.866626579877	4169.990506165719
5609.444971892914	6529.765837334712	6226.8213518038565	6587.410211544708	5926.050790081695	7518.18721290168	5311.788012522813	5941.171141271809	7394.401081643697	5793.104454359352	7336.862096726291	6606.276896552206	7181.457546855011	5597.2287678021175	7254.138806484209	6279.458089879716	6584.3009856405515	5343.634983831173	6041.631566442777	6124.146944019618	5819.902030391253	6847.003273164448	7226.2058011172485	5215.158630209506	6908.418914563511	5769.441162036148	5723.598826753501	4631.766604604338	6844.71787081741	4169.990506165719
5416.811861177613	6529.765837334712	6201.546634345639	6587.410211544708	5926.050790081695	7518.18721290168	5311.788012522813	5941.171141271809	7394.401081643697	5793.104454359352	7332.109037155222	6606.276896552206	7181.457546855011	5597.2287678021175	7254.138806484209	6255.967353771152	6584.3009856405515	5343.634983831173	5983.984021496928	6124.146944019618	5819.902030391253	6847.003273164448	7226.2058011172485	5215.158630209506	6908.418914563511	5769.441162036148	5702.622093582671	4530.243954685162	6828.092173830294	4169.990506165719
5416.811861177613	6529.765837334712	6201.546634345639	6587.410211544708	5926.050790081695	7518.18721290168	5311.788012522813	5941.171141271809	7394.401081643697	5793.104454359352	7197.999023598372	6563.6164971003645	7128.811541755543	5597.2287678021175	7138.836050543337	6193.62637129492	6584.3009856405515	5343.634983831173	5978.35280516879	6124.146944019618	5819.902030391253	6467.93823511529	7226.2058011172485	5215.158630209506	6908.418914563511	5769.441162036148	5702.622093582671	4530.243954685162	6712.720820281116	4025.3774570818423
5416.811861177613	6529.765837334712	6002.355918895566	6587.410211544708	5926.050790081695	7518.18721290168	5311.788012522813	5941.171141271809	7394.401081643697	5793.104454359352	7088.678505016272	6542.348308016665	7113.087696506258	5459.830716102469	6960.650040623259	6193.62637129492	6584.3009856405515	5343.634983831173	5978.35280516879	6124.146944019618	5819.902030391253	6411.772266720883	7180.083992146345	5215.158630209506	6908.418914563511	5769.441162036148	5702.622093582671	4530.243954685162	6712.720820281116	3955.774924489002
5416.811861177613	6529.765837334712	6002.355918895566	6516.608536104568	5926.050790081695	7387.432396528544	5311.788012522813	5802.001001158939	7370.338195221679	5793.104454359352	7088.678505016272	6525.702544735897	7113.087696506258	5459.830716102469	6960.650040623259	6193.62637129492	6584.3009856405515	5343.634983831173	5978.35280516879	6124.146944019618	5819.902030391253	6411.772266720883	7140.273384234938	5215.158630209506	6908.418914563511	5714.058619916627	5541.4434783631405	4530.243954685162	6709.32993082187	3955.774924489002
5416.811861177613	6529.765837334712	5896.36638747949	6462.760251781354	5926.050790081695	7387.432396528544	5287.716355553069	5802.001001158939	7370.338195221679	5783.745675851244	7088.678505016272	6459.749766671959	7113.087696506258	5459.830716102469	6960.650040623259	6120.954488232593	6584.3009856405515	5113.0411195719535	5978.35280516879	6124.146944019618	5819.902030391253	6411.772266720883	7140.273384234938	5215.158630209506	6908.418914563511	5714.058619916627	5541.4434783631405	4530.243954685162	6614.962409160735	3955.774924489002
5416.811861177613	6529.765837334712	5896.36638747949	6462.760251781354	5752.1136081031245	7387.432396528544	5287.716355553069	5802.001001158939	7370.338195221679	5783.745675851244	7081.471084706181	6459.749766671959	7064.484951456369	5459.830716102469	6960.650040623259	6120.954488232593	6584.3009856405515	4942.0456055550385	5978.35280516879	6073.018189436343	5819.902030391253	6386.143832713753	7026.223128482342	5215.158630209506	6908.418914563511	5700.730501933424	5541.4434783631405	4530.243954685162	6614.962409160735	3955.774924489002
5416.811861177613	6529.765837334712	5896.36638747949	6346.030860461667	5752.1136081031245	7387.432396528544	5287.716355553069	5802.001001158939	7370.338195221679	5783.745675851244	7081.471084706181	6459.749766671959	7064.484951456369	5432.388486955912	6960.650040623259	6120.954488232593	6584.3009856405515	4942.0456055550385	5978.35280516879	6073.018189436343	5819.902030391253	6386.143832713753	6878.870474542841	5215.158630209506	6908.418914563511	5698.095104716841	5541.4434783631405	4463.353937479871	6614.962409160735	3955.774924489002
5416.811861177613	6529.765837334712	5896.36638747949	6166.127209898464	5752.1136081031245	7354.389648414186	5287.716355553069	5676.417896878531	7370.338195221679	5783.745675851244	7081.471084706181	6459.749766671959	7064.484951456369	5432.388486955912	6960.650040623259	6120.954488232593	6584.3009856405515	4942.0456055550385	5978.35280516879	6000.569860921946	5819.902030391253	6386.143832713753	6878.870474542841	5178.8911218703815	6908.418914563511	5656.700236099005	5541.4434783631405	4463.353937479871	6561.419346509746	3931.894950582626
5345.862412829938	6529.765837334712	5896.36638747949	6166.127209898464	5752.1136081031245	7273.817178702982	5287.716355553069	5562.541366753015	7370.338195221679	5752.148007544561	6980.3946314925815	6459.749766671959	7064.484951456369	5432.388486955912	6960.650040623259	6120.954488232593	6584.3009856405515	4942.0456055550385	5978.35280516879	5943.750128962231	5819.902030391253	6386.143832713753	6878.870474542841	5084.418032274189	6908.418914563511	5577.902620833676	5541.4434783631405	4463.353937479871	6543.013995981454	3931.894950582626
5345.862412829938	6529.765837334712	5727.42753114851	6166.127209898464	5752.1136081031245	7273.817178702982	5287.716355553069	5562.541366753015	7273.028814569947	5686.473384131833	6980.3946314925815	6459.749766671959	7023.000205667035	5432.388486955912	6960.650040623259	5944.599450324072	6584.3009856405515	4942.0456055550385	5978.35280516879	5943.750128962231	5690.852475891441	6386.143832713753	6878.870474542841	5084.418032274189	6908.418914563511	5577.902620833676	5515.415088084524	4422.9783341489	6475.8861446464725	3931.894950582626
5345.862412829938	6529.765837334712	5655.290987538755	6065.627014763359	5752.1136081031245	7166.435302747772	5287.716355553069	5562.541366753015	7273.028814569947	5626.737838643933	6859.687611742959	6459.749766671959	6869.3419445449645	5298.202246985037	6960.650040623259	5888.783070013375	6584.3009856405515	4942.0456055550385	5978.35280516879	5943.750128962231	5690.852475891441	6386.143832713753	6878.870474542841	5084.418032274189	6908.418914563511	5552.4540190662665	5515.415088084524	4315.02870205476	6388.869519430177	3931.3184051597473
5320.211825022102	6412.654467598872	5655.290987538755	5956.672060742731	5719.033160541179	7071.042533845291	5270.381500717636	5562.541366753015	7273.028814569947	5605.142736529976	6859.687611742959	6436.873972804362	6840.037202616569	5198.47506854042	6960.650040623259	5888.783070013375	6529.754269616002	4942.0456055550385	5978.35280516879	5865.953481491853	5690.852475891441	6386.143832713753	6854.573523084545	5084.418032274189	6908.418914563511	5552.4540190662665	5515.415088084524	4315.02870205476	6367.417184975227	3931.3184051597473
5320.211825022102	6412.654467598872	5655.290987538755	5852.404113357619	5719.033160541179	7071.042533845291	5270.381500717636	5514.7149748192405	7273.028814569947	5605.142736529976	6859.687611742959	6436.873972804362	6840.037202616569	5198.47506854042	6958.549234150831	5888.783070013375	6529.754269616002	4942.0456055550385	5978.35280516879	5865.953481491853	5690.852475891441	6286.339052192237	6854.573523084545	5084.418032274189	6832.762837006738	5552.4540190662665	5515.415088084524	4315.02870205476	6248.987063403518	3826.580502469431
5320.211825022102	6412.654467598872	5655.290987538755	5852.404113357619	5719.033160541179	7071.042533845291	5187.280319416359	5468.415047556344	7240.644893645564	5605.142736529976	6859.687611742959	6436.873972804362	6838.792596712444	5198.47506854042	6958.549234150831	5819.458270863084	6443.543157663042	4942.0456055550385	5978.35280516879	5865.953481491853	5690.852475891441	6286.339052192237	6854.573523084545	5084.418032274189	6832.762837006738	5552.4540190662665	5395.74468431144	4226.199147042564	6248.987063403518	3826.580502469431
5320.211825022102	6412.654467598872	5572.06939337442	5646.287228002926	5658.765443226263	7023.751563964882	5115.592876419358	5468.415047556344	7240.644893645564	5605.142736529976	6859.687611742959	6436.873972804362	6838.792596712444	5198.47506854042	6947.441269192179	5819.458270863084	6443.543157663042	4942.0456055550385	5978.35280516879	5865.953481491853	5690.852475891441	6283.554941013241	6854.573523084545	4978.240208337038	6832.762837006738	5552.4540190662665	5395.74468431144	4161.973189899167	6248.987063403518	3802.737891364386
5320.211825022102	6363.734399669872	5517.251494175364	5638.585033886586	5617.172709089642	6878.640007312405	4813.708227134222	5468.415047556344	7240.644893645564	5584.675130113992	6859.687611742959	6346.192414266873	6838.792596712444	5198.47506854042	6928.505704690982	5819.458270863084	6443.543157663042	4942.0456055550385	5923.195853809805	5865.953481491853	5443.904517697878	6240.8868395828995	6854.573523084545	4949.048922681122	6832.762837006738	5542.510260154519	5395.74468431144	4128.241252458967	6248.987063403518	3802.737891364386
5230.747052822422	6363.734399669872	5485.933094344403	5638.585033886586	5617.172709089642	6786.792474755154	4813.708227134222	5468.415047556344	7240.644893645564	5537.126167421506	6859.687611742959	6269.963502495145	6838.792596712444	5169.382412464056	6928.505704690982	5819.458270863084	6327.825279474427	4942.0456055550385	5880.806130717225	5865.953481491853	5429.778504924487	6240.8868395828995	6758.129074217933	4939.368613856232	6832.762837006738	5516.213704585754	5395.74468431144	4128.241252458967	6248.987063403518	3802.737891364386
5166.727702472304	6186.5917237869735	5485.933094344403	5638.585033886586	5617.172709089642	6743.521733972705	4813.708227134222	5468.415047556344	7240.644893645564	5537.126167421506	6859.687611742959	6269.963502495145	6804.198969793972	5063.490415888218	6928.505704690982	5819.458270863084	6327.825279474427	4942.0456055550385	5811.354407587254	5865.953481491853	5368.647149044956	6045.975860186918	6636.1215191425035	4915.012228483132	6832.762837006738	5516.213704585754	5395.74468431144	4086.216376798173	6248.987063403518	3802.737891364386
5166.727702472304	6186.5917237869735	5485.933094344403	5621.860512579588	5617.172709089642	6743.521733972705	4813.708227134222	5468.415047556344	7109.787666449416	5537.126167421506	6831.494922608214	6190.832742107723	6804.198969793972	4981.692349025898	6928.505704690982	5819.458270863084	6327.825279474427	4942.0456055550385	5725.262948409472	5853.951421855273	5356.961232213713	5998.660853766638	6636.1215191425035	4909.906483995315	6832.762837006738	5461.994311848394	5395.74468431144	4086.216376798173	6248.987063403518	3792.441656624944
5166.727702472304	6158.385050775329	5485.933094344403	5621.860512579588	5617.172709089642	6743.521733972705	4779.4074137097505	5468.415047556344	7109.787666449416	5537.126167421506	6815.336637667818	6190.832742107723	6804.198969793972	4981.692349025898	6928.505704690982	5811.633486138024	6327.825279474427	4942.0456055550385	5636.479358986151	5853.951421855273	5126.567154181981	5887.606573308002	6636.1215191425035	4875.819086260341	6832.762837006738	5461.994311848394	5395.74468431144	4086.216376798173	6248.987063403518	3781.6073795452157
5166.727702472304	6158.385050775329	5485.933094344403	5621.860512579588	5598.7612909521395	6720.922298057686	4779.4074137097505	5399.839517366766	6903.428875439688	5537.126167421506	6815.336637667818	6190.832742107723	6804.198969793972	4981.692349025898	6928.505704690982	5811.633486138024	6327.825279474427	4919.4564630548975	5636.479358986151	5853.951421855273	5126.567154181981	5774.162476922453	6636.1215191425035	4875.819086260341	6832.762837006738	5450.810157617996	5395.74468431144	4040.19001378535	6248.987063403518	3781.6073795452157
5166.727702472304	6153.977415845439	5485.933094344403	5621.860512579588	5595.997633901658	6586.072511501959	4779.4074137097505	5399.839517366766	6882.917585809128	5537.126167421506	6815.336637667818	6190.832742107723	6736.070297506453	4981.692349025898	6849.234364444975	5800.548343457502	6327.825279474427	4919.217915713167	5636.479358986151	5803.958571888292	5126.567154181981	5680.873511336172	6636.1215191425035	4875.819086260341	6832.762837006738	5420.773726791588	5395.74468431144	4040.19001378535	6248.987063403518	3781.6073795452157
5166.727702472304	6153.977415845439	5485.933094344403	5546.3577023586095	5543.889526638647	6478.848879559132	4709.068062639772	5399.839517366766	6752.03147776687	5537.126167421506	6815.336637667818	6190.832742107723	6722.225764188446	4981.692349025898	6849.234364444975	5800.548343457502	6327.825279474427	4919.217915713167	5636.479358986151	5803.958571888292	5126.567154181981	5680.873511336172	6636.1215191425035	4875.819086260341	6832.762837006738	5420.773726791588	5395.74468431144	3998.9418069932453	6248.987063403518	3781.6073795452157
5166.727702472304	6153.977415845439	5485.933094344403	5487.375182059613	5543.889526638647	6478.848879559132	4709.068062639772	5399.839517366766	6752.03147776687	5523.693955725219	6815.336637667818	6190.832742107723	6722.225764188446	4935.972349248654	6849.234364444975	5800.548343457502	6327.825279474427	4919.217915713167	5604.550601433151	5702.791577331371	5126.567154181981	5580.842134386772	6636.1215191425035	4861.31691806329	6803.840640180381	5420.773726791588	5316.401996719883	3998.9418069932453	6248.987063403518	3726.3719671663384
5104.593213806484	6153.977415845439	5485.933094344403	5367.989307542459	5543.889526638647	6478.848879559132	4709.068062639772	5399.839517366766	6752.03147776687	5523.693955725219	6815.336637667818	6126.25624597482	6722.225764188446	4935.972349248654	6849.234364444975	5800.548343457502	6327.825279474427	4789.87063835568	5588.602329275415	5681.628254924953	5126.567154181981	5580.842134386772	6636.1215191425035	4861.31691806329	6770.355160791698	5420.773726791588	5316.401996719883	3998.9418069932453	6248.987063403518	3648.993378329733
5104.593213806484	6153.977415845439	5485.933094344403	5367.989307542459	5543.889526638647	6478.848879559132	4681.128988155617	5399.839517366766	6752.03147776687	5448.274840362487	6815.336637667818	6054.955770821222	6722.225764188446	4935.972349248654	6849.234364444975	5800.548343457502	6327.825279474427	4789.87063835568	5588.182830206344	5644.122796324529	5121.149935813117	5578.28486062012	6563.349838851455	4861.31691806329	6765.7378464664935	5396.754364679529	5269.183726891579	3998.9418069932453	6234.028235112288	3648.993378329733
5104.593213806484	6153.977415845439	5485.933094344403	5367.989307542459	5519.047623903359	6435.353908103681	4681.128988155617	5399.839517366766	6693.070925886736	5448.274840362487	6815.336637667818	5980.880389782939	6722.225764188446	4935.972349248654	6848.43018075203	5800.548343457502	6327.825279474427	4789.87063835568	5588.182830206344	5608.0360531098195	5048.108900893783	5521.248437393398	6563.349838851455	4861.31691806329	6665.391609123312	5396.754364679529	5269.183726891579	3998.9418069932453	6225.037516840331	3648.993378329733
5104.593213806484	6153.977415845439	5485.933094344403	5313.751761991862	5519.047623903359	6435.353908103681	4646.7113123221825	5399.839517366766	6638.405522797524	5448.274840362487	6807.401157981771	5980.880389782939	6722.225764188446	4935.972349248654	6848.43018075203	5800.548343457502	6327.825279474427	4789.87063835568	5588.182830206344	5608.0360531098195	5048.108900893783	5521.248437393398	6563.349838851455	4858.754476794531	6665.391609123312	5396.754364679529	5259.1481920136175	3998.9418069932453	6225.037516840331	3648.993378329733
5104.593213806484	6153.977415845439	5485.933094344403	5313.751761991862	5519.047623903359	6435.353908103681	4646.7113123221825	5399.839517366766	6638.405522797524	5415.490390294876	6799.922115124654	5954.240132830197	6722.225764188446	4935.972349248654	6831.124802369804	5800.548343457502	6327.825279474427	4789.87063835568	5588.182830206344	5608.0360531098195	5048.108900893783	5521.248437393398	6563.349838851455	4798.339073449008	6665.391609123312	5396.754364679529	5259.1481920136175	3998.9418069932453	6157.955020036836	3590.2060615579376
5104.593213806484	6153.977415845439	5485.933094344403	5208.839802435943	5519.047623903359	6435.353908103681	4539.513693711839	5281.331149547131	6638.405522797524	5415.490390294876	6731.591353465862	5954.240132830197	6631.856515436595	4935.972349248654	6808.611066809817	5800.548343457502	6327.825279474427	4704.033642340983	5588.182830206344	5608.0360531098195	5048.108900893783	5453.306148517344	6488.914256178364	4688.788302471721	6665.391609123312	5396.754364679529	5259.1481920136175	3944.4962380233064	6155.183184943637	3578.6188406013316
5104.593213806484	6153.977415845439	5485.933094344403	5208.839802435943	5519.047623903359	6435.353908103681	4539.513693711839	5247.057392413752	6638.405522797524	5415.490390294876	6684.771405334527	5954.240132830197	6631.856515436595	4935.972349248654	6808.611066809817	5800.548343457502	6327.825279474427	4704.033642340983	5472.729991573602	5608.0360531098195	5048.108900893783	5382.005178029407	6488.914256178364	4643.130264745214	6665.391609123312	5396.754364679529	5230.8693955301915	3907.624082063561	6155.183184943637	3578.6188406013316
5104.593213806484	6153.977415845439	5485.933094344403	5208.839802435943	5519.047623903359	6435.353908103681	4539.513693711839	5247.057392413752	6638.405522797524	5371.931163622682	6684.771405334527	5942.275628946842	6631.856515436595	4935.972349248654	6790.396718075177	5800.548343457502	6327.825279474427	4704.033642340983	5472.729991573602	5524.0891083051665	5048.108900893783	5260.553202286246	6488.914256178364	4643.130264745214	6665.391609123312	5396.754364679529	5230.8693955301915	3872.4084766454653	6155.183184943637	3578.6188406013316
5104.593213806484	6153.977415845439	5485.933094344403	5208.839802435943	5519.047623903359	6435.353908103681	4539.513693711839	5207.563016184264	6604.7872496331665	5371.931163622682	6684.771405334527	5942.275628946842	6631.856515436595	4935.972349248654	6660.131881453178	5799.435801459849	6327.825279474427	4704.033642340983	5472.729991573602	5524.0891083051665	5048.108900893783	5239.721729498795	6488.914256178364	4643.130264745214	6665.391609123312	5396.754364679529	5230.8693955301915	3872.4084766454653	6155.183184943637	3578.6188406013316
5104.593213806484	6153.977415845439	5485.933094344403	5208.839802435943	5519.047623903359	6435.353908103681	4539.513693711839	5135.611519311076	6604.7872496331665	5371.931163622682	6684.771405334527	5942.275628946842	6631.856515436595	4935.972349248654	6660.131881453178	5799.435801459849	6327.825279474427	4668.837826617739	5472.729991573602	5524.0891083051665	5048.108900893783	5219.363117804622	6488.914256178364	4643.130264745214	6665.391609123312	5373.228994309709	5230.8693955301915	3872.4084766454653	6155.183184943637	3578.6188406013316
5104.593213806484	6153.977415845439	5485.933094344403	5208.839802435943	5519.047623903359	6435.353908103681	4539.513693711839	5135.611519311076	6551.398769370811	5371.931163622682	6684.771405334527	5942.275628946842	6631.856515436595	4935.972349248654	6660.131881453178	5799.435801459849	6327.825279474427	4668.837826617739	5472.729991573602	5436.17404194252	5034.373811026184	5219.363117804622	6471.626806393805	4619.1274411655195	6665.391609123312	5373.228994309709	5230.8693955301915	3872.4084766454653	6155.183184943637	3578.6188406013316
5104.593213806484	6054.183032938027	5485.933094344403	5208.839802435943	5519.047623903359	6406.418094208752	4539.513693711839	5061.042807032352	6551.398769370811	5371.931163622682	6684.771405334527	5942.275628946842	6631.856515436595	4935.972349248654	6660.131881453178	5799.435801459849	6327.825279474427	4668.837826617739	5416.113355708942	5436.17404194252	5034.373811026184	5219.363117804622	6471.626806393805	4619.1274411655195	6665.391609123312	5353.403807229264	5230.8693955301915	3872.4084766454653	6155.183184943637	3559.7605294826917
5104.593213806484	6054.183032938027	5485.933094344403	5208.839802435943	5483.862662896565	6245.107523093966	4539.513693711839	4824.346151585869	6551.398769370811	5333.974335182164	6684.771405334527	5942.275628946842	6631.856515436595	4935.972349248654	6660.131881453178	5799.435801459849	6327.825279474427	4668.837826617739	5416.113355708942	5436.17404194252	5034.373811026184	5219.363117804622	6471.626806393805	4619.1274411655195	6665.391609123312	5353.403807229264	5160.62750456749	3867.820352006647	6155.183184943637	3544.893341436833
5104.593213806484	6054.183032938027	5479.05191689561	5200.847291959017	5483.862662896565	6245.107523093966	4539.513693711839	4824.346151585869	6551.398769370811	5333.974335182164	6684.771405334527	5915.729921018081	6562.901346213605	4917.5781053562405	6660.131881453178	5799.435801459849	6327.825279474427	4668.837826617739	5416.113355708942	5436.17404194252	5034.373811026184	5219.363117804622	6459.766592165813	4619.1274411655195	6665.391609123312	5297.7947265952125	5160.62750456749	3720.0571537761716	6155.183184943637	3544.893341436833
5104.593213806484	6054.183032938027	5479.05191689561	5200.847291959017	5483.862662896565	6245.107523093966	4539.513693711839	4824.346151585869	6551.398769370811	5166.42167142055	6684.771405334527	5915.729921018081	6557.889810114286	4917.5781053562405	6660.131881453178	5799.435801459849	6327.825279474427	4668.837826617739	5416.113355708942	5436.17404194252	4955.712115698132	5185.0869483031	6459.766592165813	4619.1274411655195	6665.391609123312	5297.7947265952125	5160.62750456749	3720.0571537761716	6110.3640166824825	3544.893341436833
5104.593213806484	5937.508351932898	5479.05191689561	5200.847291959017	5456.359324962941	6245.107523093966	4513.9607414192615	4824.346151585869	6551.398769370811	5166.42167142055	6672.334642972898	5877.447449141225	6542.4265595647375	4852.749603009932	6660.131881453178	5799.435801459849	6254.703423468056	4668.837826617739	5416.113355708942	5436.17404194252	4955.712115698132	5185.0869483031	6459.766592165813	4619.1274411655195	6665.391609123312	5297.7947265952125	5160.62750456749	3720.0571537761716	6110.3640166824825	3544.893341436833
5104.593213806484	5937.508351932898	5443.294201734048	5200.847291959017	5456.359324962941	6245.107523093966	4513.9607414192615	4824.346151585869	6517.172697883503	5166.42167142055	6672.334642972898	5877.447449141225	6542.4265595647375	4852.749603009932	6660.131881453178	5799.435801459849	6254.703423468056	4668.837826617739	5416.113355708942	5436.17404194252	4955.712115698132	5185.0869483031	6421.328056178748	4619.1274411655195	6665.391609123312	5297.7947265952125	5160.62750456749	3720.0571537761716	6110.3640166824825	3544.893341436833
5104.593213806484	5937.508351932898	5443.294201734048	5200.847291959017	5456.359324962941	6127.774912166128	4513.9607414192615	4824.346151585869	6517.172697883503	5153.240820058569	6672.334642972898	5877.447449141225	6500.273641744127	4852.749603009932	6660.131881453178	5799.435801459849	6254.703423468056	4668.837826617739	5416.113355708942	5436.17404194252	4955.712115698132	5185.0869483031	6357.689305703886	4619.1274411655195	6665.391609123312	5297.7947265952125	5154.3945329866365	3685.767765129538	6110.3640166824825	3544.893341436833
5104.593213806484	5937.508351932898	5443.294201734048	5186.971183218697	5456.359324962941	6127.774912166128	4513.9607414192615	4787.421769759594	6517.172697883503	5130.041515378949	6532.147417866894	5877.447449141225	6500.273641744127	4852.749603009932	6632.405555649568	5799.435801459849	6220.747503481462	4668.837826617739	5416.113355708942	5436.17404194252	4938.308337568595	5185.0869483031	6357.689305703886	4589.532355577683	6665.391609123312	5297.7947265952125	5154.3945329866365	3683.6481267685995	6110.3640166824825	3544.893341436833
5104.593213806484	5885.8146973215335	5443.294201734048	5186.971183218697	5456.359324962941	6127.774912166128	4513.9607414192615	4787.421769759594	6517.172697883503	5130.041515378949	6532.147417866894	5877.447449141225	6500.273641744127	4844.9600482340775	6632.405555649568	5799.435801459849	6220.747503481462	4668.837826617739	5416.113355708942	5436.17404194252	4938.308337568595	5185.0869483031	6357.689305703886	4589.532355577683	6665.391609123312	5297.7947265952125	5154.3945329866365	3683.6481267685995	6110.3640166824825	3544.893341436833
5104.593213806484	5885.8146973215335	5443.294201734048	5167.302210975198	5456.359324962941	6127.774912166128	4513.9607414192615	4787.421769759594	6517.172697883503	5130.041515378949	6532.147417866894	5877.447449141225	6488.788703558889	4844.9600482340775	6632.405555649568	5782.429575567106	6220.747503481462	4668.837826617739	5416.113355708942	5391.435522453804	4938.308337568595	5185.0869483031	6357.689305703886	4589.532355577683	6665.391609123312	5297.7947265952125	5154.3945329866365	3683.6481267685995	6084.003106749206	3536.265223770135
5104.593213806484	5885.8146973215335	5443.294201734048	5128.832284870947	5456.359324962941	6127.774912166128	4513.9607414192615	4787.421769759594	6517.172697883503	5130.041515378949	6532.147417866894	5877.447449141225	6488.788703558889	4844.9600482340775	6602.689454459	5782.429575567106	6137.920545386455	4668.837826617739	5416.113355708942	5300.787317614363	4932.10918182386	5185.0869483031	6357.689305703886	4589.532355577683	6665.391609123312	5297.7947265952125	5154.3945329866365	3683.6481267685995	6084.003106749206	3536.265223770135
5104.593213806484	5885.8146973215335	5443.294201734048	5123.652977677466	5456.359324962941	6067.080367489833	4513.9607414192615	4765.34763793305	6517.172697883503	5130.041515378949	6532.147417866894	5877.447449141225	6488.788703558889	4844.9600482340775	6602.689454459	5746.292944085612	6119.9698009422555	4668.837826617739	5416.113355708942	5282.943042709767	4842.034797916716	5171.831852475831	6357.689305703886	4589.532355577683	6665.391609123312	5297.7947265952125	5154.3945329866365	3680.4830602343063	6084.003106749206	3528.8871217107608
5104.593213806484	5871.4247690159045	5375.545967728474	5074.771049365179	5456.359324962941	6060.117802137886	4513.9607414192615	4765.34763793305	6517.172697883503	5130.041515378949	6532.147417866894	5849.943584064852	6488.788703558889	4844.9600482340775	6602.689454459	5746.292944085612	6065.591686556182	4668.837826617739	5416.113355708942	5282.943042709767	4842.034797916716	5171.831852475831	6357.689305703886	4589.532355577683	6665.391609123312	5297.7947265952125	5154.3945329866365	3680.4830602343063	6084.003106749206	3525.5069168409464
5088.1328489606985	5871.4247690159045	5375.545967728474	5074.771049365179	5456.359324962941	6060.117802137886	4513.9607414192615	4765.34763793305	6396.901755241964	5130.041515378949	6532.147417866894	5849.943584064852	6488.788703558889	4844.9600482340775	6602.689454459	5746.292944085612	6065.591686556182	4546.238536281446	5416.113355708942	5282.943042709767	4790.589443248156	5171.831852475831	6357.689305703886	4589.532355577683	6665.391609123312	5297.7947265952125	5118.242759511417	3667.454142779152	6084.003106749206	3466.401837454714
5088.1328489606985	5844.315610093971	5375.545967728474	5074.771049365179	5436.451040596205	6044.647546665262	4513.9607414192615	4765.34763793305	6396.901755241964	5130.041515378949	6498.5596619749895	5849.943584064852	6488.788703558889	4844.9600482340775	6602.689454459	5746.292944085612	6065.591686556182	4546.238536281446	5416.113355708942	5282.943042709767	4790.589443248156	5171.831852475831	6357.689305703886	4589.532355577683	6626.051317015772	5297.7947265952125	5118.242759511417	3656.349069539323	6082.249136097456	3466.401837454714
5088.1328489606985	5825.447440632247	5350.222388543536	5074.771049365179	5363.171342263335	6044.647546665262	4513.9607414192615	4765.34763793305	6347.5897553180175	5130.041515378949	6419.692850691324	5849.943584064852	6488.788703558889	4844.9600482340775	6602.689454459	5746.292944085612	6065.591686556182	4546.238536281446	5416.113355708942	5282.943042709767	4790.589443248156	5171.831852475831	6357.689305703886	4589.532355577683	6626.051317015772	5276.455809473802	5118.242759511417	3600.8109850983947	6082.249136097456	3466.401837454714
5088.1328489606985	5819.876008427923	5350.222388543536	5074.771049365179	5363.171342263335	6044.647546665262	4513.9607414192615	4765.34763793305	6294.6593273525705	5104.160861317609	6329.148919667404	5849.943584064852	6488.788703558889	4844.9600482340775	6602.689454459	5746.292944085612	6065.591686556182	4536.761542321801	5407.05313949928	5282.943042709767	4790.589443248156	5171.831852475831	6339.955665149027	4589.532355577683	6626.051317015772	5276.455809473802	5118.242759511417	3600.8109850983947	6082.249136097456	3466.401837454714
5088.1328489606985	5819.876008427923	5350.222388543536	5074.771049365179	5363.171342263335	6044.647546665262	4513.9607414192615	4765.34763793305	6250.437081895625	5104.160861317609	6311.698581261836	5826.544330488003	6488.788703558889	4844.9600482340775	6602.689454459	5583.943784304076	6065.591686556182	4536.761542321801	5407.05313949928	5282.943042709767	4766.6464773797525	5171.831852475831	6339.955665149027	4589.532355577683	6626.051317015772	5188.9301086594205	5118.242759511417	3600.8109850983947	6063.404780473974	3466.401837454714
5065.630038395362	5791.001691651572	5350.222388543536	5074.771049365179	5363.171342263335	5948.602560734778	4496.889453913791	4765.34763793305	6250.437081895625	5104.160861317609	6215.462771200307	5826.544330488003	6488.788703558889	4844.9600482340775	6602.689454459	5583.943784304076	6001.78587768433	4536.761542321801	5407.05313949928	5232.714955043706	4766.6464773797525	5171.831852475831	6339.955665149027	4589.532355577683	6626.051317015772	5188.9301086594205	5110.062379286472	3600.8109850983947	6063.404780473974	3466.401837454714
5065.630038395362	5791.001691651572	5350.222388543536	5074.771049365179	5363.171342263335	5935.484813847384	4496.889453913791	4765.34763793305	6250.437081895625	5104.160861317609	6183.422186701802	5826.544330488003	6488.788703558889	4844.9600482340775	6602.689454459	5583.943784304076	6001.78587768433	4536.761542321801	5407.05313949928	5178.553965707406	4766.6464773797525	5171.831852475831	6339.955665149027	4589.532355577683	6626.051317015772	5188.9301086594205	5110.062379286472	3600.8109850983947	6063.404780473974	3466.401837454714
5065.630038395362	5791.001691651572	5281.989765085658	5041.352168847321	5363.171342263335	5909.390614406274	4496.889453913791	4765.34763793305	6210.22193456645	5104.160861317609	6161.936228198998	5826.544330488003	6422.955686868336	4844.9600482340775	6602.689454459	5583.943784304076	6001.78587768433	4536.761542321801	5407.05313949928	5160.170990531578	4766.6464773797525	5171.831852475831	6339.955665149027	4589.532355577683	6626.051317015772	5188.9301086594205	5074.937820084197	3600.8109850983947	6063.404780473974	3466.401837454714
5065.630038395362	5791.001691651572	5281.989765085658	5041.352168847321	5363.171342263335	5783.812746919681	4496.889453913791	4765.34763793305	6210.22193456645	5061.47091759724	6161.936228198998	5826.544330488003	6422.955686868336	4835.495515617726	6602.689454459	5583.943784304076	6001.78587768433	4536.761542321801	5407.05313949928	5160.170990531578	4766.6464773797525	5031.593887369723	6339.955665149027	4589.532355577683	6626.051317015772	5188.9301086594205	5074.937820084197	3600.8109850983947	6063.404780473974	3466.401837454714
5009.080949605255	5791.001691651572	5281.185437925888	5041.352168847321	5363.171342263335	5783.812746919681	4496.889453913791	4765.34763793305	6170.4215156491155	5061.47091759724	6161.936228198998	5826.544330488003	6422.955686868336	4835.495515617726	6602.689454459	5557.462075066021	6001.78587768433	4536.761542321801	5382.349730580327	5160.170990531578	4743.842458420959	5008.724168602141	6339.955665149027	4589.532355577683	6626.051317015772	5188.9301086594205	5074.937820084197	3600.8109850983947	5991.688282885405	3466.401837454714
5009.080949605255	5791.001691651572	5281.185437925888	5041.352168847321	5363.171342263335	5783.812746919681	4495.0176978419895	4765.34763793305	6170.4215156491155	5061.47091759724	6161.936228198998	5823.368212306448	6422.955686868336	4786.447764608232	6602.689454459	5557.462075066021	6001.78587768433	4536.761542321801	5382.349730580327	5160.170990531578	4673.763488923856	4950.755803747006	6339.955665149027	4589.532355577683	6626.051317015772	5188.9301086594205	5062.759631169576	3600.8109850983947	5991.688282885405	3466.401837454714
5009.080949605255	5791.001691651572	5257.261492899703	5041.352168847321	5363.171342263335	5783.812746919681	4495.0176978419895	4765.34763793305	6167.495879130484	5061.47091759724	6161.936228198998	5823.368212306448	6422.955686868336	4758.245604977374	6602.689454459	5557.462075066021	6001.78587768433	4536.761542321801	5382.349730580327	5155.388311665327	4673.763488923856	4950.755803747006	6339.955665149027	4589.532355577683	6626.051317015772	5188.9301086594205	5062.759631169576	3600.8109850983947	5905.174489850971	3466.401837454714
5009.080949605255	5791.001691651572	5202.647536416405	5028.460873451018	5324.905748813045	5783.812746919681	4495.0176978419895	4765.34763793305	6086.560895254394	5011.830083164026	6137.02980721127	5823.368212306448	6422.955686868336	4758.245604977374	6602.689454459	5557.462075066021	6001.78587768433	4536.761542321801	5382.349730580327	5150.92135982103	4673.763488923856	4907.466683664783	6339.955665149027	4560.232872850869	6626.051317015772	5188.9301086594205	5062.759631169576	3600.8109850983947	5891.487883964788	3466.401837454714
5009.080949605255	5791.001691651572	5202.647536416405	5025.922907337674	5324.905748813045	5783.812746919681	4489.922910367313	4765.34763793305	6086.560895254394	5011.830083164026	6137.02980721127	5823.368212306448	6422.955686868336	4736.847957129758	6602.689454459	5557.462075066021	6001.78587768433	4483.620041144057	5379.163629729328	5150.92135982103	4673.763488923856	4907.466683664783	6339.955665149027	4560.232872850869	6626.051317015772	5186.900003150311	5057.2902394501325	3600.8109850983947	5891.487883964788	3466.401837454714
5009.080949605255	5791.001691651572	5155.43432093579	5025.922907337674	5324.905748813045	5783.812746919681	4489.922910367313	4765.34763793305	6086.560895254394	5011.830083164026	6104.668547751012	5823.368212306448	6422.955686868336	4736.847957129758	6602.689454459	5557.462075066021	6001.78587768433	4483.620041144057	5379.163629729328	5150.92135982103	4673.763488923856	4907.466683664783	6339.955665149027	4560.232872850869	6626.051317015772	5180.308104745787	5025.26214742129	3600.8109850983947	5865.460424770461	3451.6330769683573
5009.080949605255	5791.001691651572	5155.43432093579	5025.922907337674	5324.905748813045	5783.812746919681	4489.922910367313	4741.6349713683485	6086.560895254394	5011.830083164026	6104.668547751012	5823.368212306448	6422.955686868336	4736.847957129758	6602.689454459	5557.462075066021	6001.78587768433	4477.584624394809	5379.163629729328	5150.92135982103	4651.968531711933	4907.466683664783	6339.955665149027	4560.232872850869	6626.051317015772	5178.071333676247	5025.26214742129	3598.0829676580906	5865.460424770461	3451.6330769683573
5009.080949605255	5791.001691651572	5155.43432093579	5025.922907337674	5290.7639849001025	5783.812746919681	4464.072497081415	4739.269170634809	6086.560895254394	5011.830083164026	6104.668547751012	5823.368212306448	6407.135113734724	4674.976741840215	6602.689454459	5557.462075066021	6001.78587768433	4477.584624394809	5379.163629729328	5150.92135982103	4651.968531711933	4907.466683664783	6339.955665149027	4560.232872850869	6626.051317015772	5178.071333676247	5025.26214742129	3596.0832511057597	5848.482259177266	3451.6330769683573
5009.080949605255	5791.001691651572	5134.9580979592665	5025.922907337674	5220.236452566414	5783.135593064586	4428.4005016736155	4739.269170634809	6086.560895254394	5011.830083164026	6104.668547751012	5823.368212306448	6407.135113734724	4674.976741840215	6602.689454459	5557.462075066021	6001.78587768433	4463.131928680819	5379.163629729328	5150.92135982103	4651.968531711933	4907.466683664783	6333.310127520087	4560.232872850869	6626.051317015772	5114.33210915063	5017.915837820081	3596.0832511057597	5847.164584565202	3451.6330769683573
5009.080949605255	5756.2284131777305	5114.212913538959	5025.922907337674	5220.236452566414	5783.135593064586	4428.4005016736155	4739.269170634809	6086.560895254394	5011.830083164026	6104.668547751012	5823.368212306448	6407.135113734724	4674.976741840215	6602.689454459	5557.462075066021	5981.770925323036	4463.131928680819	5379.163629729328	5135.775532703548	4651.968531711933	4907.466683664783	6333.310127520087	4560.232872850869	6573.552850096437	5114.33210915063	5005.2238022330785	3596.0832511057597	5847.164584565202	3451.6330769683573
5009.080949605255	5756.2284131777305	5102.982537343842	5025.922907337674	5214.923583010448	5783.135593064586	4428.4005016736155	4739.269170634809	6086.560895254394	5011.830083164026	6104.668547751012	5823.368212306448	6407.135113734724	4674.976741840215	6602.689454459	5557.462075066021	5981.770925323036	4463.131928680819	5379.163629729328	5120.863720320103	4651.968531711933	4888.292347665258	6333.310127520087	4560.232872850869	6573.552850096437	5114.33210915063	5005.2238022330785	3596.0832511057597	5847.164584565202	3451.6330769683573
5009.080949605255	5736.462786536469	5102.982537343842	5025.922907337674	5214.923583010448	5783.135593064586	4302.454168013379	4739.269170634809	6086.560895254394	5011.830083164026	6104.668547751012	5823.368212306448	6407.135113734724	4674.976741840215	6602.689454459	5557.462075066021	5981.770925323036	4463.131928680819	5379.163629729328	5120.863720320103	4643.747346153972	4881.228515156057	6333.310127520087	4560.232872850869	6573.552850096437	5114.33210915063	5005.2238022330785	3596.0832511057597	5847.164584565202	3451.6330769683573
5009.080949605255	5736.462786536469	5089.481267895435	5025.922907337674	5214.923583010448	5783.135593064586	4302.454168013379	4739.269170634809	6086.560895254394	5011.830083164026	6104.668547751012	5823.368212306448	6318.081597094109	4674.976741840215	6602.689454459	5557.462075066021	5981.770925323036	4463.131928680819	5379.163629729328	5120.863720320103	4643.747346153972	4881.228515156057	6304.591062920428	4560.232872850869	6573.552850096437	5114.33210915063	5005.2238022330785	3596.0832511057597	5847.164584565202	3451.6330769683573
5009.080949605255	5736.462786536469	5089.481267895435	5025.922907337674	5214.923583010448	5783.135593064586	4302.454168013379	4739.269170634809	6086.560895254394	5011.830083164026	6104.668547751012	5823.368212306448	6318.081597094109	4674.976741840215	6602.689454459	5557.462075066021	5981.770925323036	4463.131928680819	5379.163629729328	5120.863720320103	4643.747346153972	4881.228515156057	6304.591062920428	4560.232872850869	6573.552850096437	5113.463058526691	5005.2238022330785	3596.0832511057597	5847.164584565202	3451.6330769683573
5001.589508453173	5736.462786536469	5076.024610974469	5025.922907337674	5214.923583010448	5783.135593064586	4296.848381348445	4739.269170634809	6065.785100168196	5011.830083164026	6104.668547751012	5809.0806108441275	6318.081597094109	4674.976741840215	6596.696864712844	5557.462075066021	5981.770925323036	4463.131928680819	5379.163629729328	5120.863720320103	4643.747346153972	4881.228515156057	6304.591062920428	4560.232872850869	6573.552850096437	5113.463058526691	5005.2238022330785	3582.5771437599797	5847.164584565202	3451.6330769683573
5001.589508453173	5736.462786536469	5076.024610974469	5025.922907337674	5214.923583010448	5713.074184280686	4296.848381348445	4685.329769471395	6065.785100168196	5011.830083164026	6104.668547751012	5809.0806108441275	6318.081597094109	4650.574185216641	6596.696864712844	5557.462075066021	5981.770925323036	4463.131928680819	5379.163629729328	5120.863720320103	4643.747346153972	4881.228515156057	6280.681050387895	4560.232872850869	6573.552850096437	5113.463058526691	5005.2238022330785	3504.5900998333436	5847.164584565202	3451.6330769683573
5001.589508453173	5736.462786536469	5076.024610974469	5025.922907337674	5214.923583010448	5713.074184280686	4296.848381348445	4669.512540297883	6065.785100168196	5011.830083164026	6104.668547751012	5809.0806108441275	6302.042814291842	4650.574185216641	6552.778412711475	5557.462075066021	5981.770925323036	4430.707788310037	5374.986579165952	5120.863720320103	4641.522501206433	4881.228515156057	6280.681050387895	4560.232872850869	6573.552850096437	5113.463058526691	5005.2238022330785	3504.5900998333436	5824.868751617538	3451.6330769683573
5001.589508453173	5736.462786536469	5076.024610974469	5025.922907337674	5214.923583010448	5713.074184280686	4296.848381348445	4669.512540297883	6065.785100168196	4985.824556602471	6104.668547751012	5809.0806108441275	6302.042814291842	4650.574185216641	6552.778412711475	5557.462075066021	5981.770925323036	4416.528577384077	5374.986579165952	5120.863720320103	4641.522501206433	4881.228515156057	6280.681050387895	4560.232872850869	6573.552850096437	5106.817292585209	4954.402983763059	3504.5900998333436	5824.868751617538	3447.9388318773817
5001.589508453173	5736.462786536469	5076.024610974469	5025.922907337674	5214.923583010448	5713.074184280686	4296.848381348445	4669.512540297883	6065.785100168196	4967.008324919616	6104.668547751012	5809.0806108441275	6302.042814291842	4549.5005740045235	6552.778412711475	5557.462075066021	5930.752345437291	4416.528577384077	5374.986579165952	5069.363007191534	4641.522501206433	4847.473793739406	6280.604386697242	4560.232872850869	6537.3968347190485	5106.817292585209	4954.402983763059	3504.5900998333436	5824.868751617538	3447.9388318773817
5001.589508453173	5736.462786536469	5076.024610974469	5025.922907337674	5214.923583010448	5713.074184280686	4296.848381348445	4669.512540297883	6065.785100168196	4967.008324919616	6090.677885835136	5809.0806108441275	6302.042814291842	4549.5005740045235	6552.778412711475	5557.462075066021	5930.752345437291	4416.528577384077	5374.986579165952	5051.535484262915	4641.522501206433	4847.473793739406	6280.604386697242	4560.232872850869	6436.09394115873	5106.817292585209	4950.595362725422	3504.5900998333436	5824.868751617538	3447.9388318773817
5001.589508453173	5736.462786536469	5033.462362844626	5025.922907337674	5214.923583010448	5713.074184280686	4296.848381348445	4669.512540297883	6065.785100168196	4967.008324919616	6090.677885835136	5809.0806108441275	6302.042814291842	4549.5005740045235	6552.778412711475	5557.462075066021	5930.752345437291	4416.528577384077	5374.986579165952	5051.535484262915	4620.871458251626	4847.473793739406	6280.604386697242	4560.232872850869	6436.09394115873	5106.817292585209	4948.959292085539	3504.5900998333436	5824.868751617538	3447.9388318773817
5001.589508453173	5736.462786536469	5033.462362844626	5011.314382891724	5214.923583010448	5683.334336767025	4296.848381348445	4669.512540297883	6065.785100168196	4967.008324919616	6081.287565918677	5809.0806108441275	6302.042814291842	4549.5005740045235	6552.778412711475	5557.462075066021	5922.356172930983	4416.528577384077	5374.986579165952	5051.535484262915	4620.871458251626	4800.659445768835	6280.604386697242	4560.232872850869	6436.09394115873	5084.536762946693	4948.959292085539	3504.5900998333436	5824.868751617538	3447.9388318773817
5001.589508453173	5736.462786536469	5033.462362844626	4968.486688546092	5214.923583010448	5683.334336767025	4296.848381348445	4669.512540297883	6065.785100168196	4967.008324919616	6081.287565918677	5809.0806108441275	6302.042814291842	4535.548849529518	6552.778412711475	5557.462075066021	5912.90690011269	4416.528577384077	5374.986579165952	5047.230132791661	4620.871458251626	4800.659445768835	6280.604386697242	4560.232872850869	6436.09394115873	5084.536762946693	4948.959292085539	3504.5900998333436	5824.868751617538	3447.9388318773817
5001.589508453173	5736.462786536469	5033.139547461789	4968.486688546092	5177.451930843898	5683.334336767025	4276.153149908776	4669.512540297883	6065.785100168196	4967.008324919616	6081.287565918677	5809.0806108441275	6302.042814291842	4535.548849529518	6552.778412711475	5557.462075066021	5912.90690011269	4416.528577384077	5374.986579165952	5047.230132791661	4620.871458251626	4800.659445768835	6280.604386697242	4560.232872850869	6374.2294474965565	5084.536762946693	4948.959292085539	3504.5900998333436	5824.868751617538	3447.9388318773817
5001.589508453173	5719.915059142302	5003.6902882226	4968.486688546092	5177.451930843898	5683.334336767025	4276.153149908776	4669.512540297883	6041.710358900836	4967.008324919616	6042.493510303162	5809.0806108441275	6302.042814291842	4535.548849529518	6552.778412711475	5557.462075066021	5899.028063473034	4416.528577384077	5374.986579165952	5047.230132791661	4620.871458251626	4800.659445768835	6280.604386697242	4560.232872850869	6374.2294474965565	5084.536762946693	4948.959292085539	3504.5900998333436	5824.868751617538	3447.9388318773817
5001.589508453173	5719.915059142302	4923.527294182921	4968.486688546092	5164.638901841505	5621.35070394875	4237.515155685343	4669.512540297883	5935.751856701985	4967.008324919616	6035.963851508662	5809.0806108441275	6302.042814291842	4535.548849529518	6522.971681843809	5557.462075066021	5899.028063473034	4411.752150761171	5369.146602896544	5047.230132791661	4620.871458251626	4800.659445768835	6280.604386697242	4560.232872850869	6374.2294474965565	5084.536762946693	4948.959292085539	3504.5900998333436	5824.868751617538	3447.9388318773817
5001.589508453173	5719.915059142302	4923.527294182921	4968.486688546092	5164.638901841505	5621.35070394875	4237.515155685343	4669.512540297883	5935.751856701985	4967.008324919616	6035.963851508662	5809.0806108441275	6302.042814291842	4535.548849529518	6522.012022772879	5548.419688805039	5899.028063473034	4411.752150761171	5369.146602896544	5047.230132791661	4620.871458251626	4800.659445768835	6280.604386697242	4560.232872850869	6374.2294474965565	5084.536762946693	4931.9522326722545	3504.5900998333436	5812.893495835349	3447.9388318773817
5001.589508453173	5719.915059142302	4923.527294182921	4968.486688546092	5164.638901841505	5621.35070394875	4237.515155685343	4669.512540297883	5935.751856701985	4967.008324919616	6035.963851508662	5809.0806108441275	6262.495535717223	4535.548849529518	6489.0320700029115	5548.419688805039	5893.807864794818	4411.752150761171	5369.146602896544	5047.230132791661	4620.871458251626	4800.659445768835	6280.604386697242	4554.374972416135	6374.2294474965565	5084.536762946693	4931.9522326722545	3504.5900998333436	5811.072446520534	3447.9388318773817
5001.589508453173	5719.915059142302	4923.527294182921	4968.486688546092	5160.130308330188	5621.35070394875	4237.515155685343	4669.512540297883	5935.751856701985	4967.008324919616	6035.963851508662	5809.0806108441275	6262.495535717223	4522.811708006513	6430.795342262975	5499.586312103386	5893.807864794818	4411.752150761171	5369.146602896544	5047.230132791661	4620.871458251626	4800.659445768835	6280.604386697242	4554.374972416135	6374.2294474965565	5084.536762946693	4929.029379459544	3504.5900998333436	5811.072446520534	3447.9388318773817
5001.589508453173	5719.915059142302	4923.527294182921	4968.486688546092	5160.130308330188	5621.35070394875	4237.515155685343	4661.950054147581	5935.751856701985	4967.008324919616	6035.963851508662	5809.0806108441275	6262.495535717223	4457.697007270101	6430.795342262975	5499.586312103386	5893.807864794818	4411.752150761171	5369.146602896544	5047.230132791661	4620.871458251626	4800.659445768835	6280.604386697242	4554.374972416135	6374.2294474965565	5083.26179093873	4926.874507675748	3504.5900998333436	5811.072446520534	3447.9388318773817
4995.562962071574	5719.915059142302	4923.527294182921	4968.486688546092	5160.130308330188	5621.35070394875	4237.515155685343	4612.608985162753	5935.751856701985	4967.008324919616	6035.963851508662	5809.0806108441275	6232.099696648444	4457.697007270101	6430.795342262975	5499.586312103386	5893.807864794818	4411.752150761171	5369.146602896544	5047.230132791661	4620.871458251626	4800.659445768835	6280.604386697242	4554.374972416135	6374.2294474965565	5074.79722467043	4907.272859990137	3490.941717186466	5811.072446520534	3447.9388318773817
4995.562962071574	5719.915059142302	4923.527294182921	4968.486688546092	5160.130308330188	5621.35070394875	4237.515155685343	4612.608985162753	5935.751856701985	4957.687861208569	6035.963851508662	5809.0806108441275	6232.099696648444	4457.697007270101	6430.795342262975	5499.586312103386	5893.807864794818	4411.752150761171	5350.840105155255	5047.230132791661	4540.417252735628	4800.659445768835	6280.604386697242	4554.374972416135	6324.3147201840175	5052.546146506735	4907.272859990137	3490.941717186466	5811.072446520534	3382.9712839750337
4995.562962071574	5719.915059142302	4919.915312041561	4968.486688546092	5160.130308330188	5621.35070394875	4237.515155685343	4612.608985162753	5935.751856701985	4957.687861208569	6035.963851508662	5809.0806108441275	6232.099696648444	4457.697007270101	6430.795342262975	5499.586312103386	5893.807864794818	4411.752150761171	5350.840105155255	5047.230132791661	4531.4966796104145	4800.659445768835	6280.604386697242	4554.374972416135	6284.112742205121	5052.546146506735	4907.272859990137	3490.941717186466	5811.072446520534	3382.9712839750337
4995.562962071574	5719.915059142302	4908.155930688004	4968.486688546092	5160.130308330188	5621.35070394875	4237.515155685343	4612.608985162753	5935.751856701985	4957.687861208569	6035.963851508662	5809.0806108441275	6232.099696648444	4457.697007270101	6430.795342262975	5499.586312103386	5893.807864794818	4307.6185186991315	5350.840105155255	5045.552463562453	4531.4966796104145	4800.659445768835	6280.604386697242	4554.374972416135	6284.112742205121	5052.546146506735	4907.272859990137	3490.941717186466	5794.560389015791	3382.9712839750337
4995.562962071574	5719.915059142302	4908.155930688004	4968.486688546092	5160.130308330188	5621.35070394875	4237.515155685343	4612.608985162753	5935.751856701985	4957.687861208569	6035.963851508662	5809.0806108441275	6200.204569076044	4457.697007270101	6430.795342262975	5499.586312103386	5893.807864794818	4258.54698018759	5350.840105155255	5045.552463562453	4531.4966796104145	4749.399958692571	6280.604386697242	4554.374972416135	6284.112742205121	5052.546146506735	4907.272859990137	3490.941717186466	5794.560389015791	3382.9712839750337
4990.536123417436	5719.915059142302	4908.155930688004	4968.486688546092	5160.130308330188	5543.024646453123	4237.515155685343	4612.608985162753	5935.751856701985	4957.687861208569	6035.963851508662	5809.0806108441275	6200.204569076044	4457.697007270101	6430.795342262975	5499.586312103386	5893.807864794818	4252.851017651174	5350.840105155255	5045.552463562453	4531.4966796104145	4749.399958692571	6280.604386697242	4554.374972416135	6284.112742205121	5052.546146506735	4907.272859990137	3490.941717186466	5794.560389015791	3382.9712839750337
4990.536123417436	5719.915059142302	4908.155930688004	4968.486688546092	5160.130308330188	5543.024646453123	4237.515155685343	4612.608985162753	5935.751856701985	4957.687861208569	6035.963851508662	5809.0806108441275	6200.204569076044	4457.697007270101	6430.795342262975	5499.586312103386	5854.585288402631	4252.851017651174	5350.840105155255	5045.552463562453	4531.4966796104145	4749.399958692571	6280.604386697242	4554.374972416135	6240.922219978542	5052.546146506735	4907.272859990137	3490.941717186466	5794.560389015791	3382.9712839750337
4990.536123417436	5707.9701978510475	4908.155930688004	4964.097045885002	5160.130308330188	5543.024646453123	4237.515155685343	4612.608985162753	5935.751856701985	4957.687861208569	6025.750901432884	5809.0806108441275	6200.204569076044	4457.697007270101	6430.795342262975	5499.586312103386	5854.585288402631	4248.775246755977	5350.840105155255	5045.552463562453	4531.4966796104145	4749.399958692571	6280.604386697242	4531.120025908967	6224.487863568561	5052.546146506735	4907.272859990137	3490.941717186466	5794.560389015791	3382.9712839750337
4990.536123417436	5707.9701978510475	4908.155930688004	4964.097045885002	5160.130308330188	5543.024646453123	4237.515155685343	4612.608985162753	5935.751856701985	4957.687861208569	6025.750901432884	5809.0806108441275	6200.204569076044	4457.697007270101	6430.795342262975	5499.586312103386	5854.585288402631	4235.475870287286	5350.840105155255	5045.552463562453	4531.4966796104145	4749.399958692571	6280.604386697242	4531.120025908967	6224.487863568561	5052.546146506735	4907.272859990137	3490.941717186466	5794.560389015791	3372.5861569690624
4990.536123417436	5707.9701978510475	4908.155930688004	4952.8366623664515	5160.130308330188	5543.024646453123	4237.515155685343	4612.608985162753	5935.751856701985	4957.687861208569	6025.750901432884	5809.0806108441275	6200.204569076044	4457.697007270101	6424.823558069654	5498.947817405885	5854.585288402631	4235.475870287286	5350.840105155255	5045.552463562453	4531.4966796104145	4749.399958692571	6280.604386697242	4531.120025908967	6224.487863568561	5052.546146506735	4907.272859990137	3490.941717186466	5792.991365232423	3372.5861569690624
4985.745327837445	5707.9701978510475	4908.155930688004	4952.8366623664515	5160.130308330188	5543.024646453123	4237.515155685343	4612.608985162753	5935.751856701985	4957.687861208569	6025.750901432884	5809.0806108441275	6200.204569076044	4457.697007270101	6424.823558069654	5498.947817405885	5854.585288402631	4235.475870287286	5350.840105155255	5040.5477222599475	4531.4966796104145	4749.399958692571	6280.604386697242	4531.120025908967	6224.487863568561	5039.477435663337	4907.272859990137	3490.941717186466	5787.219650504421	3372.5861569690624
4968.641382085676	5707.9701978510475	4888.614624202539	4925.7828367118855	5160.130308330188	5543.024646453123	4237.515155685343	4612.608985162753	5935.751856701985	4957.687861208569	6025.750901432884	5809.0806108441275	6200.204569076044	4457.697007270101	6402.610053423199	5498.947817405885	5850.090518275065	4235.475870287286	5328.240516745545	5026.309916337392	4531.4966796104145	4749.399958692571	6280.604386697242	4531.120025908967	6224.487863568561	5039.477435663337	4891.340597121689	3455.9946131765646	5786.348668021692	3372.5861569690624
4968.641382085676	5707.9701978510475	4876.384661310327	4925.7828367118855	5155.552371183343	5543.024646453123	4237.515155685343	4612.608985162753	5935.751856701985	4957.687861208569	6019.4829796412605	5809.0806108441275	6178.875148951009	4457.697007270101	6402.610053423199	5498.947817405885	5850.090518275065	4231.609471102593	5328.240516745545	5026.309916337392	4531.4966796104145	4749.399958692571	6280.604386697242	4531.120025908967	6224.487863568561	5026.936154860417	4891.340597121689	3455.9946131765646	5786.348668021692	3372.5861569690624
4968.641382085676	5670.016559327449	4857.520967621294	4925.7828367118855	5155.552371183343	5543.024646453123	4237.515155685343	4612.608985162753	5935.751856701985	4957.687861208569	6019.4829796412605	5809.0806108441275	6178.875148951009	4457.697007270101	6402.610053423199	5498.947817405885	5850.090518275065	4231.609471102593	5298.376352734914	5026.309916337392	4531.4966796104145	4749.399958692571	6280.604386697242	4531.120025908967	6213.073048078393	5026.936154860417	4891.340597121689	3455.9946131765646	5786.348668021692	3372.5861569690624
4968.641382085676	5670.016559327449	4857.520967621294	4925.7828367118855	5155.552371183343	5543.024646453123	4237.515155685343	4609.661729495512	5935.751856701985	4957.687861208569	6019.4829796412605	5809.0806108441275	6148.864941403192	4457.697007270101	6379.033538540684	5498.947817405885	5828.979973170197	4220.331457794167	5298.376352734914	5026.309916337392	4531.4966796104145	4749.399958692571	6280.604386697242	4531.120025908967	6213.073048078393	5026.936154860417	4891.340597121689	3455.9946131765646	5771.468742110195	3372.5861569690624
4968.641382085676	5670.016559327449	4851.60188572291	4925.7828367118855	5155.552371183343	5543.024646453123	4237.515155685343	4609.661729495512	5935.751856701985	4957.687861208569	6019.4829796412605	5809.0806108441275	6136.5914561394675	4457.697007270101	6370.890666630738	5498.947817405885	5828.979973170197	4220.331457794167	5298.376352734914	5026.309916337392	4531.4966796104145	4749.399958692571	6273.7713985400305	4531.120025908967	6213.073048078393	5026.936154860417	4891.340597121689	3455.9946131765646	5771.468742110195	3327.9276498212785
4968.641382085676	5670.016559327449	4851.60188572291	4925.11115260404	5140.4874988375595	5543.024646453123	4237.515155685343	4609.661729495512	5935.751856701985	4957.687861208569	5927.907400284887	5808.675605389529	6136.5914561394675	4457.697007270101	6370.890666630738	5498.947817405885	5828.979973170197	4178.707576748215	5298.376352734914	5026.309916337392	4531.4966796104145	4749.399958692571	6273.7713985400305	4531.120025908967	6213.073048078393	5019.396930154078	4891.340597121689	3455.9946131765646	5756.950431866885	3327.9276498212785
4968.641382085676	5621.747700524822	4851.60188572291	4925.11115260404	5140.4874988375595	5543.024646453123	4237.515155685343	4609.661729495512	5935.751856701985	4957.687861208569	5920.84853520853	5798.934344728015	6136.5914561394675	4457.697007270101	6370.890666630738	5498.947817405885	5828.979973170197	4070.909724158062	5298.376352734914	5026.309916337392	4524.702040230928	4749.399958692571	6273.7713985400305	4531.120025908967	6213.073048078393	4992.143910608331	4891.340597121689	3455.9946131765646	5756.950431866885	3327.9276498212785
4968.641382085676	5621.747700524822	4851.60188572291	4922.557924736013	5140.4874988375595	5543.024646453123	4237.515155685343	4609.661729495512	5935.751856701985	4937.490994920863	5920.84853520853	5798.934344728015	6136.5914561394675	4457.697007270101	6370.890666630738	5498.947817405885	5828.979973170197	4070.909724158062	5268.6204548601	5026.309916337392	4524.702040230928	4749.399958692571	6273.7713985400305	4531.120025908967	6202.977783629336	4979.267385915129	4891.340597121689	3455.9946131765646	5756.950431866885	3327.9276498212785
4968.641382085676	5621.747700524822	4851.60188572291	4905.276209051359	5140.4874988375595	5543.024646453123	4237.515155685343	4609.661729495512	5935.751856701985	4937.490994920863	5920.84853520853	5785.8173586217235	6081.907644193964	4457.697007270101	6369.534556765044	5498.947817405885	5828.979973170197	4070.909724158062	5261.287420841731	5026.309916337392	4524.702040230928	4749.399958692571	6273.7713985400305	4531.120025908967	6202.977783629336	4979.267385915129	4891.340597121689	3455.9946131765646	5756.950431866885	3327.9276498212785
4968.641382085676	5578.378609922792	4851.60188572291	4905.276209051359	5140.4874988375595	5543.024646453123	4237.515155685343	4609.661729495512	5935.751856701985	4937.490994920863	5920.84853520853	5770.041652906661	6081.907644193964	4457.697007270101	6346.941048029123	5498.947817405885	5828.979973170197	4070.909724158062	5261.287420841731	5026.309916337392	4524.702040230928	4749.399958692571	6273.7713985400305	4531.120025908967	6202.977783629336	4968.03985247594	4891.340597121689	3455.9946131765646	5756.950431866885	3327.9276498212785
4968.641382085676	5578.378609922792	4851.60188572291	4896.229891811259	5138.254125907002	5543.024646453123	4237.515155685343	4609.661729495512	5935.751856701985	4937.490994920863	5920.84853520853	5770.041652906661	6081.907644193964	4457.697007270101	6346.941048029123	5498.947817405885	5828.979973170197	4070.909724158062	5261.287420841731	5026.309916337392	4524.702040230928	4707.682900430458	6273.7713985400305	4531.120025908967	6202.977783629336	4968.03985247594	4891.340597121689	3455.9946131765646	5756.950431866885	3327.9276498212785
4945.83941583723	5578.378609922792	4851.60188572291	4896.229891811259	5138.254125907002	5543.024646453123	4237.515155685343	4592.85125103354	5935.751856701985	4937.490994920863	5920.84853520853	5770.041652906661	6081.907644193964	4457.697007270101	6346.941048029123	5498.947817405885	5828.979973170197	4070.909724158062	5261.287420841731	5026.309916337392	4520.400606855945	4707.682900430458	6273.7713985400305	4531.120025908967	6202.977783629336	4968.03985247594	4891.340597121689	3455.9946131765646	5756.950431866885	3327.9276498212785
4945.83941583723	5578.378609922792	4851.60188572291	4896.229891811259	5138.254125907002	5543.024646453123	4231.160654328474	4587.434597323583	5935.751856701985	4937.490994920863	5911.4599298701305	5770.041652906661	6081.907644193964	4457.697007270101	6346.941048029123	5498.947817405885	5828.979973170197	4070.909724158062	5255.885478199254	5026.309916337392	4520.400606855945	4707.682900430458	6273.7713985400305	4531.120025908967	6202.977783629336	4968.03985247594	4891.340597121689	3455.9946131765646	5756.950431866885	3327.9276498212785
4937.848780456057	5578.378609922792	4851.60188572291	4892.94348901203	5138.254125907002	5543.024646453123	4231.160654328474	4587.434597323583	5935.751856701985	4937.490994920863	5890.548263564118	5770.041652906661	6081.907644193964	4457.697007270101	6346.941048029123	5498.947817405885	5828.979973170197	4070.909724158062	5255.885478199254	5026.309916337392	4520.400606855945	4707.682900430458	6273.7713985400305	4531.120025908967	6202.977783629336	4968.03985247594	4874.919579217962	3455.9946131765646	5756.950431866885	3327.416504423467
4923.116627618494	5578.378609922792	4851.60188572291	4887.803254757995	5132.820676723859	5530.899710100869	4231.160654328474	4587.434597323583	5935.751856701985	4937.490994920863	5882.159752232404	5770.041652906661	6081.907644193964	4457.697007270101	6346.941048029123	5498.947817405885	5828.979973170197	4070.909724158062	5255.885478199254	5026.309916337392	4520.400606855945	4707.682900430458	6253.6479950685025	4531.120025908967	6202.977783629336	4968.03985247594	4874.919579217962	3451.742347727981	5756.950431866885	3327.416504423467
4923.116627618494	5546.7896942146235	4851.60188572291	4865.210053718887	5132.820676723859	5530.899710100869	4231.160654328474	4587.434597323583	5935.751856701985	4937.490994920863	5882.159752232404	5770.041652906661	6081.907644193964	4457.697007270101	6327.573633082012	5498.947817405885	5828.979973170197	4070.909724158062	5252.126293108688	5026.309916337392	4520.400606855945	4701.152762315331	6250.513244210194	4529.055596364076	6202.977783629336	4968.03985247594	4874.919579217962	3451.742347727981	5756.950431866885	3327.416504423467
4923.116627618494	5546.7896942146235	4851.60188572291	4865.210053718887	5132.820676723859	5530.899710100869	4231.160654328474	4587.434597323583	5935.751856701985	4937.490994920863	5882.159752232404	5770.041652906661	6060.174465879587	4457.697007270101	6327.573633082012	5498.947817405885	5828.979973170197	4070.909724158062	5215.758647891926	5026.309916337392	4520.400606855945	4701.152762315331	6250.513244210194	4529.055596364076	6202.977783629336	4968.03985247594	4874.919579217962	3451.742347727981	5733.062738714421	3327.416504423467
4923.116627618494	5546.7896942146235	4851.60188572291	4865.210053718887	5132.820676723859	5530.899710100869	4231.160654328474	4587.434597323583	5935.751856701985	4937.490994920863	5831.945977375114	5770.041652906661	6060.174465879587	4457.697007270101	6324.389114985141	5498.947817405885	5828.979973170197	4070.909724158062	5215.758647891926	5026.309916337392	4520.400606855945	4701.152762315331	6250.513244210194	4522.03060258466	6202.977783629336	4968.03985247594	4874.919579217962	3451.742347727981	5733.062738714421	3327.416504423467
4923.116627618494	5546.7896942146235	4851.60188572291	4865.210053718887	5132.820676723859	5530.899710100869	4231.160654328474	4587.434597323583	5923.49135398999	4937.490994920863	5831.945977375114	5770.041652906661	6060.174465879587	4457.697007270101	6324.389114985141	5498.947817405885	5828.979973170197	4070.909724158062	5215.758647891926	5011.432793250888	4458.100833955708	4689.9026898272805	6250.513244210194	4522.03060258466	6202.977783629336	4968.03985247594	4874.919579217962	3451.742347727981	5733.062738714421	3327.416504423467
4923.116627618494	5546.7896942146235	4851.60188572291	4865.210053718887	5132.820676723859	5530.899710100869	4231.160654328474	4587.434597323583	5923.49135398999	4937.490994920863	5831.945977375114	5770.041652906661	6060.174465879587	4453.7652761247955	6322.146877268862	5498.947817405885	5828.979973170197	4070.909724158062	5215.758647891926	5011.432793250888	4458.100833955708	4689.9026898272805	6246.462732438227	4522.03060258466	6202.977783629336	4962.268175319079	4874.919579217962	3398.740255244289	5733.062738714421	3327.416504423467
4923.116627618494	5546.7896942146235	4851.60188572291	4865.210053718887	5132.820676723859	5530.899710100869	4231.160654328474	4587.434597323583	5923.49135398999	4937.490994920863	5831.945977375114	5770.041652906661	6060.174465879587	4453.7652761247955	6322.146877268862	5498.947817405885	5811.49366210481	4070.909724158062	5215.758647891926	5011.432793250888	4458.100833955708	4689.9026898272805	6226.770352057632	4522.03060258466	6202.977783629336	4962.268175319079	4874.919579217962	3398.740255244289	5733.062738714421	3327.416504423467
4923.116627618494	5546.7896942146235	4851.60188572291	4865.210053718887	5132.820676723859	5530.899710100869	4231.160654328474	4587.434597323583	5877.69983539519	4937.490994920863	5831.945977375114	5770.041652906661	6060.174465879587	4453.496426954971	6322.146877268862	5498.947817405885	5811.49366210481	4070.909724158062	5215.758647891926	5011.432793250888	4458.100833955708	4689.9026898272805	6224.08103233304	4522.03060258466	6202.977783629336	4962.268175319079	4874.919579217962	3398.740255244289	5733.062738714421	3327.416504423467
4923.116627618494	5533.566113927388	4851.60188572291	4852.343532985213	5132.820676723859	5530.899710100869	4231.160654328474	4587.434597323583	5877.69983539519	4937.490994920863	5831.945977375114	5770.041652906661	6060.174465879587	4453.496426954971	6322.146877268862	5498.947817405885	5811.49366210481	4070.909724158062	5215.758647891926	5011.432793250888	4458.100833955708	4689.9026898272805	6224.08103233304	4522.03060258466	6202.977783629336	4962.268175319079	4874.919579217962	3398.740255244289	5733.062738714421	3327.416504423467
4923.116627618494	5533.566113927388	4851.60188572291	4852.343532985213	5132.820676723859	5530.899710100869	4231.160654328474	4587.434597323583	5877.69983539519	4937.490994920863	5831.945977375114	5770.041652906661	6036.694122712365	4453.496426954971	6322.146877268862	5488.839584317992	5811.49366210481	4070.909724158062	5215.758647891926	4997.036698021895	4458.100833955708	4689.9026898272805	6224.08103233304	4522.03060258466	6202.977783629336	4962.268175319079	4874.919579217962	3398.740255244289	5717.509207338438	3327.416504423467
4923.116627618494	5533.566113927388	4851.60188572291	4852.343532985213	5132.820676723859	5523.779766860795	4231.160654328474	4587.434597323583	5877.69983539519	4937.490994920863	5831.945977375114	5770.041652906661	6036.694122712365	4453.496426954971	6322.146877268862	5488.839584317992	5811.49366210481	4070.909724158062	5215.758647891926	4997.036698021895	4458.100833955708	4689.9026898272805	6224.08103233304	4522.03060258466	6202.977783629336	4962.268175319079	4874.919579217962	3398.740255244289	5717.509207338438	3327.416504423467
4923.116627618494	5533.566113927388	4851.60188572291	4851.66075008464	5132.820676723859	5523.779766860795	4217.63885317462	4587.434597323583	5877.69983539519	4937.490994920863	5831.945977375114	5764.275119106959	6020.800497811346	4453.496426954971	6322.146877268862	5488.839584317992	5811.49366210481	4070.909724158062	5215.758647891926	4997.036698021895	4458.100833955708	4689.9026898272805	6224.08103233304	4522.03060258466	6202.977783629336	4962.268175319079	4874.919579217962	3398.740255244289	5717.509207338438	3322.944085541467
4923.116627618494	5533.566113927388	4851.60188572291	4827.881747940115	5131.462457122598	5523.779766860795	4217.63885317462	4587.434597323583	5877.69983539519	4936.58228386096	5831.945977375114	5764.275119106959	6020.800497811346	4453.496426954971	6322.146877268862	5488.839584317992	5765.623824599761	4070.909724158062	5211.84216223588	4997.036698021895	4458.100833955708	4689.9026898272805	6224.08103233304	4522.03060258466	6202.977783629336	4962.268175319079	4874.919579217962	3398.740255244289	5717.509207338438	3322.944085541467
4906.307070057877	5533.566113927388	4851.60188572291	4827.881747940115	5131.462457122598	5523.779766860795	4217.63885317462	4587.434597323583	5877.69983539519	4936.58228386096	5831.945977375114	5764.275119106959	6020.800497811346	4453.496426954971	6322.146877268862	5483.968924517831	5765.623824599761	4070.909724158062	5211.84216223588	4967.347806230655	4458.100833955708	4689.9026898272805	6224.08103233304	4522.03060258466	6202.977783629336	4962.268175319079	4868.707695791387	3398.740255244289	5717.509207338438	3322.944085541467
4906.307070057877	5533.566113927388	4851.60188572291	4818.126181120553	5131.462457122598	5523.779766860795	4217.63885317462	4587.434597323583	5877.69983539519	4936.58228386096	5831.945977375114	5764.275119106959	6020.800497811346	4453.496426954971	6322.146877268862	5483.968924517831	5765.623824599761	4070.909724158062	5211.84216223588	4967.347806230655	4458.100833955708	4689.9026898272805	6224.08103233304	4522.03060258466	6202.977783629336	4962.268175319079	4854.753142092168	3398.740255244289	5712.631161314744	3322.944085541467
4906.307070057877	5533.566113927388	4851.60188572291	4818.126181120553	5131.462457122598	5523.779766860795	4217.63885317462	4587.434597323583	5877.69983539519	4936.58228386096	5831.945977375114	5764.275119106959	6020.800497811346	4441.250137966083	6322.146877268862	5483.968924517831	5765.623824599761	4070.909724158062	5211.84216223588	4956.493982111291	4458.100833955708	4689.9026898272805	6224.08103233304	4522.03060258466	6202.977783629336	4962.268175319079	4854.753142092168	3398.740255244289	5712.631161314744	3322.944085541467
4892.142940612539	5533.566113927388	4851.60188572291	4818.126181120553	5131.462457122598	5499.376668681287	4217.63885317462	4587.434597323583	5861.372670438268	4936.58228386096	5831.7633400902505	5764.275119106959	6020.800497811346	4421.526752981959	6322.146877268862	5483.968924517831	5765.623824599761	4041.330629825683	5197.141580338783	4956.493982111291	4458.100833955708	4689.9026898272805	6224.08103233304	4522.03060258466	6202.977783629336	4958.426662910908	4854.753142092168	3398.740255244289	5712.631161314744	3322.944085541467
4892.142940612539	5533.566113927388	4851.60188572291	4818.126181120553	5131.462457122598	5499.376668681287	4217.63885317462	4587.434597323583	5861.372670438268	4930.058229272159	5831.7633400902505	5764.275119106959	6008.656693405004	4421.526752981959	6322.146877268862	5452.6157350807025	5765.623824599761	4041.330629825683	5197.141580338783	4956.493982111291	4458.100833955708	4689.9026898272805	6224.08103233304	4522.03060258466	6202.977783629336	4958.426662910908	4854.753142092168	3398.740255244289	5712.631161314744	3322.944085541467
4892.142940612539	5533.566113927388	4851.60188572291	4818.126181120553	5131.462457122598	5499.376668681287	4217.63885317462	4587.434597323583	5858.674830496589	4930.058229272159	5831.7633400902505	5764.025039066077	6008.656693405004	4421.526752981959	6322.146877268862	5452.6157350807025	5765.623824599761	4041.330629825683	5195.874322764779	4956.493982111291	4436.927412867824	4689.9026898272805	6224.08103233304	4522.03060258466	6202.977783629336	4958.426662910908	4854.753142092168	3398.740255244289	5712.631161314744	3322.944085541467
4892.142940612539	5533.566113927388	4851.60188572291	4818.126181120553	5131.462457122598	5499.376668681287	4217.63885317462	4587.434597323583	5858.674830496589	4930.058229272159	5831.7633400902505	5764.025039066077	6008.656693405004	4421.526752981959	6322.146877268862	5452.6157350807025	5765.623824599761	4041.330629825683	5195.874322764779	4956.493982111291	4436.927412867824	4689.9026898272805	6224.08103233304	4518.241290315307	6202.977783629336	4958.426662910908	4833.167670015175	3398.740255244289	5712.631161314744	3322.944085541467
4892.142940612539	5533.566113927388	4851.60188572291	4818.126181120553	5119.058867981908	5499.376668681287	4217.63885317462	4587.434597323583	5847.828675517551	4930.058229272159	5831.135783872804	5764.025039066077	6008.52221738938	4384.4681780373885	6322.146877268862	5452.6157350807025	5765.623824599761	4034.3780475010517	5195.874322764779	4956.493982111291	4436.927412867824	4689.9026898272805	6224.08103233304	4514.338841483539	6202.977783629336	4958.426662910908	4833.167670015175	3398.740255244289	5712.631161314744	3322.944085541467
4892.142940612539	5533.566113927388	4851.60188572291	4809.53667839813	5119.058867981908	5499.376668681287	4217.63885317462	4587.434597323583	5847.828675517551	4930.058229272159	5806.530260946954	5764.025039066077	5987.1823903180375	4384.4681780373885	6322.034254719135	5452.6157350807025	5765.623824599761	4034.3780475010517	5195.874322764779	4956.493982111291	4436.927412867824	4689.9026898272805	6224.08103233304	4514.338841483539	6202.977783629336	4958.426662910908	4833.167670015175	3398.740255244289	5712.631161314744	3322.944085541467
4892.142940612539	5533.566113927388	4851.60188572291	4809.53667839813	5112.281041566961	5499.376668681287	4217.63885317462	4587.434597323583	5847.828675517551	4921.1866332984755	5806.530260946954	5764.025039066077	5971.100712141291	4384.4681780373885	6322.034254719135	5452.6157350807025	5765.623824599761	4034.3780475010517	5195.874322764779	4956.493982111291	4436.927412867824	4671.418090802465	6224.08103233304	4514.338841483539	6202.977783629336	4958.426662910908	4824.814658467554	3398.740255244289	5712.631161314744	3322.944085541467
4892.142940612539	5533.566113927388	4851.60188572291	4809.53667839813	5112.281041566961	5499.376668681287	4217.63885317462	4587.434597323583	5847.828675517551	4921.1866332984755	5806.530260946954	5764.025039066077	5964.748466902903	4384.4681780373885	6322.034254719135	5452.6157350807025	5765.623824599761	4034.3780475010517	5195.874322764779	4956.493982111291	4434.073118298373	4671.418090802465	6224.08103233304	4514.338841483539	6202.977783629336	4958.426662910908	4824.814658467554	3398.740255244289	5712.631161314744	3322.944085541467
4892.142940612539	5533.566113927388	4851.60188572291	4809.53667839813	5112.281041566961	5499.376668681287	4217.63885317462	4586.210425625464	5847.828675517551	4921.1866332984755	5775.000024365986	5764.025039066077	5964.748466902903	4384.4681780373885	6322.034254719135	5452.6157350807025	5765.623824599761	4034.3780475010517	5195.874322764779	4956.493982111291	4434.073118298373	4657.931965341539	6224.08103233304	4514.338841483539	6202.977783629336	4958.426662910908	4824.814658467554	3398.740255244289	5712.631161314744	3322.944085541467
4892.142940612539	5533.566113927388	4851.60188572291	4808.69531143821	5112.281041566961	5499.376668681287	4217.63885317462	4570.014402376704	5844.85425549194	4921.1866332984755	5775.000024365986	5764.025039066077	5933.450738222595	4384.4681780373885	6322.034254719135	5351.167094431215	5765.623824599761	4034.3780475010517	5195.874322764779	4956.493982111291	4434.073118298373	4657.931965341539	6224.08103233304	4514.338841483539	6202.977783629336	4958.426662910908	4824.814658467554	3398.740255244289	5712.631161314744	3322.640952713946
4892.142940612539	5533.566113927388	4851.60188572291	4808.69531143821	5112.281041566961	5499.376668681287	4217.63885317462	4570.014402376704	5835.463295154737	4918.369424768	5775.000024365986	5764.025039066077	5933.450738222595	4383.596390019862	6322.034254719135	5351.167094431215	5765.623824599761	4034.3780475010517	5195.874322764779	4956.493982111291	4434.073118298373	4657.931965341539	6224.08103233304	4514.338841483539	6202.977783629336	4958.426662910908	4824.814658467554	3398.740255244289	5712.631161314744	3322.640952713946
4892.142940612539	5532.372455450183	4851.60188572291	4808.69531143821	5112.281041566961	5499.376668681287	4217.63885317462	4570.014402376704	5835.463295154737	4918.369424768	5775.000024365986	5764.025039066077	5933.450738222595	4383.596390019862	6322.034254719135	5313.638152402392	5765.623824599761	4034.3780475010517	5195.874322764779	4956.493982111291	4434.073118298373	4657.931965341539	6224.08103233304	4514.338841483539	6202.977783629336	4958.426662910908	4824.814658467554	3398.740255244289	5707.691500751344	3322.640952713946
4892.142940612539	5526.10036126797	4851.60188572291	4803.501288416433	5111.772211689149	5499.376668681287	4215.07125471964	4563.545198681528	5835.463295154737	4918.369424768	5775.000024365986	5764.025039066077	5933.450738222595	4383.596390019862	6322.034254719135	5313.452820532153	5765.623824599761	4034.3780475010517	5195.874322764779	4956.493982111291	4434.073118298373	4657.931965341539	6224.08103233304	4499.36598826955	6199.699352723947	4958.426662910908	4824.814658467554	3398.740255244289	5686.802368145104	3322.640952713946
4892.142940612539	5526.10036126797	4851.60188572291	4803.501288416433	5111.772211689149	5499.376668681287	4215.07125471964	4563.545198681528	5835.463295154737	4918.369424768	5775.000024365986	5761.627111822449	5933.450738222595	4383.596390019862	6322.034254719135	5280.914571857701	5765.623824599761	4034.3780475010517	5195.874322764779	4956.493982111291	4434.073118298373	4657.931965341539	6224.08103233304	4499.36598826955	6199.699352723947	4958.426662910908	4824.814658467554	3398.740255244289	5686.802368145104	3322.640952713946
4892.142940612539	5526.10036126797	4851.60188572291	4803.501288416433	5111.772211689149	5499.376668681287	4215.07125471964	4563.545198681528	5835.463295154737	4892.682872797972	5757.141505252912	5761.627111822449	5933.450738222595	4383.596390019862	6308.682299524437	5194.272418249977	5765.623824599761	4034.3780475010517	5195.874322764779	4956.493982111291	4433.3065609042205	4657.931965341539	6224.08103233304	4499.36598826955	6199.699352723947	4957.088410592207	4824.814658467554	3398.740255244289	5686.802368145104	3322.640952713946
4892.142940612539	5526.10036126797	4851.60188572291	4803.501288416433	5096.375816183914	5499.376668681287	4215.07125471964	4563.545198681528	5835.463295154737	4892.682872797972	5757.141505252912	5755.338747685648	5933.450738222595	4383.596390019862	6308.682299524437	5182.911792613782	5765.623824599761	4034.3780475010517	5195.874322764779	4956.493982111291	4433.3065609042205	4657.931965341539	6224.08103233304	4499.36598826955	6199.699352723947	4955.479337468465	4824.814658467554	3398.740255244289	5686.802368145104	3322.640952713946
4892.142940612539	5526.10036126797	4851.60188572291	4803.501288416433	5096.375816183914	5499.376668681287	4215.07125471964	4563.545198681528	5835.463295154737	4892.682872797972	5757.141505252912	5748.544446332991	5933.450738222595	4383.596390019862	6306.88935213377	5182.911792613782	5765.623824599761	4034.3780475010517	5193.279654581849	4956.493982111291	4433.3065609042205	4657.931965341539	6224.08103233304	4496.702196652512	6190.509302065384	4955.479337468465	4824.814658467554	3398.740255244289	5686.802368145104	3322.640952713946
4892.142940612539	5526.10036126797	4851.60188572291	4803.501288416433	5096.375816183914	5499.376668681287	4215.07125471964	4563.545198681528	5835.463295154737	4891.405763417237	5757.141505252912	5741.670099129603	5933.450738222595	4383.596390019862	6298.94124626511	5152.410226975442	5765.623824599761	4028.4456294917636	5193.279654581849	4956.493982111291	4433.3065609042205	4657.931965341539	6224.08103233304	4496.702196652512	6190.509302065384	4955.479337468465	4824.814658467554	3398.740255244289	5686.802368145104	3322.640952713946
4892.142940612539	5526.10036126797	4851.60188572291	4803.501288416433	5096.375816183914	5499.376668681287	4215.07125471964	4504.354347981758	5835.463295154737	4891.032699961244	5757.141505252912	5741.670099129603	5895.958066637493	4383.596390019862	6298.94124626511	5122.034295098818	5765.623824599761	4028.4456294917636	5162.013251527151	4956.493982111291	4432.734087565013	4657.931965341539	6224.08103233304	4471.736526356461	6190.509302065384	4955.479337468465	4824.814658467554	3398.740255244289	5686.802368145104	3322.640952713946
4892.142940612539	5526.10036126797	4851.60188572291	4803.501288416433	5096.375816183914	5499.376668681287	4215.07125471964	4504.354347981758	5835.463295154737	4891.032699961244	5757.141505252912	5741.670099129603	5895.958066637493	4383.596390019862	6296.566507510115	5122.034295098818	5765.623824599761	4028.4456294917636	5162.013251527151	4956.493982111291	4432.734087565013	4654.9378721444355	6224.08103233304	4471.736526356461	6190.509302065384	4954.3972257524765	4824.375525064577	3398.740255244289	5686.802368145104	3322.640952713946
4892.142940612539	5526.10036126797	4851.60188572291	4803.501288416433	5096.375816183914	5499.376668681287	4215.07125471964	4504.354347981758	5835.463295154737	4891.032699961244	5757.141505252912	5737.854619458093	5895.958066637493	4383.596390019862	6296.566507510115	5097.753787590289	5765.623824599761	3980.1899052721983	5161.203054145364	4956.493982111291	4432.734087565013	4654.9378721444355	6224.08103233304	4471.736526356461	6190.509302065384	4954.3972257524765	4824.375525064577	3398.740255244289	5686.802368145104	3322.640952713946
4892.142940612539	5526.10036126797	4851.60188572291	4803.501288416433	5096.375816183914	5499.376668681287	4215.07125471964	4504.354347981758	5835.463295154737	4891.032699961244	5757.141505252912	5737.381895105707	5895.958066637493	4383.596390019862	6296.566507510115	5097.753787590289	5765.623824599761	3980.1899052721983	5161.203054145364	4956.493982111291	4432.734087565013	4654.9378721444355	6224.08103233304	4471.736526356461	6190.509302065384	4934.420297991666	4824.375525064577	3398.740255244289	5686.802368145104	3322.640952713946
4892.142940612539	5526.10036126797	4845.43319721976	4803.501288416433	5096.375816183914	5499.376668681287	4215.07125471964	4504.354347981758	5835.463295154737	4891.032699961244	5757.141505252912	5737.381895105707	5895.958066637493	4383.596390019862	6296.566507510115	5097.753787590289	5765.623824599761	3980.1899052721983	5161.203054145364	4956.493982111291	4432.734087565013	4654.23062378859	6224.08103233304	4471.736526356461	6190.509302065384	4934.420297991666	4824.375525064577	3398.740255244289	5686.802368145104	3322.640952713946
4892.142940612539	5526.10036126797	4840.883236543605	4803.501288416433	5096.375816183914	5499.376668681287	4213.492364502681	4504.354347981758	5835.463295154737	4891.032699961244	5757.141505252912	5737.381895105707	5895.958066637493	4383.596390019862	6296.566507510115	5097.753787590289	5765.623824599761	3980.1899052721983	5161.203054145364	4956.493982111291	4432.734087565013	4631.713139688063	6224.08103233304	4471.736526356461	6190.509302065384	4934.420297991666	4824.375525064577	3389.761795810302	5686.802368145104	3322.640952713946
4892.142940612539	5526.10036126797	4840.883236543605	4803.501288416433	5096.375816183914	5499.376668681287	4213.492364502681	4504.354347981758	5835.463295154737	4891.032699961244	5757.141505252912	5737.381895105707	5846.202166323888	4383.596390019862	6291.141291325631	5081.192356155347	5764.863514179361	3978.9223803544373	5160.467016957256	4956.493982111291	4426.274305600953	4614.359863204663	6224.08103233304	4471.736526356461	6190.509302065384	4934.420297991666	4824.375525064577	3389.761795810302	5667.060648218146	3322.640952713946
4892.142940612539	5526.10036126797	4840.883236543605	4803.501288416433	5091.487861434443	5490.819993209989	4213.492364502681	4504.354347981758	5835.463295154737	4891.032699961244	5757.141505252912	5723.345590422364	5846.202166323888	4383.596390019862	6282.410002335193	5081.192356155347	5764.863514179361	3978.9223803544373	5160.467016957256	4956.493982111291	4414.215619517572	4614.359863204663	6211.921378966888	4471.736526356461	6190.509302065384	4934.420297991666	4824.375525064577	3389.761795810302	5623.703047826509	3322.640952713946
4892.142940612539	5526.10036126797	4840.883236543605	4803.501288416433	5091.487861434443	5490.819993209989	4213.492364502681	4504.354347981758	5835.463295154737	4891.032699961244	5757.141505252912	5723.345590422364	5846.202166323888	4383.596390019862	6282.410002335193	5081.192356155347	5762.622060483843	3978.9223803544373	5160.467016957256	4956.493982111291	4414.215619517572	4614.359863204663	6211.921378966888	4471.736526356461	6190.509302065384	4934.420297991666	4819.702266327002	3389.761795810302	5560.242020264388	3322.640952713946
4887.738859157567	5526.10036126797	4838.23054416967	4803.501288416433	5091.487861434443	5490.819993209989	4213.492364502681	4504.354347981758	5835.463295154737	4891.032699961244	5757.141505252912	5723.345590422364	5846.202166323888	4383.596390019862	6282.410002335193	5073.683501744799	5732.179378993818	3978.9223803544373	5160.467016957256	4956.493982111291	4414.215619517572	4614.359863204663	6211.921378966888	4471.736526356461	6190.509302065384	4933.601581293629	4819.702266327002	3389.761795810302	5560.242020264388	3322.640952713946
4887.738859157567	5526.10036126797	4834.995197634407	4803.501288416433	5091.487861434443	5490.819993209989	4213.492364502681	4504.354347981758	5835.463295154737	4891.032699961244	5757.141505252912	5723.345590422364	5846.202166323888	4383.596390019862	6282.410002335193	5059.585940818542	5732.179378993818	3978.9223803544373	5160.467016957256	4956.493982111291	4414.215619517572	4614.359863204663	6211.921378966888	4471.736526356461	6190.509302065384	4933.601581293629	4819.702266327002	3389.761795810302	5560.242020264388	3322.640952713946
4887.738859157567	5526.10036126797	4834.995197634407	4803.501288416433	5088.837112321231	5490.819993209989	4208.213030533574	4504.354347981758	5835.463295154737	4891.032699961244	5755.036819640422	5723.345590422364	5846.202166323888	4383.596390019862	6282.410002335193	5059.585940818542	5732.179378993818	3976.4822740216405	5160.467016957256	4956.493982111291	4414.215619517572	4614.359863204663	6211.921378966888	4471.736526356461	6190.509302065384	4933.601581293629	4819.702266327002	3389.761795810302	5560.242020264388	3319.0714942323884
4887.738859157567	5526.10036126797	4834.995197634407	4803.501288416433	5088.837112321231	5484.0566870757375	4208.213030533574	4504.354347981758	5835.463295154737	4891.032699961244	5755.036819640422	5723.345590422364	5846.202166323888	4383.596390019862	6281.343590543645	5059.585940818542	5731.923957570311	3970.893947354036	5160.467016957256	4954.697007174951	4414.215619517572	4614.359863204663	6209.896232375335	4471.736526356461	6190.509302065384	4933.601581293629	4819.702266327002	3389.761795810302	5560.242020264388	3319.0714942323884
4887.738859157567	5526.10036126797	4834.995197634407	4803.501288416433	5088.837112321231	5484.0566870757375	4208.213030533574	4504.354347981758	5835.463295154737	4891.032699961244	5755.036819640422	5723.345590422364	5846.202166323888	4383.596390019862	6281.343590543645	5059.585940818542	5709.753445300087	3956.387671917031	5160.467016957256	4954.697007174951	4414.215619517572	4614.359863204663	6193.137561189721	4471.736526356461	6190.509302065384	4933.601581293629	4819.702266327002	3389.761795810302	5559.813056866987	3319.0714942323884
4887.738859157567	5526.10036126797	4834.995197634407	4803.501288416433	5088.837112321231	5484.0566870757375	4208.213030533574	4504.354347981758	5835.463295154737	4891.032699961244	5755.036819640422	5723.345590422364	5846.202166323888	4383.596390019862	6281.343590543645	5059.585940818542	5709.753445300087	3956.387671917031	5160.467016957256	4954.697007174951	4409.358706552162	4614.359863204663	6193.137561189721	4466.505367507185	6190.509302065384	4933.601581293629	4819.702266327002	3389.761795810302	5542.6331398242155	3314.654385176782
4887.738859157567	5526.10036126797	4829.867701888201	4803.501288416433	5088.837112321231	5484.0566870757375	4207.613830299353	4501.856231968215	5835.463295154737	4891.032699961244	5755.036819640422	5723.345590422364	5846.202166323888	4383.596390019862	6281.343590543645	5059.585940818542	5709.753445300087	3956.387671917031	5160.467016957256	4954.697007174951	4403.0698972726805	4614.319881448915	6193.137561189721	4466.505367507185	6190.509302065384	4933.601581293629	4819.702266327002	3389.761795810302	5530.783323191926	3314.654385176782
4887.738859157567	5526.10036126797	4829.867701888201	4803.389373211094	5088.837112321231	5484.0566870757375	4207.613830299353	4501.856231968215	5835.463295154737	4891.032699961244	5755.036819640422	5723.345590422364	5846.202166323888	4383.596390019862	6281.343590543645	5042.967919712793	5704.991849742604	3956.387671917031	5160.467016957256	4954.697007174951	4403.0698972726805	4614.319881448915	6163.825842693795	4466.505367507185	6190.509302065384	4928.061411862167	4819.702266327002	3384.2201749957785	5530.783323191926	3314.654385176782
4886.090531515825	5526.10036126797	4815.545328954706	4793.555625562758	5088.837112321231	5484.0566870757375	4207.613830299353	4501.856231968215	5835.463295154737	4891.032699961244	5755.036819640422	5723.345590422364	5846.202166323888	4383.596390019862	6281.343590543645	5042.967919712793	5704.991849742604	3954.4860261419635	5160.467016957256	4954.697007174951	4403.0698972726805	4614.319881448915	6163.825842693795	4466.505367507185	6190.509302065384	4916.52034780115	4818.511187138811	3384.2201749957785	5528.852265469186	3314.654385176782
4875.234592511273	5522.620265938929	4815.545328954706	4793.555625562758	5088.837112321231	5484.0566870757375	4195.510148071156	4501.856231968215	5835.463295154737	4891.032699961244	5755.036819640422	5723.345590422364	5846.202166323888	4383.596390019862	6281.343590543645	5042.967919712793	5704.991849742604	3954.4860261419635	5153.3297904888295	4954.697007174951	4403.0698972726805	4614.319881448915	6163.825842693795	4466.505367507185	6190.509302065384	4916.52034780115	4818.511187138811	3384.2201749957785	5527.919790231135	3314.654385176782
4862.672620863857	5522.620265938929	4801.011203215079	4793.555625562758	5088.837112321231	5484.0566870757375	4195.510148071156	4501.856231968215	5835.463295154737	4891.032699961244	5755.036819640422	5723.345590422364	5846.202166323888	4381.049580797253	6281.343590543645	5042.967919712793	5704.991849742604	3954.4860261419635	5153.3297904888295	4954.697007174951	4395.323634035734	4614.319881448915	6163.825842693795	4466.505367507185	6190.509302065384	4916.52034780115	4818.511187138811	3384.2201749957785	5519.180521364363	3314.654385176782
4862.672620863857	5522.620265938929	4801.011203215079	4793.555625562758	5079.457811704073	5484.0566870757375	4195.510148071156	4501.856231968215	5835.463295154737	4891.032699961244	5755.036819640422	5723.345590422364	5846.202166323888	4381.049580797253	6269.095177999788	5037.186166583308	5704.991849742604	3954.4860261419635	5153.3297904888295	4954.697007174951	4390.45143322554	4614.319881448915	6163.825842693795	4466.505367507185	6190.509302065384	4916.52034780115	4818.511187138811	3384.2201749957785	5514.854310472406	3314.654385176782
4862.672620863857	5522.620265938929	4801.011203215079	4784.563062274887	5072.213029132239	5484.0566870757375	4195.510148071156	4499.784841831637	5835.463295154737	4891.032699961244	5755.036819640422	5723.345590422364	5846.202166323888	4381.049580797253	6269.095177999788	5029.712227683744	5695.620475078883	3954.4860261419635	5153.3297904888295	4954.697007174951	4390.45143322554	4614.319881448915	6139.869610174446	4466.505367507185	6190.509302065384	4916.52034780115	4806.552401578338	3384.2201749957785	5467.031191593703	3314.654385176782
4862.672620863857	5515.217542027779	4801.011203215079	4777.047215440849	5072.213029132239	5447.087112506936	4195.510148071156	4499.784841831637	5835.463295154737	4891.032699961244	5755.036819640422	5723.345590422364	5846.202166323888	4381.049580797253	6269.095177999788	5029.712227683744	5680.778490940658	3951.3227036851404	5153.3297904888295	4954.697007174951	4388.559553209003	4614.319881448915	6139.869610174446	4466.505367507185	6110.799409703944	4916.52034780115	4800.481483131542	3384.2201749957785	5467.031191593703	3314.654385176782
4862.672620863857	5515.217542027779	4799.1589554892	4777.047215440849	5072.213029132239	5447.087112506936	4195.510148071156	4499.784841831637	5835.463295154737	4891.032699961244	5755.036819640422	5720.175565356723	5846.202166323888	4381.049580797253	6269.095177999788	5015.8744360687215	5680.778490940658	3938.5347428470486	5153.3297904888295	4954.697007174951	4388.559553209003	4614.319881448915	6139.869610174446	4466.505367507185	6094.1702632858305	4916.52034780115	4800.481483131542	3384.2201749957785	5451.654704855834	3314.654385176782
4862.672620863857	5505.844481505496	4799.1589554892	4777.047215440849	5072.213029132239	5447.087112506936	4195.510148071156	4499.784841831637	5835.463295154737	4891.032699961244	5752.460935795254	5720.175565356723	5825.154971248054	4381.049580797253	6269.095177999788	5015.8744360687215	5673.26738836011	3938.5347428470486	5153.3297904888295	4954.697007174951	4388.559553209003	4614.319881448915	6139.869610174446	4465.644471028432	6077.003828541649	4916.508972312544	4800.481483131542	3384.2201749957785	5451.654704855834	3314.2034310395775
4862.672620863857	5505.844481505496	4799.1589554892	4777.047215440849	5069.474100318537	5447.087112506936	4195.510148071156	4499.784841831637	5835.463295154737	4891.032699961244	5752.460935795254	5720.175565356723	5825.154971248054	4381.049580797253	6269.095177999788	5015.8744360687215	5673.26738836011	3938.5347428470486	5153.3297904888295	4954.697007174951	4388.559553209003	4614.319881448915	6139.869610174446	4461.909141239123	6077.003828541649	4916.508972312544	4800.481483131542	3384.2201749957785	5451.36553749212	3314.2034310395775
4862.672620863857	5505.844481505496	4799.1589554892	4777.047215440849	5069.474100318537	5447.087112506936	4195.510148071156	4499.784841831637	5835.463295154737	4891.032699961244	5752.460935795254	5714.128873690492	5825.154971248054	4381.049580797253	6269.095177999788	5015.8744360687215	5673.26738836011	3938.5347428470486	5153.3297904888295	4954.697007174951	4388.559553209003	4614.319881448915	6139.869610174446	4461.909141239123	6077.003828541649	4916.508972312544	4800.481483131542	3384.2201749957785	5451.36553749212	3304.850143166439
4862.672620863857	5505.844481505496	4799.1589554892	4777.047215440849	5066.585039441014	5447.087112506936	4195.510148071156	4499.784841831637	5835.463295154737	4891.032699961244	5752.460935795254	5714.128873690492	5825.154971248054	4381.049580797253	6269.095177999788	5015.8744360687215	5673.26738836011	3938.5347428470486	5153.3297904888295	4954.697007174951	4380.109156670849	4614.319881448915	6139.869610174446	4457.773259117666	6022.562512418487	4916.508972312544	4800.481483131542	3384.2201749957785	5451.36553749212	3304.850143166439
4862.672620863857	5505.844481505496	4799.1589554892	4777.047215440849	5066.585039441014	5447.087112506936	4195.510148071156	4499.784841831637	5835.463295154737	4891.032699961244	5752.460935795254	5714.128873690492	5825.154971248054	4381.049580797253	6269.095177999788	5015.8744360687215	5673.26738836011	3938.5347428470486	5153.3297904888295	4954.697007174951	4380.109156670849	4614.319881448915	6139.869610174446	4457.773259117666	6022.562512418487	4916.508972312544	4800.481483131542	3384.2201749957785	5451.36553749212	3304.850143166439
4862.672620863857	5486.081491118172	4787.646475871643	4777.047215440849	5066.585039441014	5447.087112506936	4195.510148071156	4497.260800966933	5835.463295154737	4891.032699961244	5752.460935795254	5714.128873690492	5825.154971248054	4381.049580797253	6269.095177999788	5015.8744360687215	5673.26738836011	3938.5347428470486	5153.3297904888295	4954.697007174951	4380.109156670849	4614.319881448915	6139.869610174446	4457.773259117666	6005.614255962019	4916.508972312544	4800.481483131542	3384.2201749957785	5448.7371247785895	3304.850143166439
4862.672620863857	5486.081491118172	4787.646475871643	4777.047215440849	5066.585039441014	5447.087112506936	4195.510148071156	4424.609293092812	5835.463295154737	4891.032699961244	5752.460935795254	5713.192378770822	5825.154971248054	4381.049580797253	6269.095177999788	4988.709655305111	5673.26738836011	3938.5347428470486	5145.985933164891	4954.697007174951	4380.109156670849	4614.319881448915	6139.869610174446	4457.773259117666	6005.614255962019	4916.508972312544	4800.481483131542	3384.2201749957785	5448.7371247785895	3304.850143166439
4862.672620863857	5486.081491118172	4787.646475871643	4777.047215440849	5066.585039441014	5447.087112506936	4195.510148071156	4424.609293092812	5835.463295154737	4891.032699961244	5747.625130185601	5713.192378770822	5825.154971248054	4381.049580797253	6268.9946504808995	4988.709655305111	5673.26738836011	3938.5347428470486	5145.985933164891	4954.697007174951	4380.109156670849	4614.319881448915	6139.869610174446	4457.773259117666	6005.614255962019	4916.508972312544	4800.481483131542	3384.2201749957785	5448.7371247785895	3304.850143166439
4862.672620863857	5483.4007800787895	4787.646475871643	4777.047215440849	5066.585039441014	5447.087112506936	4195.510148071156	4418.882211584651	5827.48059714534	4891.032699961244	5747.625130185601	5713.192378770822	5825.154971248054	4381.049580797253	6268.9946504808995	4988.709655305111	5670.3205263921	3938.5347428470486	5145.985933164891	4954.697007174951	4380.109156670849	4592.19193310789	6139.869610174446	4457.773259117666	6005.614255962019	4916.508972312544	4800.481483131542	3384.2201749957785	5448.7371247785895	3304.850143166439
4862.672620863857	5483.4007800787895	4787.646475871643	4777.047215440849	5064.703532784943	5447.087112506936	4195.510148071156	4418.882211584651	5827.48059714534	4891.032699961244	5747.625130185601	5713.192378770822	5825.154971248054	4381.049580797253	6268.9946504808995	4988.709655305111	5663.013271284446	3938.5347428470486	5145.985933164891	4954.697007174951	4380.109156670849	4592.19193310789	6139.869610174446	4457.773259117666	6005.614255962019	4916.508972312544	4800.481483131542	3384.2201749957785	5442.490051914089	3301.7144980417615
4862.672620863857	5483.4007800787895	4787.646475871643	4777.047215440849	5062.676795721336	5447.087112506936	4195.510148071156	4417.147262514973	5827.48059714534	4891.032699961244	5741.298691372347	5713.192378770822	5825.154971248054	4381.049580797253	6268.9946504808995	4985.127041551952	5656.161236345041	3938.5347428470486	5145.985933164891	4954.697007174951	4380.109156670849	4592.19193310789	6137.695027531373	4455.321202868807	5996.4818091909265	4916.508972312544	4800.481483131542	3384.2201749957785	5442.490051914089	3301.7144980417615
4859.575940708824	5483.4007800787895	4787.646475871643	4777.047215440849	5059.247382796857	5443.903647778563	4195.510148071156	4417.147262514973	5824.257939651229	4891.032699961244	5741.298691372347	5713.192378770822	5825.154971248054	4381.049580797253	6268.9946504808995	4985.127041551952	5656.161236345041	3938.5347428470486	5145.985933164891	4949.106824058414	4380.109156670849	4592.19193310789	6137.695027531373	4455.321202868807	5996.4818091909265	4916.508972312544	4800.481483131542	3384.2201749957785	5442.490051914089	3301.7144980417615
4859.575940708824	5483.4007800787895	4787.646475871643	4777.047215440849	5059.247382796857	5443.903647778563	4189.465811115249	4417.147262514973	5824.257939651229	4891.032699961244	5719.880878658659	5713.192378770822	5825.154971248054	4381.049580797253	6268.9946504808995	4985.127041551952	5656.161236345041	3938.5347428470486	5145.985933164891	4943.475131844447	4380.109156670849	4592.19193310789	6137.695027531373	4455.321202868807	5981.597604627149	4916.508972312544	4800.481483131542	3384.2201749957785	5442.490051914089	3301.7144980417615
4859.575940708824	5483.4007800787895	4787.646475871643	4777.047215440849	5059.247382796857	5443.903647778563	4189.465811115249	4417.147262514973	5821.034481278234	4891.032699961244	5719.880878658659	5713.192378770822	5825.154971248054	4381.049580797253	6268.9946504808995	4985.127041551952	5656.161236345041	3938.5347428470486	5145.985933164891	4943.475131844447	4380.109156670849	4592.19193310789	6137.695027531373	4455.321202868807	5981.597604627149	4916.508972312544	4800.481483131542	3384.2201749957785	5442.490051914089	3301.7144980417615
4859.575940708824	5483.4007800787895	4780.807716541596	4777.047215440849	5059.111438590851	5443.903647778563	4183.804891151245	4412.29178933189	5821.034481278234	4891.032699961244	5719.880878658659	5711.501936151972	5825.154971248054	4381.049580797253	6268.9946504808995	4985.127041551952	5656.161236345041	3938.5347428470486	5145.985933164891	4936.030193152124	4380.109156670849	4592.19193310789	6137.695027531373	4455.321202868807	5981.597604627149	4916.508972312544	4800.481483131542	3384.2201749957785	5442.490051914089	3301.7144980417615
4859.575940708824	5483.4007800787895	4780.807716541596	4777.047215440849	5059.111438590851	5443.903647778563	4175.644160788408	4395.077907459603	5812.772167981654	4889.491293991587	5719.880878658659	5706.090446965236	5825.154971248054	4381.049580797253	6266.040167777316	4985.127041551952	5656.161236345041	3938.5347428470486	5145.985933164891	4936.030193152124	4380.109156670849	4592.19193310789	6137.695027531373	4455.321202868807	5981.597604627149	4916.508972312544	4800.481483131542	3382.6827337212926	5442.490051914089	3301.7144980417615
4859.575940708824	5483.4007800787895	4774.552895217401	4777.047215440849	5059.111438590851	5443.903647778563	4174.8190969105635	4395.077907459603	5812.772167981654	4889.491293991587	5719.880878658659	5706.090446965236	5825.154971248054	4381.049580797253	6266.040167777316	4985.127041551952	5656.161236345041	3938.5347428470486	5145.985933164891	4936.030193152124	4380.109156670849	4592.19193310789	6137.695027531373	4455.321202868807	5981.597604627149	4916.508972312544	4800.481483131542	3382.6827337212926	5442.490051914089	3301.7144980417615
4859.575940708824	5483.4007800787895	4774.552895217401	4777.047215440849	5059.111438590851	5443.903647778563	4171.353165292534	4395.077907459603	5810.620382511383	4889.491293991587	5719.880878658659	5706.090446965236	5822.49183944237	4381.049580797253	6266.040167777316	4985.127041551952	5656.161236345041	3929.651895579098	5145.985933164891	4934.505390851586	4380.109156670849	4592.19193310789	6137.695027531373	4455.321202868807	5981.597604627149	4916.508972312544	4800.481483131542	3382.6827337212926	5442.490051914089	3301.7144980417615
4859.575940708824	5483.4007800787895	4774.552895217401	4777.047215440849	5059.111438590851	5443.3095921020185	4162.292545409931	4395.077907459603	5810.452463520518	4889.491293991587	5719.880878658659	5706.090446965236	5822.49183944237	4381.049580797253	6257.920953823431	4985.127041551952	5656.161236345041	3929.651895579098	5145.985933164891	4934.505390851586	4380.109156670849	4592.19193310789	6137.695027531373	4451.737487039183	5981.597604627149	4916.508972312544	4800.481483131542	3382.6827337212926	5442.490051914089	3301.7144980417615
4859.575940708824	5483.4007800787895	4774.552895217401	4769.954695653214	5059.111438590851	5443.3095921020185	4161.6019285269085	4395.077907459603	5810.452463520518	4889.491293991587	5719.880878658659	5706.090446965236	5822.49183944237	4381.049580797253	6257.920953823431	4985.127041551952	5656.161236345041	3929.651895579098	5136.913977277958	4934.505390851586	4380.109156670849	4592.19193310789	6137.695027531373	4451.737487039183	5981.597604627149	4916.508972312544	4800.481483131542	3381.186208749057	5442.490051914089	3301.7144980417615
4859.575940708824	5483.4007800787895	4774.552895217401	4769.954695653214	5059.111438590851	5443.3095921020185	4161.6019285269085	4395.077907459603	5808.901260783749	4889.491293991587	5719.880878658659	5706.090446965236	5822.49183944237	4381.049580797253	6257.920953823431	4985.127041551952	5656.161236345041	3929.651895579098	5136.913977277958	4934.505390851586	4380.109156670849	4592.19193310789	6137.695027531373	4451.737487039183	5981.597604627149	4916.508972312544	4800.481483131542	3381.186208749057	5442.490051914089	3301.7144980417615
4859.575940708824	5483.4007800787895	4774.552895217401	4769.954695653214	5059.111438590851	5443.3095921020185	4161.6019285269085	4395.077907459603	5808.901260783749	4889.491293991587	5719.880878658659	5706.090446965236	5822.49183944237	4381.049580797253	6251.219353516708	4985.127041551952	5656.161236345041	3929.651895579098	5130.471320307524	4934.505390851586	4380.109156670849	4592.19193310789	6120.881862473575	4451.737487039183	5981.597604627149	4916.508972312544	4793.363696006636	3377.7812837540296	5438.286556164177	3295.808523354217
4851.858769203473	5483.4007800787895	4774.552895217401	4769.954695653214	5050.349510232696	5443.3095921020185	4161.6019285269085	4395.077907459603	5808.901260783749	4889.491293991587	5717.317859426412	5706.090446965236	5822.49183944237	4381.049580797253	6228.839187616724	4985.127041551952	5656.161236345041	3929.651895579098	5126.96026818298	4934.505390851586	4380.109156670849	4592.19193310789	6120.881862473575	4451.737487039183	5981.597604627149	4916.508972312544	4785.325522827186	3367.5279636576433	5438.286556164177	3295.8028768997447
4851.858769203473	5483.4007800787895	4770.591571398769	4769.954695653214	5050.349510232696	5422.116543913336	4161.6019285269085	4389.17890690829	5808.901260783749	4885.953569547815	5717.317859426412	5706.090446965236	5822.49183944237	4360.07687519783	6212.659623218356	4971.8932365872115	5656.161236345041	3925.242478298651	5118.491787392657	4934.505390851586	4380.109156670849	4592.19193310789	6120.881862473575	4451.737487039183	5981.597604627149	4916.445975624412	4785.325522827186	3367.5279636576433	5435.571278235461	3295.8028768997447
4851.858769203473	5483.4007800787895	4770.591571398769	4767.383977359241	5050.349510232696	5419.752664018387	4161.2720675634155	4389.17890690829	5808.901260783749	4885.953569547815	5717.317859426412	5706.090446965236	5822.49183944237	4360.07687519783	6201.539297686901	4971.8932365872115	5656.161236345041	3925.242478298651	5118.491787392657	4934.505390851586	4380.109156670849	4588.6432082648225	6120.881862473575	4451.737487039183	5981.597604627149	4913.158961573061	4785.325522827186	3367.5279636576433	5435.571278235461	3295.8028768997447
4851.858769203473	5482.983832156069	4770.591571398769	4767.383977359241	5050.349510232696	5387.783885646843	4161.2720675634155	4389.17890690829	5808.901260783749	4885.953569547815	5710.856782225973	5706.090446965236	5822.49183944237	4360.07687519783	6197.758376880104	4971.8932365872115	5656.161236345041	3925.242478298651	5118.491787392657	4934.505390851586	4378.140425373553	4588.6432082648225	6120.881862473575	4451.737487039183	5953.2610765660675	4913.158961573061	4785.325522827186	3367.5279636576433	5435.571278235461	3295.8028768997447
4851.858769203473	5482.983832156069	4770.591571398769	4767.383977359241	5050.349510232696	5387.783885646843	4161.2720675634155	4389.17890690829	5808.901260783749	4885.953569547815	5710.856782225973	5706.090446965236	5822.49183944237	4356.276477774922	6191.201908099673	4971.8932365872115	5656.161236345041	3925.242478298651	5113.74754629466	4934.505390851586	4378.140425373553	4565.653508524998	6120.881862473575	4451.737487039183	5953.2610765660675	4913.158961573061	4781.327288302427	3367.5279636576433	5432.149162436971	3295.8028768997447
4851.858769203473	5482.983832156069	4770.591571398769	4767.383977359241	5050.349510232696	5387.783885646843	4161.2720675634155	4389.17890690829	5808.901260783749	4885.953569547815	5710.856782225973	5706.090446965236	5822.49183944237	4356.276477774922	6188.6107042567755	4971.8932365872115	5656.161236345041	3925.242478298651	5113.74754629466	4934.505390851586	4378.140425373553	4565.653508524998	6120.881862473575	4451.737487039183	5953.2610765660675	4913.158961573061	4781.327288302427	3367.5279636576433	5432.149162436971	3295.8028768997447
4851.858769203473	5482.983832156069	4770.591571398769	4766.584523922054	5047.09869009646	5387.783885646843	4161.2720675634155	4389.17890690829	5808.901260783749	4885.953569547815	5710.856782225973	5706.090446965236	5822.49183944237	4356.276477774922	6170.100597444153	4971.8932365872115	5656.161236345041	3925.242478298651	5113.74754629466	4934.505390851586	4372.010644618305	4565.653508524998	6120.881862473575	4451.737487039183	5953.2610765660675	4902.92725438782	4781.327288302427	3367.5279636576433	5432.149162436971	3295.1893850194465
4851.858769203473	5464.878914585246	4770.591571398769	4759.636956640479	5047.09869009646	5387.783885646843	4161.2720675634155	4389.17890690829	5808.901260783749	4885.953569547815	5703.986388395559	5706.090446965236	5822.49183944237	4356.276477774922	6168.655362140073	4971.8932365872115	5656.161236345041	3925.242478298651	5113.74754629466	4934.505390851586	4372.010644618305	4565.653508524998	6120.881862473575	4451.737487039183	5953.2610765660675	4902.92725438782	4781.327288302427	3367.5279636576433	5432.149162436971	3295.1893850194465
4851.858769203473	5464.878914585246	4770.591571398769	4759.636956640479	5047.09869009646	5387.783885646843	4161.2720675634155	4389.17890690829	5808.901260783749	4885.953569547815	5703.986388395559	5706.090446965236	5822.49183944237	4356.276477774922	6168.655362140073	4971.8932365872115	5655.419393886174	3925.242478298651	5113.74754629466	4929.685873211112	4372.010644618305	4565.653508524998	6120.881862473575	4451.737487039183	5953.2610765660675	4902.92725438782	4781.327288302427	3367.5279636576433	5432.149162436971	3295.1893850194465
4850.460470605727	5464.878914585246	4770.591571398769	4759.636956640479	5043.339309999117	5387.783885646843	4161.2720675634155	4389.17890690829	5808.901260783749	4885.953569547815	5703.986388395559	5706.090446965236	5822.49183944237	4356.276477774922	6168.655362140073	4971.8932365872115	5655.419393886174	3925.242478298651	5113.74754629466	4929.685873211112	4372.010644618305	4562.977906906786	6120.881862473575	4448.2088313818	5953.2610765660675	4902.92725438782	4781.327288302427	3367.004086417859	5432.149162436971	3294.161656062066
4843.850794103875	5459.444539429847	4770.591571398769	4756.2895631809515	5043.02860101626	5387.783885646843	4161.2720675634155	4389.17890690829	5808.675591979084	4885.953569547815	5703.986388395559	5706.090446965236	5822.49183944237	4351.7680394770505	6168.655362140073	4971.8932365872115	5655.419393886174	3925.242478298651	5111.427776538258	4929.685873211112	4372.010644618305	4562.977906906786	6113.328413593306	4448.2088313818	5953.2610765660675	4902.92725438782	4781.327288302427	3367.004086417859	5432.149162436971	3294.161656062066
4843.848794779187	5459.444539429847	4770.591571398769	4756.2895631809515	5043.02860101626	5387.783885646843	4161.2720675634155	4389.17890690829	5792.946590914007	4885.953569547815	5703.986388395559	5706.090446965236	5822.49183944237	4351.7680394770505	6162.483260833168	4964.487545823351	5655.419393886174	3925.242478298651	5110.500795380958	4929.685873211112	4372.010644618305	4562.977906906786	6113.328413593306	4448.2088313818	5945.594075813795	4902.92725438782	4781.327288302427	3365.5327877789423	5432.149162436971	3294.161656062066
4841.632902855079	5459.444539429847	4770.591571398769	4756.2895631809515	5043.02860101626	5387.783885646843	4161.2720675634155	4389.17890690829	5792.946590914007	4885.953569547815	5703.986388395559	5706.07983038525	5822.49183944237	4351.7680394770505	6153.054868092858	4964.487545823351	5655.419393886174	3925.242478298651	5110.500795380958	4929.685873211112	4372.010644618305	4562.977906906786	6112.455070688496	4448.2088313818	5945.594075813795	4902.92725438782	4781.327288302427	3365.5327877789423	5432.149162436971	3292.490185232311
4841.632902855079	5459.444539429847	4770.591571398769	4756.2895631809515	5042.6539098015455	5387.783885646843	4161.2720675634155	4389.17890690829	5792.946590914007	4885.953569547815	5703.986388395559	5706.07983038525	5822.49183944237	4351.7680394770505	6132.495842613177	4964.487545823351	5655.419393886174	3925.242478298651	5110.500795380958	4929.685873211112	4372.010644618305	4562.977906906786	6112.455070688496	4444.1344760351385	5945.594075813795	4902.92725438782	4781.327288302427	3365.5327877789423	5432.149162436971	3286.535850557646
4841.632902855079	5459.444539429847	4756.661310115465	4756.2895631809515	5042.6539098015455	5387.783885646843	4161.2720675634155	4389.17890690829	5784.691955547937	4885.953569547815	5703.986388395559	5704.689251753831	5822.49183944237	4351.7680394770505	6099.4425366244905	4964.487545823351	5655.419393886174	3925.242478298651	5110.500795380958	4929.685873211112	4372.010644618305	4562.977906906786	6112.455070688496	4444.1344760351385	5945.594075813795	4902.92725438782	4781.327288302427	3365.5327877789423	5432.149162436971	3285.0339148107487
4841.632902855079	5459.444539429847	4756.661310115465	4756.2895631809515	5042.6539098015455	5387.783885646843	4161.2720675634155	4389.17890690829	5784.691955547937	4885.953569547815	5703.986388395559	5704.689251753831	5822.49183944237	4351.7680394770505	6079.277997117101	4964.487545823351	5650.505283140579	3925.242478298651	5110.500795380958	4929.685873211112	4372.010644618305	4562.977906906786	6112.455070688496	4444.1344760351385	5945.594075813795	4902.92725438782	4781.327288302427	3365.5327877789423	5432.149162436971	3284.8263640911264
4833.648815102291	5454.476062646625	4756.661310115465	4756.2895631809515	5042.6539098015455	5382.86977201984	4161.2720675634155	4389.17890690829	5784.691955547937	4885.953569547815	5702.314280110627	5704.689251753831	5822.49183944237	4351.7680394770505	6068.182430167748	4964.487545823351	5650.505283140579	3924.482787932322	5110.500795380958	4929.685873211112	4303.44081773592	4562.977906906786	6112.455070688496	4444.1344760351385	5945.594075813795	4902.92725438782	4781.327288302427	3365.5327877789423	5432.149162436971	3284.8263640911264
4830.11966238515	5454.476062646625	4756.661310115465	4756.2895631809515	5042.6539098015455	5382.86977201984	4152.824090095879	4389.17890690829	5784.691955547937	4885.953569547815	5702.314280110627	5702.658396604315	5822.49183944237	4351.7680394770505	6065.232150379218	4964.487545823351	5650.505283140579	3924.482787932322	5110.500795380958	4929.685873211112	4246.730136480168	4562.977906906786	6112.455070688496	4444.1344760351385	5944.1991186750365	4902.92725438782	4781.327288302427	3365.5327877789423	5430.427147333682	3284.8263640911264
4830.11966238515	5454.476062646625	4755.48307720294	4756.2895631809515	5042.6539098015455	5382.86977201984	4150.364669773997	4389.17890690829	5784.3234993765	4885.953569547815	5694.623200888012	5702.658396604315	5822.49183944237	4351.7680394770505	6056.6945086179085	4964.487545823351	5650.505283140579	3924.482787932322	5110.500795380958	4929.095701058153	4220.018513155521	4562.977906906786	6112.455070688496	4444.1344760351385	5944.1991186750365	4902.92725438782	4781.327288302427	3365.5327877789423	5429.025390189355	3284.8263640911264
4830.11966238515	5453.093843244688	4753.732924803277	4756.2895631809515	5041.228667638596	5382.86977201984	4147.877887412387	4389.17890690829	5784.3234993765	4885.953569547815	5688.397946773322	5702.658396604315	5822.49183944237	4351.7680394770505	6051.280409944949	4964.487545823351	5649.769989095393	3924.482787932322	5110.500795380958	4929.095701058153	4193.9208187841505	4562.977906906786	6112.455070688496	4444.1344760351385	5944.1991186750365	4902.92725438782	4781.327288302427	3365.5327877789423	5429.025390189355	3284.8263640911264
4830.11966238515	5453.093843244688	4753.732924803277	4756.2895631809515	5041.228667638596	5382.86977201984	4147.877887412387	4389.17890690829	5784.3234993765	4885.953569547815	5688.397946773322	5702.658396604315	5822.49183944237	4347.648906421018	6043.4838048807105	4964.487545823351	5649.769989095393	3924.482787932322	5110.500795380958	4929.095701058153	4123.723622091984	4562.977906906786	6108.541696369155	4444.1344760351385	5944.1991186750365	4902.92725438782	4781.327288302427	3365.5327877789423	5429.025390189355	3284.8263640911264
4830.11966238515	5453.093843244688	4753.732924803277	4756.2895631809515	5041.228667638596	5382.86977201984	4147.877887412387	4389.17890690829	5784.3234993765	4885.953569547815	5688.397946773322	5702.658396604315	5822.49183944237	4347.648906421018	6025.51555678337	4964.487545823351	5649.769989095393	3924.482787932322	5110.500795380958	4929.095701058153	4116.06141163362	4562.977906906786	6108.541696369155	4444.1344760351385	5944.1991186750365	4902.92725438782	4781.327288302427	3365.5327877789423	5428.449838202492	3284.8263640911264
4830.11966238515	5453.093843244688	4753.732924803277	4756.2895631809515	5041.228667638596	5382.86977201984	4147.877887412387	4389.17890690829	5784.3234993765	4885.953569547815	5683.279866510908	5702.658396604315	5822.49183944237	4347.648906421018	6018.091040036278	4959.27263587416	5649.769989095393	3924.482787932322	5110.500795380958	4929.095701058153	4113.637407527998	4562.977906906786	6108.541696369155	4444.1344760351385	5944.1991186750365	4902.92725438782	4781.327288302427	3365.5327877789423	5428.449838202492	3284.8263640911264
4830.11966238515	5442.507409967751	4753.732924803277	4754.391299588129	5041.228667638596	5382.86977201984	4147.877887412387	4389.17890690829	5784.3234993765	4885.953569547815	5683.279866510908	5702.658396604315	5822.49183944237	4347.648906421018	6018.091040036278	4949.517360919888	5649.769989095393	3924.482787932322	5110.500795380958	4929.095701058153	4111.4251833251255	4562.977906906786	6108.541696369155	4444.1344760351385	5942.501316953054	4902.92725438782	4781.327288302427	3365.5327877789423	5428.449838202492	3284.8263640911264
4830.11966238515	5440.197107851181	4753.732924803277	4754.391299588129	5041.228667638596	5382.86977201984	4147.877887412387	4389.17890690829	5784.3234993765	4885.953569547815	5683.279866510908	5702.658396604315	5822.49183944237	4344.149687933963	6018.091040036278	4949.189778212836	5649.769989095393	3924.482787932322	5110.500795380958	4927.13593260155	4091.5068592505486	4562.977906906786	6108.541696369155	4444.1344760351385	5942.501316953054	4902.92725438782	4781.327288302427	3365.5327877789423	5428.449838202492	3284.8263640911264
4830.11966238515	5427.009059823264	4753.732924803277	4745.699987857895	5034.920966647898	5382.86977201984	4147.877887412387	4389.17890690829	5779.220022696513	4885.953569547815	5683.279866510908	5702.658396604315	5815.938137260031	4344.149687933963	6018.091040036278	4949.189778212836	5649.393794816843	3924.482787932322	5110.500795380958	4927.13593260155	4091.5068592505486	4562.977906906786	6108.541696369155	4444.1344760351385	5923.626809266653	4902.92725438782	4781.327288302427	3365.5327877789423	5428.449838202492	3284.8263640911264
4830.11966238515	5427.009059823264	4753.732924803277	4745.699987857895	5034.920966647898	5382.86977201984	4147.877887412387	4376.84939183719	5779.220022696513	4885.953569547815	5674.73277393623	5702.658396604315	5815.938137260031	4344.149687933963	6016.886153176328	4949.189778212836	5649.393794816843	3924.482787932322	5108.683605651873	4927.13593260155	4091.5068592505486	4562.977906906786	6108.541696369155	4444.1344760351385	5923.626809266653	4902.92725438782	4781.327288302427	3365.5327877789423	5428.449838202492	3284.8263640911264
4825.988221937418	5427.009059823264	4753.732924803277	4745.699987857895	5034.920966647898	5382.86977201984	4147.877887412387	4370.323329456978	5779.220022696513	4885.953569547815	5674.73277393623	5701.247860144197	5815.938137260031	4344.149687933963	6016.886153176328	4949.189778212836	5649.393794816843	3919.08148538814	5108.683605651873	4924.416852931528	4091.5068592505486	4562.977906906786	6108.541696369155	4444.1344760351385	5923.626809266653	4902.92725438782	4781.327288302427	3364.2958875462155	5428.449838202492	3284.8263640911264
4821.688538561526	5425.647301917993	4753.732924803277	4745.699987857895	5031.61369053095	5382.86977201984	4147.877887412387	4370.323329456978	5779.220022696513	4885.953569547815	5659.331192341547	5701.247860144197	5815.938137260031	4325.462846416347	6005.719877187627	4948.550116983273	5649.393794816843	3919.08148538814	5108.683605651873	4921.18886404254	4091.5068592505486	4562.977906906786	6108.541696369155	4444.1344760351385	5923.626809266653	4902.92725438782	4781.327288302427	3364.2958875462155	5428.449838202492	3284.8263640911264
4821.688538561526	5425.647301917993	4750.410112268186	4745.699987857895	5031.61369053095	5382.86977201984	4147.877887412387	4370.323329456978	5779.220022696513	4885.953569547815	5658.606880397867	5701.247860144197	5815.938137260031	4325.462846416347	6002.435137621512	4937.338778077616	5647.447565063736	3919.08148538814	5108.683605651873	4921.18886404254	4085.257675041441	4562.977906906786	6108.541696369155	4444.1344760351385	5923.626809266653	4902.92725438782	4781.327288302427	3364.2863136672786	5428.449838202492	3284.8263640911264
4821.688538561526	5425.647301917993	4750.410112268186	4745.699987857895	5031.61369053095	5382.86977201984	4147.877887412387	4370.323329456978	5779.220022696513	4885.953569547815	5647.012671025704	5701.247860144197	5815.938137260031	4325.462846416347	5990.344727231445	4930.695563684452	5642.666102596888	3918.4179366407643	5108.683605651873	4921.18886404254	4076.0392121913883	4555.971564782871	6108.541696369155	4444.1344760351385	5923.626809266653	4902.92725438782	4781.327288302427	3364.2863136672786	5428.449838202492	3284.8263640911264
4821.688538561526	5425.647301917993	4750.410112268186	4745.699987857895	5031.61369053095	5382.86977201984	4147.877887412387	4370.323329456978	5779.220022696513	4883.14593095803	5647.012671025704	5701.247860144197	5815.938137260031	4325.462846416347	5984.059621592337	4930.695563684452	5642.666102596888	3918.4179366407643	5108.683605651873	4921.18886404254	4076.0392121913883	4555.971564782871	6108.541696369155	4444.1344760351385	5923.626809266653	4902.92725438782	4781.327288302427	3360.923417011596	5428.449838202492	3284.8263640911264
4821.688538561526	5425.647301917993	4750.410112268186	4745.699987857895	5031.61369053095	5357.9660044784505	4147.877887412387	4359.496380845914	5779.220022696513	4883.14593095803	5647.012671025704	5701.247860144197	5815.938137260031	4325.462846416347	5984.059621592337	4928.751985123188	5642.666102596888	3918.4179366407643	5108.683605651873	4921.18886404254	4075.857919138067	4555.971564782871	6108.541696369155	4442.987111404342	5912.054530278328	4897.33475222332	4781.327288302427	3360.923417011596	5426.609189892256	3282.6402762030775
4821.688538561526	5425.647301917993	4739.5645009591135	4745.699987857895	5031.61369053095	5357.9660044784505	4147.877887412387	4349.810775638896	5779.220022696513	4883.14593095803	5647.012671025704	5701.247860144197	5815.938137260031	4316.199594217131	5984.016295158906	4928.751985123188	5635.689639654107	3918.4179366407643	5108.683605651873	4921.18886404254	4071.870512787582	4555.971564782871	6108.541696369155	4440.951532867637	5912.054530278328	4894.604673382273	4781.327288302427	3360.923417011596	5425.304328819125	3282.39156132694
4821.688538561526	5425.647301917993	4739.5645009591135	4745.699987857895	5031.61369053095	5357.9660044784505	4147.877887412387	4344.360289301585	5779.220022696513	4883.14593095803	5647.012671025704	5701.247860144197	5815.938137260031	4316.199594217131	5981.195304971883	4923.364963292337	5635.689639654107	3918.4179366407643	5108.683605651873	4921.18886404254	4062.96380783733	4555.971564782871	6108.541696369155	4440.951532867637	5912.054530278328	4894.604673382273	4781.327288302427	3360.923417011596	5424.609396337968	3282.39156132694
4821.688538561526	5425.647301917993	4739.5645009591135	4745.699987857895	5031.61369053095	5357.9660044784505	4147.877887412387	4344.360289301585	5779.220022696513	4883.14593095803	5647.012671025704	5701.247860144197	5815.938137260031	4316.199594217131	5978.224459977551	4923.364963292337	5635.689639654107	3918.4179366407643	5094.961973698357	4913.008953900104	4062.96380783733	4555.971564782871	6108.541696369155	4440.951532867637	5912.054530278328	4894.604673382273	4781.327288302427	3360.923417011596	5424.609396337968	3282.39156132694
4821.688538561526	5425.647301917993	4737.300662489788	4745.699987857895	5031.61369053095	5357.9660044784505	4147.877887412387	4344.360289301585	5779.220022696513	4883.14593095803	5647.012671025704	5701.247860144197	5815.938137260031	4316.199594217131	5978.224459977551	4923.364963292337	5635.689639654107	3918.4179366407643	5094.961973698357	4909.93402030443	4062.9388494996256	4555.971564782871	6108.541696369155	4437.632441378542	5912.054530278328	4894.604673382273	4781.327288302427	3360.923417011596	5421.719390301982	3282.39156132694
4818.622560564834	5425.647301917993	4737.300662489788	4745.699987857895	5031.61369053095	5357.9660044784505	4147.877887412387	4344.360289301585	5779.220022696513	4883.14593095803	5638.9614638307285	5701.247860144197	5815.938137260031	4316.199594217131	5978.224459977551	4923.364963292337	5635.689639654107	3918.4179366407643	5094.961973698357	4909.93402030443	4062.9388494996256	4555.971564782871	6108.541696369155	4437.632441378542	5912.054530278328	4894.604673382273	4778.557855202265	3360.923417011596	5421.719390301982	3282.39156132694
4818.622560564834	5425.647301917993	4736.068619076052	4745.699987857895	5031.61369053095	5357.9660044784505	4147.877887412387	4344.360289301585	5779.220022696513	4883.14593095803	5633.560950144189	5701.247860144197	5815.938137260031	4316.199594217131	5977.1844245302045	4916.65924127747	5635.689639654107	3918.4179366407643	5092.858737903087	4909.93402030443	4041.8818852665627	4555.971564782871	6102.438219333646	4433.994955071483	5912.054530278328	4894.604673382273	4778.557855202265	3360.923417011596	5421.439613815478	3282.39156132694
4818.622560564834	5425.647301917993	4736.068619076052	4745.699987857895	5031.61369053095	5357.9660044784505	4147.877887412387	4344.360289301585	5779.220022696513	4883.14593095803	5633.560950144189	5700.179141308543	5815.938137260031	4316.199594217131	5977.1844245302045	4916.65924127747	5635.689639654107	3918.4179366407643	5092.858737903087	4909.93402030443	4041.8818852665627	4555.971564782871	6102.438219333646	4433.994955071483	5912.054530278328	4894.604673382273	4778.557855202265	3360.923417011596	5421.439613815478	3282.39156132694
4818.622560564834	5425.647301917993	4732.798928782422	4745.699987857895	5031.61369053095	5357.9660044784505	4147.877887412387	4344.360289301585	5779.220022696513	4883.14593095803	5633.560950144189	5700.179141308543	5807.967122667609	4316.199594217131	5976.6712663383205	4916.65924127747	5635.689639654107	3918.4179366407643	5092.858737903087	4909.93402030443	4041.8818852665627	4555.971564782871	6102.438219333646	4433.994955071483	5904.5733147360115	4894.604673382273	4776.587341561084	3360.923417011596	5416.0100561610125	3282.39156132694
4818.622560564834	5425.647301917993	4732.798928782422	4745.699987857895	5030.238262367762	5357.9660044784505	4144.7605670081375	4344.360289301585	5779.220022696513	4883.14593095803	5633.560950144189	5700.179141308543	5807.8518920779115	4316.199594217131	5975.906445540412	4916.65924127747	5635.689639654107	3918.4179366407643	5091.543214638266	4909.93402030443	4041.8818852665627	4555.971564782871	6102.438219333646	4433.994955071483	5904.5733147360115	4894.604673382273	4776.587341561084	3356.8373369133024	5416.0100561610125	3282.39156132694
4818.622560564834	5425.647301917993	4729.245600261622	4745.699987857895	5029.807639009761	5357.9660044784505	4144.7605670081375	4344.360289301585	5779.220022696513	4883.14593095803	5633.560950144189	5700.179141308543	5807.8518920779115	4316.199594217131	5972.032084146804	4916.65924127747	5633.58775033841	3918.4179366407643	5091.543214638266	4909.93402030443	4037.7091182507174	4555.971564782871	6102.438219333646	4433.994955071483	5904.5733147360115	4894.604673382273	4776.587341561084	3356.8373369133024	5416.0100561610125	3282.39156132694
4818.622560564834	5421.825798018064	4729.245600261622	4745.699987857895	5029.807639009761	5357.9660044784505	4144.7605670081375	4344.360289301585	5779.220022696513	4875.361897842415	5633.560950144189	5698.585757036751	5807.8518920779115	4314.260642338431	5964.620622152985	4916.65924127747	5633.58775033841	3918.4179366407643	5091.543214638266	4909.93402030443	4034.468756900531	4555.971564782871	6102.438219333646	4433.419323424219	5904.5733147360115	4894.604673382273	4776.587341561084	3356.8373369133024	5400.83740036596	3282.39156132694
4818.622560564834	5421.825798018064	4729.245600261622	4745.699987857895	5029.807639009761	5357.9660044784505	4144.7605670081375	4344.360289301585	5779.220022696513	4875.361897842415	5633.560950144189	5698.585757036751	5807.8518920779115	4302.485435801262	5964.543420716841	4916.65924127747	5633.58775033841	3918.4179366407643	5091.543214638266	4909.93402030443	4034.468756900531	4555.971564782871	6102.438219333646	4433.419323424219	5904.5733147360115	4894.604673382273	4776.587341561084	3356.8373369133024	5400.83740036596	3282.39156132694
4818.622560564834	5421.825798018064	4729.245600261622	4745.699987857895	5025.703214086276	5357.909414335489	4144.7605670081375	4344.360289301585	5779.220022696513	4875.271441613073	5633.560950144189	5698.585757036751	5807.8518920779115	4302.485435801262	5964.543420716841	4909.946795834239	5633.58775033841	3918.4179366407643	5091.543214638266	4907.5900160144665	4034.468756900531	4555.971564782871	6102.438219333646	4433.419323424219	5904.5733147360115	4894.604673382273	4776.587341561084	3356.8373369133024	5398.683461078385	3282.39156132694
4818.622560564834	5421.825798018064	4729.245600261622	4744.419597830773	5025.703214086276	5357.909414335489	4144.7605670081375	4344.360289301585	5779.220022696513	4875.271441613073	5633.560950144189	5698.585757036751	5807.8518920779115	4302.485435801262	5964.543420716841	4909.946795834239	5633.58775033841	3917.8932312637316	5091.543214638266	4907.5900160144665	4034.468756900531	4555.971564782871	6102.438219333646	4433.419323424219	5904.5733147360115	4894.604673382273	4776.587341561084	3356.8373369133024	5398.683461078385	3282.39156132694
4818.622560564834	5421.825798018064	4729.245600261622	4744.419597830773	5025.703214086276	5357.909414335489	4143.302301600945	4344.360289301585	5779.220022696513	4875.271441613073	5633.560950144189	5698.585757036751	5807.8518920779115	4302.485435801262	5964.221445825361	4909.946795834239	5627.92396216095	3917.6604762220522	5091.543214638266	4907.5900160144665	4034.468756900531	4555.497710741891	6102.438219333646	4433.419323424219	5904.5733147360115	4894.604673382273	4776.587341561084	3356.8373369133024	5398.683461078385	3282.39156132694
4818.622560564834	5421.825798018064	4728.085161424886	4744.419597830773	5025.703214086276	5350.998082544462	4141.540126991347	4344.360289301585	5779.220022696513	4875.271441613073	5633.560950144189	5698.585757036751	5807.8518920779115	4302.485435801262	5963.321111897836	4909.946795834239	5627.92396216095	3917.5178444741487	5091.543214638266	4907.5900160144665	4034.468756900531	4555.497710741891	6102.438219333646	4433.419323424219	5904.5733147360115	4894.604673382273	4776.587341561084	3356.8373369133024	5398.683461078385	3280.440367566798
4818.622560564834	5421.825798018064	4728.035171746122	4744.419597830773	5024.5731725978785	5349.235162587237	4138.606823739061	4344.360289301585	5779.220022696513	4875.271441613073	5633.560950144189	5698.585757036751	5807.8518920779115	4302.485435801262	5961.322630605798	4909.946795834239	5627.92396216095	3917.5178444741487	5090.745606963908	4907.5900160144665	4034.468756900531	4555.497710741891	6102.438219333646	4433.419323424219	5904.5733147360115	4894.604673382273	4776.587341561084	3356.8373369133024	5398.683461078385	3280.440367566798
4818.622560564834	5421.825798018064	4724.91019770349	4744.419597830773	5024.5731725978785	5348.1622494366575	4138.606823739061	4344.360289301585	5779.220022696513	4875.271441613073	5633.560950144189	5697.039812008689	5807.8518920779115	4302.485435801262	5961.322630605798	4909.946795834239	5627.92396216095	3917.5178444741487	5085.402037167612	4907.5900160144665	4034.468756900531	4555.497710741891	6102.438219333646	4433.419323424219	5904.5733147360115	4894.604673382273	4776.587341561084	3356.8373369133024	5398.683461078385	3280.440367566798
4818.622560564834	5421.825798018064	4722.920993928139	4744.419597830773	5024.5731725978785	5348.1622494366575	4138.606823739061	4344.360289301585	5779.220022696513	4875.271441613073	5633.560950144189	5697.039812008689	5807.8518920779115	4302.485435801262	5961.322630605798	4909.946795834239	5627.92396216095	3917.5178444741487	5085.402037167612	4907.5900160144665	4034.468756900531	4555.497710741891	6102.438219333646	4433.419323424219	5904.5733147360115	4894.604673382273	4776.587341561084	3356.8373369133024	5396.0925074551	3280.440367566798
4818.622560564834	5420.48920573807	4722.920993928139	4738.290644780449	5024.5731725978785	5348.1622494366575	4138.606823739061	4344.360289301585	5779.220022696513	4875.271441613073	5633.560950144189	5697.039812008689	5807.8518920779115	4302.485435801262	5961.322630605798	4909.946795834239	5627.92396216095	3913.1883055846465	5085.402037167612	4907.5900160144665	4026.3059512680265	4555.497710741891	6102.438219333646	4428.817384997012	5904.5733147360115	4894.604673382273	4776.587341561084	3356.8373369133024	5396.0925074551	3280.440367566798
4818.622560564834	5420.48920573807	4713.757530978781	4738.290644780449	5024.5731725978785	5348.1622494366575	4138.606823739061	4344.360289301585	5779.220022696513	4875.271441613073	5633.213806446601	5697.039812008689	5807.8518920779115	4302.485435801262	5961.322630605798	4909.946795834239	5627.92396216095	3907.0935493680117	5083.808411890757	4903.941122856397	4026.3059512680265	4555.497710741891	6102.438219333646	4428.817384997012	5904.5733147360115	4894.604673382273	4776.587341561084	3356.8373369133024	5393.587638474422	3280.440367566798
4818.622560564834	5420.48920573807	4713.757530978781	4738.290644780449	5024.5731725978785	5348.1622494366575	4138.606823739061	4344.360289301585	5779.220022696513	4875.271441613073	5633.213806446601	5697.039812008689	5807.8518920779115	4302.485435801262	5961.322630605798	4909.946795834239	5627.92396216095	3907.0935493680117	5083.808411890757	4903.941122856397	4026.3059512680265	4555.497710741891	6102.438219333646	4428.817384997012	5904.5733147360115	4894.604673382273	4773.721444336496	3356.8373369133024	5393.587638474422	3280.440367566798
4818.622560564834	5420.48920573807	4713.757530978781	4738.290644780449	5024.5731725978785	5348.1622494366575	4138.606823739061	4344.360289301585	5779.220022696513	4875.271441613073	5633.213806446601	5697.039812008689	5807.8518920779115	4302.485435801262	5961.322630605798	4909.946795834239	5626.039659571946	3906.346557211871	5083.808411890757	4903.941122856397	4026.3059512680265	4555.497710741891	6102.438219333646	4428.08845917154	5904.5733147360115	4894.604673382273	4773.721444336496	3356.8373369133024	5393.587638474422	3280.440367566798
4818.622560564834	5420.48920573807	4713.757530978781	4738.290644780449	5024.5731725978785	5348.1622494366575	4138.606823739061	4344.360289301585	5779.220022696513	4874.127335237938	5633.213806446601	5697.039812008689	5807.8518920779115	4302.485435801262	5959.309646882878	4909.946795834239	5626.039659571946	3902.148182712306	5083.808411890757	4903.941122856397	4026.3059512680265	4555.497710741891	6102.438219333646	4428.08845917154	5904.5733147360115	4894.604673382273	4773.721444336496	3356.8373369133024	5393.587638474422	3280.440367566798
4818.622560564834	5420.48920573807	4711.122529540935	4738.290644780449	5024.5731725978785	5348.1622494366575	4138.606823739061	4344.360289301585	5779.220022696513	4874.127335237938	5632.921700021564	5697.039812008689	5805.258102371559	4302.485435801262	5957.9033000386935	4909.946795834239	5626.039659571946	3902.148182712306	5083.808411890757	4903.941122856397	4026.3059512680265	4555.497710741891	6102.438219333646	4428.08845917154	5904.5733147360115	4894.604673382273	4772.763061800424	3356.8373369133024	5393.587638474422	3280.216401693924
4818.622560564834	5420.48920573807	4711.122529540935	4738.290644780449	5024.5731725978785	5348.1622494366575	4138.606823739061	4337.897618657111	5779.220022696513	4874.127335237938	5632.921700021564	5697.039812008689	5805.258102371559	4302.485435801262	5952.842592145712	4909.946795834239	5626.039659571946	3901.3145235926113	5083.808411890757	4903.941122856397	4026.3059512680265	4555.497710741891	6102.438219333646	4424.578573676799	5904.5733147360115	4894.604673382273	4772.763061800424	3351.888219404991	5393.587638474422	3280.216401693924
4818.622560564834	5419.135609623366	4711.122529540935	4738.290644780449	5024.5731725978785	5348.1622494366575	4138.606823739061	4337.897618657111	5779.220022696513	4874.127335237938	5632.921700021564	5695.376926415504	5805.258102371559	4302.485435801262	5952.842592145712	4909.946795834239	5626.039659571946	3901.3145235926113	5083.808411890757	4903.941122856397	4024.4411862643356	4555.497710741891	6102.438219333646	4424.578573676799	5902.165250530243	4894.604673382273	4772.763061800424	3351.888219404991	5393.587638474422	3279.9247713355417
4818.622560564834	5418.4095401129725	4711.122529540935	4738.290644780449	5024.5731725978785	5348.1622494366575	4138.606823739061	4337.897618657111	5779.220022696513	4874.127335237938	5630.414567011868	5695.376926415504	5805.258102371559	4302.485435801262	5952.842592145712	4904.892380954912	5626.039659571946	3901.3145235926113	5083.808411890757	4903.941122856397	4024.2076416487216	4555.497710741891	6102.438219333646	4424.578573676799	5902.165250530243	4894.604673382273	4772.763061800424	3349.7500996147555	5393.587638474422	3279.9247713355417
4818.622560564834	5418.4095401129725	4711.122529540935	4738.290644780449	5024.5731725978785	5348.1622494366575	4138.606823739061	4337.897618657111	5779.220022696513	4874.127335237938	5625.065584050149	5695.376926415504	5805.258102371559	4302.485435801262	5952.842592145712	4904.892380954912	5626.039659571946	3901.3145235926113	5083.808411890757	4903.941122856397	4024.2076416487216	4555.497710741891	6102.438219333646	4424.578573676799	5899.167475407674	4894.604673382273	4772.763061800424	3349.7500996147555	5393.587638474422	3279.9247713355417
4818.622560564834	5418.4095401129725	4711.122529540935	4738.290644780449	5024.5731725978785	5348.1622494366575	4138.606823739061	4337.897618657111	5779.220022696513	4874.127335237938	5625.065584050149	5695.376926415504	5805.258102371559	4302.485435801262	5952.842592145712	4904.892380954912	5626.039659571946	3901.3145235926113	5083.808411890757	4903.941122856397	4024.2076416487216	4555.497710741891	6102.438219333646	4424.578573676799	5899.167475407674	4894.604673382273	4772.6970601444955	3349.7500996147555	5392.46688790972	3279.9247713355417
4818.622560564834	5418.4095401129725	4711.122529540935	4737.405551441876	5024.5731725978785	5348.1622494366575	4138.606823739061	4337.897618657111	5779.220022696513	4874.127335237938	5625.065584050149	5695.376926415504	5798.842010014958	4302.485435801262	5950.639795478509	4904.892380954912	5626.039659571946	3901.3145235926113	5081.4274364450575	4903.605792226474	4020.7647417743465	4555.497710741891	6102.438219333646	4424.578573676799	5899.167475407674	4894.604673382273	4771.90845866016	3348.8221958871745	5391.575971217409	3279.9247713355417
4818.622560564834	5415.271671624273	4711.122529540935	4737.405551441876	5019.398200650932	5348.1622494366575	4138.606823739061	4337.897618657111	5779.220022696513	4874.127335237938	5625.065584050149	5695.376926415504	5798.842010014958	4299.837371139396	5950.639795478509	4904.892380954912	5626.039659571946	3901.3145235926113	5081.4274364450575	4903.605792226474	4015.029047962338	4555.497710741891	6102.438219333646	4423.7673927055985	5899.167475407674	4894.604673382273	4771.90845866016	3348.8221958871745	5391.260423123685	3279.9247713355417
4818.622560564834	5415.271671624273	4711.122529540935	4737.2355080046655	5019.398200650932	5348.1622494366575	4138.606823739061	4337.897618657111	5779.220022696513	4874.127335237938	5625.065584050149	5695.376926415504	5798.842010014958	4299.837371139396	5948.734669285312	4902.532450108232	5626.039659571946	3901.3145235926113	5081.4274364450575	4903.605792226474	4015.029047962338	4555.497710741891	6102.438219333646	4423.7673927055985	5885.322619391946	4894.603336421716	4771.90845866016	3348.8221958871745	5390.420247582321	3276.423986781163
4818.622560564834	5407.955247270766	4711.122529540935	4737.2355080046655	5019.398200650932	5348.1622494366575	4138.606823739061	4337.897618657111	5779.220022696513	4874.127335237938	5625.065584050149	5695.080177628594	5798.842010014958	4299.837371139396	5948.734669285312	4902.532450108232	5626.039659571946	3901.3145235926113	5081.4274364450575	4903.605792226474	4015.029047962338	4547.797087065634	6102.438219333646	4423.7673927055985	5885.322619391946	4894.603336421716	4771.90845866016	3348.8221958871745	5390.420247582321	3276.423986781163
4818.622560564834	5407.955247270766	4711.122529540935	4737.2355080046655	5019.398200650932	5348.1622494366575	4138.606823739061	4337.897618657111	5779.220022696513	4874.127335237938	5625.065584050149	5695.080177628594	5798.842010014958	4299.837371139396	5948.734669285312	4902.532450108232	5626.039659571946	3901.3145235926113	5081.4274364450575	4903.605792226474	4015.029047962338	4547.797087065634	6102.438219333646	4420.24844569828	5885.322619391946	4894.603336421716	4771.90845866016	3348.8221958871745	5390.420247582321	3276.423986781163
4818.622560564834	5407.955247270766	4711.122529540935	4736.825218976497	5019.398200650932	5348.1622494366575	4138.606823739061	4337.897618657111	5774.523679947531	4874.127335237938	5625.065584050149	5695.080177628594	5795.095835982225	4299.837371139396	5948.734669285312	4902.532450108232	5626.039659571946	3901.3145235926113	5081.4274364450575	4901.970062133389	4008.604507096112	4547.797087065634	6102.438219333646	4419.506185837887	5885.322619391946	4894.603336421716	4771.90845866016	3348.8221958871745	5390.420247582321	3276.423986781163
4818.622560564834	5407.955247270766	4711.122529540935	4736.482792404946	5019.251375567195	5348.1622494366575	4138.606823739061	4337.897618657111	5774.523679947531	4874.127335237938	5625.065584050149	5695.080177628594	5795.095835982225	4299.837371139396	5948.734669285312	4902.532450108232	5622.2442786374495	3901.3145235926113	5081.4274364450575	4900.32936925859	4002.5088003753353	4547.797087065634	6102.438219333646	4419.258546177527	5885.322619391946	4894.603336421716	4771.90845866016	3348.8221958871745	5389.025370046572	3276.423986781163
4818.622560564834	5403.420505370639	4711.122529540935	4736.482792404946	5019.251375567195	5348.1622494366575	4138.606823739061	4337.897618657111	5774.523679947531	4874.127335237938	5625.065584050149	5695.080177628594	5795.095835982225	4294.347528103464	5948.734669285312	4902.532450108232	5622.2442786374495	3901.3145235926113	5081.4274364450575	4900.32936925859	4002.5088003753353	4547.797087065634	6102.438219333646	4415.240762833264	5885.322619391946	4892.978872179481	4771.90845866016	3348.8221958871745	5389.025370046572	3276.423986781163
4818.622560564834	5403.420505370639	4711.122529540935	4736.482792404946	5019.251375567195	5348.1622494366575	4138.606823739061	4337.897618657111	5774.523679947531	4874.127335237938	5625.065584050149	5695.080177628594	5795.095835982225	4294.347528103464	5948.734669285312	4902.532450108232	5622.2442786374495	3900.297293168638	5081.4274364450575	4900.32936925859	4002.5088003753353	4547.797087065634	6102.438219333646	4415.240762833264	5885.322619391946	4892.978872179481	4771.1164561954065	3348.8221958871745	5389.025370046572	3276.423986781163
4818.622560564834	5403.420505370639	4711.122529540935	4736.482792404946	5019.251375567195	5348.1622494366575	4138.606823739061	4337.897618657111	5774.523679947531	4874.127335237938	5625.065584050149	5694.573410648166	5795.095835982225	4294.347528103464	5948.734669285312	4902.532450108232	5622.2442786374495	3900.297293168638	5081.4274364450575	4900.32936925859	4002.1269240725087	4547.797087065634	6102.438219333646	4415.240762833264	5885.322619391946	4892.7345206407535	4771.1164561954065	3348.28165934175	5385.017102770987	3276.423986781163
4818.622560564834	5403.420505370639	4711.122529540935	4736.482792404946	5019.251375567195	5348.1622494366575	4138.606823739061	4337.897618657111	5774.523679947531	4874.127335237938	5625.065584050149	5694.573410648166	5795.095835982225	4288.082242914232	5948.734669285312	4902.532450108232	5622.2442786374495	3900.297293168638	5081.4274364450575	4900.32936925859	4000.305745501875	4547.797087065634	6102.438219333646	4415.240762833264	5885.322619391946	4891.390273827918	4771.1164561954065	3348.28165934175	5385.017102770987	3275.4084720056853
4818.622560564834	5403.420505370639	4711.122529540935	4736.482792404946	5019.251375567195	5348.1622494366575	4138.606823739061	4337.897618657111	5763.899396744919	4874.127335237938	5625.065584050149	5694.573410648166	5795.095835982225	4288.082242914232	5948.734669285312	4902.532450108232	5622.2442786374495	3900.297293168638	5081.4274364450575	4900.32936925859	3997.8697013445726	4547.797087065634	6102.438219333646	4415.240762833264	5885.322619391946	4891.390273827918	4771.1164561954065	3348.28165934175	5385.017102770987	3275.0771852321595
4818.622560564834	5403.420505370639	4711.122529540935	4736.482792404946	5019.168991225646	5348.1622494366575	4138.606823739061	4330.74067669531	5752.3463261035295	4874.127335237938	5625.065584050149	5694.573410648166	5795.095835982225	4288.082242914232	5948.734669285312	4902.532450108232	5622.2442786374495	3900.297293168638	5081.4274364450575	4900.32936925859	3993.8867737934615	4547.797087065634	6102.438219333646	4415.240762833264	5885.322619391946	4891.390273827918	4771.1164561954065	3348.28165934175	5385.017102770987	3274.8463895225686
4818.23111610872	5403.420505370639	4711.122529540935	4736.482792404946	5019.168991225646	5344.034701212862	4138.606823739061	4330.74067669531	5752.3463261035295	4874.127335237938	5625.065584050149	5694.573410648166	5792.56796256152	4288.082242914232	5948.734669285312	4901.507703658021	5622.2442786374495	3900.297293168638	5081.4274364450575	4900.32936925859	3993.8867737934615	4547.797087065634	6102.438219333646	4415.240762833264	5885.322619391946	4722.156783892455	4771.1164561954065	3348.28165934175	5385.017102770987	3274.61233229993
4818.23111610872	5403.420505370639	4711.122529540935	4732.388751434442	5019.168991225646	5344.034701212862	4138.606823739061	4330.74067669531	5752.3463261035295	4872.829621520874	5625.065584050149	5694.573410648166	5792.56796256152	4288.082242914232	5948.734669285312	4901.507703658021	5622.2442786374495	3900.297293168638	5081.4274364450575	4900.32936925859	3993.8867737934615	4547.797087065634	6102.438219333646	4415.240762833264	5885.322619391946	4712.61987011139	4771.1164561954065	3348.28165934175	5385.017102770987	3274.1800810196364
4818.23111610872	5403.420505370639	4711.122529540935	4732.274456898582	5019.168991225646	5344.034701212862	4138.606823739061	4330.74067669531	5752.3463261035295	4872.829621520874	5625.065584050149	5694.573410648166	5792.56796256152	4288.082242914232	5948.734669285312	4901.507703658021	5622.2442786374495	3900.297293168638	5081.4274364450575	4900.32936925859	3993.8867737934615	4547.797087065634	6102.438219333646	4415.240762833264	5885.322619391946	4702.0678631824685	4771.1164561954065	3348.28165934175	5385.017102770987	3273.824343979564
4818.23111610872	5403.420505370639	4709.91441873724	4732.274456898582	5019.168991225646	5344.034701212862	4138.606823739061	4323.053816017955	5752.3463261035295	4870.9876954387255	5625.065584050149	5692.095790702984	5792.56796256152	4288.082242914232	5948.734669285312	4896.750167577584	5622.2442786374495	3900.297293168638	5081.4274364450575	4899.0417741863785	3993.8867737934615	4540.512775802279	6101.6583937616315	4415.240762833264	5885.322619391946	4693.306190805599	4771.1164561954065	3348.28165934175	5385.017102770987	3273.824343979564
4812.419461320149	5403.420505370639	4709.91441873724	4732.274456898582	5019.168991225646	5343.587817014239	4138.606823739061	4323.053816017955	5692.62017517278	4870.9876954387255	5625.065584050149	5692.095790702984	5790.501015603077	4288.082242914232	5948.734669285312	4896.750167577584	5622.2442786374495	3900.297293168638	5081.4274364450575	4899.0417741863785	3993.8867737934615	4540.512775802279	6101.6583937616315	4415.240762833264	5885.322619391946	4683.332571773091	4770.3774406107	3346.6583630045498	5382.33724710252	3272.5535667926033
4812.419461320149	5403.420505370639	4709.91441873724	4732.274456898582	5015.396844325456	5343.587817014239	4138.606823739061	4323.053816017955	5650.06756112526	4868.363986690745	5625.065584050149	5692.095790702984	5788.443226151273	4287.676248489646	5948.734669285312	4896.750167577584	5622.2442786374495	3900.297293168638	5081.406865794177	4899.0417741863785	3993.1783519161127	4540.512775802279	6101.6583937616315	4415.240762833264	5885.322619391946	4669.706794058393	4770.3774406107	3346.6583630045498	5382.33724710252	3272.5535667926033
4812.419461320149	5403.420505370639	4709.91441873724	4732.274456898582	5015.396844325456	5343.587817014239	4138.606823739061	4323.053816017955	5631.4124954689105	4868.363986690745	5625.065584050149	5692.095790702984	5788.443226151273	4287.676248489646	5948.734669285312	4896.750167577584	5622.2442786374495	3900.297293168638	5081.406865794177	4899.0417741863785	3992.3270601548957	4540.512775802279	6101.6583937616315	4415.240762833264	5885.322619391946	4661.829713382989	4770.3774406107	3346.6583630045498	5382.33724710252	3272.5535667926033
4812.419461320149	5403.420505370639	4709.91441873724	4732.274456898582	5012.87290535307	5343.587817014239	4138.606823739061	4323.053816017955	5626.889797338752	4865.34947630474	5625.065584050149	5692.095790702984	5788.443226151273	4287.676248489646	5948.734669285312	4896.750167577584	5622.2442786374495	3900.297293168638	5081.406865794177	4899.0417741863785	3992.3270601548957	4538.910893402102	6101.6583937616315	4415.240762833264	5885.322619391946	4656.808885271088	4770.3774406107	3346.6583630045498	5382.33724710252	3272.5535667926033
4812.419461320149	5403.420505370639	4709.91441873724	4732.274456898582	5012.87290535307	5333.1715520184525	4138.606823739061	4319.820163716486	5618.020751001113	4865.34947630474	5625.065584050149	5692.095790702984	5782.295500292216	4287.676248489646	5948.734669285312	4896.750167577584	5622.2442786374495	3900.297293168638	5078.242659563339	4899.0417741863785	3992.3270601548957	4538.910893402102	6101.6583937616315	4415.240762833264	5885.322619391946	4651.448494868826	4770.3774406107	3346.6583630045498	5382.33724710252	3272.5535667926033
4812.419461320149	5403.420505370639	4709.91441873724	4732.274456898582	5012.87290535307	5333.1715520184525	4138.606823739061	4319.100112252931	5599.791768225093	4865.34947630474	5625.065584050149	5692.095790702984	5782.295500292216	4287.676248489646	5948.734669285312	4896.64466823727	5622.2442786374495	3900.297293168638	5078.242659563339	4899.0417741863785	3992.3270601548957	4538.910893402102	6101.6583937616315	4414.827558929634	5885.322619391946	4648.861696897269	4770.3774406107	3346.6583630045498	5381.31417165519	3272.5535667926033
4812.419461320149	5403.420505370639	4709.91441873724	4732.274456898582	5011.559669309729	5333.1715520184525	4138.606823739061	4319.100112252931	5599.791768225093	4865.34947630474	5625.065584050149	5692.095790702984	5782.295500292216	4287.676248489646	5948.734669285312	4896.64466823727	5622.2442786374495	3898.3387927810163	5078.242659563339	4899.0417741863785	3992.3270601548957	4533.56631333272	6101.6583937616315	4413.525134494459	5885.322619391946	4646.910603369866	4770.3774406107	3346.6583630045498	5381.31417165519	3272.5535667926033
4812.419461320149	5403.420505370639	4709.91441873724	4732.274456898582	5011.559669309729	5333.1715520184525	4138.606823739061	4319.100112252931	5599.791768225093	4865.34947630474	5625.065584050149	5692.095790702984	5782.295500292216	4287.676248489646	5948.386845064877	4896.64466823727	5622.2442786374495	3898.3387927810163	5078.242659563339	4899.0417741863785	3992.3270601548957	4533.56631333272	6101.6583937616315	4413.525134494459	5885.322619391946	4646.365015629513	4770.3774406107	3346.6583630045498	5380.291132094649	3271.8298670174318
4812.419461320149	5403.420505370639	4709.91441873724	4732.274456898582	5011.559669309729	5331.94809576468	4137.857509339401	4319.100112252931	5589.227000385182	4865.34947630474	5625.065584050149	5692.095790702984	5776.887496147312	4287.676248489646	5948.386845064877	4896.64466823727	5622.2442786374495	3898.3387927810163	5078.242659563339	4899.0417741863785	3992.3270601548957	4532.0033255386825	6101.6583937616315	4413.525134494459	5885.322619391946	4641.537864446722	4770.3774406107	3346.6583630045498	5376.444645773844	3271.8298670174318
4812.419461320149	5403.420505370639	4709.91441873724	4732.274456898582	5011.559669309729	5331.94809576468	4137.857509339401	4319.100112252931	5589.227000385182	4865.34947630474	5625.065584050149	5692.095790702984	5776.887496147312	4285.641356713859	5948.386845064877	4896.64466823727	5622.2442786374495	3898.3387927810163	5078.242659563339	4899.0417741863785	3992.3270601548957	4532.0033255386825	6101.6583937616315	4413.525134494459	5885.322619391946	4638.536094610286	4765.955051581521	3346.6583630045498	5376.444645773844	3271.8298670174318
4812.419461320149	5403.420505370639	4709.122849500631	4730.344727626107	5011.559669309729	5330.496602381497	4137.857509339401	4319.100112252931	5589.227000385182	4865.34947630474	5625.065584050149	5692.095790702984	5776.887496147312	4285.641356713859	5948.386845064877	4896.64466823727	5622.2442786374495	3898.3387927810163	5078.242659563339	4898.310710947371	3992.3270601548957	4532.0033255386825	6101.6583937616315	4413.525134494459	5885.322619391946	4638.536094610286	4765.955051581521	3346.6583630045498	5376.444645773844	3271.8298670174318
4812.419461320149	5403.420505370639	4709.122849500631	4730.344727626107	5011.559669309729	5330.496602381497	4137.857509339401	4319.100112252931	5589.227000385182	4864.606366299908	5624.675147133194	5692.095790702984	5776.887496147312	4285.641356713859	5946.902222217709	4895.050659466126	5619.745764886276	3898.3387927810163	5078.242659563339	4898.310710947371	3992.2805862931145	4532.0033255386825	6101.6583937616315	4413.525134494459	5885.322619391946	4636.363431467895	4765.955051581521	3346.6583630045498	5376.444645773844	3271.8298670174318
4812.419461320149	5403.420505370639	4709.122849500631	4730.344727626107	5011.559669309729	5326.944707776786	4137.857509339401	4319.100112252931	5589.227000385182	4864.606366299908	5624.675147133194	5692.095790702984	5776.887496147312	4285.573791458975	5946.902222217709	4895.050659466126	5614.199035012499	3898.3387927810163	5078.242659563339	4898.310710947371	3992.2805862931145	4532.0033255386825	6101.6583937616315	4413.525134494459	5885.322619391946	4635.2492950315445	4765.955051581521	3346.6583630045498	5376.444645773844	3271.8298670174318
4812.419461320149	5403.420505370639	4709.122849500631	4730.344727626107	5011.559669309729	5326.944707776786	4137.857509339401	4307.9987510313495	5589.227000385182	4862.570428969182	5624.675147133194	5692.095790702984	5776.887496147312	4285.573791458975	5946.497079829888	4895.050659466126	5613.249317386231	3898.3387927810163	5078.242659563339	4898.310710947371	3992.2805862931145	4532.0033255386825	6101.6583937616315	4412.825254439165	5885.322619391946	4634.442202446595	4765.955051581521	3346.6583630045498	5376.444645773844	3271.8298670174318
4812.419461320149	5403.373244436787	4709.122849500631	4730.344727626107	5011.559669309729	5325.079340953012	4137.857509339401	4302.271276750082	5589.227000385182	4862.570428969182	5624.675147133194	5692.095790702984	5776.887496147312	4285.573791458975	5946.497079829888	4895.050659466126	5613.249317386231	3898.3387927810163	5078.242659563339	4896.505070362282	3992.2805862931145	4532.0033255386825	6101.6583937616315	4412.825254439165	5885.322619391946	4633.955061889708	4765.955051581521	3346.6583630045498	5376.444645773844	3271.0837217815824
4812.419461320149	5403.373244436787	4709.122849500631	4730.344727626107	5010.976751293221	5325.079340953012	4137.857509339401	4297.623474631748	5589.227000385182	4862.570428969182	5623.119215860051	5690.844786965731	5776.887496147312	4285.357066826697	5946.497079829888	4895.050659466126	5613.249317386231	3898.3387927810163	5078.242659563339	4896.505070362282	3991.812576305052	4532.0033255386825	6101.6583937616315	4412.825254439165	5885.322619391946	4633.523795525363	4765.955051581521	3346.6583630045498	5376.444645773844	3271.0837217815824
4812.419461320149	5403.373244436787	4709.122849500631	4730.344727626107	5010.976751293221	5325.079340953012	4137.857509339401	4297.623474631748	5589.227000385182	4862.570428969182	5623.119215860051	5690.844786965731	5776.887496147312	4285.357066826697	5946.497079829888	4895.050659466126	5613.249317386231	3898.3387927810163	5078.242659563339	4896.505070362282	3991.812576305052	4532.0033255386825	6101.6583937616315	4412.825254439165	5885.322619391946	4630.334912417144	4765.955051581521	3346.5923281468786	5376.444645773844	3271.0837217815824
4812.419461320149	5403.373244436787	4709.122849500631	4730.344727626107	5010.976751293221	5325.079340953012	4137.857509339401	4297.623474631748	5589.227000385182	4862.570428969182	5620.622683355199	5690.844786965731	5776.887496147312	4281.180372454333	5946.479975599651	4895.050659466126	5613.249317386231	3897.855260344317	5078.242659563339	4894.755678118909	3990.421568941316	4532.0033255386825	6101.6583937616315	4411.820262065385	5885.322619391946	4630.222811374115	4765.955051581521	3343.927450332605	5376.444645773844	3269.695045019771
4812.419461320149	5402.810539565397	4709.122849500631	4730.344727626107	5010.976751293221	5325.079340953012	4137.857509339401	4297.623474631748	5589.227000385182	4862.570428969182	5620.622683355199	5690.844786965731	5776.887496147312	4281.180372454333	5946.479975599651	4895.050659466126	5613.249317386231	3897.855260344317	5078.242659563339	4894.755678118909	3990.421568941316	4532.0033255386825	6101.6583937616315	4411.820262065385	5885.322619391946	4628.901859544354	4765.955051581521	3343.927450332605	5374.37193584128	3269.695045019771
4811.652043416976	5401.454926599398	4708.1710115460355	4730.306355226392	5010.976751293221	5325.079340953012	4137.857509339401	4297.623474631748	5589.227000385182	4862.570428969182	5618.865539359153	5689.61977723679	5776.887496147312	4281.180372454333	5946.479975599651	4895.050659466126	5613.249317386231	3896.963670994952	5078.242659563339	4894.755678118909	3990.421568941316	4532.0033255386825	6101.6583937616315	4411.820262065385	5885.322619391946	4628.178151736307	4765.955051581521	3341.7731787373505	5374.37193584128	3269.695045019771
4811.652043416976	5401.454926599398	4707.856994728143	4730.306355226392	5010.976751293221	5325.079340953012	4137.857509339401	4297.623474631748	5589.227000385182	4862.570428969182	5618.865539359153	5689.61977723679	5776.887496147312	4281.180372454333	5946.479975599651	4895.050659466126	5613.249317386231	3896.963670994952	5078.242659563339	4894.755678118909	3990.421568941316	4532.0033255386825	6101.6583937616315	4411.820262065385	5885.322619391946	4626.199002166646	4765.955051581521	3341.7731787373505	5374.37193584128	3269.695045019771
4810.975246038266	5401.454926599398	4707.059105771599	4730.243553435474	5010.976751293221	5325.079340953012	4137.857509339401	4297.623474631748	5589.227000385182	4862.570428969182	5616.007451458572	5689.61977723679	5776.887496147312	4281.180372454333	5946.479975599651	4895.050659466126	5613.249317386231	3896.963670994952	5078.242659563339	4894.043634373042	3990.421568941316	4532.0033255386825	6101.6583937616315	4411.820262065385	5885.322619391946	4625.652216927818	4765.955051581521	3341.7731787373505	5374.37193584128	3269.695045019771
4809.73566297779	5401.454926599398	4707.059105771599	4730.243553435474	5010.090415249801	5325.079340953012	4137.857509339401	4297.623474631748	5588.924362410985	4862.570428969182	5610.497738101341	5689.61977723679	5776.887496147312	4281.180372454333	5945.533790026084	4895.050659466126	5613.249317386231	3895.6702974954533	5078.242659563339	4894.043634373042	3990.421568941316	4532.0033255386825	6101.6583937616315	4411.820262065385	5885.322619391946	4625.410354906786	4765.955051581521	3341.7731787373505	5374.37193584128	3269.08401228247
4809.73566297779	5401.454926599398	4707.059105771599	4730.243553435474	5006.277450481997	5325.079340953012	4137.857509339401	4297.623474631748	5588.924362410985	4862.420171979527	5610.497738101341	5689.61977723679	5776.887496147312	4281.180372454333	5945.474100263664	4894.645265427611	5613.249317386231	3895.6702974954533	5078.242659563339	4894.043634373042	3990.421568941316	4532.0033255386825	6101.6583937616315	4411.820262065385	5885.322619391946	4625.154621880327	4765.955051581521	3341.7731787373505	5374.37193584128	3269.08401228247
4809.73566297779	5401.454926599398	4707.059105771599	4729.664933246253	5006.277450481997	5325.079340953012	4137.857509339401	4297.623474631748	5588.924362410985	4862.420171979527	5610.497738101341	5689.61977723679	5776.887496147312	4281.180372454333	5945.474100263664	4894.645265427611	5613.249317386231	3895.6702974954533	5078.242659563339	4893.886031118829	3990.421568941316	4532.0033255386825	6101.6583937616315	4411.820262065385	5885.322619391946	4623.027900698546	4765.955051581521	3341.7731787373505	5370.8773245200455	3269.08401228247
4809.73566297779	5401.454926599398	4707.059105771599	4729.664933246253	5006.277450481997	5325.079340953012	4137.857509339401	4297.623474631748	5588.924362410985	4862.420171979527	5610.497738101341	5689.61977723679	5776.887496147312	4281.180372454333	5945.474100263664	4894.645265427611	5612.480490706708	3894.092990575571	5078.242659563339	4893.886031118829	3990.421568941316	4532.0033255386825	6101.6583937616315	4411.820262065385	5885.322619391946	4621.152651671233	4765.955051581521	3340.303949145644	5370.8773245200455	3269.08401228247
4809.73566297779	5400.921792647485	4707.059105771599	4729.664933246253	5006.277450481997	5325.079340953012	4137.857509339401	4297.623474631748	5586.716601230069	4862.420171979527	5610.497738101341	5689.61977723679	5775.114887247489	4281.180372454333	5944.941660192542	4894.645265427611	5612.480490706708	3894.092990575571	5078.242659563339	4893.886031118829	3989.516337045261	4532.0033255386825	6101.6583937616315	4411.820262065385	5883.23335657097	4619.534683376927	4765.955051581521	3340.303949145644	5370.8773245200455	3269.08401228247
4809.73566297779	5400.610588257705	4707.059105771599	4729.664933246253	5006.277450481997	5325.079340953012	4137.857509339401	4297.623474631748	5586.716601230069	4862.420171979527	5610.497738101341	5689.61977723679	5774.513246437013	4281.180372454333	5944.941660192542	4894.645265427611	5612.480490706708	3894.092990575571	5078.242659563339	4893.886031118829	3988.09723710614	4532.0033255386825	6101.6583937616315	4411.820262065385	5883.23335657097	4619.534683376927	4765.955051581521	3340.303949145644	5370.8773245200455	3268.981496573955
4809.73566297779	5400.610588257705	4707.059105771599	4729.664933246253	5006.277450481997	5325.079340953012	4137.857509339401	4297.623474631748	5586.716601230069	4862.420171979527	5610.497738101341	5689.61977723679	5774.513246437013	4281.180372454333	5944.941660192542	4894.645265427611	5612.480490706708	3891.2866423740743	5078.242659563339	4893.886031118829	3988.09723710614	4532.0033255386825	6101.6583937616315	4411.820262065385	5883.23335657097	4618.548847011531	4765.955051581521	3340.303949145644	5370.8773245200455	3268.49252288804
4809.73566297779	5400.610588257705	4707.059105771599	4729.664933246253	5006.277450481997	5325.079340953012	4137.857509339401	4297.623474631748	5586.126091668359	4862.420171979527	5610.497738101341	5689.61977723679	5771.889851177075	4281.180372454333	5944.941660192542	4894.645265427611	5612.480490706708	3891.2866423740743	5078.242659563339	4893.886031118829	3988.09723710614	4532.0033255386825	6101.6583937616315	4411.820262065385	5883.23335657097	4618.548847011531	4765.955051581521	3340.303949145644	5370.8773245200455	3268.49252288804
4809.73566297779	5400.610588257705	4704.09744722347	4729.664933246253	5006.277450481997	5325.079340953012	4137.857509339401	4297.623474631748	5586.126091668359	4862.420171979527	5610.497738101341	5689.61977723679	5771.889851177075	4281.180372454333	5944.533788459769	4894.645265427611	5612.480490706708	3891.2866423740743	5078.242659563339	4893.886031118829	3988.09723710614	4532.0033255386825	6101.6583937616315	4411.820262065385	5873.941675960144	4616.907736755355	4765.955051581521	3339.725463591005	5370.8773245200455	3268.49252288804
4809.73566297779	5400.610588257705	4704.09744722347	4729.664933246253	5006.277450481997	5325.079340953012	4135.614511330068	4290.745754343017	5586.126091668359	4862.420171979527	5610.497738101341	5689.61977723679	5771.889851177075	4281.180372454333	5944.533788459769	4894.645265427611	5612.480490706708	3891.2866423740743	5078.242659563339	4893.886031118829	3988.09723710614	4529.270889844987	6101.6583937616315	4411.007641107481	5873.941675960144	4616.907736755355	4765.955051581521	3339.725463591005	5370.8773245200455	3268.49252288804
4809.73566297779	5400.610588257705	4704.09744722347	4729.664933246253	5006.277450481997	5325.079340953012	4135.560357835793	4290.745754343017	5586.126091668359	4861.47032334709	5610.497738101341	5689.61977723679	5770.375889990225	4281.180372454333	5944.533788459769	4894.645265427611	5612.480490706708	3891.2866423740743	5078.231635625956	4893.886031118829	3988.09723710614	4529.270889844987	6101.6583937616315	4411.007641107481	5873.941675960144	4616.907736755355	4765.955051581521	3339.725463591005	5370.15020765494	3268.49252288804
4809.73566297779	5400.610588257705	4704.09744722347	4729.664933246253	5006.277450481997	5325.079340953012	4135.560357835793	4290.745754343017	5586.126091668359	4861.47032334709	5610.497738101341	5689.61977723679	5769.834428233317	4281.180372454333	5944.533788459769	4894.172332166554	5612.480490706708	3891.2866423740743	5076.662230030204	4893.886031118829	3988.09723710614	4529.270889844987	6100.836205370214	4410.70097573595	5873.941675960144	4616.907736755355	4765.955051581521	3339.725463591005	5369.675845932771	3268.49252288804
4809.73566297779	5400.610588257705	4703.86601236446	4729.664933246253	5006.277450481997	5325.079340953012	4134.775768166353	4290.745754343017	5586.126091668359	4861.47032334709	5610.497738101341	5689.61977723679	5769.834428233317	4276.069644040397	5944.533788459769	4894.172332166554	5612.480490706708	3891.2866423740743	5076.662230030204	4893.886031118829	3988.09723710614	4529.270889844987	6100.836205370214	4410.70097573595	5873.941675960144	4616.907736755355	4765.955051581521	3339.725463591005	5369.675845932771	3268.49252288804
4809.73566297779	5400.610588257705	4703.86601236446	4729.664933246253	5006.277450481997	5325.079340953012	4133.296652580724	4290.560529975908	5586.126091668359	4860.968419347497	5610.497738101341	5689.61977723679	5769.330270163334	4276.069644040397	5944.533788459769	4894.172332166554	5612.480490706708	3891.2866423740743	5076.662230030204	4893.31073185435	3988.09723710614	4529.270889844987	6100.836205370214	4410.70097573595	5873.941675960144	4616.907736755355	4765.955051581521	3339.725463591005	5369.076955747523	3268.404906712718
4809.73566297779	5400.610588257705	4703.86601236446	4729.664933246253	5006.277450481997	5325.079340953012	4133.175839178615	4290.560529975908	5586.126091668359	4860.968419347497	5610.497738101341	5689.61977723679	5769.330270163334	4275.717958640309	5944.533788459769	4894.172332166554	5612.480490706708	3891.2866423740743	5075.814049925482	4890.89352721682	3988.09723710614	4529.270889844987	6100.836205370214	4409.142882441547	5873.941675960144	4616.907736755355	4765.955051581521	3339.725463591005	5369.076955747523	3268.404906712718
4808.071720700089	5400.610588257705	4702.44798638734	4729.664933246253	5006.277450481997	5325.079340953012	4133.175839178615	4290.560529975908	5586.126091668359	4860.645852242807	5610.497738101341	5689.61977723679	5767.626649375456	4275.717958640309	5943.71969987217	4894.172332166554	5612.480490706708	3891.2866423740743	5074.749078624389	4890.853234875167	3988.09723710614	4529.270889844987	6100.836205370214	4409.142882441547	5873.941675960144	4616.907736755355	4765.955051581521	3339.725463591005	5369.076955747523	3268.404906712718
4808.071720700089	5400.610588257705	4702.44798638734	4729.664933246253	5006.277450481997	5325.079340953012	4133.175839178615	4290.493184874402	5586.126091668359	4858.596232540702	5610.497738101341	5689.61977723679	5762.331943446473	4274.969063958635	5943.71969987217	4894.172332166554	5612.480490706708	3891.2866423740743	5074.749078624389	4890.853234875167	3988.09723710614	4529.270889844987	6100.836205370214	4409.142882441547	5873.941675960144	4616.837487226136	4765.493240937269	3339.725463591005	5369.076955747523	3268.404906712718
4808.071720700089	5400.610588257705	4702.44798638734	4729.664933246253	5006.277450481997	5325.079340953012	4133.175839178615	4286.619543939256	5584.3658685144155	4858.596232540702	5610.497738101341	5689.61977723679	5762.331943446473	4274.969063958635	5943.71969987217	4894.172332166554	5612.480490706708	3891.2866423740743	5074.749078624389	4890.853234875167	3988.09723710614	4529.270889844987	6100.836205370214	4409.142882441547	5873.941675960144	4616.837487226136	4765.493240937269	3339.60781153835	5369.076955747523	3268.404906712718
4808.071720700089	5400.610588257705	4699.993549246128	4729.664933246253	5006.277450481997	5325.079340953012	4132.625088182165	4286.619543939256	5584.3658685144155	4858.596232540702	5610.125872585062	5689.563754072251	5762.331943446473	4274.969063958635	5943.71969987217	4894.172332166554	5612.480490706708	3891.2866423740743	5074.749078624389	4890.853234875167	3988.09723710614	4529.270889844987	6099.715280230362	4407.815450180948	5873.941675960144	4616.837487226136	4765.493240937269	3339.60781153835	5369.076955747523	3268.404906712718
4808.071720700089	5400.610588257705	4699.629426533409	4729.664933246253	5006.277450481997	5325.079340953012	4132.364636057688	4286.619543939256	5584.3658685144155	4858.596232540702	5610.125872585062	5689.563754072251	5762.331943446473	4274.969063958635	5943.71969987217	4894.172332166554	5612.480490706708	3891.1883996059914	5074.749078624389	4890.853234875167	3988.09723710614	4529.270889844987	6099.715280230362	4407.815450180948	5872.445844668788	4616.53978818106	4765.493240937269	3339.60781153835	5368.7995733860325	3268.404906712718
4808.071720700089	5400.610588257705	4699.629426533409	4729.664933246253	5006.277450481997	5325.079340953012	4132.364636057688	4286.619543939256	5584.3658685144155	4858.596232540702	5610.125872585062	5689.295723233032	5762.331943446473	4274.969063958635	5943.453804569591	4894.172332166554	5612.480490706708	3891.1883996059914	5072.184762644514	4890.521456823235	3988.09723710614	4529.270889844987	6099.715280230362	4407.815450180948	5872.445844668788	4616.53978818106	4765.493240937269	3339.60781153835	5367.14262372818	3268.404906712718
4808.071720700089	5400.610588257705	4699.629426533409	4729.664933246253	5005.784287395536	5325.079340953012	4132.364636057688	4286.619543939256	5578.646139710684	4858.596232540702	5610.125872585062	5688.942693685653	5762.331943446473	4274.969063958635	5942.880319800888	4894.172332166554	5612.480490706708	3891.0617652350975	5070.9108538170985	4890.521456823235	3988.09723710614	4529.270889844987	6099.715280230362	4407.815450180948	5871.713566067578	4616.53978818106	4765.493240937269	3339.60781153835	5367.14262372818	3268.3334140268216
4808.071720700089	5400.610588257705	4699.629426533409	4729.664933246253	5003.713557391411	5325.079340953012	4132.364636057688	4286.619543939256	5578.646139710684	4858.596232540702	5610.125872585062	5688.942693685653	5762.331943446473	4274.969063958635	5942.880319800888	4894.172332166554	5612.480490706708	3890.378043467741	5070.9108538170985	4890.521456823235	3988.09723710614	4529.270889844987	6099.715280230362	4407.815450180948	5858.492001894628	4616.53978818106	4765.463939412302	3338.934119014475	5367.14262372818	3268.3223836563066
4808.071720700089	5400.610588257705	4699.629426533409	4729.664933246253	5003.713557391411	5325.079340953012	4132.364636057688	4286.619543939256	5578.646139710684	4858.596232540702	5610.125872585062	5688.942693685653	5762.331943446473	4274.969063958635	5942.880319800888	4894.172332166554	5612.480490706708	3888.596537078978	5069.571310485355	4890.521456823235	3988.09723710614	4529.270889844987	6099.715280230362	4407.815450180948	5858.492001894628	4616.53978818106	4764.026615922727	3338.934119014475	5367.14262372818	3268.3223836563066
4808.071720700089	5400.610588257705	4698.743736429657	4729.664933246253	5003.713557391411	5325.079340953012	4132.364636057688	4286.619543939256	5578.646139710684	4858.596232540702	5610.125872585062	5688.942693685653	5762.331943446473	4274.969063958635	5942.493551223215	4894.172332166554	5612.480490706708	3888.299467868408	5069.135781436371	4888.945800971067	3988.09723710614	4529.270889844987	6099.715280230362	4407.815450180948	5858.492001894628	4616.53978818106	4764.026615922727	3338.934119014475	5367.14262372818	3268.3223836563066
4807.074311888637	5399.146120487971	4698.743736429657	4729.664933246253	5003.713557391411	5325.079340953012	4132.364636057688	4286.619543939256	5578.646139710684	4858.137965953141	5610.125872585062	5688.942693685653	5762.331943446473	4272.526605409235	5942.493551223215	4894.172332166554	5612.480490706708	3888.299467868408	5069.135781436371	4888.945800971067	3988.09723710614	4529.270889844987	6099.715280230362	4407.815450180948	5858.492001894628	4616.53978818106	4764.026615922727	3338.934119014475	5367.14262372818	3268.121254216543
4807.074311888637	5399.146120487971	4697.503749689642	4729.664933246253	5003.713557391411	5323.68725704697	4132.364636057688	4286.619543939256	5578.646139710684	4858.137965953141	5610.125872585062	5688.942693685653	5760.5859487955295	4272.526605409235	5942.493551223215	4894.172332166554	5612.480490706708	3887.951896564251	5069.129464713991	4888.945800971067	3986.260213800322	4529.270889844987	6099.715280230362	4407.815450180948	5858.492001894628	4616.288209278	4763.455486218267	3338.934119014475	5367.14262372818	3268.1191768785175
4807.074311888637	5398.928098506699	4697.370695126139	4729.664933246253	5003.713557391411	5323.68725704697	4132.364636057688	4286.619543939256	5578.646139710684	4858.137965953141	5610.125872585062	5688.942693685653	5760.5859487955295	4272.526605409235	5942.493551223215	4894.172332166554	5611.91146788399	3887.951896564251	5069.129464713991	4888.945800971067	3986.260213800322	4529.270889844987	6099.715280230362	4407.815450180948	5858.492001894628	4616.288209278	4762.48304884879	3338.934119014475	5367.14262372818	3267.7373301591488
4807.074311888637	5398.928098506699	4697.370695126139	4729.664933246253	5003.713557391411	5323.68725704697	4132.364636057688	4286.619543939256	5578.646139710684	4858.137965953141	5609.4882965776815	5688.942693685653	5760.5859487955295	4272.526605409235	5942.374327772898	4894.172332166554	5611.277357111029	3887.951896564251	5068.22828556979	4888.945800971067	3986.260213800322	4528.647624925141	6099.448519497702	4407.815450180948	5858.492001894628	4616.288209278	4762.007980599832	3338.934119014475	5367.14262372818	3267.7373301591488
4807.074311888637	5398.928098506699	4697.370695126139	4729.664933246253	5003.713557391411	5323.68725704697	4129.0198752272245	4286.619543939256	5578.646139710684	4858.137965953141	5609.4882965776815	5688.942693685653	5760.201178541486	4272.526605409235	5942.374327772898	4894.172332166554	5611.277357111029	3887.951896564251	5067.768205127004	4888.945800971067	3986.260213800322	4528.647624925141	6099.448519497702	4407.815450180948	5856.487939940535	4616.114212108405	4762.007980599832	3338.607067583318	5366.775310185492	3267.6866516830905
4807.074311888637	5398.928098506699	4697.370695126139	4729.664933246253	5003.713557391411	5323.68725704697	4129.0198752272245	4286.619543939256	5578.646139710684	4858.137965953141	5604.903470115747	5688.630491003834	5760.201178541486	4272.526605409235	5942.374327772898	4894.172332166554	5609.268616684566	3887.951896564251	5067.717478696246	4888.945800971067	3985.134955592732	4528.647624925141	6097.545800258049	4407.815450180948	5855.44237891277	4616.114212108405	4762.007980599832	3338.607067583318	5366.775310185492	3267.2504804501114
4807.074311888637	5398.928098506699	4697.206176617345	4729.664933246253	5003.713557391411	5323.68725704697	4129.0198752272245	4286.619543939256	5578.646139710684	4858.137965953141	5604.903470115747	5688.630491003834	5758.449495412717	4272.526605409235	5942.374327772898	4894.172332166554	5608.5452079013	3887.951896564251	5067.717478696246	4888.945800971067	3981.591045268069	4528.647624925141	6097.545800258049	4407.815450180948	5854.904762128747	4616.114212108405	4762.007980599832	3338.607067583318	5366.775310185492	3266.589109339184
4807.074311888637	5398.928098506699	4697.206176617345	4729.664933246253	5003.713557391411	5323.68725704697	4128.409151905047	4286.619543939256	5578.646139710684	4858.137965953141	5604.903470115747	5688.630491003834	5758.224992396883	4272.526605409235	5942.374327772898	4892.002563158232	5608.5452079013	3887.951896564251	5066.52869453809	4888.696303919605	3981.591045268069	4528.647624925141	6097.545800258049	4407.815450180948	5854.904762128747	4615.814005467937	4762.007980599832	3338.607067583318	5366.775310185492	3266.589109339184
4807.074311888637	5398.928098506699	4697.206176617345	4729.664933246253	5003.713557391411	5323.68725704697	4128.409151905047	4284.043979482256	5578.646139710684	4857.628516684703	5603.48493418161	5688.301608442805	5754.758042645172	4272.526605409235	5942.374327772898	4892.002563158232	5607.919715008682	3887.951896564251	5066.180351114714	4888.696303919605	3981.591045268069	4526.52345523481	6097.545800258049	4407.815450180948	5854.904762128747	4615.814005467937	4762.007980599832	3338.607067583318	5366.775310185492	3266.589109339184
4807.074311888637	5396.733261314554	4697.206176617345	4729.664933246253	5003.713557391411	5323.68725704697	4128.409151905047	4284.043979482256	5578.646139710684	4857.628516684703	5603.48493418161	5688.2904870030125	5754.758042645172	4272.526605409235	5942.374327772898	4890.637142098225	5607.919715008682	3887.951896564251	5065.08380192275	4888.696303919605	3981.591045268069	4523.965787651847	6097.545800258049	4407.815450180948	5851.025205592096	4615.716452207282	4762.007980599832	3338.607067583318	5366.706308817676	3266.589109339184
4807.074311888637	5396.109053361636	4696.64908342966	4729.664933246253	5003.338363635497	5321.602299261178	4128.409151905047	4284.043979482256	5578.646139710684	4857.567582198053	5603.48493418161	5688.2904870030125	5753.719252170374	4272.526605409235	5942.008554886454	4890.637142098225	5607.919715008682	3887.951896564251	5065.08380192275	4888.696303919605	3981.591045268069	4523.965787651847	6097.545800258049	4407.815450180948	5851.025205592096	4615.716452207282	4762.007980599832	3338.607067583318	5366.021382912232	3266.589109339184
4807.074311888637	5396.109053361636	4696.64908342966	4729.664933246253	5003.338363635497	5321.602299261178	4128.409151905047	4284.043979482256	5578.646139710684	4857.567582198053	5603.48493418161	5688.061909973393	5753.719252170374	4272.526605409235	5942.008554886454	4890.637142098225	5607.919715008682	3887.951896564251	5065.08380192275	4888.696303919605	3981.591045268069	4522.123321259287	6097.545800258049	4407.100815879969	5847.3705967988635	4615.716452207282	4762.007980599832	3338.607067583318	5366.021382912232	3266.589109339184
4807.074311888637	5396.109053361636	4696.64908342966	4729.664933246253	5002.739361913753	5321.602299261178	4128.409151905047	4284.043979482256	5578.646139710684	4857.14020502022	5601.677875966544	5688.061909973393	5752.1108165372025	4272.526605409235	5942.008554886454	4890.637142098225	5607.919715008682	3887.951896564251	5065.08380192275	4888.696303919605	3981.591045268069	4522.123321259287	6097.545800258049	4407.100815879969	5845.627407662695	4615.716452207282	4762.007980599832	3338.346852509947	5365.160530099928	3266.589109339184
4807.074311888637	5396.109053361636	4696.64908342966	4729.664933246253	5001.757498632431	5321.602299261178	4128.409151905047	4284.043979482256	5578.646139710684	4856.753045933749	5601.677875966544	5688.061909973393	5752.1108165372025	4272.526605409235	5942.008554886454	4890.637142098225	5607.199425084926	3887.951896564251	5064.747582323445	4888.696303919605	3981.591045268069	4522.123321259287	6097.545800258049	4406.911137479825	5845.627407662695	4615.716452207282	4761.168633494339	3338.346852509947	5365.160530099928	3266.589109339184
4807.074311888637	5396.109053361636	4696.64908342966	4729.664933246253	5001.757498632431	5321.602299261178	4128.012568085884	4284.043979482256	5578.646139710684	4856.753045933749	5601.677875966544	5688.061909973393	5752.1108165372025	4272.526605409235	5942.008554886454	4890.637142098225	5607.199425084926	3887.951896564251	5064.747582323445	4888.696303919605	3981.591045268069	4522.123321259287	6093.079741007794	4406.911137479825	5845.627407662695	4615.716452207282	4760.475927096331	3338.346852509947	5365.160530099928	3266.589109339184
4807.074311888637	5395.613204185067	4696.560633417639	4729.664933246253	5001.757498632431	5321.602299261178	4126.946169347571	4282.012901234839	5578.646139710684	4856.562770344264	5601.677875966544	5688.061909973393	5752.1108165372025	4272.526605409235	5942.008554886454	4890.637142098225	5607.199425084926	3887.287852587986	5064.747582323445	4887.888145228862	3981.591045268069	4522.098536747375	6093.079741007794	4406.911137479825	5845.627407662695	4615.716452207282	4760.475927096331	3338.1174220556495	5365.160530099928	3266.589109339184
4807.074311888637	5395.613204185067	4696.560633417639	4729.664933246253	5001.757498632431	5321.602299261178	4125.393548826338	4282.012901234839	5578.00160038538	4855.635741408296	5601.677875966544	5688.061909973393	5752.1108165372025	4272.526605409235	5942.008554886454	4889.648096899369	5607.199425084926	3887.287852587986	5064.747582323445	4887.888145228862	3981.591045268069	4522.098536747375	6093.079741007794	4406.911137479825	5845.627407662695	4615.49958015122	4760.475927096331	3337.9461579523722	5365.160530099928	3266.589109339184
4807.074311888637	5394.371450124196	4696.560633417639	4729.664933246253	5001.757498632431	5321.602299261178	4124.301439012817	4282.012901234839	5578.00160038538	4855.4571277092855	5601.318651489357	5687.993322201955	5752.1108165372025	4272.526605409235	5942.008554886454	4889.648096899369	5607.199425084926	3887.287852587986	5064.747582323445	4887.888145228862	3981.591045268069	4522.098536747375	6093.079741007794	4406.911137479825	5844.478526518959	4615.486050265123	4760.475927096331	3337.9461579523722	5364.915491582857	3266.4688569313057
4807.074311888637	5394.371450124196	4696.560633417639	4729.594267946935	5001.757498632431	5321.602299261178	4124.301439012817	4282.012901234839	5577.019441499607	4855.207221925764	5601.318651489357	5687.993322201955	5751.581258855094	4272.526605409235	5942.008554886454	4889.648096899369	5607.199425084926	3887.287852587986	5064.747582323445	4887.888145228862	3981.591045268069	4522.098536747375	6093.079741007794	4406.409188041036	5840.215855366085	4615.486050265123	4760.475927096331	3337.9461579523722	5364.843552470614	3266.4688569313057
4807.074311888637	5394.371450124196	4696.560633417639	4729.594267946935	5001.757498632431	5321.602299261178	4122.72346025019	4282.012901234839	5576.300471840664	4855.207221925764	5601.318651489357	5687.993322201955	5751.581258855094	4272.526605409235	5942.008554886454	4889.648096899369	5607.199425084926	3887.287852587986	5064.747582323445	4887.888145228862	3981.591045268069	4522.098536747375	6089.902905006496	4406.409188041036	5840.215855366085	4615.486050265123	4760.475927096331	3337.9461579523722	5364.183273244666	3266.4688569313057
4807.074311888637	5393.289908325191	4696.560633417639	4729.2725880408725	5001.757498632431	5321.602299261178	4122.72346025019	4282.012901234839	5571.612208079887	4855.207221925764	5600.169497939323	5687.993322201955	5750.2947095131785	4272.526605409235	5942.008554886454	4888.217700734262	5606.070268067258	3887.287852587986	5064.747582323445	4887.888145228862	3981.591045268069	4522.098536747375	6089.902905006496	4406.409188041036	5840.215855366085	4615.163244528116	4760.475927096331	3337.9461579523722	5364.183273244666	3266.4688569313057
4807.074311888637	5393.289908325191	4696.560633417639	4728.157781689144	5001.757498632431	5319.929477585041	4122.72346025019	4282.012901234839	5567.810120229336	4854.0956566519235	5600.169497939323	5687.993322201955	5746.301486535285	4272.526605409235	5941.8428829146	4888.217700734262	5606.070268067258	3887.287852587986	5064.747582323445	4887.888145228862	3981.591045268069	4522.098536747375	6089.863643214382	4406.409188041036	5840.215855366085	4615.163244528116	4760.475927096331	3337.689907119051	5364.183273244666	3266.4688569313057
4807.074311888637	5393.056248582175	4696.560633417639	4728.157781689144	5001.757498632431	5319.929477585041	4120.640284275685	4282.012901234839	5567.810120229336	4854.0956566519235	5600.169497939323	5687.993322201955	5745.070955356687	4272.526605409235	5941.8428829146	4888.217700734262	5606.070268067258	3886.984272080501	5064.747582323445	4887.888145228862	3981.591045268069	4522.098536747375	6089.751836169461	4406.409188041036	5840.215855366085	4615.163244528116	4760.475927096331	3337.689907119051	5364.183273244666	3266.4688569313057
4806.666827393958	5393.056248582175	4696.560633417639	4728.157781689144	5001.757498632431	5319.929477585041	4120.640284275685	4282.012901234839	5567.810120229336	4854.0956566519235	5600.169497939323	5687.993322201955	5742.627278496323	4272.526605409235	5941.8428829146	4888.217700734262	5605.536981488403	3886.528715855915	5064.747582323445	4887.888145228862	3981.591045268069	4522.098536747375	6089.751836169461	4406.409188041036	5840.215855366085	4615.163244528116	4760.475927096331	3337.689907119051	5364.183273244666	3266.1224688502225
4806.509699704948	5393.056248582175	4696.560633417639	4728.157781689144	5001.757498632431	5319.929477585041	4120.640284275685	4282.012901234839	5567.810120229336	4854.0956566519235	5599.940125334397	5687.993322201955	5742.627278496323	4272.526605409235	5941.8428829146	4888.217700734262	5605.536981488403	3886.50427953679	5064.747582323445	4887.888145228862	3981.591045268069	4522.098536747375	6089.751836169461	4406.409188041036	5840.215855366085	4615.163244528116	4760.475927096331	3337.689907119051	5364.183273244666	3266.1224688502225
4806.379663949536	5393.056248582175	4696.560633417639	4727.807307809366	5001.757498632431	5319.929477585041	4120.502915725152	4280.896432691408	5567.810120229336	4853.954555611794	5599.940125334397	5687.993322201955	5742.627278496323	4272.526605409235	5941.744041859061	4888.217700734262	5605.536981488403	3886.50427953679	5064.747582323445	4887.888145228862	3981.591045268069	4522.098536747375	6089.751836169461	4406.409188041036	5840.215855366085	4615.163244528116	4760.475927096331	3337.689907119051	5364.183273244666	3266.1224688502225
4806.379663949536	5393.056248582175	4696.560633417639	4727.807307809366	5001.757498632431	5319.929477585041	4119.8442258709765	4280.896432691408	5567.810120229336	4852.861567608146	5599.940125334397	5687.993322201955	5742.627278496323	4272.526605409235	5941.71793006369	4888.217700734262	5605.536981488403	3886.50427953679	5064.585775467132	4887.888145228862	3981.591045268069	4522.098536747375	6089.064870861015	4406.409188041036	5840.215855366085	4615.163244528116	4760.475927096331	3337.689907119051	5364.183273244666	3266.1224688502225
4806.379663949536	5393.056248582175	4696.463336847586	4727.807307809366	5001.757498632431	5319.929477585041	4119.658224957773	4280.896432691408	5567.810120229336	4852.795354097776	5599.940125334397	5687.957843147853	5739.616506983378	4272.526605409235	5941.632657494539	4888.217700734262	5605.536981488403	3886.50427953679	5064.585775467132	4887.888145228862	3981.591045268069	4522.098536747375	6086.419617351535	4406.409188041036	5840.215855366085	4615.163244528116	4760.240634689806	3337.6410217832236	5364.183273244666	3265.982246868476
4806.379663949536	5393.056248582175	4695.917047957504	4727.532399527605	5001.757498632431	5319.929477585041	4118.366355587421	4279.017977138166	5567.810120229336	4852.634425543532	5599.940125334397	5687.957843147853	5739.616506983378	4272.526605409235	5941.632657494539	4888.217700734262	5605.536981488403	3886.2596787526236	5064.585775467132	4887.888145228862	3981.591045268069	4522.098536747375	6086.419617351535	4406.289303111647	5840.215855366085	4615.056178614959	4760.0464001472665	3337.6410217832236	5364.183273244666	3265.9129969619025
4805.499303428869	5393.056248582175	4695.917047957504	4727.532399527605	5001.757498632431	5319.005680564471	4118.366355587421	4279.017977138166	5567.810120229336	4852.634425543532	5599.940125334397	5687.729236002969	5739.616506983378	4272.526605409235	5941.632657494539	4888.217700734262	5605.536981488403	3886.2596787526236	5064.585775467132	4887.888145228862	3981.591045268069	4521.7893250295365	6086.419617351535	4406.087038479649	5840.215855366085	4615.056178614959	4760.0464001472665	3337.6410217832236	5364.183273244666	3265.9129969619025
4804.935897358611	5393.056248582175	4695.917047957504	4727.532399527605	5001.757498632431	5316.414499183418	4118.366355587421	4279.017977138166	5567.620494788699	4852.634425543532	5599.842325043553	5687.695606372996	5737.572486739541	4272.526605409235	5941.408959244934	4887.3668548044225	5605.536981488403	3885.7637574420405	5064.585775467132	4887.888145228862	3981.591045268069	4521.7893250295365	6086.419617351535	4406.087038479649	5840.215855366085	4615.056178614959	4760.0464001472665	3337.6210968017313	5364.183273244666	3265.9129969619025
4804.935897358611	5393.056248582175	4695.917047957504	4727.532399527605	5001.757498632431	5316.35634252027	4118.366355587421	4279.017977138166	5567.620494788699	4852.634425543532	5599.842325043553	5687.695606372996	5737.572486739541	4272.526605409235	5941.383052079109	4887.3668548044225	5604.692426132854	3885.3403651763583	5064.585775467132	4887.888145228862	3981.591045268069	4521.7893250295365	6086.419617351535	4406.087038479649	5840.215855366085	4614.99518121232	4760.0464001472665	3337.213252905909	5364.183273244666	3265.789631511252
4804.935897358611	5392.805419300526	4695.612290980887	4727.532399527605	5001.757498632431	5315.2700289483555	4118.366355587421	4279.017977138166	5567.620494788699	4852.634425543532	5598.577395290873	5687.695606372996	5737.572486739541	4272.526605409235	5941.383052079109	4887.3668548044225	5604.692426132854	3884.9219622097007	5064.585775467132	4887.888145228862	3981.591045268069	4521.7893250295365	6086.419617351535	4405.543259263381	5840.215855366085	4614.99518121232	4759.968157999014	3337.213252905909	5364.183273244666	3265.789631511252
4804.904526799337	5392.805419300526	4695.612290980887	4726.873960238767	5001.757498632431	5315.2700289483555	4118.067874362643	4279.017977138166	5566.342578824825	4852.634425543532	5598.577395290873	5687.695606372996	5736.4720039135545	4272.526605409235	5941.383052079109	4887.3668548044225	5604.692426132854	3884.9219622097007	5064.585775467132	4887.888145228862	3981.5884840148065	4521.7893250295365	6085.473324979063	4405.543259263381	5840.215855366085	4614.99518121232	4759.968157999014	3337.213252905909	5364.183273244666	3265.789631511252
4804.663364604567	5392.805419300526	4695.612290980887	4726.019062495656	5001.757498632431	5315.2700289483555	4118.067874362643	4279.017977138166	5566.342578824825	4852.634425543532	5598.225733691051	5687.695606372996	5736.4720039135545	4272.526605409235	5941.299841718946	4887.3668548044225	5603.862569856302	3884.9219622097007	5063.712468443027	4887.4764539564985	3981.5884840148065	4521.7893250295365	6085.473324979063	4405.543259263381	5840.215855366085	4614.99518121232	4759.968157999014	3337.213252905909	5364.183273244666	3265.789631511252
4803.928533675944	5392.805419300526	4695.612290980887	4725.701780561672	5001.757498632431	5314.757816956061	4118.067874362643	4279.017977138166	5566.342578824825	4852.634425543532	5598.225733691051	5687.695606372996	5736.4720039135545	4272.526605409235	5941.299841718946	4887.3668548044225	5603.862569856302	3884.9219622097007	5063.712468443027	4887.43683755675	3980.5957156990426	4521.7893250295365	6085.473324979063	4405.543259263381	5840.215855366085	4614.99518121232	4759.51393028625	3337.213252905909	5364.183273244666	3265.789631511252
4803.928533675944	5392.805419300526	4695.612290980887	4725.701780561672	5001.757498632431	5314.046360599501	4117.96995576683	4279.017977138166	5566.342578824825	4852.413460117141	5598.225733691051	5687.695606372996	5736.4720039135545	4272.526605409235	5941.299841718946	4887.3668548044225	5603.862569856302	3884.9219622097007	5063.712468443027	4887.337089808598	3980.56881752558	4521.7893250295365	6085.473324979063	4405.543259263381	5840.215855366085	4614.99518121232	4759.51393028625	3337.120450076465	5364.183273244666	3265.789631511252
4803.928533675944	5392.805419300526	4695.612290980887	4725.701780561672	5001.757498632431	5312.5513137904245	4117.96995576683	4279.017977138166	5566.342578824825	4852.413460117141	5598.225733691051	5687.695606372996	5735.437972954361	4272.526605409235	5941.299841718946	4887.3668548044225	5603.862569856302	3884.9219622097007	5062.70687826044	4887.337089808598	3980.56881752558	4521.7893250295365	6085.473324979063	4405.514253330344	5840.215855366085	4614.854506488309	4759.51393028625	3337.120450076465	5364.183273244666	3265.789631511252
4803.928533675944	5392.805419300526	4695.612290980887	4725.701780561672	5001.757498632431	5310.17903547888	4117.4421541309985	4279.017977138166	5566.342578824825	4852.413460117141	5598.225733691051	5687.695606372996	5735.437972954361	4272.526605409235	5940.860009543543	4887.3668548044225	5603.862569856302	3884.7457015646214	5062.70687826044	4887.265304309329	3980.268934979582	4521.7893250295365	6085.473324979063	4405.514253330344	5840.215855366085	4614.854506488309	4759.2364990370825	3336.7464720875596	5364.183273244666	3265.789631511252
4803.928533675944	5392.805419300526	4695.401009301759	4725.701780561672	5001.757498632431	5310.17903547888	4117.4421541309985	4279.017977138166	5566.342578824825	4852.302346221131	5597.084379786529	5687.695606372996	5735.437972954361	4272.526605409235	5940.860009543543	4887.3668548044225	5603.862569856302	3884.7457015646214	5062.70687826044	4887.260689197179	3979.658292979024	4521.7893250295365	6085.473324979063	4405.514253330344	5837.947923264068	4614.804432431078	4759.2364990370825	3336.7464720875596	5364.106212762436	3265.789631511252
4803.928533675944	5392.805419300526	4695.131047947223	4725.701780561672	5001.757498632431	5309.627301954062	4117.4421541309985	4279.017977138166	5565.030241596788	4852.302346221131	5597.084379786529	5687.695606372996	5735.437972954361	4272.526605409235	5940.860009543543	4887.3668548044225	5603.862569856302	3884.715915956691	5062.70687826044	4887.17540400649	3979.658292979024	4521.7893250295365	6085.473324979063	4405.514253330344	5837.947923264068	4614.804432431078	4759.2364990370825	3336.7464720875596	5364.106212762436	3265.740785551272
4803.700807160334	5392.805419300526	4694.313922667268	4725.701780561672	5001.668957575936	5309.627301954062	4117.4421541309985	4276.470714426239	5565.030241596788	4852.302346221131	5597.084379786529	5687.678687240668	5735.437972954361	4272.526605409235	5940.860009543543	4887.3668548044225	5603.862569856302	3884.715915956691	5062.70687826044	4885.507054567344	3979.658292979024	4520.180746666663	6085.473324979063	4405.514253330344	5837.947923264068	4614.804432431078	4759.2364990370825	3336.7464720875596	5364.106212762436	3265.740785551272
4803.474227797802	5392.260264484655	4694.313922667268	4725.701780561672	5001.668957575936	5309.627301954062	4117.4421541309985	4276.470714426239	5565.030241596788	4852.302346221131	5596.988546816356	5687.596806452147	5735.437972954361	4272.526605409235	5940.860009543543	4887.3668548044225	5603.862569856302	3883.7537234099163	5062.70687826044	4885.21429048167	3979.240014758412	4519.642264694956	6085.473324979063	4405.514253330344	5837.423513259583	4614.804432431078	4759.2364990370825	3336.7464720875596	5363.825475353302	3265.740785551272
4803.139994224161	5391.338735874678	4694.313922667268	4725.670508806257	5001.668957575936	5309.627301954062	4117.4421541309985	4276.470714426239	5565.030241596788	4852.302346221131	5596.988546816356	5687.596806452147	5735.437972954361	4272.526605409235	5940.860009543543	4887.3668548044225	5603.862569856302	3883.7537234099163	5062.70687826044	4885.1895841037385	3978.6652809892585	4519.642264694956	6085.473324979063	4405.514253330344	5837.423513259583	4614.804432431078	4759.2364990370825	3336.7464720875596	5363.825475353302	3265.740785551272
4802.276937066012	5390.982190136384	4694.259825324643	4725.444206377097	5001.668957575936	5309.627301954062	4117.062461979802	4276.470714426239	5564.472494255568	4852.302346221131	5596.988546816356	5687.596806452147	5735.437972954361	4272.526605409235	5940.860009543543	4887.3668548044225	5603.862569856302	3882.8641250670935	5062.70687826044	4885.136747167862	3978.6652809892585	4519.642264694956	6085.473324979063	4405.440653085325	5837.423513259583	4614.704964636603	4759.2364990370825	3336.7464720875596	5363.825475353302	3265.634147259878
4802.276937066012	5390.516035936204	4694.259825324643	4725.032670981271	5001.3309151976155	5309.193234024622	4117.062461979802	4274.378016590184	5564.472494255568	4852.302346221131	5596.988546816356	5687.484752581031	5735.437972954361	4272.526605409235	5940.860009543543	4887.3668548044225	5603.846079138695	3882.8641250670935	5062.70687826044	4885.136747167862	3978.5774930263306	4519.642264694956	6085.473324979063	4405.256683610178	5837.423513259583	4614.704964636603	4759.201165439374	3336.7464720875596	5363.825475353302	3265.634147259878
4802.030527830873	5390.516035936204	4694.259825324643	4725.032670981271	5001.162224703066	5302.8224613399025	4117.062461979802	4274.378016590184	5564.472494255568	4852.302346221131	5596.988546816356	5687.484752581031	5735.437972954361	4272.526605409235	5940.64709485709	4887.3668548044225	5603.5083562125155	3882.8641250670935	5062.70687826044	4885.085739528593	3978.5774930263306	4519.642264694956	6085.473324979063	4405.134755255711	5837.423513259583	4614.704964636603	4759.097419785023	3336.7464720875596	5363.825475353302	3265.634147259878
4802.030527830873	5389.925738518736	4694.259825324643	4725.032670981271	5000.6096482891935	5302.8224613399025	4116.731990910208	4274.378016590184	5563.993948927701	4852.302346221131	5596.988546816356	5687.289767961746	5735.437972954361	4272.526605409235	5940.472831537067	4887.3668548044225	5603.5083562125155	3882.8641250670935	5061.89897990508	4885.085739528593	3978.526439934267	4518.611517147941	6085.473324979063	4405.134755255711	5837.184813880241	4614.4660031346775	4758.34964310418	3336.7464720875596	5363.825475353302	3265.634147259878
4802.030527830873	5389.925738518736	4694.259825324643	4724.334989721599	5000.6096482891935	5302.8224613399025	4116.499934274108	4274.378016590184	5563.993948927701	4852.302346221131	5596.988546816356	5687.275560972487	5735.437972954361	4272.526605409235	5940.407569819068	4887.3668548044225	5603.5083562125155	3882.518072798004	5061.575303728896	4885.085739528593	3977.863542417668	4518.4509836235575	6085.473324979063	4405.134755255711	5834.494186283254	4614.460650453822	4758.34964310418	3336.7464720875596	5363.825475353302	3265.4648710585243
4802.030527830873	5389.920362507621	4694.259825324643	4724.3218273824405	5000.380291988578	5302.8224613399025	4115.903340036995	4274.378016590184	5562.805485229593	4852.302346221131	5596.988546816356	5687.275560972487	5735.437972954361	4272.526605409235	5940.407569819068	4887.3668548044225	5603.5083562125155	3882.518072798004	5061.23516096849	4885.085739528593	3977.863542417668	4518.4509836235575	6085.473324979063	4405.134755255711	5832.765569627439	4614.4126147742045	4758.34964310418	3336.7464720875596	5363.825475353302	3265.4648710585243
4802.030527830873	5389.920362507621	4694.259825324643	4724.3218273824405	5000.380291988578	5302.8224613399025	4115.903340036995	4274.378016590184	5561.110002323235	4852.302346221131	5596.988546816356	5687.275560972487	5735.437972954361	4272.526605409235	5940.407569819068	4887.3668548044225	5603.5083562125155	3882.518072798004	5060.328455807554	4884.795654516041	3977.775844715985	4518.4509836235575	6085.473324979063	4405.134755255711	5832.719323906116	4614.4126147742045	4758.34964310418	3336.7464720875596	5363.825475353302	3265.4648710585243
4802.030527830873	5389.224854469768	4694.259825324643	4724.3218273824405	5000.245256218715	5302.8224613399025	4114.893066829982	4274.378016590184	5558.483676390385	4852.302346221131	5596.988546816356	5687.275560972487	5735.437972954361	4272.526605409235	5940.407569819068	4887.3668548044225	5603.5083562125155	3882.518072798004	5060.328455807554	4884.795654516041	3977.775844715985	4518.4509836235575	6085.473324979063	4405.134755255711	5830.660315047332	4614.4126147742045	4758.34964310418	3336.7464720875596	5363.825475353302	3265.4648710585243
4802.030527830873	5389.224854469768	4694.240046312709	4724.3218273824405	4999.978404566857	5302.8224613399025	4114.893066829982	4274.378016590184	5558.483676390385	4852.302346221131	5596.3780441131	5687.275560972487	5735.437972954361	4272.526605409235	5940.407569819068	4887.3668548044225	5603.5083562125155	3882.518072798004	5060.328455807554	4884.382852672132	3977.457208771266	4518.4509836235575	6085.473324979063	4405.134755255711	5828.875722848607	4614.4126147742045	4758.34964310418	3336.7464720875596	5363.825475353302	3265.4648710585243
4802.030527830873	5389.224854469768	4694.240046312709	4724.3218273824405	4999.978404566857	5302.8224613399025	4114.893066829982	4274.378016590184	5558.483676390385	4852.302346221131	5596.3780441131	5687.275560972487	5735.437972954361	4272.526605409235	5940.407569819068	4887.3668548044225	5603.5083562125155	3882.518072798004	5060.328455807554	4884.382852672132	3976.9812465376453	4518.4509836235575	6085.473324979063	4405.134755255711	5828.875722848607	4614.400175681107	4758.34964310418	3336.7464720875596	5363.648652231898	3265.423106965174
4802.030527830873	5389.224854469768	4694.240046312709	4724.3218273824405	4999.978404566857	5302.8224613399025	4114.893066829982	4274.378016590184	5558.483676390385	4852.302346221131	5596.3780441131	5687.271764049648	5735.437972954361	4272.526605409235	5940.407569819068	4887.3668548044225	5603.5083562125155	3882.518072798004	5060.328455807554	4884.382852672132	3976.9812465376453	4517.7013126182555	6085.473324979063	4404.9103267145365	5828.875722848607	4614.400175681107	4758.227746023713	3336.7464720875596	5363.2799833890895	3265.423106965174
4802.030527830873	5388.73751995589	4694.240046312709	4724.3218273824405	4999.749916232933	5302.8224613399025	4114.782027011164	4274.378016590184	5558.483676390385	4852.302346221131	5596.3780441131	5687.248392070217	5735.437972954361	4272.526605409235	5940.407569819068	4887.3668548044225	5603.5083562125155	3882.518072798004	5060.168557759431	4884.382852672132	3976.62852523917	4517.7013126182555	6085.473324979063	4404.714442369519	5828.875722848607	4614.374799490681	4758.227746023713	3336.545870245187	5363.162054127568	3265.423106965174
4802.030527830873	5388.73751995589	4694.240046312709	4724.3218273824405	4999.749916232933	5302.8224613399025	4114.64760636432	4272.875445653577	5558.483676390385	4852.302346221131	5595.090161263654	5687.215635236082	5735.283865940698	4272.526605409235	5940.407569819068	4887.3668548044225	5603.5083562125155	3882.434659188735	5059.672383446818	4883.824119794874	3976.1128469243176	4517.7013126182555	6084.532705182037	4404.714442369519	5828.875722848607	4614.374799490681	4758.227746023713	3336.0441226437397	5363.147648113122	3265.423106965174
4802.030527830873	5387.904357180401	4693.48388344816	4724.159823321836	4999.749916232933	5302.376395188668	4114.64760636432	4272.278987059581	5558.483676390385	4852.198468640467	5595.090161263654	5687.215635236082	5735.283865940698	4271.932626438276	5940.407569819068	4887.3668548044225	5603.5083562125155	3882.434659188735	5059.672383446818	4883.824119794874	3975.4318581325206	4517.320432708799	6084.532705182037	4404.407350672871	5828.875722848607	4614.27741491348	4758.165509096085	3336.0441226437397	5363.1295049418895	3265.423106965174
4802.030527830873	5387.904357180401	4693.48388344816	4724.14387154171	4999.749916232933	5302.376395188668	4114.548403691404	4272.278987059581	5558.483676390385	4852.198468640467	5595.090161263654	5687.193885930003	5735.283865940698	4271.932626438276	5940.407569819068	4887.3668548044225	5603.5083562125155	3882.406010229224	5059.672383446818	4883.824119794874	3975.4318581325206	4516.885097104889	6084.369444348561	4404.407350672871	5828.875722848607	4614.27741491348	4758.165509096085	3336.0441226437397	5363.1295049418895	3265.423106965174
4801.891044498743	5387.904357180401	4693.48388344816	4723.761819138446	4999.749916232933	5302.376395188668	4114.30875814237	4272.278987059581	5558.483676390385	4852.198468640467	5595.090161263654	5687.193885930003	5734.63854387437	4271.361950093547	5940.407569819068	4886.392520550546	5603.5083562125155	3882.279251992666	5059.672383446818	4883.824119794874	3975.4318581325206	4516.885097104889	6084.369444348561	4404.407350672871	5828.875722848607	4614.266057923402	4758.165509096085	3336.0441226437397	5363.1295049418895	3265.423106965174
4801.891044498743	5387.13032075464	4693.48388344816	4723.761819138446	4999.749916232933	5302.376395188668	4113.979142691396	4272.278987059581	5558.483676390385	4852.198468640467	5595.090161263654	5687.168740599217	5734.63854387437	4271.361950093547	5940.399226812102	4886.392520550546	5603.5083562125155	3881.2829216856517	5059.672383446818	4883.824119794874	3975.4318581325206	4515.612323939078	6084.369444348561	4404.407350672871	5828.875722848607	4614.22573813473	4758.165509096085	3335.9731543726175	5363.1295049418895	3265.423106965174
4801.891044498743	5387.13032075464	4693.48388344816	4723.761819138446	4999.749916232933	5302.376395188668	4113.709428077262	4271.369503464401	5558.483676390385	4852.022959209573	5595.090161263654	5687.168740599217	5734.63854387437	4271.361950093547	5940.399226812102	4886.392520550546	5603.5083562125155	3881.2829216856517	5059.672383446818	4883.824119794874	3975.4318581325206	4515.612323939078	6084.369444348561	4404.407350672871	5828.601933434913	4614.22573813473	4758.157490203726	3335.9731543726175	5362.987325279953	3265.319909636308
4801.531389394184	5387.13032075464	4693.48388344816	4723.761819138446	4999.734497694368	5302.376395188668	4113.709428077262	4271.369503464401	5558.483676390385	4851.441984007453	5595.090161263654	5687.139580700494	5734.63854387437	4271.361950093547	5940.399226812102	4886.392520550546	5603.5083562125155	3881.2829216856517	5059.672383446818	4883.824119794874	3975.4318581325206	4515.612323939078	6084.369444348561	4404.407350672871	5827.718472104608	4614.22573813473	4758.119399369716	3335.9731543726175	5362.6521875106355	3265.319909636308
4801.531389394184	5387.13032075464	4693.48388344816	4723.761819138446	4999.734497694368	5302.376395188668	4113.3987073027765	4271.369503464401	5558.483676390385	4851.441984007453	5595.090161263654	5687.139580700494	5734.63854387437	4270.524002255241	5940.399226812102	4886.2676415269125	5603.5083562125155	3881.0975619325836	5059.672383446818	4883.824119794874	3975.4318581325206	4515.612323939078	6084.369444348561	4404.330735993952	5827.718472104608	4614.222584505433	4758.119399369716	3335.9731543726175	5362.6521875106355	3265.319909636308
4801.531389394184	5387.028096936102	4693.48388344816	4723.761819138446	4999.734497694368	5302.358085709543	4113.3987073027765	4270.944617694106	5558.483676390385	4851.441984007453	5594.78259464409	5687.1056162455725	5734.63854387437	4270.028869932226	5940.399226812102	4886.065412753978	5603.339925299566	3881.0975619325836	5059.672383446818	4883.824119794874	3974.954370015239	4515.612323939078	6084.369444348561	4404.330735993952	5827.718472104608	4614.192247182855	4758.119399369716	3335.9731543726175	5362.6521875106355	3265.319909636308
4801.531389394184	5387.028096936102	4693.48388344816	4723.761819138446	4999.5926870990115	5302.358085709543	4113.3987073027765	4270.944617694106	5558.483676390385	4851.214341077199	5594.78259464409	5687.1056162455725	5734.63854387437	4270.028869932226	5940.399226812102	4886.065412753978	5603.339925299566	3881.0975619325836	5059.637994996403	4883.824119794874	3974.954370015239	4515.612276329497	6084.369444348561	4404.051940613808	5827.390817371194	4614.150127729541	4758.119399369716	3335.9731543726175	5362.6521875106355	3265.319909636308
4801.328935091173	5387.028096936102	4693.3908369798355	4723.761819138446	4999.361188255058	5302.358085709543	4113.3987073027765	4270.146508374055	5558.483676390385	4851.214341077199	5594.78259464409	5687.089222757375	5734.63854387437	4270.028869932226	5940.399226812102	4886.065412753978	5603.339925299566	3881.092412962098	5059.637994996403	4883.824119794874	3974.5785394511913	4515.612276329497	6084.369444348561	4404.051940613808	5827.390817371194	4614.072947875524	4758.049122401211	3335.7886210673387	5362.6521875106355	3265.319909636308
4801.328935091173	5387.028096936102	4693.273524489021	4723.761819138446	4999.361188255058	5302.358085709543	4113.3987073027765	4270.146508374055	5558.483676390385	4851.214341077199	5594.78259464409	5687.089222757375	5734.63854387437	4270.028869932226	5940.348932560983	4886.065412753978	5603.339925299566	3881.092412962098	5059.637994996403	4883.824119794874	3974.5785394511913	4514.984792129255	6084.369444348561	4403.8984308305735	5827.390817371194	4614.072947875524	4758.049122401211	3335.7886210673387	5362.4007732976925	3265.319909636308
4801.328935091173	5387.028096936102	4693.273524489021	4723.73500818813	4999.25240766802	5302.358085709543	4113.3987073027765	4270.146508374055	5558.483676390385	4851.214341077199	5594.78259464409	5687.053637911505	5734.63854387437	4270.028869932226	5940.348932560983	4885.316963807938	5603.339925299566	3880.9901879897825	5059.637994996403	4883.824119794874	3974.3732244917173	4513.720056138969	6084.369444348561	4403.672754734234	5827.390817371194	4614.008640679765	4757.858697422822	3335.7886210673387	5362.4007732976925	3265.319909636308
4801.32350952382	5387.028096936102	4693.273524489021	4723.73500818813	4999.217824117124	5302.243180082356	4113.3987073027765	4270.146508374055	5558.483676390385	4851.214341077199	5594.78259464409	5687.053637911505	5734.481361816976	4270.028869932226	5940.218436568891	4885.316963807938	5603.339925299566	3880.9901879897825	5059.637994996403	4883.824119794874	3974.3732244917173	4513.720056138969	6084.369444348561	4403.672754734234	5825.979029585927	4614.008640679765	4757.858697422822	3335.7886210673387	5362.4007732976925	3265.2601447484485
4801.32350952382	5387.028096936102	4693.131032396515	4723.515600164368	4999.02447615289	5302.243180082356	4113.350041041433	4270.146508374055	5558.483676390385	4851.214341077199	5594.78259464409	5687.053637911505	5734.188184433314	4269.637702627628	5940.218436568891	4885.316963807938	5603.339925299566	3880.9109043320586	5059.637994996403	4883.824119794874	3974.3732244917173	4513.720056138969	6084.369444348561	4403.4736264901785	5825.979029585927	4614.008640679765	4757.622180904325	3335.7886210673387	5362.4007732976925	3265.2438011667255
4801.32350952382	5385.314593186314	4693.131032396515	4723.515600164368	4999.02447615289	5302.243180082356	4113.350041041433	4270.146508374055	5558.483676390385	4851.214341077199	5594.78259464409	5687.053637911505	5733.581589646508	4269.637702627628	5940.218436568891	4885.316963807938	5603.339925299566	3880.9109043320586	5059.637994996403	4883.824119794874	3974.333721822919	4513.143769934271	6084.369444348561	4403.307298833795	5825.962612709602	4613.958409987414	4757.469488192799	3335.7886210673387	5362.4007732976925	3265.2438011667255
4801.32350952382	5385.314593186314	4692.8943970843975	4723.515600164368	4999.02447615289	5301.87868246993	4112.946111431291	4270.146508374055	5558.483676390385	4851.214341077199	5594.78259464409	5687.044843190531	5733.581589646508	4268.817853653978	5940.218436568891	4885.316963807938	5603.163049602882	3880.9109043320586	5059.325152990021	4883.824119794874	3974.333721822919	4513.143769934271	6084.247614546875	4403.307298833795	5825.962612709602	4613.9532870618805	4757.2422189073295	3335.7886210673387	5362.4007732976925	3265.2438011667255
4801.32350952382	5385.314593186314	4692.8943970843975	4723.515600164368	4998.911936649189	5301.397609184675	4112.946111431291	4270.146508374055	5558.483676390385	4851.214341077199	5594.78259464409	5687.015068449568	5733.581589646508	4268.817853653978	5940.202316195903	4885.316963807938	5603.163049602882	3880.9109043320586	5059.244878700756	4883.824119794874	3974.333721822919	4512.586821184577	6084.238478225748	4403.307298833795	5825.962612709602	4613.932993537519	4757.2422189073295	3335.7886210673387	5362.295951754303	3265.2438011667255
4801.232825386445	5385.314593186314	4692.8943970843975	4723.515600164368	4998.882295894175	5300.627836006088	4112.946111431291	4270.146508374055	5558.286840359222	4851.214341077199	5594.78259464409	5686.990419854298	5733.581589646508	4268.817853653978	5940.202316195903	4884.9972098404	5603.0583279354905	3880.900165553916	5059.074539210409	4883.824119794874	3974.1589234131934	4512.105683232574	6084.238478225748	4403.307298833795	5825.962612709602	4613.932993537519	4757.2422189073295	3335.369207849224	5362.295951754303	3265.2438011667255
4801.232825386445	5385.314593186314	4692.8943970843975	4723.391053100255	4998.6554609446375	5300.627836006088	4112.946111431291	4270.146508374055	5558.286840359222	4851.214341077199	5594.643095709701	5686.912443390084	5733.581589646508	4268.817853653978	5940.202316195903	4884.5244679765565	5602.566154294029	3880.900165553916	5058.8860244309035	4883.824119794874	3974.130513895325	4511.7960224975395	6084.061235771817	4403.307298833795	5825.962612709602	4613.932993537519	4757.139343972276	3334.9164330367985	5362.217932384448	3265.2438011667255
4801.232825386445	5385.314593186314	4692.8723940116	4723.203931173641	4998.421163128356	5300.627836006088	4112.946111431291	4270.146508374055	5558.286840359222	4851.214341077199	5594.643095709701	5686.910859775127	5733.581589646508	4268.817853653978	5940.202316195903	4884.5244679765565	5602.566154294029	3880.900165553916	5058.8860244309035	4883.824119794874	3974.0716049894872	4511.7960224975395	6084.061235771817	4403.2699925248	5825.962612709602	4613.86802309909	4757.139343972276	3334.9164330367985	5362.201970825525	3265.2438011667255
4801.232825386445	5385.314593186314	4692.762719892224	4723.203931173641	4998.138056599997	5300.627836006088	4112.946111431291	4270.146508374055	5558.286840359222	4851.214341077199	5594.643095709701	5686.907815026676	5733.581589646508	4268.817853653978	5940.196100088643	4884.411534143033	5602.566154294029	3880.79930107174	5058.851025924758	4883.824119794874	3974.0716049894872	4511.7960224975395	6083.869130587597	4403.2699925248	5825.271122662411	4613.850972152284	4757.139343972276	3334.9049354313083	5362.186420128446	3265.230772992578
4801.1767675865485	5385.314593186314	4692.762719892224	4723.203931173641	4998.068303100854	5299.004454076839	4112.946111431291	4270.146508374055	5558.286840359222	4851.214341077199	5594.643095709701	5686.907815026676	5733.581589646508	4268.817853653978	5940.196100088643	4884.411534143033	5602.566154294029	3880.518114937793	5058.486472766528	4883.824119794874	3974.0716049894872	4511.7960224975395	6083.869130587597	4403.16224481726	5825.271122662411	4613.840089757903	4757.139343972276	3334.852647379419	5362.0179425777815	3265.230772992578
4801.1767675865485	5385.314593186314	4692.762719892224	4723.203931173641	4998.068303100854	5299.004454076839	4112.946111431291	4269.898931482541	5558.27376581641	4851.214341077199	5594.643095709701	5686.899283742345	5733.581589646508	4268.817853653978	5940.191957435124	4884.301139019846	5602.566154294029	3880.2125588532763	5057.953590640789	4883.824119794874	3973.9489143199226	4511.7960224975395	6083.246548704528	4403.076256223128	5825.271122662411	4613.77330546476	4757.139343972276	3334.816374674978	5362.0179425777815	3265.218774419276
4801.1767675865485	5385.314593186314	4692.674906460616	4723.203931173641	4998.068303100854	5299.004454076839	4112.946111431291	4269.898931482541	5557.739568078691	4851.214341077199	5594.643095709701	5686.899283742345	5733.581589646508	4268.817853653978	5940.191957435124	4884.256958571119	5602.566154294029	3880.2073802860086	5057.953590640789	4883.824119794874	3973.9489143199226	4511.257666610494	6083.246548704528	4403.076256223128	5825.271122662411	4613.761774747747	4757.139343972276	3334.7169379614443	5362.0179425777815	3265.210154205308
4801.1767675865485	5385.314593186314	4692.674906460616	4723.203931173641	4998.068303100854	5299.004454076839	4112.946111431291	4269.846198614363	5557.739568078691	4851.214341077199	5594.643095709701	5686.899283742345	5733.581589646508	4268.817853653978	5940.188427642114	4884.256958571119	5602.566154294029	3880.2073802860086	5057.647308890704	4883.824119794874	3973.659664717794	4511.257666610494	6083.234759626523	4403.076256223128	5825.271122662411	4613.7527721469705	4757.135455873504	3334.7169379614443	5361.953244780386	3265.210154205308
4801.175257670053	5385.314593186314	4692.674906460616	4723.203931173641	4998.068303100854	5299.004454076839	4112.946111431291	4269.846198614363	5557.739568078691	4851.155143043998	5594.643095709701	5686.899283742345	5733.581589646508	4268.817853653978	5940.188427642114	4883.852082102167	5602.566154294029	3879.9644316203066	5057.647308890704	4883.815618935283	3973.559248672249	4511.257666610494	6083.234759626523	4402.867823408873	5825.271122662411	4613.7527721469705	4757.135455873504	3334.659931301627	5361.953244780386	3265.210154205308
4801.175257670053	5385.176545321946	4692.674906460616	4723.203931173641	4998.067187703495	5298.58466867955	4112.894398062903	4269.846198614363	5557.739568078691	4851.155143043998	5594.643095709701	5686.87338786577	5733.3574120650765	4268.817853653978	5940.188427642114	4883.544048828671	5602.566154294029	3879.9644316203066	5057.647308890704	4883.815618935283	3973.2289624971545	4510.412336922545	6083.234759626523	4402.867823408873	5825.187630530493	4613.7527721469705	4757.112740679837	3334.659931301627	5361.953244780386	3265.210154205308
4801.1740154396775	5385.059507544781	4692.674906460616	4723.203931173641	4998.067187703495	5298.58466867955	4112.512654795002	4269.207732931209	5557.248613820206	4851.025600756699	5594.538898075959	5686.87338786577	5733.3574120650765	4268.775658067812	5940.174980728758	4883.544048828671	5602.566154294029	3879.9644316203066	5057.647308890704	4883.703560507032	3973.2289624971545	4509.895879800122	6083.234759626523	4402.73570227631	5824.628211684847	4613.744728901831	4757.112740679837	3334.659931301627	5361.822051031899	3265.210154205308
4801.1740154396775	5384.52483276341	4692.674906460616	4723.203931173641	4998.067187703495	5298.58466867955	4112.512654795002	4269.207732931209	5557.248613820206	4851.014621159156	5594.538898075959	5686.839291064298	5733.143878055607	4268.775658067812	5940.174980728758	4883.349967801909	5602.566154294029	3879.9644316203066	5057.068642802507	4883.703560507032	3973.2289624971545	4509.895879800122	6083.234759626523	4402.610261105361	5824.628211684847	4613.744728901831	4757.103215480831	3334.6416954568103	5361.747315727459	3265.2034277172206
4800.945269251695	5384.52483276341	4692.674906460616	4723.188622213927	4998.067187703495	5298.58466867955	4112.512654795002	4268.18082094592	5557.081780661912	4851.014621159156	5594.538898075959	5686.839291064298	5733.143878055607	4268.775658067812	5940.174980728758	4883.349967801909	5602.566154294029	3879.9644316203066	5057.068642802507	4883.673924233815	3973.2289624971545	4509.895879800122	6083.150591840661	4402.577088402832	5823.457841899007	4613.744728901831	4756.987567314583	3334.531130147765	5361.615301847165	3265.2034277172206
4800.911248180106	5384.486197488961	4692.60525059021	4723.094525205419	4998.061744507535	5298.58466867955	4112.512654795002	4268.18082094592	5557.081780661912	4851.014621159156	5594.277494901443	5686.839291064298	5733.143878055607	4268.7334734465985	5940.174980728758	4883.349967801909	5602.566154294029	3879.9644316203066	5056.986197494758	4883.673924233815	3973.2289624971545	4509.895879800122	6083.004746472033	4402.577088402832	5822.69539109031	4613.744728901831	4756.987567314583	3334.531130147765	5361.475362877072	3265.2034277172206
4800.899111368348	5384.486197488961	4692.60525059021	4723.094525205419	4998.019985135919	5297.921579346113	4112.481783559959	4267.868225929369	5555.666477141592	4850.954327541656	5594.277494901443	5686.839291064298	5733.143878055607	4268.034008803768	5940.169024312782	4883.349967801909	5602.566154294029	3879.9644316203066	5056.875404568691	4883.673924233815	3973.2289624971545	4509.895879800122	6083.004746472033	4402.577088402832	5822.69539109031	4613.744728901831	4756.987567314583	3334.483199800612	5361.475362877072	3265.2034277172206
4800.899111368348	5384.486197488961	4692.562272308207	4723.094525205419	4998.019985135919	5297.921579346113	4112.3986734704595	4267.868225929369	5555.666477141592	4850.881484168185	5594.211061735844	5686.8364067225675	5732.94962521241	4267.852982077882	5940.169024312782	4883.349967801909	5602.323295936493	3879.866004540376	5056.875404568691	4883.673924233815	3973.1059672532574	4509.872654902838	6082.782006299048	4402.518311498605	5822.69539109031	4613.744728901831	4756.971056327444	3334.483199800612	5361.475362877072	3265.2034277172206
4800.81945025596	5384.486197488961	4692.562272308207	4723.094525205419	4998.019985135919	5297.733494780778	4112.3986734704595	4267.24249583054	5555.630769910443	4850.881484168185	5594.211061735844	5686.8364067225675	5732.94962521241	4267.852982077882	5940.15688787154	4883.349967801909	5601.956722271883	3879.866004540376	5056.875404568691	4883.673924233815	3973.1059672532574	4509.397069016313	6082.782006299048	4402.518311498605	5822.69539109031	4613.744728901831	4756.9334829601175	3334.43113948859	5361.475362877072	3265.1695171587307
4800.81945025596	5384.486197488961	4692.427744055118	4723.094525205419	4998.019985135919	5297.733494780778	4112.107273981133	4267.24249583054	5555.630769910443	4850.869672014316	5594.211061735844	5686.819692310403	5732.94962521241	4267.852982077882	5940.132828320466	4883.349967801909	5601.956722271883	3879.866004540376	5056.724408969012	4883.6537945069485	3973.0364888646855	4509.397069016313	6082.2589999007805	4402.4963058052	5822.69539109031	4613.735255484606	4756.723849659038	3334.43113948859	5361.475362877072	3265.1695171587307
4800.794209240425	5384.486197488961	4692.427744055118	4723.094525205419	4997.988088343056	5297.404338149102	4112.107273981133	4267.24249583054	5553.909969058677	4850.810297475402	5594.211061735844	5686.81528608092	5732.94962521241	4267.852982077882	5940.130184259134	4883.116498712228	5601.956722271883	3879.866004540376	5056.682486263877	4883.556465030208	3973.0364888646855	4509.397069016313	6082.160659918746	4402.4963058052	5822.69539109031	4613.734697553558	4756.723849659038	3334.308292370917	5361.474967803529	3265.1695171587307
4800.794209240425	5384.486197488961	4692.427744055118	4723.094525205419	4997.860917735003	5297.404338149102	4112.092702766633	4267.24249583054	5553.909969058677	4850.641108379448	5594.211061735844	5686.81528608092	5732.94962521241	4267.852982077882	5940.130184259134	4883.116498712228	5601.7718884388205	3879.866004540376	5056.643791272312	4883.556465030208	3973.0364888646855	4509.393496294511	6082.160659918746	4402.4963058052	5822.69539109031	4613.734697553558	4756.723849659038	3334.2228424275163	5361.4744603252675	3265.1606494133484
4800.7336999716335	5384.486197488961	4692.427744055118	4723.094525205419	4997.860917735003	5297.404338149102	4112.092702766633	4267.24249583054	5553.909969058677	4850.641108379448	5594.211061735844	5686.81528608092	5732.471055843848	4267.852982077882	5940.122148365804	4883.116498712228	5601.7718884388205	3879.866004540376	5056.430203848575	4883.473411441979	3972.981936361506	4509.393496294511	6082.160659918746	4402.466553340009	5822.69539109031	4613.72346425817	4756.723849659038	3334.109431179091	5361.308977823137	3265.1599283948817
4800.7336999716335	5384.486197488961	4692.353464651442	4723.094525205419	4997.83467560809	5297.404338149102	4111.8380837937875	4267.24249583054	5553.909969058677	4850.641108379448	5594.211061735844	5686.81528608092	5732.471055843848	4267.682186084718	5940.1081829857485	4883.116498712228	5601.7718884388205	3879.866004540376	5056.430203848575	4883.473411441979	3972.981936361506	4509.393496294511	6082.160659918746	4402.466553340009	5822.432520326078	4613.72346425817	4756.723849659038	3334.109431179091	5361.308977823137	3265.1599283948817
4800.7336999716335	5384.486197488961	4692.323205688823	4723.094525205419	4997.83467560809	5297.404338149102	4111.8380837937875	4267.24249583054	5553.909969058677	4850.641108379448	5594.211061735844	5686.81528608092	5732.471055843848	4267.682186084718	5940.1081829857485	4883.116498712228	5601.7718884388205	3879.866004540376	5056.430203848575	4883.473411441979	3972.973277680847	4509.393496294511	6082.160659918746	4402.466553340009	5822.432520326078	4613.72346425817	4756.723849659038	3334.0531489887017	5361.308977823137	3265.1550659368713
4800.7336999716335	5384.486197488961	4692.323205688823	4723.094525205419	4997.83467560809	5296.5411821445105	4111.8380837937875	4267.0300659855275	5553.909969058677	4850.641108379448	5594.211061735844	5686.806637751307	5732.471055843848	4267.682186084718	5940.108143823431	4883.0717313324	5601.7718884388205	3879.866004540376	5056.430203848575	4883.473411441979	3972.7806441609755	4509.393496294511	6082.160659918746	4402.466553340009	5822.432520326078	4613.72346425817	4756.723849659038	3333.994520464077	5361.297264500452	3265.1550659368713
4800.7336999716335	5384.486197488961	4692.323205688823	4723.094525205419	4997.8039912254135	5296.5411821445105	4111.8380837937875	4267.0300659855275	5553.909969058677	4850.641108379448	5594.211061735844	5686.806637751307	5732.471055843848	4267.682186084718	5940.093990656528	4883.0717313324	5601.7718884388205	3879.787909013872	5056.430203848575	4883.473067958041	3972.7806441609755	4509.393496294511	6082.157854371307	4402.466553340009	5822.432520326078	4613.72346425817	4756.723849659038	3333.9234225018863	5361.297264500452	3265.1283184551903
4800.656836343607	5384.486197488961	4692.323205688823	4723.0885511157885	4997.742295565056	5296.5411821445105	4111.8380837937875	4267.0300659855275	5553.909969058677	4850.5719641790165	5594.211061735844	5686.806637751307	5732.471055843848	4267.682186084718	5940.085602307881	4883.0717313324	5601.67647533548	3879.787909013872	5056.430203848575	4883.473067958041	3972.7806441609755	4509.393496294511	6081.341680324419	4402.466553340009	5822.432520326078	4613.707675732452	4756.684082048008	3333.896114533798	5361.297264500452	3265.121413500994
4800.656836343607	5384.486197488961	4692.323205688823	4723.0885511157885	4997.742295565056	5296.5411821445105	4111.8380837937875	4267.0300659855275	5553.909969058677	4850.5719641790165	5594.211061735844	5686.803980305898	5732.471055843848	4267.682186084718	5940.062514688061	4883.0717313324	5601.67647533548	3879.787909013872	5056.430203848575	4883.4694397555995	3972.6917049925123	4509.393496294511	6081.341680324419	4402.370274285859	5822.432520326078	4613.705102006494	4756.661055278613	3333.896114533798	5361.165648134153	3265.1190467207743
4800.656836343607	5384.486197488961	4692.323205688823	4723.0885511157885	4997.742295565056	5296.5411821445105	4111.8380837937875	4267.0300659855275	5553.909969058677	4850.503022502633	5594.211061735844	5686.798786652769	5732.286419216035	4267.682186084718	5940.0605864394165	4883.0717313324	5601.355497645055	3879.787909013872	5056.430203848575	4883.4694397555995	3972.550290350324	4509.393496294511	6081.341680324419	4402.368344756909	5822.432520326078	4613.694381509615	4756.661055278613	3333.8207804241247	5361.165648134153	3265.105126791319
4800.656836343607	5384.398653239789	4692.323205688823	4723.008281372291	4997.742295565056	5296.5411821445105	4111.8380837937875	4266.129037835015	5553.909969058677	4850.392243270804	5594.211061735844	5686.798786652769	5732.286419216035	4267.682186084718	5940.057406749243	4883.0717313324	5601.355497645055	3879.787909013872	5056.430203848575	4883.43455503949	3972.550290350324	4509.3928561707835	6081.341680324419	4402.299997612532	5822.432520326078	4613.693263914531	4756.661055278613	3333.775203196692	5361.165648134153	3265.100272736565
4800.656836343607	5384.169394302662	4692.323205688823	4723.000652922439	4997.717235366477	5296.5411821445105	4111.8380837937875	4266.129037835015	5553.909969058677	4850.358942822204	5594.211061735844	5686.798786652769	5732.251305610704	4267.682186084718	5940.050010943193	4883.0717313324	5601.240766411471	3879.787909013872	5056.398780910207	4883.43455503949	3972.550290350324	4509.102785056972	6081.341680324419	4402.222738993891	5822.432520326078	4613.693263914531	4756.638533675659	3333.775203196692	5361.165648134153	3265.095698759431
4800.652834023967	5384.169394302662	4692.323205688823	4722.949244266249	4997.599756250907	5295.568789736259	4111.8380837937875	4266.129037835015	5553.909969058677	4850.358942822204	5594.211061735844	5686.798266190439	5732.251305610704	4267.682186084718	5940.047745122958	4883.0717313324	5601.240766411471	3879.787909013872	5056.398780910207	4883.353967121009	3972.506338483383	4509.102785056972	6081.341680324419	4402.186452883767	5822.432520326078	4613.677916326331	4756.638533675659	3333.704499494019	5361.131852702283	3265.0929604370303
4800.652834023967	5384.169394302662	4692.323205688823	4722.949244266249	4997.599756250907	5295.568789736259	4111.765574760071	4266.129037835015	5553.909969058677	4850.358942822204	5594.211061735844	5686.79463652783	5732.0945002626495	4267.682186084718	5940.0363468792275	4883.0717313324	5601.240766411471	3879.675891397157	5056.398780910207	4883.264734133962	3972.4897683777963	4509.102785056972	6081.341680324419	4402.184900121343	5822.432520326078	4613.671310990154	4756.638533675659	3333.697639939699	5361.131852702283	3265.0929604370303
4800.6292839374655	5383.9400832947595	4692.305514622443	4722.949244266249	4997.599756250907	5295.568789736259	4111.678690390987	4266.129037835015	5553.909969058677	4850.330027073744	5594.211061735844	5686.794055446555	5732.0945002626495	4267.682186084718	5940.026952639779	4883.0717313324	5601.240766411471	3879.6749166353657	5056.398780910207	4883.260530061398	3972.4897683777963	4509.0452959471095	6081.341680324419	4402.184900121343	5821.916421620136	4613.671310990154	4756.612219079418	3333.666380383869	5361.131852702283	3265.0875694178576
4800.614569720392	5383.9400832947595	4692.305514622443	4722.949244266249	4997.599756250907	5295.568789736259	4111.678690390987	4266.129037835015	5553.909969058677	4850.27762929944	5594.206924463143	5686.787842290103	5732.0945002626495	4267.682186084718	5940.026952639779	4883.061344633576	5601.111027159084	3879.67058034167	5056.29703114008	4883.252103236035	3972.4897683777963	4509.0452959471095	6081.341680324419	4402.160104175429	5821.916421620136	4613.671310990154	4756.612219079418	3333.6308288731616	5361.112015037494	3265.0875694178576
4800.5894873912985	5383.9400832947595	4692.2949032583965	4722.949244266249	4997.599756250907	5295.568789736259	4111.678690390987	4266.129037835015	5553.450657422899	4850.244398187453	5594.206924463143	5686.787842290103	5731.591011990493	4267.682186084718	5940.026952639779	4883.061344633576	5601.111027159084	3879.59070890536	5056.29703114008	4883.252103236035	3972.4897683777963	4509.0452959471095	6081.341680324419	4402.160104175429	5821.916421620136	4613.671310990154	4756.612219079418	3333.6308288731616	5361.050362984304	3265.0816230947676
4800.57995374623	5383.9400832947595	4692.277936964632	4722.949244266249	4997.599756250907	5295.568789736259	4111.678690390987	4266.129037835015	5553.450657422899	4850.151383003917	5594.1164870834	5686.785672387417	5731.263945609089	4267.682186084718	5940.022144385732	4882.902799752088	5601.111027159084	3879.415723285674	5056.266852202316	4883.219948265358	3972.4897683777963	4509.0452959471095	6081.341680324419	4402.160104175429	5821.916421620136	4613.666370525136	4756.612219079418	3333.5750063836313	5361.050362984304	3265.080465115696
4800.57995374623	5383.9400832947595	4692.277936964632	4722.94264649606	4997.599756250907	5295.568789736259	4111.678690390987	4266.129037835015	5553.093447501482	4850.123487914012	5593.898846005464	5686.783210577978	5730.851448188481	4267.682186084718	5940.019128436508	4882.835957062154	5601.111027159084	3879.305720086644	5056.266852202316	4883.219948265358	3972.4897683777963	4509.0452959471095	6081.341680324419	4402.125804086905	5821.916421620136	4613.666370525136	4756.600521388418	3333.554560800065	5361.050362984304	3265.080465115696
4800.57995374623	5383.9400832947595	4692.277936964632	4722.94264649606	4997.599756250907	5295.568789736259	4111.678690390987	4266.129037835015	5553.093447501482	4850.0473380497715	5593.617087450623	5686.783210577978	5730.851448188481	4267.555167836066	5940.010330751528	4882.835957062154	5601.111027159084	3879.305720086644	5056.266852202316	4883.168470931008	3972.4897683777963	4509.0452959471095	6081.299413363142	4402.125804086905	5821.916421620136	4613.659844620859	4756.583300887933	3333.5135926780767	5361.050362984304	3265.080465115696
4800.574116618944	5383.9400832947595	4692.277699020646	4722.94264649606	4997.599756250907	5295.568789736259	4111.67065556872	4266.129037835015	5553.093447501482	4850.0473380497715	5593.617087450623	5686.7738863293525	5730.851448188481	4267.509833682681	5940.010330751528	4882.835957062154	5601.111027159084	3879.305720086644	5056.201735746732	4883.155169155336	3972.445545409053	4508.961678282834	6081.299413363142	4402.1177000232165	5821.916421620136	4613.657698028368	4756.564173554332	3333.5078214761306	5361.010305119764	3265.080465115696
4800.5599901205915	5383.9400832947595	4692.277699020646	4722.9268868242525	4997.599756250907	5295.568789736259	4111.67065556872	4266.129037835015	5553.093447501482	4850.015062614666	5593.617087450623	5686.7723915963115	5730.851448188481	4267.509833682681	5940.004547025817	4882.835957062154	5600.99256307526	3879.305720086644	5056.113778773841	4883.155169155336	3972.445545409053	4508.961678282834	6081.278129700467	4402.0996436310525	5821.916421620136	4613.656878064037	4756.564173554332	3333.5011167824887	5361.010305119764	3265.0748664146377
4800.5599901205915	5383.9400832947595	4692.277699020646	4722.9268868242525	4997.599756250907	5295.51122944886	4111.67065556872	4266.129037835015	5553.093447501482	4849.980762870222	5593.617087450623	5686.7723915963115	5730.775099738739	4267.37718037382	5940.00093427825	4882.835957062154	5600.99256307526	3879.305720086644	5056.0309707949455	4883.155169155336	3972.445545409053	4508.828134746698	6081.241894414181	4402.07427499856	5821.916421620136	4613.65363574229	4756.564173554332	3333.5011167824887	5361.010305119764	3265.0748664146377
4800.5599901205915	5383.9400832947595	4692.246159927432	4722.9268868242525	4997.599756250907	5295.51122944886	4111.628960735636	4266.129037835015	5553.093447501482	4849.955709727874	5593.617087450623	5686.7696312874305	5730.775099738739	4267.37718037382	5939.997839061299	4882.835957062154	5600.99256307526	3879.305720086644	5056.0309707949455	4883.134467429079	3972.4157254293696	4508.709966564655	6081.241894414181	4402.01934851688	5821.916421620136	4613.649216578013	4756.548983216078	3333.3851181709615	5361.010305119764	3265.0734509539325
4800.5599901205915	5383.9400832947595	4692.246159927432	4722.9268868242525	4997.58871766019	5295.51122944886	4111.628960735636	4266.129037835015	5553.093447501482	4849.890112848883	5593.5435528055605	5686.7696312874305	5730.663752062392	4267.29731322851	5939.996744907273	4882.835957062154	5600.99256307526	3879.305720086644	5056.0309707949455	4883.0775544356475	3972.4157254293696	4508.709966564655	6081.241894414181	4401.991073025625	5821.916421620136	4613.647756345892	4756.50426675742	3333.3756245402874	5360.987776945105	3265.073382004528
4800.513967671159	5383.9400832947595	4692.246159927432	4722.9238082071315	4997.577177407424	5295.37662588831	4111.628960735636	4266.129037835015	5553.093447501482	4849.890112848883	5593.5435528055605	5686.7661897979015	5730.663752062392	4267.29731322851	5939.99612898394	4882.8312157089495	5600.990401914255	3879.305720086644	5055.997648611763	4883.061466890007	3972.4157254293696	4508.709966564655	6081.241894414181	4401.991073025625	5821.882049484381	4613.644635444642	4756.483221670795	3333.3668852624905	5360.987776945105	3265.0671195101786
4800.513967671159	5383.9400832947595	4692.246159927432	4722.915160891109	4997.577177407424	5295.063226144737	4111.628960735636	4265.9230893926815	5553.093447501482	4849.876791666933	5593.5435528055605	5686.761325108175	5730.663752062392	4267.29731322851	5939.991504790571	4882.784697054185	5600.990401914255	3879.305720086644	5055.9417151377165	4883.061466890007	3972.4064711643823	4508.709966564655	6081.241894414181	4401.991073025625	5821.730397561885	4613.644635444642	4756.482287092527	3333.3668852624905	5360.987776945105	3265.0671195101786
4800.511978850107	5383.9400832947595	4692.246159927432	4722.864866741134	4997.549371146222	5294.781990617814	4111.585157576974	4265.9230893926815	5553.093447501482	4849.876791666933	5593.5174385961645	5686.760233960755	5730.663752062392	4267.285441383161	5939.989307020592	4882.784697054185	5600.990401914255	3879.305720086644	5055.9417151377165	4883.061466890007	3972.405469661526	4508.709966564655	6081.241894414181	4401.991073025625	5821.730397561885	4613.644212758027	4756.482287092527	3333.357080007281	5360.983360955675	3265.060136204709
4800.511978850107	5383.9400832947595	4692.243056776269	4722.767371204405	4997.549371146222	5294.781990617814	4111.585157576974	4265.9230893926815	5553.093447501482	4849.865362745635	5593.5174385961645	5686.760233960755	5730.663752062392	4267.282764716576	5939.989307020592	4882.749110173467	5600.990401914255	3879.287192017933	5055.9417151377165	4883.061466890007	3972.3715582860823	4508.709966564655	6081.241894414181	4401.991073025625	5821.730397561885	4613.643480535366	4756.456121658839	3333.357080007281	5360.966306130151	3265.0586454119384
4800.511978850107	5383.9400832947595	4692.243056776269	4722.767371204405	4997.549371146222	5294.781990617814	4111.49715133576	4265.891167645286	5553.093447501482	4849.865362745635	5593.5174385961645	5686.759379796691	5730.663752062392	4267.282764716576	5939.988185496722	4882.749110173467	5600.990401914255	3879.287192017933	5055.9417151377165	4883.041216473652	3972.3715582860823	4508.709966564655	6081.071225317411	4401.983441214194	5821.730397561885	4613.641504347323	4756.4497584984365	3333.357080007281	5360.914206503965	3265.053023350645
4800.494118926543	5383.9400832947595	4692.243056776269	4722.741777954081	4997.549371146222	5294.781990617814	4111.321701726787	4265.891167645286	5553.093447501482	4849.8604364085295	5593.5174385961645	5686.758305380108	5730.528400596137	4267.282764716576	5939.9857126160205	4882.749110173467	5600.990401914255	3879.287192017933	5055.9417151377165	4883.001620462275	3972.3690526938462	4508.709966564655	6081.071225317411	4401.9393585823	5821.730397561885	4613.63913190695	4756.4441605033135	3333.357080007281	5360.910030554205	3265.048375209246
4800.494118926543	5383.9400832947595	4692.243056776269	4722.741777954081	4997.531884766335	5294.781990617814	4111.321701726787	4265.891167645286	5553.093447501482	4849.840579110511	5593.5174385961645	5686.756929770857	5730.528400596137	4267.195719450783	5939.98160490494	4882.674087352996	5600.990401914255	3879.2865210878153	5055.9417151377165	4883.001620462275	3972.3690526938462	4508.709966564655	6080.994366892415	4401.922686494627	5821.730397561885	4613.638440309416	4756.4441605033135	3333.357080007281	5360.910030554205	3265.047837565984
4800.494118926543	5383.91699802389	4692.2311231634685	4722.734593083986	4997.525525632904	5294.781990617814	4111.264865622474	4265.891167645286	5552.919696355627	4849.840579110511	5593.5174385961645	5686.754447556428	5730.528400596137	4267.195719450783	5939.979015071782	4882.674087352996	5600.990401914255	3879.2865210878153	5055.9417151377165	4883.001620462275	3972.3690526938462	4508.709966564655	6080.994366892415	4401.911623040471	5821.622627784902	4613.637608094883	4756.4441605033135	3333.3512251418997	5360.910030554205	3265.045632764195
4800.486238468486	5383.91699802389	4692.212478713205	4722.734593083986	4997.518260796152	5294.781990617814	4111.237595191242	4265.891167645286	5552.919696355627	4849.8363693718275	5593.5174385961645	5686.75387415394	5730.528400596137	4267.195719450783	5939.978806304826	4882.674087352996	5600.990401914255	3879.2481955145286	5055.940514187985	4883.001620462275	3972.3690526938462	4508.709966564655	6080.994366892415	4401.89199150005	5821.622627784902	4613.63542688123	4756.4441605033135	3333.3512251418997	5360.892364211906	3265.0437635881444
4800.486238468486	5383.774480068978	4692.212478713205	4722.734593083986	4997.518260796152	5294.781990617814	4111.237595191242	4265.891167645286	5552.840018317778	4849.788210191264	5593.5174385961645	5686.75387415394	5730.528400596137	4267.195719450783	5939.973403984901	4882.674087352996	5600.990401914255	3879.216865167262	5055.908867493803	4882.987938269347	3972.3619356935633	4508.709966564655	6080.975893683026	4401.890254741058	5821.538157373986	4613.633911099345	4756.442942138114	3333.344886981382	5360.892364211906	3265.041293287257
4800.47620765351	5383.774480068978	4692.19715335537	4722.734593083986	4997.496160343173	5294.756350271074	4111.234396021111	4265.841666142031	5552.816188480991	4849.785752708742	5593.5174385961645	5686.752765573645	5730.528400596137	4267.195719450783	5939.9695840201275	4882.674087352996	5600.990401914255	3879.216865167262	5055.841851503366	4882.987938269347	3972.3619356935633	4508.675192763967	6080.975893683026	4401.890254741058	5821.538157373986	4613.633093800243	4756.421853232732	3333.325874108663	5360.892364211906	3265.041293287257
4800.47620765351	5383.774480068978	4692.162217827699	4722.722936854774	4997.494815739932	5294.756350271074	4111.221463196665	4265.75117359801	5552.657924040306	4849.759975071016	5593.509684247429	5686.752205999989	5730.520462980968	4267.132680151901	5939.967619447438	4882.674087352996	5600.94630554119	3879.190869172571	5055.841851503366	4882.987938269347	3972.356928070676	4508.675192763967	6080.975893683026	4401.884536735386	5821.538157373986	4613.632384860486	4756.415436466064	3333.3066813663045	5360.88141122999	3265.0410662613194
4800.448711121238	5383.774480068978	4692.124747973619	4722.696125278853	4997.494815739932	5294.756350271074	4111.152328222241	4265.606597974289	5552.423873903642	4849.7415366632085	5593.509684247429	5686.751765423284	5730.497453218318	4267.132680151901	5939.967619447438	4882.674087352996	5600.94630554119	3879.186121634084	5055.841851503366	4882.987938269347	3972.3376964048603	4508.675192763967	6080.975893683026	4401.879744911521	5821.538157373986	4613.63082491201	4756.396421778016	3333.3066813663045	5360.88141122999	3265.0410662613194
4800.448711121238	5383.774480068978	4692.114014636574	4722.696125278853	4997.494815739932	5294.756350271074	4111.152328222241	4265.606597974289	5552.227731625406	4849.729275846272	5593.509684247429	5686.75119009827	5730.489133463693	4267.132680151901	5939.967619447438	4882.674087352996	5600.937686914454	3879.186121634084	5055.841851503366	4882.987938269347	3972.334607742223	4508.675192763967	6080.940960074854	4401.879744911521	5821.538157373986	4613.630415342415	4756.396421778016	3333.3066813663045	5360.870083787002	3265.040273680612
4800.448711121238	5383.774480068978	4692.083648889535	4722.696125278853	4997.493319958479	5294.756350271074	4111.152328222241	4265.606597974289	5552.227731625406	4849.729275846272	5593.509684247429	5686.750989719036	5730.477181546564	4267.115262879397	5939.966691835331	4882.674087352996	5600.937686914454	3879.186121634084	5055.830862091989	4882.987938269347	3972.334607742223	4508.675192763967	6080.906579033042	4401.879744911521	5821.376817288659	4613.628640056195	4756.394582906198	3333.296913301967	5360.870083787002	3265.0402142852363
4800.448711121238	5383.774480068978	4692.083648889535	4722.696125278853	4997.492634400498	5294.708254884072	4111.152328222241	4265.606597974289	5552.227731625406	4849.729275846272	5593.509684247429	5686.750336350174	5730.477181546564	4267.068442219463	5939.966444715429	4882.674087352996	5600.9345658346165	3879.186121634084	5055.819339196387	4882.987938269347	3972.334607742223	4508.654860343058	6080.906579033042	4401.876074415373	5821.376817288659	4613.627523710244	4756.394582906198	3333.2948946520337	5360.855834991242	3265.0396387183955
4800.448711121238	5383.774480068978	4692.083648889535	4722.696125278853	4997.492634400498	5294.608981879051	4111.135069060998	4265.502714165605	5552.227731625406	4849.729275846272	5593.509684247429	5686.749932242819	5730.447257963428	4267.068442219463	5939.96429710629	4882.674087352996	5600.9345658346165	3879.15699672988	5055.819339196387	4882.987938269347	3972.334607742223	4508.654860343058	6080.906579033042	4401.874661304953	5821.376817288659	4613.626612305094	4756.394582906198	3333.2948946520337	5360.850075433782	3265.038752962353
4800.448398794579	5383.774480068978	4692.083648889535	4722.696125278853	4997.480994780924	5294.608981879051	4111.134097960463	4265.502714165605	5552.1966147619	4849.729275846272	5593.509684247429	5686.749847899015	5730.447257963428	4267.056543023244	5939.964143085509	4882.674087352996	5600.9345658346165	3879.15699672988	5055.811417828962	4882.971217164228	3972.317409960373	4508.654860343058	6080.874564663494	4401.867733800867	5821.376817288659	4613.62517204649	4756.390118045469	3333.275606121546	5360.840382151021	3265.0380323478676
4800.448398794579	5383.774480068978	4692.083648889535	4722.690944435699	4997.480994780924	5294.514704066107	4111.134097960463	4265.502714165605	5552.1966147619	4849.71514900645	5593.509684247429	5686.749739832789	5730.38952490306	4267.056543023244	5939.963482906065	4882.670231036218	5600.9289018411455	3879.140159624745	5055.794990378487	4882.970544797845	3972.317409960373	4508.613400394741	6080.874564663494	4401.867733800867	5821.376817288659	4613.6247211160735	4756.357777970823	3333.275606121546	5360.839960569151	3265.036570912138
4800.448398794579	5383.774480068978	4692.079305951243	4722.679234514204	4997.480994780924	5294.434014041691	4111.134097960463	4265.469108956599	5552.1966147619	4849.714297994127	5593.509684247429	5686.749598392375	5730.388866291957	4267.056543023244	5939.963133286784	4882.670231036218	5600.9289018411455	3879.140159624745	5055.794990378487	4882.963020259824	3972.3093466261107	4508.613400394741	6080.874564663494	4401.867673500481	5821.33122310166	4613.624378230023	4756.353045724547	3333.274971606659	5360.830854910357	3265.0364245041073
4800.448398794579	5383.774480068978	4692.070393308615	4722.67070192364	4997.480994780924	5294.434014041691	4111.134097960463	4265.416116908407	5552.172214156299	4849.714297994127	5593.509684247429	5686.749316036467	5730.362254380451	4267.056543023244	5939.962007352075	4882.670231036218	5600.9289018411455	3879.138947513222	5055.794990378487	4882.960211622392	3972.3002390160946	4508.613400394741	6080.864997545848	4401.867673500481	5821.33122310166	4613.624378230023	4756.335882027453	3333.2616398636183	5360.830854910357	3265.0350519553667
4800.448398794579	5383.774480068978	4692.070393308615	4722.668207527959	4997.480994780924	5294.434014041691	4111.112677920584	4265.3798336876425	5552.138443963868	4849.714297994127	5593.509684247429	5686.74908564033	5730.362254380451	4267.056543023244	5939.96147483739	4882.666499626761	5600.9289018411455	3879.138947513222	5055.783406975786	4882.960211622392	3972.3002390160946	4508.57980394615	6080.841298678916	4401.867673500481	5821.304315332817	4613.624146846523	4756.33224094978	3333.2616398636183	5360.830854910357	3265.034539615741
4800.448398794579	5383.774480068978	4692.066362199339	4722.657904344271	4997.480994780924	5294.414824665531	4111.094469716278	4265.3798336876425	5552.138443963868	4849.707465070578	5593.509684247429	5686.748781747034	5730.362254380451	4267.056543023244	5939.961322327153	4882.666499626761	5600.9289018411455	3879.1250611174637	5055.783406975786	4882.956123168187	3972.3002390160946	4508.528172131781	6080.841298678916	4401.867673500481	5821.304315332817	4613.623912411802	4756.331191363539	3333.256939939236	5360.830854910357	3265.0344037005343
4800.447560958224	5383.774480068978	4692.0657626779575	4722.6543039809	4997.480994780924	5294.414824665531	4111.094469716278	4265.3798336876425	5552.138443963868	4849.701107592853	5593.509684247429	5686.748541180873	5730.34811245268	4267.056543023244	5939.960811888963	4882.666499626761	5600.9289018411455	3879.124333863765	5055.783406975786	4882.95271798547	3972.3002390160946	4508.499107126987	6080.835851844824	4401.863311238147	5821.283688862881	4613.623598700036	4756.328708846049	3333.256939939236	5360.825569437301	3265.0338862967546
4800.447560958224	5383.774480068978	4692.056057900496	4722.6503869309145	4997.479719184623	5294.375093776082	4111.094469716278	4265.3798336876425	5552.138443963868	4849.701107592853	5593.496742371224	5686.7483094982545	5730.346491373492	4267.056543023244	5939.960307441878	4882.652245286974	5600.927330923411	3879.1192928135843	5055.783406975786	4882.95048051712	3972.3002390160946	4508.499107126987	6080.835851844824	4401.858274625696	5821.202841496638	4613.623301535434	4756.327377621967	3333.256939939236	5360.825569437301	3265.033627497767
4800.447560958224	5383.774480068978	4692.056057900496	4722.648132657014	4997.478577356513	5294.375093776082	4111.094469716278	4265.3798336876425	5552.138443963868	4849.701107592853	5593.496742371224	5686.748130700038	5730.339728277341	4267.056543023244	5939.95960446191	4882.645156810591	5600.925137914829	3879.1192928135843	5055.783406975786	4882.95048051712	3972.3002390160946	4508.499107126987	6080.835851844824	4401.858274625696	5821.202841496638	4613.623068372683	4756.325294711292	3333.254244646976	5360.825569437301	3265.033488410829
4800.447560958224	5383.774480068978	4692.055938589207	4722.645273844915	4997.473434576095	5294.375093776082	4111.087834150749	4265.3745443168555	5552.138443963868	4849.701107592853	5593.496742371224	5686.7480282519155	5730.339728277341	4267.056543023244	5939.959110894252	4882.645156810591	5600.920510680694	3879.1192928135843	5055.783406975786	4882.948842717493	3972.2965502957704	4508.47852722859	6080.835851844824	4401.858274625696	5821.202841496638	4613.622880559022	4756.324129275445	3333.2499662001264	5360.824715866465	3265.0329041255627
4800.447560958224	5383.774480068978	4692.05505439495	4722.645273844915	4997.473434576095	5294.375093776082	4111.086672947371	4265.3745443168555	5552.128357221743	4849.701107592853	5593.48702808774	5686.747896783474	5730.31186551702	4267.056543023244	5939.958864689875	4882.645156810591	5600.916782708078	3879.1153540010164	5055.777361493438	4882.946336852836	3972.2908343191484	4508.47852722859	6080.822743533726	4401.856428142191	5821.1821358975885	4613.622798550905	4756.324129275445	3333.247836004519	5360.824715866465	3265.03287895808
4800.447480845731	5383.774480068978	4692.05305011103	4722.643669625184	4997.472904532833	5294.374737616497	4111.086363143646	4265.3745443168555	5552.104626608256	4849.701107592853	5593.48702808774	5686.747820461348	5730.31186551702	4267.056543023244	5939.958627403751	4882.645156810591	5600.91395617199	3879.1145625418503	5055.777361493438	4882.946336852836	3972.2894968204964	4508.47852722859	6080.822743533726	4401.8535028595925	5821.1821358975885	4613.622732908048	4756.324129275445	3333.247836004519	5360.820571972597	3265.032633093764
4800.447480845731	5383.774480068978	4692.051453473974	4722.643669625184	4997.471530028601	5294.358991048047	4111.085398843617	4265.343326436652	5552.102644315979	4849.701107592853	5593.4818012107335	5686.747757330279	5730.31186551702	4267.056543023244	5939.958583745035	4882.641160801117	5600.91395617199	3879.112005396062	5055.776329969103	4882.946001929653	3972.2887804754628	4508.47852722859	6080.822274670582	4401.85236522374	5821.160147752738	4613.622592673062	4756.323447859959	3333.247836004519	5360.818807497437	3265.0324960536946
4800.447480845731	5383.774480068978	4692.051453473974	4722.643399513983	4997.471530028601	5294.341252338198	4111.080839015438	4265.327227262416	5552.102644315979	4849.700556759581	5593.4818012107335	5686.747660246747	5730.310178663894	4267.056543023244	5939.9583862411055	4882.641160801117	5600.91395617199	3879.112005396062	5055.775812030512	4882.946001929653	3972.286632555053	4508.474834866038	6080.822274670582	4401.852258913354	5821.160147752738	4613.62252026344	4756.323447859959	3333.2472602366797	5360.817519774209	3265.0324960536946
4800.447480845731	5383.774480068978	4692.048819700283	4722.643399513983	4997.4714487231995	5294.3329917996125	4111.080839015438	4265.325761627762	5552.096047858661	4849.700437596974	5593.4818012107335	5686.747606301428	5730.305464494803	4267.056543023244	5939.958323107408	4882.641160801117	5600.91395617199	3879.1107115120976	5055.775653550498	4882.946001929653	3972.286632555053	4508.473224876196	6080.819485431815	4401.852150908619	5821.151587977517	4613.622459459526	4756.323447859959	3333.2472602366797	5360.81625703912	3265.0324330949334
4800.447378671219	5383.774480068978	4692.048214230917	4722.643399513983	4997.4714487231995	5294.320297597895	4111.080522690234	4265.322796268256	5552.096047858661	4849.699915496694	5593.480774960337	5686.747582851448	5730.298757769594	4267.0554840038585	5939.958265208892	4882.639581720356	5600.91395617199	3879.1107115120976	5055.775653550498	4882.946001929653	3972.286632555053	4508.472150174352	6080.810508964297	4401.851122057991	5821.14168559769	4613.622427103073	4756.323447859959	3333.246821177436	5360.814251754064	3265.0323995850868
4800.447047116739	5383.773796538534	4692.04734693978	4722.643323021779	4997.471050627641	5294.316848865863	4111.080522690234	4265.322783340043	5552.09486070502	4849.699915496694	5593.480774960337	5686.747565398756	5730.297255500746	4267.054948105684	5939.95825577921	4882.639418737734	5600.9120801044755	3879.1092196346144	5055.775653550498	4882.945342030998	3972.286092406448	4508.467177171749	6080.809416904548	4401.850228500025	5821.141366076997	4613.6224018138655	4756.323009115376	3333.245914751482	5360.8140678496975	3265.0323726429615
4800.447047116739	5383.772927005882	4692.046831968291	4722.643023178887	4997.470784235702	5294.312834726445	4111.079805904641	4265.32027366494	5552.090778131749	4849.699514874617	5593.480774960337	5686.747554399686	5730.296313884838	4267.053772533887	5939.95824555162	4882.639418737734	5600.9120801044755	3879.1083181812883	5055.775296433674	4882.945342030998	3972.2860068057234	4508.466559591332	6080.805672767899	4401.850228500025	5821.138199087577	4613.62239139148	4756.323009115376	3333.2457599501486	5360.813762124264	3265.032353510218
4800.447047116739	5383.772655613283	4692.046798048996	4722.643023178887	4997.470784235702	5294.311154972456	4111.078730036326	4265.317565994725	5552.08595757303	4849.6994542488155	5593.479334142348	5686.747550830858	5730.295587184636	4267.053772533887	5939.958236068242	4882.638752736533	5600.912078322347	3879.1083181812883	5055.775197964327	4882.945342030998	3972.2855548037624	4508.465124690727	6080.80472988707	4401.8501905146	5821.138199087577	4613.622385997458	4756.322897876524	3333.245580325789	5360.813680808431	3265.0323423057216
