# Supplementary material for: An improved FOX optimization algorithm using adaptive exploration and exploitation for global optimization
Source: PLoS One. 2025 Sep 18;20(9):e0331965. doi: 10.1371/journal.pone.0331965 (PMC12445531; doi:10.1371/journal.pone.0331965)
Supplement: S2 File — This compressed file contains all the results of the conducted experiments. Each main directory within the archive includes three subdirectories: Analysis, best_fit, and convergence. The best_fit and convergence folders contain the raw experimental data obtained from 30 independent runs. The Analysis folder includes tables and figures derived from these raw results. These files can be used to reproduce and further analyze the results presented in the manuscript. (ZIP) [file pone.0331965.s002.zip › cec2017/convergence/IFOX/C17F29.csv]

trial_1	trial_2	trial_3	trial_4	trial_5	trial_6	trial_7	trial_8	trial_9	trial_10	trial_11	trial_12	trial_13	trial_14	trial_15	trial_16	trial_17	trial_18	trial_19	trial_20	trial_21	trial_22	trial_23	trial_24	trial_25	trial_26	trial_27	trial_28	trial_29	trial_30
8987768554013.715	262264549199606.1	45932970842843.28	316098567673858.4	134838621831687.05	43083756875109.51	76752958316089.28	39338653243153.625	48639671125566.9	34457702268384.867	8522421129655.414	45040568900099.61	1445950538188.3516	34437078836025.0	9637000454921.662	11105480345589.984	9083600654056.58	63117103346907.09	42298593943955.68	361892434582031.44	12848587174515.424	132753086978863.47	88724079592402.72	71001422386830.53	162534695671619.94	12564820966320.102	15246454506766.512	75107716923231.06	24626067603460.01	1757563895717.3557
6207773172877.379	115864957132492.05	4531234228583.109	228720144754302.38	47870314648381.69	24502661405548.98	60445215098560.445	23601433941135.242	16492291882862.154	14902517934964.342	4990666415704.934	26306688910239.76	547131170675.5628	20216945219727.812	5056164786516.104	7329372356788.384	3843508048661.308	25825717169952.94	24759696301243.63	155013389022014.56	9347448783588.486	70111537077402.914	60205634441124.61	29118259954777.08	35680512735158.07	7005345060916.342	6542435469549.928	33585905021309.62	14546663203426.746	1328657438489.153
4361512053387.6616	76345617901540.53	2528062329335.162	59949642887449.664	24053601697406.938	14155787901514.086	43795805166395.99	7620153454830.788	10358792804819.922	2944517243225.875	3353777430163.44	18183929189081.703	71491273753.67696	10641143422554.041	3078997286967.5312	1445025202341.5305	2806699183714.208	16264294275823.139	15403286355884.25	37714176910829.61	6693258978511.638	45491066036193.52	37199210462710.63	11367816353690.352	27470100426351.547	4069211952953.0664	2413573820371.3647	18431430359582.527	11616629966214.24	194534507233.25574
2706422514425.875	21871107380283.758	1598194791483.183	23277344058404.234	11653318104321.71	7009549949551.845	32229620044922.418	2478787325259.8887	4584024828037.606	693402715383.0844	1613736753752.6946	10955553765660.822	40555380921.567894	6321775864268.71	2272130942721.2607	1037483602426.975	1710557483068.5674	10936449506035.998	9249023120529.408	24562846275227.29	4373366501327.116	25577685112004.363	23803070813924.125	8566511456754.92	9873992597962.574	2527586420580.5835	187884443938.51096	6753115704029.532	1246908834092.3918	85289756211.49323
1964104319028.0332	3449471797015.087	800771354881.7686	11915367217037.9	6409929145823.638	4489899280860.6875	23310613105990.195	1999337827860.7566	2575430750753.134	432523954130.7001	923789580477.4155	1462408142882.0266	24112656735.25718	3947220610220.1724	1742097924665.876	402644586919.55853	1024557388867.7048	6551934972294.589	3353109929922.214	16258307751370.002	943624304838.8163	18865718949229.496	10774221067258.312	6278543413607.863	3530938213680.8784	1755807045312.4949	84424483507.86961	207013780409.02386	148877259065.74033	51544936303.32392
1145699927098.7004	2098387593446.5605	226614210552.47247	8382856465277.353	4422961191361.228	948947758057.2502	15515860884657.016	1235361064067.6826	414724091994.76807	97143312402.32973	533945457158.4216	418517262671.2198	18012149623.26752	783524294742.3179	428844039206.6972	188346995430.75296	569521778301.0209	4183466140478.327	2108280872691.2878	12084355145924.582	484748440097.63965	6977872401361.83	7366934608719.213	3796327349468.2314	1886503321061.6362	1198272375636.2288	35458902819.8732	95360663704.904	47589018159.69858	26815986996.567905
379646397304.44836	1029062660860.9331	73822321807.27145	5692060990727.435	2998763424282.9233	580850503641.1718	7890170848256.765	689638474197.8347	290859429208.5154	45048409827.789246	239567388512.0568	239853654195.91382	12410198643.357378	548475319614.6208	291909656691.1595	110943556931.34787	366977730960.4979	2750073460000.999	1507042157274.804	7988885324500.056	276363359433.345	4865928282660.295	2968757400552.38	2612234186515.224	1080662467638.2697	244040918085.92645	24445714623.07589	52286691591.761505	32485840274.165436	19680550685.628345
178048020017.91782	21590609406.484	38072008914.978264	4518810822824.412	2337299292801.373	131744019837.0276	5282452912773.749	322120126899.9327	162095264086.0057	19659356965.387924	138799710445.0457	128916359375.12668	11685336493.814074	67530404500.580215	195873948107.08444	74391733802.1024	125278982345.4677	1891159617986.4785	525385610574.12225	5446198167393.037	231458015774.64948	2321017443236.609	965098085330.2605	966877562033.8021	462748682469.94476	100280704434.99675	17827908427.823017	18197187339.413395	25694839678.15672	14387572573.519659
54801767856.69389	20298278770.301723	8551728738.002771	1027668542893.0879	1773130841992.7917	88890788787.90285	1760907450651.18	208737219418.4275	96572402272.28734	15490520329.92683	40144982314.72138	77423224931.81503	11256529026.368378	37054881779.68607	107471932611.31824	45302465565.45865	71065223486.39325	1384504650121.0505	117069311709.96115	3840316501436.0166	128492803105.46883	1330737584954.781	324790130785.4282	749141642793.7008	266470147006.36502	54158998643.0959	13221784384.276236	11227647777.879381	17535771077.88944	9731697848.638554
17006551942.922022	19245312554.180977	7120385972.735215	418418484405.4223	1142669879882.814	49776682242.54811	327148973299.8798	168167806637.30936	73565583970.44975	10011314493.3234	23583526349.97083	36041555790.614944	10882066585.139252	24081463485.693493	48283517494.814545	21948437747.313473	34808955836.87945	321000517410.22144	66904669754.5086	2038446618125.9534	91444924608.1522	853151333586.0449	196783569517.22348	323374196274.63666	157470309719.07275	22245058787.725697	12090918079.798368	10154765464.077137	11860976634.99549	6793349033.283148
8909942676.355732	18686393966.61829	6127789803.926743	300927924845.1147	741127603944.3527	37941210418.50967	241426160144.92587	54286420950.5303	40530423992.32869	8051175665.065765	15307942327.835367	32091478442.26272	10022940980.783566	21167442905.60828	33654715187.622513	17371540857.42573	16416061429.139011	76578664710.79013	47548735387.477135	736924009279.4698	59254732148.33125	493906055381.4756	127588477239.25893	223657643433.17786	100838573557.72017	16577103561.7921	10830490963.441698	7059035093.210897	10916039109.97001	6119427515.239605
8081362789.481203	14650735222.984287	5616212493.822622	193960597453.39493	441518364330.21716	25365747427.471622	76554700043.91289	47512191886.87724	25807488812.89869	7238469481.751482	11873358304.746683	28975205792.08769	9689575274.11955	19762917681.006496	9242330956.657915	11486895821.842604	7361205723.442162	46076706965.62358	27203788577.67796	316393554299.5506	32970876680.5588	224541285785.24292	75013058418.78487	123917279021.57596	77231193601.5919	15716256209.33014	9979421865.227112	6816402325.329537	10271942623.250763	5857269529.162518
7463529650.612875	11766599993.375511	5220098357.439929	92655812921.30469	115584437052.47339	23343263734.23663	46033322864.80679	32215165103.659916	13330105261.119484	5368035272.825446	10825902891.57455	26048740410.374504	9337697373.417868	18687334407.06622	7823616703.385097	10679200484.181974	4574113401.205079	19669467967.744045	23435470830.7893	165975016365.52393	19365834049.691914	92125698646.68776	56220411867.204475	80561657658.65067	32519152369.58558	15195339815.604412	9285721210.375832	6612376775.693504	9500696659.948595	5405501060.943519
4041989213.2617373	11498881031.82252	4538005753.317851	18631638395.1408	68513977684.384636	19311924374.221905	31267366722.617973	31003650454.8118	10470272277.139517	3917732426.966807	9795790123.702053	23698638092.820797	8483186279.659719	17841488647.147575	7406235419.153452	8381748633.510174	3740079854.470443	10746075616.964798	18472462959.700905	78468719876.30963	16176585419.7412	57416950301.461914	47885775491.38228	28666858685.419594	22096696032.721375	14407657839.275856	8112784349.282505	5648930374.929602	8935061908.561897	5246537943.757687
3065400755.5870004	10664960215.371632	2640653277.2521787	9467161979.58401	44115221998.65823	18290045464.754337	25151535673.340733	29093184091.06616	7892997360.748617	3443427323.1154604	8033921798.441957	21704714775.279583	8167958575.835055	17254611237.705082	6197579400.210688	7150871596.348183	3538226364.920214	8235638406.8797245	16626983613.988497	46952375607.066666	15105658598.362906	23305616294.522346	39920123060.60015	26901501535.68381	16603986919.51377	8854307281.343533	7636122602.145346	5189762869.399761	8406955917.007326	4493309392.926012
2876390963.193826	10472995445.985468	2386472667.217595	6153115235.93418	33085891225.33037	16730670682.308262	23423851354.128292	27701673819.485744	6822555778.388426	2951745099.0763335	7555204620.969593	18788878489.550915	7319246830.707514	11694831945.586462	5692780408.516359	6650705520.439144	1831010003.9432182	7336460871.026567	15426074944.543173	22572417107.35794	12610558141.46851	13000420892.238535	38296526903.47441	25769491448.87565	14647213274.233253	8172892835.168023	7434191654.779201	4587238918.627495	7345079316.9083	3843047121.9020658
2772237376.9216185	10096248505.526848	2150395515.2066765	5555271567.820494	25067116255.200275	15808524422.257437	20460568028.858955	24996361894.40697	6359334725.140497	2727558970.326188	6896763659.285402	15823805876.45933	6765639933.651645	10768044717.164171	4892711492.621684	5983279549.644562	1697795931.5316553	7036763221.208238	12776649347.69882	13479940201.377136	11636488055.493511	10830489076.436043	37304897420.66807	24295334722.79982	13709607699.02725	7750526759.048427	7029125150.657597	3973809497.6326346	6707786722.006138	3334828652.921452
1228945607.985666	9580221435.443197	1840723040.1472356	5239556790.408143	14433850767.171234	14644055043.787579	17643833825.09807	23786779035.79517	5283245530.299689	2476743875.977977	6715541506.663131	14973228181.884518	6570070111.927208	9758046477.219143	4585768144.9680395	5751334544.4830475	1428056742.2615519	6633307228.57544	11338813520.245485	10742695055.091536	10828912193.207912	10026711106.79986	35729547817.90735	23064473396.08917	13237379199.541033	6883834278.072266	5870892751.401308	3843037693.5062246	6042087945.9202	3012516930.9514723
1027642527.9590427	9275266687.994308	1686765693.2453098	4979453848.206204	9100135663.831232	14289666657.71501	17121393176.752016	21787591871.91398	4840511634.27138	2249688762.997162	6217616957.415032	12785088379.152906	6350284839.259526	8955191001.590698	4162265827.8736553	5507175400.104313	1344953812.6500826	6050268404.336311	10273143888.201965	10283709941.169495	10387495387.92815	9434935379.320532	34549121246.75457	21658798859.088146	12660145139.937649	6211989619.720163	5487677544.464425	3499276104.0661297	5790054096.58386	2833858176.376241
921225171.885709	8695063537.404829	1392875139.9580054	4793348296.040772	8109660246.819734	13549662081.734198	16771153141.349264	20945134430.0644	3878733322.324869	1920430691.9306657	5771960508.892021	12209979097.253555	6100548200.424565	8367113235.780982	3369871951.3450413	5016344573.519438	1239423910.5771167	5637097639.690955	9170435075.404549	9498888016.022879	8883544472.197798	7628134210.830288	28615117081.154217	20932570555.03937	11380241018.224941	5726892748.8477335	5348627068.766635	2963290348.0249567	5160675451.695515	2677016863.8762603
777694976.725569	3805637180.788748	1285906759.183294	4449327450.0222845	7625839984.826927	12543911128.332834	16022084994.395975	19557667869.117313	3415214930.1547055	1789833483.6553895	5333147194.724629	11999064345.423466	5824840186.638816	7456652986.479741	3158460234.127299	4437126152.177063	1019244381.0679673	5328420940.466119	8647134310.564611	9030385740.653776	8452230980.644145	6824071535.59336	26041242806.205006	18125745922.656178	11006779457.044737	5194195682.718539	5048347085.349407	2695706280.4780645	4512416410.247298	2171586919.7609353
693871385.5384109	3510995211.2903495	1165076370.6179955	3992329649.986986	7040002925.9264965	11533922670.196194	14272794582.850674	18983489264.407604	3194190783.3699455	1663824734.9265244	5087516133.577225	11405468556.606733	5014517485.483483	7159005795.921014	2984188509.1623545	4184359915.8614163	818888780.5381744	4459168944.0311165	7928215436.207717	8269772619.099932	7417875209.371512	6451022332.046711	25307447155.320274	16393014454.987873	10580915429.371872	4158086126.5657973	4634720055.207115	2406104088.485213	3982820420.2848725	1679014000.7184727
418234092.9134906	3177436607.3070617	1024267448.2564363	2818893981.8594713	6799139632.499105	10919664519.635082	13961355713.434181	17003735500.605974	2981353274.608167	1317728149.7950773	4700692234.6596775	8027506233.533015	4753916152.171309	6350484841.333755	2803047513.554315	3965763232.021739	598196929.3891379	3268424282.9696603	7316616788.728304	6960477205.826435	6892365041.278228	6239314612.209506	24951895983.138096	14951287033.734434	9265706530.95152	3849647790.948185	4488382379.61623	2002309600.8060827	3744673263.282476	952107611.0998149
325761194.89920163	2859767507.669771	897232042.6580062	1706786580.7761269	6367425434.682598	10044957455.928503	13002934996.198978	16034983726.45048	2522588896.8492227	1152984022.818804	3694388264.92685	6623077385.427529	4291472344.3926344	5619757152.612438	2551537408.854665	3173382986.1215377	445839007.40095115	2940316283.328077	6190453329.9615345	6225868275.033078	6363339353.215684	6059180863.673243	23316716903.11564	14283519940.630686	8917246860.057318	3683957192.965263	4184259766.027103	1853859893.1736493	2773809181.906207	759062255.1936309
244402617.3679418	2626834894.098492	809094553.1568273	1410957532.4152634	5612927677.150168	9743471069.677187	12606147847.894749	13807743496.93342	2370768801.3630576	1049656032.4479716	3265057263.3248425	5642996727.871005	4142542734.618949	5166418709.147421	2219177454.85736	2617021887.201771	412963833.16099465	2756003710.5488205	5380940386.377262	5392865402.883928	5871643397.392293	5559092874.7346945	22109224200.593388	13820962873.33601	8576119414.057633	2866661241.3472123	3857770453.20953	1326987733.4648557	2599372165.383955	657893528.5508863
189523356.19879416	2378452771.678123	734664796.8068888	1124145526.1877806	5279731017.636438	8879653493.768084	8563313146.042381	12060897019.984814	2006413438.6604106	951618908.1354663	2779579312.918202	5059921681.859325	3774320003.732937	4751446097.032055	2051124790.9423192	2480539540.1308427	384094365.20505524	2289176573.8837223	4487085993.980749	5204336562.6838455	5281812278.547238	5371554059.302395	21464547234.76823	12153076239.785238	8103598632.436801	2785308740.786909	3600519219.8470464	673143691.9783624	2491915731.252127	494434687.8457068
155411990.12794662	2141648575.0046096	588384948.211111	981808706.478219	4723721242.776694	8113881640.310457	7811378255.050563	11658314623.858702	1888151592.0775204	837895220.4268364	2339559636.834832	3533463815.7249236	3700003769.364119	4519873683.453615	1826981232.3244355	2048389289.3617477	332208142.7343038	2071149270.426752	4236648719.2519846	4855068215.993677	4735171355.7200365	5137853397.783892	17828267383.569847	11838468480.110855	7882198616.952669	2449147016.532764	3134269050.317097	432945992.50763667	2409466557.555048	404957268.8769324
129680251.30225943	1949434662.7188303	492230977.4093054	843827666.192731	3591152219.8941665	7646498356.378015	7443445843.390634	10444915555.106567	1591494300.6467626	715922983.6917285	1707024494.900059	2638944977.304329	3082634541.2074995	4341669286.042483	1656248537.633499	1831759396.3030086	307256234.7644627	1796488307.776167	3721705753.2149653	4516639912.351042	3661543964.7886453	4653164077.21744	17308028496.6546	11453249692.091572	7563545672.520259	1836606512.7859716	2767906537.675425	292650342.6434154	2236217252.4699473	288342330.6101761
101868534.68388408	1633221651.7917924	439639079.860888	746584081.9956615	3444118229.3320174	7125922216.091572	7115206751.066529	10192016259.482552	1500693944.8550296	637689737.3458942	1124254621.955472	2470934692.782614	2991036860.4153976	4103734699.1944075	1227545311.0855937	1616753285.3434787	285615946.89142966	1702962993.513289	3420628918.86295	3619781369.1944494	3252555045.2589445	4414658882.932214	16492826846.554869	10539089029.728832	6174817335.373724	1503229900.8143053	2509894940.710825	231231435.83000275	2056797071.5081937	264671683.7164356
84749109.15589288	1532385435.6103	398637650.06812465	476874761.98099935	3198894748.997101	6424010390.391944	6702755357.894121	9733989694.161	1415841865.3107133	595153433.5525643	790165706.5985576	2191706546.2247634	1913940614.386074	3881797799.551076	1107764127.141157	1510184955.0725012	264626849.49415085	1473125306.9790554	3002939403.936967	2682646038.41798	2438768854.796511	3866850667.7688985	15994268915.63214	10137328115.239416	5730989752.564991	1315635831.115635	2387933819.8388734	185835173.267122	1957747178.3198953	227051725.04543543
66376789.97614362	1417718793.4248655	307798522.50459915	435875714.26011103	2650580327.3113866	5716373752.366813	6165108530.36484	9357367979.160084	1208234658.982416	503007451.9366372	649802943.8631567	1829612837.2319193	1796302981.8904128	965226246.9350699	930298190.4934597	1246782505.5965786	242133517.5973079	1297905864.7190478	2741202269.608233	2491091186.6500607	2183018804.8893776	3744013155.8395433	14534444208.377974	3750771767.38679	5318816883.94105	1111301652.0057795	2192613983.074124	162948013.54761264	1621665731.8075817	169377799.24076962
50112132.37598433	1222222084.8722422	267161291.0089573	390652410.0594621	2411095823.104971	5281434201.008034	5290289921.701417	9102567642.582174	1029126020.716619	441901368.13605607	528900039.3258779	1606742397.9358115	1416845936.0331178	671044007.9558955	791998453.09438	973824835.0928411	220762128.8387998	1130300106.9459991	2597436610.8467026	1730004493.9439983	2086001860.757084	3616589189.445819	13828674065.708069	3018638567.59215	5122807254.312225	1030515039.9883682	1658952884.2983024	142536513.91202974	1531593507.8415554	150193908.22171053
39222959.59115912	1049368847.6814144	232633556.6081592	347097347.3456646	2046080545.2667775	4881532977.967215	4567185274.198352	8618421716.170765	978515612.8584557	346392087.1168596	442116625.23968726	1392183824.3361924	1346173422.6857646	628850273.6856133	694145044.4352862	886034741.921354	202483166.6822886	1076038325.5361423	2373393817.3542795	1516627680.4248278	1973825225.1266775	3358707987.024653	13150657445.392696	2946544728.7734365	2355735628.230385	909514223.9595319	1523704139.4597921	125996937.50241908	1323254430.8439834	73241163.62101066
32446845.913527902	914361468.2044055	149258288.5921946	301969269.1720057	1857393222.0342467	4237203014.9152412	2601363713.638272	8394478178.640451	855225450.7033069	281130283.79502726	361587784.68833023	1273912587.9168327	1195980302.024339	495078429.77073467	620329106.5167698	768379268.1373376	178491615.81715465	948182712.3539488	2095534930.507603	1441308528.946296	1665903805.4077568	3147939629.3486595	12935159284.959454	2830631516.1615486	1919554120.9277208	835023020.5697972	1355471856.4881737	106339262.99211429	1260309656.2578347	60255309.23141035
31349259.145336326	705091438.2566042	118167708.13854632	217752136.78784364	1681512701.7704132	3939798496.1705337	1993769422.9623582	8038507133.626185	790165660.7583231	253758752.41199568	315768855.1785921	1175686591.7081554	843430719.802253	435423327.9615612	531714833.5511623	706975877.2656019	135154414.32547122	795033226.424544	1941737316.852815	1194703961.6914616	1494858449.8786604	2925979763.1153164	11527390127.305021	2700441499.030624	1469395849.7477427	776155096.4131691	1314712327.5835462	99930277.03908804	1060925207.8181919	55666442.538508564
28119817.049941637	659547152.892719	107021778.4897347	196376971.1015303	1548743672.0016346	3732506914.8514795	1763796332.849442	7255007993.652907	698915925.0890386	221429326.29269236	272905220.732085	1061724650.9141023	718958109.9983854	406920323.46644235	386527666.0978841	624447936.5950313	117699962.61222923	692680599.7420459	1594404883.9782803	1113173610.966748	1343894355.3353891	2742068794.5818043	9589999073.501255	2444575945.8351183	1173664885.78687	717765270.1292698	1177185238.2468107	75183487.26805168	1004576764.6891605	49916593.42771192
25982743.60966541	638075901.9119072	51575269.09779905	179903424.71080142	1461039941.8990057	3421156131.7285457	1395861012.692019	6275964132.030394	394699062.9488308	200567981.90866175	209114207.16364458	939862696.1941842	631100329.1942453	387462311.9904858	374136337.83088565	515239412.00095224	83972238.22283772	597961692.253052	1443833678.1854029	1065379409.0503364	1146308018.5289295	2142244807.1560717	7491862453.224366	2274517931.095105	980111630.1775275	697603801.6186208	592115938.5719965	51195316.09651666	825431302.5607427	47551420.4154606
25982743.60966541	614078902.4971749	45543640.9538337	168684903.9586182	1276500454.2744012	2883205549.3768754	1211394778.171209	6089916896.85169	346184883.67933214	146921748.40492755	116726762.27809583	724904171.0244151	531154076.6981186	368740784.3481595	367286657.3116035	453837411.5109011	72679360.39833975	532908653.4757408	1217144066.4290328	932626884.6998587	944382574.0436887	2026706278.5332553	6897105983.706527	2079012101.552078	838024807.3808486	609953009.7853688	509287909.6482061	42746576.558327466	777468815.6454576	43614322.16454257
21439372.900642086	572933240.4334999	36186011.182734005	129033971.90036535	1179126352.8942728	2694070922.583231	843968879.3440293	5902798658.46513	196744546.97078913	134437201.2213435	101826261.86545552	646450395.0757651	500323215.543926	361294094.9710755	355999465.68331426	439477468.69645625	61030802.41640145	448887202.35088605	974757178.1020263	852952377.3654225	650196004.0087236	1900528827.256598	6470042508.685322	1430158885.6200447	635564736.185661	393608147.2411601	429043496.0035727	38155229.82950084	742408555.0152246	39503373.976547435
19016319.625197962	512172218.879434	31307138.40497331	95204763.74585214	924807816.9354329	2391382865.0797057	720393766.1566876	3647524732.1662683	167422608.0778289	126675200.66097082	81949031.72212477	609646348.9901257	444081512.2210057	353578930.53667104	335856759.8273373	410411858.2857766	51426000.71115678	343729255.5278579	891453948.2645047	733845760.2752538	575550579.6541114	1764212314.259504	6211170378.318194	1083970628.1876805	483486572.7104893	374186491.2784119	376172076.7271332	35518676.881815426	687441796.6490153	37333017.23082512
17478680.149164565	472389637.64962167	13510295.601926364	85315048.39194907	776618245.5991524	2185262532.8352804	621936534.1704775	3365963026.446391	134036407.56034586	123300744.97920167	68218224.82527445	552073407.9209522	403419660.6119321	338430488.655187	327326814.8721985	387864470.10825104	40479590.5374734	292899565.9749415	792012182.7798893	437151587.71827614	499847077.5513147	1605647427.1961544	5957819040.850404	969781986.7536563	408276439.4095808	348518709.244674	325040251.35318184	33004641.599409137	637883213.5811425	36990962.18601724
15160888.085032897	458822712.5960957	10429182.514026236	79419583.89080946	677221615.9957374	1936297515.1205552	506222574.313094	2792093882.3307023	101526881.56236522	99685523.67801987	56967753.51658584	482351408.30546767	350162178.1738297	334879951.79225844	319947741.8317889	344396268.8355609	31731876.741233714	278945611.0186668	690029841.3900859	396781499.4468471	476443587.079861	1507093363.9312012	5699586691.576406	845027052.5070306	340228112.977784	308354044.1341386	260929186.19185832	27565769.659722406	608937307.603835	36457701.79735067
15160888.085032897	308447032.6799768	10166107.894702138	74670060.17985146	611084996.2100005	1669138616.6614227	430754611.1265672	2442131418.441758	88434664.90280472	89891974.65595624	54527533.97415854	438338283.552776	305466288.32379	324641192.28888726	319256812.0751355	269573796.275529	22888533.02406824	234980283.18106288	622261062.2755562	345966521.2704319	317544728.27331966	1274911425.3150535	5088976489.332986	812032345.6909808	229155278.20838556	298025074.986119	152140243.7347029	25936184.17726421	530507842.8790722	36038852.933641374
14638634.665596351	234009152.09405634	7232779.372357962	65821427.466179155	518597711.1068086	1267351736.527555	359042636.6519868	2149840660.197211	79475555.72382466	84573842.8315479	47203727.399461426	393839037.9673293	265820757.24105555	311937761.0707575	310809652.0782011	250081887.11455032	19387299.12369443	182550562.83232918	516678672.52360654	322120281.4006509	279414988.3591771	1175750876.5460231	4208959631.973611	763498544.4085283	182782505.52302212	253863980.84556836	123149260.896981	25147057.00016415	498295723.21514565	32914825.953194365
13607002.72777633	202754556.95865422	6264017.737639127	60867129.33833918	486176685.6709555	1077778691.5184677	327691199.2935656	1882570188.2756848	74075885.20739225	37240985.11755078	43861210.500730075	347594637.0105289	203313682.99808735	299223956.1358678	302642350.2505827	204124553.49808398	18141213.362597585	126615351.38333963	456290669.03424793	294413952.2653163	244215510.2230085	1082021241.2384424	3810390726.127032	714611787.0143853	150685635.75693706	216335905.60212088	95252069.41128777	23998145.36430281	481413005.85673875	26734272.228371926
13607002.72777633	174809194.12847605	5553080.054752816	14351616.955920253	467097726.2881397	956218951.4306073	227755655.46408597	1733894550.0134053	66540615.12118337	30777616.184830546	41668051.3385786	324750487.483037	177532944.88825524	290112804.2970381	291673989.3963713	190661755.63080803	15483922.729980329	110967499.6664054	433299898.1364385	284135882.2102563	222212295.77320832	903230926.0294918	3644680692.403062	655935088.3974738	113701395.50759257	207562256.42203188	62685265.20632228	22807318.27027854	448267277.0120247	26734272.228371926
12958371.27551723	156178101.19287714	4307034.725765038	10867171.431634706	348321008.44708353	793551564.7283529	212899260.83874846	1603279922.8619413	52248731.978506185	25980312.19626888	37789400.40191587	285948753.99176615	147337554.85978046	213841040.93010828	281312660.7562817	174601411.70099485	13840933.47270034	103133647.25889994	337492992.3936504	261775729.07881385	196351935.85839435	828052539.2593652	3007458892.152714	611208806.9465117	101990496.49325164	199819104.18762025	44383654.24377085	19760658.201594397	441392662.12810665	23225387.746266335
12765984.631962413	142706830.8328665	2947259.837505162	9771922.809106594	316562411.9075366	726759415.2002639	197639037.59476757	1390864678.215183	41483494.27418765	22966367.677110616	37732834.88805988	271821159.03427213	134066029.01883954	191833553.76091513	271368750.2532184	153965181.57826722	12728110.860180838	80537028.14902496	301402945.7773423	248712484.2116776	161879079.77371258	768315238.8861837	2739997210.7564487	563806931.4718149	82505022.12278965	193977018.8158054	37456918.29433062	15485759.628751474	432388822.9058444	21348221.876807496
12044397.864034904	119458726.46159746	2455706.9274184364	8446689.8766824	295192691.6316711	627165446.8314958	169763325.5262085	1208223579.9921985	35811442.04497892	16726686.90273048	37222044.746504806	254620055.3351433	124665563.91056268	180769156.71019804	211969865.8640542	136565305.67653695	12601706.955443384	64360884.53846316	269675005.33014405	237842631.1538992	133172069.66999653	725014224.7954803	2537932223.3482313	532685047.1925901	55970990.69705452	180951706.33421764	31707995.506978497	14683453.51297439	420285939.1146158	21080532.22589573
11397352.930370392	94008884.60703044	2455706.9274184364	6939172.901640045	272769435.5003655	560826379.9731344	159365648.82735574	989869753.4789097	29794011.509337552	16346869.29743023	34076898.4151564	245677527.46271852	110596590.5821215	174678937.74348983	198178734.91538244	109615211.06194338	12326054.778688716	58712222.32635208	240928685.28782317	227682460.6598422	111304643.48188193	640598851.7913347	2429777686.2621365	340876120.31204015	48676998.53299808	170957084.9467942	23149237.93941784	14683453.51297439	395803309.44835	20732448.83810142
9982874.577582644	81034303.11999558	2283212.19867507	6658224.262442949	260613810.40407634	496362028.1116679	144589097.3230611	826118496.7938236	25458151.069800597	16246946.006057415	33299779.34381288	222179531.27196088	88890448.68325359	172925953.4840953	192811102.51851824	89191620.12754428	11339026.178029565	50175019.505940035	223521253.51994622	188837334.22147784	89198539.52616432	525883690.6890371	2273489571.2473016	308109003.33785886	41523037.03582896	162434647.02184832	22017678.72647448	14096713.790921837	384998966.0367694	18681929.862820294
9964653.199895186	64432233.36976161	2283212.19867507	6323833.437017185	223652155.53583387	465283879.79336506	137672252.66821826	747159544.5616341	19764109.17295443	15594673.983962243	33022076.81863516	163214894.04071608	74829477.68002999	169780905.80372456	186240945.8495195	83787698.17391458	11339026.178029565	41072054.49492177	203499321.5278323	172507849.19499978	84968765.76099077	498467019.1942703	1968931045.8125968	262424866.4633852	34972981.49433233	154240393.74716932	16823379.754876263	14096713.790921837	377160745.83449525	18011676.524564743
9422837.465577656	59620715.863869034	2283212.19867507	5621931.05742936	203619138.33000907	439352743.58761275	120021165.37447296	596724985.3384627	17537288.16540793	12084382.637476277	31203444.287576057	140648677.23679638	62735052.09473329	167501151.8679874	182531311.0011525	77300196.94998094	11205162.115208806	37914425.34610019	196158170.42186332	137070039.11231756	68638828.02504829	441766346.7216757	1760019495.6066601	249786000.4006566	32305830.66445638	148236346.9214625	14588989.799280815	14096713.790921837	357321126.7724423	17391236.1213219
9145357.88686953	55440495.84278712	2283212.19867507	5621931.05742936	192587737.72459635	412537020.2066701	115856959.67254987	512774131.0302353	17537288.16540793	12084382.637476277	30181025.388618436	135210542.38313285	53391377.5315798	165958410.41541758	142184973.5570683	56812292.22005718	9619803.707618495	27784431.235090237	188758688.07171482	121093983.97084649	61260270.795940496	384850174.41744226	1644112794.4390223	228528902.04376408	26925072.896463312	143599670.03420353	13395960.383087048	14096713.790921837	337131539.66452897	17391236.1213219
8715371.013055524	47416972.62580213	1995836.7513163474	5249258.4612982385	189640228.83243814	396115259.803791	102835399.60091783	472779097.2633315	17537288.16540793	12084382.637476277	29495059.957779597	133056753.02555703	42673277.95490335	162108659.90654433	141539908.93360788	43814128.032621086	9192341.313069593	24362963.13003419	179683742.81411147	95242212.16109665	56212681.74089024	345572236.0501491	1393339150.648676	216189410.15008983	21913857.128016807	138655023.11740094	13080529.69374054	13722295.789261758	319309198.9564915	16546186.555819012
8715371.013055524	41635041.31458095	1995836.7513163474	5193550.052742133	182593569.61271983	372387018.54688907	68958877.4052064	404562695.3230792	17537288.16540793	12084382.637476277	27768762.188807447	108904130.01913296	36862350.525712624	158042878.06146055	132258828.00937097	41117012.720380336	9059044.801690333	18476939.56765157	167668130.7658921	88307433.88981053	43264348.794629514	322121481.435744	1107398291.9357905	198487792.8593709	15074616.230996346	125568790.11846478	13080529.69374054	13516519.25887395	309261559.04058313	14227181.959192147
8025266.921756595	30289111.086993586	1995836.7513163474	5193550.052742133	173572644.33872938	354689830.41938865	48876540.41000358	322443251.8378547	17537288.16540793	12084058.744391602	27571768.948838536	100340207.50547521	32053510.386818938	151820972.27063867	94396111.69548272	38514653.007565156	9059044.801690333	15399628.321100427	155510241.74405012	66487140.09813904	38372377.58807098	281312096.9325931	1040700774.6710448	182945357.74108008	13802133.013704725	89171211.55965237	13080529.69374054	13516519.25887395	278934539.16140974	13207555.666847056
7738688.9829976205	25201705.66638674	1995836.7513163474	5193550.052742133	168122834.25827137	339043619.7880449	41351412.26673768	260423921.06490248	16225393.1420791	12084058.744391602	25655264.124230888	86315376.14060232	23696215.668051414	145301517.38284358	79436781.81064913	35577654.030051894	9059044.801690333	14060612.092317646	148011789.52365154	60709966.31487495	31027471.76923829	264789793.90821874	928831577.5337116	158983899.11401436	12123137.226876264	78282089.09236668	13080529.69374054	13056974.946254682	238165866.56153217	13207555.666847056
7719534.70709863	20005674.986070298	1995836.7513163474	5144550.325057667	162837725.53097212	320156559.19493055	36415154.364084646	230677831.34496734	14513284.186316194	11974315.84501961	24619353.987982817	83532789.85295291	17127732.259636518	141633582.52785525	72635040.13253611	34331537.19454207	9059044.801690333	13870644.6486667	124894532.27852584	48041947.74788029	26219159.356286466	255301035.60726717	707854488.8535112	142722460.14012498	11103567.848161887	72821799.81874481	12856570.199405424	13056974.946254682	141531339.05771622	13207555.666847056
7719534.70709863	18582063.78569456	1995836.7513163474	5144550.325057667	150764970.44205183	293174311.62721944	35328558.077382594	203167452.327034	14513284.186316194	10811691.981462998	22041182.64376625	70341163.34153019	14531344.183917383	137448351.98360795	64084156.90000131	33311443.986240063	9059044.801690333	13046034.34678308	114387344.01330946	35726767.07741708	19354478.9442198	236608298.9911818	476421071.63129467	134275382.94878072	9415020.526964411	69296930.60337761	12856570.199405424	12794940.662759872	123879406.17691655	13207555.666847056
7006469.733094821	14891108.76068319	1995836.7513163474	5144550.325057667	137587487.56360444	271281018.215588	35051798.98801702	168801937.3590916	14190563.056422995	10480149.564439476	20701185.0804726	66261858.61497455	11927121.162458126	100805012.17907377	62742309.43987865	33127493.97985451	9059044.801690333	10274396.675867978	106150791.5845259	32042649.147630934	16962294.10410199	225844997.3610656	414527015.7949769	124010505.17941123	7956589.213387956	68147625.01507309	12776829.561801208	11961653.505755926	78818153.59266877	12818575.05939123
6929180.189406306	14891108.76068319	1995836.7513163474	5135700.480860908	133222389.55806695	252879059.30789226	24632002.109693244	149308663.03113037	14190563.056422995	10394087.973463133	19957170.680536088	62130904.22499621	9198735.887335476	95153901.70317858	42573874.1554516	31997406.58028865	9059044.801690333	9467425.28601054	93411524.09140252	23910980.192111395	16331877.246156229	216477363.0970534	335266361.88947576	98845706.10078944	7956589.213387956	64560263.16811596	12776829.561801208	11249098.982958635	72231819.46452439	12189157.876948481
6929180.189406306	12574335.619946549	1995836.7513163474	5007401.928080628	123917743.84929167	241441800.5796723	21118136.077078994	113426658.0124055	14146339.652342934	10394087.973463133	19564499.959140126	59309395.518837176	7508892.025390164	89472295.11273004	42222213.50762755	30023250.85452229	9059044.801690333	8481053.552454177	85218709.86732659	19814171.019433774	15506211.151343266	184046903.68294427	302434175.77245146	73402657.5855428	7198010.254643035	61836111.0717547	12189978.885524243	11054698.434144305	62752157.757544525	12189157.876948481
6929180.189406306	12574335.619946549	1988151.386527315	5007401.928080628	120274441.46948977	221949949.30329016	19525168.695163384	106086762.33069903	13296817.204116797	10394087.973463133	15701073.957215467	50691545.19174443	5345071.472137197	87119674.23854543	41513595.22103109	30023250.85452229	9059044.801690333	7201677.001820253	81497082.87081255	16746607.163475167	14460300.196618244	170716858.08410114	251264069.41683394	66999029.04408215	6639414.836537901	59950543.835795216	11771002.100072004	11054698.434144305	55099354.97440364	11139094.14479263
6929180.189406306	12574335.619946549	1952911.1107986548	5007401.928080628	114396030.86064366	207553907.09404162	16637162.807086466	91742413.72107187	13142089.664992908	10394087.973463133	13494145.852111839	48828065.01932422	4130738.3446563464	81044964.2097856	39370091.75190882	30023250.85452229	9059044.801690333	6096589.876753716	75803435.81008345	11678399.296827994	13114779.759668645	152891705.3563739	178266630.53902376	59720709.09610041	6511472.739414106	58039548.670900755	11451580.863264281	10858654.997699322	49363855.99433995	11139094.14479263
6929180.189406306	7596364.678802899	1952911.1107986548	5007401.928080628	111873936.86554414	199753275.33841392	15514352.114726383	70890910.56554982	13142089.664992908	10394087.973463133	12848815.870285843	46497317.144047886	4088632.635067099	78024103.77243416	38992157.032550365	29426962.990680486	9059044.801690333	5959467.072000362	74223495.16144836	7252634.850585438	11695497.764466887	100894960.61144702	167823333.4210779	51793453.48768349	5543439.990593689	57429490.015152805	10275776.70743012	10084786.27946943	46590706.66629707	11139094.14479263
6929180.189406306	7431864.8587297825	1952911.1107986548	4799353.416886336	109100258.89801292	135199727.446425	14331865.067824755	65784785.970726736	12410911.005411742	10394087.973463133	12848815.870285843	43638557.08480034	3187201.5104233613	76440851.70973958	38992157.032550365	28690824.032006282	9059044.801690333	4990966.951672418	67919811.42686735	6951018.587743009	9453972.82732966	95964410.06841579	144478952.7199451	42070090.23233128	5543439.990593689	55080501.35318955	9696463.819649462	9563336.213088233	44625530.29570378	11139094.14479263
6307095.606005512	6134930.39586898	1876114.6833901515	4799353.416886336	107328142.01701483	126597869.68008809	10897291.467347234	53231344.032192595	12378606.708112378	10394087.973463133	11598437.07021784	37694259.972004466	3187201.5104233613	75652747.25699161	38198441.06427766	26247163.938209962	9059044.801690333	3627859.6222638516	56315744.963900104	5238437.819645489	8446368.615353737	80958902.45776357	119646562.69111633	35115585.542611234	4801859.0052425945	24280867.55004927	9556653.531236984	9563336.213088233	37788706.14874165	10956959.333040388
6296681.7830353305	4446068.440578613	1876114.6833901515	4799353.416886336	103231229.53619872	111816064.05030593	10178412.721364941	42161482.678516	12370671.010422764	10394087.973463133	11019229.892267931	32300334.042086974	3123254.4979452356	72376552.84028175	36121980.21506076	25250213.210980106	9059044.801690333	3544412.321534367	45264526.77870177	4674277.499931279	8204252.905710679	68029183.0805032	110064358.3091393	25880606.78957524	4801859.0052425945	20205708.84641473	9507945.586640552	9563336.213088233	32391091.415944282	10956959.333040388
5826149.654460241	3901627.3509226483	1876114.6833901515	4603321.899182071	101158537.58094217	94747708.18144533	6986264.332575998	33215616.642957564	11627966.487090683	10217353.190608125	11019229.892267931	27436144.17485766	2407576.721202956	72279725.21114984	35383104.44275981	24346544.26857349	9059044.801690333	3170063.74872306	37530187.821587615	4355600.255263926	7872767.011084128	53773996.07672122	52025619.66514751	21963126.843347944	4801859.0052425945	20205708.84641473	9193776.37342553	9502184.922455203	29083911.668396052	10956959.333040388
5715437.56765843	3684919.0463551846	1876114.6833901515	3932659.141031272	98578499.97816397	87576067.81817664	6043317.489238648	30003951.654014975	10762902.011052946	10217353.190608125	10887107.21543001	21292548.161730662	2390691.3315298515	72202705.76394142	34607553.70588872	24346544.26857349	9059044.801690333	2540937.4384122943	33525636.999610186	3009311.5892103165	7872767.011084128	48950310.34143983	41409531.05563703	18077224.820006948	4473498.538727469	18051783.568722386	9193776.37342553	9282325.97637537	28002659.10024771	10956959.333040388
5715437.56765843	3044393.605760741	1876114.6833901515	3870973.939717342	97440112.09445627	59336253.94841697	5451276.650909889	20672702.932906806	10538644.692381738	10165200.947278578	10114201.567891639	19154802.069646407	2289806.216151425	71787085.1311893	33970200.948487885	23409263.08097879	9059044.801690333	2056441.1189417131	32119164.987085514	2764341.228360773	7574617.20853051	45834238.42395085	30698764.98054405	14712067.553026555	4181146.6728346227	17415931.92042412	8097928.578800367	9085168.019341785	24620415.76739172	10956959.333040388
5715437.56765843	2058233.9009232132	1805284.9545073425	3870973.939717342	97201426.30294071	40113281.37840077	5028116.476674026	19521811.559422318	10092862.421599224	9807435.562253233	10114201.567891639	15026313.86001934	2289806.216151425	69680395.28510886	29719027.25434091	19970676.132070247	9059044.801690333	2056441.1189417131	23286319.79410479	2008618.8105985352	7512160.980589013	38702626.777807936	27634310.131836217	12404631.057233902	4181146.6728346227	16291322.741198748	8097928.578800367	8799714.538707174	22000501.340224348	10956959.333040388
5714225.914393356	1506250.1842288815	1805284.9545073425	3795905.657648773	83844602.8359102	35290988.40864248	4852130.7509631645	14975202.353500044	9261854.779614033	9179477.535959732	10114201.567891639	14574926.510151722	2289806.216151425	68513772.49139446	27771517.518355627	18873895.680875093	9059044.801690333	2056441.1189417131	21514904.751551863	2008618.8105985352	7512160.980589013	35903164.33823012	21331820.962565187	11648336.898625605	4181146.6728346227	16291322.741198748	7852141.344631567	8799714.538707174	21180506.466827594	10908695.277096104
5714225.914393356	1506250.1842288815	1805284.9545073425	3531314.6756595965	82341429.89338462	30552661.37575155	4217155.751227721	11689545.027800266	9261854.779614033	8872389.33618134	9960459.84497106	14574926.510151722	2289806.216151425	66108978.012640044	26329587.23838492	18834972.25433036	9059044.801690333	2042207.4504366652	16832991.310300216	2008618.8105985352	7512160.980589013	35410312.37521754	20723990.16856004	10116435.280511044	4151875.546049878	16291322.741198748	6844755.394192859	8799714.538707174	21180506.466827594	10908695.277096104
5677033.62153129	1450978.0921853741	1805284.9545073425	3242563.103906748	78235162.38782676	27764035.195413735	3743459.395082033	9783356.190375533	9261854.779614033	8390777.081631728	9960459.84497106	14574926.510151722	2289806.216151425	65324396.375373974	26125280.501384936	18545365.638372283	9059044.801690333	1992340.8248661591	16119680.571644131	2008618.8105985352	6152969.618970637	34100684.165084526	16312522.008500103	8196593.984227632	3663080.759075303	15405360.203141805	6844755.394192859	8799714.538707174	21180506.466827594	10908695.277096104
5677033.62153129	1368242.7467449557	1619713.7356499361	3242563.103906748	72867613.87950645	24653239.024660233	3616840.695068246	8433894.211204981	9261854.779614033	7998870.8315985575	9960459.84497106	12788111.435263181	2289806.216151425	65086059.90060377	25517692.91789766	18479164.711085018	9059044.801690333	1616790.3204460253	14704139.516423952	1439319.8835870442	6140721.209718592	31564540.37751891	14667183.47275551	6856852.752056338	3663080.759075303	14786630.019790074	6844755.394192859	8592463.378145164	20944748.772492543	10908695.277096104
5634778.63109803	1368242.7467449557	1550521.8115931924	3242563.103906748	71186098.10051273	18927108.707733106	2792643.3552688016	6394771.009806557	9261854.779614033	7998870.8315985575	9823620.679826258	12788111.435263181	2136814.464083305	56306834.016294666	24893116.606436767	18055085.385454163	9059044.801690333	1616790.3204460253	14423284.940879336	1439319.8835870442	6140721.209718592	28422349.38429854	13294748.622103836	5853960.615350524	3663080.759075303	14290277.277679427	6844755.394192859	8441631.982591841	20506106.938689858	10908695.277096104
5634778.63109803	1368242.7467449557	1550521.8115931924	3242563.103906748	70120888.3637673	16040435.989556512	2459182.6218216503	5805510.79658174	9261854.779614033	7998870.8315985575	9823620.679826258	10472704.254024824	2136814.464083305	49591138.54645989	23276468.06767259	18055085.385454163	6941293.75514095	1616790.3204460253	14176927.03077175	1439319.8835870442	6140721.209718592	26107996.95621478	8850538.401534695	2631367.367830497	3663080.759075303	13805857.564408917	6844755.394192859	8441631.982591841	19603118.98176416	10665837.691237174
5403023.960130934	1368242.7467449557	1498699.3766767753	3242563.103906748	68425519.91510674	13142969.37459364	1849497.9425936437	4764752.484240174	9261854.779614033	7998870.8315985575	9823620.679826258	9869567.669392597	2136814.464083305	46148942.24392732	20359177.03613281	17417773.2137812	6941293.75514095	1616790.3204460253	13887686.907602483	1376582.7125045208	5991152.529461596	18825523.120849516	8177746.539361193	1829138.186553078	3663080.759075303	13805857.564408917	6844755.394192859	7877057.601019813	19292545.713221688	9954191.336089713
5403023.960130934	1368242.7467449557	904605.4007332501	3242563.103906748	60419342.24861392	11066295.391992057	1383014.0399324687	4764752.484240174	8764557.786602788	7887533.534758837	9823620.679826258	9869567.669392597	2136814.464083305	42889236.23253991	18842985.695453104	17280866.33068516	6858651.717955963	1522836.6371302772	12689378.82145027	1376582.7125045208	5703873.078937697	15992210.839696262	7937822.582463094	1682956.1075376333	3635272.1751266723	13805857.564408917	6468791.936750237	7877057.601019813	19292545.713221688	9954191.336089713
5403023.960130934	1368242.7467449557	749849.3835909847	3242563.103906748	59973806.45688019	9255200.63169279	1383014.0399324687	4609028.687590641	8764557.786602788	7887533.534758837	9501053.1870428	9616390.70280064	2136814.464083305	41082906.74032173	17231307.768660218	16763262.457434341	6847020.564945797	1522836.6371302772	11518568.226085475	1376582.7125045208	5423169.259516753	14534537.6601568	6924257.14051456	1468894.903005942	3635272.1751266723	13805857.564408917	6404716.766571991	7877057.601019813	16031751.62942904	9954191.336089713
5403023.960130934	1368242.7467449557	749849.3835909847	3242563.103906748	58320257.61338733	7644798.43671328	1105266.762325076	4443070.237570385	8453104.837499697	7887533.534758837	9413377.016284436	9417609.171877239	2136814.464083305	38922117.03873832	15266512.88897379	16763262.457434341	6847020.564945797	1522836.6371302772	10240204.757486314	1376582.7125045208	5423169.259516753	11488164.684438134	6924257.14051456	1295790.9610415131	3635272.1751266723	13805857.564408917	6042159.599173309	7678095.414153536	15222573.066886911	9954191.336089713
5403023.960130934	1368242.7467449557	683156.9228341514	3206382.425233088	57090828.626924954	6300367.5708927745	1105266.762325076	3931397.770312495	8442194.422385493	7502925.220804772	9413377.016284436	8805397.233387077	2136814.464083305	37184474.21167849	15266512.88897379	16659940.982899504	6792188.67586083	1522836.6371302772	9755751.842745999	1376582.7125045208	5372217.651889705	10227799.968792545	5474111.270813491	1295790.9610415131	3635272.1751266723	13752068.689722905	6042159.599173309	7678095.414153536	14762339.790602483	9538811.149430165
5403023.960130934	1335839.0163596224	683156.9228341514	3168309.069873771	6570125.221647279	5708769.879966908	1105266.762325076	3651554.8566082977	8442194.422385493	7200603.659711936	9262026.311837139	8245004.755928705	2136814.464083305	35586891.94599108	15116793.33568105	16644326.422860984	6652746.287273774	1522836.6371302772	9360782.343727028	1376582.7125045208	5372217.651889705	7983846.603524224	5074913.406199167	1182504.086868006	3635272.1751266723	13752068.689722905	6042159.599173309	7678095.414153536	14407399.496798046	9538811.149430165
5403023.960130934	1193245.964017125	683156.9228341514	3168309.069873771	6570125.221647279	4914716.780841135	1105266.762325076	3633780.031248539	8442194.422385493	6978732.645873182	9262026.311837139	7945368.58039426	2136814.464083305	35432690.56532925	14793979.91249439	16560731.870979805	6652746.287273774	1522836.6371302772	9360782.343727028	1376582.7125045208	5048987.688522425	5592054.088587756	4734995.197556237	1182504.086868006	3635272.1751266723	11374109.4634614	6042159.599173309	7387989.198818705	12978439.113381013	9538811.149430165
5104244.787184936	1193245.964017125	508181.3362908549	3168309.069873771	5091659.733678347	4647308.267031321	1105266.762325076	3633780.031248539	8316502.603034769	6978732.645873182	9262026.311837139	7756036.218080422	2136814.464083305	35432690.56532925	13656984.531617913	16198435.517110651	6449777.531723163	1522836.6371302772	9360782.343727028	1376582.7125045208	5048987.688522425	3036778.470949099	4347314.089261671	1182504.086868006	3635272.1751266723	11206551.689432964	6042159.599173309	7387989.198818705	12576497.939397754	9538811.149430165
5104244.787184936	1193245.964017125	508181.3362908549	3168309.069873771	4159112.804258851	3551780.3752358784	1105266.762325076	3336236.2703755326	8095840.102565696	6881849.326916388	9262026.311837139	7562593.377583424	2136814.464083305	35094452.046989344	9391734.398052746	16198435.517110651	6449777.531723163	1522836.6371302772	9237245.18881506	1376582.7125045208	5048987.688522425	2594929.0447646366	4347314.089261671	1182504.086868006	3635272.1751266723	9882638.699997298	5881272.090082748	6712851.0532617625	12576497.939397754	9538811.149430165
5104244.787184936	1193245.964017125	508181.3362908549	3168309.069873771	3629969.70509509	2665775.8370782286	1105266.762325076	3336236.2703755326	6703003.190867612	6582905.861546418	9262026.311837139	7562593.377583424	2136814.464083305	35074208.62209597	6892070.204275401	15610302.813110426	5949070.838868431	1522836.6371302772	9237245.18881506	1376582.7125045208	5048987.688522425	2594929.0447646366	4090132.8174615614	1182504.086868006	3635272.1751266723	9133811.163876053	5485268.0043239035	6712851.0532617625	12333620.095863216	9538811.149430165
4743111.0319625875	1040691.0095534995	508181.3362908549	3168309.069873771	3629969.70509509	2525712.509227107	1105266.762325076	3336236.2703755326	6333152.434910051	6582905.861546418	9262026.311837139	7562593.377583424	2136814.464083305	33902331.24149082	6812182.479483278	15610302.813110426	5949070.838868431	1520353.7781647714	9237245.18881506	1376582.7125045208	5048987.688522425	2594929.0447646366	4090132.8174615614	1129704.9164028428	3472303.7555709905	9133811.163876053	5007082.801633876	6337337.6250676885	12003119.295396475	9538811.149430165
4743111.0319625875	1015076.2975116988	508181.3362908549	3168309.069873771	3629969.70509509	2525712.509227107	1065217.1247374613	3295619.913989563	6184192.845171966	6582905.861546418	9262026.311837139	6408540.53412475	2136814.464083305	33623340.19278084	6812182.479483278	15437247.88629882	5904185.564030292	1520353.7781647714	9237245.18881506	1376582.7125045208	5048987.688522425	1529990.6164613226	4090132.8174615614	1129704.9164028428	3472303.7555709905	9133811.163876053	4739368.3413058985	6337120.016848811	11326490.413047466	9501125.92371048
4721556.001068212	1015076.2975116988	508181.3362908549	3013049.633849532	3393729.707200225	2525712.509227107	1065217.1247374613	3295619.913989563	5639308.2332325755	6582905.861546418	9262026.311837139	6408540.53412475	2136814.464083305	31682010.322616264	6211118.188036779	15437247.88629882	5493581.942086266	1373612.3505702647	8804213.911208665	1376582.7125045208	5048987.688522425	1529990.6164613226	4090132.8174615614	1129704.9164028428	3472303.7555709905	8520814.425026411	4642148.631231837	6169054.61237978	11061592.770008124	9335933.27388881
4224677.836458208	1015076.2975116988	508181.3362908549	3013049.633849532	3393729.707200225	2525712.509227107	1065217.1247374613	3295619.913989563	5639308.2332325755	6582905.861546418	8908140.228551522	6408540.53412475	2136814.464083305	30130118.264718343	6211118.188036779	15437247.88629882	5493581.942086266	1373612.3505702647	8001752.323988436	1376582.7125045208	5048987.688522425	1529990.6164613226	3993278.549216628	1129704.9164028428	3472303.7555709905	7954778.319944475	4642148.631231837	6169054.61237978	10624766.0070722	9335933.27388881
4188981.2912439583	1015076.2975116988	508181.3362908549	2984354.2131887795	2659605.251658391	2372424.002277775	1065217.1247374613	3295619.913989563	5086536.464318577	6421736.012212049	8908140.228551522	6408540.53412475	2136814.464083305	28989327.03741382	4178175.3455095105	15049442.104221458	5493581.942086266	1288185.6576975433	8001752.323988436	1376582.7125045208	5048987.688522425	1529990.6164613226	3631408.1615553806	1078545.5678870683	3472303.7555709905	7472305.87386755	4642148.631231837	5497380.894923622	10624766.0070722	9335933.27388881
3841651.0419376995	1015076.2975116988	508181.3362908549	2984354.2131887795	2659605.251658391	2088597.598208166	1065217.1247374613	3295619.913989563	4713020.160916148	6327667.083023516	8908140.228551522	6365758.267456405	1969067.7789967998	28875017.617824983	3752963.1087441514	15049442.104221458	5493581.942086266	1146865.6549958126	5613910.731690598	1376582.7125045208	5048987.688522425	1467144.240030138	3485508.564578588	1078545.5678870683	3287450.247692758	6218754.520205095	4632110.283248908	5497380.894923622	10479839.263726799	9170639.146147028
3841651.0419376995	1015076.2975116988	508181.3362908549	2984354.2131887795	2659605.251658391	2088597.598208166	1065217.1247374613	3295619.913989563	4654953.270379009	6327667.083023516	8908140.228551522	6365758.267456405	1951810.2433888125	28159717.355894003	3434980.9686700366	15039424.579908699	5389812.743184607	1146865.6549958126	4911523.06466452	1298911.99308145	4999305.988026779	1123558.8685356562	3001486.520561056	1078545.5678870683	3287450.247692758	6087686.647948874	4345348.609859056	5088975.176964441	10479839.263726799	8964502.462384364
3593863.3033568617	1015076.2975116988	508181.3362908549	2984354.2131887795	2331552.360836075	1865762.671275516	803000.0918034423	3199070.5270943916	4423370.116128375	6327667.083023516	8908140.228551522	6031958.399811431	1951810.2433888125	27290555.66180663	3434980.9686700366	15039424.579908699	5389812.743184607	1146865.6549958126	4687778.0349213	1298911.99308145	4888494.152097018	1123558.8685356562	2888034.093175861	802899.7280731454	3266359.0188398473	6087686.647948874	4341012.303436071	5088975.176964441	10346054.509502215	8964502.462384364
3593863.3033568617	1015076.2975116988	508181.3362908549	2984354.2131887795	2331552.360836075	1865762.671275516	803000.0918034423	3199070.5270943916	4147702.4122511824	6327667.083023516	8908140.228551522	5922521.0005097715	1951810.2433888125	25655210.88669083	2970702.7742435425	15039424.579908699	5389812.743184607	1133125.0757350582	4480308.2803447	1298911.99308145	4444567.525693817	1123558.8685356562	2732776.9200546276	802899.7280731454	3266359.0188398473	5528685.857982821	4311192.427337388	4910103.412349469	9869008.533841368	8885892.78044477
3593863.3033568617	1015076.2975116988	508181.3362908549	2984354.2131887795	2331552.360836075	1865762.671275516	782636.9387415355	3008805.6886112103	4147702.4122511824	6327667.083023516	8908140.228551522	5922521.0005097715	1951810.2433888125	24472961.41707969	2970702.7742435425	15039424.579908699	5389812.743184607	1133125.0757350582	3568564.843576776	1298911.99308145	4444008.027347619	1123558.8685356562	2732776.9200546276	802899.7280731454	3195525.5401602937	5260800.499461432	4067523.745754481	4866043.137807715	9645921.933823872	8885892.78044477
3593863.3033568617	1015076.2975116988	508181.3362908549	2984354.2131887795	2331552.360836075	1820729.8558963146	782636.9387415355	3008805.6886112103	4147007.1147530344	6327667.083023516	8908140.228551522	5829153.504682502	1951810.2433888125	22879960.074555267	2747500.6593392375	15039424.579908699	5389812.743184607	1133125.0757350582	2683851.1219156296	1298911.99308145	4444008.027347619	1123558.8685356562	2732776.9200546276	802899.7280731454	3195525.5401602937	5260800.499461432	3790064.3432307052	4866043.137807715	9491610.120729	8885892.78044477
3462238.2541371384	1015076.2975116988	508181.3362908549	2984354.2131887795	2331552.360836075	1803001.5854193245	782636.9387415355	2751622.8435770487	4147007.1147530344	6327667.083023516	8768409.83617182	5829153.504682502	1951810.2433888125	22743883.14468556	2150249.8773611956	14843726.914764648	5389812.743184607	1133125.0757350582	2683851.1219156296	1112950.8345231537	3864152.0181553965	1123558.8685356562	2619258.14275004	802899.7280731454	3063561.2274435153	4519369.958339749	3614564.8718204526	4866043.137807715	9174775.67897257	8885892.78044477
3462238.2541371384	1015076.2975116988	508181.3362908549	2984354.2131887795	2171888.6467013066	1803001.5854193245	555809.8460477167	2751622.8435770487	3524339.0113431634	6327667.083023516	8768409.83617182	5829153.504682502	1951810.2433888125	22531012.427323885	2150249.8773611956	14748212.74682493	5286980.735671177	1133125.0757350582	2683851.1219156296	1112950.8345231537	3748149.937177994	1119125.0248015923	2619258.14275004	802899.7280731454	3063561.2274435153	4519369.958339749	3614564.8718204526	4741517.207631144	8853247.203383528	8885892.78044477
3462238.2541371384	1015076.2975116988	508181.3362908549	2984354.2131887795	2171888.6467013066	1798299.9243823423	555809.8460477167	2664123.5741903074	3512923.1838421393	6299717.857006477	8653075.178521339	5829153.504682502	1951810.2433888125	22531012.427323885	2150249.8773611956	14640669.4552369	4694343.821756044	1133125.0757350582	2655395.6565099936	1112950.8345231537	3748149.937177994	1119125.0248015923	2350591.2466211626	802899.7280731454	3063561.2274435153	3870892.296182931	3614564.8718204526	4283769.364454118	8853247.203383528	8885892.78044477
3462238.2541371384	965603.2711179649	508181.3362908549	2923405.8189912094	2171888.6467013066	1798299.9243823423	555809.8460477167	2664123.5741903074	3512923.1838421393	5699033.293893525	8653075.178521339	5763107.501106364	1951810.2433888125	22107464.49960354	2150249.8773611956	14512558.495106755	4694343.821756044	1067874.3610742723	2655395.6565099936	1112950.8345231537	3594005.836944948	1119125.0248015923	2350591.2466211626	802899.7280731454	3063561.2274435153	3823425.6623762785	3497526.1025438593	4283769.364454118	8853247.203383528	8819377.390699888
3398174.0053437375	965603.2711179649	508181.3362908549	2923405.8189912094	2123862.7806482273	1562405.492792977	555809.8460477167	2664123.5741903074	3512923.1838421393	5699033.293893525	8401558.978470847	5638147.2250500005	1780620.7076828538	22107464.49960354	2150249.8773611956	14251037.613522805	4694343.821756044	1045547.2480363649	2655395.6565099936	1112950.8345231537	3594005.836944948	1119125.0248015923	2350591.2466211626	802899.7280731454	2946928.4461417766	3669957.147239676	3485623.8506904757	4283769.364454118	8853247.203383528	8819377.390699888
3304864.8206339534	965603.2711179649	508181.3362908549	2923405.8189912094	2123862.7806482273	1562405.492792977	555809.8460477167	2664123.5741903074	3292741.3034202363	5699033.293893525	8401558.978470847	5336403.357541421	1780620.7076828538	21612724.961353797	2150249.8773611956	13786428.90120856	4497130.098695225	1014519.1706346552	2655395.6565099936	1112950.8345231537	3381376.2824733914	1119125.0248015923	2350591.2466211626	802899.7280731454	2946928.4461417766	3497183.6011967827	3041024.804421117	4224958.198954735	8853247.203383528	8819377.390699888
3304864.8206339534	953540.6769930124	508181.3362908549	2923405.8189912094	1908968.5479771604	1562405.492792977	555809.8460477167	2664123.5741903074	3260534.2344866954	5699033.293893525	8374019.993924705	5310723.200499191	1780620.7076828538	21229596.92977474	2150249.8773611956	13312164.08414208	4497130.098695225	1014519.1706346552	2576726.097575316	1112950.8345231537	2516864.5578380334	1119125.0248015923	2350591.2466211626	802899.7280731454	2939025.5601585736	3065793.5210507563	3041024.804421117	4224958.198954735	8714717.569031993	8819377.390699888
2967963.5313469805	953540.6769930124	508181.3362908549	2923405.8189912094	1856864.289767053	1531843.8367092449	437244.9295432178	2633250.69748585	3260534.2344866954	5637669.937854907	8374019.993924705	5249144.661718063	1780620.7076828538	20609712.02755968	2012010.1177766663	13312164.08414208	4494576.710537774	782920.9708887435	2575584.7090972154	1112950.8345231537	1400578.1767287164	1119125.0248015923	2350591.2466211626	802899.7280731454	2911976.3264846923	2714966.028071276	3041024.804421117	4224958.198954735	8714717.569031993	8819377.390699888
2665539.0638380246	953540.6769930124	508181.3362908549	2923405.8189912094	1856864.289767053	1531843.8367092449	437244.9295432178	2534470.2579274327	3260534.2344866954	5371771.095246721	8374019.993924705	5249144.661718063	1780620.7076828538	20025110.821003135	2012010.1177766663	13270869.547151579	4360788.360819841	782920.9708887435	2575584.7090972154	1112950.8345231537	1400578.1767287164	1119125.0248015923	2230973.982178687	802899.7280731454	2911976.3264846923	2714966.028071276	3041024.804421117	4190245.2034306834	8642537.063795712	8609122.103687275
2649964.2161846855	953540.6769930124	508181.3362908549	2923405.8189912094	1856864.289767053	1531843.8367092449	437244.9295432178	2095417.181372381	3260534.2344866954	5243065.8801900055	8321813.646286732	5249144.661718063	1780620.7076828538	19834171.618195865	2012010.1177766663	13120282.87622469	4360788.360819841	782920.9708887435	2575584.7090972154	1087673.3096614524	1400578.1767287164	1119125.0248015923	2230973.982178687	583534.6559030141	2911976.3264846923	2714966.028071276	2999456.1319771376	3713219.0928599853	8327366.048109837	8131012.933031599
2531590.862348455	953540.6769930124	476418.6330788572	2923405.8189912094	1728510.4969857421	1531843.8367092449	437244.9295432178	2095417.181372381	3256718.8271323205	5165267.076111003	8272555.144160549	5249144.661718063	1780620.7076828538	19834171.618195865	1594352.3963068505	13120282.87622469	4360788.360819841	615797.2095063626	2575584.7090972154	1087673.3096614524	1380068.9983782344	1119125.0248015923	2230973.982178687	583534.6559030141	2911976.3264846923	2675541.274898866	2999456.1319771376	3713219.0928599853	8316604.303697755	8090839.804273682
2511022.8943494633	953540.6769930124	476418.6330788572	2923405.8189912094	1480531.1345738415	1502037.8936465753	437244.9295432178	2095417.181372381	3256718.8271323205	5165267.076111003	8272555.144160549	5249144.661718063	1780620.7076828538	19721507.430273965	1594352.3963068505	12967821.402441509	4360788.360819841	615797.2095063626	2575584.7090972154	1087673.3096614524	1380068.9983782344	1097988.7332937408	2230973.982178687	567756.6750250284	2911976.3264846923	2460015.5733417133	2937883.7891845275	3713219.0928599853	8316604.303697755	8016089.625531719
2511022.8943494633	745244.1637878736	476418.6330788572	2923405.8189912094	1480531.1345738415	1483464.527560232	437244.9295432178	2095417.181372381	3073729.3780382117	5137819.36102584	8129434.499785251	5249144.661718063	1780620.7076828538	18945322.71076725	1594352.3963068505	12967821.402441509	4360788.360819841	615797.2095063626	2575584.7090972154	1087673.3096614524	1121013.53745141	1072519.9104335883	2230973.982178687	567566.4090601741	2911976.3264846923	2276203.2594745527	2848778.9165431205	3713219.0928599853	8295314.947605186	7962388.927590335
2511022.8943494633	745244.1637878736	476418.6330788572	2923405.8189912094	1178518.802459031	1483464.527560232	437244.9295432178	2095417.181372381	3073729.3780382117	4985499.980931409	8112241.212423686	5249144.661718063	1752467.4809778836	18053434.02842638	1594352.3963068505	12925690.150971824	4339729.964341068	615797.2095063626	2575584.7090972154	1087673.3096614524	1121013.53745141	1072519.9104335883	2158232.7968256813	567566.4090601741	2859101.5065684314	2276203.2594745527	2661564.80876733	3713219.0928599853	8115993.729524921	7962388.927590335
2364158.4992521694	745244.1637878736	476418.6330788572	2923405.8189912094	709964.7132194379	1483464.527560232	437244.9295432178	2095417.181372381	3073729.3780382117	4541138.331961047	7983219.028147595	5249144.661718063	1752467.4809778836	17237924.417452037	1594352.3963068505	12925690.150971824	4339729.964341068	607237.9084247306	2575584.7090972154	1087673.3096614524	1121013.53745141	1072519.9104335883	2158232.7968256813	521305.3333463354	2824639.698576508	1881331.4762966174	2661564.80876733	3713219.0928599853	8115993.729524921	7934749.419949693
2305660.0087338286	668371.7975394786	476418.6330788572	2923405.8189912094	709964.7132194379	1483464.527560232	437244.9295432178	2095417.181372381	3073729.3780382117	4541138.331961047	7511529.156591732	5249144.661718063	1752467.4809778836	16348712.140364999	1594352.3963068505	12925690.150971824	4339729.964341068	607237.9084247306	2575584.7090972154	1087673.3096614524	1093722.1368863545	1046365.5615922635	2158232.7968256813	521305.3333463354	2824639.698576508	1762896.2938493802	2554500.808182943	3559193.251536478	7931437.623292617	7839337.103202039
2305660.0087338286	668371.7975394786	476418.6330788572	2923405.8189912094	709964.7132194379	1483464.527560232	437244.9295432178	2095417.181372381	3073729.3780382117	4456241.359232516	7292206.318147901	5249144.661718063	1752467.4809778836	16348712.140364999	1594352.3963068505	12925690.150971824	4228255.845341552	600217.8518182558	2529688.37176435	1087673.3096614524	844613.4211436772	1046365.5615922635	2158232.7968256813	521305.3333463354	2824639.698576508	1419448.6674021566	2554500.808182943	3559193.251536478	7931437.623292617	7623202.655884328
2305660.0087338286	668371.7975394786	476418.6330788572	2923405.8189912094	709964.7132194379	1483464.527560232	437244.9295432178	2095417.181372381	2984444.214293926	4456241.359232516	7292206.318147901	5249144.661718063	1752467.4809778836	16031743.453893477	1594352.3963068505	12925690.150971824	4228255.845341552	600217.8518182558	2529688.37176435	1021873.4866456497	725265.5379896436	939128.8197798859	2158232.7968256813	521305.3333463354	2813515.7493483815	1419448.6674021566	2554500.808182943	3559193.251536478	7931437.623292617	7546059.3776308885
2305660.0087338286	668371.7975394786	449292.96669899	2810986.4921407127	709964.7132194379	1483464.527560232	437244.9295432178	2095417.181372381	2793838.3631728967	4456241.359232516	7292206.318147901	5249144.661718063	1752467.4809778836	15813412.735855464	1556310.9062825302	12925690.150971824	4228255.845341552	600217.8518182558	2529688.37176435	1021873.4866456497	725265.5379896436	901289.301008712	2158232.7968256813	521305.3333463354	2813042.7693214053	1419448.6674021566	2324557.8364214594	3341950.09973678	7843560.032851725	7500852.38389184
2299360.314836683	668371.7975394786	449292.96669899	2810986.4921407127	709964.7132194379	1483464.527560232	437244.9295432178	2095417.181372381	2793838.3631728967	4434789.206554802	7292206.318147901	5177240.837604553	1678523.1204162333	15439535.576474896	1556310.9062825302	12734948.450219912	4228255.845341552	600217.8518182558	2529688.37176435	1021873.4866456497	725265.5379896436	901289.301008712	2158232.7968256813	521305.3333463354	2796277.1303403485	1248844.4895899072	2306810.7807813836	3341950.09973678	7843560.032851725	7424473.196584041
2100733.006280203	668371.7975394786	449292.96669899	2810986.4921407127	709964.7132194379	1203145.5333539946	437244.9295432178	2095417.181372381	2793838.3631728967	4405921.594496709	7244691.567670262	5177240.837604553	1678523.1204162333	15435631.095336078	1556310.9062825302	12625792.249658603	4228255.845341552	600217.8518182558	2458566.296455218	1021873.4866456497	725265.5379896436	901289.301008712	2158232.7968256813	521305.3333463354	2636877.0254229144	1248844.4895899072	2306810.7807813836	3341950.09973678	7843560.032851725	7141735.751143094
2100733.006280203	668371.7975394786	449292.96669899	2810986.4921407127	709964.7132194379	833725.616396935	437244.9295432178	2095417.181372381	2793838.3631728967	4405921.594496709	7244691.567670262	5049673.398463762	1592267.7454512992	13434069.868320424	1455796.6644343385	12441266.619902827	4062834.1919445875	600217.8518182558	2458566.296455218	1021873.4866456497	725265.5379896436	901289.301008712	2158232.7968256813	521305.3333463354	2636877.0254229144	1179360.3028556497	2262472.754485291	3341950.09973678	7843560.032851725	7141735.751143094
2100733.006280203	668371.7975394786	449292.96669899	2810986.4921407127	709964.7132194379	640812.2633816204	437244.9295432178	2095417.181372381	2793838.3631728967	4322160.59747363	7244691.567670262	4933226.187613861	1592267.7454512992	13039661.255745968	1443297.8302935367	11689872.846754923	3813347.9446443697	600217.8518182558	2458566.296455218	1021873.4866456497	725265.5379896436	901289.301008712	2158232.7968256813	521305.3333463354	2629008.2911230754	1096769.9724974057	2262472.754485291	3341950.09973678	7843560.032851725	7141735.751143094
2100733.006280203	668371.7975394786	449292.96669899	2810986.4921407127	709964.7132194379	640812.2633816204	437244.9295432178	2095417.181372381	2793838.3631728967	3993979.997833777	7244691.567670262	4925172.902820442	1592267.7454512992	13039661.255745968	1443297.8302935367	11642876.102096414	3701836.269820498	600217.8518182558	2458566.296455218	1021873.4866456497	725265.5379896436	901289.301008712	2114891.6203301838	521305.3333463354	2629008.2911230754	1096769.9724974057	2027902.2445256864	3341950.09973678	7843560.032851725	7141735.751143094
2100733.006280203	668371.7975394786	397661.01584955	2810986.4921407127	709964.7132194379	640812.2633816204	437244.9295432178	2095417.181372381	2793838.3631728967	3993979.997833777	7150347.195291065	4925172.902820442	1592267.7454512992	12616385.101670753	1443297.8302935367	11642876.102096414	3701836.269820498	600217.8518182558	2458566.296455218	1021873.4866456497	653736.3348673189	901289.301008712	2114891.6203301838	521305.3333463354	2629008.2911230754	1096769.9724974057	1804021.5871860879	3341950.09973678	7843560.032851725	7138174.22685143
2100733.006280203	668371.7975394786	397661.01584955	2703690.7010054966	688837.0179731343	640812.2633816204	437244.9295432178	2095417.181372381	2653923.5216096225	3993979.997833777	6859468.820512159	4925172.902820442	1479346.1909408541	12616385.101670753	1443297.8302935367	11604203.338002525	3655110.055410504	600217.8518182558	2458566.296455218	1021873.4866456497	653736.3348673189	901289.301008712	2114891.6203301838	521305.3333463354	2629008.2911230754	1096769.9724974057	1804021.5871860879	3222264.8907343275	7843560.032851725	7138174.22685143
2100733.006280203	668371.7975394786	397661.01584955	2703690.7010054966	688837.0179731343	640812.2633816204	437244.9295432178	2095417.181372381	2598766.4677937604	3993979.997833777	6859468.820512159	4925172.902820442	1479346.1909408541	12616385.101670753	1443297.8302935367	11604203.338002525	3655110.055410504	571991.4948925007	2458566.296455218	1021873.4866456497	621449.0072264409	901289.301008712	2114891.6203301838	521305.3333463354	2629008.2911230754	1096769.9724974057	1506758.3602976971	3222264.8907343275	7843560.032851725	7138174.22685143
2100733.006280203	668371.7975394786	397661.01584955	2655001.4942527222	688837.0179731343	640812.2633816204	437244.9295432178	2095417.181372381	2598766.4677937604	3993979.997833777	6859468.820512159	4738020.043714608	1479346.1909408541	11899016.311282739	1360687.4553947288	11604203.338002525	3566874.1258564	571991.4948925007	2458566.296455218	985273.444464791	621449.0072264409	901289.301008712	2114891.6203301838	521305.3333463354	2629008.2911230754	927564.5058145255	1506758.3602976971	3222264.8907343275	7843560.032851725	7138174.22685143
2100733.006280203	668371.7975394786	397661.01584955	2645465.1929223402	688837.0179731343	640812.2633816204	437244.9295432178	2047186.3741246155	2598766.4677937604	3993979.997833777	6859468.820512159	4683114.986106296	1479346.1909408541	11899016.311282739	1355977.6342875867	11604203.338002525	3012459.7677231333	542966.2306453738	2458566.296455218	985273.444464791	621449.0072264409	901289.301008712	2114891.6203301838	521305.3333463354	2629008.2911230754	927564.5058145255	1506758.3602976971	3121538.726856795	7843560.032851725	7138174.22685143
1912506.7662797521	668371.7975394786	397661.01584955	2645465.1929223402	688837.0179731343	534054.8417582389	437244.9295432178	2047186.3741246155	2598766.4677937604	3993979.997833777	6859468.820512159	4580230.926277849	1356239.9401068874	11899016.311282739	1355977.6342875867	11604203.338002525	2967626.8313636356	542966.2306453738	2458566.296455218	985273.444464791	621449.0072264409	833178.6965998202	2114891.6203301838	521305.3333463354	2629008.2911230754	826000.0235391373	1506758.3602976971	3027014.667978837	7843560.032851725	7027228.148340859
1857275.951635773	653995.3532386797	397661.01584955	2645465.1929223402	688837.0179731343	534054.8417582389	437244.9295432178	2023154.2533423232	2598766.4677937604	3993979.997833777	6859468.820512159	4444484.23852619	1356239.9401068874	11880170.877634937	1355977.6342875867	11311539.435689673	2858828.2740859706	542966.2306453738	2458566.296455218	985273.444464791	621449.0072264409	833178.6965998202	2114891.6203301838	428466.13261811645	2629008.2911230754	809696.9563301787	1506758.3602976971	2890514.1159058185	7843560.032851725	6684606.188430789
1854792.733554302	653995.3532386797	397661.01584955	2645465.1929223402	663318.8873853307	472159.23936304206	437244.9295432178	1881312.5470617837	2415201.755059548	3965561.668564408	6859468.820512159	4444484.23852619	1313751.2542609577	11463889.859665712	1355977.6342875867	11201739.452432735	2858828.2740859706	542966.2306453738	2458566.296455218	965651.6158787058	621449.0072264409	797479.2700308316	2114891.6203301838	268260.00518432184	2629008.2911230754	763338.127547284	1480130.7863568394	2890514.1159058185	7843560.032851725	6684606.188430789
1854792.733554302	610654.6211337047	397661.01584955	2645465.1929223402	663318.8873853307	472159.23936304206	437244.9295432178	1881312.5470617837	2415201.755059548	3965561.668564408	6859468.820512159	4444484.23852619	1313751.2542609577	11031200.674630083	1355977.6342875867	11201739.452432735	2858828.2740859706	464013.85787641315	2458566.296455218	965651.6158787058	621449.0072264409	723329.6112833805	2114891.6203301838	268260.00518432184	2602154.911525422	763338.127547284	1477079.973532708	2233450.813521272	7843560.032851725	6650658.1580104735
1854792.733554302	610654.6211337047	397661.01584955	2620697.1861854657	663318.8873853307	441721.1942350613	437244.9295432178	1881312.5470617837	2415201.755059548	3965561.668564408	6859468.820512159	4444484.23852619	1313751.2542609577	10785800.4746932	1355977.6342875867	11201739.452432735	2858828.2740859706	464013.85787641315	2458566.296455218	965651.6158787058	621449.0072264409	723329.6112833805	2114891.6203301838	268260.00518432184	2602154.911525422	719038.8976258977	1477079.973532708	2221579.338151242	7843560.032851725	6466988.138323104
1854792.733554302	610654.6211337047	397661.01584955	2620697.1861854657	663318.8873853307	441721.1942350613	435699.8694966348	1881312.5470617837	2415201.755059548	3965561.668564408	6859468.820512159	4444484.23852619	1313751.2542609577	10619367.76874169	1355977.6342875867	11201739.452432735	2828966.844490189	464013.85787641315	2329505.7468124884	965651.6158787058	621449.0072264409	723329.6112833805	2104365.2047746284	268260.00518432184	2602154.911525422	709897.3647599048	1338292.9974445163	2221579.338151242	7843560.032851725	6466988.138323104
1714892.4661395922	610654.6211337047	397661.01584955	2620697.1861854657	647428.9019173302	441721.1942350613	435699.8694966348	1881312.5470617837	2415201.755059548	3965561.668564408	6859468.820512159	4444484.23852619	1313751.2542609577	10480213.146808581	1355977.6342875867	11201739.452432735	2806826.6761836945	464013.85787641315	2329505.7468124884	942366.1771471836	621449.0072264409	723329.6112833805	2054220.9066805397	268260.00518432184	2602154.911525422	709897.3647599048	1338292.9974445163	2221579.338151242	6510365.226761198	6337179.979890078
1714892.4661395922	610654.6211337047	397661.01584955	2346051.369212038	494809.596745869	441721.1942350613	435699.8694966348	1827133.0666568226	2384722.714270474	3891238.9768909593	6859468.820512159	4444484.23852619	1313751.2542609577	10041288.312665248	1355977.6342875867	11201739.452432735	2806826.6761836945	464013.85787641315	2329505.7468124884	942366.1771471836	621449.0072264409	723329.6112833805	2054220.9066805397	268260.00518432184	2602154.911525422	674322.5882300785	1338292.9974445163	2221579.338151242	5821906.262118178	6218418.553984113
1714892.4661395922	610654.6211337047	397661.01584955	2346051.369212038	494809.596745869	413894.37153081706	435699.8694966348	1827133.0666568226	2384722.714270474	3891238.9768909593	6859468.820512159	4444484.23852619	1313751.2542609577	9582599.98861954	1355977.6342875867	11201739.452432735	2806826.6761836945	464013.85787641315	2329505.7468124884	942366.1771471836	621449.0072264409	708090.7148442907	1903733.9693547725	268260.00518432184	2595328.643154172	608008.8188325893	1334257.8266740628	2221579.338151242	5586991.918720026	6218418.553984113
1714892.4661395922	610654.6211337047	397661.01584955	2309693.0030868207	458802.18715366523	413894.37153081706	435699.8694966348	1827133.0666568226	2384722.714270474	3891238.9768909593	6859468.820512159	4444484.23852619	1313751.2542609577	9029246.053066084	1355977.6342875867	11201739.452432735	2806826.6761836945	464013.85787641315	2329505.7468124884	942366.1771471836	621449.0072264409	708090.7148442907	1903733.9693547725	268260.00518432184	2559400.421168058	594183.955453276	1334257.8266740628	2126255.2383694244	5497810.27522524	6120906.424485297
1714892.4661395922	610654.6211337047	397661.01584955	2172004.6497892826	458802.18715366523	413894.37153081706	435699.8694966348	1827133.0666568226	2384722.714270474	3891238.9768909593	6859468.820512159	4444484.23852619	1313751.2542609577	8869243.183658922	1355977.6342875867	11201739.452432735	2806826.6761836945	464013.85787641315	2329505.7468124884	942366.1771471836	621449.0072264409	708090.7148442907	1903733.9693547725	268260.00518432184	2559400.421168058	594183.955453276	1334257.8266740628	2126255.2383694244	5191488.790086313	6120906.424485297
1714892.4661395922	610654.6211337047	397661.01584955	2172004.6497892826	458802.18715366523	392534.9810005575	435699.8694966348	1827133.0666568226	2384722.714270474	3883768.7229152303	6859468.820512159	4444484.23852619	1293395.0489910801	8282397.112929871	1355977.6342875867	11201739.452432735	2806826.6761836945	464013.85787641315	2329505.7468124884	942366.1771471836	621449.0072264409	708090.7148442907	1903733.9693547725	268260.00518432184	2559400.421168058	594183.955453276	1334257.8266740628	2126255.2383694244	5187579.511756321	5883939.820962612
1714892.4661395922	610654.6211337047	397661.01584955	2172004.6497892826	458802.18715366523	392534.9810005575	435699.8694966348	1827133.0666568226	2384722.714270474	3723021.269884684	6722491.364834784	4444484.23852619	1293395.0489910801	7530128.662755571	1355977.6342875867	11201739.452432735	2687390.8784588706	464013.85787641315	2329505.7468124884	942366.1771471836	621449.0072264409	708090.7148442907	1903733.9693547725	268260.00518432184	2559400.421168058	545399.6219547248	1334257.8266740628	2126255.2383694244	5187579.511756321	5803925.524452873
1714892.4661395922	610654.6211337047	397661.01584955	2172004.6497892826	458802.18715366523	351079.2546588131	435699.8694966348	1827133.0666568226	2384722.714270474	3723021.269884684	6722491.364834784	4444484.23852619	1252375.9010779574	7387802.948336516	1289000.6775887706	11201739.452432735	2687390.8784588706	464013.85787641315	2329505.7468124884	942366.1771471836	621449.0072264409	708090.7148442907	1903733.9693547725	268260.00518432184	2559400.421168058	418839.9610373472	1334257.8266740628	2065429.7689610827	5187579.511756321	5737757.188072105
1672392.7982324017	609223.104739322	397661.01584955	2078296.2758619175	458802.18715366523	351079.2546588131	435699.8694966348	1827133.0666568226	2384722.714270474	3717682.938348206	6722491.364834784	4420021.633827857	1252375.9010779574	7031647.144917963	1289000.6775887706	11201739.452432735	2687390.8784588706	464013.85787641315	2329505.7468124884	942366.1771471836	621449.0072264409	708090.7148442907	1903733.9693547725	268260.00518432184	2475385.5020523914	418839.9610373472	1334257.8266740628	2065429.7689610827	5187579.511756321	5692026.848749078
1672392.7982324017	609223.104739322	397661.01584955	2011741.9084895374	458802.18715366523	351079.2546588131	435699.8694966348	1827133.0666568226	2384722.714270474	3717682.938348206	6722491.364834784	4391141.56410803	1252375.9010779574	7031647.144917963	1268343.129559288	11201739.452432735	2652955.3726046286	464013.85787641315	2329505.7468124884	920285.5470500074	564956.4338447616	695522.9861293292	1903733.9693547725	268260.00518432184	2458011.5798525037	418839.9610373472	1334257.8266740628	1974036.7801450286	5172577.31298308	5617650.93216144
1672392.7982324017	609223.104739322	397661.01584955	2011741.9084895374	423967.10843102675	282907.49091497663	420107.7734539387	1827133.0666568226	2334593.108664258	3717682.938348206	6722491.364834784	4391141.56410803	1165020.4763924254	6938770.274630568	1268343.129559288	11201739.452432735	2652955.3726046286	464013.85787641315	2329505.7468124884	920285.5470500074	564956.4338447616	695522.9861293292	1877514.3823591226	268260.00518432184	2458011.5798525037	418839.9610373472	1334257.8266740628	1974036.7801450286	5142683.74574484	5617650.93216144
1632326.1784918336	609223.104739322	397661.01584955	2011741.9084895374	423967.10843102675	282907.49091497663	420107.7734539387	1793254.4113958837	2334593.108664258	3641766.992370067	6722491.364834784	4333459.55892962	1165020.4763924254	6886651.918025291	1268343.129559288	11201739.452432735	2591248.508468942	464013.85787641315	2329505.7468124884	920285.5470500074	564956.4338447616	648742.191876286	1877514.3823591226	268260.00518432184	2326322.30165682	418839.9610373472	1334257.8266740628	1758623.0970909377	5022528.2807551	5617650.93216144
1632326.1784918336	609223.104739322	397661.01584955	1927172.6099142025	423967.10843102675	282907.49091497663	420107.7734539387	1670984.1063822391	2334593.108664258	3592989.5249296566	6722491.364834784	4289351.784950765	1165020.4763924254	6886651.918025291	1268343.129559288	11201739.452432735	2591248.508468942	464013.85787641315	2329505.7468124884	920285.5470500074	564956.4338447616	648742.191876286	1877514.3823591226	268260.00518432184	2049719.05654027	418839.9610373472	1334257.8266740628	1721765.6185672982	4939316.425797173	5550866.384920641
1632326.1784918336	609223.104739322	397661.01584955	1927172.6099142025	423967.10843102675	282907.49091497663	362201.0376745291	1663426.5761430268	2334593.108664258	3592989.5249296566	6722491.364834784	4225440.33085497	1165020.4763924254	6860309.452428413	1268343.129559288	11094401.906614074	2591248.508468942	464013.85787641315	2329505.7468124884	920285.5470500074	564956.4338447616	648742.191876286	1832242.8421792535	268260.00518432184	2049719.05654027	418839.9610373472	1307196.732983599	1574358.5093980206	4939316.425797173	5550866.384920641
1632326.1784918336	609223.104739322	397661.01584955	1927172.6099142025	423967.10843102675	282907.49091497663	362201.0376745291	1663426.5761430268	2334593.108664258	3230268.6703487653	6722491.364834784	4225440.33085497	1146221.849749087	6860309.452428413	1253848.22226265	10506412.309697028	2591248.508468942	464013.85787641315	2268913.12075162	920285.5470500074	564956.4338447616	648742.191876286	1825249.3671455223	268260.00518432184	2005519.2023033346	418839.9610373472	1307196.732983599	1357207.702792262	4939316.425797173	5458228.983062866
1632326.1784918336	609223.104739322	397661.01584955	1927172.6099142025	423967.10843102675	282907.49091497663	354742.9273841388	1663426.5761430268	2239538.062845564	3151274.316894598	6722491.364834784	4225440.33085497	1146221.849749087	6860309.452428413	1253848.22226265	10354596.72814424	2552618.254367469	459128.6492844946	2257201.6537554576	920285.5470500074	564956.4338447616	648742.191876286	1825249.3671455223	268260.00518432184	1977207.0645353256	392309.64029212383	1307196.732983599	1357207.702792262	4939316.425797173	5432141.608516903
1632326.1784918336	609223.104739322	397661.01584955	1927172.6099142025	423967.10843102675	282907.49091497663	354742.9273841388	1663426.5761430268	2239538.062845564	3103206.484136249	6722491.364834784	4225440.33085497	1146221.849749087	6743007.992987685	1253848.22226265	10338406.09510762	2464715.6418695725	459128.6492844946	2257201.6537554576	920285.5470500074	564956.4338447616	648742.191876286	1798190.5800172035	268260.00518432184	1865088.3753635911	392309.64029212383	1307196.732983599	1357207.702792262	4939316.425797173	5432141.608516903
1632326.1784918336	609223.104739322	397661.01584955	1927172.6099142025	423967.10843102675	282907.49091497663	354742.9273841388	1663426.5761430268	2239538.062845564	3103206.484136249	6722491.364834784	4225440.33085497	1146221.849749087	6465588.251907866	1253848.22226265	10267472.888430828	2464715.6418695725	459128.6492844946	2145148.9030348444	920285.5470500074	564956.4338447616	648742.191876286	1798190.5800172035	268260.00518432184	1814835.1841361485	392309.64029212383	1307196.732983599	1357207.702792262	4939316.425797173	5432141.608516903
1632326.1784918336	609223.104739322	397661.01584955	1927172.6099142025	423967.10843102675	282907.49091497663	328386.7503108623	1663426.5761430268	2239538.062845564	3100594.0603072024	6722491.364834784	4065834.8462097775	1146221.849749087	6285461.485066781	1253848.22226265	10267472.888430828	2464715.6418695725	459128.6492844946	1905664.7617872478	909711.7860894972	564956.4338447616	644682.266478115	1694662.788169584	268260.00518432184	1814835.1841361485	392309.64029212383	1307196.732983599	1357207.702792262	4939316.425797173	5420014.681602536
1632326.1784918336	609223.104739322	397661.01584955	1927172.6099142025	423967.10843102675	282907.49091497663	328386.7503108623	1620975.3147334855	2239538.062845564	3100594.0603072024	6722491.364834784	4065834.8462097775	1146221.849749087	6285461.485066781	1253848.22226265	10211526.428562598	2403093.927136037	397246.1502104177	1905664.7617872478	909711.7860894972	564956.4338447616	612469.3507737102	1694662.788169584	268260.00518432184	1714352.2922849387	392309.64029212383	1307196.732983599	1328196.1817526838	4939316.425797173	5420014.681602536
1632326.1784918336	589264.0024639539	397661.01584955	1927172.6099142025	423967.10843102675	282907.49091497663	328386.7503108623	956863.7968404882	2196960.9363532946	3100594.0603072024	6526475.292770572	4065834.8462097775	1146221.849749087	6285461.485066781	1253848.22226265	10065287.583891533	2403093.927136037	397246.1502104177	1876698.8559443967	909711.7860894972	564956.4338447616	612469.3507737102	1694662.788169584	268260.00518432184	1714352.2922849387	392309.64029212383	1307196.732983599	1311821.3202453505	4939316.425797173	5420014.681602536
1632326.1784918336	589264.0024639539	397661.01584955	1927172.6099142025	423967.10843102675	282907.49091497663	328386.7503108623	638969.7017490915	2196960.9363532946	3100594.0603072024	6526475.292770572	4065834.8462097775	1140354.2375381198	6285461.485066781	1253848.22226265	9891649.269737592	2403093.927136037	397246.1502104177	1876698.8559443967	909711.7860894972	564956.4338447616	612469.3507737102	1694662.788169584	268260.00518432184	1714352.2922849387	392309.64029212383	1307196.732983599	1279733.2755104776	4926553.571563813	5402123.567173616
1632326.1784918336	589264.0024639539	397661.01584955	1927172.6099142025	423967.10843102675	282907.49091497663	328386.7503108623	638969.7017490915	2196960.9363532946	3100594.0603072024	6526475.292770572	4046605.206087395	1140354.2375381198	6285461.485066781	1251319.3179202008	9512301.616537549	2403093.927136037	397246.1502104177	1850688.956393129	909711.7860894972	564956.4338447616	612469.3507737102	1694662.788169584	268260.00518432184	1714352.2922849387	392309.64029212383	1307196.732983599	1279733.2755104776	4903174.61220091	5373488.234189114
1632326.1784918336	559555.5281087513	397661.01584955	1927172.6099142025	423967.10843102675	282907.49091497663	328386.7503108623	638969.7017490915	2189890.206893933	3100594.0603072024	6526475.292770572	4046605.206087395	1140354.2375381198	6080344.358316401	1251319.3179202008	9512301.616537549	2403093.927136037	397246.1502104177	1694114.680286847	909711.7860894972	564956.4338447616	612469.3507737102	1694662.788169584	268260.00518432184	1714352.2922849387	388558.35649084405	1307196.732983599	1135300.3499722006	4743378.844247193	5373488.234189114
1632326.1784918336	559555.5281087513	397661.01584955	1927172.6099142025	423967.10843102675	282907.49091497663	328386.7503108623	638969.7017490915	2189890.206893933	3058866.1815269333	6397079.547237697	4046605.206087395	1140354.2375381198	6080344.358316401	1179791.0295958852	9407237.549771834	2403093.927136037	397246.1502104177	1407748.3286618462	909711.7860894972	564956.4338447616	612469.3507737102	1694662.788169584	268260.00518432184	1627834.3169359104	388558.35649084405	1307196.732983599	1135300.3499722006	4743378.844247193	5141597.929994409
1632326.1784918336	559555.5281087513	397661.01584955	1927172.6099142025	423967.10843102675	282907.49091497663	328386.7503108623	638969.7017490915	2149013.622738952	3058866.1815269333	6255640.989883956	4046605.206087395	1140354.2375381198	6075728.023549266	1179791.0295958852	9276578.578726495	2403093.927136037	397246.1502104177	1354016.0206633392	909711.7860894972	564956.4338447616	612469.3507737102	1525872.77997324	268260.00518432184	1627834.3169359104	388558.35649084405	1307196.732983599	1135300.3499722006	4743378.844247193	5141597.929994409
1572497.7539926677	559322.3745697816	397661.01584955	1927172.6099142025	423967.10843102675	282907.49091497663	326260.7929863584	548538.7769961373	2149013.622738952	3058866.1815269333	6057596.390411286	4046605.206087395	1140354.2375381198	5666311.480638876	1179791.0295958852	9218821.155524043	2177233.9922192153	370878.6150758757	1318635.1193650893	909711.7860894972	564956.4338447616	612469.3507737102	963716.3840106776	268260.00518432184	1627834.3169359104	348708.56795598776	1307196.732983599	1104475.858605942	4743378.844247193	5141597.929994409
1560591.2312347533	559322.3745697816	397661.01584955	1927172.6099142025	423967.10843102675	282907.49091497663	326260.7929863584	548538.7769961373	2149013.622738952	3058866.1815269333	6049001.251355229	4046605.206087395	1140354.2375381198	5522710.5288412385	1179791.0295958852	9188885.7454398	1856003.2055895384	370878.6150758757	1313620.5939020196	909711.7860894972	564956.4338447616	612469.3507737102	884679.0605469694	268260.00518432184	1627834.3169359104	348708.56795598776	1247847.14581013	1104475.858605942	4743378.844247193	5141597.929994409
1560591.2312347533	559322.3745697816	397661.01584955	1927172.6099142025	423967.10843102675	282907.49091497663	326260.7929863584	548538.7769961373	2100372.2287843665	3058866.1815269333	5921892.734314458	4046605.206087395	1140354.2375381198	5491292.056336073	1156189.5858846044	8685524.767436773	1854365.0305321382	370878.6150758757	1266292.972329011	892557.0682738291	564956.4338447616	612469.3507737102	743075.8602367231	268260.00518432184	1627834.3169359104	348708.56795598776	1247847.14581013	1104475.858605942	4743378.844247193	4855879.238320531
1560591.2312347533	559322.3745697816	397661.01584955	1927172.6099142025	423967.10843102675	265254.667337639	326260.7929863584	548538.7769961373	2048457.2906286963	2952083.8548804256	5846651.751731396	4046605.206087395	1140354.2375381198	5460103.285818975	1156189.5858846044	8247567.231139314	1790294.555822259	370878.6150758757	1266292.972329011	892557.0682738291	564956.4338447616	612469.3507737102	739982.0462656904	268260.00518432184	1627834.3169359104	348708.56795598776	1247847.14581013	1104475.858605942	4743378.844247193	4814334.557719813
1560591.2312347533	559322.3745697816	397661.01584955	1927172.6099142025	423967.10843102675	262720.9592575111	326260.7929863584	548538.7769961373	2030664.1190688217	2952083.8548804256	5773742.3946197545	4046605.206087395	1140354.2375381198	5370302.676763374	1156189.5858846044	8021997.41821982	1763877.4120507778	370878.6150758757	1266292.972329011	892557.0682738291	564956.4338447616	612469.3507737102	739982.0462656904	268260.00518432184	1627834.3169359104	348708.56795598776	1247847.14581013	1104475.858605942	4743378.844247193	4792646.681004503
1560591.2312347533	559322.3745697816	397661.01584955	1927172.6099142025	423967.10843102675	262720.9592575111	326260.7929863584	548538.7769961373	1989727.0006954547	2911035.5883257356	5740440.060250281	4046605.206087395	1140354.2375381198	5289255.401859573	1130140.4532439574	7792965.247146919	1763877.4120507778	370878.6150758757	1266292.972329011	892557.0682738291	564956.4338447616	612469.3507737102	739982.0462656904	268260.00518432184	1605953.365202075	335437.8279435006	1247847.14581013	1104475.858605942	4698653.66766917	4721395.761441989
1560591.2312347533	559322.3745697816	397661.01584955	1927172.6099142025	423967.10843102675	262720.9592575111	326260.7929863584	548538.7769961373	1949838.7226840274	2875437.9229059005	5740440.060250281	4046605.206087395	1140354.2375381198	5289255.401859573	1130140.4532439574	7509302.751044613	1763877.4120507778	370878.6150758757	1093920.4941056175	892557.0682738291	546265.8662320536	612469.3507737102	737689.6227585721	268260.00518432184	1605953.365202075	335437.8279435006	1235230.4374369746	1104475.858605942	4698653.66766917	4721395.761441989
1560591.2312347533	559322.3745697816	397661.01584955	1927172.6099142025	423967.10843102675	215847.59783361704	326260.7929863584	548538.7769961373	1633827.560927245	2875437.9229059005	5691576.192254689	4046605.206087395	1140354.2375381198	5289255.401859573	1130140.4532439574	7218694.678749382	1763877.4120507778	370878.6150758757	958285.0556093844	892557.0682738291	546265.8662320536	612469.3507737102	737689.6227585721	268260.00518432184	1605953.365202075	335437.8279435006	1235230.4374369746	1104475.858605942	4641189.95135496	4721395.761441989
1560591.2312347533	559322.3745697816	397661.01584955	1927172.6099142025	423967.10843102675	215847.59783361704	326260.7929863584	548538.7769961373	1624418.1936201914	2875437.9229059005	5689028.109436401	4046605.206087395	1140354.2375381198	5113051.011023383	1130140.4532439574	7218694.678749382	1684993.1616911031	367122.16426564555	929007.1061571824	892557.0682738291	546265.8662320536	612469.3507737102	737689.6227585721	268260.00518432184	1605953.365202075	335437.8279435006	1214924.6192150235	1104475.858605942	4622357.1759789875	4695179.919681872
1479729.9477897068	559322.3745697816	397661.01584955	1892086.3211169566	423967.10843102675	215847.59783361704	326260.7929863584	548538.7769961373	1424951.4026363797	2875437.9229059005	5684743.825635651	4046605.206087395	1140354.2375381198	5113051.011023383	1130140.4532439574	7218694.678749382	1608719.1725118891	367122.16426564555	723697.0472990867	892557.0682738291	546265.8662320536	612469.3507737102	737689.6227585721	268260.00518432184	1605953.365202075	335437.8279435006	1214924.6192150235	1104475.858605942	4589582.196085012	4680549.93533149
1479729.9477897068	559322.3745697816	397661.01584955	1892086.3211169566	423967.10843102675	215847.59783361704	326260.7929863584	548538.7769961373	1410332.7455127935	2863210.6901492625	5663183.106251338	3949173.654579239	1140354.2375381198	5113051.011023383	1130140.4532439574	7218694.678749382	1583084.2333577403	367122.16426564555	723697.0472990867	877380.3466672092	492431.73836699163	612469.3507737102	734265.3190066856	268260.00518432184	1576136.945612154	335437.8279435006	1182073.8088394708	1104475.858605942	4589582.196085012	4680549.93533149
1479729.9477897068	559322.3745697816	397661.01584955	1892086.3211169566	423967.10843102675	215847.59783361704	326260.7929863584	548538.7769961373	1410332.7455127935	2855790.680865895	5503560.809082138	3949173.654579239	1140354.2375381198	5113051.011023383	1130140.4532439574	7218694.678749382	1583084.2333577403	367122.16426564555	700820.2398397916	877380.3466672092	492431.73836699163	612469.3507737102	734265.3190066856	268260.00518432184	1576136.945612154	335437.8279435006	1182073.8088394708	1104475.858605942	4589582.196085012	4526075.716168357
1479729.9477897068	559322.3745697816	397661.01584955	1868378.9993654436	421455.0475783349	215847.59783361704	326260.7929863584	548538.7769961373	1410332.7455127935	2756537.3275965853	5503560.809082138	3949173.654579239	1140354.2375381198	5113051.011023383	1130140.4532439574	7218694.678749382	1583084.2333577403	367122.16426564555	692629.5363508946	858393.2768422771	492431.73836699163	612469.3507737102	734265.3190066856	268260.00518432184	1576136.945612154	313259.40888179495	1182073.8088394708	1104475.858605942	4589582.196085012	4482736.40317586
1479729.9477897068	559322.3745697816	397661.01584955	1868378.9993654436	421455.0475783349	215847.59783361704	326260.7929863584	548538.7769961373	1376803.7488239992	2756537.3275965853	5503560.809082138	3949173.654579239	1140354.2375381198	5086273.183486774	1063235.7505511227	7218694.678749382	1569478.250576969	367122.16426564555	663548.7491369264	858393.2768422771	492431.73836699163	612469.3507737102	734265.3190066856	268260.00518432184	1520860.3317596621	313259.40888179495	1156879.0234409582	1104475.858605942	4409102.042781703	4482736.40317586
1479729.9477897068	559322.3745697816	397661.01584955	1868378.9993654436	421455.0475783349	215847.59783361704	326260.7929863584	548538.7769961373	1376803.7488239992	2756537.3275965853	5426377.4522030335	3949173.654579239	1135455.2547907166	5086273.183486774	1063235.7505511227	7142698.673772473	1569478.250576969	367122.16426564555	663548.7491369264	858393.2768422771	492431.73836699163	612469.3507737102	674579.1062600752	268260.00518432184	1465075.3945175486	313259.40888179495	1156879.0234409582	1104475.858605942	4409102.042781703	4330247.306425005
1479729.9477897068	559322.3745697816	397661.01584955	1868378.9993654436	421455.0475783349	215847.59783361704	326260.7929863584	548538.7769961373	1311487.2948440532	2756537.3275965853	5426377.4522030335	3949173.654579239	1130930.4839602644	5086273.183486774	1063235.7505511227	7142698.673772473	1569478.250576969	367122.16426564555	663548.7491369264	858393.2768422771	492431.73836699163	612469.3507737102	674579.1062600752	268260.00518432184	1465075.3945175486	313259.40888179495	1156879.0234409582	1104475.858605942	4409102.042781703	4288903.234012974
1429099.6420008705	559322.3745697816	397661.01584955	1868378.9993654436	405421.6732759839	215847.59783361704	326260.7929863584	548538.7769961373	1311487.2948440532	2756537.3275965853	5426377.4522030335	3886373.3046713737	1066054.364502529	5086273.183486774	1042487.2583686954	7142698.673772473	1569478.250576969	367122.16426564555	663548.7491369264	858393.2768422771	492431.73836699163	612469.3507737102	674579.1062600752	268260.00518432184	1465075.3945175486	303260.02506767324	1156879.0234409582	1104475.858605942	4303035.058262488	4242834.135717688
1400831.0436771512	559322.3745697816	397661.01584955	1868378.9993654436	405421.6732759839	215847.59783361704	326260.7929863584	548538.7769961373	1311487.2948440532	2756537.3275965853	5344564.834029094	3886373.3046713737	1066054.364502529	5086273.183486774	1042487.2583686954	6899715.876883118	1569478.250576969	367122.16426564555	663548.7491369264	858393.2768422771	492431.73836699163	612469.3507737102	623195.943777822	268260.00518432184	1465075.3945175486	303260.02506767324	1156879.0234409582	1104475.858605942	4297497.105020974	4186835.116990819
1400831.0436771512	559322.3745697816	397661.01584955	1868378.9993654436	405421.6732759839	215847.59783361704	326260.7929863584	548538.7769961373	1311487.2948440532	2756537.3275965853	5192418.2041190285	3860131.2794765458	1066054.364502529	5086273.183486774	1042487.2583686954	6672462.156911981	1569478.250576969	367122.16426564555	648321.322286304	858393.2768422771	492431.73836699163	612469.3507737102	585662.9255126847	268260.00518432184	1465075.3945175486	303260.02506767324	1156879.0234409582	1104475.858605942	4297497.105020974	4186835.116990819
1400831.0436771512	559322.3745697816	397661.01584955	1868378.9993654436	405421.6732759839	215847.59783361704	326260.7929863584	548538.7769961373	1311487.2948440532	2756537.3275965853	5092206.329753817	3860131.2794765458	1044010.771756837	5086273.183486774	1042487.2583686954	6146245.136585919	1569478.250576969	367122.16426564555	648321.322286304	813674.7550583205	492431.73836699163	612469.3507737102	585662.9255126847	268260.00518432184	1465075.3945175486	303260.02506767324	1156879.0234409582	1104475.858605942	4297497.105020974	4186835.116990819
1400831.0436771512	559322.3745697816	397661.01584955	1868378.9993654436	405421.6732759839	215847.59783361704	326260.7929863584	548538.7769961373	1311487.2948440532	2756537.3275965853	5092206.329753817	3860131.2794765458	1044010.771756837	5086273.183486774	1042487.2583686954	5813961.244753759	1569478.250576969	367122.16426564555	648321.322286304	813674.7550583205	492431.73836699163	612469.3507737102	585662.9255126847	268260.00518432184	1465075.3945175486	303260.02506767324	1156879.0234409582	1104475.858605942	4251408.536115225	4186835.116990819
1391360.5664739509	559322.3745697816	397661.01584955	1868378.9993654436	405421.6732759839	215847.59783361704	326260.7929863584	548538.7769961373	1311487.2948440532	2756537.3275965853	5057003.569667825	3860131.2794765458	1044010.771756837	5052564.985814353	1042487.2583686954	5703754.729817165	1569478.250576969	367122.16426564555	648321.322286304	813674.7550583205	492431.73836699163	612469.3507737102	585662.9255126847	268260.00518432184	1465075.3945175486	272063.77446348727	1156879.0234409582	1104475.858605942	4251408.536115225	4142607.024353354
1391360.5664739509	559322.3745697816	397661.01584955	1868378.9993654436	400001.46273768175	215847.59783361704	326260.7929863584	548538.7769961373	1311487.2948440532	2729135.7073321734	5015746.444306582	3860131.2794765458	1044010.771756837	5021706.138143294	1042487.2583686954	5424223.246975414	1569478.250576969	367122.16426564555	648321.322286304	813674.7550583205	492431.73836699163	612469.3507737102	585662.9255126847	268260.00518432184	1428205.0435545684	272063.77446348727	1140294.703031527	1104475.858605942	4251408.536115225	4139009.426774856
1315271.3391130797	559322.3745697816	397661.01584955	1868378.9993654436	400001.46273768175	215847.59783361704	326260.7929863584	548538.7769961373	1311487.2948440532	2729135.7073321734	4869466.033161951	3860131.2794765458	1044010.771756837	5021706.138143294	1042487.2583686954	5203174.851641387	1569478.250576969	367122.16426564555	648321.322286304	813674.7550583205	492431.73836699163	612469.3507737102	585662.9255126847	268260.00518432184	1284131.8633902322	265909.4314289986	1140294.703031527	1104475.858605942	4251408.536115225	4139009.426774856
1315271.3391130797	559322.3745697816	397661.01584955	1868378.9993654436	400001.46273768175	215847.59783361704	326260.7929863584	548538.7769961373	1311487.2948440532	2729135.7073321734	4578008.154907207	3860131.2794765458	1044010.771756837	4824652.989879834	1042487.2583686954	5156496.863883162	1569478.250576969	367122.16426564555	648321.322286304	813674.7550583205	492431.73836699163	609182.617904154	585662.9255126847	268260.00518432184	1284131.8633902322	265909.4314289986	1140294.703031527	1104475.858605942	4251408.536115225	4053518.140179367
1315271.3391130797	559322.3745697816	397661.01584955	1868378.9993654436	400001.46273768175	215847.59783361704	326260.7929863584	541752.3035079681	1311487.2948440532	2653034.6773073967	4515480.774081416	3853281.6167552085	1044010.771756837	4744240.440246036	1042487.2583686954	5111099.329717438	1569478.250576969	367122.16426564555	648321.322286304	813674.7550583205	492431.73836699163	609182.617904154	585662.9255126847	268260.00518432184	1284131.8633902322	265909.4314289986	1140294.703031527	1104475.858605942	4182625.897391543	4016016.5285638208
1315271.3391130797	559322.3745697816	397661.01584955	1868378.9993654436	400001.46273768175	215847.59783361704	326260.7929863584	541752.3035079681	1311487.2948440532	2613467.808576923	4253607.100357278	3853281.6167552085	1020242.1452782819	4573067.524332131	1042487.2583686954	5035819.157227979	1569478.250576969	317620.2034593601	648321.322286304	812195.5054132203	465939.2201765529	586399.9095753472	585662.9255126847	268260.00518432184	1284131.8633902322	265909.4314289986	1140294.703031527	1104475.858605942	4182625.897391543	4016016.5285638208
1315271.3391130797	559322.3745697816	397661.01584955	1868378.9993654436	400001.46273768175	203022.7034544686	326260.7929863584	541752.3035079681	1311487.2948440532	2613467.808576923	4253607.100357278	3816467.3630600483	1020242.1452782819	4497919.459441329	1042487.2583686954	4953288.465329177	1531890.9475157547	317620.2034593601	648321.322286304	812195.5054132203	465939.2201765529	586399.9095753472	585662.9255126847	268260.00518432184	1243192.2676627412	265909.4314289986	1140294.703031527	1104475.858605942	3913718.606439746	4003846.754412925
1314808.8287837477	559322.3745697816	397661.01584955	1868378.9993654436	400001.46273768175	203022.7034544686	326260.7929863584	541752.3035079681	1311487.2948440532	2613467.808576923	4248577.980659241	3816467.3630600483	1020242.1452782819	4375574.532012313	1042487.2583686954	4908151.801491575	1514063.698141837	317620.2034593601	648321.322286304	812195.5054132203	465939.2201765529	570503.3033024797	585662.9255126847	268260.00518432184	1235836.4643838324	246126.89541436886	1093915.5065155134	1104475.858605942	3769633.1824754933	4003846.754412925
1314808.8287837477	559322.3745697816	397661.01584955	1769796.184462594	400001.46273768175	180782.3053562801	326260.7929863584	541752.3035079681	1311487.2948440532	2613467.808576923	4248577.980659241	3816467.3630600483	1020242.1452782819	4375574.532012313	1042487.2583686954	4791876.481645832	1514063.698141837	317620.2034593601	648321.322286304	812195.5054132203	465939.2201765529	570503.3033024797	585662.9255126847	268260.00518432184	1220641.6473648024	246126.89541436886	1075699.4829369395	1104475.858605942	3769633.1824754933	3984872.4570591114
1293669.4440588127	559322.3745697816	397661.01584955	1471266.832589924	400001.46273768175	180782.3053562801	326260.7929863584	541752.3035079681	1311487.2948440532	2613467.808576923	4186005.194774149	3816467.3630600483	1020242.1452782819	4375574.532012313	1042487.2583686954	4738329.771366627	1482184.3997409632	317620.2034593601	648321.322286304	812195.5054132203	465939.2201765529	570503.3033024797	585662.9255126847	268260.00518432184	1220641.6473648024	246126.89541436886	1075699.4829369395	1104475.858605942	3721622.323661223	3984872.4570591114
1293669.4440588127	559322.3745697816	397661.01584955	1459453.5913354403	400001.46273768175	180782.3053562801	326260.7929863584	523416.11889874196	1311487.2948440532	2572305.9886391647	4183707.2670103842	3816467.3630600483	1020242.1452782819	4375574.532012313	1042487.2583686954	4738329.771366627	1482184.3997409632	317620.2034593601	624454.8405992811	812195.5054132203	465939.2201765529	570503.3033024797	585662.9255126847	268260.00518432184	1220641.6473648024	246126.89541436886	1075699.4829369395	1104475.858605942	3717868.7071486465	3984872.4570591114
1293669.4440588127	559322.3745697816	397661.01584955	1459453.5913354403	400001.46273768175	180782.3053562801	326260.7929863584	523416.11889874196	1311487.2948440532	2545072.8127399627	4160027.930709952	3816467.3630600483	1020242.1452782819	4375574.532012313	1042487.2583686954	4670716.951641969	1482184.3997409632	317620.2034593601	624454.8405992811	812195.5054132203	465939.2201765529	570503.3033024797	585662.9255126847	268260.00518432184	1220641.6473648024	246126.89541436886	1071427.4071225547	1104475.858605942	3622692.267412022	3984872.4570591114
1293669.4440588127	559322.3745697816	397661.01584955	1415605.748908756	400001.46273768175	180782.3053562801	326260.7929863584	523416.11889874196	1231369.502062832	2474182.4012462595	4160027.930709952	3816467.3630600483	1020242.1452782819	4354149.904580423	1042487.2583686954	4670716.951641969	1482184.3997409632	317620.2034593601	619584.5138257556	812195.5054132203	465939.2201765529	570503.3033024797	585662.9255126847	268260.00518432184	1220641.6473648024	246126.89541436886	992947.7957176507	1011557.8026675512	3585008.684805023	3984872.4570591114
1293669.4440588127	559322.3745697816	397661.01584955	1357030.0368156056	359377.4030652427	180782.3053562801	326260.7929863584	523416.11889874196	1231369.502062832	2474182.4012462595	4160027.930709952	3816467.3630600483	1004220.8784204704	4354149.904580423	1042487.2583686954	4666652.620981488	1482184.3997409632	317620.2034593601	619584.5138257556	812195.5054132203	465939.2201765529	570503.3033024797	585662.9255126847	268260.00518432184	1220641.6473648024	246126.89541436886	930427.3782133838	986558.3504254144	3585008.684805023	3984872.4570591114
1293669.4440588127	559322.3745697816	397661.01584955	1357030.0368156056	359377.4030652427	180782.3053562801	326260.7929863584	523416.11889874196	1231369.502062832	2474182.4012462595	4160027.930709952	3816467.3630600483	1001202.1136573643	4274798.231338089	1042487.2583686954	4666652.620981488	1482184.3997409632	308240.0261435495	619584.5138257556	812195.5054132203	465939.2201765529	570503.3033024797	585662.9255126847	268260.00518432184	1220641.6473648024	246126.89541436886	853596.5300450611	947508.8142261349	3585008.684805023	3984872.4570591114
1252591.1204651305	559322.3745697816	397661.01584955	1342299.0109000613	359377.4030652427	180782.3053562801	326260.7929863584	523416.11889874196	1231369.502062832	2474182.4012462595	4160027.930709952	3816467.3630600483	933275.3770744009	4226887.772353334	1042487.2583686954	4581606.289500471	1482184.3997409632	308240.0261435495	619584.5138257556	812195.5054132203	465939.2201765529	570503.3033024797	585662.9255126847	268260.00518432184	1150726.3184389567	246126.89541436886	832850.0294514272	892966.528927911	3575250.3024351723	3982720.4498231704
1174063.105815919	559322.3745697816	378125.9104041912	1309523.8951411676	359377.4030652427	180782.3053562801	326260.7929863584	523416.11889874196	1212805.2367087253	2470258.2523619155	4123813.0201921645	3816467.3630600483	933275.3770744009	4140110.7259558765	1042487.2583686954	4486569.270612293	1482184.3997409632	308240.0261435495	619584.5138257556	812195.5054132203	465939.2201765529	570503.3033024797	585662.9255126847	268260.00518432184	1135719.9274188713	246126.89541436886	768940.866221769	892966.528927911	3533395.281172299	3896480.840270506
1174063.105815919	559322.3745697816	378125.9104041912	1297715.4091744805	359377.4030652427	180782.3053562801	326260.7929863584	523416.11889874196	1192674.8535595073	2470258.2523619155	4123813.0201921645	3816467.3630600483	919102.1213155527	4140110.7259558765	1042487.2583686954	4486569.270612293	1459785.108026891	308240.0261435495	601538.8749372266	801375.9066800183	465939.2201765529	570503.3033024797	585662.9255126847	268260.00518432184	1110464.7095779392	246126.89541436886	754549.4061075416	806165.264685855	3533395.281172299	3896480.840270506
1115352.2478128457	559322.3745697816	378125.9104041912	1271739.4118126566	359377.4030652427	180782.3053562801	326260.7929863584	513354.60593567113	1187983.4381697983	2470258.2523619155	4123813.0201921645	3816467.3630600483	919102.1213155527	4022521.46144289	1042487.2583686954	4486569.270612293	1459785.108026891	308240.0261435495	601538.8749372266	801375.9066800183	457830.78078226006	531263.6372250268	585662.9255126847	268260.00518432184	1110464.7095779392	246126.89541436886	754549.4061075416	771387.6211181005	3533395.281172299	3896480.840270506
1108777.1245174112	559322.3745697816	378125.9104041912	1271739.4118126566	359377.4030652427	180782.3053562801	326260.7929863584	513354.60593567113	1187983.4381697983	2470258.2523619155	4123813.0201921645	3793850.663715818	877363.565550279	4022521.46144289	1042487.2583686954	4396090.580034012	1459785.108026891	308240.0261435495	596010.1955741792	801375.9066800183	457830.78078226006	531263.6372250268	585662.9255126847	268260.00518432184	1009171.0221206258	246126.89541436886	754549.4061075416	771387.6211181005	3530477.2508811387	3733995.912774504
1106890.4134421973	559322.3745697816	378125.9104041912	1271739.4118126566	359377.4030652427	164303.63503126384	326260.7929863584	513354.60593567113	1177780.0452681154	2390320.1741559743	4066805.1831565765	3620297.822884886	858624.0750863268	4022521.46144289	1042487.2583686954	4374126.232030521	1401864.1435884484	308240.0261435495	596010.1955741792	801375.9066800183	457830.78078226006	531263.6372250268	585662.9255126847	265696.9884393829	926171.0599344978	246126.89541436886	754549.4061075416	710830.8439997379	3530477.2508811387	3694542.3967594663
1106890.4134421973	559322.3745697816	378125.9104041912	1271739.4118126566	359377.4030652427	164303.63503126384	326260.7929863584	513354.60593567113	1177780.0452681154	2390320.1741559743	4066805.1831565765	3620297.822884886	786140.95605703	4022521.46144289	1042487.2583686954	4368387.455243788	1401864.1435884484	290569.8125544958	596010.1955741792	801375.9066800183	457830.78078226006	531263.6372250268	585662.9255126847	265696.9884393829	926171.0599344978	246126.89541436886	731063.9770018359	710830.8439997379	3530477.2508811387	3694542.3967594663
884641.595360155	559322.3745697816	378125.9104041912	1271739.4118126566	359377.4030652427	164303.63503126384	326260.7929863584	513354.60593567113	1177780.0452681154	2376492.670089094	4005383.5106225545	3620297.822884886	786140.95605703	3795471.893934004	1042487.2583686954	4322763.583232243	1401864.1435884484	290569.8125544958	584081.394200175	801375.9066800183	457830.78078226006	531263.6372250268	585662.9255126847	265696.9884393829	926171.0599344978	244753.51703609494	731063.9770018359	710830.8439997379	3530477.2508811387	3637494.4738597306
884641.595360155	559322.3745697816	378125.9104041912	1225414.9211658197	359377.4030652427	164303.63503126384	326260.7929863584	513354.60593567113	1177780.0452681154	2376492.670089094	4005383.5106225545	3620297.822884886	736990.6842057023	3725778.938173373	1042487.2583686954	4219480.800405506	1401864.1435884484	290569.8125544958	584081.394200175	801375.9066800183	457830.78078226006	531263.6372250268	585662.9255126847	265696.9884393829	926171.0599344978	240840.28938208421	692583.7616699847	710830.8439997379	3530477.2508811387	3637494.4738597306
884641.595360155	524852.0757429864	378125.9104041912	1225414.9211658197	359377.4030652427	164303.63503126384	326260.7929863584	513354.60593567113	1155404.543303265	2376492.670089094	3957104.809507182	3620297.822884886	736990.6842057023	3564296.555678432	1042487.2583686954	4200639.137103668	1401864.1435884484	290569.8125544958	569253.3610443316	755044.7031820813	457830.78078226006	531263.6372250268	585662.9255126847	265696.9884393829	887899.6268352238	234596.0915273266	625862.7213960106	710728.5447934765	3530477.2508811387	3637494.4738597306
884641.595360155	524852.0757429864	378125.9104041912	1225414.9211658197	359377.4030652427	164303.63503126384	326260.7929863584	513354.60593567113	1155404.543303265	2300646.6198874083	3957104.809507182	3620297.822884886	736990.6842057023	3564296.555678432	1042487.2583686954	4200639.137103668	1401864.1435884484	290569.8125544958	569253.3610443316	755044.7031820813	457830.78078226006	531263.6372250268	585662.9255126847	265696.9884393829	850417.2611173718	234596.0915273266	625862.7213960106	710728.5447934765	3530477.2508811387	3637494.4738597306
875228.4719310973	524852.0757429864	378125.9104041912	1225414.9211658197	359377.4030652427	164303.63503126384	317572.2968267629	513354.60593567113	1155404.543303265	2300646.6198874083	3957104.809507182	3620297.822884886	736990.6842057023	3564296.555678432	1042487.2583686954	4200639.137103668	1360035.631273132	290569.8125544958	569253.3610443316	755044.7031820813	455821.48900316376	531263.6372250268	562715.5364776582	265696.9884393829	761260.9061450324	234596.0915273266	602329.4279370483	707579.6369936601	3530477.2508811387	3634726.323315044
848474.0787912301	524852.0757429864	378125.9104041912	1207396.5590904236	359377.4030652427	164303.63503126384	309817.13651981513	513354.60593567113	1155404.543303265	2300646.6198874083	3955764.1524268202	3620297.822884886	736990.6842057023	3477797.6732191197	1042487.2583686954	4100834.3692394234	1360035.631273132	290569.8125544958	569253.3610443316	755044.7031820813	455821.48900316376	531263.6372250268	561338.5672081412	265696.9884393829	754876.6258686422	227012.18420296776	602329.4279370483	707579.6369936601	3439395.5719150226	3634713.807021611
795679.6275653656	524852.0757429864	378125.9104041912	1207396.5590904236	359377.4030652427	164303.63503126384	309817.13651981513	513354.60593567113	1152417.8059644345	2300646.6198874083	3873302.5786603075	3620297.822884886	712389.8902210006	3477797.6732191197	1042487.2583686954	4044395.218370072	1360035.631273132	290569.8125544958	553693.8999119541	755044.7031820813	399637.27706095116	531263.6372250268	561338.5672081412	265696.9884393829	754876.6258686422	222571.36624279976	581903.6297526988	707579.6369936601	3302253.4069120563	3634713.807021611
795679.6275653656	524852.0757429864	378125.9104041912	1186958.8083713532	359377.4030652427	164303.63503126384	309817.13651981513	513354.60593567113	1143591.755015253	2300646.6198874083	3794587.566073274	3620297.822884886	712389.8902210006	3477797.6732191197	1042487.2583686954	4044395.218370072	1360035.631273132	286914.30563655734	553693.8999119541	752102.150554919	384794.70404730557	531263.6372250268	561338.5672081412	265696.9884393829	754876.6258686422	222571.36624279976	558808.7397431574	679296.0133045882	3302253.4069120563	3600370.415765843
771716.5780540293	524852.0757429864	378125.9104041912	1186958.8083713532	359377.4030652427	164303.63503126384	296854.45483963646	502498.11563989567	1127975.9404540986	2300646.6198874083	3794587.566073274	3589194.182811208	712389.8902210006	3447616.497620057	1042487.2583686954	4044395.218370072	1360035.631273132	286914.30563655734	553693.8999119541	743212.4100687872	384794.70404730557	531263.6372250268	561338.5672081412	265696.9884393829	753251.3849550646	222571.36624279976	538754.940227064	614056.3861611445	3302253.4069120563	3569066.6577335205
719390.7551757754	524852.0757429864	378125.9104041912	1186958.8083713532	359377.4030652427	164303.63503126384	296854.45483963646	502498.11563989567	1108216.8691609758	2300646.6198874083	3794587.566073274	3589194.182811208	696440.3217772177	3447616.497620057	1042487.2583686954	3980654.5116567197	1360035.631273132	286914.30563655734	553693.8999119541	743212.4100687872	384794.70404730557	531263.6372250268	528547.0010379923	265696.9884393829	753251.3849550646	222571.36624279976	538754.940227064	614056.3861611445	3302253.4069120563	3545232.1401138613
719390.7551757754	524852.0757429864	378125.9104041912	1186958.8083713532	359377.4030652427	164303.63503126384	296854.45483963646	502498.11563989567	1099205.5305462712	2300646.6198874083	3794587.566073274	3589194.182811208	696440.3217772177	3326945.015108346	1042487.2583686954	3944812.5067526363	1318758.5544457803	286914.30563655734	552598.3835405557	743212.4100687872	350181.65885777137	531263.6372250268	528547.0010379923	265696.9884393829	753251.3849550646	222571.36624279976	538754.940227064	614056.3861611445	3302253.4069120563	3545232.1401138613
693025.4484643446	506243.39482285647	378125.9104041912	1186958.8083713532	359377.4030652427	164303.63503126384	296854.45483963646	502498.11563989567	1028263.7349790643	2293724.18185005	3794587.566073274	3589194.182811208	696440.3217772177	3150122.4992309865	1042487.2583686954	3944812.5067526363	1318758.5544457803	286914.30563655734	552598.3835405557	736124.5350727622	343219.5434082205	531263.6372250268	528547.0010379923	265696.9884393829	753251.3849550646	222365.43082742224	470008.49383204896	614056.3861611445	3302253.4069120563	3507462.591496904
693025.4484643446	506147.5057479988	378125.9104041912	1159269.7319007867	359377.4030652427	164303.63503126384	296854.45483963646	502498.11563989567	1028263.7349790643	2273508.335245146	3794587.566073274	3589194.182811208	689006.3930106361	3149796.750120945	1042487.2583686954	3944812.5067526363	1318758.5544457803	286914.30563655734	552598.3835405557	736124.5350727622	343219.5434082205	531263.6372250268	528547.0010379923	265696.9884393829	753251.3849550646	217851.88803334933	470008.49383204896	614056.3861611445	3302253.4069120563	3496007.928825732
678824.9520255262	506147.5057479988	378125.9104041912	1159269.7319007867	359377.4030652427	164303.63503126384	291124.6699799657	485870.5184531089	1011164.5881143243	2154655.5631817863	3794587.566073274	3589194.182811208	689006.3930106361	2988109.076913852	1042487.2583686954	3944812.5067526363	1318758.5544457803	286914.30563655734	552598.3835405557	736124.5350727622	343219.5434082205	520152.1353943306	528547.0010379923	265696.9884393829	753251.3849550646	217851.88803334933	470008.49383204896	614056.3861611445	3302253.4069120563	3496007.928825732
673843.494304571	506147.5057479988	378125.9104041912	1159269.7319007867	359377.4030652427	164303.63503126384	291124.6699799657	485870.5184531089	1011164.5881143243	2154655.5631817863	3794587.566073274	3588656.473230908	678555.0299222774	2599890.3386503546	1042487.2583686954	3941990.153852458	1318758.5544457803	286914.30563655734	552598.3835405557	736124.5350727622	343219.5434082205	520152.1353943306	528547.0010379923	265696.9884393829	748939.6706405918	217851.88803334933	470008.49383204896	614056.3861611445	3302253.4069120563	3485882.3368098456
673843.494304571	506147.5057479988	378125.9104041912	1159269.7319007867	359377.4030652427	164303.63503126384	283605.41821778205	485870.5184531089	1011164.5881143243	2154655.5631817863	3794587.566073274	3588656.473230908	678555.0299222774	2446533.935152855	1042487.2583686954	3858236.0403166	1318758.5544457803	286914.30563655734	552598.3835405557	735683.8882309283	343219.5434082205	520152.1353943306	528547.0010379923	265696.9884393829	748939.6706405918	214835.18382673527	470008.49383204896	614056.3861611445	3123824.600028385	3485882.3368098456
673843.494304571	506147.5057479988	378125.9104041912	1159269.7319007867	359377.4030652427	164303.63503126384	277328.8899949982	485870.5184531089	982498.2868552863	2154655.5631817863	3794587.566073274	3588656.473230908	669318.9053758215	2446533.935152855	1042487.2583686954	3799586.91918799	1318758.5544457803	286914.30563655734	552598.3835405557	734495.5161538362	342966.46740449336	485103.5247415753	528547.0010379923	265696.9884393829	748939.6706405918	214835.18382673527	470008.49383204896	614056.3861611445	3123824.600028385	3467970.8518635267
673843.494304571	506147.5057479988	378125.9104041912	1159269.7319007867	359377.4030652427	164303.63503126384	277328.8899949982	485870.5184531089	982498.2868552863	2154655.5631817863	3794587.566073274	3588656.473230908	659119.7576943204	2388995.083752304	1042487.2583686954	3799586.91918799	1318758.5544457803	286914.30563655734	552332.8385951791	734495.5161538362	342966.46740449336	459724.49021686555	528547.0010379923	265696.9884393829	727697.3543901831	214835.18382673527	470008.49383204896	614056.3861611445	3123824.600028385	3461821.3588831527
673843.494304571	506147.5057479988	378125.9104041912	1159269.7319007867	359377.4030652427	164303.63503126384	277328.8899949982	485870.5184531089	982498.2868552863	1822331.8652800943	3788067.969599811	3537722.671642656	659119.7576943204	2373324.5787507575	1042487.2583686954	3494198.4911651122	1318758.5544457803	286914.30563655734	552332.8385951791	734495.5161538362	309982.7256659553	459724.49021686555	528547.0010379923	265696.9884393829	727697.3543901831	214835.18382673527	470008.49383204896	614056.3861611445	3084874.352069913	3421707.135325591
673843.494304571	506147.5057479988	378125.9104041912	1159269.7319007867	359377.4030652427	164303.63503126384	258742.7405461078	485870.5184531089	982498.2868552863	1775868.3488832144	3739879.585783308	3537722.671642656	659119.7576943204	2373324.5787507575	1042487.2583686954	3184144.1979942843	1318758.5544457803	286914.30563655734	552332.8385951791	734495.5161538362	309982.7256659553	459724.49021686555	520326.04614263604	254392.2782667719	727697.3543901831	214835.18382673527	470008.49383204896	614056.3861611445	3037844.8201445574	3421707.135325591
673843.494304571	506147.5057479988	378125.9104041912	1151297.4758619377	359377.4030652427	164303.63503126384	258742.7405461078	477616.1495033708	963501.1022371011	1590915.3608489835	3739879.585783308	3537722.671642656	659119.7576943204	2373324.5787507575	1042487.2583686954	3147670.1005233307	1318758.5544457803	286914.30563655734	552332.8385951791	716832.640228788	309982.7256659553	459724.49021686555	520326.04614263604	254392.2782667719	727697.3543901831	208849.06952587803	470008.49383204896	614056.3861611445	3037844.8201445574	3421707.135325591
673843.494304571	506147.5057479988	378125.9104041912	1151297.4758619377	359377.4030652427	164303.63503126384	258742.7405461078	477616.1495033708	959127.2524831268	1504510.6926857333	3717017.6466892054	3524813.310014692	659119.7576943204	2373324.5787507575	1042487.2583686954	3045228.2689894214	1287776.625432895	286914.30563655734	552332.8385951791	716832.640228788	309982.7256659553	459724.49021686555	520326.04614263604	254392.2782667719	727697.3543901831	188282.97316856383	470008.49383204896	614056.3861611445	3037844.8201445574	3410235.3217055155
673843.494304571	506147.5057479988	378125.9104041912	1151297.4758619377	359377.4030652427	164303.63503126384	258742.7405461078	477616.1495033708	959127.2524831268	1295289.7208727498	3684933.8073477284	3519039.5465911436	646418.439153231	2298596.2892350904	1042487.2583686954	3024457.062344357	1232948.9731141932	286914.30563655734	539424.0176459302	716832.640228788	309982.7256659553	459724.49021686555	520326.04614263604	240076.63241913528	727697.3543901831	188282.97316856383	470008.49383204896	614056.3861611445	3037844.8201445574	3410235.3217055155
673843.494304571	506147.5057479988	378125.9104041912	1151297.4758619377	359377.4030652427	164303.63503126384	242852.7626384966	458712.31424649846	959127.2524831268	1205800.5381610051	3684933.8073477284	3519039.5465911436	646418.439153231	2279550.9925015015	1042487.2583686954	3024457.062344357	1232948.9731141932	286914.30563655734	539424.0176459302	685322.363372426	309982.7256659553	459724.49021686555	510254.5596775447	240076.63241913528	699783.8756269561	188282.97316856383	470008.49383204896	614056.3861611445	3004869.1228888347	3410235.3217055155
673843.494304571	506147.5057479988	378125.9104041912	1151297.4758619377	359377.4030652427	164303.63503126384	242852.7626384966	444878.32132015313	959127.2524831268	1205800.5381610051	3684933.8073477284	3444501.773174236	646418.439153231	2019464.3940184189	1042487.2583686954	2994262.5624737362	1183158.006943754	286914.30563655734	539424.0176459302	670317.7693319627	309982.7256659553	459724.49021686555	510254.5596775447	240076.63241913528	699783.8756269561	188282.97316856383	470008.49383204896	614056.3861611445	3004869.1228888347	3410235.3217055155
673843.494304571	506147.5057479988	378125.9104041912	1151297.4758619377	359377.4030652427	164303.63503126384	242852.7626384966	444878.32132015313	959127.2524831268	1195137.5883000265	3684933.8073477284	3436166.7566438112	642611.5214989319	1993530.7147412451	1042487.2583686954	2994262.5624737362	1163358.8724790276	286914.30563655734	539424.0176459302	665510.527118266	309982.7256659553	459724.49021686555	492821.5149586588	240076.63241913528	699783.8756269561	188282.97316856383	470008.49383204896	614056.3861611445	2966980.699451969	3410235.3217055155
673843.494304571	505798.96344828315	378125.9104041912	1151297.4758619377	359377.4030652427	164303.63503126384	242852.7626384966	444878.32132015313	959127.2524831268	1195137.5883000265	3682962.6185504887	3436166.7566438112	642611.5214989319	1896040.6431521757	1042487.2583686954	2994262.5624737362	1125699.4770953131	281874.29846288153	539424.0176459302	665510.527118266	309982.7256659553	459724.49021686555	492821.5149586588	240076.63241913528	699783.8756269561	188282.97316856383	470008.49383204896	614056.3861611445	2856390.1226596185	3410235.3217055155
673843.494304571	505798.96344828315	378125.9104041912	1151297.4758619377	354481.13838592055	164303.63503126384	242852.7626384966	444878.32132015313	959127.2524831268	1189485.7710669006	3654432.7365069515	3436166.7566438112	642611.5214989319	1892968.6833457993	1042487.2583686954	2880346.684669413	1125699.4770953131	281874.29846288153	539424.0176459302	634960.6592748732	309982.7256659553	459724.49021686555	492821.5149586588	240076.63241913528	699783.8756269561	188282.97316856383	470008.49383204896	614056.3861611445	2856390.1226596185	3277351.0853148378
673843.494304571	505798.96344828315	378125.9104041912	1151297.4758619377	336970.1309062405	164303.63503126384	242852.7626384966	444878.32132015313	959127.2524831268	1151463.4313568333	3628138.441149733	3436166.7566438112	642611.5214989319	1892968.6833457993	1012579.6884479697	2753151.6918478017	1117538.010715986	281874.29846288153	539424.0176459302	634960.6592748732	309982.7256659553	459724.49021686555	492821.5149586588	235372.78293824467	699783.8756269561	188282.97316856383	470008.49383204896	614056.3861611445	2791439.3701478215	3248963.1798472223
673843.494304571	500862.4356746095	378125.9104041912	1151297.4758619377	325146.4359127554	164303.63503126384	242852.7626384966	444878.32132015313	959127.2524831268	1151463.4313568333	3628138.441149733	3436166.7566438112	642611.5214989319	1887122.8862712993	962427.3769342111	2738758.6045792424	989522.9929318802	277245.3458852934	539424.0176459302	634960.6592748732	309982.7256659553	459724.49021686555	492821.5149586588	235372.78293824467	699783.8756269561	188282.97316856383	470008.49383204896	614056.3861611445	2774968.703368759	3221764.7871704027
673843.494304571	500862.4356746095	378125.9104041912	1151297.4758619377	325146.4359127554	164303.63503126384	242852.7626384966	444878.32132015313	959127.2524831268	1143530.9537213151	3628138.441149733	3436166.7566438112	642611.5214989319	1887122.8862712993	957562.1595750289	2726347.4569879165	989522.9929318802	277245.3458852934	539424.0176459302	634960.6592748732	298989.05235968303	459724.49021686555	492821.5149586588	235372.78293824467	699783.8756269561	188282.97316856383	470008.49383204896	609397.9027350913	2733227.969170638	3206602.2195945457
658908.0456212991	500862.4356746095	378125.9104041912	1151297.4758619377	325146.4359127554	164303.63503126384	242852.7626384966	444878.32132015313	959127.2524831268	1143530.9537213151	3621753.531307908	3436166.7566438112	642611.5214989319	1842995.8691478427	908036.870620976	2591148.1887209974	988979.780434809	258863.33927728966	539424.0176459302	634960.6592748732	298989.05235968303	459724.49021686555	492821.5149586588	234120.52000893085	699783.8756269561	188282.97316856383	470008.49383204896	609397.9027350913	2724373.424346905	3163388.61662008
658908.0456212991	500862.4356746095	378125.9104041912	1151297.4758619377	319709.9084489206	164303.63503126384	242852.7626384966	444878.32132015313	959127.2524831268	1143530.9537213151	3585019.5599677754	3436166.7566438112	642611.5214989319	1842995.8691478427	906421.2404269507	2483192.1076713097	988979.780434809	258863.33927728966	539424.0176459302	634960.6592748732	298989.05235968303	459724.49021686555	492821.5149586588	234120.52000893085	699783.8756269561	188282.97316856383	470008.49383204896	609397.9027350913	2704770.687475542	3162024.1649584547
658908.0456212991	500862.4356746095	378125.9104041912	1151297.4758619377	319709.9084489206	164303.63503126384	242852.7626384966	428402.31686583086	959127.2524831268	1143530.9537213151	3575418.915181535	3436166.7566438112	642611.5214989319	1829204.8328539804	900413.6298757435	2431533.795684228	960786.0359878321	258863.33927728966	539424.0176459302	634960.6592748732	298989.05235968303	459724.49021686555	492300.4446452066	225275.28371605475	699783.8756269561	188282.97316856383	470008.49383204896	609397.9027350913	2683873.1408086177	3161423.6765076183
658908.0456212991	500862.4356746095	378125.9104041912	1151297.4758619377	319709.9084489206	164303.63503126384	242852.7626384966	424357.82133783767	959127.2524831268	1143530.9537213151	3560588.4461432933	3434184.5575919035	642611.5214989319	925781.8636362595	900413.6298757435	2368763.0941154943	945137.2339072623	258863.33927728966	539424.0176459302	634960.6592748732	298989.05235968303	459724.49021686555	476740.3930687996	225275.28371605475	699783.8756269561	188282.97316856383	470008.49383204896	609397.9027350913	2683873.1408086177	3155419.3139538597
658908.0456212991	500862.4356746095	378125.9104041912	1133353.0393835334	311474.6464135587	164303.63503126384	242852.7626384966	424357.82133783767	959127.2524831268	1143530.9537213151	3523216.771673773	3434184.5575919035	642611.5214989319	671730.363629045	900413.6298757435	2359309.933591656	930730.624708699	258863.33927728966	539424.0176459302	634960.6592748732	298989.05235968303	459724.49021686555	476740.3930687996	225275.28371605475	699783.8756269561	188282.97316856383	470008.49383204896	609397.9027350913	2683873.1408086177	3155419.3139538597
658908.0456212991	500862.4356746095	378125.9104041912	1133353.0393835334	307849.9418582541	164303.63503126384	242852.7626384966	421560.3967980012	959127.2524831268	1113994.9487799904	3522304.583776193	3403696.6714599985	642611.5214989319	511744.27907388355	900413.6298757435	2351594.6844649343	930730.624708699	258863.33927728966	538418.4274672641	634960.6592748732	298989.05235968303	459724.49021686555	469147.05900062225	225275.28371605475	699783.8756269561	188282.97316856383	470008.49383204896	609397.9027350913	2683873.1408086177	3129361.147304649
658908.0456212991	500862.4356746095	378125.9104041912	1052247.0348342764	307849.9418582541	164303.63503126384	242852.7626384966	421560.3967980012	959127.2524831268	1113994.9487799904	3522304.583776193	3403696.6714599985	642611.5214989319	463413.5904142584	900413.6298757435	2292861.765350259	930730.624708699	256744.3874299194	538418.4274672641	634960.6592748732	298989.05235968303	459724.49021686555	469147.05900062225	225275.28371605475	699783.8756269561	188282.97316856383	462362.72814077436	609397.9027350913	2683873.1408086177	3129361.147304649
658908.0456212991	496739.3645984968	378125.9104041912	1020973.7153685148	307849.9418582541	164303.63503126384	242852.7626384966	421560.3967980012	959127.2524831268	1113994.9487799904	3479882.411414749	3403696.6714599985	642611.5214989319	463178.70935111336	900413.6298757435	2072526.6523344924	930730.624708699	256744.3874299194	510998.0246929952	634960.6592748732	298989.05235968303	459724.49021686555	443977.79317573155	225275.28371605475	699783.8756269561	188282.97316856383	462362.72814077436	609397.9027350913	2682226.1504276656	3125825.3336673146
650076.6264278751	496739.3645984968	377820.2944046157	1005481.9615946754	307849.9418582541	164303.63503126384	242852.7626384966	421560.3967980012	959127.2524831268	1113994.9487799904	3479882.411414749	3371152.1703237887	638442.9687911909	463178.70935111336	900413.6298757435	2049157.107342478	884501.0024512281	235796.18215407437	510998.0246929952	634960.6592748732	298989.05235968303	459724.49021686555	443977.79317573155	225275.28371605475	699783.8756269561	188282.97316856383	462362.72814077436	609397.9027350913	2666203.880382631	3049371.477936343
627867.2402727911	473876.1603622276	377820.2944046157	796690.0543432669	307849.9418582541	160653.64512089142	242852.7626384966	421560.3967980012	959127.2524831268	1095558.2410933103	3374748.1612831377	3333208.5887971325	638442.9687911909	292522.4569795219	900413.6298757435	1954475.2581945688	884501.0024512281	235796.18215407437	510998.0246929952	634960.6592748732	298989.05235968303	459724.49021686555	441957.88856812194	190613.17326280035	699783.8756269561	188282.97316856383	462362.72814077436	609397.9027350913	2666203.880382631	3049371.477936343
614419.7801089043	473876.1603622276	377820.2944046157	764041.7493163374	307849.9418582541	160653.64512089142	242852.7626384966	421560.3967980012	950723.448543398	1095558.2410933103	3374748.1612831377	3327156.9622134073	638442.9687911909	292522.4569795219	900413.6298757435	1858728.9221524184	884501.0024512281	230257.18177429817	510998.0246929952	634960.6592748732	298989.05235968303	459724.49021686555	441957.88856812194	190613.17326280035	699783.8756269561	188282.97316856383	462362.72814077436	609397.9027350913	2666203.880382631	3049371.477936343
614419.7801089043	473876.1603622276	375066.621061585	758251.8255712364	307849.9418582541	160653.64512089142	240295.64114340994	417658.5427661788	950723.448543398	1037783.9815387353	3364259.7614196134	3109937.486322237	622066.171527448	292522.4569795219	900413.6298757435	1858728.9221524184	867157.9986607117	230257.18177429817	510998.0246929952	634960.6592748732	298989.05235968303	459724.49021686555	441957.88856812194	190613.17326280035	699783.8756269561	188282.97316856383	462362.72814077436	609397.9027350913	2666203.880382631	3037649.5388978925
614419.7801089043	473876.1603622276	375066.621061585	745456.5091463054	307849.9418582541	160653.64512089142	240295.64114340994	406481.1105066127	950723.448543398	1037783.9815387353	3364259.7614196134	3000975.161642537	622066.171527448	262662.53397688904	900413.6298757435	1858728.9221524184	867157.9986607117	230257.18177429817	510998.0246929952	634960.6592748732	298989.05235968303	459724.49021686555	441957.88856812194	190613.17326280035	699783.8756269561	188282.97316856383	462362.72814077436	609397.9027350913	2666203.880382631	2991201.3818344413
614419.7801089043	473876.1603622276	375066.621061585	696623.1339566596	307849.9418582541	160653.64512089142	240295.64114340994	396293.40404682	950723.448543398	1018265.2527262832	3359356.6389240907	3000975.161642537	622066.171527448	262662.53397688904	900413.6298757435	1837626.2926234677	861520.183077559	230257.18177429817	497666.2040504937	634960.6592748732	298989.05235968303	459724.49021686555	441663.3795609866	190613.17326280035	699783.8756269561	188282.97316856383	462362.72814077436	609397.9027350913	2656925.617381773	2964537.803675495
614419.7801089043	473876.1603622276	375066.621061585	672134.7114929988	302760.8433052834	160653.64512089142	236942.03619609764	396293.40404682	950723.448543398	989984.7324217445	3232625.79147183	2940002.6040177606	622066.171527448	262662.53397688904	900413.6298757435	1778092.1686950196	861520.183077559	230257.18177429817	485399.29683590983	634960.6592748732	298989.05235968303	459724.49021686555	422226.2798108267	190613.17326280035	698596.2819448796	188282.97316856383	462362.72814077436	609397.9027350913	2615483.7982846075	2964537.803675495
614419.7801089043	473876.1603622276	375066.621061585	672134.7114929988	300591.93043131754	160653.64512089142	236942.03619609764	383247.22150710865	950723.448543398	989984.7324217445	3215165.5665384834	2913952.1311523095	622066.171527448	262662.53397688904	900413.6298757435	1758419.2104977644	861520.183077559	230257.18177429817	485399.29683590983	634960.6592748732	298989.05235968303	459724.49021686555	414840.1521072224	190613.17326280035	682612.7984616586	188282.97316856383	462362.72814077436	609397.9027350913	2615483.7982846075	2946161.4885773696
579272.0533307117	473876.1603622276	375066.621061585	672134.7114929988	300591.93043131754	160653.64512089142	236942.03619609764	383247.22150710865	950723.448543398	989984.7324217445	3189240.9442241183	2913952.1311523095	614976.1965488987	262662.53397688904	900413.6298757435	1716184.2265518254	861520.183077559	230257.18177429817	485399.29683590983	634960.6592748732	298989.05235968303	459724.49021686555	413929.931196754	190613.17326280035	677792.3033860016	188282.97316856383	462362.72814077436	609397.9027350913	2597255.0862629856	2946161.4885773696
579272.0533307117	468195.38731922297	375066.621061585	672134.7114929988	300591.93043131754	160653.64512089142	236942.03619609764	383247.22150710865	950723.448543398	968533.5543263961	3166047.405069013	2884722.046324992	614976.1965488987	262662.53397688904	900413.6298757435	1716184.2265518254	861520.183077559	230257.18177429817	485399.29683590983	634960.6592748732	298989.05235968303	451458.83978132595	407104.93674450484	190613.17326280035	669998.9939182164	188282.97316856383	462362.72814077436	609397.9027350913	2586979.8123903777	2946161.4885773696
579272.0533307117	468195.38731922297	375066.621061585	624626.7264685653	300591.93043131754	160653.64512089142	235545.37238059012	383247.22150710865	950723.448543398	940624.7546190512	3111100.6189389755	2829047.6723519242	596603.6077497463	262662.53397688904	879221.4241561624	1675660.3498088077	844720.454861081	230257.18177429817	485399.29683590983	634960.6592748732	298989.05235968303	451458.83978132595	400183.49365935154	190613.17326280035	669998.9939182164	188282.97316856383	462362.72814077436	609397.9027350913	2562997.027870844	2946161.4885773696
579272.0533307117	468195.38731922297	375066.621061585	624626.7264685653	300591.93043131754	160653.64512089142	235545.37238059012	383247.22150710865	950723.448543398	928621.102799998	3109201.082490243	2802700.5332214097	596603.6077497463	262662.53397688904	879221.4241561624	1675660.3498088077	841324.2006117727	230257.18177429817	462265.86854332493	634960.6592748732	298989.05235968303	451458.83978132595	387363.31456819153	190613.17326280035	669998.9939182164	188239.10306006088	462362.72814077436	609397.9027350913	2553872.4372012843	2946161.4885773696
566268.0997051168	468195.38731922297	375066.621061585	607198.3577643879	300591.93043131754	160653.64512089142	222332.43180177966	383247.22150710865	932028.7255237487	897849.2830988081	3008971.9269584874	2773254.035428173	596603.6077497463	262662.53397688904	879221.4241561624	1675660.3498088077	841324.2006117727	230257.18177429817	462265.86854332493	634960.6592748732	298666.67138006963	449747.11478150013	387363.31456819153	190613.17326280035	660824.0312878456	188239.10306006088	431598.353532108	605815.4760121739	2553872.4372012843	2946161.4885773696
566268.0997051168	468195.38731922297	375066.621061585	607198.3577643879	300591.93043131754	160653.64512089142	222332.43180177966	381655.3651778423	932028.7255237487	897849.2830988081	3008971.9269584874	2773254.035428173	596603.6077497463	262662.53397688904	879221.4241561624	1666080.4215998764	841324.2006117727	230257.18177429817	462265.86854332493	634960.6592748732	298666.67138006963	449747.11478150013	387363.31456819153	190613.17326280035	649010.5730699413	188239.10306006088	431598.353532108	586979.118838038	2553872.4372012843	2946161.4885773696
566268.0997051168	463961.01381172525	375066.621061585	594759.6514094507	294129.77282262524	160653.64512089142	222332.43180177966	373106.0637929161	932028.7255237487	883559.3235548078	3008971.9269584874	2773254.035428173	596603.6077497463	262662.53397688904	870535.5599856671	1651609.463257518	841324.2006117727	230257.18177429817	459595.4295679541	634960.6592748732	298666.67138006963	449747.11478150013	387363.31456819153	190613.17326280035	648212.605084813	188239.10306006088	431598.353532108	586979.118838038	2553872.4372012843	2946161.4885773696
566268.0997051168	463961.01381172525	375066.621061585	594759.6514094507	294129.77282262524	160653.64512089142	214209.85823683147	373106.0637929161	932028.7255237487	883559.3235548078	2866350.361956431	2773254.035428173	596603.6077497463	262662.53397688904	870535.5599856671	1651609.463257518	841324.2006117727	230257.18177429817	459595.4295679541	634960.6592748732	298666.67138006963	449747.11478150013	387363.31456819153	190613.17326280035	639561.9630722322	173872.5620521256	431598.353532108	574118.2679220777	2553872.4372012843	2921682.1261772015
566268.0997051168	463961.01381172525	375066.621061585	594759.6514094507	294129.77282262524	160653.64512089142	214209.85823683147	373106.0637929161	932028.7255237487	883559.3235548078	2791612.738948781	2762692.9103243263	596603.6077497463	228329.6385224193	870535.5599856671	1640408.5288256935	808101.8242511771	230257.18177429817	459595.4295679541	634960.6592748732	298666.67138006963	449747.11478150013	387363.31456819153	190613.17326280035	639561.9630722322	173872.5620521256	431598.353532108	574118.2679220777	2553872.4372012843	2904559.32573448
566268.0997051168	463961.01381172525	375066.621061585	594759.6514094507	294129.77282262524	160653.64512089142	214209.85823683147	373106.0637929161	932028.7255237487	883559.3235548078	2769377.3415606236	2762692.9103243263	596603.6077497463	228329.6385224193	863507.3443187115	1603807.4070180843	808101.8242511771	230257.18177429817	459595.4295679541	634960.6592748732	298666.67138006963	449747.11478150013	387363.31456819153	190613.17326280035	639561.9630722322	173872.5620521256	430128.0354166824	574118.2679220777	2385957.2881312575	2882189.9345684885
566268.0997051168	463961.01381172525	375066.621061585	594759.6514094507	291670.4844972598	160653.64512089142	214209.85823683147	373106.0637929161	932028.7255237487	883559.3235548078	2695389.3162534405	2762692.9103243263	596603.6077497463	224215.34521545007	863507.3443187115	1586106.0568749644	808101.8242511771	230257.18177429817	459595.4295679541	634960.6592748732	298666.67138006963	437440.8616166712	387363.31456819153	190613.17326280035	639561.9630722322	173872.5620521256	430128.0354166824	574118.2679220777	2342901.5153344707	2875032.827324951
566268.0997051168	463961.01381172525	375066.621061585	594759.6514094507	291670.4844972598	160653.64512089142	214209.85823683147	373106.0637929161	932028.7255237487	883559.3235548078	2686793.357667828	2762692.9103243263	585606.9031908037	224215.34521545007	854325.9863208306	1560022.1979656944	796393.1276563673	230257.18177429817	459595.4295679541	612555.5295135285	298666.67138006963	428185.04123599053	387363.31456819153	190613.17326280035	639561.9630722322	173872.5620521256	430128.0354166824	574118.2679220777	2318358.4137155847	2875032.827324951
566268.0997051168	463961.01381172525	374599.8055367197	594759.6514094507	291670.4844972598	160653.64512089142	214209.85823683147	373106.0637929161	932028.7255237487	883559.3235548078	2686793.357667828	2762692.9103243263	583122.4154458708	224215.34521545007	854325.9863208306	1560022.1979656944	796393.1276563673	230257.18177429817	459595.4295679541	612555.5295135285	298666.67138006963	428185.04123599053	387363.31456819153	190613.17326280035	639561.9630722322	173872.5620521256	430128.0354166824	564075.2075718145	2293818.0256900447	2875032.827324951
566268.0997051168	463961.01381172525	374599.8055367197	594759.6514094507	291670.4844972598	160653.64512089142	214209.85823683147	373106.0637929161	932028.7255237487	883559.3235548078	2669272.5258860826	2758729.1592838555	583122.4154458708	223632.83212221478	854325.9863208306	1560022.1979656944	786935.0089447265	230257.18177429817	459595.4295679541	612555.5295135285	298666.67138006963	428185.04123599053	387363.31456819153	190613.17326280035	639561.9630722322	173872.5620521256	430128.0354166824	552647.4089722711	1904384.6875310645	2857927.3935134807
566268.0997051168	463961.01381172525	374599.8055367197	594018.0845225588	291670.4844972598	160653.64512089142	214209.85823683147	373106.0637929161	932028.7255237487	864412.2547261891	2669272.5258860826	2747715.0362030156	583122.4154458708	223548.24617463187	854325.9863208306	1541571.2767279136	786935.0089447265	224662.04508499693	459595.4295679541	612555.5295135285	285078.9822517914	428185.04123599053	381690.6986698561	190613.17326280035	617584.1546084991	173872.5620521256	430128.0354166824	552647.4089722711	1724745.4385931212	2857927.3935134807
566268.0997051168	463961.01381172525	374599.8055367197	594018.0845225588	291670.4844972598	160653.64512089142	214209.85823683147	373106.0637929161	932028.7255237487	864412.2547261891	2661075.1116874972	2747715.0362030156	583122.4154458708	223548.24617463187	854325.9863208306	1532484.569654644	786935.0089447265	224662.04508499693	459595.4295679541	612555.5295135285	285078.9822517914	428185.04123599053	381690.6986698561	190613.17326280035	617026.8579011224	173872.5620521256	430128.0354166824	552647.4089722711	1669508.796128619	2857927.3935134807
563096.6719967386	463961.01381172525	374599.8055367197	566474.8797967817	291670.4844972598	160653.64512089142	214209.85823683147	373106.0637929161	932028.7255237487	864412.2547261891	2661075.1116874972	2714263.082943387	575811.5952535413	223548.24617463187	854325.9863208306	1527623.9438609362	784936.1467300483	224662.04508499693	451958.77613201784	612555.5295135285	285078.9822517914	428185.04123599053	381690.6986698561	190613.17326280035	617026.8579011224	173872.5620521256	430128.0354166824	552647.4089722711	1655236.2928377246	2857927.3935134807
563096.6719967386	463961.01381172525	374599.8055367197	566474.8797967817	291670.4844972598	160653.64512089142	214209.85823683147	373106.0637929161	932028.7255237487	864412.2547261891	2661075.1116874972	2710106.547681863	575811.5952535413	223548.24617463187	854325.9863208306	1499952.6215751043	784936.1467300483	224662.04508499693	451958.77613201784	608226.9776948922	280189.17465341964	425292.5746904255	381690.6986698561	190613.17326280035	600038.6118620249	173872.5620521256	430128.0354166824	552647.4089722711	1627267.5955594564	2857927.3935134807
556800.0425463076	442838.21048162674	374599.8055367197	566474.8797967817	291670.4844972598	160653.64512089142	214209.85823683147	367150.5484069018	932028.7255237487	854733.6629664266	2657140.7070576833	2701156.466634641	575811.5952535413	223548.24617463187	846869.293215909	1499952.6215751043	784936.1467300483	224662.04508499693	451958.77613201784	604515.9254285316	280189.17465341964	425292.5746904255	381690.6986698561	190613.17326280035	600038.6118620249	173872.5620521256	430128.0354166824	552647.4089722711	1615671.0578118316	2856869.216925445
546462.5499540054	442838.21048162674	374599.8055367197	566474.8797967817	291670.4844972598	160653.64512089142	214209.85823683147	367150.5484069018	905055.845266185	854733.6629664266	2608326.4310217076	2681054.296322175	575811.5952535413	223548.24617463187	846869.293215909	1471890.9586287641	784936.1467300483	224662.04508499693	451958.77613201784	595900.5251957309	280189.17465341964	425292.5746904255	381690.6986698561	190613.17326280035	594240.5202836551	173872.5620521256	430128.0354166824	552647.4089722711	1608749.9178984754	2856869.216925445
531702.1025619972	442838.21048162674	374599.8055367197	555346.364786499	291670.4844972598	151309.59671707053	214209.85823683147	367150.5484069018	905055.845266185	854733.6629664266	2608326.4310217076	2681054.296322175	575811.5952535413	223548.24617463187	846869.293215909	1471890.9586287641	737164.5732635532	224662.04508499693	451028.50132885063	577135.4031546278	280189.17465341964	425292.5746904255	381690.6986698561	190613.17326280035	589235.6488385783	173872.5620521256	430128.0354166824	552647.4089722711	1564210.3767080228	2856869.216925445
531702.1025619972	442838.21048162674	374599.8055367197	555346.364786499	291670.4844972598	151309.59671707053	214209.85823683147	367150.5484069018	905055.845266185	853612.0161774388	2588186.4188613445	2681054.296322175	575811.5952535413	223548.24617463187	844679.9733728284	1467275.17850017	737164.5732635532	224662.04508499693	451028.50132885063	534259.138283474	280189.17465341964	423888.8593556608	381690.6986698561	190168.74272677163	567825.5110068463	173872.5620521256	430128.0354166824	552647.4089722711	1564210.3767080228	2856869.216925445
531702.1025619972	442838.21048162674	374599.8055367197	555346.364786499	291670.4844972598	151309.59671707053	214209.85823683147	367150.5484069018	905055.845266185	853612.0161774388	2545223.8346657753	2681054.296322175	575811.5952535413	223548.24617463187	844679.9733728284	1452858.1366866145	701333.8508447285	224662.04508499693	451028.50132885063	513414.1177694099	279597.4313718302	423888.8593556608	381690.6986698561	190168.74272677163	567825.5110068463	173872.5620521256	430128.0354166824	552647.4089722711	1564210.3767080228	2835650.321927756
515014.0842012184	442838.21048162674	374599.8055367197	551513.312796018	291670.4844972598	151309.59671707053	214209.85823683147	365754.5968464968	904550.5788442246	853612.0161774388	2545223.8346657753	2681054.296322175	573177.8549105857	223548.24617463187	844679.9733728284	1379470.2507333783	701333.8508447285	224662.04508499693	451028.50132885063	499839.86091749487	278734.5105055245	423888.8593556608	381690.6986698561	190168.74272677163	567825.5110068463	173872.5620521256	430128.0354166824	551989.7497403799	1559945.14554806	2817787.933657925
503626.733995637	442838.21048162674	374599.8055367197	542231.9443430811	291670.4844972598	151309.59671707053	214209.85823683147	365754.5968464968	904550.5788442246	853612.0161774388	2545223.8346657753	2681054.296322175	573177.8549105857	223548.24617463187	843303.7169633068	1150048.136326464	691018.7723051895	224662.04508499693	451028.50132885063	499839.86091749487	271843.2433353162	423888.8593556608	381690.6986698561	190168.74272677163	567825.5110068463	173872.5620521256	430128.0354166824	538548.002078471	1559945.14554806	2817787.933657925
503626.733995637	442838.21048162674	366385.65416158794	542231.9443430811	291670.4844972598	151309.59671707053	214209.85823683147	361337.19722514757	904550.5788442246	847950.9854697277	2545223.8346657753	2681054.296322175	573177.8549105857	223548.24617463187	833239.0080668258	1134526.7614741866	691018.7723051895	224662.04508499693	451028.50132885063	494833.5984793751	271843.2433353162	423888.8593556608	381690.6986698561	190168.74272677163	567825.5110068463	173872.5620521256	430128.0354166824	538548.002078471	1559945.14554806	2768268.415918452
503626.733995637	442838.21048162674	366385.65416158794	542231.9443430811	284788.4505496785	151309.59671707053	214209.85823683147	355747.6101063677	904550.5788442246	829032.9155707953	2545223.8346657753	2670798.2902363758	573177.8549105857	223548.24617463187	833239.0080668258	1115324.095001143	685908.4651210512	224662.04508499693	451028.50132885063	494833.5984793751	247244.2694043452	419635.6453703523	381690.6986698561	190168.74272677163	567825.5110068463	173872.5620521256	430128.0354166824	538548.002078471	1536445.543204755	2768268.415918452
503626.733995637	442838.21048162674	366385.65416158794	542231.9443430811	284788.4505496785	151309.59671707053	214209.85823683147	355747.6101063677	904550.5788442246	802782.2662802639	2535343.5427824026	2669266.019731976	565865.5074864861	223548.24617463187	833239.0080668258	1065024.2198309745	678525.7689232457	224662.04508499693	451028.50132885063	494833.5984793751	247244.2694043452	411456.4553197267	380680.0792732727	190168.74272677163	567825.5110068463	173872.5620521256	430128.0354166824	529763.9723450834	1536445.543204755	2747147.8390721506
503626.733995637	442838.21048162674	366385.65416158794	542231.9443430811	284788.4505496785	151309.59671707053	214209.85823683147	355747.6101063677	904550.5788442246	802782.2662802639	2533353.016289646	2653989.0800439618	565865.5074864861	223548.24617463187	833239.0080668258	1065024.2198309745	678525.7689232457	219862.58661428108	451028.50132885063	494540.5421660239	247244.2694043452	411456.4553197267	377969.8347299068	185006.43859623303	567825.5110068463	173872.5620521256	430128.0354166824	529763.9723450834	1536445.543204755	2730795.2374283755
503626.733995637	442838.21048162674	366385.65416158794	542231.9443430811	284788.4505496785	151309.59671707053	214209.85823683147	355747.6101063677	904550.5788442246	802782.2662802639	2531687.3268930204	2653989.0800439618	565865.5074864861	223548.24617463187	820549.0651049549	1065024.2198309745	678006.9583025532	219862.58661428108	451028.50132885063	492913.74198096467	247244.2694043452	411456.4553197267	371968.0456459653	185006.43859623303	567825.5110068463	173872.5620521256	430128.0354166824	529336.2555543487	1501374.687150842	2705384.7983366717
490523.58646269824	442838.21048162674	366385.65416158794	542231.9443430811	284788.4505496785	151309.59671707053	214209.85823683147	347168.3279634518	904550.5788442246	802782.2662802639	2460499.152169745	2642755.5250397115	565865.5074864861	223548.24617463187	819156.9690968364	1065024.2198309745	678006.9583025532	216539.299080732	451028.50132885063	492913.74198096467	247244.2694043452	411456.4553197267	371354.60413709225	185006.43859623303	567825.5110068463	168602.63341064352	430128.0354166824	529336.2555543487	1498462.380216885	2682909.0656240187
490523.58646269824	441479.795350561	366385.65416158794	542231.9443430811	284788.4505496785	151309.59671707053	214209.85823683147	347168.3279634518	901536.4097843097	799473.1351550153	2460499.152169745	2642755.5250397115	562226.0626306945	223352.29988603538	819156.9690968364	1065024.2198309745	673478.0563853398	216539.299080732	451028.50132885063	492913.74198096467	244870.03193836732	411456.4553197267	362879.6264312149	184942.97316735506	567825.5110068463	168602.63341064352	430128.0354166824	529336.2555543487	1490479.3349933808	2682909.0656240187
490523.58646269824	441479.795350561	366385.65416158794	542231.9443430811	284788.4505496785	151309.59671707053	214209.85823683147	347168.3279634518	901536.4097843097	797239.3750502247	2450013.3993852455	2614540.604936385	562226.0626306945	223352.29988603538	819156.9690968364	1065024.2198309745	668323.399897484	216539.299080732	451028.50132885063	490042.1294026841	244870.03193836732	411456.4553197267	362879.6264312149	184942.97316735506	547016.7555754667	168602.63341064352	430128.0354166824	524505.91089347	1489348.400915786	2682315.792181906
490523.58646269824	441479.795350561	366385.65416158794	542231.9443430811	284788.4505496785	151309.59671707053	214209.85823683147	347168.3279634518	901536.4097843097	797239.3750502247	2436242.6992637087	2605384.9226591107	562226.0626306945	223352.29988603538	819156.9690968364	1065024.2198309745	661417.8358532513	216539.299080732	451028.50132885063	475117.24190827674	244870.03193836732	411456.4553197267	362879.6264312149	184942.97316735506	544074.6533998726	168602.63341064352	430128.0354166824	524505.91089347	1460097.4450617547	2675016.2151849135
449950.36328760395	441479.795350561	366385.65416158794	542231.9443430811	284788.4505496785	151309.59671707053	214209.85823683147	347168.3279634518	901536.4097843097	797239.3750502247	2436242.6992637087	2585956.815474888	562226.0626306945	223352.29988603538	818852.4559805001	1057719.4223791468	661417.8358532513	213354.69299828197	451028.50132885063	475117.24190827674	244870.03193836732	411456.4553197267	362879.6264312149	184942.97316735506	529425.174301803	168602.63341064352	430128.0354166824	524505.91089347	1382299.6533432573	2653011.3126553474
429094.32659771235	441479.795350561	366385.65416158794	540711.6737051258	284788.4505496785	151309.59671707053	214209.85823683147	347168.3279634518	901536.4097843097	781265.7453518627	2436242.6992637087	2572008.411473842	562226.0626306945	223352.29988603538	811921.7503051173	1041778.7819774975	661417.8358532513	213354.69299828197	451028.50132885063	475117.24190827674	244870.03193836732	398129.076127256	362879.6264312149	184942.97316735506	524636.6165725879	168602.63341064352	430128.0354166824	522335.25481233746	1349672.6107346015	2628729.601022183
396476.19640069746	441479.795350561	366385.65416158794	540711.6737051258	284788.4505496785	151309.59671707053	214209.85823683147	347168.3279634518	901536.4097843097	779786.8780761445	2436242.6992637087	2561452.916412545	562226.0626306945	223352.29988603538	811921.7503051173	1026163.636338604	661417.8358532513	213354.69299828197	451028.50132885063	475117.24190827674	244870.03193836732	398129.076127256	362879.6264312149	184942.97316735506	512663.51931471564	168602.63341064352	430128.0354166824	522335.25481233746	1335627.8472814623	2624942.471690543
373412.51576297777	441479.795350561	364127.8823184544	540711.6737051258	284788.4505496785	151309.59671707053	214209.85823683147	347168.3279634518	901536.4097843097	764593.8718217673	2435747.8960281634	2561452.916412545	562226.0626306945	223352.29988603538	773684.0111275251	1017771.3953478212	660958.2912478294	213354.69299828197	451028.50132885063	475117.24190827674	244870.03193836732	398129.076127256	362879.6264312149	184942.97316735506	512663.51931471564	168602.63341064352	430128.0354166824	522335.25481233746	1319518.0840320126	2624942.471690543
370338.9535745225	441479.795350561	364127.8823184544	536376.4716481271	284788.4505496785	151309.59671707053	214209.85823683147	347168.3279634518	901490.7736201932	764593.8718217673	2428928.113167128	2561452.916412545	558477.8787038486	223352.29988603538	764567.0321020675	1012119.8341218032	660958.2912478294	213354.69299828197	451028.50132885063	475117.24190827674	237238.213173649	398129.076127256	362879.6264312149	181749.52695670753	496667.9938413814	168602.63341064352	430128.0354166824	522335.25481233746	1319518.0840320126	2622752.774204444
370338.9535745225	437788.21174815873	364127.8823184544	536376.4716481271	284788.4505496785	151309.59671707053	214209.85823683147	347168.3279634518	901490.7736201932	764057.4047875095	2404510.9798422083	2561452.916412545	558477.8787038486	223352.29988603538	764567.0321020675	1006701.3850241407	660958.2912478294	213354.69299828197	451028.50132885063	475117.24190827674	233795.21939438334	398129.076127256	353853.25443933863	181749.52695670753	496667.9938413814	168602.63341064352	430128.0354166824	516064.44654477504	1315345.0574234703	2614013.7610024493
370338.9535745225	435591.1665196318	364127.8823184544	534777.8517196852	284788.4505496785	151309.59671707053	214209.85823683147	347168.3279634518	893201.8688124184	746064.9483801527	2404510.9798422083	2552391.4557757387	558477.8787038486	223352.29988603538	764567.0321020675	1004311.7685227474	659068.2053093349	213354.69299828197	451028.50132885063	475117.24190827674	233795.21939438334	398129.076127256	353853.25443933863	181749.52695670753	493980.55353046063	168602.63341064352	430128.0354166824	516064.44654477504	1314856.3145493877	2592822.485274426
370338.9535745225	425747.81589501875	364127.8823184544	524340.3446577538	284788.4505496785	151309.59671707053	214209.85823683147	345662.53006094065	893201.8688124184	746064.9483801527	2404510.9798422083	2552391.4557757387	558477.8787038486	223352.29988603538	764567.0321020675	992994.7745793008	659068.2053093349	213354.69299828197	451028.50132885063	475117.24190827674	233795.21939438334	398129.076127256	346547.4352154968	181749.52695670753	493980.55353046063	168602.63341064352	430128.0354166824	516064.44654477504	1289764.2959411913	2579214.0264089345
359687.8277733481	425747.81589501875	364127.8823184544	524340.3446577538	284788.4505496785	151309.59671707053	214209.85823683147	345662.53006094065	893201.8688124184	746064.9483801527	2388436.7428718773	2531421.0214406555	558477.8787038486	220182.43352647912	764567.0321020675	976287.4795682789	658308.3823364016	213354.69299828197	451028.50132885063	475117.24190827674	233795.21939438334	398129.076127256	346547.4352154968	181749.52695670753	493980.55353046063	168602.63341064352	430128.0354166824	516064.44654477504	1283948.081206292	2570462.405845825
359193.9053230089	425747.81589501875	364127.8823184544	524340.3446577538	284788.4505496785	151309.59671707053	214209.85823683147	345662.53006094065	893201.8688124184	744933.6638632534	2388436.7428718773	2531421.0214406555	558477.8787038486	220182.43352647912	764567.0321020675	954846.5047304892	658308.3823364016	213354.69299828197	451028.50132885063	475117.24190827674	233795.21939438334	398129.076127256	346547.4352154968	180593.86372503414	493980.55353046063	168602.63341064352	430128.0354166824	516064.44654477504	1283948.081206292	2548084.3968984406
357936.62306212407	425747.81589501875	364127.8823184544	524340.3446577538	284788.4505496785	151144.2728852917	214209.85823683147	345662.53006094065	879600.968126641	700224.4408821462	2368429.2293265774	2531421.0214406555	558477.8787038486	220182.43352647912	764567.0321020675	954846.5047304892	658308.3823364016	213354.69299828197	451028.50132885063	475117.24190827674	233795.21939438334	398129.076127256	346547.4352154968	179343.96129950375	493980.55353046063	168602.63341064352	430128.0354166824	516064.44654477504	1275914.4505415065	2548084.3968984406
357936.62306212407	425747.81589501875	364127.8823184544	524340.3446577538	284788.4505496785	151144.2728852917	212950.32140059394	345662.53006094065	852875.2997191132	700224.4408821462	2368429.2293265774	2531421.0214406555	558477.8787038486	220182.43352647912	755279.1409974905	933790.0426607172	656947.3245733578	213354.69299828197	448577.5920968096	475117.24190827674	227839.555421244	395817.7755069602	346547.4352154968	179343.96129950375	493980.55353046063	164883.5751439579	430128.0354166824	516064.44654477504	1257717.4459508825	2548084.3968984406
357936.62306212407	425747.81589501875	364127.8823184544	524340.3446577538	284788.4505496785	151144.2728852917	212950.32140059394	345662.53006094065	841226.619369666	697165.519943547	2368429.2293265774	2519222.248438269	558477.8787038486	208255.2795297437	755279.1409974905	927958.1186895635	653583.7296083685	213354.69299828197	448069.9204368259	475117.24190827674	224292.59072750516	378536.21960173734	346547.4352154968	179343.96129950375	493980.55353046063	164883.5751439579	430128.0354166824	516064.44654477504	1255171.4608690988	2540341.896513328
357936.62306212407	420014.50371391216	364127.8823184544	524340.3446577538	281357.28031703236	151144.2728852917	212950.32140059394	345662.53006094065	841226.619369666	697165.519943547	2368429.2293265774	2519222.248438269	558477.8787038486	208255.2795297437	755279.1409974905	927958.1186895635	546818.4804720634	213354.69299828197	446513.9590788385	469295.7973802131	224292.59072750516	366798.14564815414	346547.4352154968	179343.96129950375	493980.55353046063	164883.5751439579	430128.0354166824	516064.44654477504	1250879.026745701	2523346.544031183
357936.62306212407	418228.31407899683	364127.8823184544	517453.48003315955	281357.28031703236	151144.2728852917	212950.32140059394	345662.53006094065	841226.619369666	689903.9828565775	2343473.067077743	2509881.9294499923	558477.8787038486	208255.2795297437	755279.1409974905	927958.1186895635	525625.2585580427	213354.69299828197	438732.96340001683	469295.7973802131	213665.46958908887	366798.14564815414	346547.4352154968	179343.96129950375	493980.55353046063	164883.5751439579	430128.0354166824	516064.44654477504	1240609.2782437145	2518019.250066606
357936.62306212407	418228.31407899683	364127.8823184544	517453.48003315955	281357.28031703236	144609.14296111357	212950.32140059394	340515.1766958433	841226.619369666	678485.9025515311	2327523.1562360995	2509839.244353124	558477.8787038486	208255.2795297437	755279.1409974905	927404.5571915382	517457.6154705565	213354.69299828197	438732.96340001683	469295.7973802131	213665.46958908887	366798.14564815414	346547.4352154968	173261.6737386953	493980.55353046063	164883.5751439579	430128.0354166824	516064.44654477504	937106.6716641773	2499601.6932463567
357936.62306212407	413417.73507408384	364127.8823184544	512165.6627089345	280379.92257273634	144609.14296111357	212950.32140059394	340515.1766958433	841226.619369666	675526.8457722455	2321359.6778001585	2502047.6272468735	547877.9469996205	208255.2795297437	755279.1409974905	927404.5571915382	507406.35123512807	213354.69299828197	433339.551766891	469295.7973802131	213665.46958908887	366798.14564815414	346547.4352154968	173261.6737386953	493980.55353046063	156667.49318201793	430128.0354166824	516064.44654477504	900755.5943739469	2485648.7628295124
349131.7170504671	413417.73507408384	364127.8823184544	512165.6627089345	280379.92257273634	144609.14296111357	212950.32140059394	340515.1766958433	841226.619369666	675526.8457722455	2313069.0286258487	2481146.947022152	547877.9469996205	208255.2795297437	755279.1409974905	911938.501160902	507406.35123512807	205817.57124401833	433339.551766891	469295.7973802131	213665.46958908887	366798.14564815414	346547.4352154968	172274.56373541834	493980.55353046063	156667.49318201793	430128.0354166824	513926.19734172605	892764.8790504888	2471456.958642359
349131.7170504671	409466.22610949626	364127.8823184544	512165.6627089345	280379.92257273634	144609.14296111357	212950.32140059394	340515.1766958433	841226.619369666	675152.6123077444	2280178.9506721753	2474347.1674900246	544795.9554074879	208255.2795297437	755279.1409974905	911938.501160902	507406.35123512807	204573.66714672666	433339.551766891	469295.7973802131	212607.93176653556	366798.14564815414	346547.4352154968	169306.1219472978	493980.55353046063	156667.49318201793	430128.0354166824	513926.19734172605	892764.8790504888	2436931.4448507493
349131.7170504671	407592.7946150232	364127.8823184544	509838.43065762916	280379.92257273634	144609.14296111357	212950.32140059394	340515.1766958433	832779.7571671768	675152.6123077444	2261713.477971611	2474347.1674900246	544795.9554074879	208255.2795297437	755279.1409974905	911938.501160902	507406.35123512807	204100.33251662683	433339.551766891	469295.7973802131	212607.93176653556	366798.14564815414	346547.4352154968	169306.1219472978	493980.55353046063	156667.49318201793	430128.0354166824	513926.19734172605	892764.8790504888	2381867.77723055
348525.84025454393	405824.29471926705	364127.8823184544	508448.79129341105	280379.92257273634	144609.14296111357	209910.73038903167	340515.1766958433	815466.8551921373	675152.6123077444	2261713.477971611	2472619.4690292706	541560.3942712778	208255.2795297437	755279.1409974905	911938.501160902	507406.35123512807	199789.46781332153	433339.551766891	469295.7973802131	212607.93176653556	360526.2061238753	346547.4352154968	169306.1219472978	493980.55353046063	156667.49318201793	425950.05699594883	513926.19734172605	892764.8790504888	2376394.4201391735
348525.84025454393	402346.15967253933	364127.8823184544	507343.4752011504	276861.75642734935	144609.14296111357	209910.73038903167	340515.1766958433	803972.3245768693	675152.6123077444	2084383.1643239553	2419468.0742670805	527942.1303523558	208255.2795297437	755279.1409974905	910913.1646295943	507406.35123512807	199789.46781332153	433339.551766891	469295.7973802131	212607.93176653556	360526.2061238753	346547.4352154968	168030.9082095944	493980.55353046063	156667.49318201793	419766.73982800706	513926.19734172605	888834.9881847769	2357557.175284564
348525.84025454393	395164.2451904582	364127.8823184544	507343.4752011504	276861.75642734935	144609.14296111357	209910.73038903167	340515.1766958433	795346.2511441124	670498.2340744446	2064592.9832652346	2387898.029428902	527220.9782405396	204864.99544786452	755279.1409974905	909176.8128209147	507406.35123512807	199789.46781332153	433339.551766891	469295.7973802131	212607.93176653556	360526.2061238753	346547.4352154968	168030.9082095944	493980.55353046063	156667.49318201793	416925.0518343516	510680.6769423844	882872.2860420265	2334937.1413441016
348525.84025454393	377874.02253557096	364127.8823184544	507343.4752011504	276861.75642734935	144609.14296111357	209910.73038903167	340515.1766958433	792266.8534516325	670498.2340744446	2018428.5728211473	2354883.6725455206	524946.8397508567	199654.8648373274	755279.1409974905	895797.6390727987	507406.35123512807	199789.46781332153	433339.551766891	469295.7973802131	212607.93176653556	360526.2061238753	346547.4352154968	168030.9082095944	491364.29558766214	156667.49318201793	416925.0518343516	510680.6769423844	882872.2860420265	2334937.1413441016
348525.84025454393	377874.02253557096	364127.8823184544	495318.3529650076	276861.75642734935	144609.14296111357	209910.73038903167	338187.60845539527	771412.6578216361	669124.5694022788	1976858.368449488	2354883.6725455206	524946.8397508567	199654.8648373274	749469.2205316141	825186.2251833931	507406.35123512807	199789.46781332153	433339.551766891	469295.7973802131	212607.93176653556	360526.2061238753	344404.4836371402	165511.19194339233	489082.2276409574	156667.49318201793	416925.0518343516	510680.6769423844	882872.2860420265	2334937.1413441016
348525.84025454393	368078.3313308859	364127.8823184544	492600.19697426434	276861.75642734935	144609.14296111357	209910.73038903167	338187.60845539527	760563.2567530068	659081.0365833461	1968719.3720840402	2354883.6725455206	524946.8397508567	192377.69368760113	749469.2205316141	750365.2557011786	507406.35123512807	199789.46781332153	433339.551766891	469295.7973802131	212607.93176653556	360526.2061238753	344404.4836371402	165511.19194339233	489082.2276409574	156667.49318201793	416563.1472307742	510680.6769423844	882872.2860420265	2334937.1413441016
348525.84025454393	349420.7608741591	364127.8823184544	492600.19697426434	276861.75642734935	144609.14296111357	209910.73038903167	338187.60845539527	760563.2567530068	659081.0365833461	1967594.2421850988	2346470.803082688	524946.8397508567	192377.69368760113	749469.2205316141	741294.5876814778	507406.35123512807	189545.23203464615	433339.551766891	469295.7973802131	212607.93176653556	360526.2061238753	344404.4836371402	165511.19194339233	488779.915725308	156667.49318201793	416563.1472307742	510680.6769423844	881309.7245965176	2334937.1413441016
348525.84025454393	349420.7608741591	364127.8823184544	488824.11943645077	276861.75642734935	144609.14296111357	209714.37392433715	338187.60845539527	753225.4898896328	646552.1532635593	1964540.9219733567	2340393.216367185	524946.8397508567	192377.69368760113	749469.2205316141	704801.691790373	502625.1322250626	189545.23203464615	433339.551766891	466979.77197554667	212607.93176653556	360526.2061238753	344404.4836371402	163893.50601816896	483226.92460339214	156667.49318201793	414537.42438376177	510680.6769423844	875491.9634955344	2324189.8695159815
348525.84025454393	349420.7608741591	364127.8823184544	485584.0362828809	276861.75642734935	144609.14296111357	209404.21266147247	338187.60845539527	749251.6431121529	646552.1532635593	1963534.5469791805	2330903.643038213	524946.8397508567	192377.69368760113	749469.2205316141	697646.9369728701	493356.8176875234	189545.23203464615	433339.551766891	466979.77197554667	212607.93176653556	360526.2061238753	344404.4836371402	163893.50601816896	477925.42155927967	154318.43179164585	414071.689226347	510680.6769423844	875491.9634955344	2314842.325235931
348525.84025454393	349420.7608741591	364127.8823184544	481985.0199871469	276861.75642734935	144609.14296111357	206817.42140989265	338187.60845539527	749251.6431121529	646552.1532635593	1937827.7357289544	2330017.295006162	523304.1177402589	192377.69368760113	749469.2205316141	695639.1676151105	493356.8176875234	189545.23203464615	433339.551766891	466979.77197554667	212607.93176653556	360526.2061238753	344404.4836371402	163893.50601816896	477925.42155927967	153018.5577267371	400343.7348820542	510379.214400272	864784.6587765364	2301689.805279787
348525.84025454393	344881.52067276905	364127.8823184544	481985.0199871469	276861.75642734935	142433.58738320117	206817.42140989265	338187.60845539527	749251.6431121529	640231.0003649975	1931308.9892898542	2330017.295006162	523304.1177402589	192377.69368760113	749469.2205316141	692041.0019735008	491670.29111847887	188262.74923176796	433339.551766891	466979.77197554667	212607.93176653556	360501.94981142314	328573.6744243475	159441.75253519134	477438.9366855851	153018.5577267371	400343.7348820542	503053.5387896644	864784.6587765364	2301689.805279787
348464.78021559643	344881.52067276905	364127.8823184544	481985.0199871469	273298.8521943348	142433.58738320117	206817.42140989265	334005.5515793741	749251.6431121529	640231.0003649975	1923709.894725829	2330017.295006162	523304.1177402589	192377.69368760113	749469.2205316141	673626.8179597661	491670.29111847887	188262.74923176796	433339.551766891	465570.59594751976	212607.93176653556	360501.94981142314	328573.6744243475	159441.75253519134	470931.1682204594	147396.8124441923	400343.7348820542	503053.5387896644	862428.0881093871	2296518.57126466
347775.46219379123	344229.46538372035	359711.11958632374	481985.0199871469	252560.88380849137	142433.58738320117	206817.42140989265	334005.5515793741	740510.6184678772	640231.0003649975	1913830.9110295125	2330017.295006162	523304.1177402589	192377.69368760113	749469.2205316141	667152.2722080323	491670.29111847887	188262.74923176796	433339.551766891	462775.14887483674	212607.93176653556	358332.9683573223	328573.6744243475	159441.75253519134	465123.7785903349	147396.8124441923	400343.7348820542	503053.5387896644	862428.0881093871	2296518.57126466
341720.1150694501	339208.9760610696	359711.11958632374	481985.0199871469	252560.88380849137	142433.58738320117	202022.65061508433	332606.81771520607	739064.8945191358	640231.0003649975	1903360.0270251508	2330017.295006162	523304.1177402589	189738.80122104008	749469.2205316141	657315.9595532931	486527.5838875256	188262.74923176796	433339.551766891	462775.14887483674	212607.93176653556	358332.9683573223	328573.6744243475	159441.75253519134	441742.8218841939	147396.8124441923	397717.4211722476	503053.5387896644	850357.940902672	2296518.57126466
341720.1150694501	331892.71045540203	357111.1829348049	481985.0199871469	251553.41618810315	142433.58738320117	202022.65061508433	330424.15299454395	728286.2005302773	640231.0003649975	1899342.9064690631	2327099.6633328493	523304.1177402589	188407.99060097014	749469.2205316141	657315.9595532931	486527.5838875256	188262.74923176796	433339.551766891	462775.14887483674	212607.93176653556	358332.9683573223	328537.505173724	159441.75253519134	392587.8891298433	147396.8124441923	391574.10418254335	503053.5387896644	850357.940902672	2296518.57126466
335002.69723176985	331892.71045540203	357111.1829348049	481985.0199871469	250126.8489702649	142433.58738320117	202022.65061508433	329234.7681398045	728286.2005302773	640231.0003649975	1887884.6260351308	2302468.8838638407	523230.0266304484	188407.99060097014	749469.2205316141	657315.9595532931	486527.5838875256	188262.74923176796	433339.551766891	462775.14887483674	212607.93176653556	358332.9683573223	326361.8594901628	159441.75253519134	384124.75889270345	147396.8124441923	386799.86924758443	499958.7610441338	849718.3013029292	2295679.514324057
335002.69723176985	331892.71045540203	356091.24073896086	481985.0199871469	250126.8489702649	142433.58738320117	202022.65061508433	325101.65961835283	712136.7346786375	640231.0003649975	1887884.6260351308	2276846.1133313575	523230.0266304484	187313.36101972428	749469.2205316141	646584.2448587541	486527.5838875256	188262.74923176796	433339.551766891	462775.14887483674	212607.93176653556	358332.9683573223	326361.8594901628	158110.08608945945	379358.9161543461	147396.8124441923	378565.47237227566	498756.31020153925	848659.2071783944	2290026.359925012
335002.69723176985	331892.71045540203	356091.24073896086	481985.0199871469	244351.93104628866	142433.58738320117	202022.65061508433	325101.65961835283	712075.6134983283	639644.5434292796	1884359.6436370378	2272389.6183320656	523230.0266304484	187313.36101972428	749469.2205316141	626106.5002552321	486527.5838875256	188262.74923176796	433339.551766891	462775.14887483674	212337.39062577754	355782.3037729554	326361.8594901628	158110.08608945945	377783.2603719553	147396.8124441923	375289.36762268	498756.31020153925	844107.032638304	2287367.184254467
332958.3033560498	331892.71045540203	355290.5400234819	481985.0199871469	244351.93104628866	142433.58738320117	202022.65061508433	322716.07239073515	700998.6324921525	639644.5434292796	1874746.1988904732	2266907.882452435	519192.2416130448	187313.36101972428	748146.7249057264	623970.2315589557	486527.5838875256	188262.74923176796	433339.551766891	462775.14887483674	212337.39062577754	349932.9158143751	326361.8594901628	158110.08608945945	374215.73801683757	147396.8124441923	371910.0999307347	498756.31020153925	835579.5936306237	2287367.184254467
332484.62597654655	331892.71045540203	347351.70574688824	481985.0199871469	244351.93104628866	141510.90944211226	202022.65061508433	322716.07239073515	700998.6324921525	639644.5434292796	1864416.5684021143	2219928.5256011263	519192.2416130448	184228.3589947059	748146.7249057264	623970.2315589557	486527.5838875256	188262.74923176796	433339.551766891	457641.6096737414	211981.2258105621	349932.9158143751	326184.2330283179	158110.08608945945	374215.73801683757	147396.8124441923	371910.0999307347	498756.31020153925	832952.8298526822	2286789.0489853667
331198.4363110359	331892.71045540203	347351.70574688824	481985.0199871469	244351.93104628866	141510.90944211226	202022.65061508433	321462.2524955511	700998.6324921525	637431.716836471	1864416.5684021143	2173966.164343256	519192.2416130448	184228.3589947059	748146.7249057264	618015.8870028127	486527.5838875256	188262.74923176796	433339.551766891	457641.6096737414	211981.2258105621	349932.9158143751	326184.2330283179	154355.38282335634	372946.26609699347	147396.8124441923	371910.0999307347	498756.31020153925	832952.8298526822	2282390.279453898
331198.4363110359	331892.71045540203	340667.41667065566	481985.0199871469	244351.93104628866	141510.90944211226	202022.65061508433	321462.2524955511	700998.6324921525	630717.7472543067	1863566.996300724	2151426.847338715	519192.2416130448	184228.3589947059	748146.7249057264	607889.0015006204	486527.5838875256	188262.74923176796	429980.6152790087	457641.6096737414	209604.47942894138	349932.9158143751	326184.2330283179	154355.38282335634	371952.9951573228	147396.8124441923	364070.17734264315	496404.01232805796	832952.8298526822	2282390.279453898
326793.4586187821	331892.71045540203	340667.41667065566	481985.0199871469	244351.93104628866	141510.90944211226	202022.65061508433	321462.2524955511	700998.6324921525	622518.4204286326	1854049.454597346	2113793.6573166028	519192.2416130448	182625.17364856307	748146.7249057264	599703.2054004462	486527.5838875256	188262.74923176796	428941.39064843644	457641.6096737414	207821.51179631276	349932.9158143751	326184.2330283179	154355.38282335634	346895.8243122664	147396.8124441923	364070.17734264315	496404.01232805796	827738.49708527	2277051.571117892
315658.1901308033	329755.6653383683	340667.41667065566	477638.35591928987	244351.93104628866	141510.90944211226	202022.65061508433	317388.9824812721	700998.6324921525	622518.4204286326	1853657.6411497926	2113793.6573166028	519192.2416130448	182625.17364856307	748146.7249057264	598669.9045644167	485188.2784746791	188262.74923176796	428941.39064843644	447524.98138047184	206782.08158908994	349932.9158143751	326184.2330283179	154355.38282335634	341429.4392460674	147396.8124441923	364070.17734264315	496404.01232805796	818657.2672302233	2267140.1375079113
315658.1901308033	329755.6653383683	340667.41667065566	475003.77758343774	244351.93104628866	141510.90944211226	202022.65061508433	317388.9824812721	700901.7001009258	622518.4204286326	1843703.4808306736	2109380.9661502214	519192.2416130448	180333.14640349607	742794.7025125175	590215.4861536471	483726.7473607404	188262.74923176796	428941.39064843644	447524.98138047184	206782.08158908994	349932.9158143751	326184.2330283179	154355.38282335634	329871.6566030583	147396.8124441923	364070.17734264315	496404.01232805796	815381.4937807623	2253274.0286308927
315658.1901308033	329755.6653383683	340667.41667065566	472226.52400989743	244351.93104628866	141510.90944211226	193187.09118342353	316744.9182444807	700627.9354701859	621357.7809086948	1795425.322630647	2106908.3797034333	519192.2416130448	175225.68572121908	733781.3417563778	590215.4861536471	482886.18080872844	188262.74923176796	428941.39064843644	447524.98138047184	204157.90995168165	349932.9158143751	324680.5195237666	154355.38282335634	329871.6566030583	147396.8124441923	364070.17734264315	496404.01232805796	815381.4937807623	2247896.925417682
315658.1901308033	329291.8303977804	340667.41667065566	470155.72112665087	244351.93104628866	141510.90944211226	193187.09118342353	312347.6431103061	700627.9354701859	614602.4550999308	1700024.0220643138	2106908.3797034333	519192.2416130448	175225.68572121908	727749.0590396968	587013.0974540341	482886.18080872844	185892.4239589187	428941.39064843644	447524.98138047184	204157.90995168165	347623.18981459434	323397.4155140111	154355.38282335634	328664.3480757777	147396.8124441923	361264.2610404419	493946.6398036905	811853.774295985	2243349.838670873
315658.1901308033	326163.41749890614	340667.41667065566	468570.6286254506	244351.93104628866	141510.90944211226	193187.09118342353	312347.6431103061	700627.9354701859	612746.9501816711	1658486.4367679367	2106908.3797034333	519192.2416130448	169225.22028708912	726747.0673021997	587013.0974540341	478355.5016120594	185892.4239589187	428941.39064843644	443415.9115221789	204157.90995168165	347623.18981459434	320063.623979461	154355.38282335634	328664.3480757777	147396.8124441923	361264.2610404419	488472.3930254452	811853.774295985	2236181.579769019
315658.1901308033	326163.41749890614	340667.41667065566	468570.6286254506	244351.93104628866	135856.39008135317	193187.09118342353	312347.6431103061	698530.4882576575	609331.2045388056	1639201.1832852443	2103012.7004861394	519192.2416130448	167420.07841920914	726747.0673021997	587013.0974540341	472988.42809251614	182924.6818780759	428941.39064843644	441196.1980807909	199956.34974461125	347623.18981459434	320063.623979461	154355.38282335634	319337.56734482956	147396.8124441923	354645.7549428206	488472.3930254452	811853.774295985	2228953.8888893654
315658.1901308033	323127.7695811069	340667.41667065566	468570.6286254506	244351.93104628866	135856.39008135317	190622.07913721036	312347.6431103061	698530.4882576575	607792.5366635055	1632925.658007412	2103012.7004861394	519192.2416130448	162344.069860579	722894.3334937899	585012.6291279525	472988.42809251614	180148.9071067302	428530.2148617822	441196.1980807909	199956.34974461125	347623.18981459434	315832.47520749783	154355.38282335634	315312.95636298927	147396.8124441923	354645.7549428206	486406.6650204383	810167.7347221065	2218854.0606936207
315658.1901308033	323127.7695811069	340667.41667065566	468064.0086690919	244351.93104628866	135856.39008135317	190622.07913721036	310860.9046103086	689115.9736905968	599171.4869210824	1628228.297400009	2103012.7004861394	519192.2416130448	159726.80369854555	722894.3334937899	580914.1548041245	472988.42809251614	180148.9071067302	416904.85300799797	441196.1980807909	198132.25355571284	343453.9365485725	315723.8400764978	154355.38282335634	315312.95636298927	147396.8124441923	354645.7549428206	485246.7343211269	801119.3697100189	2214428.8725280664
315658.1901308033	321230.9809474311	340021.2075390534	460956.0479339508	244351.93104628866	135856.39008135317	190622.07913721036	310860.9046103086	681411.7988770806	599171.4869210824	1625888.2011960584	2100877.198668154	519192.2416130448	155878.84655619995	722894.3334937899	573125.0011375136	468477.8390179327	180148.9071067302	384818.28385354055	441196.1980807909	198132.25355571284	343397.88298354327	315723.8400764978	154355.38282335634	315312.95636298927	145773.80482772485	353853.31761854107	485246.7343211269	801119.3697100189	2190610.934456979
315064.9954555694	317481.9784025497	338925.61718914204	456764.0201171428	244351.93104628866	135856.39008135317	190622.07913721036	310860.9046103086	676264.6600688265	594728.9679709288	1619660.6153392515	2082663.5551915648	519192.2416130448	155878.84655619995	722894.3334937899	573125.0011375136	465567.99598805624	180148.9071067302	384384.77325038204	441196.1980807909	198132.25355571284	342061.16826793854	315723.8400764978	154355.38282335634	315312.95636298927	144318.83066881183	346695.58797535294	479432.7937187049	801119.3697100189	2154205.481269444
315064.9954555694	308958.5469321947	338925.61718914204	448255.07890050503	244351.93104628866	135856.39008135317	190622.07913721036	310860.9046103086	664122.0628720145	594728.9679709288	1617508.6545690028	2082663.5551915648	519192.2416130448	153861.4041663247	722894.3334937899	567680.6209027008	460315.7007093753	180148.9071067302	380102.5928787922	441196.1980807909	198132.25355571284	342061.16826793854	315723.8400764978	154355.38282335634	315264.18055091926	144221.79261273798	346391.420053378	477039.0239902082	801119.3697100189	2152065.2352862647
314611.6414772504	271027.2573539041	338925.61718914204	441961.9289059047	244351.93104628866	135856.39008135317	190468.39208496988	310860.9046103086	664122.0628720145	594728.9679709288	1609150.8886690487	2072936.9871226104	518464.84750611	151653.0233763207	718679.1154311867	567680.6209027008	457171.11661962577	180148.9071067302	380102.5928787922	441196.1980807909	194761.45487106	332955.5679321388	315723.8400764978	154355.38282335634	315008.9891373069	140803.65034775416	343983.49910132587	476068.1750350327	801119.3697100189	2151428.5273372857
313871.2371397942	250682.67982278313	338925.61718914204	420667.52259509236	244351.93104628866	135856.39008135317	190468.39208496988	310860.9046103086	664122.0628720145	594728.9679709288	1587835.212018071	2072904.5626303689	518464.84750611	151653.0233763207	718679.1154311867	559456.296667124	457171.11661962577	180148.9071067302	380102.5928787922	441063.7752171909	193077.32435461567	329674.69437818846	310574.16927818535	154355.38282335634	315008.9891373069	140803.65034775416	343983.49910132587	475406.5383231017	801119.3697100189	2143717.637830105
313871.2371397942	239485.23925581833	338925.61718914204	409588.2150233114	244351.93104628866	135856.39008135317	190468.39208496988	310860.9046103086	664122.0628720145	594728.9679709288	1586620.0221750734	2072904.5626303689	518464.84750611	151653.0233763207	718679.1154311867	545451.965562687	457171.11661962577	180148.9071067302	378062.90352744824	440397.98895120714	193077.32435461567	329674.69437818846	310574.16927818535	154355.38282335634	315008.9891373069	140101.03428060905	342247.8015511428	475406.5383231017	801119.3697100189	2141987.3981610155
313871.2371397942	235679.06067492164	337366.98915693286	403037.69442187087	244351.93104628866	135856.39008135317	190210.87794549964	310860.9046103086	654195.9418051231	594471.8195899721	1547769.3080733106	2072904.5626303689	518464.84750611	151653.0233763207	715072.5625617511	531134.854671878	457171.11661962577	180148.9071067302	378062.90352744824	438479.1949756769	193077.32435461567	329674.69437818846	310574.16927818535	154355.38282335634	315008.9891373069	140101.03428060905	342247.8015511428	475406.5383231017	801119.3697100189	2135859.525680591
313871.2371397942	235679.06067492164	336426.799630048	398618.49484900874	244351.93104628866	135856.39008135317	188380.04660912015	310860.9046103086	644558.298088869	594218.9860628553	1542082.130962142	2065882.624238447	518464.84750611	151653.0233763207	713712.721697773	525610.7078539504	453587.21379051695	180148.9071067302	378062.90352744824	435939.6602294165	193077.32435461567	326705.3200521403	310574.16927818535	154355.38282335634	310227.53727262083	137386.93094488623	341814.6046690346	475406.5383231017	801119.3697100189	2133700.1442248286
313871.2371397942	235679.06067492164	336426.799630048	398271.7154352583	244351.93104628866	135856.39008135317	188380.04660912015	310860.9046103086	640364.4557748999	591999.3255622371	1542082.130962142	2054093.8029016692	518464.84750611	151653.0233763207	713712.721697773	522328.5589346786	453587.21379051695	180148.9071067302	377997.70634727995	435939.6602294165	193020.7542470806	325766.95823972696	310574.16927818535	154355.38282335634	310227.53727262083	137386.93094488623	337044.1763106013	475406.5383231017	801119.3697100189	2126963.5153867374
313338.3740654738	235570.01025018335	336426.799630048	394642.97298978566	244351.93104628866	135856.39008135317	188380.04660912015	308986.78934235265	636031.620880796	588636.7996719106	1536473.2736685858	2054093.8029016692	518464.84750611	151016.36169755558	709487.6320876059	519191.92252323014	453587.21379051695	179272.17068902927	376176.9096423367	435939.6602294165	193020.7542470806	323319.23162251484	302073.81759245513	154355.38282335634	310227.53727262083	137386.93094488623	337044.1763106013	475406.5383231017	801119.3697100189	2118766.308897987
313149.5433897257	233486.82358417267	336426.799630048	391522.5208563725	244351.93104628866	135856.39008135317	184497.38474255713	308986.78934235265	634959.0323882281	580404.7169899149	1535905.291765845	2049779.5750776057	517480.049039056	151016.36169755558	709487.6320876059	517907.20465207915	432856.7447250909	176353.07735140462	376048.99040879856	435939.6602294165	193020.7542470806	323319.23162251484	295275.6165916957	154355.38282335634	310227.53727262083	137386.93094488623	337044.1763106013	475406.5383231017	801091.9589951339	2118766.308897987
309108.2212433716	233486.82358417267	334942.2421866513	391522.5208563725	244351.93104628866	135856.39008135317	184497.38474255713	308986.78934235265	634959.0323882281	568582.0273930451	1523144.291529713	2044308.8947762211	517480.049039056	151016.36169755558	709487.6320876059	517138.7179972592	422702.94269117527	175410.9468675142	376048.99040879856	435939.6602294165	193020.7542470806	323319.23162251484	291366.16625597404	154355.38282335634	309501.20336780726	137386.93094488623	337044.1763106013	475406.5383231017	801091.9589951339	2118397.294722469
308262.6611790115	233486.82358417267	334942.2421866513	390323.75918629346	244351.93104628866	135856.39008135317	184497.38474255713	308986.78934235265	633263.7962508139	564288.2349769188	1516404.6423396256	2035664.8956317182	516979.77254295716	150673.62750867294	708868.7991804122	513704.7109382833	409104.11765059934	172718.87397159956	368690.3894051142	435939.6602294165	193020.7542470806	323319.23162251484	289877.9868980751	154355.38282335634	305908.6421023975	137386.93094488623	336733.5568288074	475406.5383231017	801091.9589951339	2111194.8138097026
308262.6611790115	233486.82358417267	334942.2421866513	389741.2828997801	244351.93104628866	135742.2764241052	184497.38474255713	308986.78934235265	629005.680699158	564288.2349769188	1498944.5366764565	2035664.8956317182	516979.77254295716	150673.62750867294	708868.7991804122	506640.73051266617	402187.3715440531	172718.87397159956	368690.3894051142	435939.6602294165	193020.7542470806	323319.23162251484	289877.9868980751	154355.38282335634	305908.6421023975	137386.93094488623	333225.69794678956	475250.195027515	801091.9589951339	2108390.136189912
303215.1461737408	231748.11344414842	334942.2421866513	387560.6877507056	244351.93104628866	135742.2764241052	184497.38474255713	308420.02725081315	627759.3431634082	563942.6601387876	1397123.9340124293	2030771.285765976	516979.77254295716	150673.62750867294	708868.7991804122	498951.63720864104	393296.3824674591	171189.89619464288	368690.3894051142	435939.6602294165	192588.78352987865	323319.23162251484	289877.9868980751	154355.38282335634	305570.07351634756	137386.93094488623	333225.69794678956	473426.9642321832	801091.9589951339	2101191.4603750203
303215.1461737408	229929.87247996478	334942.2421866513	385762.591332864	244351.93104628866	135742.2764241052	184497.38474255713	308420.02725081315	625298.0260279487	562516.06114222	1344674.3918773532	2030493.3620534113	516979.77254295716	150673.62750867294	708868.7991804122	497650.07914416736	393053.90568863635	171189.89619464288	368425.69706639263	435939.6602294165	192588.78352987865	321430.3569401536	289877.9868980751	154355.38282335634	304522.9177862859	137386.93094488623	331906.2691594271	470040.238002228	799235.7941092997	2092158.143835704
302634.5072409067	229265.9997389352	334942.2421866513	385762.591332864	244351.93104628866	135742.2764241052	184497.38474255713	308420.02725081315	624629.5267029254	562516.06114222	1336586.714172509	2028073.8302718375	516979.77254295716	150673.62750867294	707529.558213592	487955.84147251095	393053.90568863635	171189.89619464288	368425.69706639263	428882.17409309954	192588.78352987865	321430.3569401536	288814.1118945504	154355.38282335634	299784.4418479223	137386.93094488623	331906.2691594271	470040.238002228	799235.7941092997	2089175.473656002
301587.5419924978	229265.9997389352	334942.2421866513	383469.02223580435	243682.97336160587	135742.2764241052	184497.38474255713	306040.46617886855	515704.1916898629	562516.06114222	1315793.6111353354	2018609.5022040633	516979.77254295716	150673.62750867294	707529.558213592	463435.1716277571	393053.90568863635	171189.89619464288	368425.69706639263	428882.17409309954	192588.78352987865	321101.4792943986	288362.68319154915	154355.38282335634	298790.10401681677	137386.93094488623	331906.2691594271	469110.29407546966	799235.7941092997	2089175.473656002
301587.5419924978	229265.9997389352	334002.8439845788	379700.4511346774	225744.59570512766	135742.2764241052	184497.38474255713	306040.46617886855	489300.4984874955	562516.06114222	1313119.3834376393	2014817.9954001366	516771.8548661841	150673.62750867294	707529.558213592	455299.9466091666	392304.9789210358	171189.89619464288	368425.69706639263	428042.1947311077	192588.78352987865	320155.0608749045	287667.1627090031	152858.42724284242	277938.9189112368	137386.93094488623	329310.56895506964	468701.1660415571	797931.0056057315	2085847.42601967
301587.5419924978	229265.9997389352	320132.74574886565	379700.4511346774	219023.26053011112	135742.2764241052	184188.29607821335	306040.46617886855	468006.05576484464	561841.1198804771	1302674.1572261213	1977840.9392987324	516425.1236892356	149999.25836691563	707529.558213592	454014.6494988582	392304.9789210358	165922.64036090314	368425.69706639263	422915.3750256997	190886.91094192665	316196.3868509934	287667.1627090031	152858.42724284242	268297.64394911146	137386.93094488623	329310.56895506964	468701.1660415571	793734.2064780799	2085847.42601967
301587.5419924978	229265.9997389352	312940.93178884784	379700.4511346774	218286.40494725166	135742.2764241052	184188.29607821335	306040.46617886855	457921.9013881529	560472.6449633718	1301693.0389736134	1971230.727751013	515784.8106459473	145333.14586372516	707529.558213592	445157.44310418796	392304.9789210358	165922.64036090314	367513.8895489894	422915.3750256997	190886.91094192665	309778.77005132305	284616.9558347523	152704.53783875768	261519.4870442485	137386.93094488623	329310.56895506964	468688.9896555134	793734.2064780799	2085522.6576334757
300182.66219224856	229265.9997389352	311594.1448948192	378870.33103342075	218286.40494725166	135742.2764241052	184188.29607821335	306040.46617886855	457426.9899642028	551387.197874831	1293923.5296268428	1964504.059376017	515784.8106459473	145333.14586372516	705831.716323736	441548.23021859676	392188.24827389506	165922.64036090314	367513.8895489894	422915.3750256997	190886.91094192665	309778.77005132305	284616.9558347523	152704.53783875768	261519.4870442485	137386.93094488623	329310.56895506964	467037.1168614236	793515.7584780743	2083399.6391544172
298704.09476600605	228179.10550150805	311229.3993792618	378870.33103342075	217995.46397929222	135742.2764241052	184188.29607821335	306040.46617886855	453615.3841967239	545098.2927485057	1289833.603263966	1943144.1647759744	513612.4873023806	140902.46743178967	705831.716323736	441548.23021859676	389611.09780457005	165922.64036090314	367319.94300028787	422915.3750256997	190886.91094192665	309778.77005132305	283999.1927143597	152704.53783875768	261519.4870442485	137386.93094488623	325730.09784246056	467037.1168614236	793515.7584780743	2083399.6391544172
298704.09476600605	228179.10550150805	308910.63744708226	378870.33103342075	217941.76251985368	135742.2764241052	184188.29607821335	306040.46617886855	453615.3841967239	541982.7319285765	1284063.2863040762	1939250.90432009	511254.19201689016	140902.46743178967	705831.716323736	435784.5357682153	383658.727643617	165922.64036090314	367319.94300028787	422915.3750256997	190886.91094192665	309778.77005132305	281885.9782072387	152704.53783875768	259399.5134150527	137386.93094488623	325730.09784246056	467037.1168614236	793515.7584780743	2077350.5465457425
298704.09476600605	228179.10550150805	308910.63744708226	369845.9880513823	216680.62291199	135103.9128883979	184003.82158607597	306040.46617886855	450733.7512195982	538755.0259678535	1278648.800694567	1906444.5144989674	511254.19201689016	140902.46743178967	705776.4452890857	429800.85391977517	381275.0466925926	165922.64036090314	367319.94300028787	422915.3750256997	190886.91094192665	307067.64950464614	281885.9782072387	151201.69151120674	259399.5134150527	137386.93094488623	324914.1856181697	466213.1144779851	791484.563353204	2070342.7052379723
298704.09476600605	228179.10550150805	308910.63744708226	369845.9880513823	216680.62291199	132079.7204219079	183980.37798050928	303666.87978428614	450733.7512195982	535324.695042754	1268761.740674635	1897221.0033034692	510894.6393489787	139805.98865168463	705303.9750335815	429800.85391977517	377429.374776882	164882.81448816147	367319.94300028787	422915.3750256997	190796.39479137192	290011.0611029329	281885.9782072387	151201.69151120674	258052.66335776888	137386.93094488623	321955.69528028986	464990.2731235238	785788.0197215035	2058831.6229117205
298386.93790945434	227548.58711912163	307965.8055213916	369733.149072038	214814.74538205308	132079.7204219079	183571.21042500387	303666.87978428614	447267.0317514574	535324.695042754	1266526.4391804247	1881225.6298297117	510894.6393489787	137521.95368411395	705303.9750335815	424165.0191165257	377429.374776882	164882.81448816147	367319.94300028787	422915.3750256997	190612.80691093198	287303.71969494637	281885.9782072387	151201.69151120674	258052.66335776888	136641.807670608	318105.8402911621	461846.81547494925	784624.2984113501	2050643.2491264222
298386.93790945434	227548.58711912163	307965.8055213916	369733.149072038	214292.69679327862	132079.7204219079	183488.99547709542	303666.87978428614	446706.4286831083	531797.4323542925	1264239.8558821147	1861619.3236797194	510689.3548471105	136437.44271992473	701983.3652239646	415427.2014717125	375408.8408818528	164882.81448816147	367319.94300028787	422915.3750256997	188330.38501552414	285410.79099424777	281885.9782072387	151201.69151120674	258052.66335776888	136641.807670608	315601.86777351296	461846.81547494925	783598.8456308196	2046270.6995365745
298386.93790945434	225190.2725867429	307965.8055213916	369733.149072038	214292.69679327862	132079.7204219079	182358.09517078951	303666.87978428614	445065.1768257165	530076.9600806067	1260809.3036896295	1850057.5543673178	510689.3548471105	136437.44271992473	695557.2274880967	412154.53339408303	375408.8408818528	164882.81448816147	367319.94300028787	422915.3750256997	186831.58353771968	285410.79099424777	281222.29220602085	151201.69151120674	257063.50898812842	136641.807670608	313338.22581604373	460229.92200672056	783598.8456308196	2038736.5591534472
298386.93790945434	225190.2725867429	307965.8055213916	369201.0322758371	213116.5601398197	131937.2267599451	182358.09517078951	303666.87978428614	444927.3750383406	524997.1456977973	1240604.726892495	1843566.5454170122	508292.8456814151	136437.44271992473	685290.3708813272	410845.09348072635	375299.719560046	164882.81448816147	367319.94300028787	422915.3750256997	182465.79083857598	283813.4071758482	281222.29220602085	151201.69151120674	255982.5197442637	136641.807670608	310381.93651630136	460229.92200672056	782412.7345409812	2035176.1335865841
298386.93790945434	225190.2725867429	307965.8055213916	367878.8441525033	213116.5601398197	131937.2267599451	180379.9750272997	303666.87978428614	444499.9816081778	520975.70011107984	1237914.2347452852	1838763.4620368853	508292.8456814151	136437.44271992473	680563.3651844235	408594.9455134018	375299.719560046	163697.03827077034	367192.69847098883	422915.3750256997	182465.79083857598	283813.4071758482	280340.84648316173	151201.69151120674	253357.6349092501	136054.1751418079	309313.9955014116	460229.92200672056	781679.7119408591	2032104.6134521978
297355.3014535127	224805.84351761508	307965.8055213916	367878.8441525033	212404.08521165085	131937.2267599451	175626.20951168603	301856.85728696664	444499.9816081778	520092.9518133976	1237914.2347452852	1831250.8362677323	508292.8456814151	135135.84968898038	680563.3651844235	406497.39001356025	375118.0515837795	163296.35145920483	367192.69847098883	422915.3750256997	182426.8697995291	283048.2390223599	277496.6686601487	151201.69151120674	253357.6349092501	136054.1751418079	309313.9955014116	460229.92200672056	781679.7119408591	2029220.212931763
297097.23908463883	222740.70674825658	307965.8055213916	365230.8517032659	212404.08521165085	131089.95671410818	175626.20951168603	297541.0462819283	442237.92761904805	517581.182861715	1232734.7348585129	1829618.624417011	508292.8456814151	135083.9200365319	680563.3651844235	403310.8517400239	375118.0515837795	163296.35145920483	367192.69847098883	422915.3750256997	180836.37852248517	279854.78305448825	277358.0079855388	151201.69151120674	253357.6349092501	134355.34164435623	309313.9955014116	460229.92200672056	780827.5969301341	2025344.7414234653
297097.23908463883	222740.70674825658	307696.9017301105	365230.8517032659	212404.08521165085	131089.95671410818	175626.20951168603	295017.2522249267	442237.92761904805	517581.182861715	1220972.502550459	1823732.4319688976	508292.8456814151	135083.9200365319	680563.3651844235	401528.0344128763	375118.0515837795	163296.35145920483	366900.0079135313	422915.3750256997	180836.37852248517	277912.6372239005	276614.93657503667	151201.69151120674	253357.6349092501	133397.49310441012	309313.9955014116	460229.92200672056	775965.7610655387	2023478.732810166
295996.6505503033	219567.8859578664	306575.9545281494	365230.8517032659	212404.08521165085	130166.52558136273	175626.20951168603	293089.5768550718	442237.92761904805	513765.8346174126	1206197.907102575	1821951.1835981836	507300.0020414054	134068.17460096435	680390.0195186127	401357.42365374876	371836.0982122543	163296.35145920483	366561.35525829217	422915.3750256997	180836.37852248517	276204.0659034383	276614.93657503667	151201.69151120674	253357.6349092501	130666.62070222595	309010.1307890439	459560.65858608676	773357.9610509545	2016749.5594142096
294940.0043067712	218920.87299864483	306575.9545281494	365230.8517032659	212404.08521165085	129770.35060975318	175626.20951168603	290266.17482433846	442237.92761904805	507005.7722668096	1202680.042712685	1812057.9120052198	507300.0020414054	134068.17460096435	678293.9774047129	399379.59164640424	371836.0982122543	162595.82705462925	366561.35525829217	422915.3750256997	178554.9446709894	275830.1996817346	276469.8588820864	151201.69151120674	253342.11513248883	130666.62070222595	309010.1307890439	459560.65858608676	767811.6876724565	2015021.7557942234
293490.66570733127	218453.1072395834	306575.9545281494	365230.8517032659	211810.5164366899	129770.35060975318	175626.20951168603	287028.27637952456	440809.817945103	506336.908505901	1199139.0139561556	1800383.7152313816	507001.2294943241	133835.13062615323	678293.9774047129	393884.2778558445	371836.0982122543	162595.82705462925	366561.35525829217	419528.32820450776	178263.58508307557	275830.1996817346	274500.17599893606	151201.69151120674	253342.11513248883	130666.62070222595	309010.1307890439	459560.65858608676	760907.0005420755	2013576.0777239446
293490.66570733127	217924.4399195046	306575.9545281494	365230.8517032659	210252.22037467745	129313.5885560382	175626.20951168603	286215.35580043774	440809.817945103	501486.5423250869	1193808.1106836596	1786928.3167672236	505517.63448567013	133835.13062615323	678293.9774047129	392124.82514995785	371836.0982122543	161222.70541653078	366561.35525829217	416572.637810017	177558.73244712048	275830.1996817346	274009.15269590967	151201.69151120674	252717.6710923085	130666.62070222595	308042.55038100254	459560.65858608676	755656.7806757707	2010997.656146631
293166.2691444865	216615.40460931152	306575.9545281494	365230.8517032659	208311.44367897086	129313.5885560382	175626.20951168603	285443.3210371966	440809.817945103	501486.5423250869	1185284.825909623	1786928.3167672236	505517.63448567013	125112.12263684582	676567.8860626755	390301.4104995045	371836.0982122543	161222.70541653078	366561.35525829217	416572.637810017	176301.26208599337	275830.1996817346	273191.6042755914	151201.69151120674	251947.1515174379	130234.22504669236	306913.11959149904	458743.0982631822	755656.7806757707	2009953.179293784
292487.03091381764	214387.21439660815	306575.9545281494	364751.85148628696	208311.44367897086	128796.91187982867	174550.22864351838	285219.1914647091	440809.817945103	501284.40856436297	1179438.5574050462	1782455.650950742	505517.63448567013	120523.87192094614	674709.125081669	389188.07739839546	370010.79237496306	161222.70541653078	366561.35525829217	412696.6181033818	176301.26208599337	274540.237455354	269851.57300613675	151201.69151120674	251943.91994929378	130234.22504669236	306894.5001241142	458113.39348825364	755022.3116019275	2004305.23836555
292119.47637025063	213186.62939925853	306575.9545281494	364303.1289999507	208311.44367897086	128796.91187982867	174550.22864351838	278246.00631914916	440809.817945103	501284.40856436297	1170597.5449286439	1777502.9419941138	504379.95483804116	120441.72124057547	674709.125081669	387119.3206764917	370010.79237496306	161222.70541653078	366561.35525829217	412696.6181033818	176301.26208599337	272768.71545858786	269851.57300613675	149738.043697666	251943.91994929378	130200.11681652331	304767.85290107067	458113.39348825364	751444.4956773666	1996079.8798340715
290859.2687619966	209884.239581396	306575.9545281494	364303.1289999507	208311.44367897086	128796.91187982867	174550.22864351838	276165.03842396475	439702.0173099014	501284.40856436297	1170444.6202581052	1774272.8334459604	504371.6184216658	116727.21414284907	673168.6475119116	387119.3206764917	369159.26918646606	160432.02541377026	366561.35525829217	412696.6181033818	176301.26208599337	272397.6089614635	269851.57300613675	149738.043697666	251562.61453925472	129269.32965755544	304767.85290107067	458113.39348825364	751093.4531352926	1996079.8798340715
287624.6885249399	209300.95516522543	305910.58790322853	363755.40862931235	208311.44367897086	128796.91187982867	174550.22864351838	273361.97086099436	439702.0173099014	501284.40856436297	1160397.0364001808	1769471.4226514772	504371.6184216658	116727.21414284907	671509.5217102452	387119.3206764917	367814.44168923283	160432.02541377026	366561.35525829217	412696.6181033818	176301.26208599337	271226.1734980548	269851.57300613675	149722.80187241247	249393.45631390202	129269.32965755544	301440.2098782595	458113.39348825364	749972.9889756477	1991255.1812756902
286899.6444275684	209300.95516522543	305533.9675944034	362659.4512026769	207949.57768974846	128788.26234489345	174489.37085030487	273361.97086099436	438178.9664629627	500244.0622501557	1160131.8807032001	1767525.3931222358	504371.6184216658	116727.21414284907	671107.8988439775	385006.2350126071	366816.2225676755	160432.02541377026	366561.35525829217	409841.61137097195	176301.26208599337	269833.44861075	268878.7305261156	147613.19376572003	249133.1078812711	129191.29574576659	300262.74862437695	457657.5823501622	749230.0202201951	1990774.4430769407
286899.6444275684	209300.95516522543	305533.9675944034	362330.20617970015	207949.57768974846	128788.26234489345	174200.10424497514	273361.97086099436	438178.9664629627	494416.0961710713	1157153.2311604512	1766067.4964136428	503691.1357056745	116727.21414284907	669729.8342550881	385006.2350126071	356901.91302754945	160432.02541377026	366561.35525829217	409841.61137097195	176301.26208599337	268334.2920965316	268842.2559949188	147527.31009065825	248025.10011202667	127165.37010702549	298394.28593559016	456624.2601407647	749230.0202201951	1985635.1601820288
286899.6444275684	208480.80361549606	305533.9675944034	360820.2866354984	207949.57768974846	128788.26234489345	174040.19923530746	272294.19682332466	437328.8393252588	485216.81690385204	1123834.1564732254	1761177.9281214797	503691.1357056745	116584.9470254471	669729.8342550881	384590.9165884217	338934.7098513296	160425.75257649808	366188.4961106584	409841.61137097195	176301.26208599337	268334.2920965316	266652.21915730817	147527.31009065825	248025.10011202667	127165.37010702549	298394.28593559016	453097.2780366771	747558.5387597561	1979142.8531873021
286899.6444275684	208016.85540779514	305533.9675944034	360820.2866354984	207552.43088786528	128788.26234489345	173746.11915163885	270212.79309795814	436752.308180539	476444.93653973466	1112450.171576202	1758595.003600382	503300.07143437304	116398.1116548168	668378.533420132	384320.2789222855	323507.49779492285	160425.75257649808	365725.46479299595	408507.9787868834	176301.26208599337	268334.2920965316	266642.8796011881	147527.31009065825	248025.10011202667	127165.37010702549	297929.93925980746	453097.2780366771	745849.6879291878	1973866.4788455833
286899.6444275684	208016.85540779514	305533.9675944034	360820.2866354984	207552.43088786528	128788.26234489345	173746.11915163885	270212.79309795814	435523.2464643395	470094.2830306502	1100897.316952324	1753697.289878211	503300.07143437304	115689.86680647799	668348.6999271882	383879.96577690245	319544.18365511263	160425.75257649808	363809.88665520755	406018.83505555947	176301.26208599337	268334.2920965316	266141.3497544004	147106.83277818334	248025.10011202667	127161.69736883439	295605.97921398556	452792.5277598129	743860.0158126558	1936665.1015405308
286899.6444275684	208016.85540779514	305533.9675944034	360820.2866354984	207552.43088786528	128778.7675679517	172727.8543589394	268264.250597572	433671.6982051699	465509.85779924074	1095743.8990376815	1743306.9159677427	503300.07143437304	115689.86680647799	664700.6236460875	381893.3914166	317294.27340971964	160425.75257649808	363809.88665520755	406018.83505555947	176262.47701695244	268120.7953594696	265258.01803368935	146798.4485271256	248025.10011202667	125506.17334547805	295605.97921398556	452792.5277598129	740591.5636093548	1922070.5617238225
286899.6444275684	208016.85540779514	305533.9675944034	360820.2866354984	207552.43088786528	128737.07052165583	171962.8007994627	267854.9471795287	431059.23728934675	462081.1146236443	1094190.2163212681	1738517.3739138101	503029.4376336617	114712.92720461996	664700.6236460875	381893.3914166	316408.3998490774	160425.75257649808	363809.88665520755	404965.81062990916	176262.47701695244	267808.8594269993	263942.57237629837	146798.4485271256	248025.10011202667	125506.17334547805	295605.97921398556	452792.5277598129	736359.5701375235	1903631.321535586
286610.37562086154	207923.42849457363	305521.7584859248	360820.2866354984	207552.43088786528	128189.64662187648	171962.8007994627	266365.39690855227	430411.5082598795	458189.15041828743	1089533.7284645762	1734772.2051491835	503029.4376336617	114712.92720461996	664700.6236460875	377576.48846525553	313271.6996972072	159504.4036352692	363809.88665520755	403821.64981353574	175551.10807943848	267808.8594269993	263942.57237629837	146798.4485271256	248025.10011202667	125506.17334547805	294671.346759454	452104.35333689826	734616.0089729176	1901041.3252357936
286420.0239265063	207454.3680625464	303400.25021082023	359497.51535563613	207552.43088786528	127150.76781637818	171958.6796626052	266271.51024261955	429439.32169364736	457859.4245588745	1089533.7284645762	1732941.89805618	503029.4376336617	114712.92720461996	664682.8562461237	376379.28356823855	311651.7062514487	159504.4036352692	362995.3804829378	398919.96947906626	175237.23540129137	267735.681959491	263033.25201159815	146798.4485271256	248025.10011202667	124232.37622214822	294548.1839743903	451180.03006872116	734401.844046354	1899359.5746951948
284360.2188390645	206029.58374956407	303400.25021082023	359232.54898042587	205983.60939350945	127150.76781637818	171958.6796626052	265609.4777898701	429405.0422760675	456772.2173347256	1087953.4172485461	1731110.8646300181	503029.4376336617	114712.92720461996	662549.8434170808	376205.8157593362	309191.080049628	159504.4036352692	362812.63521280966	395705.1346307708	175213.57536051451	265279.43936622486	263033.25201159815	146001.92985939456	248025.10011202667	124232.37622214822	294548.1839743903	450846.9470905405	732323.590478495	1896471.752453318
282260.45429642755	206029.58374956407	303400.25021082023	358722.5197908929	203798.14966678305	127150.76781637818	171492.81429886768	265609.4777898701	427101.22485856886	455683.8026425795	1087844.2374225133	1724225.8987577434	503029.4376336617	114712.92720461996	662549.8434170808	376024.2005835615	305623.33651779697	159320.1562300903	362812.63521280966	394496.26934955764	175213.57536051451	265279.43936622486	263033.25201159815	146001.92985939456	247762.59583363065	123713.07432118451	292806.13808161207	450846.9470905405	725652.5190059849	1893159.4954687417
282260.45429642755	205668.84781428668	301882.2812539636	358317.20998490497	203798.14966678305	127047.16358239343	168161.7007409323	265609.4777898701	427101.22485856886	449356.46899463475	1085039.0292297485	1720115.4701145878	503029.4376336617	114712.92720461996	662320.1961019721	376024.2005835615	303729.47921346984	159189.9598808885	362141.6074021816	394496.26934955764	175213.57536051451	264885.2264288997	263033.25201159815	144592.65953445664	247762.59583363065	123713.07432118451	291222.167534169	450846.9470905405	721262.5397788117	1890938.3890829408
282260.45429642755	205354.8608044442	301882.2812539636	357050.79908033443	203551.71881795756	127047.16358239343	167552.22411895552	265609.4777898701	425691.6983048759	447509.2596001498	1081407.6116808392	1714334.9300227591	503029.4376336617	114712.92720461996	659207.544711578	374980.1761400544	303729.47921346984	158436.06725507253	362141.6074021816	394122.9934627929	175213.57536051451	263717.9822468525	262568.26751355105	144592.65953445664	247762.59583363065	121712.05579059508	291091.1133966407	450617.899973407	718089.770654111	1887183.1928892327
282260.45429642755	205085.82724035706	301657.6147861551	357050.79908033443	203302.36483930307	127047.16358239343	166768.96643166413	265609.4777898701	425691.6983048759	446272.6337254992	1078155.3684271676	1713666.0186705622	503029.4376336617	114712.92720461996	656211.7833027436	372382.8029187213	303252.4745283819	158221.17984143193	360522.5342577103	391736.3672690345	175213.57536051451	263618.79410755646	262568.26751355105	144318.11819620355	247762.59583363065	120926.39960243797	290455.69509459945	449424.7894285484	717224.5035923324	1880004.7196446331
281097.81232760346	204943.03317701328	301657.6147861551	356519.24781844136	202699.66680059853	127047.16358239343	164605.9780078831	265411.32161366957	424753.6896543874	444532.7517250093	1075157.8304562236	1711257.3158362221	503029.4376336617	114712.92720461996	656185.8000228697	369663.1140060692	303252.4745283819	157751.09756100338	360174.8455826994	391083.01825176546	175213.57536051451	263288.28256614483	262568.26751355105	143180.05719175452	247762.59583363065	120926.39960243797	290455.69509459945	449424.7894285484	714468.8646190428	1877758.6565025563
280502.38976346905	203667.594647423	301624.97619579424	354996.4839745612	201385.107951367	127005.74282517208	164333.96111579624	264332.8465404557	422631.0104737332	442211.4842932184	1073073.8786860064	1711257.3158362221	502544.6486476261	113711.86521741723	655364.490344528	369316.72338792786	303252.4745283819	157731.59333528136	358329.8343639166	388153.3025511353	175213.57536051451	262891.5652817425	262426.5014134195	135260.64140085402	247762.59583363065	120926.39960243797	290072.46886646084	449424.7894285484	714171.4748519252	1874431.9308029371
280502.38976346905	203438.52262189097	300814.57437123655	354996.4839745612	201385.107951367	127005.74282517208	162828.51117935576	263787.8671499888	418901.6521583624	440334.04209757666	1070141.015301957	1709030.672158607	502175.66334244265	113613.92470704198	655364.490344528	368163.9604928764	302388.17714714573	157693.93089894752	357507.4402453955	388153.3025511353	175213.57536051451	262829.5374222704	262426.5014134195	131952.44536252832	247605.61805525707	120926.39960243797	289359.24994802725	448894.92453795654	712774.093066487	1869916.879225001
280502.38976346905	203438.52262189097	300034.8775430499	354996.4839745612	200948.53587777654	126727.85797228427	161759.20176277048	263787.8671499888	417065.5729681259	439903.166829245	1067823.5070244174	1705946.6185993932	502175.66334244265	110580.86899824861	655115.4816461514	366442.4638150691	302388.17714714573	157260.68154210973	357507.4402453955	388153.3025511353	175213.57536051451	262829.5374222704	262426.5014134195	129624.3404792638	247605.61805525707	120926.39960243797	287692.58952053986	447517.53808925406	712045.1316772812	1866344.475613795
279543.60450496	203438.52262189097	299922.79818778345	354996.4839745612	199939.4884108284	126727.85797228427	161759.20176277048	263787.8671499888	415843.29041280947	439642.3995457003	1064671.1667225442	1702955.2975572646	500693.22052048956	110580.86899824861	635935.2591425296	365826.7712354127	302182.85274422204	156984.9548808944	357507.4402453955	388100.6190971524	175213.57536051451	262829.5374222704	261951.86202982903	127931.66131996662	246915.62527006835	120926.39960243797	285829.74603406165	446172.1835491905	711834.3646951498	1864229.3183793756
279543.60450496	203260.25511720876	299922.79818778345	354519.57162916526	199939.4884108284	126727.85797228427	161759.20176277048	263787.8671499888	414221.8588816971	439151.33178814774	1063930.6215202531	1700493.4248186979	500693.22052048956	110580.86899824861	629973.190355382	365826.7712354127	301502.2830176024	156241.42755854642	357507.4402453955	388100.6190971524	175213.57536051451	262829.5374222704	261951.86202982903	122721.1695116849	246749.4239715636	120863.24910006217	285829.74603406165	444515.4977587824	710205.9838714722	1861039.167994119
279543.60450496	202010.201907981	299922.79818778345	354519.57162916526	199727.42432374874	126420.73914431653	161759.20176277048	263787.8671499888	411119.10637948965	437971.87112989754	1059643.323072826	1696991.183848358	500693.22052048956	110580.86899824861	628378.5447505811	364903.7151319924	301061.96922771103	156072.4731579871	357507.4402453955	386948.1657912477	175213.57536051451	262829.5374222704	261743.2940221109	121494.90059806335	246749.4239715636	120196.13308563428	285603.3350005016	444427.7892793115	710000.3901732902	1853694.0130531492
279543.60450496	202010.201907981	299922.79818778345	354071.58852674236	199706.9908868264	126199.78612751162	161759.20176277048	263787.8671499888	409136.11187474016	437606.0848549823	1056981.693508421	1692267.6084098537	500693.22052048956	110580.86899824861	625398.9681100373	363891.5767609437	299118.7709456391	155443.36640393364	357499.0139998994	386948.1657912477	175213.57536051451	262829.5374222704	260975.616925287	120723.20474026915	245800.38194380395	119791.38712893616	285192.52719358745	443927.4350033725	710000.3901732902	1849930.4536996074
276975.6336958148	201216.08034728668	299780.78526588896	353199.55866166967	199706.9908868264	126199.78612751162	161500.35194817695	263275.04835928173	406656.8987362115	436503.3820965032	1054851.481625258	1690678.4907135577	500693.22052048956	110339.57201228985	625398.9681100373	363563.73699446436	299094.3434940561	155412.43252466523	357499.0139998994	386948.1657912477	175213.57536051451	261756.68140325628	260741.6491892592	120149.64760947501	245345.53693832766	118335.63602848226	284508.6632009308	442413.51534539025	709226.0649008445	1849763.4261764341
275784.2983498884	200901.09024119744	299171.69991513516	352370.77285350475	199383.29864672688	126199.78612751162	161282.34214201855	262531.0792856056	405772.43434942834	434499.82887635654	1054851.481625258	1688323.4191546517	500307.12223090295	110339.57201228985	625398.9681100373	362684.3450443332	297490.8620260202	155412.43252466523	356828.0642773971	385784.1319669757	175213.57536051451	261756.68140325628	260014.03611289975	119445.63967035826	245166.64312972903	118193.22383186274	284508.6632009308	442413.51534539025	708830.8615082483	1798922.7555317841
275764.50450786855	200367.1689970081	298730.2973258587	352370.77285350475	198168.14663037154	125950.46188355528	161282.34214201855	262531.0792856056	405435.3920134808	433143.26055429573	1051603.2329289534	1687770.919935853	500307.12223090295	110339.57201228985	624740.8025507518	361764.5009316687	296561.80236000236	155412.43252466523	355950.4040430297	381390.3230888623	175213.57536051451	261687.56864852316	260013.86113985474	119411.30302323532	244319.4715968421	118158.87302781343	284508.6632009308	441738.98312185874	706619.7068834866	1793140.7794226452
275557.80159318796	199996.3358284114	298612.7852255484	352370.77285350475	198168.14663037154	125950.46188355528	160409.02370755377	262531.0792856056	404988.05695268157	431916.8740783881	1049536.9850656432	1687199.479130218	499789.3442743442	109873.32449398426	624072.3192467707	361764.5009316687	295780.95034169836	155412.43252466523	355881.04860361206	380833.2126725556	175034.96270863077	260743.6549882043	259949.14355866375	118446.71344282343	244319.4715968421	116744.88404893635	284508.6632009308	441738.98312185874	706619.7068834866	1787073.4429728384
275012.6502029754	199037.84965458536	298402.9512349105	351649.8612712496	198168.14663037154	125950.46188355528	160409.02370755377	261640.1215095622	403759.8946221954	431916.8740783881	1048501.8741820989	1685629.705912065	499789.3442743442	109873.32449398426	622597.0808871206	360980.7084823265	294457.98831509595	155412.43252466523	353363.51208508114	380833.2126725556	175034.96270863077	259750.77423723208	259949.14355866375	117931.69044490688	243413.85381124754	116283.33428643981	284508.6632009308	441532.70261088887	706619.7068834866	1785444.7580916483
274477.2083799693	198960.01070349157	298135.9289099722	351619.850767203	197808.01980454093	125950.46188355528	159542.2357026653	261640.1215095622	403110.0902380555	429568.3894738524	1046329.9085759869	1683362.8673150828	499429.5720303313	109873.32449398426	621855.999951811	360548.2766788834	293310.6143373877	155412.43252466523	352047.3683847014	380833.2126725556	174709.65539036485	258903.66948776133	259949.14355866375	117931.69044490688	242494.76379045265	115296.9669948937	284508.6632009308	441175.76607472164	706619.7068834866	1783336.8535888293
274368.1487607682	198798.92057658746	297210.0695200321	351120.6358870402	197808.01980454093	125950.46188355528	159176.35910976442	261569.58325902722	402378.1148410909	427589.3863257879	1044422.4203956012	1682244.6835299549	498881.8639259838	109303.59511607075	621549.2589185796	359843.9472071919	293138.6594966114	155412.43252466523	351209.4004040402	380576.27767347003	174588.80087185916	258584.54408582364	259949.14355866375	117464.58603738021	242494.76379045265	114950.66000426783	284508.6632009308	440629.7114873467	706619.7068834866	1778587.0309571475
274368.1487607682	198798.92057658746	297136.4098462545	350727.590018373	197744.0911987681	125950.46188355528	159083.03069640926	261569.58325902722	401957.6066985251	422806.996429168	1041825.5745159803	1679341.2162660595	498629.0997369746	109303.59511607075	619776.8757718954	359039.8222286814	291853.3183087937	155412.43252466523	350955.90069150407	380291.43605253956	173816.55881828268	257900.61143490896	259949.14355866375	117176.95097865757	242326.3352495632	114950.66000426783	284508.6632009308	440372.853195806	705346.0260855989	1776548.9410832608
274044.3826816027	198798.92057658746	297089.88446874573	350104.2452588324	197706.8886035915	125950.46188355528	158404.78122363036	261260.13277668032	401411.24611055385	421435.6673791857	1041503.3733331113	1676758.9023570742	498347.6199665363	109005.59847953334	619369.414551916	358052.34147973947	290291.9730584171	155180.04820615138	350294.38441816653	379779.21604295855	173816.55881828268	257806.50476804838	259949.14355866375	116646.19629137135	241890.8236710188	114950.66000426783	284206.6051427543	439429.9233263509	704299.6564400428	1775235.3680895013
273767.5762186125	198798.92057658746	296211.42284699494	349352.74637838197	196954.66998662063	125950.46188355528	158348.57555758918	260593.54318739526	398766.7834556	420268.32669327554	1040432.2226484015	1676177.9706190024	497772.02809450455	108354.55537395987	618559.0291243172	357854.640651377	289668.50952176074	154956.52758519296	350001.4602026348	378771.50935549766	173393.60611508525	257373.50044037533	259484.14738046992	116528.86118376807	241702.91135317943	114393.98799863648	284121.6418462872	439429.9233263509	703013.6319457167	1773300.0918202123
272910.5870513553	198780.6912788424	295770.1126875242	349352.74637838197	195565.47408720927	125950.46188355528	156934.14060214153	259783.7879110144	398334.94870524795	419143.43712123676	1037865.5483379513	1674626.3500835223	497149.9053741312	108099.1861745139	617876.8798412312	356649.4864690773	288029.3257276766	154944.75167674417	349107.5435908331	378538.03755294083	173393.60611508525	256144.91506207676	259478.94907923433	116528.86118376807	241555.6512907692	114393.98799863648	283906.32708327216	439429.9233263509	702801.6616529826	1770413.5479488603
272910.5870513553	198677.97407730337	295283.3550686749	349352.74637838197	194180.65655092313	125950.46188355528	156934.14060214153	258957.97813311615	396943.62375908426	418890.01624475064	1033533.2565138343	1672515.4556777522	496622.7415210023	108099.1861745139	617696.5099122261	354849.7676579575	285453.20020948077	154944.75167674417	348767.0741461457	378188.52740203147	173393.60611508525	255338.85975020216	258801.13931495193	116314.95998455882	241400.7466144073	114393.98799863648	283237.9929310713	439364.0400387931	701808.2739161988	1767464.439154546
272910.5870513553	198480.09723199738	294440.54109418945	348872.4786227551	193910.8774175318	125950.46188355528	156710.75396417623	258186.32965763807	395194.88561715704	418617.9871093754	1032659.5229113012	1670758.647419918	496622.7415210023	108099.1861745139	616539.3110474303	354849.7676579575	285030.15620904445	154944.75167674417	348767.0741461457	378188.52740203147	173393.60611508525	255338.85975020216	258081.65068656308	115826.52189996811	241400.7466144073	113931.77534380702	282806.0020555623	439364.0400387931	700897.8808803624	1765959.2454452913
272910.5870513553	197870.5338885681	294440.54109418945	348292.058260442	193687.30826399455	125950.46188355528	156710.75396417623	258186.32965763807	394657.1263750107	418617.9871093754	1028280.34787665	1662905.059322097	496622.7415210023	108099.1861745139	615425.5969604987	354632.182100701	284404.9838150579	154944.75167674417	348767.0741461457	378188.52740203147	172942.38004306218	255069.82930384556	257064.88994873784	115826.52189996811	240135.15436089758	113763.61660610947	281925.7319607519	438809.25690529624	699318.2225468801	1760507.04156472
272773.5653552619	197870.5338885681	293563.67933836754	347929.5457805135	193687.30826399455	125950.46188355528	156679.1434000081	257748.26473771647	394263.5111551087	417317.5637822326	1025741.6227787901	1657599.9928858734	496597.7896756859	107979.29097637394	614640.7594117422	354472.7566523889	282935.4010544383	154670.57339612005	348537.9319948225	375680.3454541528	172716.99502887457	255069.82930384556	257064.88994873784	115522.03911058235	240135.15436089758	113683.42237612251	281809.4611713164	438511.10419546755	698727.2419907331	1755696.9647415348
272243.5527056095	197870.5338885681	293284.0980406765	347929.5457805135	193687.30826399455	125950.46188355528	156278.0383974744	257674.15373902753	394263.5111551087	416590.0815679298	1025375.7745438173	1654948.3827245159	496412.46289594815	107789.87987959798	613738.7074759735	354211.0661652312	281909.0079322313	154237.6616231374	348023.9380501596	374544.74781940173	172347.77186823153	254990.21598564944	257064.88994873784	114506.13904303362	240135.15436089758	113187.97530462012	281322.77034534264	437528.4716018719	698053.4408221159	1745049.7939956824
272243.5527056095	197706.27194219083	292502.189511452	347641.3500632748	193255.88590452707	125950.46188355528	155570.4360402774	256788.48945330063	394263.5111551087	415478.3244256393	1024449.1516154746	1653119.9961372765	496401.5239962004	107140.19594933967	613550.7223883459	353327.64303936093	281664.89177426975	154237.6616231374	348023.9380501596	373803.06103723554	172347.77186823153	254509.6265748128	256750.19203558136	113774.48552798701	239866.2288746666	113187.97530462012	281322.77034534264	437528.4716018719	697520.6103545328	1742882.203899826
271830.10734666995	197232.37008409825	292349.7335385934	347471.39440074086	193255.88590452707	125950.46188355528	155570.4360402774	256788.48945330063	393304.67196761124	415154.40745755716	1021726.9623357499	1652728.5796320373	495806.14217137074	107140.19594933967	612245.194649942	353061.19014297833	281546.5570832236	153916.97511777814	347287.04237815534	373803.06103723554	172058.3207016782	254093.85888181033	256729.09210866247	113774.48552798701	239662.8966187123	113187.97530462012	281133.71929449355	437078.87650157406	696258.0510350823	1739944.453090072
271399.3125224566	196674.9050297013	292047.4433250506	346834.33654089924	193201.0815670923	125950.46188355528	154976.4238517799	256639.01581746005	392740.7545116929	401682.98882878444	1020248.8915872681	1648607.2774705323	495418.48076851317	107140.19594933967	611608.6536513509	352153.9442900094	280956.6468620392	153790.07324926974	347195.0247755038	373578.78966397606	171611.37608246002	253946.09461947647	256509.1374742545	113774.48552798701	239352.34407516205	113023.55197731672	280793.47198613296	437078.87650157406	695107.4299087797	1733058.8655585302
271047.5706629091	196674.9050297013	292047.4433250506	346474.16574256954	192381.41486337877	125946.2433055193	154853.46426413275	256099.5897530076	392568.1840564399	400216.7581201493	1018730.5087951466	1643599.6691932238	495418.48076851317	107068.36958863691	610719.1228981186	351192.77390315	280896.4667169985	153698.1753116571	346525.37960775365	373358.59849865804	171492.9330003125	253566.40254256706	256001.12160203187	113774.48552798701	239265.4553325125	113023.55197731672	280469.07202066516	437078.87650157406	694896.3530802208	1729975.0645855472
270951.54053395614	196388.1265542526	291856.8768395489	346130.0018135512	191234.48869907332	125946.2433055193	154769.27753873283	252557.22593610507	392072.9711095935	399222.2025179128	1016473.4399955455	1634383.331406918	495418.48076851317	107068.36958863691	608795.8939735815	351192.77390315	280402.7437798578	153698.1753116571	345059.4620385827	372279.91970115795	171492.9330003125	253566.40254256706	251099.5878794985	113700.7845136158	239069.40327768432	113023.55197731672	280469.07202066516	436613.7428619704	693446.9503244578	1729154.2539608714
270922.3493475595	196167.88569724595	291856.8768395489	345977.88175143267	191234.48869907332	125946.2433055193	154251.3522564012	250556.41155323415	391709.1586059901	398086.50978624687	1015848.2070123088	1631099.0727724344	495418.48076851317	105553.04867519277	606749.0109724441	350625.51584623026	280365.3795962945	153698.1753116571	344726.4773416189	372046.1756683183	171097.69603187917	253566.40254256706	250178.97734883323	113506.89418168638	238843.20575180918	111759.56410467376	280036.70849825145	436556.17166832264	692981.9504174216	1727349.7170697667
270576.5407075562	195926.22121237378	291630.44230295275	345312.35276569135	191234.48869907332	125946.2433055193	154251.3522564012	249525.46997983183	391511.6727767308	398015.2973036814	1014249.8281341972	1628955.8532268275	494837.20682839176	104797.25900175826	606135.6475647532	350568.13146863476	279226.5588057298	153638.24831853638	344036.0475767162	371496.12274936354	171082.52032419574	253285.4444835615	249621.6255660754	113363.46675378199	238566.52959234396	111132.05574822293	279427.4551848523	436458.49440188264	692651.644303963	1726520.0454159223
270110.93580532406	195816.37508657834	291254.198285778	345085.7978447519	190115.52175692393	125895.08059319845	154063.4681022341	248854.58779629055	391014.37287641206	396867.9537501225	1012632.7780221947	1627100.112222476	494837.20682839176	104797.25900175826	605352.8581178731	349931.22795491276	278327.0561727855	153638.24831853638	343397.3094623086	371102.08134124643	170643.25951042294	253177.675084892	249578.19776568114	112510.77141693981	238152.17166071467	110605.37045279896	278837.2852249309	436127.24395388446	692027.3516917847	1724293.2863466013
269841.6071572025	195298.68564468436	291210.5637585301	344536.4751302042	189912.2817698228	125895.08059319845	154033.97220559325	248854.58779629055	386468.2031240792	395741.19455721363	1010405.7977413151	1602225.789673973	494837.20682839176	104727.83838805325	604914.8148081518	349624.63384006085	278186.64198332734	153638.24831853638	343078.6199406702	370794.70522877056	170573.87998521185	252946.52454140977	249330.41271927668	111830.13393368968	237980.4440182257	110431.6233265681	278544.07652547146	435591.382356889	690911.0496687314	1722706.277948092
269547.6316065999	194702.6556260404	291120.9050140355	344305.5659995202	189683.4939616256	125848.22489563722	153590.40690525653	248446.91886612345	384577.98463174765	394858.3798183235	1007773.1545579768	1601364.9808812703	494506.8659624605	104727.83838805325	603012.6695495214	349167.39705119765	277804.59479481087	153596.3246560711	342570.34922216076	370400.1446559491	170573.87998521185	252800.24235638374	249330.41271927668	111440.54576071358	237971.33762446814	110088.37888997828	278176.51269727247	435209.16280995274	690852.1625015764	1720542.4928192315
269378.60869973165	194320.5340374718	291113.615250687	344298.66235146014	189478.58760666926	125848.22489563722	153303.83587416593	248376.12449910815	383404.0077588126	393809.73068796704	1006548.5350118369	1532997.8634594898	494328.93435805995	104456.59302554348	602949.6293778586	348826.0397733048	277246.90521852794	153412.55420072417	342570.34922216076	370189.80478146975	170570.92226979623	252602.4553742777	246508.94500471355	111091.8131150932	237762.13512189582	109963.08523243922	277669.8816773671	434883.97405123414	690545.1597643496	1719082.0641992826
269334.03702171467	193960.53005388676	290676.6805854719	344074.38948468806	189395.91652633453	125848.22489563722	153219.91851325304	248324.20442564954	382383.9219422477	393271.1879146686	1005208.0149224565	1530745.939313301	494204.08636640373	104456.59302554348	602396.3903797974	348374.4996652258	276445.2477145831	153405.57110318326	342515.560332574	369891.7514207557	170433.05551540534	252602.4553742777	245848.677555902	110827.00966051115	237372.147987914	109701.86983965132	276686.5236310388	434470.72757448175	690219.3515972183	1715340.5140195522
268713.1271100255	193934.3217725099	289868.67084116436	343718.23428837827	189067.96186836157	125848.22489563722	153132.41101770365	247978.10735394532	382030.300270993	392782.2318573399	1003788.887569877	1528285.013973782	494086.3120017122	104456.59302554348	601173.5463811463	348104.3768706323	276060.14150659664	153072.51826433258	342515.560332574	369604.8576935637	170165.83681753106	252435.758709807	245475.7080118752	110821.87929877028	237124.34138101112	109213.74150940466	276156.7519235489	434115.8552929692	689691.4484674179	1712792.7432885715
268457.36511986307	193889.81656233358	289868.67084116436	343336.09320576105	188778.82351217713	125848.22489563722	153059.56926601817	247970.94288262952	379149.58847432147	391107.8527965936	1002098.7904508756	1525703.6286908754	493851.41362972814	104425.83976643239	600213.6307839209	347277.1671794585	274032.16070746706	152981.60245540304	342452.62821659824	369221.86788839113	170047.33558073224	252068.4535812636	245428.31236686054	110732.5243639722	236976.15936502835	109168.96217505015	275891.38000360626	433881.7341405809	689186.4322557019	1710035.8548523835
268404.1090200834	193503.10860316487	289868.67084116436	343232.27297344926	188538.30646979465	125751.95229755068	152774.53114323155	247606.04368681405	377041.3423204689	389880.51085571275	1000888.7885563513	1524076.2605619482	493611.4657643887	104405.34902792117	599981.1966218845	346866.2194528925	272981.21829257376	152981.60245540304	342295.8388178895	368859.5511569238	169912.3316094894	250789.1858607702	245148.1974557738	110099.33239730909	236825.5985014573	109001.9780221381	275452.247498634	433744.2913722362	688288.6990857604	1707483.6376892882
267900.55654564296	193104.34311216374	289543.05978043535	342995.6788170542	188258.85798212167	125751.95229755068	152456.61819914557	247026.3680442269	375692.7908081175	389098.65807130234	999716.7743587156	1522802.8398027415	493498.37586799747	104182.22755623712	599468.2928950493	346761.95208290144	268657.4975998072	152981.60245540304	341975.304815255	368537.19940942776	169551.97802217136	250352.08247283008	244714.53688023795	109536.86552065844	236595.4439257394	108987.0169262124	275061.8866744882	433689.34659784165	687867.412075334	1703911.5696560664
267773.5792185893	193059.1582669359	289543.05978043535	342903.90721766825	188258.85798212167	125751.95229755068	152245.89924647537	246904.51315992695	375474.03193975915	388489.035841778	998722.0969255974	1520918.300394284	493126.7129181843	103958.50660097593	598272.2664364249	346096.4211543131	267940.3301326092	152981.60245540304	341834.1736176166	367880.71342803625	169551.97802217136	250141.88525484517	244507.3427973638	109323.30025945623	236504.792117818	108261.26537215603	274658.8726094023	433689.34659784165	686769.2972073342	1701226.5331992113
267591.35682454356	193059.1582669359	289347.3376344535	342577.366166012	188258.85798212167	125513.11787190066	151825.36384142266	246903.83087034398	375409.67171503516	387506.96983525134	997738.0093006346	1519648.8522192298	492783.7030139745	103958.50660097593	597320.2498030614	345830.34721821133	267645.689818395	152904.5159004988	339472.25574013207	367550.01963787	169551.97802217136	250049.18743860043	244387.2913886736	108961.01885630983	235957.24427568578	106803.38290306267	273332.23522022006	433555.2738983413	686268.8178576507	1699617.2285921255
267441.4203318148	193029.57538004543	289347.3376344535	342529.08673591603	188216.76113267976	125371.47285239672	151723.34770128393	246635.96335041645	375206.0615391575	385989.8913402581	996299.8755565021	1518233.8179815973	492725.3845378996	103864.14288130755	597061.1073278681	345538.52383864933	265723.0371357045	152780.54471614398	338806.4190112238	366973.2778620012	169551.97802217136	249800.1667366244	244170.15627550022	108919.48964434821	235652.44161527877	106423.17384238557	272047.12787103467	433291.1558242983	685559.6097427494	1698389.8891176041
267305.7526430524	192371.85989647347	289347.3376344535	342208.52553825337	188035.31005196608	125313.4135055359	151313.15806623123	246635.96335041645	374784.43623220845	385456.96597852174	995300.8792436174	1516671.7757385485	492674.505109429	103830.82872161939	596909.2884998643	345259.68081514793	265130.0596945163	152740.1131801569	338383.60567893455	366973.2778620012	169551.97802217136	249651.69049399992	244082.41539569272	108848.05953830504	235373.11105362294	105875.07324251193	271358.01113656105	433271.13674328884	684980.4083085523	1697024.1106170956
266932.58595689177	192371.85989647347	289258.811083988	342057.16002753476	187854.86512497024	125289.31033765685	151257.02015690846	246402.41630896626	374284.32305537886	384836.704860653	994082.7878255037	1515601.7920075222	492674.505109429	103479.02712355152	596742.3340674426	344741.65919689543	264696.45984529075	152740.1131801569	337674.4731762527	366835.90662617143	169521.38056773887	249538.0062647417	244026.11294663424	108603.14186944287	235358.87606031593	105725.4779533629	270698.4656950092	433087.8588701031	684191.3159544596	1696656.2178665567
266932.58595689177	192371.85989647347	288931.0165575529	341786.3551620233	187702.62957485087	125182.48437421328	151158.68302251853	246148.31710471766	374161.91742824606	383856.8568043365	992899.3684310446	1512725.658180061	492468.0637012853	103427.20108339668	596442.6803316047	344385.93828752043	264092.49742211157	152702.30525855315	337497.42455698363	366587.2386031345	169255.2271103251	249247.83083109895	243991.2587448808	108592.07874082423	235086.18715455077	105481.02814311816	270424.5266164306	432631.70325012726	683279.5692604005	1694901.6273326927
266731.7786805566	192179.6249663621	288894.1194443832	341592.6018242537	187532.74498028227	125182.48437421328	150860.92459966635	246053.83026170227	371289.2722058814	383204.5949544938	990124.212888549	1510867.7090771417	491221.95068357815	103383.17767909162	596026.3912746035	344385.93828752043	263811.92971371603	152498.24530897665	337383.72322044184	365997.7710767094	169105.58135335238	249247.83083109895	243840.54279775207	108393.27751818426	234974.88929401102	105162.68935339777	269869.57280969113	432511.40559625666	670523.1708916654	1693812.4441072573
266308.2585414468	191932.59448446857	288691.00747394544	341390.51392016176	187395.84165732193	125182.48437421328	150818.91798462675	245903.84848306948	370616.170781106	382923.0365761628	988281.7713548999	1506371.9348951338	490757.58774984075	103276.85311344135	595567.5562908903	344289.6176966243	263202.7803413485	152397.8808664473	337224.1386521577	365997.7710767094	169091.88212691926	249193.16676980423	243806.73886038468	108244.3748586653	234823.65768307826	105086.84906838479	269501.7083754406	432326.1579876851	663162.3185043413	1691536.20256492
266152.4857817286	191028.0485505938	288620.4213228218	341346.1577891389	187173.82443710597	125182.48437421328	150605.72065210348	245763.84843408584	370349.8481890807	382410.0656583782	987597.4101241997	1504808.133137097	490227.32977792976	103046.51715410467	595141.5112943158	342929.2561605051	260505.4156996707	152397.8808664473	337222.62526823004	365684.25288037176	168941.7663619101	248737.23397191855	239153.76812299166	108042.88541579463	234629.46894843943	104712.87187710524	269247.91195757216	432099.5963842922	661887.6732072765	1689543.3991775995
266009.1886181321	190663.57296701585	288256.05143558583	341115.8601277414	186892.87567059117	125036.7232767636	150315.15897693418	244855.879393105	370260.65886052063	381843.9073073134	986241.9737540333	1504241.2439861125	490053.6945886976	102724.05646310886	594038.9942810055	342584.70839489973	259850.23376352247	151111.7210626893	337085.8232474305	365474.34419679537	168852.55073516877	248388.8770413792	238834.57524711502	107911.45097859674	234481.6805898848	104616.05954371854	268934.6978850503	431907.02330414206	660943.5411778735	1688277.8408005147
265950.2351111319	190372.9273912993	288094.87862679386	340672.1962705078	186762.34994168938	124653.35367605339	150137.21187844983	244538.25330146746	369665.3481745836	380568.06353751774	985042.7834012127	1503424.6087553215	489839.82487162325	102503.94498557155	593729.1448003916	341919.29964252166	259593.63722282535	150808.87609800656	336824.24498068215	365100.8849946793	168743.61821429658	248224.05330940985	238667.8260003748	107721.22114209768	234320.63100761763	104514.91479020937	268790.94480300206	431501.2153399761	659346.3068158801	1686535.9476190351
265873.92476960504	190075.69586585462	287952.8322881787	340522.8435566726	186427.30918449277	124575.56549779355	149369.99121151623	244339.2750795532	369279.33594229125	380190.18036907876	983476.5665271642	1502889.524175934	489839.82487162325	102302.90308330586	593691.239764738	341614.6542562644	259252.25222242452	150640.44119154822	334709.0441094965	364956.0846431475	168662.57206696575	247926.08735375493	238509.2630257189	107608.75575671089	234094.89141178285	104292.61237066438	268582.31885246834	431098.18601019145	658536.2769580566	1685044.2669918046
265856.71358012024	189865.27615788896	287840.1615575129	340474.5959624656	186320.16014939174	124540.86803326993	149178.90513924204	243964.27806421026	369063.7605781989	365661.8553388575	982708.9080060677	1501905.1880467967	489792.99725885986	102284.25225197115	592727.8678082062	341198.670794448	258841.68824849752	150547.8256231133	334642.0412658721	364816.3621919541	168552.160663188	247765.55521178903	238309.4007039373	107564.15976213958	233922.9422549782	104186.09184233866	268444.65276964486	430826.00321913173	658218.9258720378	1683272.8619540934
265743.23739583424	189758.8017231341	287703.56782457413	339849.87446911103	186137.1334913702	124540.38531762746	148413.84421564857	243891.5612624793	368527.98776405223	365153.14661077934	981798.6718161833	1501617.280794174	489788.2964450554	102205.70932367867	591836.1755281064	340894.7334086006	256408.52751806864	150547.8256231133	334505.394270179	364608.1608336138	168420.17919301026	247399.37679087985	238115.22066287274	107462.67955199096	233831.2949854667	103966.79958027156	267988.93250160216	430187.5707275428	657743.7032889666	1681988.084741789
265320.88249632326	189736.6446025985	287619.6161432262	336301.48317562154	186031.07124035875	124515.8801026849	148066.0172444298	243852.64371104597	368237.1633184225	364610.71496443276	981172.3139081646	1500149.164673692	489665.0414807936	102029.28034398709	591309.0215012194	340653.13456061395	256065.75636162324	150547.8256231133	334344.2521509884	364296.1187493492	168286.7262409934	247252.29824039942	238083.71309838866	107285.05179538812	233552.94173488652	103496.41091206373	267694.88485380367	429868.0859134976	656610.8709784367	1680724.5926004306
265213.8926679517	189390.57411028285	287540.86909011845	336086.457812221	185986.75258877696	124433.8883978601	148017.05172589648	243712.92476074284	367995.9489548691	364321.3699803723	980500.9728931215	1499604.9343603603	489567.0794280189	101978.20689599188	591172.7976578211	340529.57270517864	255354.24110029146	150508.83595100036	332085.66983740474	364201.7918659331	168094.8100800805	247094.56154669583	238083.71309838866	107175.47935088597	233498.873472517	103144.91163779581	267405.08411964035	429494.49387979857	655533.6361643923	1679980.1627874444
265095.22174747975	189067.85489290202	287260.2630458862	335803.7835170649	185883.04762146436	124380.78128979489	147868.47511287758	243600.1479077022	367681.420080509	364093.0068131174	979784.3480432966	1498980.6061237499	489433.78816942306	101865.54705622896	590403.9074408332	340360.40400279424	254934.97922402344	150381.64427754056	331458.9278125146	364190.9889171684	167939.607072071	246908.87042432555	237998.14448437764	107131.39251093483	233270.13953657946	103116.62156021249	267070.85472375486	429290.91751886887	655008.7354166132	1679327.0852954695
264925.21801989735	188916.1005936317	287143.7469517527	335611.4851622122	185357.95848777905	124380.78128979489	147719.78694303334	243528.37608120427	365145.6326522201	363599.31757334137	978783.0826274739	1498290.376751977	489160.13806292566	101843.1874130129	589773.1574394277	340029.0273465262	254673.3413631039	150381.64427754056	331379.15126777865	363772.0497617524	167916.6265086831	246840.80870938796	237955.8281454663	107022.63887265444	233216.17200357091	103017.83896179465	266845.0438338465	429216.01288758114	654335.4328536023	1678373.6187954466
264861.7518412121	188846.34487208014	287092.9643387499	335332.3388827446	185333.7786003506	124380.78128979489	147524.77733611243	241943.84298394903	364852.5121362694	363316.52105541516	978077.560026127	1497798.649603853	489138.57773528114	101763.87046419061	589135.6090630981	339390.8536205366	254494.66045650738	150293.40942892607	331331.12760492717	354132.75504537014	167822.80976970922	246772.57925593204	237840.35963566843	106855.23662908075	233000.0823239005	102879.56110700993	266726.76661207125	429082.4902684126	653751.5277468283	1677374.675444255
264825.0515355896	188732.72542724706	286884.1357907803	335184.02626198	185209.68253652612	124317.98294666954	147381.259005704	241778.3628220559	364496.16872343683	362626.27046585514	977074.7847278973	1497111.4221145152	489072.9621322995	101763.87046419061	588821.6585025325	338803.53346123034	254246.0736266576	150219.97900805675	331278.13649084774	353260.9096616941	167785.70249356164	246240.84098620422	237595.24181467638	106804.97292876588	232867.79662509638	102788.18823216953	266191.0733534418	428898.536662796	653421.2374405125	1676369.3592532754
264679.69707441516	188611.61022033542	286880.28392216784	334989.1243467319	185073.2068787904	124314.42523275624	147270.8480899331	241550.3900728311	364070.8212814623	362193.8237279445	976662.515077315	1496618.3402148776	489003.67405102	101676.3393466585	588414.3072792585	338325.06967928156	253931.44736900707	150154.50234950893	331112.92987287487	352871.0591157129	167653.24355882977	245988.36152767125	237435.90817385193	106706.43911330155	232764.08861172895	102564.22133526315	265988.0240887941	428726.7365159817	652830.1253284856	1675705.6315733416
264583.4491324638	188588.1938703349	286697.75638677535	334917.79677695676	184887.23409237457	124302.63541275103	147007.1972414548	241467.49160118322	363637.6817343289	361952.0689537412	976258.6899778235	1493527.5470005844	488937.30935187486	101631.91267287116	588065.7476566858	338126.56964916195	253728.58351056825	150048.5182781521	330939.0963411695	352450.4768286392	167584.12857410545	245725.1463052713	236294.02574739957	106554.4860858016	232595.85784130177	102366.69136192366	265656.3262511119	428575.0428843877	652595.8696605971	1675228.7400453864
264517.4192585277	188514.72647793396	286523.79335260234	334751.63623742055	184833.45513614916	124272.51971142867	146905.02975685222	241254.52875740072	363417.9764826264	361576.45095922594	975926.8657938264	1493041.4431362583	488833.812498516	101476.04236200391	587437.7951607045	337646.36764841864	253570.07391450895	150025.75382550803	330792.4422683461	352230.78868744493	167450.56340883637	245619.03594103962	236199.57966336317	106435.33539690236	232441.21744989933	102199.66476453644	265466.0418600924	428411.0142656584	652107.8148199057	1674756.2043998002
264407.69504367426	188404.97305918677	286355.9746599627	334626.3838398471	184797.27128635187	124243.11926179343	146858.54701777766	241063.75712476394	362969.2824971257	361104.1868577615	975556.5267382651	1491896.5001656841	488804.8329083966	101374.72220764533	587178.175595148	337424.8473281822	253358.84302600985	150024.7356605082	330591.4184773339	352100.920623724	167424.89468347476	245512.23859826202	236044.77125503932	106329.13121264365	232312.51692618485	102142.6091263718	264773.07093801926	428237.88023468794	651792.7723842147	1674009.217872779
264299.15264290705	188307.05586086717	286243.0386816527	334454.0574446	184744.89073036853	124228.19638417855	146767.94136961913	241045.75969640838	362906.4034551372	361034.72382999584	975078.7357176344	1491241.8291478024	488725.24021434307	101223.86267334205	586842.2485819459	337231.92363871983	253226.35721861228	149939.47828802705	330466.6073998317	352004.9766002185	167370.22051271822	245402.98893543094	236013.2465893559	106296.21104284812	232144.28356699203	102037.16689731527	264539.8538928884	428128.16096623964	651435.5057664908	1672438.2463934328
264219.93987622904	188253.31124173896	286165.0891280244	334284.63525585696	184667.91120469934	124152.12705647225	146643.33488587342	240992.64725224357	362805.32887586957	357467.76164587296	974554.1957229585	1490869.628317711	488605.427523269	101149.64355816723	586488.1899064917	337001.0609699064	252919.0542913214	149925.48242439213	330415.7954159058	351920.5159644602	166988.84795114995	245324.94673091176	235955.00690271446	106163.75018475734	232013.25142779163	101979.10757427094	264348.20810991945	427957.01206107123	651114.4690279932	1671230.8850923253
264173.1245097943	188184.39957650573	286108.64994380774	334213.57701566373	184598.96372995345	124152.12705647225	146574.72807598134	240835.37188268325	362512.4488503171	357185.95857447566	974043.6378405726	1490280.4817981662	488557.9299595844	101071.69141375244	586331.8396985151	336850.9338509336	252664.972692641	149899.52007964352	330338.0031798678	351195.4100689444	166926.00898565492	245247.00538667646	235889.28901549857	106034.4933745772	231932.8736597106	101870.8264323315	264239.0282675832	427809.35165919113	650857.0008608587	1670633.8208349827
264033.5711443561	188071.81866766975	286002.2302636113	334081.7304658521	184542.09268399244	124111.7928904121	146473.54554015407	240704.26735050796	362184.56441892544	356838.60458089295	973598.3216953519	1490027.193622099	488436.7335042844	100946.79835964934	586073.359822025	336695.6226351048	252537.55635692028	149844.0677969865	330193.8739428488	351144.5309904139	166866.4123706002	245124.90799441477	235875.82723221663	105956.82466060398	231808.8231466644	101775.60912696301	264035.7289086719	427665.2699379816	650623.309390775	1670136.2944364133
263863.4501619024	187975.89766364772	285870.05823743006	333766.1004418569	184477.36406584206	124076.43223700028	146419.92971862026	240590.07328072214	361994.22144404013	356629.62703587406	973190.4477330792	1489708.3947595884	488413.8653322426	100884.92879495092	585876.5246398814	336440.143721699	252416.4109775971	149833.2879990645	330092.38050183596	350998.96901573375	166804.52001879006	244941.63961987864	235798.51959005216	105856.1625792465	231496.6924435802	101672.32319035959	263908.74068519333	427503.87695859536	650540.8050331582	1668148.3020270038
263759.19468305155	187905.6330989352	285723.66386995366	333708.7229546516	183980.51916609885	124037.77154508462	145569.443766054	240473.5869035664	361421.5093437848	356393.5141671723	972909.772376795	1489372.895938383	488295.3933964521	100818.47918130436	585676.9184108817	335986.96815882716	252238.4603867035	149784.5147471114	329986.3120302172	350776.3044984634	166743.6943092587	244868.52057672507	235756.94401234368	105782.10267841363	231375.1740845098	101606.18072388346	263807.53654609004	427451.5313292565	650289.3156580153	1667509.0958409412
263223.8102244926	187809.2115950905	285647.2501305174	333628.9081496114	183872.84639095434	124002.05884220697	145356.37654500865	240351.8621479715	361231.18503126426	356156.13847545016	972526.8431097321	1488941.2902705383	488248.6843955759	100818.47918130436	585596.8075822687	335705.0505514458	252082.39260065582	149751.51458979188	329895.5236094856	350615.3357814606	166635.59789002547	244806.38292423054	235713.393487323	105736.80816631604	231272.4503122418	101488.96080250527	263521.539048656	427392.6813911387	650097.2646412472	1666662.534501056
263125.5000772197	187717.3134989359	284874.75712416344	333555.8120104898	183829.16656959103	123972.4438972462	145229.06378490754	240265.1975664736	361116.2270727906	355944.2840281298	970744.4454252496	1488643.5614052494	488132.4761616768	100759.53887954306	585350.4645522787	335566.6590796455	251913.5489659161	149708.43672272956	329594.6140050244	350537.86089901935	166529.29418605566	244731.0157377147	232935.30301789628	105694.2114789221	231233.71110700615	101354.53312635304	263360.8132550546	427325.9995251907	649887.1022388153	1666199.912415263
262998.22893712437	187662.630293869	284561.95569364604	333490.2328824518	183756.31555957402	123956.734322654	145157.43507316196	240174.41304573618	361016.75795828307	355733.16091302235	969900.3386170191	1487504.5739918312	488093.93141167745	100715.44937842159	584855.5219662644	335479.7217652276	251802.92085156153	149689.20895609143	329474.1725139427	350446.9529089223	166463.3207321193	244662.86016697396	232847.63327823958	105608.47921212758	231168.82840086837	101304.60657518942	263224.719274519	427250.9013791885	649691.0777155041	1665801.5217177176
262881.8560754636	187582.82048811388	284452.02991662186	333396.4178936367	183713.5893579946	123934.43463438802	145098.50576967094	240115.83051555377	360851.75905832706	355537.3657545774	969580.6050779643	1486281.496181273	488019.18499611627	100699.79524977022	584615.453487649	335381.37241172517	251532.55678300373	149653.7390251127	329373.9916208419	349734.6656675892	166381.705480709	244574.7462748584	232579.26123104486	105562.98706026573	231121.47598374903	101264.2974066266	263125.3197224618	427217.1811774188	649512.2172916577	1665370.105967744
262837.6352143271	187537.1987018712	284338.2009362236	333312.6154641986	183634.62621806827	123806.04783028808	145030.4405980233	240056.81784582333	360763.98952321644	355216.8758194066	966109.8645656734	1486087.856847033	487969.95640468824	100648.25307125521	584406.9343709936	335250.54646606976	251390.09755476454	149610.67087589757	329290.3281439749	349627.9294176693	166339.32371430242	244515.24620671626	232523.40249366095	105524.6005157774	230264.89754252345	101157.72567596775	262633.8625046195	427162.39075851376	649097.9355116785	1664768.6570660772
262771.67303911026	187455.74931727833	284249.15929190285	333227.41666260676	183557.93559982037	123793.56461939047	144949.76721469147	239957.01962257607	360650.1864916565	355027.5664185467	965810.5379882694	1485777.3128140315	487919.0239272596	100610.86752383699	584334.2803574596	335096.2940916688	251283.6595003435	149584.1600919213	329219.4362857323	349536.5686473884	166297.7310879285	244443.48442774673	232375.91809945385	105479.13907032809	230088.92698990073	101075.91315639613	261032.55661363076	427041.66832152125	648814.1253878566	1664244.0305210054
262726.08653806895	187373.49237276654	284170.372501417	333135.530275622	183500.27557569052	123779.58438072364	144897.07979096146	239872.77950010868	360531.5946544308	354873.30137467635	965470.6108039754	1485487.5593375775	487888.85556345823	100573.03775765763	584162.3114209924	335023.39157489425	251133.98016728496	149546.61018934697	329152.70507766283	349462.03295605985	166124.51078026596	244384.13603294134	232325.29213885052	105479.13907032809	229947.21222659192	100920.77600762257	260742.42244781222	426939.7129059117	648696.2546503529	1663997.699822569
262672.6139890615	187338.6470682002	284079.43578657164	333037.4153460088	183469.23093207943	123767.48177076975	144800.94537066366	239776.63747331395	360229.94168730476	354720.01172700396	965131.6679425187	1485227.667704547	487815.8078370271	100526.27153232037	584043.3614772147	334910.725524586	251023.74471005853	149525.41727094376	329076.22462458705	349418.67298197653	166102.85028730077	244351.46804733534	232304.71396653727	105431.07845116699	229821.72474660896	100825.27205998368	260571.86594072517	426867.61003152624	648512.4778301811	1663758.6561250985
262611.8471805723	187303.50240518316	283998.4467700245	332993.8054575388	183409.05374200564	123736.22444051485	144720.68446412316	239725.08792685287	360114.43407296995	354620.6271991466	964935.4788334864	1484960.2910989146	487764.3914793909	100485.78622876425	583913.8130856125	334717.82951956557	250942.15564799387	149507.5807596921	328998.7236958578	349370.49903430766	166037.7704257641	244308.21709311145	232261.78180780233	105378.40456365858	229712.8464409278	100754.40365241103	260367.27490491356	426831.926921833	648332.5821042286	1663535.4243938688
262544.0542603979	187263.74649384862	283971.6517417697	332873.8958124109	183363.09074487528	123708.08167178727	144662.2484663571	239680.52200745553	360023.486242544	354480.09211517684	964606.1438704031	1484776.4550536906	487715.3298673061	100440.94483466276	583789.1632176391	334621.7356730501	250861.5635865538	149452.56145608882	328948.0273230054	349304.43732207495	165982.5060153684	244256.93312513392	232228.85736990088	105357.62672170921	229557.64998846847	100668.25463740116	260203.9097219064	426761.5581004391	648196.1005112279	1663077.323945161
262495.0634274443	187202.95858834535	283891.3499833599	332814.29434480757	183232.6123943925	123690.8176353663	144601.0321393408	239629.63328239656	359945.04399940994	354358.1121405793	964323.6109162151	1484617.1531222109	487679.45069183543	100102.57986223801	583631.5090898165	334536.2703909837	250767.22292184955	149433.40171885447	328902.5246356153	349274.6826476463	165890.08500102538	244205.1342176292	232194.0447478212	105338.19911222545	229483.6354809144	100597.4354411879	260067.35973045253	426720.17436715105	648129.12410704	1662847.328762379
262454.66253924026	187149.74346908502	283851.79204338806	332757.66448678344	183183.92823914107	123676.12278692583	144542.87344492294	239586.11049730214	359893.2574123906	354189.8601573686	964165.1503817067	1484526.4408830996	487641.99760462757	100009.1933378583	583554.487339518	334433.0220897635	250686.44925080106	149420.19165925254	328884.0861108854	349219.05252040137	165848.87193337607	244153.09411815504	232176.60767361545	105310.5763908337	229440.73782639214	100562.13879277422	259952.19800067102	426694.4225840163	647985.1171141185	1662360.729050233
262420.96006567695	187112.99188515352	283825.23082258157	332710.0687138255	183123.72234553166	123665.18492779539	144494.68532944762	239539.44681794985	359836.4509135943	354018.7458594228	963933.324084699	1484404.3037290988	487597.5896694108	99906.89653376919	583465.4578291961	334365.03184565366	250623.10727841663	149410.99506136397	328846.5241497893	349172.3701221441	165718.1355411055	244122.96513217248	232152.24141249922	105257.45735301741	229381.9579302928	100510.81204454045	259860.18993576	426659.2524727108	647893.1157889374	1662047.0224693536
262382.67891413777	187087.92965672037	283791.6857057786	332631.56037777255	183066.7115568903	123654.43823180812	144447.0694386919	239492.97360042948	359787.9657214746	353916.3412791851	963799.4555509876	1484259.510257673	487565.9026789678	99820.22735065343	583362.1572692564	334302.53774908703	250582.02724468772	149381.99154064132	328811.15000752686	349138.9747219548	165670.07811071436	244099.1593919059	232119.06376775735	105235.16617630627	229317.5608680737	100455.14949611132	259756.87155977168	426615.57314826915	647788.4436982827	1661758.394089471
262355.53840089514	187060.55900116172	283749.9660103279	332577.7398652965	183046.12789697718	123642.43354623714	144409.00705857808	239385.94582781757	359713.269187147	353790.9965881596	963602.147043281	1483971.1366801213	487538.1563577823	99736.928595912	583260.5029099255	334231.47539270256	250508.62831733224	149349.89474821492	328783.8212168479	349094.5364262902	165656.22257838983	244058.34024775718	232095.943362912	105216.82325706004	229261.9374658537	100387.38592031761	259694.0702117249	426562.4416815065	647712.1790117716	1661597.5045033216
262333.06171600264	187039.2379752014	283723.024864768	332539.6566335724	182997.24605356026	123636.7310340439	144368.36401001812	239349.70086005583	359580.32902795	353682.95857595943	963195.1118456101	1483862.2377304018	487503.1429583673	99693.08763009546	583164.8119638609	334194.6669693926	250452.68305743835	149337.2546422074	328742.0547600531	349048.0584033211	165636.59854673402	244038.43159352412	232067.4832228413	105197.33681364502	229218.37180459633	100352.98104266293	259628.10679500544	426509.39218159305	647627.9042748557	1661443.5648821944
262303.76783050783	187005.80143131988	283693.9813299506	332468.9749162156	182972.39242995912	123626.71085520214	144338.21015471587	239312.85412798802	359530.5240040119	353603.62225132674	963055.8935594182	1483712.7423049798	487476.2849571602	99650.53473198536	583096.6486686019	334137.7168476881	250415.72702274626	149324.52085745637	328706.97370522545	348992.1188257656	165616.83066931347	244000.30593447704	232047.94868375445	105165.91047037812	229162.30990094648	100308.8288601268	259586.94273332055	426501.77639266633	647538.77590037	1661244.4462719306
262278.73237984	186984.4373154797	283673.87677645765	332435.93690865213	182951.01181035518	123609.34171350973	144305.30886958682	239271.74019459586	359482.6549953946	353558.3364029429	962950.2395067643	1483646.819028365	487447.4259924158	99624.90519463543	583023.636657979	333922.19426461443	250375.46359971628	149315.30502593488	328691.71419140894	348956.22265967296	165595.1807996151	243974.87157006495	232034.16939240092	105147.88860671794	229114.32573053625	100203.64714019588	259426.33305722964	426477.5579523869	647466.5189269736	1661131.4112746734
262257.5009906457	186957.15147770577	283645.5216658868	332399.1915932302	182919.78980292092	123600.75376593055	144285.36545501256	239244.17595662954	359371.7347150336	353489.1818151832	962848.572243573	1483534.4345519107	487424.1360747054	99604.32365886457	582985.7432059537	333884.18020781287	250328.3341572511	149306.53983165108	328667.1602031068	348882.35590835434	165577.46962062802	243954.77148247088	232014.06750679243	105130.25595099138	229084.31054248687	100174.6247536626	259388.73799752013	426461.894012457	647403.0060010791	1660987.680317743
262219.22055511235	186937.38874830236	283628.9346839524	332349.57500876696	182897.54528971453	123592.89036584689	144263.18058164333	239227.66244006075	359333.42361159314	353445.02261475154	962746.0955790651	1483475.1932379117	487405.91415587097	99591.20105915441	582947.6324215845	333842.1772478569	250297.6545251166	149294.37285960518	328548.4364428739	348847.7751133881	165566.87925002142	243915.11298296048	232000.101955455	105113.02986582885	229064.3038935852	100158.0356843705	259343.5009215392	426434.88185194903	647349.0745917212	1660870.9976560832
262198.1512546921	186917.43102246014	283605.2242599741	332326.7366569224	182879.36442516564	123584.4791779543	144243.36537985617	239174.78529331464	359143.91038185975	353397.7863385122	962632.7693355907	1483401.0812413543	487397.31409041537	99571.91470811903	582911.6745130091	333811.50941362657	250265.97094175784	149287.89236679234	328516.5606774629	348800.87601479184	165556.20584687608	243893.805724824	231976.69058987583	105100.59873311972	229045.58830001144	100134.04157589386	259324.02799620255	426388.55546690297	647297.6657074862	1660813.3020619513
262189.2565367719	186897.97262150177	283583.0918794757	332307.20857976686	182862.31095755508	123576.2685902878	144223.20170558678	239153.45593620796	359107.8538638764	353356.339226182	962537.0036579794	1483339.3124058354	487383.5532843201	99551.77430270944	582871.6374602326	333771.80571378226	250224.34884782464	149276.65542216087	328490.11709498585	348776.6355800325	165539.00779474727	243881.48934204696	231961.3280230782	105088.60181169477	229022.60582212073	100112.77675415282	259303.6560916518	426368.6697246467	647190.0390965305	1660717.721531931
262170.0333593902	186868.68050329876	283565.56450030714	332279.89363991615	182845.7412039202	123571.34790861778	144207.54347867976	239131.95742331486	359080.2379458108	353312.0441207016	962483.2272485695	1483274.5114319862	487370.8504187238	99537.18513605272	582840.4842305547	333724.98212608014	250185.8684558008	149268.62102975158	328463.7066817431	348750.5898769281	165489.81084116249	243861.75191453434	231921.21234078528	105080.25197702648	229007.74334765476	100094.78368954417	259281.84881045233	426350.56761708687	647159.317025519	1660625.570204951
262154.49167705444	186854.80871422455	283548.63425638236	332265.1044360636	182819.04514440117	123566.32360081204	144189.34043245605	239123.76779936693	359050.6975242388	353256.65131032123	962429.7580990084	1483209.8846428772	487360.4281909043	99499.7326362714	582801.8275868207	333709.24982420285	250161.77902447624	149262.26565683793	328449.6728561632	348730.52429673594	165474.8588300885	243847.8053792662	231910.50868492585	105069.49755515787	228981.85280674908	100079.99948120367	259254.33363357047	426330.01970540953	647121.1886256605	1660560.9021170342
262144.0651492514	186846.61229984558	283536.6682091422	332249.3967158274	182812.3066355036	123561.11614593874	144178.7526039596	239107.01760460623	359027.51412242523	353220.2867347098	962365.0502419923	1483174.9354123843	487353.10573308123	99492.71908869645	582774.3164767144	333687.80207875633	250138.42648336556	149254.9601638295	328425.1192588085	348712.54257326125	165463.5142340922	243838.8292005962	231902.42086025942	105060.05818324091	228967.20908768705	100057.49228766975	259234.28760465598	426305.8460888423	647082.6672407395	1660488.546875009
262134.09576512975	186839.9287772818	283528.47744377714	332235.1851477956	182801.34649128956	123558.6138018	144167.54331875013	239096.06818902039	358996.4275593086	353189.2497768095	962331.7173735751	1483110.4952212959	487344.0398002683	99468.35134231413	582753.7821060703	333668.88599711837	250123.22000611693	149246.05261464193	328415.96394569916	348696.16727471293	165456.68287906225	243826.9959022107	231893.5193637764	105050.26882061122	228917.96220016127	100046.61085363879	259201.9184621773	426294.7979006415	647054.337557748	1660439.866934218
262129.14829994837	186829.2560626971	283520.0584088516	332225.98317876365	182790.63471859778	123556.71037966713	144158.43738300903	239081.389403442	358975.43535936344	353168.2541609577	962293.6097201551	1483066.5871553912	487333.8375606141	99455.57404624797	582737.8132058945	333648.153449904	250106.00338564804	149241.73445296285	328400.96079144924	348683.0509576682	165452.31458206705	243619.84462486565	231888.15149721658	105046.67018750697	228906.37908200978	100035.65910918175	259192.1662749108	426279.81229714415	647036.006973882	1660387.0555795098
262121.09362294571	186822.7700682706	283512.55390715826	332218.2809786163	182781.30289378954	123554.76748732621	144148.69982347335	239074.87316717065	358965.9825213522	353142.8366075471	962267.6562043902	1483039.8622508692	487325.1146891901	99450.03357082496	582721.6954168861	333637.2416481602	250095.27860230408	149237.95319721353	328392.33910271496	348674.8497616228	165446.71796423013	243614.64474875733	231883.38925682195	105041.06487418525	228898.10448634074	100026.50255191345	259184.8731508652	426270.1519595464	647019.760345784	1660352.5014302158
262113.1410621316	186816.68796767003	283504.8082821103	332100.36856169574	182772.41590829697	123553.36857548817	144141.12090510703	239067.99902498562	358954.250400493	353129.9875191487	962239.1331372373	1483010.2455440147	487317.7749627651	99441.17111520164	582704.1504472258	333611.69897673273	250079.6474997046	149237.53193628305	328385.30469897966	348665.2928280357	165440.40645776218	243610.87877250684	231877.5759285105	105036.34491141114	228888.94481928874	100018.94300900066	259176.54799325726	426261.59394120314	646999.1436952408	1660304.4661767702
262106.3988920037	186811.62155944365	283499.6060725201	332093.55989634315	182769.4996483383	123550.94597854048	144135.39359120926	239061.48611253838	358946.574759987	353113.89795464714	962213.9930729151	1482987.7699799712	487311.0542378005	99435.23370306694	582605.801261784	333598.1703385059	250070.4537136752	149235.15458953698	328378.482102318	348658.7895537231	165437.46376654084	243604.1147425912	231874.44890520343	105032.89120688451	228884.79664549875	100014.62101684434	259169.3565361648	426255.80791507446	646984.4995166353	1660288.4526207275
262103.50596119888	186809.2721064668	283497.4432114387	332087.67007343704	182763.97554789155	123550.07201064969	144129.6228089961	239053.1644285082	358941.1217244558	353100.3647443347	962196.3278465321	1482972.8215359258	487307.3699001153	99430.80100782018	582596.1237325714	333581.69320494554	250063.4806126312	149233.4656046172	328373.3335525618	348654.33231788466	165434.770321234	243598.58417699346	231871.3314711774	105027.05892998786	228879.06765043165	100009.53150272027	259158.03233521903	426252.017321034	646971.4743147718	1660262.676337329
262101.24278408056	186806.07190286732	283493.5615952129	332082.4220033867	182761.7561896532	123548.36380864793	144127.10046296116	239048.83289133842	358936.2396960661	353089.95906660246	962180.2793990482	1482964.8816454276	487304.3275830291	99427.33783215239	582587.328879844	333574.43452768016	250057.15892200565	149232.2387441315	328368.44428065966	348649.1213914706	165433.11895828645	243595.67229836303	231869.7392666	105025.35119557683	228874.55169305176	100005.51849611023	259151.46834537212	426247.6233823441	646963.0593725869	1660248.5039396612
262099.15513321751	186803.99443654454	283491.78765928216	332078.9982900806	182759.69000249493	123547.45624091385	144124.2438116554	239045.94412696522	358932.1932829894	353082.1502521683	962169.1171419247	1482953.9144094943	487302.16594457085	99424.8651910674	582581.1154607786	333570.916222444	250052.42095610363	149227.105244103	328364.54199200455	348645.92718308343	165431.33647253492	243592.1880510743	231867.9670822599	105023.02553504387	228872.02670421384	100002.68508235754	259147.9938833151	426243.5780003826	646956.8301945161	1660224.0218290417
262097.46184342713	186802.9346728579	283489.9094550575	332076.4601653215	182758.50798870306	123547.00302739532	144122.2999996181	239044.52315395087	358929.55878047534	353078.7774474081	962161.8003726566	1482948.1592983897	487301.10655323626	99423.8813016105	582577.8271587777	333567.8591732736	250049.61029854856	149226.0703906878	328362.92535298713	348642.8872659622	165430.88739912712	243590.46592637344	231866.53388382975	105021.82148945722	228870.43798749888	100000.58356501703	259145.52202164297	426242.3731035289	646952.7762394398	1660212.910240909
262095.90572747868	186802.30449539633	283488.8332762329	332072.90606682317	182757.25319720918	123546.58158747858	144120.9737593863	239043.34748251128	358927.7935088432	353076.0905478915	962156.3769533047	1482941.8080935406	487300.31398568285	99423.35894982204	582575.0311572363	333566.02163901064	250047.1723115799	149225.5802109167	328361.7584351688	348641.3898701627	165430.0756468815	243589.26372681616	231865.90056998102	105020.69119835463	228869.05241886625	99999.00759961606	259143.5377891145	426241.448516016	646949.5966978115	1660207.638414124
262095.38425831357	186801.68581740413	283488.3947867064	332071.7884897279	182756.73656118353	123546.40569334468	144120.35238369764	239042.70943082447	358926.8673322448	353075.1351772133	962153.4040376347	1482939.5084898	487299.749860002	99422.8765559844	582573.9911793065	333565.2168904978	250046.3310361168	149225.33742313657	328361.383519951	348640.7665176916	165429.61336824895	243588.8321833539	231865.4599417759	105020.26443031649	228868.1778716423	99998.47885868575	259142.72370734444	426240.7773582886	646947.7854219851	1660204.4644181377
262095.14869075656	186801.508336104	283488.040741987	332071.4162313288	182756.53812279593	123546.33895809879	144120.10646214712	239042.5246437325	358926.5635673089	353074.66669984977	962152.4916595868	1482938.313525359	487299.5855430728	99422.67151852364	582573.4010587764	333564.7208942059	250045.9931430735	149225.1682931969	328361.02798360947	348640.4752994779	165429.43770154996	243588.69158021663	231865.2423135197	105020.04997294233	228867.78352140432	99998.26871000777	259142.2986770435	426240.36675480095	646946.6973065897	1660203.3286110437
