# Supplementary material for: An improved FOX optimization algorithm using adaptive exploration and exploitation for global optimization
Source: PLoS One. 2025 Sep 18;20(9):e0331965. doi: 10.1371/journal.pone.0331965 (PMC12445531; doi:10.1371/journal.pone.0331965)
Supplement: S2 File — This compressed file contains all the results of the conducted experiments. Each main directory within the archive includes three subdirectories: Analysis, best_fit, and convergence. The best_fit and convergence folders contain the raw experimental data obtained from 30 independent runs. The Analysis folder includes tables and figures derived from these raw results. These files can be used to reproduce and further analyze the results presented in the manuscript. (ZIP) [file pone.0331965.s002.zip › cec2017/convergence/HO/C17F5.csv]

trial_1	trial_2	trial_3	trial_4	trial_5	trial_6	trial_7	trial_8	trial_9	trial_10	trial_11	trial_12	trial_13	trial_14	trial_15	trial_16	trial_17	trial_18	trial_19	trial_20	trial_21	trial_22	trial_23	trial_24	trial_25	trial_26	trial_27	trial_28	trial_29	trial_30
500.05091666143437	500.07487416848	500.07394287614454	500.0826771728881	500.0698028043178	500.07623854627656	500.06160449441256	500.0739326569846	500.0734237097022	500.07240495065156	500.07361133068616	500.0723699636335	500.074740466128	500.0746079016388	500.07483655682813	500.0748138691118	500.0743646366046	500.0755283518787	500.07646519159164	500.0736407316094	500.0751344124015	500.0751683001716	500.0734414543656	500.0703297697107	500.0749022890635	500.0746067340852	500.0742317106137	500.07385113779895	500.0757498322771	500.07290723980327
500.05091666143437	500.0544591336005	500.0459609440891	500.0826771728881	500.0698028043178	500.0554590754965	500.05539688821216	500.06633007058446	500.0703722594143	500.0553796668577	500.0641439560558	500.0723699636335	500.05539734623454	500.0746079016388	500.0554042048341	500.0748138691118	500.0743646366046	500.0755283518787	500.0401968626244	500.0661725928114	500.04383618310766	500.0554696121909	500.04638202913964	500.0553960396489	500.0613357986786	500.05545284564494	500.0742317106137	500.0554576007017	500.0757498322771	500.0639381083652
500.05091666143437	500.0502499066296	500.0459609440891	500.078503028272	500.0672411386829	500.0523827574743	500.05539688821216	500.06633007058446	500.0703722594143	500.0553796668577	500.05895002483135	500.0721573231555	500.0548718774538	500.06192223005445	500.051174927766	500.0664260069716	500.05666236339255	500.0755283518787	500.0401968626244	500.0661725928114	500.03372588567186	500.0554696121909	500.03835455128075	500.05138498957257	500.0447033633783	500.05545284564494	500.0567814559855	500.0536518984082	500.07480926143984	500.05677546463085
500.05091666143437	500.0502499066296	500.0459609440891	500.072630509843	500.0672411386829	500.0523827574743	500.05539688821216	500.0660658565939	500.0476512821216	500.0553796668577	500.05333550527604	500.05178850833283	500.04927524714327	500.06192223005445	500.04999090377817	500.0664260069716	500.0559461787399	500.0532036274203	500.0401968626244	500.0568694612821	500.03372588567186	500.0447316132479	500.02427817517867	500.05138498957257	500.0319511438105	500.04783194098036	500.05452355831795	500.0536518984082	500.07480926143984	500.0461000104479
500.04586954668156	500.05007434347044	500.0459609440891	500.0511026082872	500.0672411386829	500.05093160498365	500.05539688821216	500.0660658565939	500.04365484215253	500.04797192743047	500.05333550527604	500.0418158568648	500.04927524714327	500.05046690608054	500.04999090377817	500.0565255522136	500.0451178248011	500.0414896851026	500.0356908791199	500.0568694612821	500.016135359406	500.0447316132479	500.0182618665145	500.05138498957257	500.0316436963464	500.04783194098036	500.04763027904363	500.0411412828619	500.0526743607998	500.04080009975166
500.0449845234672	500.04105993482324	500.0455163996739	500.03679133032	500.0357731498248	500.04558202557587	500.05539688821216	500.06283095539857	500.0419846194818	500.0406080671014	500.0498492869174	500.0418158568648	500.03840678361274	500.0377816239372	500.0455243432244	500.0526046515402	500.0451178248011	500.0414896851026	500.03097852013303	500.0472248173078	500.016135359406	500.0447316132479	500.01520027473333	500.05138498957257	500.0262090998086	500.04783194098036	500.04763027904363	500.03296211590856	500.0425350942534	500.04080009975166
500.0367463601012	500.03769411619265	500.04446731930915	500.03679133032	500.0357336535442	500.04558202557587	500.05539688821216	500.04099114185635	500.04149355239014	500.0406080671014	500.04747412473654	500.0418158568648	500.03802379480965	500.0377600023615	500.0453436102437	500.0386833109388	500.04331633561776	500.03979263400777	500.0273078276227	500.04121097752335	500.016135359406	500.0447316132479	500.01126252177613	500.05138498957257	500.0258371618113	500.03966500988963	500.04641927185685	500.02929266948246	500.0425350942534	500.03789441665054
500.030007134486	500.03427942742746	500.04446731930915	500.03679133032	500.0190823399708	500.0443404891825	500.0372323375208	500.03838459002316	500.0304883329537	500.039906469366	500.04747412473654	500.0414109137193	500.037725299826	500.03568563213474	500.0453436102437	500.03855008388666	500.04331633561776	500.0283397951995	500.0206789646998	500.03559502004134	500.0158989958708	500.0447316132479	500.01056826556726	500.05138498957257	500.02471006521927	500.03869595636996	500.0335666151927	500.02491000351307	500.0425350942534	500.0372003838614
500.030007134486	500.03037195393443	500.0406452329449	500.03531166242624	500.0190823399708	500.0443404891825	500.0268957704186	500.03838459002316	500.0234193453836	500.03585818104966	500.04194037494045	500.0406585949807	500.0372864238297	500.03568563213474	500.0453436102437	500.03847164826215	500.04197016301373	500.0283397951995	500.0206789646998	500.03559502004134	500.015887795619	500.04450691384505	500.01056826556726	500.0432339294274	500.02036275075227	500.031453735816	500.0320616526137	500.02491000351307	500.0419198946197	500.03412423281094
500.02741027049154	500.0294820098998	500.03317508506166	500.0325363055054	500.0190823399708	500.04068645902197	500.0268957704186	500.0364520387841	500.0214093641157	500.03203763256585	500.04194037494045	500.03968869706466	500.0372864238297	500.03568563213474	500.0453436102437	500.0301578975106	500.0400301706755	500.0270103940834	500.01706263078785	500.0342309400226	500.0150027645563	500.04450691384505	500.00931791384596	500.04128569870653	500.02036275075227	500.031453735816	500.0320616526137	500.0246110447433	500.04049904344276	500.0329981446181
500.02143956150485	500.02638323401334	500.03312089490566	500.0222404958174	500.0190823399708	500.0350786332723	500.0256835595513	500.0364520387841	500.0214093641157	500.01657439076456	500.0329437164574	500.0392193443526	500.0372864238297	500.03568563213474	500.04114701822755	500.0301578975106	500.0400301706755	500.02700998760383	500.01542061602834	500.03378511221564	500.01396768975144	500.04342003000596	500.0092161994412	500.03864163782316	500.02036275075227	500.031453735816	500.03174327715874	500.02290197477953	500.0165299412872	500.03282423361986
500.02143956150485	500.02450645755545	500.03311308034876	500.0212104134693	500.0157368501262	500.0305003110354	500.0256835595513	500.0364520387841	500.02037719838495	500.015409041371	500.0329437164574	500.03312822758835	500.03724607441154	500.03566812079714	500.0323657371627	500.028401506671	500.03275426936466	500.0269661183895	500.01542061602834	500.0300720990862	500.01379500827863	500.0409956672489	500.0080531110572	500.0377423187516	500.02036275075227	500.0271342028178	500.0303902521529	500.0227552686556	500.01637634823277	500.0248569195489
500.02143956150485	500.02375414197456	500.031023132598	500.0122710231235	500.0116203618881	500.0305003110354	500.0233659232382	500.0262805466977	500.0203423464417	500.015409041371	500.0329437164574	500.03060363588605	500.03724607441154	500.03566812079714	500.0321735505568	500.0263865954471	500.029670681184	500.02555814065727	500.01542061602834	500.02824176611045	500.01379500827863	500.03770468849535	500.0080530577262	500.0377423187516	500.01998876499033	500.02711544968065	500.02792255256475	500.0227552686556	500.0163632034667	500.02020135284044
500.02106007267906	500.0236542610448	500.031023132598	500.0122710231235	500.0115645797212	500.0279039612806	500.0233659232382	500.0262805466977	500.0203008467683	500.015409041371	500.0329437164574	500.03060363588605	500.03724607441154	500.03566812079714	500.0321735505568	500.0263536668614	500.029670681184	500.02541844084925	500.01542061602834	500.026475357773	500.01282947044575	500.0308470465587	500.0080530577262	500.03594223427183	500.0182440376189	500.02687989450993	500.02560648217525	500.01996763273075	500.01415473750615	500.0169673808548
500.02106007267906	500.02086007118453	500.031023132598	500.0122710231235	500.0106412481478	500.02434637166016	500.02089221954157	500.0228787792665	500.0203008467683	500.0134921554678	500.0329437164574	500.0173160302065	500.02967513254106	500.03432295038976	500.0251010405342	500.0198154422534	500.0258378499223	500.02511118128666	500.0133431101289	500.0243377097096	500.01021897878394	500.02671522163075	500.00796881644186	500.03594223427183	500.0182440376189	500.02385217188123	500.02248781542824	500.01862114794875	500.01415473750615	500.0169673808548
500.01583541026235	500.02086007118453	500.02658706086345	500.0106796271615	500.01053932738427	500.02434637166016	500.02089221954157	500.0228787792665	500.0197460507351	500.0134921554678	500.0308241883682	500.0173160302065	500.02869309571025	500.03187874019375	500.0251010405342	500.0198154422534	500.02550352918746	500.0246821554232	500.0133431101289	500.0243377097096	500.01021897878394	500.02671522163075	500.0073396715716	500.03594223427183	500.01813062571244	500.0229832575496	500.0180472783877	500.01529275206855	500.01321563429224	500.01693392310716
500.01555452343945	500.02086007118453	500.02658706086345	500.00774855773403	500.0103800494608	500.02434637166016	500.0208687454285	500.0228787792665	500.0189623452616	500.013143338808	500.02748021896656	500.01648032949277	500.02832964340206	500.03187874019375	500.0251010405342	500.0195244199621	500.0213857901487	500.02453798500363	500.0133431101289	500.021671391312	500.01021897878394	500.02671522163075	500.00697592450604	500.0349993298735	500.01813062571244	500.02263800465676	500.0177111510088	500.01466148925095	500.0101793455693	500.01654543361093
500.0155514360823	500.0189927239478	500.026566388495	500.0077458686729	500.00860550048566	500.02434637166016	500.020786880302	500.0228787792665	500.018958362442	500.0129924359559	500.0266125822695	500.0156975110855	500.02829726015375	500.02930982693215	500.0240109535519	500.01915884155466	500.0180377191731	500.02171507724097	500.0126122365362	500.02073840097495	500.00940537490425	500.02671522163075	500.00697592450604	500.0349993298735	500.0154496230079	500.02263800465676	500.0173178354578	500.0142059405088	500.00957360720247	500.0158042935849
500.01552106942756	500.0155050309015	500.02511686178076	500.0069285986298	500.00860550048566	500.02355753810025	500.0206919981644	500.0228787792665	500.0189390301609	500.01245734249807	500.0266125822695	500.01525693870883	500.02825680867755	500.02930982693215	500.0206713902648	500.01874629595284	500.01766602356355	500.02171507724097	500.0116504142615	500.0206932492901	500.009152616768	500.0246772076306	500.00653431940964	500.02443176999407	500.01541580896117	500.02064736550517	500.01664191961163	500.0132745333413	500.00957360720247	500.01535954363027
500.0155063526899	500.01416712292973	500.02511686178076	500.0069285986298	500.0082260178624	500.02355753810025	500.02003883828417	500.0206643183837	500.0179974306839	500.01245734249807	500.0266125822695	500.01444113464595	500.02825680867755	500.02930982693215	500.0172939940982	500.01874629595284	500.01766602356355	500.020815713308	500.0116504142615	500.0206932492901	500.009152616768	500.0246772076306	500.00626808291327	500.02443176999407	500.01540680636833	500.01909776935724	500.01664191961163	500.0110938963477	500.00957360720247	500.01476907115165
500.01514087715543	500.0141592366804	500.0241768626304	500.0069285986298	500.0081182333498	500.02138110061486	500.01892244803133	500.0206643183837	500.0179974306839	500.0111322595361	500.0264993932283	500.0114050805108	500.0278708307567	500.0284648726221	500.0172939940982	500.01858696690476	500.0165850190971	500.01721136573457	500.01164602180586	500.01999609343835	500.00898612444996	500.0246772076306	500.00603019205477	500.02443176999407	500.01479372731495	500.0151863978885	500.01285977360345	500.01092721374533	500.0094748121047	500.014654053532
500.0123721344141	500.01390155735	500.02413760608346	500.0069285986298	500.00808822482736	500.0206969766841	500.01892244803133	500.0206643183837	500.0179208191974	500.01012784028404	500.02638558753586	500.01049148936517	500.0253320054371	500.0272215455417	500.0172939940982	500.018186573086	500.01552333737186	500.01581447297144	500.01162686926864	500.01936989039325	500.00888941708655	500.0241802360733	500.0058937966419	500.02443176999407	500.01479372731495	500.0150065431881	500.01270433947064	500.0107663978787	500.0080427802604	500.014654053532
500.011055217057	500.0135094144596	500.0239856128639	500.0069285986298	500.0079670963659	500.01312547162183	500.01892244803133	500.0206643183837	500.0179208191974	500.00814801906205	500.02638558753586	500.0092800142014	500.0253320054371	500.0250676808154	500.015525896627	500.01658502397345	500.01552333737186	500.015683640685	500.0103734487708	500.01788535052395	500.00876241159756	500.019976032972	500.00514632088147	500.02249764283624	500.01301903723333	500.0150065431881	500.01009638183217	500.01075268176294	500.0078672242475	500.01447606257756
500.0100428063162	500.0134479278588	500.0235551932528	500.0069285986298	500.0079670963659	500.01303439519336	500.01892244803133	500.0206643183837	500.01776352633686	500.00814801906205	500.0234791395934	500.00788801758193	500.0253164218425	500.0193100804061	500.01511929319736	500.0160417564988	500.0152332773794	500.0150393785015	500.0103244093066	500.01776841612093	500.00874951280457	500.01605632623205	500.00514632088147	500.02231120237104	500.01298499327225	500.0146174151704	500.01009638183217	500.01075268176294	500.0078672242475	500.01437065990706
500.00999729069696	500.01340671397884	500.0235389420255	500.0069285986298	500.00713651783946	500.0126759945224	500.0184934133351	500.0203359432991	500.01776352633686	500.00814801906205	500.0227203265631	500.0076973175903	500.0253164218425	500.0193100804061	500.014477130375	500.0160417564988	500.01424332179005	500.0126929279801	500.01030415301324	500.01775719636385	500.0087488940073	500.0160220918705	500.0051420302277	500.02231120237104	500.01298499327225	500.0146174151704	500.01009638183217	500.01072232473285	500.0078672242475	500.01279593117397
500.00999729069696	500.0133889794544	500.02281291205543	500.0069285986298	500.0069883453245	500.0126759945224	500.0184934133351	500.0202086049768	500.01776352633686	500.00814801906205	500.0227203265631	500.0076973175903	500.02405688403877	500.0193100804061	500.0125532546809	500.0160417564988	500.01424332179005	500.01205397538354	500.0101393698107	500.0176321314102	500.0085183542768	500.01383577836606	500.0051420302277	500.02231120237104	500.0129814871888	500.0146174151704	500.0100828425207	500.0092436270714	500.00724175320215	500.01279593117397
500.00998715649473	500.01298472652326	500.0224487954214	500.0069285986298	500.00698024708413	500.0126759945224	500.0184934133351	500.0196302956372	500.01621041552283	500.00763653667383	500.0209332362675	500.0076973175903	500.0207046408305	500.0193100804061	500.01223798459324	500.0156912949686	500.01424332179005	500.01079658420304	500.00979433279633	500.0176321314102	500.00674121183255	500.01383577836606	500.00498442114997	500.02231120237104	500.0129814871888	500.0146174151704	500.0100828425207	500.0090678713722	500.00716490442016	500.01245718352595
500.00930990187317	500.01234744437477	500.0222443297094	500.0069285986298	500.0064096522666	500.0126759945224	500.0175330973123	500.0186027287336	500.0160942716099	500.00702002675746	500.01944904309937	500.0076973175903	500.0207046408305	500.01736402407084	500.010739174024	500.0156912949686	500.01424332179005	500.0097639819796	500.00979433279633	500.01572207362597	500.00666744784303	500.0132242160524	500.00498442114997	500.02229246027116	500.01219281240947	500.01379260861796	500.01004697141394	500.0090504565915	500.00716490442016	500.0122253261257
500.0087105206855	500.01211309546306	500.0189451539843	500.0069285986298	500.0062040212234	500.0123516120746	500.01724790228906	500.0184083014762	500.0160942716099	500.00691468313295	500.01944904309937	500.0076952793836	500.0207046408305	500.01712706109276	500.00987550493835	500.014931795213	500.010867044719	500.0090131778434	500.00957536033826	500.01572207362597	500.00666744784303	500.0121558547972	500.00497420015165	500.0210106698622	500.0117250507702	500.01247022401554	500.00990135996045	500.0090504565915	500.0069394208427	500.0121020598214
500.0071802970469	500.0112162627175	500.0189451539843	500.0069285986298	500.0060078919024	500.0123516120746	500.01724790228906	500.0172235352803	500.0148796962942	500.00691468313295	500.0192460353303	500.0057182531883	500.0207046408305	500.016946076153	500.0095463229203	500.01403091355695	500.0098726970199	500.00813896552245	500.00881961967343	500.01572207362597	500.0066654559585	500.0112551170979	500.0049551806594	500.02050794942886	500.0111400419452	500.0123555492261	500.00990135996045	500.00887526340796	500.00689384400596	500.0114853102139
500.0071802970469	500.0106817183658	500.0189451539843	500.0064569621256	500.005723033788	500.0123516120746	500.01724790228906	500.0172235352803	500.0148796962942	500.00683404634907	500.0192460353303	500.0057182531883	500.0207046408305	500.01623290726224	500.0092165527967	500.01403091355695	500.00915583499227	500.00813896552245	500.0082889407857	500.01572207362597	500.0064865516442	500.0107167364247	500.0049551806594	500.02032022132664	500.0102511848653	500.0121038957596	500.00990135996045	500.0088328565285	500.00689384400596	500.0113183158174
500.0071802970469	500.0105689153247	500.0189451539843	500.0064569621256	500.005723033788	500.01069211321396	500.0169569357012	500.0172235352803	500.0148796962942	500.00555382800826	500.0192460353303	500.0057182531883	500.0207046408305	500.01607564439723	500.0092165527967	500.01372857226977	500.00780031932493	500.00813046936247	500.0081333868198	500.0154564047006	500.0061423351785	500.0107167364247	500.0049071132011	500.01994854313546	500.0102511848653	500.0119421833855	500.00968886550623	500.0088328565285	500.00644876588973	500.0113183158174
500.0071802970469	500.00953708692225	500.0186962055663	500.0063129264024	500.00569300553826	500.01069211321396	500.01680361859115	500.0166717341155	500.0146684857055	500.00555382800826	500.0192460353303	500.0057182531883	500.0199991724519	500.0146339774132	500.0091578425718	500.01372857226977	500.00584661556127	500.0075135495417	500.0080677132322	500.01543040002184	500.0049733624085	500.01043083487747	500.00436272372946	500.0188904541903	500.0102511848653	500.0118899879155	500.00905457078545	500.0087898415669	500.0064359336563	500.0113183158174
500.00702793720154	500.0092370967983	500.0176194739461	500.0059925536065	500.00532106677105	500.01069211321396	500.01656876106864	500.0166717341155	500.013892086109	500.00555382800826	500.0187274298391	500.00540397332696	500.0199991724519	500.0144767091158	500.0091095319128	500.0126692375012	500.00561473787326	500.00690277682185	500.0077242755251	500.0151885008235	500.0049401022486	500.01013934117924	500.0042164509126	500.0185943680945	500.0102236947518	500.01171871465095	500.00864113091194	500.00827214332224	500.00539363727535	500.0111603092801
500.00665476727215	500.0092370967983	500.01752132737823	500.005678209283	500.0038789974244	500.0106796269355	500.01656876106864	500.01302258742015	500.013892086109	500.0051447643125	500.0187274298391	500.0053831194319	500.0199991724519	500.0144767091158	500.0091095319128	500.0126692375012	500.00502944278844	500.00667602649065	500.0077242755251	500.0145668988764	500.0048380600951	500.0100977687861	500.0042148511059	500.01767409285986	500.01005640928236	500.01171871465095	500.00815068436737	500.00827214332224	500.00501190955436	500.01068905835325
500.00665476727215	500.00910158863553	500.01720471419225	500.0055659036339	500.0038789974244	500.0106796269355	500.01609097599766	500.01291899777533	500.013892086109	500.0051447643125	500.01777445075743	500.0053143683604	500.01970441731044	500.01345416021184	500.0091095319128	500.0126692375012	500.0036597088602	500.0066532984624	500.0074577811052	500.01403408186826	500.0048127580134	500.00938365769457	500.00420218503564	500.0160602544558	500.009629295889	500.01111456315493	500.008086720599	500.00827214332224	500.00501190955436	500.01036085517427
500.0066547530906	500.00910140484643	500.01625796319445	500.0055659036339	500.0038789974244	500.0106796269355	500.0160529644176	500.01291899777533	500.013892086109	500.0045590580704	500.0177743320054	500.0045200875944	500.0196220472225	500.01345416021184	500.0091095319128	500.0126692375012	500.0036597088602	500.0066532984624	500.0074577811052	500.01298644061865	500.0045945996458	500.00938354761894	500.0039709091456	500.0160602544558	500.009629295889	500.01111456315493	500.00767629983307	500.0081766792343	500.00501190955436	500.010081830279
500.00647640393976	500.0089377986077	500.01625796319445	500.0055003109133	500.0038265417524	500.01033317601076	500.0160262500237	500.01291899777533	500.01373696600257	500.0045590580704	500.0176277329517	500.0045200875944	500.0195148071946	500.0133164695221	500.00814459994984	500.0126692375012	500.0036597088602	500.0066412159538	500.0074107210122	500.01286636482587	500.0045945996458	500.0091588888516	500.0038067733391	500.0160602544558	500.0089841649877	500.0103487415481	500.00767629983307	500.0081594778353	500.0049143739828	500.0096025846381
500.0064745463043	500.00870147720156	500.01625796319445	500.00528969871687	500.0037084283252	500.0088396210789	500.015600752273	500.012101191664	500.01373696600257	500.0045046803134	500.01739326545976	500.0045200875944	500.0192864032481	500.0133164695221	500.0080850833003	500.0117206231113	500.0036597088602	500.006581361526	500.0073879702799	500.01283067848146	500.00447758679877	500.0089911765298	500.00375611193044	500.0159203908651	500.00897513208827	500.01028894210936	500.0076545448674	500.0073056472802	500.00474922571743	500.0096025846381
500.00598395317394	500.00830211104864	500.01625796319445	500.00527154816183	500.0037056962971	500.0088396210789	500.0151926756182	500.012101191664	500.0137282721472	500.0045046803134	500.0169134185866	500.00429482357913	500.01898883689813	500.0133164695221	500.00806595462075	500.01138919304714	500.0036597088602	500.00586559461885	500.0064939085758	500.01271036751285	500.0043541018509	500.00898415839004	500.00375611193044	500.0145375422275	500.00886013401305	500.01005531193294	500.00764980087956	500.00704962151843	500.00474922571743	500.0092112577509
500.00598395317394	500.00816704374046	500.01625796319445	500.0050694258008	500.00364794828704	500.0088396210789	500.0151926756182	500.0120601236168	500.01371471438904	500.0043213206467	500.01665640535623	500.003979706429	500.0181414102899	500.01327429169885	500.00803984485594	500.01138878044367	500.00365250964217	500.00584305148993	500.00649191037786	500.01271036751285	500.0042567887137	500.0089774278753	500.00375606887025	500.0145375422275	500.00877199645134	500.0099868239004	500.0075925848737	500.00704962151843	500.00474922571743	500.0092112577509
500.0057587319125	500.0080907793092	500.0149032849652	500.0050694258008	500.00364794828704	500.0086952007438	500.0150079133818	500.01203959278934	500.0131992209802	500.0042726095349	500.0153530047876	500.003979706429	500.0181096417468	500.0131372060141	500.0079242704404	500.01138878044367	500.0035067037139	500.0057412930914	500.00649191037786	500.01271036751285	500.00387286239095	500.00831232131924	500.0035322636296	500.0145375422275	500.0081094011575	500.0099868239004	500.00717486024536	500.0066732022162	500.00460317530303	500.00891175198484
500.0057587319125	500.0080907793092	500.0148739565992	500.0050694258008	500.0035630397625	500.0086952007438	500.0150079133818	500.01089123726007	500.0128996697449	500.0041960087664	500.0153349987911	500.0039766968127	500.0180219442248	500.01312024655425	500.00780281363035	500.01138878044367	500.0035067037139	500.00570046358877	500.00647006363783	500.01271036751285	500.003851193432	500.0080775892498	500.0034951531546	500.0145375422275	500.0081094011575	500.00966877549064	500.0071271695617	500.00647190638045	500.00453103354516	500.0088763654278
500.0054469043061	500.0080254258492	500.0147589830223	500.00503141286214	500.0029624258086	500.0086952007438	500.0144715097593	500.01089123726007	500.01233893259126	500.0041960087664	500.0153349987911	500.0036452625928	500.0178112965331	500.0128739309857	500.0076241337026	500.01099473500716	500.00316264081033	500.00498770297804	500.0063540486959	500.0124247714716	500.003851193432	500.00775247073796	500.00334551985213	500.01450467539496	500.00788820981387	500.0094323749498	500.00699714431346	500.0064060334974	500.00453103354516	500.0082093297248
500.0050414964052	500.0079725929351	500.0146599302445	500.0049075463875	500.0029509556101	500.0065869061478	500.0141711604234	500.01088103776385	500.01181223910964	500.00393655407805	500.01502877373645	500.0035670290547	500.0174345415168	500.0121319378851	500.0076241337026	500.01099473500716	500.0031562618095	500.0049638230593	500.0063540486959	500.0124091600687	500.00384166818	500.0070608447582	500.00284659897005	500.0134332481806	500.00788820981387	500.00920273112223	500.00692769144126	500.0062412606615	500.00453103354516	500.00819148985295
500.0049875833893	500.0071394756595	500.0143302347956	500.004762966294	500.0029046774184	500.0064085952821	500.013904441735	500.0107760666027	500.0115136724303	500.0035937793953	500.0148036674805	500.0035485810698	500.0170082148575	500.0120346510119	500.00732503370665	500.0107328437394	500.00299027153443	500.0046820853061	500.0063321314375	500.01226266657125	500.00374271027044	500.0070608447582	500.0027810136764	500.01328684404484	500.0077881490973	500.0090593581681	500.00676445857005	500.00602498992964	500.0042498048921	500.0077660159192
500.0048935573292	500.0071394756595	500.0142518275426	500.00469199695027	500.0021464334744	500.0064085952821	500.0133927488661	500.0104676638345	500.01139379823405	500.00351906083995	500.01362204233476	500.00264897051795	500.0166232431565	500.0120346510119	500.00732503370665	500.0106076244178	500.002955940147	500.00451769341174	500.00618504441155	500.01185118873326	500.00367615568337	500.0070608447582	500.0027539764553	500.0129454961423	500.00720226631853	500.0089686096481	500.0065637424319	500.00583078309165	500.00404300030897	500.0077655217673
500.0047966152306	500.0071346213206	500.01382436334177	500.0044730832738	500.00214638881744	500.00632521525904	500.01326882451406	500.0104676614649	500.0111644047816	500.00351906083995	500.0132853323153	500.0026489304866	500.0158172196288	500.011120729491	500.00732503370665	500.0106062748715	500.00278689884317	500.00447936267096	500.00598758629604	500.01185118873326	500.00367615568337	500.0069070676188	500.0025967652002	500.0116160093643	500.0064797215731	500.0089685176048	500.00627673188427	500.0057984609249	500.0040310987877	500.00763505361175
500.00475616032173	500.00711563647053	500.01343750545755	500.0044730832738	500.0021113329343	500.0062261704769	500.0132648589581	500.01008996356194	500.0111644047816	500.0035157589113	500.0132661752335	500.00264091769697	500.0158172196288	500.011120729491	500.0072797608554	500.01059480916314	500.0027494415984	500.00447936267096	500.00588008919874	500.0118475021654	500.00367615568337	500.0068913706741	500.00250095431284	500.0112659364158	500.0064797215731	500.00881525723463	500.00627673188427	500.00568382165994	500.0039926531369	500.0076251667968
500.00475616032173	500.0070760290427	500.01343750545755	500.0044730832738	500.0021113329343	500.00618115249614	500.0130942466055	500.00993141720335	500.0111644047816	500.0033482858354	500.01325556973813	500.0026323911622	500.0158172196288	500.011120729491	500.00712842332763	500.0104309733784	500.0027494415984	500.00447936267096	500.0058078383723	500.0118475021654	500.00367189291944	500.0068841674571	500.00250095431284	500.01110632848963	500.0064797215731	500.0087719208215	500.00627673188427	500.00560363307363	500.00386234693684	500.0076075093961
500.00473195541684	500.007057648745	500.01329744272243	500.0044730832738	500.00206504179806	500.0058721595786	500.0130942466055	500.0096454283907	500.0111219072682	500.00330290820875	500.0126744326639	500.00236793729266	500.0158172196288	500.0110555214844	500.00712842332763	500.0104309733784	500.002701305602	500.00429519980946	500.0057845729403	500.0118475021654	500.00363477002645	500.0066465438726	500.0023727460711	500.0099345649191	500.0064797215731	500.0087612071554	500.00627673188427	500.0053219261911	500.0038450658927	500.0072830791426
500.00473195541684	500.00695165724716	500.01320786721095	500.0044730832738	500.0020622031311	500.0058721595786	500.01309418683815	500.0095873506505	500.0106608485438	500.0030930155278	500.0126744326639	500.00236793729266	500.0150081005302	500.0110555214844	500.00709378221705	500.0104309733784	500.002701305602	500.0042700181497	500.0056581710915	500.0118475021654	500.0034671595857	500.0066427745317	500.00237115130057	500.00964984961183	500.0064797215731	500.00857305951655	500.0061604933697	500.0051088341116	500.0038215537844	500.0072830791426
500.00448292097605	500.00680673626	500.01164923960533	500.0044730832738	500.00205646444596	500.0058721595786	500.0130941644192	500.0095782359177	500.01059280898505	500.0030930155278	500.01243424987183	500.00236793729266	500.0150081005302	500.0110555214844	500.007081994521	500.0101914181682	500.00267055259326	500.0042700181497	500.0055619052653	500.0118274179181	500.0034486010269	500.00652120518606	500.00237115130057	500.0096152873098	500.0064797215731	500.00857305951655	500.0061604933697	500.0050402298561	500.0038215537844	500.00727718005635
500.0042030740313	500.00667934595924	500.0116407087678	500.0044277265034	500.0020499350056	500.0058721595786	500.01297882212003	500.0095524634567	500.0105791530205	500.0030930155278	500.01243424987183	500.0022585483145	500.01454723100176	500.01090720696885	500.0068825187613	500.0101914181682	500.00249012797497	500.00420604888114	500.0052224109307	500.01173510566514	500.0033607104936	500.0062823926899	500.00222322985485	500.0092898380332	500.0062221535806	500.0083426802252	500.00581974935756	500.0050402298561	500.00354629429097	500.00718691264615
500.00407339681374	500.0063259318006	500.0116188862787	500.0044145281945	500.00204814813503	500.0057098502696	500.0129569456484	500.00949900878584	500.01046910964124	500.0030525242275	500.01243424987183	500.0022585483145	500.0144648409734	500.01090720696885	500.006684598237	500.01004978179935	500.00247806387614	500.00420604888114	500.0051864279737	500.0117140982929	500.0033121396945	500.00560941729105	500.00221602022793	500.0090565018633	500.0061539020902	500.0083426802252	500.00581974935756	500.0050041955427	500.00354629429097	500.00718691264615
500.00407339681374	500.0063259318006	500.0116188862787	500.0043700609696	500.0020467446629	500.0057098502696	500.01282327758196	500.009156126429	500.01046910964124	500.0028893712743	500.01243424987183	500.00219746502904	500.0144648409734	500.01090720696885	500.006684598237	500.00951189677676	500.0024767385654	500.00400236704337	500.0051864279737	500.01163575694255	500.0032928024195	500.00560941729105	500.00221602022793	500.0090565018633	500.0061471550938	500.0083426802252	500.00581974935756	500.0048784498392	500.00350331803605	500.00718691264615
500.0040545453472	500.00619644347404	500.0116188862787	500.0043700609696	500.00204408312953	500.0057098502696	500.012634712669	500.009156126429	500.01041784905544	500.00283911128787	500.01240919102395	500.0021828879126	500.0144648409734	500.0108945922639	500.0066256024073	500.0095005021531	500.0021332169281	500.00400236704337	500.0051483869834	500.01135444580956	500.0031844566952	500.00503770966327	500.00221602022793	500.0090565018633	500.00610384924477	500.0082054255555	500.00581974935756	500.0048125247509	500.0034950076875	500.00718691264615
500.00405314888866	500.0061123141619	500.0103501706855	500.004317300631	500.00198081781275	500.0054245450219	500.012634712669	500.0090320457119	500.01041784905544	500.0027296773461	500.0118742185666	500.0019125229942	500.0144506392003	500.0108945922639	500.0060275434899	500.0095005021531	500.0021332169281	500.00400236704337	500.0051483869834	500.01123426175695	500.00287106157197	500.005007809497	500.00220691931924	500.00803149182303	500.00610384924477	500.0080861798214	500.0054153408564	500.0048099646087	500.00330253536094	500.0071178947421
500.0037417597644	500.0059243714324	500.0103501706855	500.0042067541466	500.0014656736349	500.00540930429975	500.0125345084016	500.008761836607	500.01030144541807	500.00265649282295	500.0118442942406	500.0018823347942	500.01433044152463	500.01068028549497	500.0058855107699	500.0094891060204	500.00209417955966	500.0038322684974	500.0051367196021	500.0111874934556	500.002784310982	500.005007809497	500.0020542057494	500.00758038053925	500.006038514344	500.0080859088171	500.0052987857846	500.00478907328863	500.00327331720473	500.00710139513996
500.0037417597644	500.0058744282147	500.0097828136678	500.00420487244804	500.0014656736349	500.0051821569862	500.0125345084016	500.00817342671235	500.01030144541807	500.0026009628452	500.0118027810138	500.0018823347942	500.01428726695207	500.01065150397443	500.00551151925396	500.00948773191027	500.0020125725708	500.00381505679616	500.0050786775686	500.0111874934556	500.0027600040972	500.0049438450008	500.0020542057494	500.0075514035346	500.006038514344	500.0080858215993	500.00520604871963	500.00470260941574	500.00316901372315	500.0068716370306
500.0037417597644	500.0058405792639	500.00966278273756	500.00419534372963	500.0014400842393	500.00518110002344	500.01182626439163	500.0081189703501	500.0101971047209	500.0026009628452	500.0118027810138	500.0018823347942	500.0142649351087	500.0106496162205	500.00550448638415	500.00947767722585	500.0020063721275	500.00335041507446	500.004691409058	500.0111874934556	500.0027600040972	500.0049083280149	500.0020461545727	500.00732980710535	500.00597567849695	500.0080858215993	500.0050321527118	500.0046491927952	500.0030180595998	500.0067712742228
500.00345368734827	500.00578838943113	500.00952517905733	500.00417818686606	500.0014400842393	500.0050906273929	500.0118244117298	500.00811598478674	500.0083279088722	500.0024862767937	500.0118027810138	500.00183480278537	500.01403666107984	500.010597953422	500.00525249049923	500.0094768175849	500.0019582329454	500.00335041507446	500.004691409058	500.0110445375133	500.00273321364256	500.0049083280149	500.0020461545727	500.00671338139455	500.0058376884463	500.0080452184189	500.0050321527118	500.0046485094829	500.0029875933322	500.0067712742228
500.0033990136485	500.005737051559	500.00952517905733	500.00417763992425	500.0014361684396	500.005080883878	500.0117746211942	500.00785517152997	500.00784825529786	500.0024482875734	500.0109774550394	500.00180224806775	500.01364548625133	500.01057969737656	500.0052457930136	500.0094567444555	500.00195797360993	500.003301980849	500.00469024524523	500.0108061053794	500.00273225294774	500.0049083280149	500.0020461545727	500.00659741178924	500.0058301842828	500.0080413116386	500.0049878365749	500.0046485094829	500.00296918975044	500.00677073697415
500.0033990136485	500.0055381679402	500.00952517905733	500.00417763992425	500.0014361684396	500.005080883878	500.0115000633299	500.00785517152997	500.0073900215046	500.001984465656	500.0109774550394	500.00180224806775	500.01364548625133	500.01057969737656	500.00524012824184	500.0094567444555	500.00195797360993	500.00328569376495	500.00469024524523	500.0108061053794	500.0026954318487	500.0049083280149	500.0020461545727	500.0064679068524	500.00582128744355	500.0080413116386	500.0049878365749	500.00445603986094	500.0027177101299	500.0064171666415
500.00338939228885	500.0054774933212	500.0090329392461	500.0040938375784	500.00134625895714	500.0048725432491	500.0114415670573	500.00785517152997	500.0073900215046	500.001984465656	500.01097422137053	500.0017660228598	500.01364548625133	500.0104302376143	500.00524012824184	500.0094567444555	500.0019288775909	500.00328569376495	500.0044646304391	500.0108061053794	500.0026237515244	500.0049083280149	500.00203086908783	500.00490459563923	500.00582086419263	500.0079547901704	500.0047724970739	500.0044206560833	500.00271176442766	500.0061888318858
500.0032259822852	500.0053300060138	500.0090329392461	500.0040540446619	500.00134625895714	500.00340266982556	500.0113227144504	500.00785517152997	500.0069703737225	500.001984465656	500.01097422137053	500.00166005778794	500.0132144142285	500.01023251439665	500.0050746481453	500.00937097670794	500.0018427527542	500.00308980890145	500.0044646304391	500.0108061053794	500.0026237515244	500.00489295276935	500.00202932680804	500.0040166807916	500.00555079098393	500.00783665228306	500.0047724970739	500.00434381180844	500.00271176442766	500.00617775606776
500.00318822874755	500.005306898891	500.0089944006401	500.0040490620697	500.00134625895714	500.00335200903515	500.01083489149414	500.0078528995128	500.0069453291463	500.001984465656	500.01093414680037	500.0013907780924	500.0131649909632	500.0102035746415	500.00506194984206	500.00896286006133	500.00175366473525	500.0030702553094	500.004198906142	500.0107319936847	500.00259981202845	500.0045004117038	500.00202171851544	500.00385506669664	500.0054989123317	500.0077985754725	500.00475363184626	500.00434381180844	500.0027101567903	500.00599891763284
500.00295943896117	500.00521918769414	500.0088345465256	500.00381200437954	500.0012365434191	500.00335200903515	500.01080133025835	500.0077424257126	500.00638340882904	500.0019188844406	500.0107505812148	500.0013907780924	500.0129555362015	500.00986505538725	500.00506194984206	500.00896286006133	500.0016812100282	500.0029015303607	500.0041942769964	500.0105695977638	500.0025934196427	500.0044650572352	500.00188892699117	500.00385506669664	500.005337770311	500.00777496926054	500.00453583795206	500.00391855612423	500.0026146532943	500.00599891763284
500.00295603240755	500.00521893470585	500.0088288010133	500.00381200437954	500.0011968038262	500.00333160246635	500.00991108854333	500.0076128812219	500.00638340882904	500.0018926252306	500.0107505812148	500.0013848584146	500.0128897377767	500.0097652923687	500.00493214751486	500.00827034276824	500.00166708594406	500.00285756919476	500.0041928787048	500.0104682050094	500.0025929879314	500.0043862440423	500.0018764091386	500.00384087373385	500.00532456007323	500.0076425296605	500.00453077607045	500.00391855612423	500.0026146532943	500.00599891763284
500.0028987351405	500.0052183471792	500.0088050460011	500.00381200437954	500.0011396813682	500.0033213464394	500.00991108854333	500.00724837527736	500.00638340882904	500.0018926252306	500.0107505812148	500.0013848584146	500.0128897377767	500.0097652923687	500.0048870915766	500.0080651282542	500.001601751697	500.00283059638804	500.0041928787048	500.0104682050094	500.0025628495664	500.0043034316148	500.0018764091386	500.00285134854573	500.0053220895706	500.007638593948	500.00452422665023	500.00385511234873	500.0025977995242	500.0059576795208
500.0028868261503	500.00492789591084	500.0081486998198	500.0037669938093	500.0009316227282	500.0026477832476	500.0098908301928	500.0071412636994	500.0061501906233	500.0018792392429	500.01057029722665	500.0013848584146	500.01177753687784	500.00924795298465	500.0048799110341	500.0080545679336	500.0015421152831	500.00282507566624	500.00360329471846	500.01037902930676	500.0025628495664	500.00423934157885	500.0018764091386	500.00285134854573	500.0047694674813	500.00755571042106	500.00452422665023	500.0038360286586	500.0025977995242	500.0057691814375
500.0028653512744	500.0048513049458	500.00778789693504	500.0037647835348	500.0009124747577	500.0026477832476	500.0098886710933	500.00700631758525	500.0061501906233	500.0018762313925	500.0105619685111	500.0013485737983	500.01177753687784	500.0092307534906	500.0047851330258	500.0080545679336	500.00154044241697	500.0025984277783	500.0033922234202	500.0103278073249	500.0025621627778	500.0041610364652	500.00185104060057	500.00285134854573	500.0047694674813	500.0074108784211	500.00452422665023	500.00382731880467	500.0025977995242	500.00571818714167
500.00283571004223	500.00483250905364	500.00739047016555	500.003721555467	500.00085208895996	500.00253837600707	500.0098004470032	500.0067603499444	500.0061475890611	500.00178837666095	500.01055356959716	500.0013290535954	500.0117382396222	500.0090885310206	500.0047851330258	500.00766505356285	500.0014786621074	500.0025984277783	500.00332697474965	500.01029332237607	500.00254703459643	500.004061212449	500.00185088267597	500.0025708339041	500.0047497179298	500.0073400519416	500.0042794959191	500.0038061149741	500.00250811417686	500.00571818714167
500.0027883772645	500.0047864301335	500.00736800055466	500.0036600460957	500.00085208895996	500.0024576144896	500.00978691124016	500.0067603499444	500.00602305445454	500.00178489947865	500.0104917055532	500.0013051923777	500.0117284284967	500.0090885310206	500.0044801623622	500.00766505356285	500.0014718751423	500.0025984277783	500.00332697474965	500.0101805592206	500.00254703459643	500.0035021157256	500.00184446966614	500.00250387362	500.00467511185406	500.00700809076136	500.0042794959191	500.00379763444477	500.00250811417686	500.0057098460029
500.00275313281145	500.004597920518	500.00734658311825	500.00363831978234	500.00084612746053	500.0023839033529	500.0097061589482	500.00664912071835	500.00591949390247	500.0017822787206	500.010420347532	500.0013051923777	500.01101427178185	500.0085615717515	500.004434629215	500.0076495508048	500.0014149676165	500.0025787550739	500.0030105506283	500.0101551598325	500.00252451064915	500.00349947825293	500.0018362327713	500.0020039098918	500.0046509287308	500.00700809076136	500.0042794959191	500.0037865592242	500.0025078587785	500.00566775600896
500.00268912729695	500.0045716419134	500.0072188298102	500.00359692805836	500.0007844778809	500.0023839033529	500.00947023080556	500.00648491555637	500.00591949390247	500.00177031046337	500.010420347532	500.00125503472464	500.01080040099157	500.0084941750759	500.00394689516094	500.0076495508048	500.0013951825083	500.0025787550739	500.0030105506283	500.0101356186996	500.00238659280933	500.0032090489041	500.0018362327713	500.0020039098918	500.0046509287308	500.00700809076136	500.0042794959191	500.0037865592242	500.00234845944146	500.005631137847
500.0026838641273	500.0045659631615	500.0071784571756	500.00359692805836	500.0007844778809	500.00232469810095	500.0094100792459	500.0063398449744	500.0058506246397	500.00177031046337	500.0101521517806	500.00125503472464	500.01080040099157	500.0084941750759	500.00394689516094	500.00748581303344	500.0013951825083	500.0025724345128	500.00300615809005	500.01001100402806	500.00238659280933	500.0032090489041	500.0018033335357	500.0020039098918	500.00459515909165	500.00700809076136	500.0042511746879	500.0037858322975	500.0023346992961	500.00555552528914
500.0026753419433	500.0045547629504	500.00701079443655	500.00353425451203	500.00077674275633	500.0023008919792	500.00931990786523	500.00623708079894	500.0057645531466	500.00177031046337	500.0100980965022	500.00115459684827	500.01080040099157	500.0084512086132	500.00394689516094	500.0074626148547	500.0013220728079	500.002553111574	500.00298535359826	500.0097971841151	500.00238659280933	500.00320066577785	500.00172738601606	500.00194107007576	500.00456520957493	500.006959956202	500.0041382271629	500.0037828304918	500.0023346992961	500.00535680234645
500.002511788594	500.0045547629504	500.00697277121844	500.00352160578007	500.0007678676239	500.00201245093	500.0092556317133	500.0062149076322	500.0056070088911	500.0017029593908	500.01009385786426	500.00115459684827	500.01075711579074	500.0082639285966	500.00394689516094	500.0074626148547	500.00127727702454	500.00255231286576	500.00297975304846	500.0097779386701	500.00238659280933	500.00318608140935	500.00169333443563	500.0018579438809	500.0045538371647	500.006931426622	500.00413312287344	500.0036128860165	500.00224155677495	500.0052779079694
500.002511788594	500.0045363333335	500.00685485420314	500.0035041948093	500.00076048900854	500.00201245093	500.0089605765172	500.0062149076322	500.0056070088911	500.0016925004553	500.00973352062147	500.0011091665707	500.0104666549515	500.0080844467204	500.0036495598576	500.0074601254713	500.0012770509889	500.002546439986	500.0029741520359	500.00961659460694	500.00238654022735	500.00312340679443	500.00169333443563	500.00185153134584	500.0044877221732	500.006931426622	500.00413312287344	500.0036128860165	500.00202364878845	500.005264615365
500.0025026115669	500.00452663559486	500.0068262077911	500.0034955206772	500.0007603165618	500.00201245093	500.0089546086185	500.0061471213386	500.0055572503526	500.0016757853314	500.0096647302	500.00109210215174	500.0099620435544	500.0080844467204	500.0036487574058	500.0074601254713	500.0012769891868	500.00254310395263	500.002960201653	500.00951023010043	500.0023751377833	500.00311872715827	500.00169329888996	500.00184537625233	500.0044820190136	500.0069306210556	500.00412970376436	500.00358766631985	500.0019563207694	500.0052625744102
500.0025026115669	500.0044682841406	500.00677694272616	500.0034955206772	500.0007580570271	500.00201245093	500.00891865757256	500.0061471213386	500.00550482292135	500.0015884138213	500.0096647302	500.0010707200078	500.00992133816203	500.0080844467204	500.0036470302816	500.0074601254713	500.0012769891868	500.0025426520978	500.00268146242155	500.00951023010043	500.0023728218672	500.0031081472661	500.00169329888996	500.0016102542995	500.00438458174483	500.0069306210556	500.00405858235297	500.00356104612297	500.001940632302	500.0052625744102
500.0025026115669	500.004465321822	500.0067714560767	500.00348474382406	500.0007541142276	500.00201245093	500.0087831786254	500.00599626322844	500.00544760161733	500.0015849894472	500.0096647302	500.00093453148247	500.0098796078457	500.0077119511494	500.0036097793492	500.0073473653328	500.00124354860577	500.0024844733136	500.00268146242155	500.00944714407905	500.0023728218672	500.0029769095563	500.00166208845076	500.0016096011906	500.0043684730891	500.0069306210556	500.0040535777463	500.0035321655159	500.00192443782663	500.0051508708845
500.00241850947646	500.0044589281955	500.0066944405105	500.00346532228855	500.00070213664804	500.0019178876572	500.00878089677553	500.0059445954218	500.00539444001544	500.0015822127109	500.00959579937603	500.0008953089658	500.00974057054844	500.00767323605083	500.0035981203495	500.0073473653328	500.0012424021156	500.0024844733136	500.00267929403844	500.00944714407905	500.0023728218672	500.0029170657258	500.00163319923263	500.0016004892421	500.0043629046061	500.00692740725896	500.0039514098044	500.0035321655159	500.00192443782663	500.00505136761683
500.0023364768476	500.00437022042576	500.00662119759716	500.0033388569705	500.00070029753834	500.00171314938024	500.00845650695317	500.0059445954218	500.0053219437891	500.0015759056987	500.0092981304965	500.000854118332	500.0093324228444	500.00735985054285	500.0035970243996	500.00712390636807	500.00122636806356	500.0024844733136	500.00267111098486	500.00938832670573	500.0023517545423	500.00290163260655	500.00158870236083	500.0015933035661	500.0043597642233	500.00692685680485	500.00390215611736	500.0035321655159	500.00189800266185	500.00501735293705
500.0023166477051	500.0043453575481	500.0065774461327	500.00333740819934	500.00070029753834	500.00171224961593	500.0083108376692	500.0059445954218	500.00530440119127	500.00157223686404	500.0092589903353	500.000846618814	500.0093324228444	500.00735985054285	500.0033852043654	500.00711578814384	500.0012087900085	500.0024844733136	500.0026164699459	500.0093304327041	500.002331160031	500.00289628474945	500.0015636710121	500.0015495788172	500.00429471361286	500.0068308780654	500.0038901383612	500.0035275682624	500.00187793554016	500.0049513828503
500.00212610103875	500.004268149902	500.0065536925207	500.0033367792058	500.00070029753834	500.0015080886959	500.00820065107786	500.005520758964	500.00530440119127	500.00124419246265	500.00868101126997	500.00081436411784	500.00846500541826	500.0072803085251	500.0030050636309	500.00711578814384	500.0010927274478	500.00247970899557	500.00259461983313	500.0092767180677	500.002331160031	500.0024523606338	500.0015636710121	500.00152664794473	500.0041824587265	500.00656890523464	500.0038761206207	500.0034138529437	500.0018219328752	500.00495137148425
500.00212610103875	500.00422923562087	500.0061971746385	500.0032846344987	500.0006459138684	500.0014709292649	500.0080990351239	500.00540477173695	500.0051279170725	500.00124419246265	500.0084463210101	500.00077500352484	500.00846500541826	500.007187758432	500.00299270014483	500.00708692958943	500.00107340792334	500.00246967489824	500.0025641256043	500.00908803312655	500.0023221446403	500.002290685367	500.0015564260942	500.0015116280925	500.0041767934203	500.00656636609847	500.0038093825859	500.0034138529437	500.0017987157221	500.0049099399682
500.00204599565285	500.0037545393738	500.00614445282883	500.0032846344987	500.00058977115145	500.0014709292649	500.00808610213863	500.005298493295	500.0051279170725	500.00124419246265	500.0084463210101	500.00073187191884	500.00846500541826	500.00706528753125	500.00299270014483	500.00708198600614	500.001065978386	500.002461600981	500.00255146205143	500.00904786940276	500.0023221446403	500.0022791531611	500.0015555347395	500.00148790403443	500.004149353768	500.0065396812411	500.00380467253706	500.00336266789856	500.0017663610178	500.0049099399682
500.0020301152027	500.0037545393738	500.005924699212	500.0031794404566	500.0005706569158	500.0014674082563	500.0080806628726	500.005201642223	500.005026241678	500.00123307873884	500.0082326825547	500.0007314355204	500.0084482882413	500.0070546581462	500.00299270014483	500.00690118559527	500.00102926815913	500.002461600981	500.00255146205143	500.008886481236	500.0023221446403	500.00211943043246	500.0015555347395	500.0014627836603	500.0041199490099	500.00651085117465	500.0036718104323	500.00331190582045	500.0017315390397	500.00473999900106
500.0020014868871	500.0037545393738	500.0056539962062	500.00317547247096	500.0005578726949	500.0014209314985	500.0080806628726	500.005201642223	500.0050253498594	500.00123231547394	500.0082326825547	500.0006510139518	500.00830654592465	500.00704467300164	500.00290577899705	500.0066895897219	500.0010142998787	500.00245875205957	500.0025504031406	500.008886481236	500.0022746163276	500.00211943043246	500.00153312149695	500.0014161530502	500.00409270923575	500.00642026890205	500.0036718104323	500.00329700582444	500.00169908835886	500.00455674070497
500.0020014868871	500.0037545393738	500.0054716719052	500.0031048330465	500.0005578726949	500.00113435760295	500.00795965455285	500.005201642223	500.00491280800526	500.00115847444874	500.0082326825547	500.00062952825374	500.0073950071955	500.0066864315542	500.00290577899705	500.00665932278145	500.0009681191569	500.0024280589897	500.00236953662824	500.0088319947852	500.0022134030831	500.00211943043246	500.0015206967017	500.00135788029263	500.0040578619694	500.00642026890205	500.0036683966926	500.00316166157216	500.0016843460655	500.0044632737305
500.0019915245451	500.0037470756377	500.0054081409778	500.00306845961927	500.000557434426	500.00113435760295	500.00794058770055	500.0051644765573	500.0049033287095	500.00115847444874	500.0081259215619	500.000607982276	500.0073950071955	500.0066864315542	500.0028147837675	500.00662878274983	500.00092794486466	500.0024154807831	500.0023504743438	500.0087787462533	500.0022134030831	500.00211943043246	500.0014806336309	500.00129805670844	500.00391813382384	500.0063918638284	500.0036629915197	500.00316166157216	500.0015411080713	500.00441495946114
500.0019822226405	500.0037470756377	500.00529363600884	500.00306384402364	500.0005554073086	500.0010470369385	500.0077683816437	500.0051188394857	500.0049033287095	500.00115248651105	500.0081259215619	500.000607982276	500.00721453503684	500.00660612170935	500.0028147837675	500.00655609714613	500.00092794486466	500.00236222536455	500.0023504743438	500.008672726741	500.002211780217	500.00211943043246	500.001428588964	500.00129805670844	500.00391671136526	500.0063724904938	500.00364248763674	500.00315738575085	500.001526364135	500.00425559008954
500.0019822226405	500.003709575322	500.00529363600884	500.00306384402364	500.0005344035856	500.0010470369385	500.0077683816437	500.0051188394857	500.00484232253893	500.00114255650215	500.0079443125179	500.0005947264011	500.00721453503684	500.00660612170935	500.0028147837675	500.00648726951437	500.0009221176847	500.0023593819929	500.002267824611	500.00858520532023	500.002211780217	500.00209870375863	500.00140993056	500.00124461009005	500.00388055025786	500.0063475524466	500.00361571815364	500.0031086375675	500.0014597210848	500.00425559008954
500.0019220758548	500.00350405591223	500.00529363600884	500.00306384402364	500.0005332277242	500.0008098812701	500.0077466072148	500.00508301224716	500.00469834617616	500.001139670795	500.0079242840915	500.0005947264011	500.00721453503684	500.00660612170935	500.0028147837675	500.00648726951437	500.00092206890315	500.00228851343877	500.002267824611	500.00857951106127	500.002211780217	500.00201764134795	500.00140665969406	500.00124182594635	500.00380688519317	500.0063475524466	500.00351895493	500.0030451246177	500.0014597210848	500.0040839529507
500.00191924078473	500.00350405591223	500.0051556133014	500.00305810688945	500.0005332277242	500.0007399770632	500.007630666278	500.00508301224716	500.00469834617616	500.00113655373144	500.0079093673728	500.0005947264011	500.00706124000686	500.00660612170935	500.0028147837675	500.0064326647328	500.00092206890315	500.00226971879385	500.0022016353469	500.00845097664	500.002211780217	500.00201764134795	500.0013893505349	500.00121827646575	500.00380688519317	500.0063218513429	500.00350285258725	500.00298270521574	500.00144484001703	500.0040839529507
500.00191924078473	500.00343672726154	500.0051556133014	500.003057860314	500.0005332277242	500.0007399770632	500.00750192067807	500.00493548886755	500.0046464217943	500.00105079368194	500.00775457391126	500.000572771668	500.00706124000686	500.0065697797695	500.00276722364475	500.00620771811987	500.00089370759787	500.0022693803185	500.0022016353469	500.00843234723067	500.0022017313998	500.0019876389133	500.0013893505349	500.00089342394796	500.00380688519317	500.0063218513429	500.00346970142425	500.00298120866114	500.00141944964327	500.0040839529507
500.0019105039927	500.00343543578987	500.00514130078363	500.0030273053902	500.0005330330514	500.0007260854331	500.0074883655384	500.00477969285623	500.00454359645414	500.0010416764982	500.00775457391126	500.000572771668	500.00706124000686	500.00622026172744	500.00265448427893	500.0061543754474	500.0008936872801	500.00219732459	500.0022016353469	500.0083789329921	500.0021278729085	500.00189273320547	500.0013893505349	500.00089342394796	500.0037523192955	500.00630638619515	500.0034476794595	500.0029124113918	500.0013505166269	500.00408283556584
500.00190900115746	500.003426689063	500.00498813399145	500.0029604101488	500.0004922278396	500.0007242789391	500.0074857234821	500.0043686865846	500.00454359645414	500.00103691734927	500.00775457391126	500.00055706640836	500.00704585625624	500.00622026172744	500.0026282890378	500.0061543754474	500.0008924929321	500.00219732459	500.002195876845	500.0083789329921	500.00211709487616	500.00189273320547	500.0013893505349	500.00089342394796	500.0037468434101	500.0063055230242	500.0034373458247	500.00288940455107	500.0013503501679	500.0040561503603
500.00186593278534	500.0032878146824	500.00491657405877	500.00293672785665	500.0004526930499	500.00071444713876	500.00728479918297	500.0043686865846	500.00433927284706	500.0010362043547	500.00764557271236	500.0005569593151	500.00702391085355	500.0061304481247	500.0026133274654	500.0060979105873	500.0008913701361	500.00219664186653	500.0021590259836	500.0083071081396	500.00210278094175	500.00189273320547	500.00129649395876	500.00089342394796	500.0034577407378	500.00619269451386	500.0033942814431	500.00258398388934	500.0013503501679	500.0040250282731
500.00177549509584	500.00327563184425	500.00491657405877	500.00291265402143	500.000445397499	500.0007093783713	500.00721600740644	500.0043686865846	500.0043075402223	500.00103608180905	500.00756185668985	500.00054699381417	500.00689470256293	500.0060655675884	500.0025669252103	500.0060644286833	500.00082675417343	500.00218985030267	500.00214917696445	500.008214081723	500.0020180602826	500.00189273320547	500.00129649395876	500.00089342394796	500.0034181813577	500.00609732344384	500.0033576126026	500.00258398388934	500.0013370859991	500.00402377637295
500.0017630988574	500.0032712723173	500.00491657405877	500.00291265402143	500.00043698988276	500.0006994385585	500.0071053746013	500.0043686865846	500.00426458849364	500.00100454676596	500.0075439727964	500.00051546368076	500.0063285903212	500.00585772261127	500.0025244080406	500.00594522239606	500.00082675417343	500.0021796550667	500.00214298212035	500.0081832383255	500.0020145122167	500.00189273320547	500.00129649395876	500.00082224370647	500.0034181813577	500.00593251475885	500.0030333941118	500.00258398388934	500.0012809487262	500.003654280329
500.0017630988574	500.0032052707274	500.0049001497718	500.00290157278977	500.0004148844012	500.0006595687877	500.0069619843498	500.0042931139932	500.0041856210481	500.0009918094157	500.0075439727964	500.0005023920964	500.0063285903212	500.00581661262663	500.0025244080406	500.0059395810767	500.0008262623196	500.0021777354159	500.0020994330052	500.00807338695756	500.00200935319833	500.0018896471295	500.0011955671701	500.00082224370647	500.003297299743	500.0059167895611	500.0030333941118	500.00255956874355	500.0012720713997	500.003654280329
500.00173121327833	500.0032052707274	500.0048749533636	500.00289753874927	500.00041474494145	500.0006442920554	500.0069561031511	500.004216158502	500.0041213097305	500.0009892122928	500.0075439727964	500.0005023920964	500.0063285903212	500.00579926271826	500.0025244080406	500.00590346714057	500.00082417163975	500.0021497522645	500.0020994330052	500.0080293767814	500.00200935319833	500.0018583734182	500.0011895655516	500.0007908269966	500.00327098276415	500.00590744105216	500.00296202161945	500.00255461209	500.0012720713997	500.0035995181648
500.00173121327833	500.0032052707274	500.0048360678233	500.00284948212266	500.0004084988042	500.0006442920554	500.00687908497144	500.004216158502	500.00399975390485	500.00098811443377	500.00753612681996	500.00049670553165	500.00627355344227	500.00575953474066	500.0025244080406	500.0058333186993	500.00081617172987	500.0021481313001	500.002095883543	500.0079127723472	500.0019898707376	500.00185134587787	500.0011895655516	500.0007908269966	500.0032362344468	500.00590744105216	500.00296202161945	500.00255313683294	500.0012720713997	500.00355735606786
500.00171905031965	500.00320525407295	500.0048229358929	500.00284948212266	500.0004082805939	500.00063221752356	500.00687908497144	500.00420941573304	500.0039731259385	500.000971079665	500.0074499264235	500.00048968059417	500.006258233189	500.0057509036719	500.00249341122407	500.00579864872196	500.0007748345787	500.0020926558439	500.002095883543	500.0079056332874	500.0019772261804	500.0017534495213	500.00117369820083	500.0007908269966	500.00322097987197	500.0059062942292	500.00296202161945	500.00245156905584	500.00124187006446	500.0034855641576
500.0016712088356	500.0032042536332	500.0048229358929	500.00284948212266	500.00036488544885	500.00063221752356	500.00678720521944	500.0041618253805	500.00396491308936	500.000971079665	500.0074499264235	500.00046627280244	500.0062417420404	500.0057348895266	500.00240721026233	500.00579158166636	500.0007520690814	500.0020926558439	500.0020865490276	500.00781060673086	500.0019363540238	500.0017457614064	500.00117202635465	500.00075074137	500.003193171106	500.0059062942292	500.00293298843593	500.00242399951514	500.00124187006446	500.0034855641576
500.0016712088356	500.00318309396374	500.0048229358929	500.00281977097654	500.00036488544885	500.0006265522006	500.00678720521944	500.0041618253805	500.0039270204782	500.000971079665	500.0074009906523	500.0004378366452	500.0062417420404	500.005724753986	500.00240721026233	500.0057818359521	500.0007520690814	500.0020926558439	500.0020547048508	500.00781060673086	500.0019278386652	500.00174500094744	500.0011185177637	500.00074759710947	500.0031166192702	500.0058656560313	500.00293298843593	500.0021882158012	500.00124187006446	500.0034776328409
500.0016638958689	500.0030697663662	500.0047774149267	500.00281977097654	500.00036488544885	500.0006264148265	500.0066126175482	500.004009702624	500.00384190517303	500.00095423498794	500.0068263876599	500.0004378366452	500.00623817014787	500.00567557039284	500.0024053769886	500.00564022803354	500.0007475983482	500.00209254346584	500.00201164546786	500.0073740898971	500.0019270930906	500.0016276897794	500.0011069963163	500.00074759710947	500.0031166192702	500.00585599551164	500.0028795037787	500.0021882158012	500.0012288090256	500.0033546417178
500.0015916692909	500.0030620739648	500.0047774149267	500.0028118333377	500.0003575271643	500.000602211363	500.0066126175482	500.00397843077894	500.0038149965713	500.0009417564663	500.0068263876599	500.0004378366452	500.00591048636716	500.0056452032277	500.00235358927193	500.0056343609541	500.00074494835405	500.0020755827916	500.0020038868164	500.0073740898971	500.0019021465044	500.0016276897794	500.0010212613899	500.00071133143337	500.0031055225075	500.0058535037513	500.0028795037787	500.0021399921719	500.00119735976176	500.0033546417178
500.0015876359231	500.00302991246497	500.0047774149267	500.0028118333377	500.0003575271643	500.000602211363	500.0065731434508	500.0038969089064	500.0037240527472	500.0009417564663	500.0068263876599	500.00042489776314	500.00591048636716	500.00563365612004	500.00233814544373	500.0053512765754	500.0007302342744	500.0020755827916	500.0020038868164	500.0073568655348	500.0019021465044	500.0016231835241	500.00095592787125	500.00071133143337	500.0031007153742	500.00578554496246	500.0028795037787	500.0018466939174	500.00119735976176	500.0033546417178
500.00157287675233	500.0029036977635	500.0047774149267	500.0027862959699	500.0003544356175	500.000602211363	500.0065731434508	500.0038969089064	500.00342473047203	500.00093579703304	500.0068263876599	500.0004122350368	500.00574957516676	500.0055475419644	500.00233813950945	500.005315006669	500.0007302342744	500.002071868146	500.00199931442506	500.00731792099623	500.0019021465044	500.0016019719407	500.00095592787125	500.0006075354422	500.002972590312	500.00578554496246	500.00286883275123	500.0018466939174	500.0011415928679	500.00334884988115
500.00156332133514	500.0028885874438	500.00476395359067	500.0027704288017	500.00034298634574	500.00060152068295	500.0065553556814	500.00387312178094	500.0034219242144	500.0009347210763	500.0065040250743	500.0004122350368	500.00565467079844	500.005530530419	500.0022411787981	500.0052724411259	500.0007302342744	500.002022081951	500.0019695899205	500.007252418339	500.0018790498335	500.0016019577885	500.00095090609324	500.0005309185696	500.0028238680979	500.0057703018524	500.0028379542461	500.0018466939174	500.0011229864304	500.00330716499076
500.0015607102434	500.00287571257235	500.0047285972762	500.00267034160976	500.00034298634574	500.0005992825339	500.0064475611608	500.00384496638935	500.0034219242144	500.00090848807963	500.0065040250743	500.0004076676989	500.00554521236154	500.0055016799129	500.00222617601156	500.0052100868858	500.0007222365052	500.0020097948504	500.0019694140836	500.00678910909113	500.001844100857	500.00151180052325	500.0009421886514	500.00049486956584	500.0028238680979	500.00575695458224	500.00283789562656	500.00176547554173	500.00110413333005	500.0032277094088
500.0015170364457	500.0028533044191	500.00471912396955	500.00263493870943	500.0003406197454	500.0005982017733	500.0064254606475	500.00375523493534	500.00341446101635	500.00090848807963	500.0065040250743	500.00040350367163	500.00550776607884	500.0052108498817	500.0021814604857	500.00514134236255	500.00070958745476	500.0020097948504	500.0019694140836	500.0067878691776	500.0018439310453	500.0014882296664	500.0009421886514	500.0004919486229	500.00282347022534	500.00574605447434	500.00280031560374	500.00173529203806	500.0010845939932	500.003190961097
500.0014850670658	500.0028533044191	500.00458284508505	500.0026347903767	500.00033910400185	500.0005905316108	500.00642091547223	500.00375523493534	500.0034018734436	500.0008982565438	500.0065040250743	500.00038933870434	500.0055054359203	500.0052108498817	500.0021288379741	500.005063078956	500.00070958745476	500.0020066232362	500.0019683033013	500.0067878691776	500.0018439310453	500.0014183955294	500.0009421886514	500.0004919486229	500.00280570063586	500.00574605447434	500.0027669198391	500.0017282341847	500.0010834657745	500.0031633167898
500.0014598113638	500.0028533044191	500.00458284508505	500.0026347903767	500.0003265517799	500.0005899039017	500.006418038681	500.00375451385474	500.00336944559547	500.0008982565438	500.00646758318885	500.00038933870434	500.0054654704643	500.00516342583643	500.0021288379741	500.00505791152324	500.00070958745476	500.00200516031356	500.00193976422673	500.0067878691776	500.00183830102696	500.0014065730283	500.0009365559487	500.00048509322164	500.002788986837	500.0057370904047	500.002673903324	500.0016590980759	500.0010644069401	500.0031371602458
500.0014598113638	500.00285308284145	500.00441629355265	500.0026347903767	500.0003265517799	500.00058771216476	500.0064126899002	500.00375451385474	500.00336944559547	500.0008982565438	500.0064672257766	500.0003844973044	500.0054654704643	500.0051376534516	500.0021288379741	500.00502308239953	500.0007065418259	500.00200516031356	500.00193976422673	500.0067878691776	500.00182096370753	500.0014065730283	500.000934292389	500.00048509322164	500.00275221785785	500.00573663389144	500.00264026446774	500.00165909455393	500.0009999785733	500.0031267582298
500.0014598113638	500.00284288091717	500.0044062799356	500.0026347903767	500.0003265517799	500.00057396634026	500.0064126899002	500.0037050895516	500.00336944559547	500.0008982565438	500.0064672257766	500.0003844973044	500.0054654704643	500.0050988561756	500.0021288379741	500.00502308239953	500.0007024547184	500.00200516031356	500.00193976422673	500.0066540383198	500.0018202505802	500.00140649245134	500.000934292389	500.0004576675036	500.0027309731639	500.0057243600808	500.00262220801113	500.00165909455393	500.0009999785733	500.0031094007943
500.0014152140902	500.00284288091717	500.0044062799356	500.0026269530201	500.0003265517799	500.0005705963174	500.0063803580429	500.0036932353116	500.00335068042546	500.0008630742365	500.0064630780986	500.0003844973044	500.0054571139635	500.0050988561756	500.00210676684935	500.00498975506247	500.0007024547184	500.00200388509745	500.00185842842666	500.0066540383198	500.00177007680895	500.0014033197785	500.00093409764247	500.0004497161907	500.00272645257905	500.00572231094054	500.00262220801113	500.00165909455393	500.0009563241809	500.0030995990925
500.0013994610696	500.00284224153154	500.00440623406	500.0026123161795	500.0003265517799	500.0005705917284	500.00635144599767	500.0036925511648	500.00331981482077	500.0008543482784	500.00638706139995	500.0003844973044	500.00540872831954	500.00509545478786	500.00210614622335	500.00498625684156	500.0007024547184	500.0020019154356	500.00185541183106	500.0066540383198	500.00176996224474	500.0014028905064	500.00093388808625	500.00044864474	500.00272627659825	500.00572231094054	500.00262150375306	500.00162614071644	500.0009359554682	500.0030987698641
500.00139038682977	500.0026975776472	500.00440255228284	500.002610490698	500.0003264572545	500.0005704450262	500.006287079607	500.0036881847017	500.00319455352326	500.0008516402582	500.0063353314453	500.00037542360093	500.00524347729254	500.00491872636684	500.00210534513997	500.00491951147814	500.0007018967529	500.00197128473366	500.0017801315001	500.0066540383198	500.0017479924405	500.0014028905064	500.00093387814303	500.0004098994949	500.0027261536201	500.00571406151414	500.00262119678916	500.00156059598675	500.0009327730606	500.00301603632704
500.00135887393606	500.0026975776472	500.0043918608409	500.0026104421912	500.0003264572545	500.0005704450262	500.0062702407179	500.00365472838735	500.00319455352326	500.0008075018792	500.00633523178334	500.0003579205976	500.00511438690404	500.00491872636684	500.0019995338056	500.0049177906206	500.0007018967529	500.0019524390235	500.0017799673666	500.0066278883753	500.00171727754815	500.0014028905064	500.00093387814303	500.0004098026543	500.0026348375707	500.0057139139237	500.00262108739224	500.0014094728532	500.00088477483007	500.00301561376926
500.001345750764	500.0026975776472	500.0043682675266	500.00260670326986	500.00032323384175	500.00055765737596	500.00611058593626	500.00362060292355	500.003162152346	500.000799272458	500.0063092858155	500.00035673987486	500.0049124648819	500.0047640463299	500.0019995338056	500.00472246875705	500.0006945908008	500.0019524390235	500.00176248469995	500.00645990912506	500.0017095602273	500.0014028905064	500.0009284396824	500.00039676846376	500.0026348375707	500.00571376660736	500.002545146946	500.0014094728532	500.00084208975693	500.0029922961024
500.0013453541279	500.00265765926537	500.00428078121223	500.0026026480301	500.0003196864956	500.00055765737596	500.00606924958385	500.00362060292355	500.0031511420314	500.00079716899427	500.0063092858155	500.0003543446277	500.0049124648819	500.00476148814744	500.0019965333259	500.0046812474902	500.0006945908008	500.00194768908807	500.0017317285959	500.00644561100154	500.00170650523324	500.0014008268698	500.0009283409892	500.00039676846376	500.002631285538	500.0057024101125	500.002545146946	500.0014094728532	500.00084208975693	500.00295784550013
500.0013328020394	500.00265202668345	500.004204606075	500.0025289330209	500.0003190485112	500.00055765737596	500.00606924958385	500.00362037122363	500.00314188015636	500.000791871674	500.00626306481485	500.0003538353728	500.0049112683247	500.00468712388925	500.0019829182257	500.0046812474902	500.00069392323843	500.00194768908807	500.0017317285959	500.00644535715946	500.0017002939604	500.0013787257569	500.0009278229369	500.0003965836758	500.0026312819119	500.00569970578977	500.002545146946	500.0014094728532	500.00084208975693	500.0029494792576
500.0013328020394	500.0026333402	500.0042041915672	500.0025205869061	500.000317535976	500.00055718406946	500.00606924958385	500.00362037122363	500.00313522877303	500.00078427522044	500.0062001006035	500.000353783349	500.00488704766843	500.0046733053563	500.001856537688	500.0046812474902	500.00069352994893	500.00194768908807	500.00169599233897	500.00644535715946	500.0016960326989	500.00130318187064	500.00092588906494	500.00039617961073	500.0026304658858	500.0056940716578	500.002545146946	500.0013721150444	500.0008306880432	500.0029494792576
500.0013017680966	500.00249977880884	500.0041931925204	500.0024782777926	500.000313300982	500.00055665684374	500.0060077969746	500.0035709251757	500.0030200368726	500.00078334691	500.0062001006035	500.00035284787026	500.00483261705295	500.00450007434205	500.001856537688	500.0046356025365	500.0006934891065	500.00192167662607	500.00169599233897	500.006383659054	500.0016841932349	500.00130318187064	500.00091216549447	500.00038740613786	500.00257061314227	500.0056536066825	500.00253431100475	500.0013095503532	500.00080449415617	500.00288377831555
500.0013017680966	500.0024989704273	500.00419233194907	500.0024782777926	500.00031329245786	500.00055665684374	500.0060077969746	500.0035709251757	500.0030193840087	500.00078334691	500.0062001006035	500.00035284787026	500.00482958166367	500.00450007434205	500.001856537688	500.0045803770144	500.0006934891065	500.0019154326507	500.00169599233897	500.006383659054	500.00167181497176	500.00130318187064	500.00091196220785	500.00038740613786	500.00257050563874	500.0056536066825	500.00253431100475	500.0013095503532	500.00080449415617	500.00288377831555
500.0013017680966	500.00249891283084	500.00415956203074	500.00247723906995	500.0003123353191	500.00055304130683	500.00599187442776	500.0035709238078	500.0029911698113	500.00078334691	500.0061980454514	500.00035253303133	500.0047145017806	500.00450007434205	500.0018108560023	500.0045803770144	500.00069348901417	500.0019154326507	500.00169599233897	500.0063750807289	500.0016659602004	500.00124626922343	500.0009057677567	500.00038649274484	500.00256599608343	500.0056333535293	500.00253431100475	500.0013095503532	500.00080449415617	500.0028783888717
500.0013017680966	500.0024921195525	500.00415335610836	500.00247723906995	500.00030193742845	500.0005445477037	500.0059320771568	500.0035709238078	500.00296946564595	500.0007642615032	500.00613842365533	500.00033783713775	500.00459485433606	500.0043841024289	500.0017993506021	500.0045803770144	500.00069348901417	500.00188627096503	500.0016301321141	500.0063750807289	500.00165611422017	500.00123965608964	500.00089891429894	500.0003860688952	500.00256599608343	500.00562730882973	500.00253431100475	500.0013095503532	500.00080449415617	500.00284080604774
500.00128948094374	500.0024775444017	500.0041057479627	500.0024761066772	500.0003014604472	500.0005445477037	500.00589238823403	500.0035709238078	500.00296329641276	500.0007611616723	500.0059987096185	500.00033734838667	500.00459485433606	500.00436101722636	500.0017789740031	500.0043330134047	500.000681269824	500.0018447966584	500.0016301321141	500.0063750807289	500.00164386825963	500.00123965608964	500.0008916248532	500.0003763147516	500.002536615402	500.00554850628157	500.0025002315012	500.0013095503532	500.0007898406048	500.00281495699977
500.0012836793551	500.002463311514	500.0040254410902	500.0024745166593	500.0002996197863	500.0005358551916	500.0057996877482	500.00348622703564	500.0029628994763	500.0007586565256	500.0059987096185	500.00033734838667	500.0045580818988	500.0042324676548	500.0017789740031	500.00400471780586	500.000681269824	500.00183486880906	500.0016301321141	500.0063703407215	500.00163626677977	500.00123965608964	500.000891537581	500.0003633240796	500.002535560109	500.00554850628157	500.0024623729537	500.00128402571164	500.0007845262224	500.00278525414376
500.0012836793551	500.002457212144	500.00398183737707	500.002458263	500.00029854605117	500.00053111782455	500.0057996877482	500.00348622703564	500.0028583251464	500.0007569232343	500.00599848233514	500.00033734838667	500.0045182928276	500.0042324676548	500.00177884407987	500.00400471780586	500.0006728290483	500.0018322378607	500.0016263563341	500.00627461612635	500.00163626677977	500.0012190856767	500.000891250962	500.0003633240796	500.00253538613094	500.0055382302273	500.0024623729537	500.0012519542984	500.0007811766059	500.0027799765898
500.0012836632369	500.0023654024388	500.0039817427217	500.00245724749027	500.0002938881777	500.00051258978465	500.0057996877482	500.00348622703564	500.0028013348298	500.00075689336353	500.00598428113733	500.00033716322076	500.00411676925347	500.0040839338747	500.0017788219202	500.00400471780586	500.00065923054206	500.00183200161024	500.00160532986746	500.00627461612635	500.0016262244501	500.0012190856767	500.0008912474293	500.00035833140674	500.0024490991194	500.0055331223004	500.00242651225346	500.0012519542984	500.0007808524178	500.002718422007
500.0012197014301	500.0022984850629	500.0039787582588	500.0024416845713	500.0002789946513	500.00051258978465	500.00574873458913	500.00343870419334	500.00277700242833	500.00075165224183	500.0059762415205	500.0003187986647	500.00411676925347	500.0040839338747	500.0017195360965	500.0038745646635	500.0006579253255	500.00183200161024	500.00160532986746	500.00617892064275	500.0016167939296	500.0012114033056	500.00087508246736	500.00035833140674	500.0024490991194	500.0054265546978	500.0024082938538	500.00123796698153	500.00072022780495	500.002718422007
500.00118179046626	500.0022984850629	500.00396996051927	500.0024301662283	500.0002782702321	500.0005109417218	500.00574873458913	500.00343870419334	500.0027742564237	500.000745215975	500.0059498940154	500.00031789942034	500.00408051793846	500.0040839338747	500.0017191887722	500.0038745646635	500.0006579253255	500.00183200161024	500.0016047199318	500.00617892064275	500.0016166411373	500.00120441195645	500.0008729459678	500.0003229744367	500.0024490991194	500.0054265546978	500.0024082938538	500.0012355743118	500.00072022780495	500.00269963337513
500.0011796608111	500.0022984850629	500.0039512037855	500.00242676068314	500.00027754017935	500.0005019964421	500.00573930491396	500.0034352908632	500.0026849083583	500.00073989510975	500.0058822525447	500.00031688949247	500.00408051793846	500.0040839338747	500.0016952266254	500.0038745646635	500.00065743989774	500.0018319449654	500.00158182392914	500.00617892064275	500.0016159503524	500.0011838256477	500.0008723606643	500.0003229744367	500.00242683492354	500.0054265546978	500.0024082938538	500.0012172952331	500.000666721535	500.0026862998441
500.0011796041014	500.0022984850629	500.0039449993878	500.0024237766753	500.00027601766857	500.00050163424703	500.00573861514675	500.0034352908632	500.0026731093257	500.00073989510975	500.00587169745677	500.00031675190667	500.00384371594663	500.00389849713764	500.0016952266254	500.00380088912806	500.00065743989774	500.0018017555318	500.00158182392914	500.00617892064275	500.0016087586851	500.001176622618	500.0008548548057	500.0003229744367	500.0024113258641	500.0054265546978	500.0022909718507	500.00121280701325	500.00064616694453	500.0025891668669
500.0011716914198	500.0022955475454	500.00393517580966	500.00240899587595	500.0002719653448	500.00047692678294	500.0055246443601	500.0034352908632	500.0026731093257	500.000739788965	500.0058540721369	500.00031675190667	500.00384371594663	500.00389849713764	500.0016952266254	500.0037929470389	500.0006571481664	500.0018017555318	500.00154135408684	500.00617892064275	500.00159961461287	500.00117498843497	500.00083436843835	500.0003229744367	500.00239922540493	500.0054265546978	500.0022909718507	500.0011888494688	500.00064616694453	500.0025891668669
500.00112714111066	500.0022955475454	500.00393324825677	500.00240463044315	500.00027083914955	500.00047692678294	500.0055246443601	500.0034352908632	500.00266624056593	500.00073924838176	500.00584155173533	500.00031672134816	500.00384371594663	500.00389849713764	500.0016611982562	500.00376597983114	500.0006535130082	500.00177667642254	500.00154135408684	500.0061550010631	500.0015969741375	500.00117329790334	500.00083436843835	500.0003042881896	500.002352781872	500.0054265400197	500.0022285572399	500.00118396695404	500.0006421437031	500.0024917369455
500.00112584885284	500.0022672337058	500.0038876962733	500.002395633039	500.00026356356153	500.0004680535315	500.005524240727	500.0034352908632	500.00266624056593	500.00073924838176	500.0058397719209	500.00031672134816	500.0038262953414	500.00389849713764	500.00165022778054	500.003692081127	500.0006490327794	500.00177372620766	500.00154135408684	500.00615427793275	500.0015968556212	500.00115346413116	500.00083436843835	500.00029972423636	500.00234839576734	500.0054265400197	500.0022183821266	500.00118204110225	500.0006374394296	500.00248658000186
500.00111787416466	500.00226300938726	500.0038876962733	500.00238812810176	500.00026356356153	500.0004680535315	500.005524240727	500.00340838967094	500.0025551891718	500.0007361790684	500.005748088079	500.0003157602335	500.0038219247156	500.0038958075356	500.00165022778054	500.0036247932471	500.00064893331444	500.00177372620766	500.00153757473856	500.00615427793275	500.0015876934769	500.00115346413116	500.0008337876202	500.0002961253253	500.00234839576734	500.0054200004495	500.0022183821266	500.00118204110225	500.0006080830912	500.0024764488713
500.00109736959706	500.00222940731766	500.003884032221	500.0022429720954	500.0002603434352	500.0004680535315	500.0055185068891	500.0033635621949	500.0025551891718	500.00067482741497	500.0055199315325	500.00031496477175	500.0037431082862	500.0038852570935	500.0016465253499	500.0036080835821	500.00064644792786	500.00169544188145	500.0015366835483	500.0061012088623	500.0015875811961	500.001149522181	500.000833630494	500.00027087167916	500.00234839576734	500.0054180196713	500.0022182611719	500.00110003417905	500.0006080830912	500.00244884936467
500.0010967817884	500.0022184490731	500.0038409121572	500.0022429720954	500.00025987397254	500.00046670765147	500.0055165732123	500.0033635621949	500.0025551891718	500.00067482741497	500.0055199315325	500.0003132085459	500.0037431082862	500.00388462754574	500.00164571429247	500.00359806983874	500.0006460966919	500.00169544188145	500.00151348641094	500.00608383227626	500.0015823670133	500.001149522181	500.000833630494	500.00026257455335	500.00234839576734	500.00538634015084	500.0021811538113	500.00110003417905	500.00059768615625	500.00244884936467
500.0010955100387	500.00220116061496	500.0038405911415	500.0022429720954	500.00025900759186	500.00046498728824	500.00543906910764	500.0033582667436	500.0025551891718	500.00067482741497	500.0055199315325	500.0003118549425	500.00369335625584	500.00388462754574	500.00164571429247	500.0035903500856	500.0006460966919	500.0016833910674	500.00151346030356	500.00608368296145	500.00158223032236	500.001149522181	500.000833630494	500.0002549030621	500.00234736655244	500.0053862496978	500.00218097568734	500.001083797595	500.000591936849	500.0024446601274
500.00107748598776	500.00219791455453	500.00382192007436	500.00223937712707	500.0002286587974	500.0004637738025	500.00543891656304	500.0033509702055	500.0025183051954	500.0006714845792	500.0054997557966	500.0003042972906	500.00365837407264	500.0038278582692	500.0016438688053	500.00347420493165	500.00063773951166	500.0016794013748	500.0015059520794	500.00600372374504	500.00158223032236	500.0011346059324	500.0008262719494	500.0002549030621	500.00233123389063	500.0053658544961	500.0021758372293	500.001083797595	500.000591936849	500.0024392797246
500.00107748598776	500.00219716546496	500.00382192007436	500.00223836490414	500.0002286587974	500.0004636560892	500.0052259825213	500.0033327116897	500.0025140415907	500.00066892301425	500.0054218036499	500.00029853691177	500.00365837407264	500.00374283604464	500.0016395432714	500.00346649397324	500.00063358755295	500.0016794013748	500.00150344249744	500.006003552808	500.00157803760516	500.00112849203947	500.0008262719494	500.0002534811186	500.00227012221774	500.0053641042834	500.00216122511034	500.00104014814144	500.00058999250916	500.00239514230753
500.0010768339475	500.0021861451153	500.00378707894174	500.00223660633634	500.0002258530161	500.0004630163783	500.0052259825213	500.00331490955585	500.0025042659462	500.0006650134659	500.00536252470977	500.000298172621	500.00349227760955	500.00374283604464	500.00161774782526	500.0034563622285	500.0006334693501	500.0016691576031	500.0014864321934	500.00599452673134	500.0015704552435	500.0011126201496	500.0008256669372	500.00024471022215	500.00224171121647	500.00535941041323	500.00214087860286	500.00104014814144	500.00058999250916	500.00238734389046
500.0010467419593	500.0021861451153	500.00378707894174	500.0021991168366	500.0002258530161	500.0004630163783	500.0052259825213	500.00331159223504	500.00249468563646	500.0006536557823	500.00536252470977	500.00028847035264	500.00349227760955	500.0036743574696	500.00161774782526	500.0034510578036	500.0006334693501	500.00165007924426	500.0014864321934	500.0059894423258	500.0015704552435	500.0011126201496	500.00082040810764	500.0002369491983	500.00224171121647	500.00535941041323	500.00214045248265	500.00102571648273	500.00055194411266	500.00238734389046
500.0010199645061	500.00214128793925	500.0037749614223	500.002157849462	500.000225725012	500.00044578593844	500.0051718509127	500.0032973849307	500.00243807255913	500.00065079783	500.00531247861954	500.00028726143034	500.0034426261838	500.00364842384715	500.00161774782526	500.00337211899364	500.00063266374366	500.001643500216	500.0014808715827	500.00597816422635	500.00154187125474	500.0011056692148	500.00081690988816	500.0002344527051	500.0021954399551	500.00525877455186	500.00211988179876	500.00102571648273	500.00055194411266	500.0023778062138
500.00101836691346	500.00213414229034	500.00376634535314	500.002157849462	500.00022180134164	500.00044578593844	500.005163629557	500.00324940865636	500.00243807255913	500.00063425680474	500.00531247861954	500.0002688750347	500.0034426261838	500.00363777945523	500.00160705233793	500.0030695300763	500.00063027863894	500.00164316893034	500.00147970291493	500.0059318954375	500.0015391479033	500.00110424109454	500.0008150170759	500.00022713884334	500.0021954399551	500.00515621410494	500.00210187781994	500.00102571648273	500.0005501223979	500.0023663148319
500.0010056542349	500.00210767268834	500.0037309512921	500.002120100303	500.00021768575846	500.000442527982	500.0051545845747	500.00321620720973	500.00243807255913	500.0006305281846	500.0052893202006	500.0002642993697	500.00336729795885	500.00363691408745	500.0015997971723	500.0030695300763	500.00062886782604	500.00164316893034	500.0014461878315	500.0059318954375	500.0015391479033	500.0010779401978	500.00081366359774	500.00022713884334	500.0021777956147	500.00515621410494	500.00206070949207	500.00102571648273	500.0005501223979	500.0023371997673
500.00100293938567	500.00210010777664	500.0037189322355	500.002114753991	500.00021768575846	500.000442527982	500.0051545845747	500.00321151186796	500.00237355804705	500.0006303874285	500.00527360230075	500.0002637546025	500.00336729795885	500.00363335029004	500.0015849915286	500.0030695300763	500.00062760488754	500.00164316893034	500.00144501896693	500.0059318954375	500.0015268162857	500.0010777489003	500.00081366359774	500.00022713884334	500.0021777956147	500.00515621410494	500.0020591020242	500.00102571648273	500.0005243389228	500.00232568691735
500.0009947671805	500.00209808740215	500.0037102975772	500.0021076670152	500.000211291991	500.000442527982	500.0051333435343	500.00317638204115	500.00236984025565	500.0006303874285	500.0051665660916	500.0002624649838	500.00332584691057	500.0035311744396	500.00158006630664	500.00304007109946	500.00062697534486	500.0016398537235	500.00144338703353	500.0059091106731	500.0015268162857	500.00107239092927	500.00080166519996	500.00022154236376	500.002158825265	500.00514451660945	500.00200144735214	500.0009975207605	500.0005243389228	500.00228242027595
500.00086563107374	500.0020933246539	500.0036926203804	500.0020864790674	500.0002102102246	500.000442527982	500.005069242395	500.0031267962892	500.00234461042675	500.000620530087	500.00515217962305	500.00025659321614	500.00300558624104	500.00349370598053	500.001573227986	500.00281568484496	500.00062697534486	500.0016381879644	500.0014336772386	500.0059091106731	500.0015197807191	500.00107239092927	500.0008014245775	500.0002136675073	500.00215836040854	500.0051353131492	500.0019408010412	500.0009975207605	500.0005243389228	500.00219324353026
500.00086563107374	500.0020786735805	500.0036885178061	500.0020864790674	500.00020997299237	500.0004316821333	500.00498238448904	500.0031183943857	500.0023185193762	500.00061833779137	500.005059024689	500.0002561381555	500.00300558624104	500.0034094574536	500.00156998936654	500.0027845044372	500.0006147317783	500.00163792764613	500.001412053087	500.0059091106731	500.0015154593902	500.0010708028177	500.0008011080699	500.00020774056804	500.0021031907212	500.0050901417497	500.0019408010412	500.0009975207605	500.0005243389228	500.0021473564757
500.0008584407674	500.0020786735805	500.00368162912787	500.0020795086756	500.00020523408125	500.0004316821333	500.0049496105885	500.0031132029155	500.002309422009	500.0006131873318	500.005059024689	500.00025580450824	500.00300558624104	500.0034093944228	500.0015519227432	500.0027845044372	500.0006147317783	500.0015994904365	500.001397391734	500.0058509156278	500.00151322581786	500.0010685308202	500.0007955105125	500.0002038241619	500.0021031907212	500.0050851142523	500.0019272780217	500.00098790461755	500.00050825961335	500.0021349538106
500.00084747237224	500.00207613217896	500.0036209152522	500.00204928730057	500.00020523408125	500.0004316821333	500.0049496105885	500.00308647554954	500.0023081876403	500.0006131873318	500.005059024689	500.0002544109652	500.0029594135864	500.00340636779003	500.0015519227432	500.0027669143509	500.0006147309208	500.0015994904365	500.001397391734	500.00570993467375	500.0014620715593	500.0010662937025	500.0007955073908	500.00019657757156	500.0021031907212	500.0050851142523	500.00186012679546	500.00097690692996	500.00050825961335	500.0021348692399
500.00077855848633	500.0020634404957	500.00361877198355	500.00204816241234	500.0001951841605	500.0004316821333	500.0049211135819	500.0030580290816	500.0022832150554	500.0006091094795	500.0050262886268	500.0002537711312	500.0029594135864	500.00324069579125	500.00154729730934	500.0027225510799	500.0006147043948	500.0015994904365	500.001377636798	500.00570993467375	500.0014620715593	500.0010157268718	500.0007936927397	500.000192063643	500.00210262683066	500.0050788274707	500.00186012679546	500.00096590685894	500.000508158885	500.00210876834683
500.0007697948034	500.0020620846559	500.0035884085702	500.0020478502489	500.00019509495536	500.0004316821333	500.00490883057705	500.0030163120602	500.00225949286676	500.0006000949103	500.0050262886268	500.00025042288263	500.00294713396175	500.0031650249982	500.0015431094629	500.0027225510799	500.0006146095073	500.001583864239	500.001377636798	500.00570993467375	500.0014620715593	500.0010157268718	500.0007869556431	500.00019187700656	500.0020961640792	500.0050788274707	500.00185606760766	500.00094994196553	500.000508158885	500.00210876834683
500.00076302095886	500.0020601881588	500.0035807585704	500.00203513633846	500.00019411599504	500.00042478924763	500.00490883057705	500.0028966006912	500.0022462404694	500.00059999522284	500.0050246093113	500.00025042288263	500.00294520823707	500.0030665572081	500.0015341903731	500.0026714361206	500.0006143015121	500.001583864239	500.001377636798	500.00570993467375	500.0014620715593	500.00101549671723	500.0007869290819	500.00019075378157	500.0020882616903	500.00497715899576	500.0018396554914	500.0009364347081	500.000508158885	500.00210752417536
500.000703145939	500.00203353787145	500.003578516882	500.0019858661797	500.0001924434346	500.00042478924763	500.0048915070181	500.00285155895693	500.002242120687	500.0005997703445	500.00501518468	500.00024863020235	500.00294393307337	500.0030188181139	500.0015321627703	500.0026654048133	500.0006143015121	500.001583864239	500.0013689168796	500.005629496226	500.00144894528466	500.00101458275043	500.00078601569976	500.0001827925167	500.0020805887475	500.00495712257134	500.0018396554914	500.00092365694655	500.00050094600203	500.0021071708018
500.000703145939	500.00202346981706	500.0035755998432	500.00197057927255	500.00018609428037	500.00042478924763	500.00488913294436	500.002849850986	500.00223582994465	500.0005955085376	500.00500957971065	500.0002473140472	500.00294393307337	500.0030185571022	500.00152851926083	500.00265286687966	500.00061430007105	500.001583864239	500.001344866617	500.005629496226	500.001444707981	500.00101120881214	500.0007819932375	500.00018088574166	500.0020648011277	500.00493414749405	500.00183708146653	500.00092365694655	500.0005005506396	500.00209848980774
500.000703145939	500.00202344273845	500.00356357460487	500.0019510049933	500.00018609428037	500.0004236950509	500.0048780399833	500.00283841395606	500.0022343583661	500.00059463605197	500.0049982513937	500.0002472676168	500.0029113861494	500.00301852525416	500.0015130619577	500.00265191017274	500.00060590107483	500.001583864239	500.00130379509693	500.005629496226	500.0014413272368	500.0010110965151	500.0007817638228	500.0001784805002	500.0020648011277	500.0049186741556	500.00180743669756	500.00092365599954	500.0005005506396	500.00209245167895
500.0007009503714	500.0019765855154	500.0035628308601	500.0019355015934	500.00018609428037	500.0004236950509	500.0048499752766	500.00283662486765	500.00218158913043	500.0005944955891	500.00499453479586	500.00024315447797	500.0029113861494	500.00301849634127	500.0015121983953	500.0026483220196	500.000601628038	500.0015767051641	500.0012953678758	500.0056212107585	500.00143964880607	500.0009946347951	500.00078169253266	500.00017839517415	500.0020638248262	500.0048937878362	500.00180743669756	500.0009236281934	500.0004966184813	500.00209245167895
500.0006472967361	500.0019765855154	500.0035467699802	500.00192526816414	500.0001859878043	500.0004236932494	500.0048337207543	500.0028356925521	500.00218158913043	500.00059436337614	500.0049443756227	500.00024166721965	500.0028961359698	500.0030184468961	500.0015008883235	500.00264827400713	500.0006014438165	500.001573167132	500.00129492179695	500.0056195728459	500.0014378447401	500.0009946347951	500.00075977565893	500.00017839517415	500.0020638248262	500.0048924853419	500.00180743669756	500.0009236281934	500.00047719001645	500.00208168818585
500.0006412172497	500.0019765855154	500.0035416299686	500.00192522172676	500.00018506675104	500.0004227139157	500.0048246455803	500.0027383991957	500.00218158913043	500.00059434704434	500.0049420080366	500.00023919379214	500.0028766468428	500.0029661998823	500.0014921211855	500.00261704828904	500.0006014438165	500.00157108039804	500.00129436594875	500.0056101686799	500.0014378447401	500.0009946347951	500.00075977565893	500.00017472982444	500.0020638248262	500.004827039214	500.00180087146845	500.0009218420272	500.00047719001645	500.00206742128347
500.0006221027386	500.0019765855154	500.0035404161874	500.00189031593	500.0001779714733	500.0004227139157	500.0048068630543	500.0027186807374	500.00218158913043	500.00058987968623	500.0048889346184	500.00021115189764	500.002777405873	500.00295616061567	500.0014899404321	500.00261427303496	500.0006014438165	500.00154727942885	500.00129371274926	500.0055933977242	500.0014330264501	500.0009946347951	500.00075977565893	500.00017213219314	500.0020582139473	500.00482112511247	500.0017992985755	500.0009160241746	500.0004722412196	500.00203948295547
500.00056427962005	500.0019668743342	500.0035397501092	500.00186021965305	500.00017708141564	500.0004227139157	500.00477897025877	500.0027186807374	500.0021786921047	500.0005889564919	500.0048374206048	500.0002109735681	500.002777405873	500.0029379698605	500.00148290515597	500.002595772719	500.0005990808537	500.00154727942885	500.0012921871892	500.0055133815068	500.0014287729227	500.0009946347951	500.00075977565893	500.0001684474913	500.00201911406907	500.00482112511247	500.00179437472866	500.0009160241746	500.00045526397304	500.00203455272117
500.00056427962005	500.00196686135774	500.00352814911923	500.00180015141405	500.00016461133043	500.0004190428801	500.00477601872154	500.0027019023278	500.002177321494	500.00058894340333	500.0048090354805	500.0002021020847	500.0027351260247	500.00290734910607	500.0014620801398	500.0025789486857	500.0005899365427	500.00154639449624	500.0012892986868	500.0055117923111	500.00142731025545	500.000980331299	500.0007590286345	500.00016818502974	500.0020128822111	500.0047649386898	500.0017739198252	500.00087958745024	500.00045526397304	500.00203417392544
500.0005614862262	500.0019463706329	500.0035127152499	500.00178602433834	500.00016461133043	500.000418994709	500.00474819484594	500.00269924799034	500.0021735863437	500.00057132260116	500.0048037013277	500.0002021020847	500.0027351260247	500.00290734910607	500.0014597825742	500.0025641084062	500.0005899365427	500.001545984908	500.00128210327955	500.0055076415929	500.001417143753	500.000980331299	500.0007547332757	500.00016818502974	500.00199989429035	500.0047649386898	500.00177387884463	500.00087958745024	500.00040965642813	500.002026098836
500.0005614862262	500.0019329029553	500.003507852477	500.00178602433834	500.00016461133043	500.0004137120722	500.004719827878	500.00269864211975	500.00215483280846	500.00057009787525	500.0047502638304	500.00020133521303	500.00272257894505	500.00280767615385	500.0014504095482	500.00248759676094	500.0005899365427	500.00154171768685	500.001256108492	500.00550502874046	500.00141686012637	500.000980331299	500.0007547332757	500.00016818502974	500.0019691855215	500.0046908356225	500.0017548398721	500.00087793041024	500.00040965642813	500.0020158294032
500.0005614862262	500.0019329029553	500.0035071991784	500.0017858561374	500.00016461133043	500.00041157526226	500.004719827878	500.0026972200929	500.00215483280846	500.0005694175058	500.0047363805702	500.0001976365006	500.0027171007216	500.00280767615385	500.0014504095482	500.00248759676094	500.0005786415614	500.00154145974915	500.0012530847623	500.0055041428442	500.0014166700182	500.00097825155615	500.0007525927883	500.0001680093715	500.0019691855215	500.0046908356225	500.0017547335398	500.00086713439055	500.00040460988043	500.0020150048732
500.0005341456689	500.00192674670495	500.00350536791683	500.00178275783423	500.0001602922148	500.00041045426275	500.0047099015651	500.00269218122276	500.00215426020566	500.00056937652016	500.0047349055821	500.0001969401118	500.0026875197215	500.00280767615385	500.00142219263927	500.00248759676094	500.00057799570374	500.0015410720589	500.0012144811684	500.00550020831884	500.0014076200113	500.0009740942336	500.00075097570084	500.0001620485038	500.0019691855215	500.0046907333647	500.0017535549342	500.000865250321	500.00039936478464	500.0020149739451
500.0005341456689	500.0019264366207	500.0034664065247	500.00176391077025	500.0001602567787	500.0004071930544	500.00470693584185	500.0026862137073	500.0021541419141	500.00056886616255	500.00471372179715	500.0001969401118	500.00268532210356	500.0026865567426	500.0014207492516	500.00248759676094	500.00057799570374	500.00153866809165	500.0012067572399	500.0054905421647	500.0014076200113	500.00097309998347	500.00075090918256	500.00015685089363	500.00196892910066	500.0046767541667	500.0017535549342	500.0008649379299	500.0003981275884	500.00201455500115
500.0004955826164	500.00192638097053	500.00343973830036	500.0017606310707	500.00015993275747	500.00040299665386	500.00470693584185	500.00265588743895	500.00214464657427	500.0005675091057	500.00460448311446	500.0001969401118	500.00268532210356	500.00268354642907	500.0014207492516	500.0024569189655	500.00057799570374	500.0015350133964	500.0012015764976	500.00548932488203	500.00140727444733	500.00097309998347	500.00075090918256	500.0001551148815	500.00196392513345	500.00465058098587	500.0017535549342	500.0008605977514	500.00039398359604	500.0020115647074
500.0004955826164	500.0019261555246	500.0034266910413	500.00175525832486	500.00015735283273	500.00040122877977	500.004695408538	500.00265588743895	500.00213960818587	500.0005675091057	500.00460448311446	500.0001969401118	500.00267353910135	500.00268220722637	500.0014174168624	500.00245217442585	500.0005766745439	500.00153276412254	500.0011991215101	500.00547535575487	500.0014047808808	500.00097309998347	500.00074794981094	500.0001545671074	500.001954896461	500.0046422670416	500.0017466041827	500.0008605977514	500.0003913841554	500.0019871517958
500.0004955826164	500.0019261555246	500.0034266910413	500.001753411085	500.00015712044217	500.00039973012787	500.0046882769766	500.00265588743895	500.0021218599483	500.0005675091057	500.00459045361225	500.0001969401118	500.00267353910135	500.0026819016041	500.00141660637394	500.00245217442585	500.00057635068157	500.0015096067907	500.0011961074532	500.00547535575487	500.0014047808808	500.00097309998347	500.00074638045646	500.0001543259714	500.0019383329955	500.0046422051976	500.00174142649894	500.00083698752917	500.0003886997979	500.00198462659245
500.0004955826164	500.00192615419166	500.0034266910413	500.0017318033636	500.00015712044217	500.00039973012787	500.0046696604218	500.00264914792973	500.00212105819236	500.0005675091057	500.0045869814173	500.0001969401118	500.00267353910135	500.0026355895555	500.00141660637394	500.00239816554347	500.00057635068157	500.0015096067907	500.00119593715533	500.00546188736286	500.0014047808808	500.00097303123556	500.0007441342932	500.00015430110227	500.00193780298184	500.00464090467045	500.001732042753	500.00083698752917	500.0003885985082	500.00196587252753
500.00049343870546	500.00192453131814	500.0034263513269	500.0017318033636	500.0001543923176	500.00039973012787	500.00465996773505	500.00264317293363	500.00212105819236	500.0005594063242	500.0045735877818	500.00019388896993	500.0025939241449	500.0026321281644	500.00141119079547	500.00239619692445	500.00057045550966	500.0015055533034	500.00119593715533	500.0054342192193	500.0014047808808	500.00096564983954	500.00073897132256	500.00015041339583	500.00189458183587	500.0046405321918	500.0017184319395	500.00083698752917	500.0003885985082	500.00196587252753
500.00048543604703	500.00192453131814	500.0033663479861	500.00172988783476	500.0001543923176	500.00039973012787	500.00465996773505	500.0026416833219	500.00212105819236	500.0005593574269	500.0045467619408	500.00019388896993	500.0025939241449	500.0026190797282	500.00141119079547	500.0023960037426	500.00056056926155	500.0014996542826	500.00119472187674	500.0054338376599	500.0014012185861	500.00094638921144	500.00073897132256	500.00015041339583	500.00189458183587	500.0046344210206	500.00169969494414	500.000833635658	500.0003874762356	500.00196587252753
500.00048543604703	500.0019158932826	500.00335413069695	500.0017248393298	500.0001543923176	500.0003976039409	500.0046544771532	500.0026398755993	500.00212062071705	500.00055599686914	500.0045467619408	500.00019388896993	500.0025939241449	500.00260194609297	500.00141054370835	500.0023808367389	500.00056056926155	500.00149949640814	500.00118030904525	500.0054338376599	500.0014012185861	500.00094638921144	500.0007385886953	500.0001490684065	500.00189101578724	500.0046344210206	500.00169926046374	500.0008275913149	500.0003874762356	500.00196587252753
500.00048250334237	500.00191535403326	500.00335413069695	500.0017170344638	500.00015396458423	500.0003973757233	500.0046202989595	500.0025738652851	500.0021134429783	500.0005559884315	500.0044805487441	500.00018420428415	500.00259324236026	500.00257103417704	500.0014081696046	500.0023624849892	500.00056056926155	500.00149949640814	500.0011792831432	500.00541133870445	500.0014012185861	500.00094638921144	500.00071352744465	500.0001452092615	500.00187954955226	500.0046344210206	500.00169859369936	500.0008272760598	500.0003874762356	500.00192911315355
500.00047731979345	500.00191504374686	500.00331011716673	500.0017134275094	500.0001486788997	500.0003953240138	500.0046117548387	500.0025723789297	500.00209283905934	500.00053745614366	500.00443668771084	500.0001837977395	500.0025099052397	500.0025298677463	500.0013955777345	500.00234865247853	500.00054913525537	500.00149906031294	500.00116204500637	500.00541133870445	500.0014012185861	500.00094357031554	500.00071352744465	500.0001452092615	500.0018311174612	500.0046222089608	500.00167480584605	500.0008072053973	500.00038205363205	500.0019037471534
500.00047731979345	500.00187251509954	500.00331011716673	500.0016674096237	500.0001486788997	500.00039001455747	500.0046100464948	500.00256665229654	500.00209283905934	500.00053745614366	500.00442694794475	500.00018361559705	500.0025099052397	500.0024823611645	500.0013955777345	500.0023297408272	500.00054555884816	500.00149906031294	500.0011457921916	500.0054091244897	500.0013992636524	500.00094264468794	500.00071227763453	500.0001409977529	500.00182536705046	500.0046051494211	500.00165643722937	500.0008072053973	500.00038205363205	500.0018663086637
500.00045344131905	500.0018585983566	500.0033087450615	500.0016460997464	500.0001477658179	500.00038983526844	500.00460448883786	500.0025648240109	500.0020866929146	500.00053745614366	500.00440853878007	500.0001802207851	500.0024929493429	500.00247447855435	500.0013931767227	500.0023103876698	500.0005423204315	500.0014990564735	500.0011344010739	500.00539906340236	500.0013992636524	500.0009375961665	500.0007114950863	500.0001409977529	500.00181387415796	500.00459968215057	500.00164781723237	500.0008066971453	500.00038205363205	500.00185365881856
500.000445950941	500.0018585983566	500.0033054520325	500.0016460997464	500.0001477658179	500.00038942921924	500.00460448883786	500.0025587731975	500.0020828721608	500.00053745614366	500.0043555313109	500.00017768038117	500.0024929493429	500.00246301214685	500.00139269786354	500.00222979989985	500.0005423204315	500.0014990564735	500.00113311771514	500.00538465364326	500.0013992636524	500.0009367751474	500.0007112776484	500.0001409977529	500.0018086470418	500.00458916077775	500.0016385464681	500.0007997513019	500.00038012559094	500.001851876459
500.00043668497557	500.0018585983566	500.00330056188636	500.0016460997464	500.0001477658179	500.0003893494528	500.0046025244334	500.00255531806437	500.0020763527338	500.0005355352803	500.0043335544194	500.0001764969395	500.0024894232988	500.0024182329097	500.0013923358318	500.0022241953858	500.0005386558985	500.00143905632353	500.00113311771514	500.0053605919723	500.00139809779455	500.0009346515168	500.0007074253115	500.00013648428927	500.0018031796336	500.0045872939096	500.0016375673674	500.0007991865072	500.00037592432665	500.0017824243965
500.00043668497557	500.0018585983566	500.0032822807575	500.0016450463252	500.0001455009671	500.0003893494528	500.0045817482307	500.00255329262006	500.0020763527338	500.00053441360745	500.0043274163702	500.00017502155475	500.0024875531444	500.00238771536345	500.00139229192064	500.0021903021234	500.0005386558985	500.00143905632353	500.00113183771555	500.00535645164655	500.00139778613266	500.00093131210747	500.0007069793593	500.00013648428927	500.0017832938429	500.00458529504107	500.00162529151214	500.0007948294717	500.0003740971599	500.0017794069971
500.00043032755514	500.0018585983566	500.0032822807575	500.0016269485575	500.00014293701213	500.00038934250045	500.0045706150899	500.0025284926399	500.0020579428449	500.000533557086	500.00417008633065	500.0001748977307	500.0024719497006	500.00238771536345	500.00139229192064	500.0021443740582	500.0005386558985	500.00143905632353	500.00112728768954	500.0053535886155	500.0013948658825	500.00093051788144	500.00067866369744	500.00013482778473	500.00177373875516	500.004578927349	500.00161791525574	500.0007909111499	500.0003728682607	500.0017283132988
500.00042978697104	500.0018129396689	500.0032744627893	500.0016269485575	500.00014246005503	500.00038918482625	500.0045540485863	500.002510263451	500.0020357458675	500.0005295521602	500.00417008633065	500.0001732435431	500.00245435796313	500.00233054084305	500.0013917642245	500.00213363783155	500.0005386558985	500.00143905632353	500.0011260019387	500.0052845617728	500.00139283951637	500.00091478131765	500.0006746852965	500.00013482778473	500.00173558816664	500.00453117310985	500.00161131223615	500.0007909111499	500.0003724581523	500.0017238311107
500.00041091060524	500.0018129396689	500.00326138367546	500.00161826542984	500.00014034680424	500.00038798729634	500.0045540485863	500.0025085207706	500.00203280081945	500.0005285397891	500.00417008633065	500.00017108340757	500.00238411606125	500.00232842804354	500.001372939663	500.00212054018476	500.0005386474226	500.00143905632353	500.0011182612934	500.0052845617728	500.0013923251638	500.0008931364336	500.0006746852965	500.0001348265198	500.00172435169173	500.00452669079004	500.00159901700675	500.0007909111499	500.0003710016447	500.00172152408936
500.0004033238947	500.0018129396689	500.0032573897228	500.0016143075662	500.00013906914353	500.000387437608	500.0045540485863	500.00246931591823	500.00203128758216	500.0005274231576	500.00417008633065	500.00017062759235	500.00238411606125	500.00230864697915	500.00136340106593	500.0020978753299	500.0005375426049	500.00143905632353	500.0011182612934	500.0052845617728	500.0013923251638	500.0008842256822	500.0006746852965	500.00013269304554	500.00171682548137	500.0045256688333	500.00159180634074	500.000790905761	500.00036932667723	500.00171076421856
500.0004033238947	500.0018129396689	500.00324231209567	500.00158317278414	500.0001238909319	500.000387437608	500.0045488130008	500.00246780536133	500.00203118415624	500.0005270535952	500.00417008633065	500.00017062759235	500.0023367931866	500.0022947232578	500.0013546268183	500.00201157905417	500.0005375261958	500.00143905632353	500.00111290280506	500.0052808507197	500.0013843066116	500.00087416278717	500.0006746852965	500.00012962955697	500.0016611649912	500.00452566278295	500.00157705092215	500.000783305345	500.00036932667723	500.0017093624323
500.0003930586547	500.0018129396689	500.00324231209567	500.00158317278414	500.00012333870876	500.0003868367673	500.0045327066655	500.00246780536133	500.00201496620207	500.0005261151264	500.0041463674575	500.00017062759235	500.0023338303159	500.0022947232578	500.00134761079374	500.00201157905417	500.0005375261958	500.00142176209994	500.00111144822847	500.0052632107377	500.00138386536946	500.00087416278717	500.000673856857	500.0001295037484	500.0016565689215	500.0045252192606	500.00157584868174	500.00078304929866	500.0003693161096	500.0017093624323
500.0003930586547	500.0018129396689	500.0032418026097	500.00158317278414	500.00012333870876	500.0003851980275	500.0045327066655	500.0024611174679	500.00200666171446	500.00052336512175	500.0041037389674	500.00017061471357	500.0023338303159	500.0022947232578	500.00134761079374	500.00196818024324	500.0005375261958	500.00142176209994	500.00109123256544	500.0052559670275	500.0013777576567	500.00087387870246	500.0006652133175	500.00012690701004	500.00165396362223	500.0045032754456	500.00157584868174	500.0007768528111	500.0003617795433	500.0016847390542
500.0003824031662	500.0017713742857	500.00321981254285	500.00157258553014	500.0001226709421	500.00038146863255	500.00451707519227	500.0023782674518	500.0020058079104	500.00052336512175	500.0041037389674	500.000169026887	500.0023122927346	500.00229047296307	500.0013472410034	500.00196818024324	500.0005375261958	500.00142003964464	500.00109123256544	500.00524855607114	500.00137104275063	500.00085831078746	500.0006598700909	500.0001220263539	500.0016414688364	500.0045001309633	500.0015729102214	500.0007768528111	500.0003617795433	500.00167974722694
500.000375746481	500.00176550620523	500.0032023423398	500.0015445492706	500.0001226709421	500.00037606380073	500.00449271582164	500.0023681717832	500.0020058079104	500.00051145691447	500.0041037389674	500.0001665503417	500.0023122927346	500.00226666584933	500.00134230522247	500.00194374689005	500.0005305967635	500.0014143443939	500.00109123256544	500.00524855607114	500.00136944890414	500.00085831078746	500.0006377424024	500.00012064995514	500.00162076362375	500.00449970236394	500.00157055025664	500.00075554531475	500.0003606672357	500.00167974722694
500.00037279595665	500.00176550620523	500.0031613035592	500.0015429284602	500.0001226709421	500.00037606380073	500.00449271582164	500.0023681717832	500.0020047252761	500.00051145691447	500.003971668858	500.00016339299845	500.0023122927346	500.00223196890295	500.00133083547706	500.00190385144873	500.0005293244343	500.00140777576297	500.00109035334845	500.00524248164777	500.0013693469219	500.00084434873537	500.00063711121317	500.00012030540034	500.00159534171	500.0044858692316	500.00157055025664	500.00075554531475	500.0003606672357	500.0016561778189
500.00036842447327	500.00176550620523	500.0031540573932	500.0015238091237	500.0001226709421	500.00037606380073	500.00446199669574	500.0023674916338	500.00199393999947	500.0004983942476	500.003971668858	500.0001626396213	500.0022858453514	500.00223196890295	500.00133059536074	500.00190385144873	500.0005293244343	500.00140777576297	500.0010893877058	500.00524248164777	500.0013693469219	500.00084434873537	500.00063711121317	500.0001187590016	500.00159534171	500.0044858692316	500.0015688867195	500.0007416060196	500.00035930506067	500.00164428627795
500.00036281141155	500.00176550620523	500.0031538729583	500.001521055064	500.0001226709421	500.0003740854657	500.00446199669574	500.0023673248283	500.0019883658919	500.00048018991623	500.003971668858	500.0001626396213	500.0022858453514	500.0022066174834	500.0013171597511	500.00186186257463	500.0005279561412	500.00140617743557	500.001073027163	500.00524248164777	500.0013693469219	500.000837091098	500.0006331937481	500.0001037517157	500.00159534171	500.0044858692316	500.0015656404742	500.0007416060196	500.00035812260484	500.00163600332553
500.00036281141155	500.00176550620523	500.00314939217793	500.001521055064	500.0001226709421	500.0003740854657	500.0044546945916	500.0023673248283	500.0019795981856	500.0004781079456	500.003971668858	500.0001626396213	500.0022858453514	500.0022066174834	500.0013171597511	500.00186186257463	500.0005278847613	500.0013981181418	500.001073027163	500.00524248164777	500.0013603796211	500.000837091098	500.0006289265384	500.0001037517157	500.00157965241385	500.0044858692316	500.0015656404742	500.0007416060196	500.0003543471253	500.00163600332553
500.00035987170605	500.00176524321085	500.0031376485675	500.00151408998283	500.0001221939979	500.0003740761004	500.0044546945916	500.002364666668	500.0019741413795	500.0004624676673	500.0039383962274	500.00016179906345	500.0022727664038	500.00220651213164	500.0013139639769	500.0018299013597	500.0005272480508	500.0013971777149	500.0010646084154	500.0052317454921	500.0013567894371	500.0008318548321	500.0006242495648	500.0001027215655	500.0015727766428	500.0044829191835	500.0015532277974	500.0007416060196	500.0003513274523	500.0015237716116
500.00035987170605	500.0017652108009	500.0031367163241	500.00149510611527	500.000121568808	500.0003689974855	500.0044546945916	500.0023615753489	500.0019741413795	500.0004596682234	500.0039117766247	500.00016179906345	500.00220364796786	500.0021894839581	500.0013041243231	500.0018299013597	500.00052688195683	500.00139612259755	500.00105918261295	500.0052316676002	500.00135677071785	500.00082013376704	500.0006240912238	500.0001027215655	500.0015474607163	500.00445314215585	500.00154226990185	500.0007354408115	500.0003443940415	500.0015237716116
500.00035987170605	500.0017652108009	500.0031367163241	500.0014931008308	500.00012091667406	500.00036806181066	500.00445382646024	500.00234441369236	500.0019705618332	500.00045635998674	500.00390739820665	500.0001609620845	500.0022022474358	500.0021840745047	500.0013035060647	500.0017780142816	500.0005266823256	500.0013940084135	500.00105201701064	500.0052223333995	500.0013549121428	500.0008198156854	500.0006240912238	500.000100064392	500.0015474607163	500.0044477839093	500.0015379587338	500.00073473268304	500.00034246265005	500.0015042490725
500.00035814994186	500.0017652108009	500.0031275052649	500.00149207852303	500.00012058316327	500.00036806181066	500.00445296127214	500.00233949929077	500.0019705618332	500.00045635998674	500.00390712826874	500.0001606065402	500.00220000861225	500.00217831618573	500.00129172207664	500.0017690812638	500.00052516352025	500.00138477410604	500.0010503461056	500.005211892259	500.00134520212873	500.0008188805923	500.0006240912238	500.0000998217903	500.0015474607163	500.00444171900074	500.00151281402987	500.00070895414075	500.00034234143425	500.00150053877314
500.00035814994186	500.0017414469257	500.00312743761276	500.00149066539007	500.00012041155895	500.00036806181066	500.0044408731358	500.00233278169196	500.0019691518013	500.00044660176707	500.00390070394656	500.00015850381345	500.002185768508	500.00217774819504	500.00128201282763	500.0017632718315	500.00052516352025	500.0013756363198	500.0010396861098	500.005211892259	500.00134054199464	500.0008146148317	500.00062406610175	500.00009892297635	500.00154584433557	500.00441713741606	500.00151281402987	500.00070895414075	500.00034166816846	500.0014998824636
500.00035814994186	500.0017368934917	500.0031266824061	500.00147416316895	500.00011662105925	500.00036796145775	500.0044205976072	500.0023316695599	500.00195672878255	500.00044238045706	500.00390070394656	500.000155696016	500.00218461490226	500.00217774819504	500.0012815306149	500.0017616900678	500.00052516352025	500.00137547663604	500.00102087374944	500.005211892259	500.00133680921016	500.0008138653026	500.00062405301236	500.0000967002562	500.0015432467223	500.0044157950694	500.00151206989	500.00070895414075	500.0003298031964	500.0014963606977
500.0003558565725	500.0017368934917	500.00312330441795	500.00147416316895	500.00011613849205	500.00036795767465	500.0044205976072	500.0023315970874	500.00195672878255	500.0004420230181	500.00390070394656	500.000155304108	500.00214522514347	500.00217774819504	500.0012815306149	500.0017616900678	500.00052514512674	500.0013754485417	500.00102087374944	500.005211892259	500.001335972857	500.00079306396435	500.000624042038	500.0000958956142	500.00152648122645	500.00440389864104	500.0015104567802	500.00070895414075	500.0003298031964	500.0014795794558
500.00034128670103	500.0017368934917	500.00312322534546	500.0014740857927	500.00011613849205	500.00036785845	500.0044200994922	500.0023138840659	500.00195654841207	500.0004397604071	500.0038441126613	500.00015528270893	500.00214496510677	500.0021676101076	500.0012815306149	500.0017616900678	500.00052508827287	500.0013654357916	500.00102087374944	500.005211892259	500.0013359686171	500.00079211698574	500.0006239944698	500.00009456809266	500.0015217194521	500.00440036961163	500.0015104567802	500.0007008863917	500.0003297737694	500.0014226050637
500.0003400336692	500.0017368934917	500.00312314440606	500.0014740857927	500.0001161244245	500.0003663848626	500.0044196069453	500.0023132200623	500.0019437412956	500.00043700747693	500.003813088503	500.0001550344167	500.0021353142139	500.0021676101076	500.0012815306149	500.0017616900678	500.00052508827287	500.00136391957716	500.00102087374944	500.005211892259	500.00133561783554	500.00079211698574	500.0006217862308	500.00009456809266	500.0015217194521	500.00440036961163	500.0015070927653	500.00070040673114	500.0003297737694	500.0014117036348
500.00033915709116	500.0017324422436	500.0031180660081	500.0014116258789	500.00011589622505	500.0003654483332	500.00441323363634	500.0022621178526	500.00193889562763	500.0004187478626	500.0037844188232	500.0001544125854	500.0021250800809	500.00215244257174	500.0012811202127	500.00167514733374	500.0005186262957	500.00136036982997	500.0010182963971	500.0052062165638	500.0013301720572	500.00078704998737	500.00061089464526	500.00009456809266	500.00150307919006	500.00439203880865	500.0015055036718	500.00068694857504	500.0003148982761	500.0013922714233
500.0003380348603	500.0017261653092	500.0031032535321	500.0014116258789	500.0001127363224	500.0003654066658	500.00441323363634	500.0022621178526	500.00193854328694	500.0004187478626	500.00377781478187	500.0001543726796	500.0020763484228	500.00211976064526	500.0012811202127	500.00167514733374	500.00051603304223	500.0013476952266	500.0010182963971	500.0052062165638	500.0013193555597	500.00077923732283	500.00060985978035	500.0000934506963	500.00150307919006	500.0043912896893	500.00150543586955	500.00068508703066	500.00031387198044	500.0013922714233
500.0003316088336	500.0017162469913	500.0030904381282	500.001382489149	500.0001123797131	500.0003593713852	500.00441323363634	500.00224927298495	500.00193854328694	500.00041672832697	500.00377781478187	500.000154368692	500.0020763484228	500.0021179354756	500.0012613767728	500.0016619772953	500.00051603304223	500.0013159976519	500.0010004009551	500.0051860403627	500.0013193555597	500.0007782595901	500.0006076253249	500.000092081222	500.00148943589465	500.0043912896893	500.00150455311257	500.0006753327386	500.0003100942096	500.00131166119144
500.0003315305386	500.0017162469913	500.00307500114485	500.00137739266063	500.0001122754343	500.00035675194624	500.0043594846932	500.0022436757867	500.0019383390062	500.00041672832697	500.0037724488666	500.0001519883506	500.0020763484228	500.00209088449003	500.0012613767728	500.0016619772953	500.00051603304223	500.0013072033431	500.0010004009551	500.0051860403627	500.0013081384597	500.0007772116423	500.0006076253249	500.000092081222	500.00148943589465	500.0043724592155	500.00150028299566	500.0006744516497	500.0003099774594	500.00131166119144
500.0003315305386	500.0017162469913	500.0030747642969	500.00137739266063	500.0001120167982	500.00035675194624	500.0043594846932	500.00224316869577	500.0019375623446	500.0004161303356	500.00377244061445	500.000149787593	500.00206601502566	500.0020770155257	500.0012613767728	500.0016558203002	500.0005158154935	500.00130719734335	500.0010004009551	500.0051860403627	500.0013044949662	500.0007735590757	500.0006067784262	500.00008959147084	500.00148943589465	500.00436611339086	500.00149843509877	500.0006744516497	500.00030592417977	500.00131166119144
500.0003231293195	500.0016972352316	500.0030747642969	500.00132733851314	500.0001119862083	500.0003521892424	500.0043594846932	500.00215853433554	500.00193640259835	500.0004161303356	500.00371773105985	500.0001497652776	500.0020146139431	500.0020707795498	500.00125150742446	500.0016237472045	500.0005137803314	500.00130718967335	500.0009781181	500.00517828228965	500.0013044178258	500.0007729871736	500.00060562473084	500.00008747458077	500.00145597568593	500.0043660825637	500.0014964600441	500.0006744516497	500.0003010556081	500.00122295236855
500.0003231293195	500.0016949538427	500.0030686670218	500.00132733851314	500.00011138760317	500.0003521892424	500.004339668718	500.00215853433554	500.00193505896186	500.0004157252918	500.00371773105985	500.0001442117387	500.00194023674703	500.00204752490447	500.00125023557723	500.00162171361245	500.00051144099274	500.00130718646284	500.0009781181	500.00517828228965	500.0013036010145	500.0007692646053	500.00060544762744	500.00008578737413	500.00145389385733	500.0043441583266	500.0014949336523	500.0006743616954	500.0003009871385	500.00122295236855
500.0003151406542	500.00169413879865	500.00306378299746	500.00132733851314	500.00011111764314	500.0003521892424	500.004319520345	500.00215853433554	500.00193443236543	500.00040343666285	500.0037020029948	500.0001442117387	500.00194023674703	500.00204752490447	500.00125023557723	500.00162171361245	500.00051144099274	500.00130718646284	500.0009781181	500.00517828228965	500.0013034344221	500.00076276953985	500.0006053814052	500.0000856942179	500.00145389385733	500.0042984103418	500.00149123821666	500.000672122649	500.00030095065983	500.00122295236855
500.00030732113487	500.00169385798677	500.00306359921535	500.00132733851314	500.0001074402412	500.00034996779084	500.0043068633649	500.00215853433554	500.0019230142365	500.00040343666285	500.00369980243005	500.0001442117387	500.00194023674703	500.00201272885465	500.00125023557723	500.0016216242559	500.00051144099274	500.00130718646284	500.00097600378245	500.005168359826	500.0013009255253	500.00076116309253	500.0006053814052	500.0000856942179	500.0014416337034	500.0042984103418	500.0014801368615	500.000672122649	500.0003007297258	500.00120850480494
500.0002978588653	500.00169020342196	500.00304909964086	500.0013107166294	500.0001074402412	500.00034929335624	500.004296404449	500.0021529901042	500.0019230142365	500.00040343666285	500.0036921215874	500.0001442117387	500.00194023674703	500.00198454829075	500.001242173322	500.00160287607326	500.0005110030335	500.00129553811126	500.0009749947874	500.0051589046308	500.00130070372495	500.00075944148114	500.00059376446137	500.00008566656555	500.00143568055296	500.0042984103418	500.0014739311806	500.00066741611124	500.0003007297258	500.00117942440613
500.0002978588653	500.00169020342196	500.00304909964086	500.0013107166294	500.000107083392	500.00034929335624	500.0042950863896	500.00214747632134	500.0019230142365	500.00040343666285	500.0036892673191	500.0001424070149	500.00191488092196	500.00198454829075	500.00123228105593	500.0015631229463	500.000510546686	500.0012733042889	500.0009516445489	500.0051541908614	500.00129784373235	500.0007501131202	500.00059376446137	500.00008484403065	500.00143182948307	500.0042966175749	500.0014691448337	500.00065480699254	500.00029803328744	500.0011559324288
500.0002978588653	500.00168569568655	500.00304909964086	500.001296146943	500.000107083392	500.00034915388153	500.00428971977215	500.00214747632134	500.0019172607686	500.00040166948844	500.0036887630188	500.00014184108016	500.00191488092196	500.0019826475393	500.00123228105593	500.0015631229463	500.0005066904631	500.0012733042889	500.0009516445489	500.0051541908614	500.00129469112255	500.00074900536566	500.00059376446137	500.00008473411896	500.00142499749575	500.0042945886668	500.00146121762583	500.00065147956695	500.000289491077	500.0011559324288
500.0002977730993	500.00168347850195	500.0030462014517	500.00129522929	500.0001069873417	500.00034740810514	500.0042833507215	500.00214162097984	500.0019133317671	500.0004014326464	500.0036884084107	500.00014184108016	500.0019014388147	500.0019821420661	500.0012245476316	500.0015631229463	500.0005039896658	500.0012701078037	500.0009438986067	500.0051541908614	500.0012946185136	500.00074537717603	500.00059376446137	500.00008464879545	500.00142047343326	500.0042889381191	500.0014577554138	500.00064977899126	500.000289491077	500.0011559324288
500.00029772927854	500.00168212706825	500.00301852935604	500.0012951260828	500.0001069027834	500.0003456652188	500.00428309742614	500.00214076128833	500.0019130223129	500.0004014326464	500.00366098463354	500.00014184108016	500.00190059925126	500.00198144952617	500.00122246616337	500.0015631229463	500.0005039896658	500.0012691537096	500.0009438986067	500.0051541908614	500.00129450594113	500.0007409560034	500.00059216035453	500.00008464295314	500.0014018100256	500.00428842618186	500.00145644154173	500.00064977899126	500.000289491077	500.0011559324288
500.00029420811717	500.0016512588442	500.00301852935604	500.00128763508474	500.000106811817	500.0003403353926	500.0042557685631	500.00214076128833	500.00190895478704	500.0004010892872	500.00364093149926	500.00014177269935	500.00186475116027	500.0019438143753	500.00121821749053	500.00154628387793	500.0005032179383	500.00126904907927	500.0009245713951	500.0051518980331	500.0012929223682	500.0007407371974	500.0005901526334	500.00008213057464	500.00138692837805	500.0042815992951	500.0014412974082	500.00063792800023	500.000289491077	500.0011559324288
500.0002934784831	500.00165063070256	500.00301852935604	500.00128763508474	500.00010617881776	500.00034003161943	500.0042557685631	500.00209005037914	500.00190895478704	500.0004002965202	500.0036185474969	500.0001415927269	500.00186475116027	500.0019438143753	500.0012180548173	500.0015459786936	500.0005016071974	500.0012599574277	500.0009243363725	500.00514625962427	500.0012919914436	500.0007392823272	500.0005898599188	500.0000817006491	500.00138665810056	500.00427491677766	500.001441284058	500.00063792800023	500.00028882115896	500.00114041892584
500.0002848739136	500.0016472987055	500.00300979270907	500.0012764846955	500.00010389049436	500.0003391580173	500.00425287647914	500.0020477177131	500.00190415120915	500.0003950938818	500.0036123030626	500.0001407504437	500.00184604723	500.00193119196274	500.0012086183167	500.00153471390905	500.0004999941961	500.00125774556903	500.00092395241427	500.00513639778285	500.0012901212344	500.0007353541643	500.000585651991	500.00008077017577	500.0013714298794	500.0042317197064	500.0014412809378	500.00062804706215	500.0002878750365	500.0011384410969
500.0002848739136	500.0016401997904	500.00300979270907	500.00127620444533	500.0001038627012	500.00033763031433	500.00425287647914	500.00204140749787	500.00189025634273	500.0003950938818	500.0035670919336	500.0001407504437	500.00183990174025	500.001929376072	500.001207079613	500.00153383731185	500.0004999941961	500.00125652710767	500.000923854628	500.0051362830449	500.0012877608393	500.00073530286767	500.00058511010474	500.00007808645006	500.0013714298794	500.0042317197064	500.0014412257399	500.00062698129636	500.00028727743796	500.0011268268991
500.0002845824294	500.00163785007476	500.0030016174667	500.00127113585023	500.0001023673769	500.0003364144935	500.00425265164955	500.0020206403038	500.00189025634273	500.0003935469928	500.00356693365313	500.0001407504437	500.00183752056586	500.0019257262882	500.001189288558	500.0014999309239	500.0004991762395	500.00125292297935	500.0009229140673	500.0051138943667	500.00128767353465	500.0007020354324	500.0005845270929	500.00007806501503	500.0013714298794	500.0042317197064	500.0014361022852	500.0006244500834	500.0002853828431	500.001126392892
500.00028416045456	500.0016368027861	500.0030016174667	500.0012683016384	500.00010177327135	500.0003362099248	500.00424622149785	500.00197601871974	500.00189025634273	500.0003930521397	500.00356693365313	500.00013934389926	500.0018286660165	500.00191735775525	500.00118787620335	500.0014630355952	500.0004991762395	500.00125196900774	500.00091149112797	500.0051055697954	500.0012869487743	500.0007020354324	500.0005845270929	500.00007806501503	500.00135793688406	500.0042317197064	500.00141534361217	500.000621101073	500.0002849717253	500.00111451570376
500.0002827214185	500.00163625782113	500.0030009046315	500.00125672684817	500.00010125266806	500.0003362099248	500.0042458644538	500.00197601871974	500.00188997944844	500.00039220380444	500.0035627070798	500.00013784841667	500.00181992957795	500.0019164715742	500.00118787620335	500.0014630355952	500.0004977433443	500.0012510338561	500.00090975202653	500.005104659436	500.00128688318574	500.0007020354324	500.0005819355439	500.0000773759287	500.0013563695514	500.0042317197064	500.00141534361217	500.0006189432233	500.0002847254556	500.00110938093417
500.00028151793583	500.00162952137316	500.00299444540633	500.00125672684817	500.0001012440042	500.0003356774022	500.00420478871274	500.0019750598291	500.0018785851823	500.0003921253187	500.0035627070798	500.00013536869164	500.00181992957795	500.0018959896946	500.00117973975233	500.0014630355952	500.00049761852557	500.0012502096395	500.00090591336635	500.0050948527503	500.0012831156851	500.00070135606745	500.0005819355439	500.00007716742334	500.00134362753124	500.00422619790874	500.00141510132016	500.0006189432233	500.0002847254556	500.001089953163
500.00028088314303	500.00162875317744	500.00299438257446	500.00125302581773	500.00010106489634	500.00033479153524	500.00420478871274	500.0019746210109	500.001877788192	500.0003921253187	500.00355864374563	500.00013529863975	500.00181992957795	500.00189513119824	500.0011775406587	500.0014630355952	500.0004968901345	500.00124948111363	500.0009040161591	500.0050948527503	500.0012805232813	500.00069274503164	500.00058019954815	500.00007684204286	500.00134362753124	500.0042098459216	500.0014114992576	500.00061879197534	500.000284545144	500.001089953163
500.00028057243566	500.0016283910338	500.00298242412134	500.00125139049976	500.00010106489634	500.00033398175503	500.00420478871274	500.00196789432033	500.001877788192	500.0003921253187	500.003499119439	500.00013523654195	500.0017991584028	500.0018845176814	500.00117527334544	500.0014630355952	500.0004968795326	500.00122981293254	500.0008982373367	500.0050948527503	500.001280355837	500.00069239065294	500.00058019954815	500.00007669915783	500.0013367420027	500.0042081023287	500.0014114992576	500.00061879197534	500.0002842396082	500.001089953163
500.00027191717567	500.001626391886	500.00298242412134	500.0012337206816	500.00010101018216	500.0003332780152	500.00420450389385	500.00195244964846	500.00187757360527	500.0003909227374	500.003499119439	500.0001352311624	500.0017698469614	500.0018839662021	500.00117527334544	500.00145096056804	500.000496110205	500.00122981293254	500.0008828452729	500.0050948527503	500.001280355837	500.00069239065294	500.00058019954815	500.00007361895615	500.0013367420027	500.00419810758183	500.0014098537314	500.00061184281896	500.0002841100804	500.0010701336559
500.0002712078007	500.0016146075359	500.0029771118181	500.00122450452375	500.00009971010905	500.00033327413485	500.0042018609911	500.0019437271215	500.0018766432194	500.00038671232164	500.00347649790314	500.00013419528545	500.00176848622334	500.0018778426897	500.0011740368119	500.00143327828897	500.000493359374	500.0012271202931	500.0008799224478	500.0050748748416	500.00127538808715	500.00069239065294	500.00057956174686	500.00007328198683	500.0013286174523	500.00416610532375	500.00138824275245	500.00060754395884	500.0002841100804	500.0010662554933
500.00027061129384	500.0016126337591	500.00297660537905	500.00122450452375	500.00009971010905	500.00033153325995	500.00418957679534	500.0019437271215	500.0018530992642	500.00038671232164	500.00345780991313	500.0001339094455	500.00176749942915	500.0018738094973	500.0011714903229	500.00143327828897	500.00049310162336	500.00122587022327	500.0008799224478	500.0050748748416	500.00127538808715	500.00069239065294	500.00057684774794	500.00007328198683	500.0013286174523	500.00416610532375	500.00138824275245	500.0006028033344	500.0002841100804	500.00106331170576
500.00027061129384	500.0016125951238	500.0029680387726	500.00122239098596	500.00009971010905	500.0003313576139	500.00418883633836	500.0019436635863	500.0018530333006	500.00038671232164	500.00345117991884	500.00013320599146	500.00176749942915	500.0018723671486	500.0011714903229	500.00143239501364	500.0004922508829	500.00122587022327	500.0008799224478	500.0050748748416	500.00127538808715	500.00069239037094	500.00057529448947	500.00007268613695	500.0013276473727	500.00416608389133	500.00138685393256	500.0005934734886	500.0002839844515	500.00106147696204
500.00027061129384	500.0016121885099	500.0029630823134	500.00122099821795	500.00009971010905	500.0003307962242	500.00417523448124	500.0018693731755	500.0018470399967	500.0003836904113	500.0034382258442	500.00013320599146	500.00176423095894	500.0018434279319	500.00117045268127	500.0014199694608	500.0004906755691	500.0012245180957	500.0008753230283	500.0050730358201	500.0012731294945	500.00068838699315	500.0005683078292	500.0000700664038	500.0013158028414	500.00416390618386	500.00138003851384	500.00059336030097	500.0002834013513	500.001048452463
500.0002693000098	500.0016121885099	500.0029630823134	500.00120828028264	500.0000993421969	500.00033040255	500.0041625806437	500.0018693731755	500.0018337525619	500.0003832759367	500.0034327639982	500.00013320599146	500.001710955258	500.0018400681901	500.00116825139094	500.0013911281914	500.0004828915272	500.001214959478	500.0008732810655	500.0050617654705	500.00127223736575	500.00068838699315	500.0005683078292	500.0000699121552	500.00129875644586	500.0041553787869	500.00138003851384	500.0005873822399	500.00028266403297	500.00104328973634
500.00026884196	500.00160957327944	500.0029558702823	500.0011993320164	500.0000981224651	500.00032584954397	500.00415808625655	500.0018693731755	500.0018318749238	500.0003816467231	500.0034136664936	500.00013320599146	500.0016997173067	500.0018132472422	500.0011531452274	500.0013892993646	500.0004828915272	500.001208107454	500.00087182295977	500.0050540102089	500.00127070712864	500.00067264397893	500.000564898115	500.0000697932557	500.00129683962217	500.0041553787869	500.00136531295755	500.00058377707745	500.0002772015769	500.0010389903817
500.0002686050096	500.0016092067409	500.00295575568634	500.0011993320164	500.0000976191566	500.00032584954397	500.0041574680149	500.0018660682306	500.0018314387986	500.0003805661635	500.00340817706933	500.000133205985	500.0016997173067	500.0018100259308	500.00115163321254	500.0013892993646	500.0004828915272	500.0012078959017	500.00087182295977	500.0050460505078	500.0012706247288	500.00067264397893	500.000564898115	500.0000697092531	500.0012716474838	500.0041553787869	500.00136529997974	500.0005796203479	500.0002772015769	500.00103767748175
500.00026822147964	500.0016047164244	500.0029557157892	500.00118480807345	500.00009746247815	500.00032578140326	500.0041492366057	500.001865939341	500.00182930654296	500.00038024492886	500.00340683114604	500.000132481446	500.001683734289	500.0018100259308	500.00115017014974	500.0013849600051	500.00048256922236	500.00120787635984	500.0008669695812	500.00504080714234	500.0012705851192	500.00067264397893	500.000564898115	500.00006934270175	500.0012716474838	500.0041553787869	500.00136529997974	500.00056911868666	500.0002772015769	500.0010365791832
500.0002597361623	500.0015955203232	500.00294794667616	500.00118480807345	500.00009744414126	500.00032578140326	500.0041454905284	500.00185861737043	500.0018168408293	500.00037973961395	500.003394504802	500.0001324437517	500.00168031118596	500.0018015323317	500.001146961674	500.0013848203975	500.00048038071355	500.00120495543666	500.0008643398421	500.0050391398936	500.00126835263904	500.00067264397893	500.0005619216862	500.0000682263624	500.0012711494316	500.004149453012	500.001365162124	500.00056605520064	500.0002772015769	500.0010363388782
500.00025935962503	500.00159286860935	500.0029468489638	500.0011847934381	500.00009499468985	500.00032536934066	500.00414200814555	500.001852225425	500.0018146471354	500.0003797259227	500.0033652257967	500.00012993248527	500.00168031118596	500.00178827125563	500.001146961674	500.00137916708746	500.00048038071355	500.00119956711217	500.00086354746804	500.0050391398936	500.00126835263904	500.00067264397893	500.00056097836074	500.0000669600585	500.00127114399817	500.00413898713407	500.00135855606226	500.00055514571096	500.0002736469258	500.00102121424936
500.0002593584481	500.00156396680325	500.00293273193256	500.0011840630519	500.00009499468985	500.00032536934066	500.00413704557354	500.00184739720885	500.0018146471354	500.0003769514972	500.00333299052954	500.0001297554087	500.0016474909592	500.00178827125563	500.0011425973311	500.0013763617914	500.00047639633146	500.00119954537695	500.0008566624664	500.00503907290465	500.00126835263904	500.0006687234488	500.00056097836074	500.00006593630025	500.0012503821729	500.0041216310221	500.0013585557877	500.00055514571096	500.00027340628145	500.00102121424936
500.0002499337171	500.00155905582034	500.0029296957536	500.0011821788336	500.00009499468985	500.00032536863466	500.00411278207844	500.0018339316638	500.0018146471354	500.00037663122714	500.00333299052954	500.0001297554087	500.0016474909592	500.00178815989796	500.0011349625914	500.0013532939468	500.00047169448743	500.0011950163736	500.00082847517075	500.00503697480787	500.00126835263904	500.0006687234488	500.00056097836074	500.00006593630025	500.0012503821729	500.0041213892773	500.00135153591015	500.0005539688629	500.0002731887304	500.0010092519185
500.0002499337171	500.0015582397323	500.0029277841979	500.00115703366646	500.00009499468985	500.00032536863466	500.0041095392249	500.00180994722604	500.00181039635834	500.00037611912444	500.00333299052954	500.00012975326007	500.00162674754756	500.0017495488874	500.0011349625914	500.0013514402079	500.00047169448743	500.0011950163736	500.00082847517075	500.0050342512002	500.00126378643836	500.0006687234488	500.00056097836074	500.00006593630025	500.00123830099307	500.0041102646537	500.00134931280144	500.0005539688629	500.0002713876859	500.0010092519185
500.0002499337171	500.0015553505591	500.0028998784363	500.001148521194	500.0000946843859	500.0003218105673	500.0040975501323	500.00180308115614	500.0018063932933	500.0003751773682	500.00332318150834	500.0001297531558	500.0016053256094	500.00171230260054	500.0011349554367	500.0013494379877	500.00047168642004	500.0011921559475	500.00082847517075	500.0050277738167	500.00126359161146	500.00066335322595	500.00056097836074	500.000065187874	500.00123830099307	500.00410528719704	500.0013446871532	500.00055366757357	500.0002710629105	500.00099374544004
500.00024401888385	500.0015553505591	500.0028998784363	500.0011482971147	500.0000946457251	500.0003217284408	500.00409673363833	500.0018027529575	500.001806086927	500.0003751773682	500.00332318150834	500.00012957991174	500.001603320972	500.00171133467336	500.0011349554367	500.0013343977828	500.00047168642004	500.001189519983	500.00082847517075	500.005026962918	500.0012634180228	500.00066335322595	500.0005606441584	500.00006391536493	500.0012375857804	500.0041052094369	500.0013388810458	500.0005433649938	500.00027031126774	500.00099176487447
500.0002426148659	500.0015553505591	500.0028998784363	500.0011375503082	500.00009192632655	500.0003203849928	500.0040928912047	500.0018027093147	500.0017987927281	500.0003734786368	500.00330999775065	500.00012957991174	500.00159722671447	500.0017086326726	500.0011288123194	500.00132326225975	500.00047168642004	500.0011884878813	500.00082847517075	500.0050187262433	500.00126149275195	500.00066335322595	500.000552931638	500.000062615144	500.0012322978009	500.0041014028475	500.00133672959066	500.000543334297	500.00026945621977	500.000989153262
500.0002399191068	500.0015513406786	500.00288830603245	500.0011351026008	500.00009192632655	500.00031548772716	500.00407332338386	500.0017823264062	500.0017952386248	500.00036942478425	500.00324016810396	500.00012957288914	500.00157224449606	500.0016513290918	500.0011254098711	500.0013210631491	500.00047168642004	500.00117263310403	500.0008247779012	500.0050139222901	500.00125542131985	500.00065990977225	500.000552931638	500.00006227743444	500.0012130133981	500.00409791531825	500.0013349681591	500.0005376423218	500.0002664565744	500.00097058712794
500.0002396785404	500.0015513406786	500.00288737099106	500.00113281478707	500.00009192632655	500.00031548772716	500.0040707547777	500.0017624294911	500.00179485370796	500.0003691854226	500.00324016810396	500.00012907330876	500.00157224449606	500.0016427233085	500.0011254098711	500.0013210631491	500.0004705260671	500.00117238817876	500.00081850173524	500.00501377148765	500.00125320341334	500.0006587961423	500.000552931638	500.00006227743444	500.0012130133981	500.0040884799878	500.0013236913195	500.00053659657885	500.0002648897493	500.00097058712794
500.00023957768343	500.0015483450804	500.00288737099106	500.00113190116554	500.00009192632655	500.0003135567863	500.0040608695216	500.00174382381726	500.00179343227967	500.00036364130597	500.00324016810396	500.00012894713393	500.00157224449606	500.0016427233085	500.00112310990585	500.0013210631491	500.00047045132686	500.0011583996479	500.00081775758065	500.0050052540426	500.0012500962285	500.00065029325384	500.000552931638	500.00006227743444	500.0012130133981	500.0040884799878	500.0013229621696	500.000524694423	500.00026488922794	500.00097058712794
500.00023957768343	500.00154122796727	500.00288737099106	500.00112958453315	500.00009175996314	500.0003135567863	500.00406072304685	500.00174382381726	500.00179324649935	500.0003633027189	500.00324016810396	500.0001288138367	500.0015687706997	500.0016408114139	500.0011195904858	500.00130956783016	500.00047009100047	500.0011583996479	500.0008160001039	500.0050052540426	500.0012500962285	500.00064929271036	500.000552931638	500.0000621309319	500.00121090071923	500.00408818943197	500.00131866339706	500.000524694423	500.0002648714071	500.0009702946303
500.00023720373196	500.00153752513046	500.00288737099106	500.00112958453315	500.00009175996314	500.0003135567863	500.0040559433209	500.0017335248544	500.00178654087216	500.0003632750245	500.00324016810396	500.0001286567313	500.00153030053866	500.0016408114139	500.0011195904858	500.00130956783016	500.00047009100047	500.00115838504973	500.0008160001039	500.0050052463101	500.0012500962285	500.00064929271036	500.0005496943224	500.00006142171884	500.0012017715029	500.00407899162667	500.00131866339706	500.000524694423	500.00026440308187	500.0009702946303
500.000233907682	500.0015253243401	500.0028828244381	500.0011220682252	500.00009141229134	500.00030397723333	500.0040499493844	500.00171459910206	500.0017835109829	500.0003632750245	500.0032369363226	500.00012815073364	500.001499641097	500.0016408114139	500.0010682457334	500.0013076914596	500.0004631798154	500.00114953713813	500.00081103638547	500.0049909991365	500.0012495771623	500.00063485770966	500.0005496943224	500.0000595279461	500.0011427732721	500.00407899162667	500.00131421249904	500.000524694423	500.00026431934805	500.0009516488399
500.00023229331975	500.0015253243401	500.0028828244381	500.0011220682252	500.0000913359944	500.0003032574212	500.0040367985243	500.0017098727346	500.00177530061046	500.0003632750245	500.00321175321324	500.00012769486966	500.001499641097	500.0016408114139	500.0010682457334	500.0013076914596	500.00046268900127	500.00114953713813	500.00080918701354	500.0049909991365	500.0012495771623	500.00063442853394	500.0005492110678	500.0000595279461	500.0011427732721	500.0040753893678	500.0013088229566	500.00051935122593	500.00025955825174	500.0009493166104
500.00023145840663	500.0015253243401	500.00287750014746	500.00112182592414	500.0000913359944	500.0003032574212	500.0040132984571	500.0017098727346	500.00177076603904	500.0003632107226	500.0032100896747	500.0001276181363	500.0014945233424	500.00163856992276	500.0010682457334	500.0013076914596	500.00046268900127	500.0011477593409	500.0008087781044	500.0049909991365	500.00124943004465	500.0006337937932	500.0005488485095	500.0000595279461	500.0011427732721	500.0040753893678	500.00130307029355	500.00051935122593	500.0002590615493	500.0009493166104
500.00023112038514	500.0015253243401	500.0028699331136	500.0011213830403	500.00009105404337	500.0003032574212	500.0040132984571	500.0017098727346	500.0017692945603	500.00036214652334	500.00318994503573	500.00012760231573	500.0014945233424	500.001626192306	500.0010682457334	500.0013072115477	500.00046196712697	500.0011477384031	500.00079932345324	500.0049909991365	500.0012493398686	500.0006337937932	500.00054881419766	500.0000591618846	500.0011427732721	500.00407522196446	500.00130307029355	500.0005189557143	500.0002581288855	500.00094727858044
500.0002310771891	500.00152461407447	500.0028695655801	500.00110962839705	500.00009105404337	500.0003032574212	500.0040132984571	500.00170369796047	500.0017611805988	500.00036214652334	500.0031764827799	500.0001232709804	500.0014945233424	500.0016260525184	500.0010682457334	500.001298641373	500.000459672518	500.00114756904304	500.00079800452005	500.0049909991365	500.00124187723867	500.0006337937932	500.0005471388862	500.00005664340443	500.0011427732721	500.0040697648078	500.00130307029355	500.0005096458974	500.0002581288855	500.00094727858044
500.0002267214358	500.00152447754346	500.0028695655801	500.0010975725167	500.000091024589	500.0003032574212	500.0040132984571	500.00168746285044	500.0017607514403	500.0003507692845	500.0031724937949	500.0001232709804	500.0014945233424	500.00162458407846	500.0010682457334	500.0012736886878	500.00045876979897	500.00114698398454	500.00079775353277	500.00499064909275	500.00124176936106	500.0006337937932	500.0005462802605	500.000056595047	500.0011418127374	500.0040669100252	500.0012982957512	500.0005096458974	500.00025773407106	500.000947194735
500.00022565743166	500.00152447754346	500.00286370578266	500.00109715613155	500.0000908439165	500.0003032574212	500.00400313059066	500.00167834955465	500.00175966912354	500.0003506085958	500.0031544499051	500.0001232709804	500.00148506407754	500.00162458407846	500.0010682457334	500.0012718565343	500.0004587207428	500.00114617045125	500.00079123491565	500.0049793165454	500.00124167889476	500.00062848393486	500.0005457351173	500.00005618502735	500.0011245141395	500.0040669100252	500.0012953835056	500.0005096458974	500.00025736143937	500.0009392785573
500.00022547897436	500.0015221741924	500.00285649647645	500.00109715613155	500.0000905119661	500.0003032567805	500.0039912382985	500.0016777361976	500.00175463695365	500.0003504720987	500.0031360130664	500.0001232709804	500.0014821410914	500.00162458407846	500.0010682095008	500.00126920480847	500.0004586708479	500.001145133303	500.00079110576684	500.0049791081233	500.00124041627606	500.00062841950137	500.0005433834145	500.0000561658958	500.0011242932356	500.0040596064799	500.0012951328957	500.0005096458974	500.0002566183333	500.0009208750019
500.0002248728998	500.00150795682544	500.0028517832901	500.0010769013887	500.0000905119661	500.00030055598154	500.0039912382985	500.0016721271887	500.00175463695365	500.00035032797996	500.0031334162322	500.0001231026054	500.0014821410914	500.00162458407846	500.001065891008	500.00126920480847	500.00045094007817	500.0011450524014	500.0007822207013	500.0049742733417	500.00123877938273	500.0006269275214	500.0005405762156	500.0000561536997	500.0011242932356	500.00404862481207	500.0012946349279	500.0005058698561	500.0002563914492	500.0009208750019
500.0002239159991	500.00150795682544	500.0028482920737	500.0010769013887	500.000090321152	500.00030055598154	500.0039912382985	500.0016641656809	500.00175138535235	500.0003454826422	500.00313243702175	500.00012301685445	500.00148206425473	500.00162458407846	500.0010650403281	500.0012690456632	500.00045094007817	500.00113183512997	500.0007822207013	500.00497291689976	500.00123874697573	500.00062665054475	500.0005396099498	500.0000559530499	500.0011242932356	500.00404862481207	500.0012878132171	500.00050282956704	500.000256385263	500.0009208025627
500.0002205762103	500.001500946543	500.00284615210546	500.0010769013887	500.000090321152	500.00029796385456	500.0039878337583	500.0016510327984	500.00174654501944	500.0003454826422	500.0031210871575	500.0001223938781	500.0014805943621	500.0016236060177	500.0010599071444	500.00126005973044	500.00045094007817	500.0011317565744	500.0007806467134	500.00497261145614	500.00123874697573	500.0006226100688	500.0005396099498	500.00005521330615	500.00111247805836	500.0040412782134	500.00127305018987	500.00050282956704	500.000256385263	500.0009128615486
500.00021390342465	500.00149953866213	500.00283026785655	500.0010648371286	500.00008785178875	500.00029648332986	500.00398420593484	500.00162806592283	500.0017286975505	500.0003454826422	500.0031210871575	500.00012029808903	500.00145680841825	500.0016236060177	500.0010599071444	500.00126005973044	500.00045094007817	500.0011270091672	500.0007800364362	500.00497258191183	500.00123869309635	500.0006211778614	500.0005387149797	500.00005521330615	500.00111102953565	500.0040389715557	500.0012710687557	500.0005007771235	500.00025262817724	500.00090115314936
500.0002074888359	500.00149953866213	500.00282409458373	500.0010648371286	500.00008785178875	500.0002957283802	500.00398420593484	500.00162554401356	500.0017286975505	500.0003454826422	500.003104944245	500.00012029808903	500.00145680841825	500.00160519297526	500.00105980015286	500.0012411699526	500.00045094007817	500.0011270091672	500.0007779692266	500.0049722847519	500.00123848025913	500.000619897278	500.0005376896493	500.00005521330615	500.0011107295288	500.00403260269	500.001270921318	500.0005007771235	500.00025262817724	500.00089833257175
500.0002074888359	500.0014981269945	500.00282409458373	500.0010638039883	500.00008785178875	500.00029516525996	500.00397179712115	500.00161413554207	500.0017267547654	500.0003422092725	500.00309423731767	500.0001202478405	500.00145263501184	500.00160208921477	500.00105419222376	500.0012411699526	500.0004504558807	500.0011251926027	500.0007762785624	500.0049696440764	500.00123844319484	500.00061974324126	500.0005366673695	500.00005485913806	500.00110436585703	500.00401708849984	500.00126884156043	500.0005006904908	500.0002524664049	500.0008960195284
500.0002074888359	500.0014860267796	500.0028200193896	500.00105488136325	500.0000873794047	500.0002944054437	500.00396872389166	500.00161413554207	500.0017253290837	500.0003417445685	500.00308278306096	500.0001202457399	500.0014499135207	500.00159417438556	500.00105377103546	500.0012411699526	500.0004502994819	500.00112150614973	500.00077447293455	500.0049665229581	500.00123819652686	500.00061365507736	500.0005365757252	500.0000543963571	500.00110328123105	500.004012762392	500.00126871181953	500.00050053375475	500.0002507600766	500.0008910667843
500.0002074888359	500.00148489633176	500.0028200193896	500.00105488136325	500.0000870525317	500.0002944054437	500.0039615825379	500.0016131751418	500.0017250606809	500.0003277760667	500.00308128905056	500.0001202426759	500.00144052166064	500.0015912841423	500.00105109642004	500.00124007561345	500.0004477224459	500.0011210070933	500.000774469575	500.0049609729965	500.00123814085094	500.0006097843021	500.0005365217408	500.00005408884226	500.00110328123105	500.0040117116481	500.00126871181953	500.00049773468146	500.0002481202827	500.0008910667843
500.0002068175588	500.001483412086	500.0028200193896	500.0010425488896	500.0000869804813	500.00029437418726	500.00393520470556	500.0016110478268	500.00172413067816	500.0003277760667	500.0030757877075	500.0001201925987	500.00144052166064	500.00159124352047	500.00105047629995	500.00123439803696	500.0004476822965	500.0011193539832	500.0007744626742	500.0049609729965	500.00123814085094	500.00060933020626	500.00053639108944	500.00005403354686	500.0011009507988	500.0039940431377	500.00126314986545	500.0004931053091	500.0002480556298	500.0008837057622
500.00020576279957	500.00148307690006	500.00281470378377	500.0010425488896	500.0000869804813	500.00029437418726	500.00393520470556	500.0016088557655	500.0017214450501	500.00032576481914	500.00305236005454	500.00011943713423	500.0014405213789	500.0015905084531	500.00104971595965	500.00123297571764	500.00044768225877	500.00111696977297	500.0007744626742	500.00496084425555	500.0012358383547	500.00060933020626	500.00053559521825	500.0000535574443	500.0011009507988	500.00399047712006	500.001263024094	500.0004896311957	500.000248034736	500.0008836415329
500.000195145309	500.00147840087885	500.0028145958011	500.0010390918038	500.0000866386319	500.00029422181206	500.00393520470556	500.00160071637436	500.00171751442554	500.0003257346149	500.00305236005454	500.0001184151244	500.00144052119657	500.0015845244977	500.0010494326551	500.00123221244746	500.00044767513765	500.00111514351624	500.00077154493795	500.0049540621575	500.0012348896801	500.00060877773063	500.0005347407476	500.0000532471645	500.0011009507988	500.0039889468113	500.001263024094	500.00048550932	500.0002474349822	500.00087178730837
500.000195145309	500.0014658631856	500.0028145958011	500.00101662165844	500.0000866386319	500.0002910476299	500.00393372518647	500.0016003343947	500.0017149809104	500.0003255285405	500.00305232698133	500.0001174083809	500.0014335785959	500.0015844824338	500.0010494117641	500.0012026237755	500.00044767513765	500.001113599651	500.0007682059602	500.0049506136144	500.0012348896801	500.00058856015335	500.0005347407476	500.00005240786265	500.0011005747431	500.0039288559563	500.001263024094	500.0004849220016	500.0002472380952	500.00087178730837
500.000195145309	500.001465462095	500.00281124469916	500.00101662165844	500.0000866386319	500.0002900361883	500.0039241487988	500.0015940249078	500.0017091922464	500.0003250190482	500.00302568345154	500.0001174083809	500.00142520698074	500.0015844824338	500.00104121553096	500.0012026237755	500.00044621144707	500.001113599651	500.00076303172744	500.00494003138186	500.00123483461533	500.00058856015335	500.0005347407476	500.0000523745769	500.0010892867101	500.0039288559563	500.001263024094	500.0004844990046	500.0002472380952	500.00087074219425
500.000195145309	500.00145386343365	500.0028095805051	500.0009804231775	500.0000866386319	500.00028936875293	500.00392197885054	500.0015357930744	500.0017044864467	500.0003250136851	500.00302278510924	500.0001171913962	500.00142281829096	500.0015758867708	500.00104121553096	500.0011929346151	500.00044497142085	500.001113599651	500.0007551488206	500.00491745806	500.00123483461533	500.00058856015335	500.0005347407476	500.00005161375475	500.0010883628167	500.0039288559563	500.00125005362725	500.0004844923415	500.0002471746996	500.0008687477708
500.000195145309	500.00145386343365	500.00280955224724	500.0009751295924	500.00008651756906	500.00028936875293	500.0039181626069	500.0015357930744	500.0017044864467	500.0003250136851	500.0030191149315	500.00011651887127	500.00142226719487	500.0015740115454	500.00104121553096	500.0011929346151	500.0004443483835	500.00111355665524	500.00075267499204	500.0049171171835	500.00123483461533	500.00058856015335	500.00053272651024	500.00005120508183	500.0010852900118	500.00392780612987	500.0012437469098	500.00048259354895	500.00024659797583	500.0008513388616
500.000195145309	500.00143646507325	500.00280955224724	500.0009737255028	500.0000865014023	500.00028936875293	500.0039119261343	500.0015357930744	500.0017044864467	500.00032428848675	500.0030175210094	500.00011651887127	500.00140996075635	500.0015561499251	500.0010369145597	500.00119038399754	500.000443460441	500.00111355665524	500.00075154885104	500.0049121903318	500.00123483461533	500.0005828849393	500.00053257115104	500.00005069570534	500.00106415467843	500.00389564152755	500.0012437469098	500.00048059077227	500.00024659797583	500.00084549012905
500.0001894570037	500.00142616472704	500.00279622983084	500.0009723898123	500.0000864842119	500.00028936875293	500.00390781254	500.0015232088967	500.0017009220372	500.00032022091966	500.0030003143394	500.00011644809956	500.00140996075635	500.0015561499251	500.0010369145597	500.00119038399754	500.0004434164167	500.00111350126645	500.00075154885104	500.0049121903318	500.0012345127403	500.0005828849393	500.00052811696503	500.0000505409213	500.00106415467843	500.0038946263114	500.00123459241934	500.0004774954693	500.00024651192416	500.00083689597307
500.0001894570037	500.0014209243887	500.00279622983084	500.0009578129831	500.0000864842119	500.00028612316817	500.0039026858682	500.00149775739527	500.00170084201085	500.00032008258825	500.00299243740966	500.00011630352225	500.0013482428688	500.0015450761998	500.00103489944183	500.00118016031786	500.0004434164167	500.00111350126645	500.0007440804809	500.0049017329367	500.0012345127403	500.00058249262895	500.0005274578945	500.00005034498855	500.00105390306936	500.0038907676209	500.00123459241934	500.00047598374874	500.00024330771816	500.00083689597307
500.00018884623285	500.0014209243887	500.00279557122946	500.0009578129831	500.00008648398455	500.00028441827817	500.00389946117417	500.00149775739527	500.0016814236299	500.0003191089803	500.002982564441	500.0001160779104	500.0013482428688	500.0015450761998	500.0010053497486	500.0011758687125	500.0004434164167	500.0011101272989	500.0007407831976	500.0048979318246	500.00123136988316	500.0005677302718	500.00052464079045	500.0000498779561	500.00104898410643	500.0038844736562	500.00123404676714	500.00046929620686	500.00024273753434	500.00083368528556
500.00018573404685	500.0014144433153	500.00279557122946	500.00094593141864	500.00008648355185	500.00028441827817	500.0038827944471	500.00149775739527	500.0016801269656	500.0003170491557	500.0029823531746	500.00011531628786	500.0013371301468	500.0015450761998	500.0010053497486	500.0011758687125	500.0004434164167	500.0011101272989	500.0007345359278	500.0048975252958	500.0012301459693	500.0005637603692	500.00052455105487	500.0000478929034	500.00103116329814	500.0038844694751	500.00123404676714	500.0004681660187	500.00024273753434	500.00083368528556
500.0001849644886	500.0014132535666	500.00279313337427	500.00094593141864	500.00008621591485	500.0002793609303	500.00387249349154	500.0014968199178	500.00167122548817	500.00031677849336	500.00297580054104	500.00011507287456	500.00133352596765	500.00153909479536	500.0010053497486	500.0011736260812	500.0004434164167	500.0011101272989	500.0007345359278	500.00489722867917	500.0012300134779	500.000562953052	500.00052353175244	500.0000478929034	500.00103116329814	500.0038697902461	500.0012335167952	500.00046812862956	500.00024265044357	500.0008333222025
500.0001830288328	500.0014097588064	500.0027917243567	500.00094593141864	500.0000861011248	500.0002793609303	500.00387249349154	500.0014968199178	500.00167122548817	500.00031673390305	500.002969754878	500.0001147275123	500.00133333811976	500.0015352514056	500.0010028363009	500.0011575698811	500.0004434164167	500.00110863649445	500.00073304186566	500.00489692862334	500.00122925027216	500.0005606222376	500.00052294114573	500.0000478929034	500.00102905858	500.0038659351714	500.0012328910529	500.00046812862956	500.000242347659	500.0008326464957
500.0001830288328	500.001407835488	500.00278780896565	500.00093761024584	500.00008568944503	500.0002783937558	500.00387249349154	500.00148864195415	500.0016703085432	500.0003159956615	500.0029394083457	500.00011461658966	500.0013239287404	500.0015351275424	500.0009993576439	500.00115729939546	500.0004434164167	500.00110714224127	500.00072897456437	500.00489269499843	500.00122925027216	500.0005595917211	500.00051981522927	500.00004745652797	500.0010265391303	500.0038659286122	500.0012313853162	500.00046646120694	500.000242277783	500.00082696100736
500.00018260001906	500.0014063062706	500.0027846969319	500.00093761024584	500.00008553039135	500.00027769008824	500.00385706220726	500.0014850752789	500.0016703085432	500.00031521713044	500.0029394083457	500.00011378678045	500.00131428115856	500.0015306696794	500.00099788247496	500.00115519992266	500.00044284289265	500.00110445697067	500.00072897456437	500.0048902592328	500.00122925027216	500.0005582410325	500.00051981522927	500.0000472149635	500.0010265391303	500.003821434467	500.00123043602343	500.00046646120694	500.000242277783	500.00082637163484
500.00018243409744	500.0014062257151	500.0027845130306	500.00093584033715	500.0000854696686	500.00027767185827	500.00385115527945	500.00148199267426	500.0016700051613	500.0003149432922	500.00293726247054	500.00011374001514	500.00130877008723	500.00152987195315	500.0009972326486	500.00115450523884	500.00044267593836	500.00110445697067	500.0007287474941	500.0048902592328	500.0012280122848	500.0005581250617	500.0005189926843	500.0000472149635	500.00102652723604	500.003821434467	500.0012296770397	500.0004660181313	500.00024078188756	500.0008253933211
500.00018243409744	500.0014057859034	500.0027845130306	500.0009350124678	500.0000854209605	500.00027767185827	500.00384313161004	500.0014749590349	500.0016670957304	500.0003149432922	500.0029311551699	500.00011314214083	500.0013051562957	500.0015287370006	500.0009955510633	500.0011534513174	500.00044267593836	500.001103334177	500.0007284242478	500.00488788644356	500.0012280122848	500.0005581250617	500.0005189926843	500.0000468876949	500.00102649028236	500.00382141504673	500.0012291432389	500.0004660181313	500.0002401207746	500.0008237771986
500.00018243409744	500.00140465771995	500.0027845130306	500.0009350124678	500.000085416838	500.00027767185827	500.00384267018455	500.0014738161555	500.0016670957304	500.0003149432922	500.0029311551699	500.00011314214083	500.0013051562957	500.00152865152376	500.0009950960511	500.0011280425908	500.00044267593836	500.001103334177	500.0007284242478	500.0048866099635	500.0012280122848	500.0005581250617	500.00051841767043	500.0000468876949	500.00102649028236	500.00382141504673	500.0012291432389	500.00046365838847	500.0002401207746	500.0008237771986
500.000182382179	500.001404331829	500.00277869515054	500.0009350124678	500.0000854168362	500.00027767016985	500.00383283272413	500.00146834745226	500.0016670957304	500.00031331093965	500.0029304499181	500.00011314214083	500.0013051562957	500.0015286184682	500.0009950960511	500.0011280425101	500.00044267593836	500.0011027921944	500.0007280620643	500.0048866099635	500.0012280122848	500.0005581250617	500.0005183451128	500.0000468580194	500.00102649028236	500.00382141504673	500.0012288931342	500.00046122470616	500.0002400852824	500.0008237771986
500.00017930487274	500.001404331829	500.0027718385668	500.0009350124678	500.0000854168362	500.0002774220744	500.0038152384411	500.00146834745226	500.0016670957304	500.00031216270816	500.0029220793205	500.00011249774207	500.0012875883257	500.0015285610838	500.00099449711126	500.0011280425101	500.00043862019237	500.0010950086163	500.0007280529843	500.0048764825528	500.00122797350093	500.0005580049136	500.0005181572901	500.00004606316696	500.0010103058258	500.00382141504673	500.00122707090264	500.0004604852928	500.0002399532093	500.0008220166348
500.00017930487274	500.00140362699295	500.0027548015575	500.00093360289037	500.0000850259456	500.00027735571797	500.0038064453435	500.0014657874164	500.00166629644843	500.00031172458165	500.00291883949325	500.00011249774207	500.0012875883257	500.0015270494183	500.00098643117514	500.001122593084	500.00043862019237	500.0010950086163	500.00071973773044	500.00487098347526	500.00122152827396	500.000554944372	500.00051751468305	500.0000459719271	500.0010103058258	500.00382141504673	500.00122707090264	500.0004601337389	500.0002394731695	500.0008220166348
500.00017789182175	500.0013855246482	500.0027548015575	500.0009263925201	500.00008496038134	500.0002765585511	500.0038050238051	500.0014613126268	500.0016661082246	500.00031166675655	500.00290292762173	500.0001124922681	500.0012875883257	500.0015244794957	500.0009774239281	500.0011026479244	500.00043862019237	500.00109481530404	500.0007141739977	500.0048443277829	500.00122147832457	500.0005465044164	500.00051751468305	500.0000456176887	500.0010091369733	500.0037902829393	500.00122686744703	500.0004599938137	500.0002393220253	500.0008205893422
500.0001761167719	500.0013851320375	500.0027548015575	500.0009263925201	500.00008480625075	500.00027372898916	500.0038050238051	500.0014590934086	500.00165898336445	500.00031109625473	500.00290060163957	500.00011234777475	500.00126841595085	500.00151950854075	500.0009695261701	500.001098823762	500.0004375372787	500.00109392694765	500.00070828479863	500.00483877012493	500.0012214605747	500.000546430051	500.0005149747194	500.0000449666067	500.00100163628133	500.00379028251206	500.0012252915717	500.0004560411463	500.0002387006221	500.000815274665
500.0001759859607	500.00138066866646	500.0027548015575	500.0009236440194	500.00008480625075	500.00027367552815	500.00377713001075	500.0014590934086	500.00165898336445	500.00031109625473	500.0028965747929	500.00011234777475	500.0012587425156	500.0015135932608	500.0009689855499	500.001098755112	500.0004375137164	500.00109392694765	500.00070828479863	500.0048273668823	500.0012214605747	500.0005462013276	500.0005149703866	500.0000449641108	500.0009968143587	500.0037838885063	500.0012243063556	500.0004560411463	500.0002386948942	500.0008143804736
500.00017405912297	500.0013772600753	500.00275478031324	500.0009189097513	500.00008479787414	500.00027269917325	500.00377713001075	500.0014590934086	500.0016575268371	500.00031109625473	500.00287387248284	500.00011100520067	500.0012515259652	500.00150703677815	500.000955447721	500.0010863586581	500.0004368402927	500.00109392694765	500.00070828479863	500.0048163017586	500.0012214605747	500.0005395898732	500.00051464697276	500.00004409948207	500.00099603535625	500.0037624170919	500.0012195317635	500.0004560411463	500.0002364370942	500.000805450127
500.0001687615244	500.0013756840486	500.0027488005684	500.00091506972217	500.00008473134153	500.0002722613636	500.0037729107494	500.0014449088277	500.0016560814452	500.00031071295183	500.0028723080405	500.00011063127914	500.00123998214116	500.00150703677815	500.000955447721	500.0010863586581	500.0004367101779	500.0010931434686	500.0007075956886	500.00481493104337	500.0012193475198	500.0005395898732	500.00051455419066	500.00004409948207	500.0009954472202	500.00375830038956	500.0012181669783	500.00045572124384	500.0002355066869	500.0007980753
500.0001687615244	500.00137388811527	500.00274877185035	500.0009149847423	500.00008466587934	500.0002722089266	500.0037729107494	500.0014444088802	500.0016560575688	500.00031071295183	500.00286173731274	500.0001105997565	500.00123810795964	500.0015063031661	500.00094147752475	500.00108605921304	500.0004353513318	500.0010931434686	500.0007075956886	500.0048147834397	500.0012166257914	500.0005395898732	500.0005143108197	500.00004409948207	500.0009954472202	500.00375830038956	500.00121663969185	500.00045572124384	500.0002354171452	500.00079053626945
500.0001687615244	500.00137388811527	500.00274873585806	500.00091386318803	500.00008433950455	500.00027163229885	500.00377092256105	500.0014444088802	500.0016547012792	500.00031071295183	500.0028521608087	500.000109912174	500.00123745477026	500.00150334455424	500.00094147752475	500.001081559611	500.0004353513318	500.0010931434686	500.0007075956886	500.00481121362407	500.00121521553865	500.0005373971766	500.00051389826825	500.00004409948207	500.00099387628046	500.00375830038956	500.0012163182859	500.00045572124384	500.0002354171452	500.00079053626945
500.0001681728966	500.0013722155883	500.00274744387474	500.0009119606363	500.00008433950455	500.0002711923611	500.0037694554144	500.0014444088802	500.0016542605136	500.0003107111688	500.00285048069844	500.00010978794154	500.00123745477026	500.00150334455424	500.00094137092304	500.00108074649347	500.0004353513318	500.00109180380457	500.0007075956886	500.00481109804883	500.0012113295561	500.0005373971766	500.0005138966446	500.00004409948207	500.00099034506235	500.00375830038956	500.0012163182859	500.00045572124384	500.0002353981841	500.0007903981982
500.0001681728966	500.0013581688454	500.00274744387474	500.0009119606363	500.00008433950455	500.0002711923611	500.0037694554144	500.0014432877441	500.0016542605136	500.0003077866832	500.0028471020171	500.00010978794154	500.00122741597835	500.00148944462404	500.00093950790955	500.00108020553284	500.0004353513318	500.00109032678347	500.0007046946003	500.004806154512	500.00120870339765	500.0005373971766	500.0005138966446	500.00004409948207	500.00098960101695	500.003741567824	500.0012163182859	500.00045141131085	500.0002338444019	500.0007824456955
500.00016143394737	500.0013581688454	500.0027432252249	500.00089676697627	500.00008433950455	500.0002711923611	500.0037256302313	500.00142025545017	500.0016527152263	500.0003077866832	500.0028134034857	500.0001097861249	500.0012261388763	500.0014875639303	500.00093622066566	500.00107641363354	500.00043490150745	500.0010902554215	500.00070421819237	500.0047989071291	500.0012080327489	500.00053247105865	500.0005138966446	500.00004409948207	500.00098801654747	500.003735616425	500.0012163182859	500.00044648211684	500.0002338444019	500.0007824456955
500.00016143394737	500.0013581688454	500.00274306359745	500.00088577687586	500.00008433950455	500.0002692735837	500.0037256302313	500.00141741953416	500.00164940275135	500.00030695105664	500.0028134034857	500.0001097861249	500.0012243149886	500.0014875639303	500.00093358577396	500.00106850285215	500.000433143799	500.0010902554215	500.0007020228146	500.0047989071291	500.0012078533457	500.0005322428618	500.0005138966446	500.00004409948207	500.0009873121708	500.00373046974033	500.00121624721197	500.0004462905881	500.0002338444019	500.0007824430741
500.00016143394737	500.0013572152543	500.0027408590989	500.00088413280884	500.00008433950455	500.0002692735837	500.0037256302313	500.00141680872156	500.0016434073427	500.00030666423606	500.00280541951906	500.0001097861249	500.00120081092604	500.0014856691707	500.00092981039023	500.0010663618902	500.00043308400853	500.00108643985834	500.00070061780394	500.00479623109385	500.0012077980698	500.0005317576831	500.0005133243492	500.0000440755206	500.0009473957158	500.0037292444366	500.00121418434134	500.00044620513677	500.0002338444019	500.00077186177697
500.000160692354	500.001357053198	500.0027402517089	500.00087420187566	500.00008433950455	500.0002661437096	500.00371870282163	500.00140267143763	500.0016384796157	500.0003064670559	500.00280218080104	500.00010943005003	500.0011997968194	500.0014823755021	500.0009193021769	500.0010655140772	500.00043307794175	500.0010852339184	500.0006991214215	500.0047721955228	500.0012076770301	500.0005237035831	500.0005133037893	500.0000440310171	500.0009473957158	500.0037288377558	500.00120768332937	500.00044490095905	500.0002338444019	500.0007703413375
500.0001599052325	500.00135168590754	500.0027351700059	500.00087420187566	500.00008433950455	500.0002661437096	500.00371870282163	500.00140267143763	500.00163626397796	500.00030604192676	500.00278248997944	500.0001092182868	500.0011840386725	500.0014424791528	500.0009166590238	500.0010570405583	500.00043307794175	500.0010843677333	500.0006918321572	500.0047721955228	500.00120721170146	500.0005210923687	500.00051288193873	500.0000439339546	500.0009473957158	500.0037288377558	500.00120471647637	500.00044425889774	500.0002337281636	500.0007678907952
500.0001598623949	500.00134821396546	500.0027313818683	500.0008695569474	500.00008433950455	500.0002661437096	500.00371324611575	500.00140227808726	500.00163626397796	500.0003049372057	500.0027814942167	500.00010914855164	500.0011812486365	500.0014424791528	500.000915845577	500.00105627404463	500.00043307794175	500.00108343187736	500.0006912649953	500.0047721955228	500.0012071044901	500.0005200841607	500.00051286079196	500.00004250471784	500.0009473957158	500.0037288377558	500.00120471647637	500.0004329026019	500.00023335038094	500.0007666471935
500.0001598106614	500.00134821396546	500.002731235335	500.0008695569474	500.0000842155513	500.0002661437096	500.0037036213061	500.00140192974675	500.00163626397796	500.0003049372057	500.00275064705465	500.00010914855164	500.0011812486365	500.0014424791528	500.00091542434734	500.00105083886496	500.00043307794175	500.0010751848025	500.00069125846494	500.0047721955228	500.00120710265224	500.0005200140425	500.0005053687381	500.0000422301014	500.0009341512033	500.0037288377558	500.00120471647637	500.0004305011466	500.0002322398244	500.000766567407
500.0001598106614	500.00134821396546	500.00272992749507	500.00086944812983	500.0000841001094	500.00026604354224	500.00370287842554	500.00139784634916	500.00163626397796	500.0003042199783	500.00275064705465	500.00010914855164	500.0011812486365	500.0014424791528	500.00091542434734	500.00104911141136	500.00043307794175	500.0010751848025	500.00069020564825	500.0047721955228	500.00120710265224	500.0005200140425	500.0005044840033	500.00004208847776	500.0009341512033	500.0037288377558	500.00120471647637	500.00042983524565	500.0002322398244	500.000766567407
500.0001598106614	500.00134732924295	500.00272984120954	500.00085952683685	500.00008409786454	500.00026604354224	500.00370154695685	500.00139288192344	500.0016358175672	500.0003035121474	500.0027502845306	500.00010907577854	500.0011784348688	500.0014424791528	500.00091511711327	500.0010035747645	500.0004314775499	500.0010699550637	500.000690116934	500.00476829834844	500.0012038046871	500.0005194073339	500.0005044840033	500.00004208847776	500.0009341512033	500.0037288377558	500.0012043681273	500.0004291247982	500.0002311412056	500.0007549133722
500.0001598106614	500.00134732924295	500.00272810244763	500.00085952683685	500.00008409028675	500.00026604354224	500.00370154695685	500.0013865566962	500.0016351328787	500.00030339912877	500.002728098999	500.00010907577854	500.00117541619676	500.00142796955436	500.0009149971075	500.0010035747645	500.00043097844423	500.001069473811	500.00068893030857	500.00476303575505	500.0012038046871	500.00051922353674	500.0005044840033	500.00004208847776	500.0009341512033	500.0037237894764	500.00120115076396	500.0004291247982	500.00023106724205	500.0007470880666
500.00015825951033	500.0013473141238	500.0027278321968	500.0008552430781	500.0000840867324	500.00026604354224	500.00370153664005	500.0013720304601	500.00163329882105	500.00030338702555	500.00272809510926	500.00010905999136	500.00117376364045	500.0014277706084	500.0009127874036	500.0010035747645	500.000429823838	500.00106840892533	500.0006887647118	500.00476088265856	500.0012038046871	500.0005190676469	500.00050448294564	500.00004199957806	500.00093298971336	500.0037237894764	500.00120086108376	500.00042898447015	500.00023105557364	500.0007443921268
500.00015825951033	500.0013473141238	500.0027244732027	500.0008486378874	500.00008387350067	500.00026604354224	500.00370153664005	500.0013717807404	500.00163329882105	500.00030338702555	500.00272580176585	500.00010902902955	500.00117376364045	500.0014270041619	500.0009127874036	500.0010009462682	500.0004296737652	500.00106389820354	500.0006793588034	500.00476088265856	500.0012038019611	500.00051890660376	500.0005044776851	500.0000419449522	500.00093298971336	500.0037237894764	500.00120086108376	500.0004223112111	500.0002305561466	500.0007443921268
500.00015825951033	500.0013468115405	500.0027189146386	500.0008486378874	500.0000838104097	500.0002658076495	500.0037006135781	500.00136464972576	500.00163161807484	500.00030276327647	500.0027125283798	500.00010897095655	500.00116936265493	500.00141739861414	500.00091255092417	500.00099992214797	500.00042960132623	500.0010630252119	500.0006793588034	500.00476035242355	500.0012038019611	500.0005181223367	500.00050115029876	500.0000419449522	500.0009318416884	500.00372221195727	500.0012005077938	500.0004196765853	500.00023053084027	500.00074332654196
500.0001579658114	500.001346689502	500.00271311277453	500.0008484602596	500.00008378954726	500.0002658076495	500.0037004356018	500.00136464972576	500.00162481357785	500.00030276082526	500.0027047156872	500.0001089472579	500.00116936265493	500.00141398248127	500.0009104049865	500.00099924985017	500.0004295905924	500.0010630252119	500.00067398254737	500.004747950671	500.0012038019611	500.0005173748031	500.00050115029876	500.0000414385964	500.0009318411318	500.00372221195727	500.00119638261845	500.0004192631671	500.00023053008783	500.000742680565
500.0001571723711	500.001346689502	500.00271112966755	500.0008481760371	500.00008378872195	500.00026580730065	500.0037004356018	500.00136464972576	500.00162481357785	500.00030270184504	500.0026938231111	500.0001085486433	500.0011651810805	500.00141198591916	500.0009104049865	500.0009754158711	500.0004295187376	500.00105639189843	500.0006733964596	500.004747950671	500.0012038016932	500.00051721349723	500.00050078257846	500.00004142865276	500.0009318411318	500.00372221195727	500.0011937671144	500.00041860290463	500.00023052383693	500.0007377942816
500.0001571723711	500.00133405972616	500.00270983151273	500.00084449551827	500.0000837878017	500.00026460080556	500.00369011199194	500.0013639233416	500.001624608349	500.0003011900196	500.00268292281214	500.0001085486433	500.0011590085241	500.0014119171615	500.0008965151177	500.0009754158711	500.0004260153772	500.0010560103505	500.00066997889144	500.004747950671	500.0012024342787	500.000513956689	500.000500424288	500.00004141445106	500.00092243181007	500.0037025268711	500.00119317754735	500.0004183477241	500.0002303308662	500.00073596754413
500.0001565954134	500.00133405972616	500.0027095758973	500.0008422852009	500.00008223771175	500.00026434758047	500.003664483677	500.00136301594296	500.001624608349	500.0002989032688	500.00268051710407	500.0001084780057	500.0011358093197	500.0014115387599	500.0008965151177	500.0009754158711	500.0004260153772	500.0010417222444	500.00066997889144	500.004747950671	500.0012024342787	500.000513956689	500.0004985282654	500.0000407029847	500.0009197747741	500.0037025268711	500.00119238627235	500.0004179941001	500.00022916495436	500.00073575386
500.0001499921664	500.00133405972616	500.00270957187763	500.0008152783842	500.00008217638214	500.0002613573409	500.003664483677	500.0013296470262	500.0016214754166	500.00029684530466	500.00264264737973	500.00010833561515	500.0011358093197	500.00141042807616	500.0008965151177	500.0009453251759	500.0004260153772	500.0010417222444	500.00066997889144	500.0047309855185	500.0012024342787	500.00051389950846	500.0004985282654	500.0000407029847	500.0009197747741	500.0036904664935	500.001192205045	500.0004145923612	500.0002291385594	500.00071943815533
500.0001499921664	500.00133327885516	500.0027073662165	500.0008148622717	500.0000821677283	500.00025855219866	500.003664483677	500.0013296470262	500.0016208250417	500.00029684530466	500.00264264737973	500.0001083352423	500.0011358093197	500.00140367858006	500.0008941237794	500.0009453251759	500.0004260153772	500.0010352026594	500.00066995084984	500.00472194203337	500.0012003906272	500.0005078135158	500.0004985282654	500.0000407029847	500.00091726389775	500.00368170192104	500.0011921031921	500.0004123640826	500.0002291137004	500.00071915708605
500.00014998299326	500.0013329135972	500.00270691062263	500.0008139361091	500.00008216753133	500.0002580694448	500.003664483677	500.0013296470262	500.0016203360034	500.00029684530466	500.0026414404081	500.000108014141	500.0011353795784	500.00140051214294	500.0008899598703	500.0009401622333	500.0004260153772	500.00103327675833	500.00066238813673	500.00472194203337	500.0012003906272	500.0005078135158	500.0004958614579	500.0000407029847	500.00091726389775	500.00367842612945	500.0011921024969	500.00041192092823	500.0002279281583	500.00071889222653
500.00014998299326	500.0013329135972	500.00270691062263	500.0008135010746	500.0000821599801	500.0002578371961	500.00366275262735	500.0013296470262	500.0016202588484	500.000292880731	500.0026348508216	500.000108014141	500.0011353795784	500.0013976843163	500.0008898801956	500.00092838778073	500.00042599557696	500.00103097298825	500.0006622865456	500.00470760333286	500.0012003862799	500.0005078135158	500.0004958614579	500.0000407029847	500.00091726389775	500.00367842612945	500.0011921024969	500.0004080404262	500.0002276636725	500.0007188197884
500.0001499660178	500.0013329135972	500.0027059761945	500.0008135010746	500.00008203282385	500.0002578371961	500.00366275262735	500.0013296470262	500.0016202588484	500.00029257156285	500.0026348508216	500.00010747320175	500.001128561544	500.00139694452315	500.00087222416903	500.000927454954	500.000422074662	500.00103097298825	500.0006622742466	500.00470185270507	500.0011977988267	500.00050755645435	500.0004958614579	500.0000406610717	500.00091726389775	500.0036745576224	500.00119208673215	500.00040745089603	500.00022701026944	500.0007173125413
500.0001491204375	500.00133286507986	500.0027025209805	500.00080052866673	500.0000811866182	500.0002574239708	500.00366275262735	500.00131637327024	500.00161963316265	500.0002925475421	500.00263052966386	500.00010747320175	500.0011236194752	500.00139584656205	500.00087222416903	500.00091852082056	500.0004218226159	500.00103097298825	500.00066212698533	500.0047007557422	500.0011977988267	500.0005048374165	500.0004958614579	500.000040393652	500.0009168481432	500.0036728217059	500.00119020189277	500.00040745089603	500.00022689435144	500.000716041367
500.00013930099163	500.00133038701426	500.0027007067556	500.00080052866673	500.0000810520884	500.0002569063111	500.0036601567358	500.00131518869085	500.0016189874384	500.0002925249194	500.002630437439	500.00010746071075	500.0011228191913	500.00139310460446	500.00087222416903	500.00091852082056	500.00042178653115	500.00103097298825	500.00065969834094	500.00469883395056	500.00119216140735	500.00050154114365	500.0004957905798	500.0000403589648	500.0009168481432	500.0036708193604	500.00118918933254	500.00040524970785	500.0002268818326	500.000711862208
500.00013930099163	500.0013258206563	500.0027001823055	500.0007997116914	500.0000810520884	500.0002555396442	500.00365020703623	500.00130731654093	500.00161639559	500.0002925240574	500.0026157694038	500.0001074593517	500.0011228191913	500.00139310460446	500.00085919981564	500.0009183880055	500.0004217761309	500.0010298782247	500.00065969834094	500.00469883395056	500.001192158546	500.0005014116753	500.0004937030591	500.00004032994536	500.0009082757222	500.0036486747111	500.0011890870687	500.00040153978506	500.00022666159026	500.00071115934463
500.0001391707718	500.0013205626078	500.00269856945016	500.0007944360278	500.000081022033	500.00025373822535	500.0036501796431	500.00130548979723	500.0016061356457	500.00029235267885	500.0026157694038	500.00010685215443	500.00110751904805	500.00139310460446	500.0008547562851	500.00091273809284	500.0004184507814	500.00102943763585	500.0006571225594	500.00469594305605	500.001192158546	500.00049572603865	500.00049369474135	500.00004032994536	500.00090755100206	500.00364866312964	500.0011811034956	500.0003974701701	500.00022649968776	500.00069123854763
500.0001364290995	500.00132043837954	500.00269571094145	500.000785057177	500.00008102145216	500.00025233041055	500.00365008234587	500.00130546401823	500.0016061348939	500.0002922515845	500.0026157694038	500.00010673536053	500.00110751904805	500.00138854177555	500.0008547562851	500.00091273809284	500.0004184507814	500.00102743231105	500.0006571225594	500.0046925080943	500.0011911669736	500.00049543717296	500.0004936753028	500.00004012246126	500.00090755100206	500.0036257123046	500.0011811034956	500.0003974701701	500.00022649968776	500.00069123854763
500.0001364290995	500.00131633043475	500.0026920727653	500.0007797636774	500.00008073896157	500.00025233041055	500.0036455803502	500.0013006983184	500.00160429600646	500.00029036239175	500.00259478861494	500.00010673536053	500.0011013239789	500.00138616891593	500.0008546901783	500.00090092434226	500.0004184507814	500.0010248173137	500.0006475984127	500.00469245566876	500.0011904436822	500.00049454942507	500.00049367046273	500.0000399518555	500.00089758619345	500.00360972727776	500.0011811034956	500.0003974701701	500.0002262710835	500.00068371540243
500.0001335631465	500.0013147309064	500.00268953612215	500.0007792607888	500.00007977494056	500.00025092796164	500.00360825743695	500.00129631449846	500.00159476138145	500.00029036239175	500.0025849492923	500.00010640777367	500.0010728511992	500.00138091888846	500.0008523922114	500.00089688602685	500.0004184507814	500.001018015815	500.00064596452	500.0046900029329	500.00118974737507	500.0004893623901	500.0004923355652	500.0000395131125	500.0008898801788	500.00360972727776	500.0011811034956	500.0003942557618	500.0002262604209	500.0006735547524
500.0001326797172	500.0013101989167	500.00268953612215	500.0007767128673	500.00007976857654	500.0002494053088	500.00360825743695	500.00128976013656	500.0015898320077	500.0002901325307	500.002581590523	500.0001062225274	500.0010728511992	500.00137923485227	500.0008498176012	500.00089688602685	500.00041829381377	500.001018015815	500.00064199334525	500.00468789287356	500.00118883250246	500.0004893623901	500.00049140483435	500.0000395131125	500.0008898801788	500.0036046579736	500.0011811034956	500.0003942557618	500.0002262051061	500.00067106121315
500.0001326797172	500.00130949687093	500.00268832212737	500.000773468795	500.00007976034925	500.0002494053088	500.00360825743695	500.00128608862366	500.0015878377435	500.000290106667	500.00257023302754	500.0001053898082	500.0010728511992	500.0013789414526	500.0008498176012	500.0008852363404	500.00041829381377	500.001018015815	500.00064099983865	500.0046850098024	500.00118726757717	500.0004893623901	500.0004913978869	500.0000395131125	500.0008898801788	500.0036045692765	500.001178327388	500.00039090188926	500.00022541907197	500.00067106121315
500.0001326797172	500.00130949687093	500.00268832212737	500.0007680073003	500.00007976034925	500.0002494053088	500.00360825743695	500.0012803047081	500.00158684102206	500.000290106667	500.0025588460687	500.0001049713661	500.0010728511992	500.00137770796806	500.00084943541447	500.00088480567797	500.0004181199906	500.0010174227616	500.0006403893098	500.0046843796147	500.0011847706463	500.0004889445815	500.0004912473706	500.0000395131125	500.0008884041827	500.0036045692765	500.0011778669537	500.00039090188926	500.00022526237836	500.00067106121315
500.0001326797172	500.0013093207818	500.0026871418923	500.00076439850505	500.00007972069415	500.0002492492087	500.00355825045585	500.0012791421905	500.00157641481235	500.000290106667	500.00255559785484	500.00010492705115	500.0010728511992	500.0013767162693	500.0008487835098	500.0008842161972	500.0004179085334	500.0010173345179	500.0006385251322	500.0046801952694	500.00118431958236	500.00048672663945	500.00049037321327	500.0000395011506	500.00087522066053	500.00359756256415	500.00117722958686	500.00039075460984	500.00022526237836	500.0006707144647
500.0001323755337	500.0013085144286	500.00268434358793	500.0007636733975	500.00007938886085	500.0002489681034	500.0035581767084	500.0012745587545	500.00157342096855	500.000290106	500.00255384697516	500.0001046172374	500.0010719760058	500.0013649945584	500.00084779739433	500.00088091267264	500.0004179085334	500.0010173345179	500.00063550411915	500.0046787532041	500.00118431958236	500.00048672663945	500.00049037321327	500.0000389855365	500.00087522066053	500.00359536922855	500.0011767941605	500.00038037632527	500.00022526237836	500.00066701171045
500.0001323755337	500.0013047713317	500.00268434358793	500.0007622392332	500.00007938886085	500.0002489681034	500.0035581767084	500.0012745587545	500.00157342096855	500.000290106	500.0025519462381	500.00010444117356	500.00107190994663	500.0013649945584	500.00084753126384	500.0008680032722	500.0004179085334	500.00101297277325	500.0006337759359	500.0046787532041	500.0011839200522	500.00048603220154	500.00049037321327	500.0000389855365	500.00087522066053	500.00359427208275	500.00117667417084	500.00037971712294	500.00022526237836	500.0006666764938
500.0001323755337	500.0013047713317	500.00268434358793	500.0007622392332	500.00007938886085	500.0002489681034	500.0035581767084	500.0012724521367	500.0015720103423	500.000290106	500.0025488392276	500.0001044336951	500.00107190994663	500.0013631881138	500.00084727632674	500.0008680032722	500.0004179085334	500.0010126864714	500.00063211131396	500.00467861990086	500.00118296831357	500.00048603220154	500.00049037321327	500.0000389855365	500.00087522066053	500.00359427208275	500.00117667417084	500.0003796866828	500.00022526128055	500.0006666764938
500.00013208838806	500.0013041676965	500.00268360982517	500.0007606480536	500.0000792208603	500.0002463319237	500.0035567953243	500.0012724521367	500.0015718587841	500.000290106	500.0025488392276	500.0001034199908	500.0010680139118	500.0013631881138	500.0008422627513	500.0008680032722	500.00041741267466	500.00101193370045	500.000632086694	500.0046694552259	500.0011829187651	500.0004828585512	500.0004903226705	500.00003896851103	500.00087383454155	500.00358482363555	500.00117445398917	500.0003796866828	500.0002252281955	500.00066644459037
500.00013037405034	500.0012942532776	500.002682233371	500.0007545868929	500.0000791979875	500.0002459411186	500.00354295614693	500.00127028371753	500.00156577359087	500.0002889817837	500.0025466271393	500.0001034199908	500.0010680139118	500.00136311862815	500.0008422627513	500.0008680032722	500.00041741267466	500.0010116371811	500.0006225831604	500.0046693751406	500.0011827431821	500.0004828585512	500.000490288342	500.0000389650338	500.00087383454155	500.00356358284876	500.00117445398917	500.0003796866828	500.0002252256654	500.0006609378808
500.000130029347	500.0012942532776	500.0026816041592	500.00075367441775	500.00007901682557	500.0002453798784	500.00354295614693	500.00126155950426	500.0015630952157	500.000287738963	500.0025411668437	500.0001034199908	500.00106593314837	500.0013568289044	500.00084148579276	500.000861600774	500.00041741267466	500.00100510290065	500.00062114229064	500.0046665175246	500.0011827431821	500.000480619951	500.0004883025288	500.0000389650338	500.00086989136105	500.0035606096111	500.00117305379047	500.0003728339627	500.00022473399474	500.00064961663816
500.000130029347	500.00129080218727	500.0026798059947	500.00073895873084	500.0000790078246	500.0002453418498	500.0035268818285	500.0012494894779	500.0015580527906	500.000287738963	500.00253354498267	500.00010297361075	500.00106580773394	500.00134680758646	500.0008399807566	500.0008464895846	500.00041741267466	500.00100487051924	500.0006205103406	500.0046665175246	500.0011827431821	500.00047892515204	500.0004883025288	500.0000386428625	500.00086936750085	500.0035554917381	500.0011720914582	500.0003728339627	500.00022473399474	500.0006488003347
500.0001292181819	500.0012890302022	500.00267802368325	500.0007389404055	500.00007739138425	500.00024524141963	500.0035268818285	500.0012494894779	500.0015576870106	500.00028661832584	500.00251859684755	500.00010275448835	500.0010598867251	500.00134638244344	500.0008398705316	500.0008464895846	500.000416407136	500.00100427092406	500.0006135900743	500.0046665175246	500.00118225310547	500.00047875892363	500.00048809480734	500.0000384877659	500.000860307313	500.0035544287054	500.0011616677299	500.0003727377015	500.00022470499846	500.00064293400374
500.0001282385191	500.0012864062805	500.00267248164727	500.00073574003505	500.00007739138425	500.0002432655435	500.00351972761297	500.0012494894779	500.0015555101117	500.00028661832584	500.00251731197136	500.00010274919316	500.0010592064497	500.0013419565132	500.0008353947107	500.00084424522885	500.000416407136	500.00100404239447	500.0006135900743	500.0046656033458	500.00118197152204	500.00047760239846	500.000486752072	500.0000384867333	500.000860307313	500.00352056549065	500.00116070261	500.0003727377015	500.0002244540747	500.000641654794
500.00012823609796	500.00128568001844	500.00267248164727	500.0007205031536	500.00007739138425	500.0002426204765	500.0035171549058	500.00124484513253	500.00154797104057	500.0002855328925	500.0025053543567	500.00010264456205	500.0010555877897	500.0013330680738	500.0008343120868	500.0008356551479	500.000416407136	500.001003830481	500.0006135900743	500.00466511818274	500.0011817094433	500.0004719298697	500.000486752072	500.0000382717464	500.0008518722377	500.00352056549065	500.0011606779274	500.0003727377015	500.0002244540747	500.00063943170596
500.0001261881947	500.00128347732067	500.00266841248396	500.0007205031536	500.00007739138425	500.00024228476036	500.0035031899476	500.0012337235206	500.0015418679572	500.0002854463299	500.0025053543567	500.00010242406967	500.0010500904627	500.0013316763062	500.0008311282197	500.0008356075071	500.00041295930777	500.00099970518033	500.0006098116731	500.00466410141456	500.0011788991136	500.0004719298697	500.0004864623832	500.000038117762	500.0008518722377	500.0035087148808	500.00115617397023	500.0003690800759	500.00022395466715	500.0006363383607
500.0001261881947	500.00128347732067	500.00266841248396	500.0007205031536	500.00007739138425	500.00024228476036	500.0035031899476	500.0012337235206	500.0015418679572	500.0002850601197	500.0025053543567	500.0001023746374	500.0010500904627	500.0013272399248	500.0008311282197	500.0008321677657	500.00041295930777	500.0009993080165	500.0006098116731	500.00466410141456	500.0011787253962	500.0004719298697	500.00048640536795	500.000038117762	500.0008518722377	500.0035087148808	500.00115617397023	500.0003690800759	500.0002232313804	500.0006363383607
500.0001261881947	500.00128347732067	500.00266841248396	500.0007205031536	500.0000772609735	500.0002420981346	500.0035031899476	500.0012337235206	500.00154139868124	500.0002850601197	500.0024985110127	500.000102133808	500.00104025735516	500.00130747323567	500.0008311282197	500.00082922230837	500.00041295930777	500.0009993080165	500.0006090138901	500.00466254166435	500.0011783661792	500.000471871461	500.00048622305235	500.0000381102304	500.0008518722377	500.0035087148808	500.0011557068051	500.00036790427964	500.0002232313804	500.00063397789455
500.0001261881947	500.00128347732067	500.00266841248396	500.0007114903188	500.00007726027167	500.00024204213685	500.00350237547536	500.0012337235206	500.00154139791755	500.0002850601197	500.00249134591263	500.0001015277714	500.00104025735516	500.0013071985651	500.0008311282197	500.0008288888346	500.00041224969175	500.0009993080165	500.00060309806935	500.00466155042534	500.00117307667995	500.000471871461	500.00048620065064	500.00003808549565	500.0008518722377	500.00350540551386	500.001153947073	500.0003670588291	500.0002232313804	500.0006301908375
500.00012421268104	500.00127707194065	500.00266841248396	500.00070140025764	500.00007723775695	500.00024033535607	500.00349164414547	500.0012288219174	500.00153570534684	500.0002850601197	500.0024889748965	500.0001010725424	500.00103725310794	500.00130715948455	500.0008204732853	500.0008288888346	500.00040827376347	500.0009993080165	500.00060309806935	500.0046610987271	500.00117298202446	500.0004681664829	500.0004851862544	500.00003781814814	500.00085064895956	500.0034912804817	500.0011538824334	500.00036688155507	500.0002232313804	500.0006295908554
500.0001226386654	500.00127707194065	500.0026680556227	500.00069848425693	500.00007705891164	500.00024028231843	500.00349164414547	500.001228760783	500.00153570534684	500.0002838406494	500.0024863833119	500.0001010643593	500.00103510798436	500.0013012229654	500.0008204732853	500.00082470695133	500.000408235423	500.00099737263884	500.00060309806935	500.0046583730979	500.0011729484114	500.0004681664829	500.0004842040697	500.00003781814814	500.00083471269687	500.0034912804817	500.00115317497267	500.00036680677107	500.0002232313804	500.0006228711478
500.000121619128	500.00127707194065	500.00266722309976	500.0006945976004	500.00007704982136	500.00024028231843	500.0034867313959	500.00122527276113	500.0015316061274	500.00028122066834	500.0024658180492	500.0001001992285	500.00102642403635	500.0013000653163	500.0008204732853	500.0008179476187	500.0004055031749	500.00099560823986	500.0006009091279	500.0046574603127	500.0011729427114	500.0004639793534	500.00048366123167	500.00003781814814	500.00083471269687	500.0034850032827	500.00115317497267	500.0003652973194	500.00022231480045	500.00062286658294
500.00012090696714	500.00127426338133	500.00266716319175	500.00069310660734	500.0000770130898	500.00023899370933	500.0034857411754	500.00121410991375	500.0015316061274	500.0002756816773	500.0024658180492	500.0001001992285	500.0010234635989	500.00129940456884	500.0008204732853	500.0008179476187	500.0004055031749	500.00098631198784	500.0006009091279	500.00465719285563	500.00116808958035	500.00046349073904	500.00048321530124	500.00003781814814	500.00083471269687	500.00348101773034	500.0011529120565	500.00036486073003	500.0002214498458	500.000622810833
500.00012090696714	500.0012602476197	500.0026671059929	500.00068157929945	500.0000770130898	500.00023899370933	500.0034854648961	500.00121410991375	500.0015316061274	500.00027477273966	500.0024658180492	500.0000999233632	500.00102280972254	500.0012987289414	500.0008162528164	500.00081712937504	500.00040533957934	500.00098631198784	500.000600324586	500.0046568400071	500.00116808958035	500.00046349073904	500.00048321530124	500.0000376580343	500.00083471269687	500.00346502241507	500.0011529120565	500.00036385627413	500.00022014227045	500.000622810833
500.00012068844427	500.0012602476197	500.00265999273614	500.00068157929945	500.00007690283417	500.00023898920375	500.0034797330161	500.0012100760278	500.0015316061274	500.00027477273966	500.0024658180492	500.00009915360783	500.00102108338916	500.0012967779005	500.0008145797493	500.0008155248904	500.0004049380419	500.0009850976588	500.0005932352886	500.00465677553007	500.00116808958035	500.0004606330347	500.0004831769418	500.0000375496727	500.0008320380637	500.00346502241507	500.0011525994398	500.00035898001454	500.00022014227045	500.00062266560633
500.0001206051897	500.0012602476197	500.0026593252683	500.00067876854314	500.0000768624738	500.00023898920375	500.00347969859877	500.0012100760278	500.001530606202	500.00027430380317	500.00246506104037	500.00009915360783	500.00100409217816	500.0012890177344	500.00081425827045	500.0008155189871	500.000404930919	500.00098429913646	500.0005923941339	500.00465549931346	500.00116808958035	500.0004590478523	500.0004831769418	500.0000375496727	500.0008260565564	500.00346443628143	500.0011525994398	500.00035203708194	500.00022014227045	500.00062265404785
500.00012060316095	500.0012602476197	500.00265915460085	500.00067795363043	500.0000768624738	500.00023898920375	500.00347969859877	500.0012100760278	500.001530606202	500.00027430380317	500.00246505786987	500.00009915350023	500.00099806980484	500.00128191263263	500.00081425827045	500.0008151701671	500.00040148901184	500.00098429913646	500.0005923803357	500.0046518627242	500.001167628461	500.0004590478523	500.0004831769418	500.0000375496727	500.00082360308215	500.00345162447024	500.0011525994398	500.00035203708194	500.00022014227045	500.00062067120166
500.00011985727366	500.0012602476197	500.0026589590876	500.0006779438727	500.0000768624738	500.00023898920375	500.0034756833049	500.00120970605406	500.0015287177621	500.00027430380317	500.00246501613736	500.00009915340394	500.00099671679806	500.00128182235613	500.00080418955173	500.0008138375919	500.00040148901184	500.00098077602456	500.0005916306998	500.00463974022244	500.00116670380044	500.00045904190426	500.00048314668146	500.0000375441141	500.00082341959103	500.00345124300645	500.0011478592825	500.0003514061978	500.0002192718794	500.00060744174743
500.00011923051596	500.0012602476197	500.0026589590876	500.000677362325	500.0000768624738	500.0002384849455	500.00347353585187	500.0012087381288	500.0015287177621	500.00027430380317	500.00245478812457	500.00009878050645	500.000991525661	500.00128182235613	500.00080404063436	500.0008084878265	500.00040148901184	500.0009769857747	500.0005908456371	500.0046387374967	500.00116670380044	500.00045879431144	500.00048314668146	500.00003754073174	500.00082337472656	500.0034295870256	500.0011478355235	500.0003514061978	500.0002192718794	500.00060744174743
500.0001191934567	500.0012548390075	500.0026476360582	500.0006718313858	500.00007666574083	500.00023786885384	500.0034623278132	500.00120528532085	500.0015287177621	500.00027333285226	500.0024505604472	500.00009863896065	500.00099091172183	500.0012778544562	500.0008040393428	500.0007916722672	500.00040148901184	500.00097684285697	500.0005908456371	500.00462823448464	500.0011655713688	500.00045879431144	500.00048314668146	500.00003730338705	500.00082337427557	500.0034272331202	500.0011476648415	500.0003513805864	500.00021921636426	500.00060435316396
500.00011678310483	500.00125468141306	500.0026476360582	500.00067072516185	500.00007588204346	500.0002368070048	500.0034583902922	500.0011887608017	500.0015287177621	500.0002733194817	500.00243900260944	500.000098623664	500.00099088024103	500.00126711233816	500.00080049522586	500.0007865980772	500.00040148901184	500.0009754201486	500.00058447975874	500.0046281643912	500.0011655069212	500.00045423866874	500.00048314668146	500.00003730338705	500.0008219408224	500.00341509736467	500.00114409487765	500.0003504097328	500.00021921636426	500.00059908653077
500.0001167323605	500.00125468141306	500.0026476360582	500.0006632771305	500.00007588204346	500.0002365274056	500.0034578179896	500.0011887608017	500.00152088479746	500.00027331566616	500.0024332587906	500.0000974895682	500.00099082170203	500.00126711233816	500.00079704336747	500.0007862486243	500.00040148901184	500.0009754201486	500.00058170689357	500.0046267927358	500.0011654914102	500.000454103421	500.0004813762582	500.0000370967499	500.0008219408224	500.00340424243984	500.00114409487765	500.0003496771839	500.00021921636426	500.0005916509107
500.0001160791329	500.0012518598846	500.00264647618616	500.0006628933671	500.00007588204346	500.0002365257567	500.00345534221805	500.0011887608017	500.00151636396384	500.00027330707115	500.00241841544306	500.00009736795647	500.0009902832093	500.001266727824	500.0007947424653	500.00078614146906	500.00039963346904	500.0009708390531	500.0005814889474	500.0046267927358	500.0011646500753	500.000454103421	500.000480041681	500.00003697548846	500.0008208057486	500.00339242811305	500.0011416468654	500.0003459703057	500.00021921636426	500.00058528520873
500.0001158512007	500.00124969468504	500.0026447117896	500.0006628933671	500.00007588204346	500.0002365257567	500.0034496916821	500.0011887608017	500.00151636396384	500.00027330302777	500.0024170767862	500.0000973664555	500.00098028605504	500.0012666679246	500.0007847233199	500.00078614146906	500.0003985004572	500.0009708390531	500.00057750295514	500.0046267844685	500.00116424056785	500.00045377144875	500.00047883774886	500.00003697548846	500.00082073478484	500.00339242811305	500.001141202246	500.0003459357044	500.00021921636426	500.00058528520873
500.00011550706614	500.001238582035	500.0026439262929	500.0006489984635	500.00007583163006	500.0002360783595	500.00344403796663	500.00118566324016	500.00151628821857	500.0002731486327	500.00241396473547	500.0000972181147	500.0009801275659	500.00126626941363	500.0007847233199	500.0007821658547	500.0003985004572	500.0009708390531	500.00057659440023	500.0046267147652	500.00116395756976	500.00045219459884	500.00047845694326	500.00003693904426	500.00082064211995	500.00339242811305	500.0011403443835	500.0003408639837	500.0002187700389	500.0005822518894
500.000114338663	500.0012335719204	500.0026391112072	500.0006489984635	500.00007581644	500.0002360783595	500.00343421729883	500.00118566324016	500.00150559749073	500.00026898165333	500.0024072672862	500.0000961122259	500.0009726791199	500.0012660260442	500.0007845423453	500.0007821658547	500.0003981410228	500.0009650763387	500.00057659440023	500.0046266862992	500.0011613623639	500.0004506806993	500.00047826254956	500.0000367330863	500.0008182478061	500.00339242811305	500.0011374059971	500.0003401877824	500.0002165604981	500.0005759084277
500.000114062187	500.00123164420603	500.0026391112072	500.0006489984635	500.00007581644	500.00023434928835	500.0034316090664	500.00118566324016	500.0015036044849	500.00026898165333	500.0024072672862	500.00009536230755	500.00096704196994	500.0012545235594	500.0007831621077	500.0007639939307	500.0003981410228	500.0009650763387	500.0005741962803	500.0046110564988	500.0011613623639	500.00044983471173	500.0004768915844	500.0000366182892	500.00080770292624	500.0033758422111	500.0011374031154	500.00033941028903	500.0002165604981	500.0005759084277
500.00011307204045	500.00123075579666	500.0026362964178	500.0006489984635	500.00007581644	500.0002316434789	500.00339888659687	500.0011820567689	500.0015036044849	500.00026898165333	500.00238617595596	500.00009514979865	500.00096592372654	500.0012545235594	500.0007737992068	500.0007639939307	500.0003964452164	500.0009645668471	500.0005706476859	500.0046110564988	500.0011613623639	500.00044558135176	500.00047674260475	500.0000364645316	500.0007977860929	500.0033492575056	500.00113418590104	500.0003390168146	500.0002165604981	500.00054709640835
500.00011249890383	500.0012306828867	500.0026362964178	500.0006485396499	500.00007581644	500.0002309442042	500.00339888659687	500.0011820567689	500.0015036044849	500.0002688279679	500.00238617595596	500.00009514979865	500.0009456965459	500.00125142839335	500.00077105002526	500.0007639939307	500.00039342569596	500.0009645668471	500.0005663545181	500.0046110564988	500.0011613623639	500.00044125916946	500.0004763563389	500.0000364316473	500.0007957712948	500.0033492575056	500.00113418590104	500.000336600805	500.00021642223436	500.0005460148387
500.0001118303086	500.0012306828867	500.0026362964178	500.00064266439153	500.0000757686808	500.0002309442042	500.00338254620146	500.00117196079896	500.00150211709786	500.0002688279679	500.00238545958996	500.000094978604	500.0009454534283	500.00125133680643	500.00077019566913	500.00076333730925	500.0003926226469	500.00096234819705	500.00055842804267	500.0046110564988	500.0011613623639	500.0004405920608	500.00047534277735	500.0000364316473	500.00079465410766	500.0033491700413	500.00113418590104	500.0003363768551	500.00021642223436	500.0005460148387
500.0001118303086	500.0012306828867	500.00263518927255	500.00064193068016	500.0000754620153	500.0002308877148	500.0033817508819	500.00117196079896	500.0014985534316	500.0002688279679	500.0023827342605	500.0000948091248	500.0009454534283	500.0012505104878	500.0007675253674	500.00076250612665	500.00039194512954	500.00096168887615	500.00055797466695	500.0046110564988	500.00116056209635	500.00044028799437	500.00047484267486	500.0000363757695	500.0007944635199	500.0033491700413	500.00113418590104	500.0003363768551	500.00021642223436	500.00054506266906
500.00010968593494	500.00122766237354	500.0026346829708	500.00063995431486	500.00007542069716	500.0002308248514	500.0033817508819	500.00117196079896	500.0014975257678	500.00026834742044	500.0023827342605	500.0000946227328	500.00093017539166	500.0012458492996	500.0007675253674	500.00075386196505	500.00039194512954	500.000960150612	500.00055797466695	500.0046110564988	500.0011596823271	500.0004366447561	500.00047484267486	500.000036368757	500.000790839809	500.0033456950711	500.00113418590104	500.0003363711181	500.000215829656	500.00054506266906
500.0001088775926	500.00122755608953	500.00263040613856	500.00063964124934	500.00007534295304	500.0002308248514	500.0033499571026	500.00117196079896	500.0014968490283	500.00026829882347	500.0023794015178	500.0000946227328	500.0009297435468	500.0012458492996	500.0007634047808	500.00075326006834	500.00039036996594	500.000960150612	500.0005578735455	500.0046110564988	500.00115965078015	500.0004366447561	500.00047462058603	500.000036368757	500.00079060860975	500.0033284385263	500.00113418590104	500.0003363711181	500.000215829656	500.00054506266906
500.0001088775926	500.00122755608953	500.0026299785969	500.00063964124934	500.00007522790196	500.0002307999195	500.0033499571026	500.00117196079896	500.0014949447561	500.00026777047947	500.0023435330944	500.0000945916467	500.0009292146691	500.00124582821263	500.00076236295644	500.00075326006834	500.0003897324401	500.000960150612	500.0005578735455	500.0046104094593	500.0011589239629	500.0004364935865	500.00047446347156	500.0000363470627	500.00079060860975	500.0033231828867	500.00113418590104	500.00033324195454	500.0002154669527	500.00053542314663
500.00010704231977	500.00122755608953	500.00262945211756	500.0006380457135	500.00007521175166	500.0002307636355	500.0033453983548	500.00117171180233	500.001486397311	500.0002675799874	500.00234123827016	500.0000945036384	500.00091719965627	500.0012452893671	500.0007605025134	500.00075326006834	500.0003895536387	500.0009526554802	500.00055557890823	500.00460372400136	500.00115587995367	500.0004364935865	500.00047445918443	500.00003634386405	500.0007884442085	500.0033231828867	500.00113268415595	500.0003290626851	500.0002154584822	500.00053460596706
500.00010704195427	500.0012203204217	500.0026232032086	500.0006361425692	500.00007521175166	500.0002299034143	500.0033453983548	500.0011714259999	500.001486397311	500.0002648404718	500.0023310476556	500.00009448725086	500.00091719965627	500.0012452893671	500.0007595431584	500.00075326006834	500.0003875279376	500.0009526554802	500.0005531215213	500.00460119249294	500.00115569358314	500.0004348892181	500.00047427960146	500.0000363348444	500.00078313222787	500.00332022372527	500.00113201595826	500.0003290626851	500.0002154584822	500.0005321004584
500.0001069647619	500.00121831112864	500.0026232032086	500.0006351539638	500.0000752036223	500.0002299034143	500.00334524138384	500.0011656688366	500.00148548970634	500.00026477775793	500.0023310476556	500.0000943604957	500.00091719965627	500.0012419094725	500.00075770112085	500.00075094416326	500.0003875279376	500.00094423121374	500.0005531215213	500.00460119249294	500.0011556678435	500.00043409019673	500.00047427960146	500.0000362388632	500.00078236220253	500.0032980790588	500.00113167933057	500.0003290626851	500.0002154584822	500.00053190520566
500.0001046932251	500.0012175722087	500.00262317667597	500.00063436348273	500.00007495763623	500.0002299034143	500.00334524138384	500.00116481648286	500.00148548970634	500.00026477775793	500.0023310476556	500.00009432140195	500.000914431638	500.0012342611801	500.00075739507446	500.0007493192795	500.0003875279376	500.000943935655	500.0005512381893	500.00459292227004	500.0011556678435	500.00043409019673	500.00047427960146	500.00003616565886	500.0007747703896	500.0032980790588	500.00113140526196	500.0003290626851	500.0002154584822	500.0005293611694
500.00010443827057	500.0012171934256	500.00262316508395	500.0006339993634	500.00007492321384	500.0002295288563	500.0033450751991	500.00116316291746	500.00148490588964	500.0002647757985	500.0023206638533	500.00009396051314	500.0009144278564	500.00123241624556	500.0007573760951	500.0007488804061	500.0003875279376	500.000943935655	500.0005470711405	500.00459292227004	500.00114904101883	500.0004326177396	500.00047416653433	500.00003616565886	500.0007747703896	500.0032843877837	500.001131149842	500.0003290622506	500.00021542821503	500.00052673386904
500.00010440308176	500.0012171934256	500.00262316504825	500.00063394449506	500.0000749228227	500.0002294948703	500.003340307798	500.0011631048707	500.00148474634574	500.00026313897274	500.0023206638533	500.0000937725229	500.0009143267555	500.001232155402	500.00075721932666	500.0007467792499	500.0003875264513	500.0009439240862	500.0005468650746	500.00459292227004	500.00114904101883	500.0004324241044	500.00047397980865	500.0000361540496	500.00076887148765	500.003283514145	500.001131149842	500.0003217563263	500.0002153558642	500.00052650924295
500.0001043948577	500.00121633590544	500.0026184930863	500.00063394449506	500.0000749228227	500.00022919640355	500.0033376345642	500.0011631048707	500.00148474634574	500.00026313897274	500.0023206638533	500.0000935313904	500.00091099117964	500.0012292387521	500.0007550781765	500.00074560489344	500.00038652278556	500.0009425385648	500.0005468650746	500.00459292227004	500.001147870252	500.0004296259717	500.00047397980865	500.0000361540496	500.0007678976996	500.003283514145	500.00113060136687	500.00032132352266	500.000215339616	500.00052650924295
500.00010437654987	500.0012158605162	500.0026184930863	500.0006299516149	500.0000749228227	500.0002291904985	500.00333730294665	500.0011621672116	500.00148469076487	500.00026310456593	500.0023040211191	500.00009309199856	500.00089999152976	500.00122264791975	500.0007544439474	500.00074521060776	500.0003864269018	500.0009423815581	500.0005434523145	500.00459292227004	500.001147870252	500.0004296259717	500.00047397980865	500.00003612757746	500.0007674625465	500.0032834031175	500.00113060136687	500.0003200908399	500.00021527467453	500.0005242297191
500.00010294927836	500.00121214828675	500.0026184922122	500.00062970620206	500.0000749061664	500.0002285523628	500.00333227630244	500.0011591325192	500.0014834522439	500.00026310456593	500.00230373447476	500.00009299919896	500.0008978775273	500.00122219616003	500.0007449718807	500.0007431124522	500.0003862754674	500.0009423377278	500.00054303842006	500.00458915578196	500.001147870252	500.00042950581053	500.00047393068263	500.0000361086204	500.00076715333137	500.00325307645545	500.0011303852752	500.000320090523	500.00021526798923	500.000518369995
500.0001028764864	500.00121214648624	500.00261721969844	500.0006295876881	500.00007489243893	500.0002285523628	500.00332732930343	500.00115865153435	500.0014834522439	500.0002630870403	500.00230373447476	500.00009297112047	500.0008978775273	500.00122219616003	500.00074485114146	500.00073889390353	500.0003862754674	500.0009422911709	500.0005358921811	500.0045843898675	500.0011441939296	500.0004285786921	500.00047392206125	500.00003607684164	500.00076705000015	500.00325307645545	500.0011303852752	500.00031861523183	500.00021526121645	500.0005177969348
500.00010204453554	500.00121214648624	500.00261721969844	500.00062205109623	500.00007488902276	500.0002285523628	500.0033264096675	500.0011542789439	500.0014834522439	500.0002581513938	500.00230373447476	500.00009296024155	500.00089470505526	500.0012142976492	500.00074411228695	500.00073889390353	500.0003859281183	500.0009416028805	500.0005358921811	500.0045760889154	500.0011438767909	500.00042794841943	500.00047391342554	500.00003572153406	500.000767017719	500.0032363276081	500.0011303852752	500.0003120593865	500.00021526020606	500.00051517554107
500.00010204453554	500.0012120351279	500.00261368381445	500.00062205109623	500.00007487960573	500.0002285523628	500.0033264096675	500.00113335687575	500.0014834522439	500.0002581513938	500.00229878697314	500.0000929568672	500.0008935758542	500.0012142976492	500.00074319989295	500.00073104896484	500.0003858193876	500.0009406201678	500.00053194793054	500.0045760823475	500.00114374226297	500.00042653924396	500.00047391342554	500.0000352726628	500.000767017719	500.0032363276081	500.00112895270865	500.0003120593865	500.0002151850323	500.00050790644485
500.00010161316965	500.0012048242468	500.0026086091696	500.0006203065995	500.00007487960573	500.0002256397757	500.0033186323368	500.00113335687575	500.0014834522439	500.0002581513938	500.00229289949493	500.0000929568672	500.0008892343011	500.0012142976492	500.00073983133524	500.00073104896484	500.0003856587299	500.000937769139	500.00053194793054	500.00457606613605	500.00114225547696	500.00042570260445	500.00047386622555	500.0000352726628	500.0007669785302	500.0032348736202	500.0011239248168	500.0003120593865	500.0002151850323	500.0005063536456
500.0001004749269	500.00120241263494	500.0026077952411	500.0006200729332	500.00007477527356	500.0002251749083	500.0033116420458	500.0011291734851	500.0014792891628	500.0002581513938	500.0022897622385	500.0000929561377	500.00088893267014	500.0012142976492	500.00073983133524	500.00073104896484	500.0003856578079	500.00093759586247	500.00053194793054	500.00456809636574	500.0011418686796	500.00042315154593	500.0004712294091	500.0000352726628	500.00076346161205	500.00322996696025	500.0011239055743	500.0003120593865	500.0002151850323	500.0005017936498
500.0001004749269	500.0012003969621	500.0026068751629	500.0006121864434	500.00007477527356	500.0002250912991	500.0032905415588	500.0011291734851	500.001479031025	500.0002562543947	500.0022865774872	500.0000928491618	500.00088879227593	500.0012142976492	500.00073957983136	500.00072961153205	500.0003856575093	500.00093737762654	500.00053194793054	500.0045677257212	500.0011418086261	500.0004227777569	500.0004712294091	500.00003517386176	500.0007585806356	500.00322996696025	500.00112387070766	500.000311963276	500.0002142594763	500.0005009781473
500.0001003977381	500.00119955865404	500.00260675081995	500.0006121864434	500.00007477527356	500.00022464096753	500.0032905415588	500.0011291734851	500.0014790178993	500.0002560765189	500.00228637156704	500.0000925262714	500.00088855686516	500.00121419556996	500.0007385003362	500.000728229744	500.0003856462385	500.00093736055976	500.00053180404666	500.0045673922413	500.0011393223828	500.00042273194487	500.0004712294091	500.00003508372424	500.0007585806356	500.0032267478735	500.0011237575279	500.0003119521344	500.0002142594763	500.0004999676767
500.0001003977381	500.0011989332252	500.0026067434775	500.00060997182436	500.00007477527356	500.00022464096753	500.0032905415588	500.0011291734851	500.0014787435255	500.0002559751874	500.0022858889789	500.0000923481844	500.0008881717522	500.00121419556996	500.00073690067507	500.00072731331045	500.0003856462385	500.00093735124824	500.00053153240805	500.0045666337273	500.0011393223828	500.0004226598724	500.0004712294091	500.00003508372424	500.0007581117113	500.003221487002	500.0011223832395	500.00031083284404	500.00021403029547	500.0004990803915
500.00010038068234	500.00119886830106	500.0026067434775	500.00060997182436	500.00007467369886	500.0002242044828	500.0032797025075	500.0011291734851	500.001475171703	500.00025597011285	500.0022858163909	500.00009230080514	500.0008812484053	500.00121154557513	500.0007291334384	500.0007241346643	500.0003856462385	500.0009367152359	500.0005314500379	500.0045666337273	500.00113874417184	500.0004169613965	500.0004712294091	500.0000350552358	500.0007510136954	500.0032153349182	500.0011210966999	500.0003050975409	500.00021324605143	500.0004985380842
500.00009790366624	500.00119564025414	500.00260551841	500.00060924645646	500.00007451282346	500.00022408154445	500.0032797025075	500.00111847969083	500.001475171703	500.00025596822144	500.0022794075539	500.0000914325583	500.00087386369677	500.00121105507543	500.0007291334384	500.0007207646516	500.00038393857545	500.00093655830295	500.000528607101	500.0045666337273	500.001134288073	500.0004165383254	500.0004712294091	500.0000346497466	500.0007510136954	500.00321314556976	500.0011210966999	500.00030499172294	500.00021324605143	500.0004942127364
500.0000974700792	500.0011912846789	500.0025979957052	500.00060919844276	500.00007451282346	500.00022362090965	500.00327768089863	500.00111847969083	500.00147256935094	500.00025473994634	500.0022788926086	500.0000910815427	500.00087369399665	500.00120418950775	500.00072695285377	500.00072056451756	500.00038393857545	500.0009350217812	500.00052706053356	500.00456663111487	500.0011342535305	500.0004165383254	500.0004709089463	500.0000346497466	500.0007510136954	500.00321002293236	500.00112007831274	500.00030390656997	500.00021323174917	500.0004938574337
500.0000971789789	500.0011886307781	500.0025977807872	500.0006075060471	500.00007451282346	500.00022361029886	500.00327768089863	500.00111847969083	500.00147256935094	500.00025473994634	500.00226419396813	500.00009015401747	500.000871859035	500.00120095888855	500.00072695285377	500.00072052472683	500.00038393857545	500.000931884711	500.0005258557204	500.00456373483564	500.0011341205081	500.0004165383254	500.0004709089463	500.0000346497466	500.000748884926	500.0032097021297	500.0011186034787	500.0003033396855	500.00021242309884	500.00048678641264
500.00009707710916	500.0011876817098	500.00259778045057	500.0006063140707	500.00007451200514	500.00022248254993	500.0032755886324	500.0011152327904	500.0014706523495	500.0002547306657	500.00226212303187	500.00009005966376	500.0008713130182	500.00119511896764	500.0007255960042	500.0007151160796	500.0003814416594	500.000931884711	500.00052281653984	500.00455711907193	500.00113328473566	500.000415644473	500.0004706640501	500.0000346497466	500.0007487509949	500.003202410248	500.0011146126119	500.0003033396855	500.00021241210476	500.0004825962694
500.00009707710916	500.0011844726804	500.00259778045057	500.0006058556946	500.0000744435199	500.00022080217553	500.00327089051825	500.0011151656464	500.0014684622087	500.0002547306657	500.00226165157807	500.00009002908376	500.0008713130182	500.00119511896764	500.0007254587924	500.0007151160796	500.0003814416594	500.00093180037624	500.00052281653984	500.0045553502371	500.00113316526074	500.0004149759162	500.0004706640501	500.0000346497466	500.0007475412003	500.0031811991095	500.0011146126119	500.0003033180431	500.00021240237237	500.0004825962694
500.00009656970224	500.0011844726804	500.00259083919354	500.0006058556946	500.0000744435199	500.00022080217553	500.0032703034693	500.0011151656464	500.00146802536193	500.0002547301656	500.0022583652514	500.0000892719304	500.0008698630199	500.00119511896764	500.0007251101507	500.0007151160796	500.0003814416594	500.0009314578784	500.00052247289574	500.0045532100107	500.0011325222306	500.0004148218117	500.0004702598855	500.0000344368544	500.0007463122926	500.00318110569805	500.00111383368795	500.00030325204665	500.0002123590904	500.00048259338223
500.00009636936653	500.00118420527497	500.0025905862809	500.00060028086386	500.0000744435199	500.0002202420862	500.0032410129758	500.00110304498713	500.00146802536193	500.0002547301656	500.00225057689806	500.0000892115162	500.0008584470066	500.001188552977	500.0007201145687	500.0007012618647	500.0003814416594	500.0009314316883	500.0005219990024	500.00455240166633	500.00113050678164	500.0004114547997	500.00046963551364	500.00003426398064	500.0007408143574	500.00318110569805	500.001113725653	500.0003032095662	500.00021231343345	500.00047590503436
500.00009597736204	500.0011823456567	500.002588234707	500.000593186461	500.0000744435199	500.00021995090293	500.0032410129758	500.00110304498713	500.00146802536193	500.0002542142651	500.00225057689806	500.000089069558	500.0008580737656	500.001188552977	500.0007201145687	500.0007012618647	500.0003814416594	500.0009273932319	500.0005219990024	500.004547175963	500.0011265660543	500.0004114547997	500.000469625688	500.00003426398064	500.0007408143574	500.00316256374384	500.001113725653	500.00030257882014	500.00021231343345	500.00047590503436
500.000095967874	500.0011818371866	500.0025872839852	500.00059187646843	500.0000740354388	500.0002197303367	500.00323821796775	500.00110304498713	500.00146802536193	500.00025346133657	500.0022418653403	500.0000881084173	500.000849073428	500.0011753351736	500.0007199899354	500.0007012618647	500.0003813326075	500.00092694287156	500.00051863805913	500.0045448074268	500.0011265660543	500.0004111544197	500.0004695804624	500.0000342513366	500.00073922126245	500.0031590736536	500.00111200268157	500.00030257882014	500.0002123087035	500.0004750853993
500.0000957253283	500.001179587986	500.0025871711979	500.000589818574	500.0000740330667	500.0002196540436	500.0032373814758	500.00110304498713	500.0014663474348	500.0002520031727	500.0022394623526	500.00008807074846	500.000849073428	500.0011753351736	500.0007192535448	500.0007012618647	500.00038079151466	500.0009227147436	500.0005186014178	500.00454374975874	500.0011263001846	500.00041076005346	500.00046947350256	500.00003395832175	500.00073883408	500.00315677539055	500.00111200268157	500.0003006574918	500.0002112016917	500.0004739954187
500.00009557074026	500.0011697879041	500.0025858990587	500.000589818574	500.0000740330667	500.0002195811079	500.0032195353772	500.0010986765308	500.0014602868009	500.0002513004269	500.0022391437618	500.00008761905804	500.000849073428	500.0011753351736	500.00071879251584	500.0006998333671	500.00038079151466	500.0009225446252	500.00051019292425	500.0045432323143	500.0011263001846	500.00040908765783	500.00046888804576	500.00003395657757	500.0007369723663	500.00315331315284	500.0011093221439	500.0002991730234	500.0002110694112	500.00046992492935
500.0000943996118	500.0011697879041	500.0025851114167	500.00058623223936	500.0000739777485	500.0002164509041	500.00320503554525	500.00109000666447	500.0014602868009	500.00025111105896	500.002236916977	500.0000869140711	500.0008486913698	500.0011753351736	500.0007031314716	500.00069823232985	500.000379615519	500.00092222267665	500.00051019292425	500.0045418928041	500.0011263001846	500.0004079366273	500.00046888804576	500.0000339211308	500.0007369723663	500.0031417003977	500.0011093221439	500.00029778746506	500.00021106920116	500.00046880312306
500.00009399997043	500.0011685277752	500.0025851114167	500.0005850091438	500.0000739777485	500.0002156175412	500.00320503554525	500.00108824531833	500.00145937186926	500.00025111105896	500.00223265651533	500.00008675082785	500.0008486913698	500.0011753351736	500.0007016272513	500.00069823232985	500.0003795772439	500.00092073918506	500.0005090983161	500.00453534324333	500.0011256167603	500.0004061558471	500.0004688690131	500.00003381680136	500.00073475240913	500.003140602072	500.0011093221439	500.00029769349607	500.00021092858844	500.00046306715035
500.00009399997043	500.00116549303294	500.0025837771173	500.00058438498104	500.0000739597705	500.0002156175412	500.0032035436292	500.00108564617267	500.0014585295152	500.0002489865751	500.00222237441386	500.00008670613937	500.0008486913698	500.00117359723873	500.0007016272513	500.00069823232985	500.0003795772439	500.00092073918506	500.0005067189287	500.00452534216623	500.00112560211875	500.0004061558471	500.00046885759104	500.00003377746015	500.00073475240913	500.00311766634235	500.00110780336496	500.0002952670067	500.00021083948207	500.0004585561868
500.00009399997043	500.00116322036155	500.0025828532314	500.00058438498104	500.00007394068615	500.0002156175412	500.0032035436292	500.00108408494754	500.00145765864994	500.0002489865751	500.00222237441386	500.0000866073712	500.00084498412366	500.00116557020476	500.0007016272513	500.00069823232985	500.0003793168634	500.00092073918506	500.0005067189287	500.0045139866835	500.00112319279134	500.0004061558471	500.00046885759104	500.00003375350065	500.00073419883216	500.00311766634235	500.0011077532167	500.000294264161	500.000210589481	500.0004585561868
500.00009399895896	500.00116297744574	500.0025822679325	500.0005842708973	500.00007390089473	500.0002156175412	500.0032035436292	500.0010778501924	500.00145765864994	500.00024867657993	500.00222237441386	500.0000865531047	500.0008416397803	500.00116557020476	500.0007010743285	500.0006926023898	500.0003784597729	500.00091874726513	500.00050595353383	500.0045139866835	500.0011228724808	500.0004057676227	500.00046885759104	500.00003371773875	500.0007327873849	500.00311766634235	500.00110623273594	500.00029381955835	500.0002105876561	500.0004585561868
500.00009388769564	500.00116297744574	500.00258191978554	500.0005840090963	500.00007389732207	500.0002154918404	500.0032035436292	500.00107735912417	500.00145659411965	500.0002480219656	500.0022171663342	500.0000865299248	500.0008394328505	500.0011652219723	500.0007010743285	500.0006926023898	500.0003784597729	500.00091874726513	500.00050573698076	500.0045129050038	500.001122237222	500.00040576287137	500.00046885743086	500.00003371773875	500.0007268947944	500.00311766634235	500.00110577580386	500.00029376790025	500.00021044392963	500.00045428071564
500.0000929033732	500.0011626040906	500.002575877563	500.00057493180435	500.0000736593643	500.0002153833681	500.003197531393	500.0010736464722	500.00145522394473	500.0002480219656	500.0022171637161	500.0000864974424	500.0008394328505	500.0011652219723	500.00070073090245	500.0006880309506	500.0003784597729	500.0009173153946	500.0005002065306	500.0045129050038	500.00111995397805	500.00040576287137	500.00046587746937	500.00003371773784	500.00072267357734	500.00309793650763	500.0011051977361	500.0002926792695	500.0002104393936	500.00045195357205
500.0000919933952	500.00116171687796	500.0025757975374	500.0005745114866	500.0000733656551	500.00021537359896	500.0031971664942	500.00107145193	500.0014546351224	500.0002466597544	500.00221695057763	500.00008628735736	500.0008394328505	500.00116404466115	500.0006993491865	500.00068368968437	500.0003784597729	500.00091098634704	500.00049914359926	500.0045101070008	500.0011194297957	500.00040499589863	500.00046587746937	500.0000337095638	500.0007202186938	500.00309640871063	500.00110509645754	500.0002926792695	500.0002100269131	500.00045143207944
500.0000919933952	500.0011567762872	500.0025757975374	500.0005741849226	500.00007330719546	500.00021485599933	500.0031907555864	500.0010636035552	500.001453984268	500.0002461598395	500.0022137955964	500.00008628656167	500.0008379454881	500.00116056067196	500.0006993491865	500.0006835208837	500.00037816589145	500.00091098634704	500.0004956788355	500.0045101070008	500.00111826200896	500.00040499589863	500.00046587746937	500.0000337095638	500.0007202186938	500.00309001560083	500.0011016807038	500.0002926792695	500.00020977171073	500.00045045175045
500.0000919933952	500.0011567762872	500.0025736634659	500.00057016623873	500.0000730773826	500.000214652911	500.0031863179759	500.0010617719558	500.0014536816709	500.0002458938367	500.00220972930043	500.000086222727	500.0008206352814	500.0011588048369	500.00069340687133	500.0006832497923	500.00037759276495	500.00091054390674	500.000495252356	500.0045053644472	500.0011170110102	500.00040127708706	500.00046587746937	500.0000337084759	500.0007163412073	500.00308608203136	500.0011016807038	500.0002905385102	500.0002096466961	500.00045045175045
500.00009199335426	500.0011567762872	500.00257302254005	500.0005686863359	500.0000730643682	500.000214652911	500.00318007598094	500.0010617719558	500.00144937629267	500.0002456476145	500.00220857595656	500.0000862058351	500.0008184577386	500.00115451566023	500.00069340687133	500.00068270452266	500.00037751697187	500.00091007105226	500.00049096270544	500.0045035403695	500.00111684544976	500.00040127708706	500.00046587746937	500.00003345299024	500.0007163412073	500.0030838350182	500.0011006750923	500.0002905385102	500.0002096466961	500.00045045175045
500.0000919928383	500.0011567762872	500.00257205998656	500.0005686863359	500.00007306237876	500.0002146469215	500.00318007598094	500.0010617666665	500.00144937629267	500.0002455615388	500.00220816559806	500.00008620242994	500.0008184577386	500.0011528491478	500.0006841650679	500.00068270452266	500.00037751697187	500.00090832811213	500.00048997459317	500.0045021665103	500.00111684544976	500.00040127708706	500.00046587746937	500.0000334411259	500.0007161001084	500.0030838350182	500.0010993831739	500.00029039346356	500.00020960339003	500.00045045175045
500.00009088888936	500.0011551978504	500.00257205998656	500.0005664307363	500.00007306237876	500.00021420207764	500.0031779800179	500.00106094625414	500.0014492768038	500.00024513776174	500.002195749611	500.000086138557	500.0008184577386	500.0011528491478	500.0006841650679	500.0006822176083	500.00037751697187	500.00090832811213	500.0004876011658	500.0045020242813	500.00111684544976	500.0004011233601	500.0004657951225	500.0000334355754	500.0007125599858	500.0030825982833	500.0010981002409	500.00029039346356	500.00020958078375	500.0004491331005
500.00009088888936	500.0011551682296	500.00256669575714	500.0005601651102	500.0000730623507	500.00021420207764	500.00317665372614	500.0010483697074	500.0014491868894	500.00024513776174	500.002195749611	500.00008544071926	500.0008184577386	500.0011528491478	500.0006841650679	500.000665335296	500.00037751697187	500.00090832811213	500.0004863779085	500.0044992882738	500.00111684544976	500.0004011233601	500.00046409776917	500.00003340962473	500.0007125174701	500.00308252432166	500.0010910502254	500.00028908516845	500.00020958078375	500.0004474160885
500.00009088888936	500.0011545868574	500.00256603374305	500.00055933481025	500.0000730618686	500.00021420207764	500.00317380067617	500.0010416522499	500.0014483209198	500.00024513776174	500.002194959674	500.0000853120227	500.00081828846123	500.00114859625234	500.0006835154292	500.000665335296	500.0003770783755	500.00090832811213	500.00048431822944	500.00449726594394	500.0011168011274	500.00040109067936	500.0004639383412	500.00003339571185	500.0007125174701	500.0030795908333	500.0010905920828	500.00028811676015	500.0002095693047	500.00044669344027
500.00009088888936	500.00115455474787	500.00256599461846	500.00055933481025	500.0000730617688	500.00021420207764	500.00317355610196	500.0010359127826	500.00144484750916	500.00024513776174	500.0021864152177	500.00008530909656	500.0008182609259	500.00114798914774	500.0006835154292	500.000665335296	500.0003770783755	500.00090832811213	500.00048267890196	500.0044969909809	500.00111492770355	500.0004010318074	500.00046342798214	500.0000333409475	500.0007125174701	500.0030795908333	500.00108919289914	500.0002872670253	500.0002095693047	500.0004417011562
500.00009088888936	500.00115447532016	500.0025651187852	500.00055933481025	500.000073031546	500.000214098488	500.00317355610196	500.00103226324734	500.0014435123885	500.00024490229157	500.00218444090376	500.0000853076189	500.0008133223154	500.00114798914774	500.0006825592724	500.000665335296	500.0003770783755	500.00090832811213	500.00047807126884	500.0044969909809	500.0011149143945	500.0004010318074	500.00046335437725	500.00003328494074	500.0007125174701	500.0030588038393	500.00108919289914	500.0002856491912	500.00020956870225	500.0004311124561
500.0000891211617	500.0011513457017	500.0025584563284	500.00055933481025	500.000073031546	500.0002119387814	500.0031562781908	500.0010308484954	500.00144165777886	500.00024467851483	500.00218444090376	500.0000853076189	500.0008121497332	500.00114798269567	500.0006767196475	500.00066233210896	500.0003770783755	500.0009081398315	500.00047672622435	500.0044966104547	500.0011149132067	500.00039329930405	500.00046335437725	500.0000332764544	500.00071246799604	500.0030430829541	500.00108919289914	500.0002848507511	500.00020956868605	500.00042971980224
500.00008891164026	500.0011513457017	500.002556494708	500.0005560328395	500.00007282962775	500.000211172316	500.0031562781908	500.00102730790417	500.0014406641652	500.0002444926422	500.00218444090376	500.0000848336595	500.0008089138686	500.00114454535964	500.00067550857256	500.0006597190182	500.0003770783755	500.00090694742937	500.0004730473488	500.0044924579159	500.00111484445836	500.00039329868883	500.00046315244236	500.0000332596921	500.00071213776073	500.00303962568256	500.00108837888973	500.00028386977567	500.0002094182292	500.0004257449669
500.00008816817876	500.0011513457017	500.002555481056	500.00055584850895	500.00007282962775	500.0002111664252	500.0031562781908	500.00102420301096	500.0014403347974	500.00024431989704	500.00218407633037	500.00008475410203	500.0008089138686	500.00114373428465	500.000674914108	500.0006597190182	500.0003770783755	500.00090593713	500.0004727280659	500.0044836680827	500.00111484445836	500.00039288417116	500.00046312556884	500.0000332487176	500.0007120976373	500.00303962568256	500.0010856669307	500.0002824177972	500.00020939736834	500.00042434680273
500.0000869486844	500.0011507019826	500.002555481056	500.00055351947384	500.00007281811315	500.0002110000904	500.00315546945603	500.00102409469713	500.00143781465283	500.0002440817756	500.00217541039893	500.00008430648796	500.0008080768858	500.00114373428465	500.00067030738046	500.0006597190182	500.0003763962399	500.0009058491558	500.0004727280659	500.0044836680827	500.00111484445836	500.00039194347966	500.00046301213	500.00003318259303	500.000712068612	500.0030336370134	500.0010856669307	500.0002792986711	500.0002092084928	500.00042286052644
500.0000869375403	500.0011507019826	500.002555481056	500.00055351947384	500.00007281811315	500.0002110000904	500.0031554213977	500.00102393907116	500.0014375653713	500.00024367033603	500.00217244496616	500.00008430648796	500.0008008973041	500.0011407510017	500.00067030738046	500.00065581700915	500.0003763962399	500.0009058491558	500.00047032314956	500.0044836659714	500.0011148331712	500.0003914012823	500.00046299309406	500.00003312411144	500.0007074914247	500.0030330670256	500.00108542961715	500.0002792986711	500.00020881739437	500.00042286052644
500.0000867791	500.00114971347915	500.0025554446982	500.000551832733	500.0000726769502	500.00021094329367	500.0031548847908	500.0010232020086	500.00143545609035	500.0002436605845	500.00217244496616	500.00008413073544	500.0008008973041	500.001139650895	500.0006694306644	500.0006556834838	500.0003762732891	500.0009058474029	500.00047032314956	500.0044832331902	500.0011147682516	500.0003898354392	500.00046280548	500.0000329364716	500.0007071782392	500.0030258503009	500.00108429760405	500.0002792986711	500.00020830061493	500.00042197906345
500.0000857743913	500.0011444690091	500.00254975720594	500.00054605009433	500.0000726769502	500.0002078729093	500.0031433713009	500.0010170521752	500.00143545609035	500.0002428751496	500.00216193439246	500.00008413073544	500.0008008973041	500.001139650895	500.0006694306644	500.0006550883548	500.0003756925611	500.0009058033025	500.0004682815097	500.00447228163137	500.0011147682516	500.0003898354392	500.00046278330257	500.00003293185404	500.0007065466002	500.0030252464148	500.00108429760405	500.00027915289394	500.00020794638715	500.000421626242
500.00008575993104	500.001143420679	500.00254975720594	500.00054605009433	500.0000726769502	500.0002078729093	500.0031433713009	500.00101424897565	500.0014338899167	500.0002428751496	500.00216136907653	500.00008401109363	500.00080072959736	500.0011395101043	500.00066935328465	500.00065350078427	500.0003756925611	500.00090461872645	500.0004677299214	500.00447228163137	500.00110982030935	500.0003898354392	500.00046267282846	500.0000329012423	500.0007063212824	500.00302267826254	500.00108348994854	500.0002788845821	500.000207935474	500.0004179078466
500.00008575993104	500.0011428695739	500.0025485310808	500.00054605009433	500.0000726769502	500.0002078729093	500.00314202624264	500.0010128437078	500.0014313073319	500.0002428751496	500.002135578687	500.00008396568444	500.00079616567837	500.0011392606603	500.0006693478514	500.00065350078427	500.0003756670682	500.00090461872645	500.00046659649206	500.00447228163137	500.00110982030935	500.0003897126949	500.0004622013756	500.00003286769174	500.0007061671526	500.003022394404	500.0010827839963	500.0002788845821	500.0002079084747	500.0004178663078
500.0000856653084	500.0011383384432	500.00254775729417	500.00054459298013	500.0000726581968	500.0002078729093	500.00313882022743	500.0010128437078	500.0014313073319	500.0002428751496	500.00212077082193	500.0000839597506	500.00079616567837	500.0011387840741	500.0006674271523	500.0006507184097	500.0003756670682	500.00090461872645	500.00046659649206	500.00446980670364	500.0011087394597	500.0003886256627	500.00046205896206	500.00003286769174	500.0007061671526	500.00302015484505	500.00108223195525	500.00027838952093	500.00020779586504	500.0004178663078
500.0000846893476	500.00113412624256	500.00254775729417	500.00054459298013	500.0000726306212	500.00020751214373	500.00313507435965	500.0010128437078	500.0014281987473	500.0002428751496	500.00212077082193	500.00008369079353	500.0007956342828	500.00113850122744	500.00066452810313	500.0006497833892	500.0003754493636	500.00090461872645	500.00046659649206	500.00446980670364	500.0011087394597	500.0003878481851	500.0004617644145	500.00003286769174	500.0007057751799	500.0030103654448	500.00108221476415	500.00027830772564	500.0002077865949	500.0004168414718
500.00008468842503	500.00113412624256	500.002546495516	500.00054147652764	500.00007236651965	500.00020750755425	500.0031264253777	500.0010124727125	500.00142523825696	500.00024249737515	500.00212077082193	500.00008369079353	500.0007935400805	500.0011338790878	500.00066200138946	500.00064344873834	500.0003754493636	500.0009039966083	500.0004647773411	500.00446829070563	500.0011087394597	500.00038712336334	500.0004617644145	500.0000326329906	500.00070089638194	500.00301018088754	500.001080430432	500.00027456021246	500.0002076882216	500.0004168414718
500.00008468842503	500.00113412624256	500.002546495516	500.00054147652764	500.00007236651965	500.0002073242363	500.0031255164545	500.0010122891282	500.00142500608706	500.00024249737515	500.00211982323316	500.00008343619703	500.0007928013197	500.0011338790878	500.0006608233804	500.00064344873834	500.0003754230997	500.0009039966083	500.00046413990316	500.00446807987237	500.00110871154305	500.00038712336334	500.000461500452	500.0000326329906	500.00070089638194	500.0030093064589	500.0010797937654	500.0002736584668	500.0002076882216	500.0004162530312
500.00008451631135	500.00113412624256	500.0025458506444	500.0005403562331	500.00007236651965	500.0002073242363	500.0031252643305	500.00101115945233	500.00142499584814	500.00024249737515	500.0021111581702	500.00008343619703	500.000785920672	500.0011338790878	500.0006606394998	500.0006433827098	500.00037516649627	500.00090332283077	500.0004614164752	500.0044648033343	500.00110690865887	500.00038712336334	500.000461500452	500.0000326329906	500.00070078966587	500.0029949802833	500.0010784372205	500.0002736584668	500.0002076882216	500.0004151189534
500.00008451631135	500.00113412624256	500.00254365317903	500.0005403562331	500.00007236651965	500.00020384728276	500.0031252643305	500.00100979288976	500.0014156852412	500.00024249737515	500.00210731974425	500.00008343619703	500.000782585647	500.0011330063927	500.00065489522945	500.0006433827098	500.00037516649627	500.000901988617	500.00046060550216	500.004457207219	500.00110690865887	500.0003870197142	500.00046141702927	500.00003254371035	500.0006996698554	500.00298916673466	500.00107669854225	500.00027315155694	500.0002076882216	500.0004148655264
500.00008451631135	500.00113412624256	500.002543627525	500.00054034547685	500.00007236651965	500.0002038472058	500.0031243849575	500.00100125696815	500.0014156852412	500.0002423775671	500.0021036492307	500.0000834175003	500.000782584151	500.0011314384997	500.0006547176028	500.0006433827098	500.00037516649627	500.00090187603917	500.00046039501547	500.0044570425988	500.00110689915795	500.0003859931051	500.00046140719354	500.00003250419377	500.00069949765975	500.00298844951584	500.0010765888467	500.000272096044	500.0002076882216	500.000402755257
500.00008395709904	500.00113412624256	500.0025435743595	500.00054034547685	500.00007236651965	500.0002038471254	500.00312395548724	500.000997582166	500.0014156336237	500.0002420311709	500.0021011812985	500.0000834175003	500.000782584151	500.00113136126134	500.0006529429482	500.0006428298501	500.00037516649627	500.0009006688738	500.00046000233783	500.0044569844808	500.0011043600296	500.00038447175865	500.0004613985328	500.0000324639985	500.00069949765975	500.00298650300783	500.0010751513226	500.0002705736668	500.0002076882216	500.000402755257
500.00008374278127	500.00113412624256	500.00254279619304	500.0005329824521	500.00007236651965	500.0002038468596	500.00312372878375	500.0009900419529	500.0014156336237	500.0002408778212	500.0021011812985	500.00008341055405	500.00078258381683	500.0011225616096	500.00065293217364	500.00063884119834	500.00037507094277	500.0008988812305	500.00045575919165	500.00445692494594	500.0011043600296	500.00038447175865	500.0004611855664	500.00003238470947	500.0006987184191	500.00298650300783	500.0010724168215	500.0002688132793	500.00020725167053	500.00040268795743
500.0000835047111	500.00113412624256	500.0025405357066	500.0005329824521	500.00007236651965	500.0002038468596	500.0031236154768	500.0009900419529	500.0014156336237	500.0002408778212	500.0020957130389	500.000083197152	500.00078258381683	500.0011225616096	500.00065285133695	500.00063884119834	500.0003747251457	500.00089787339704	500.00045575919165	500.0044567020165	500.0011043600296	500.00038447175865	500.0004611855664	500.0000323835133	500.00069774540077	500.0029858311671	500.0010705548054	500.0002669739391	500.0002071458361	500.00040267375715
500.0000834882845	500.00112973327725	500.002539751566	500.0005329824521	500.00007236651965	500.0002038468596	500.0031235188198	500.0009900419529	500.0014152322942	500.0002408778212	500.0020956565596	500.000083197152	500.00078258381683	500.0011148478897	500.00065285133695	500.00063811029315	500.0003747251457	500.0008978698632	500.00045556017056	500.0044567020165	500.00110405236956	500.00038447175865	500.00046108933634	500.0000323835133	500.00069774266944	500.0029858311671	500.0010688059609	500.00026679149664	500.00020710345495	500.00040267375715
500.0000834882845	500.00112973327725	500.002539751566	500.0005329824521	500.00007236651965	500.0002038468596	500.0031235188198	500.0009895008648	500.0014152322942	500.0002408778212	500.00209426751513	500.000083197152	500.00078258381683	500.0011118342874	500.00065285133695	500.00063199709564	500.0003747251457	500.00089721235264	500.00045556017056	500.0044567020165	500.00110405236956	500.00038447175865	500.00046108933634	500.0000323835133	500.000693732191	500.0029858311671	500.0010688059609	500.0002667232594	500.0002071031235	500.0004015428011
500.0000833695356	500.00112750233995	500.0025387537502	500.00053248813254	500.0000723584263	500.00020384513107	500.0031168952259	500.00098830232275	500.0014152322942	500.00024085209515	500.00208918488977	500.0000830299206	500.0007821212267	500.0011018284007	500.0006518955399	500.00063199709564	500.0003747223694	500.0008966437691	500.00045537068195	500.00444776349013	500.0011027253557	500.00038391138906	500.0004610485057	500.00003237507053	500.00069366074166	500.00298532227225	500.0010679508725	500.00026629247924	500.0002071031235	500.0003931025201
500.0000830818576	500.0011271725275	500.0025370512073	500.00052226686637	500.00007232331825	500.00020384505996	500.0031168952259	500.0009806195173	500.0014152322942	500.0002403640483	500.0020891516148	500.0000830299206	500.0007813690158	500.0010992709758	500.00065090137764	500.0006316134838	500.0003747223694	500.00089469342805	500.00045404804433	500.0044459117884	500.00110112734666	500.0003837815508	500.0004609115224	500.00003236170187	500.00069324235506	500.00298199519614	500.00106723711684	500.0002660401164	500.00020692090806	500.0003872704169
500.00008240183746	500.001126474396	500.00253468514273	500.00052226686637	500.0000723113629	500.0002035934144	500.0031135304902	500.0009790893501	500.00141381500634	500.00024004483606	500.00208470235117	500.0000830299206	500.000776550508	500.0010992709758	500.00064088168006	500.0006256569416	500.00037451640105	500.00089463767307	500.00045355619915	500.0044459117884	500.00109846469917	500.000378694623	500.000460641732	500.00003227532073	500.00068981543416	500.00296800537063	500.00106723711684	500.00026476151174	500.0002069020898	500.000386849861
500.00008041726727	500.0011226609356	500.00253352029324	500.00052226686637	500.0000722607345	500.00020337482806	500.0031098857211	500.0009790893501	500.0014107779413	500.000240028613	500.00207449012186	500.0000824221052	500.00077638188293	500.0010949400793	500.00064088168006	500.0006256569416	500.0003737238682	500.0008934720219	500.0004527725922	500.0044459117884	500.00109846469917	500.0003786285813	500.0004605211356	500.00003222547707	500.00068981543416	500.00295647747384	500.00106699021705	500.00026452831173	500.0002069020898	500.00038401066536
500.00008041726727	500.0011223820515	500.00253156039975	500.0005222445453	500.00007217417505	500.00020327523004	500.0031098857211	500.0009787475992	500.0014079649536	500.00023964192303	500.00207449012186	500.0000824221052	500.0007759351118	500.0010949400793	500.00064088168006	500.0006256569416	500.00037367772296	500.0008931184337	500.0004527626428	500.0044381510867	500.00109628785236	500.0003786285813	500.00046022281936	500.00003222547707	500.0006897681999	500.0029560830355	500.0010668108562	500.00026422174454	500.0002069020677	500.00038401066536
500.0000798526066	500.00112101365505	500.00252609239243	500.0005110133014	500.0000710077832	500.0002029195079	500.00310255187236	500.00097072778357	500.0014074386912	500.00023941464883	500.00207449012186	500.000081853421	500.0007737254555	500.0010907895099	500.000640819673	500.00062082739436	500.00037367772296	500.0008926110462	500.0004521622763	500.004437061355	500.00109628785236	500.0003783730452	500.000460208281	500.0000319565573	500.0006897681999	500.0029541452791	500.00106150768266	500.0002611715677	500.0002067911804	500.00038003984525
500.000079723941	500.00112098314	500.002522491831	500.0005110133014	500.0000710077832	500.0001996610623	500.0030897497958	500.00097072778357	500.00138929425134	500.00023934039126	500.00207449012186	500.000081853421	500.00077270508734	500.0010907365693	500.0006308329849	500.0006207655683	500.00037367350984	500.0008926110462	500.0004521200482	500.00443290527085	500.00109613133986	500.0003677347627	500.0004596824984	500.0000319565573	500.0006892765465	500.0029148879038	500.0010608233053	500.0002611715677	500.0002066181662	500.00038003984525
500.0000797226856	500.00112093065064	500.002521742668	500.0005049426336	500.0000710077832	500.0001986611492	500.0030869734671	500.00097072778357	500.00138929425134	500.0002388846197	500.00207449012186	500.000081777506	500.00077140518295	500.0010907365693	500.0006308329849	500.0006207655683	500.00037367350984	500.00089259901046	500.0004521084633	500.00443107229194	500.00109513471057	500.0003677347627	500.0004593480096	500.0000319565573	500.0006892429783	500.0029148879038	500.0010597702127	500.0002584521753	500.0002060633973	500.00038003984525
500.0000796749219	500.001118215436	500.0025209643169	500.0005049426336	500.0000710077832	500.0001986611492	500.0030869734671	500.0009668069065	500.00138929425134	500.0002382889322	500.00205250370544	500.000081777506	500.0007672667059	500.0010907365693	500.0006308329849	500.0006207655683	500.0003727539604	500.0008907508169	500.0004521084633	500.00443078340635	500.0010936023186	500.0003677347627	500.0004593480096	500.0000319565573	500.0006889548829	500.0029148879038	500.00105950045395	500.0002584521753	500.000205564115	500.00038003984525
500.00007962422006	500.0011182132664	500.0025206342332	500.0005037865238	500.0000710077832	500.0001986611492	500.0030866550593	500.00096199242415	500.00138929425134	500.0002382889322	500.00205250370544	500.0000817081881	500.0007660274282	500.0010907365693	500.0006308329849	500.0006207655683	500.0003727539604	500.0008906091143	500.0004504900525	500.004429069484	500.00109314781366	500.0003677347627	500.0004589606535	500.0000319565573	500.0006889548829	500.0029119554128	500.0010594187713	500.0002584521753	500.0002053928456	500.00037861289275
500.00007823266293	500.0011167638465	500.002518231668	500.00050333372445	500.0000707590658	500.0001983372725	500.00308386219103	500.0009593043164	500.0013869975506	500.0002382889322	500.00205075760573	500.0000816679693	500.00076153308544	500.0010889576983	500.0006225180691	500.0006175669519	500.0003727117783	500.00088981056234	500.0004473359945	500.0044275242763	500.00109313203154	500.00036467508573	500.00045830427337	500.0000317033868	500.0006828652377	500.0029119554128	500.00105735945294	500.0002584521753	500.00020508095116	500.00037861289275
500.00007823266293	500.0011159395756	500.00251765159487	500.00049931317693	500.0000707590658	500.0001982541744	500.00308386219103	500.0009593043164	500.00138641310315	500.00023796313667	500.0020493026396	500.0000814837397	500.00074617312396	500.0010889576983	500.0006197836558	500.0006175669519	500.00037267380236	500.00088981056234	500.0004456311007	500.00442711760525	500.00109280755026	500.00036467508573	500.00045830427337	500.0000315046264	500.0006828652377	500.0029061543032	500.00105691186263	500.0002556527936	500.0002049911382	500.0003774535787
500.00007677696715	500.00111289413496	500.00251364923827	500.00049915897904	500.0000707590658	500.0001965425421	500.00307195500477	500.0009504270912	500.00138290339885	500.0002377232845	500.00204757550114	500.0000814147537	500.0007450697275	500.0010846620437	500.0006171414976	500.0006046221264	500.000372591245	500.00088981056234	500.0004456311007	500.0044261704121	500.0010925478262	500.00036120182403	500.00045830427337	500.0000314639215	500.0006828652377	500.0028990249465	500.00105681271606	500.00025308877116	500.0002047536501	500.0003729314585
500.00007677495506	500.00111218625955	500.00251316507587	500.0004989993567	500.0000705899466	500.0001962981096	500.0030719492787	500.000949733597	500.0013826976952	500.0002377232845	500.00204757550114	500.00008139792715	500.0007450697275	500.0010846620437	500.000616149427	500.0006046221264	500.000372541739	500.00088981056234	500.0004456311007	500.00442229817116	500.0010925427822	500.00036120182403	500.00045830427337	500.0000314639215	500.000681753913	500.0028971814055	500.0010566152278	500.0002525149379	500.00020451360825	500.000370786364
500.0000761967646	500.00111218625955	500.0025126766002	500.00048861495566	500.0000705899466	500.00019616158187	500.00307078788614	500.0009414519641	500.0013825964735	500.00023721247146	500.00204600424826	500.00008139792715	500.00074390046007	500.00108260881564	500.000616149427	500.00060313381476	500.00037253369504	500.00088849155907	500.00043942977976	500.0044181195189	500.0010923835862	500.00036120182403	500.00045829307624	500.0000314639215	500.00067219389393	500.00289497886104	500.0010566152278	500.0002525149379	500.0002044442641	500.000370466212
500.00007526794684	500.0011120240223	500.00249802695225	500.00048861495566	500.0000705899466	500.00019549342113	500.0030542297073	500.00093862598806	500.00138253598965	500.0002365685099	500.0020368809029	500.0000813903536	500.0007418335709	500.0010809147506	500.000616149427	500.0006026775927	500.00037205865493	500.00088826737954	500.00043700932736	500.0044181195189	500.00109082539944	500.00036120182403	500.0004581496562	500.0000314481143	500.00067219389393	500.00288681410734	500.0010546635444	500.0002525149379	500.0002044440464	500.000368023299
500.00007526794684	500.0011042221581	500.0024979950978	500.0004875093353	500.0000705894428	500.000194204908	500.00305010680313	500.00093862598806	500.00137880773815	500.0002363919603	500.0020279950977	500.0000813898708	500.0007418335709	500.0010677334979	500.00061320281077	500.0006022977622	500.000372057867	500.00088687373324	500.000436145205	500.0044160957195	500.00109082539944	500.0003574935168	500.0004580719016	500.0000314481143	500.00067219389393	500.00288111979665	500.00105202901545	500.0002521203441	500.0002043237244	500.000368023299
500.00007524856636	500.00110261256833	500.00249726253094	500.0004875093353	500.000070469813	500.000194204908	500.0030471570114	500.0009378866909	500.00137861644583	500.0002363369601	500.00202744544447	500.0000813790704	500.000740608745	500.0010677334979	500.0006122715814	500.0006022977622	500.0003720433981	500.00088443522037	500.000436145205	500.0044160957195	500.00109082539944	500.0003574935168	500.00045728968473	500.0000314481143	500.00067219389393	500.0028770152076	500.00105202901545	500.0002515649044	500.0002041912588	500.0003678828933
500.0000744641951	500.00110054557507	500.00249726253094	500.0004868778638	500.000070469813	500.0001931844123	500.0030460226157	500.00093726684815	500.00137859056355	500.00023603851366	500.00202437578736	500.0000812999623	500.000736065042	500.0010677334979	500.0006104314972	500.0006022606594	500.0003716706701	500.00088443522037	500.0004359278056	500.00440675398215	500.00109082539944	500.00035636834184	500.00045728713746	500.0000314262134	500.0006608717814	500.00286343654386	500.0010519576399	500.0002514002791	500.00020367120493	500.0003676177067
500.0000744641951	500.0010973777976	500.0024947370994	500.0004851794164	500.000070469813	500.00019268332727	500.0030396522871	500.00093448522904	500.0013780806919	500.00023584764074	500.0020184971732	500.00008129991977	500.000736065042	500.0010650639864	500.00060827716675	500.0005952274089	500.0003716706701	500.00088387522476	500.0004358619645	500.00439024482955	500.0010907458004	500.00035618181136	500.00045724030156	500.0000314231466	500.0006608717814	500.00286343654386	500.0010519576399	500.00025131359433	500.00020364928616	500.0003676177067
500.0000744641951	500.00109536002174	500.00249198402247	500.0004848439853	500.000070469813	500.00019250704236	500.00302964625104	500.0009344843954	500.00137736000227	500.00023496895193	500.0020184971732	500.000081299505	500.00072978625803	500.0010619810013	500.000601311437	500.0005952274089	500.0003715375667	500.00088387522476	500.000434383067	500.00439024482955	500.0010907458004	500.0003512616445	500.00045651618524	500.0000314230601	500.0006608641634	500.00286343654386	500.001051618442	500.00025120548844	500.00020296401283	500.00036724247093
500.00007416636396	500.00109524502517	500.0024894810833	500.0004819751772	500.0000704141107	500.00019250704236	500.0030295090904	500.00093137227896	500.0013726466077	500.0002340602377	500.0020140428928	500.000081299505	500.00072978625803	500.00105982832923	500.00060096795465	500.000594363293	500.0003715375667	500.00088387522476	500.000431449204	500.00439024482955	500.00108927182924	500.00035125365787	500.0004553321775	500.00003126507335	500.0006608641634	500.00286343654386	500.001045971644	500.0002492936355	500.0002029023823	500.0003655277236
500.00007416636396	500.00109524502517	500.0024894810833	500.00047889428527	500.00007032085415	500.0001919779029	500.0030290362006	500.00092449866565	500.00137054867093	500.0002340602377	500.0020126936199	500.000081299505	500.00072978625803	500.0010492092267	500.0005928151588	500.0005927761342	500.00037134245883	500.00088387522476	500.00042894961376	500.00439024482955	500.0010885470912	500.00034708428115	500.00045408751726	500.0000311463302	500.0006581662309	500.00284008360364	500.001045971644	500.00024909527434	500.0002028825507	500.0003620901925
500.0000731943206	500.00109524502517	500.0024872345688	500.00047888846746	500.00007032085415	500.0001915479823	500.0030240698734	500.00092449866565	500.00137054867093	500.0002337410788	500.00200926266143	500.000081299505	500.0007237404006	500.00104790281034	500.0005869604688	500.00059198170806	500.00037056726717	500.00088163023	500.00042859107066	500.00438311260206	500.0010885470912	500.0003456896746	500.00045408751726	500.0000311463302	500.0006553895556	500.00283164403896	500.0010453463803	500.0002479922486	500.00020274178485	500.00035907676863
500.0000726706025	500.0010944967626	500.0024868602791	500.00047765903975	500.00007032055294	500.0001911707049	500.0030238531371	500.00092429442526	500.0013694446957	500.00023332436757	500.0020080859472	500.00008105497704	500.0007228593863	500.00104790281034	500.0005869604688	500.0005897799165	500.00037039848235	500.00088153695395	500.00042742443856	500.0043811868434	500.0010885470912	500.0003456115418	500.0004534304046	500.0000310454772	500.0006544589878	500.00283164403896	500.001045221137	500.00024758907784	500.0002022295029	500.00035907676863
500.0000726706025	500.00109184569527	500.00248595877747	500.0004754629645	500.00007032055294	500.00019015063833	500.00301131935623	500.0009227626081	500.0013694446957	500.00023332436757	500.0020056684	500.00008103599026	500.0007163965516	500.0010435689326	500.0005869604688	500.0005877394088	500.0003703331467	500.000880090703	500.0004272610139	500.0043811868434	500.0010827488226	500.0003456115418	500.0004534304046	500.0000310454772	500.0006544589878	500.002794059643	500.0010429799835	500.0002472162474	500.0002022295029	500.0003569582555
500.00007243271887	500.00109069855273	500.0024857753075	500.00047406118415	500.00007032055294	500.0001889735248	500.00301022936134	500.00092168955894	500.00136918640305	500.00023329625583	500.00200518116765	500.00008103599026	500.000713697526	500.00104191570296	500.0005869604688	500.00058458399707	500.0003703331467	500.000880090703	500.0004271783507	500.0043811868434	500.0010825103844	500.0003455902432	500.0004534304046	500.0000308546934	500.00065430550467	500.002794059643	500.00103846432137	500.0002472162474	500.00020221012517	500.00035693994715
500.00007230669013	500.0010902388682	500.00248534078173	500.00047393013244	500.0000702891334	500.0001885567087	500.0030087744658	500.00091924590157	500.0013591068902	500.000233280731	500.002004239264	500.00008103599026	500.0007131164408	500.0010417043055	500.0005869604688	500.0005837608861	500.0003703331467	500.000880090703	500.0004271783507	500.0043811868434	500.00108249426313	500.0003455902432	500.00045342993275	500.00003078289126	500.00065430550467	500.002794059643	500.00103812427614	500.00024715813373	500.00020220098844	500.00035290191727
500.00007230669013	500.0010902388682	500.00248510627637	500.00047393013244	500.000070212076	500.0001885567087	500.0029961957692	500.000917900213	500.0013571092929	500.0002323605322	500.00200382688774	500.00008103599026	500.00071033816863	500.00104091147256	500.00058378416435	500.0005826397802	500.00036977138836	500.00088005058853	500.0004244308937	500.0043800337854	500.0010824487428	500.0003450481823	500.0004534265595	500.00003075828465	500.0006505650469	500.002794059643	500.00103787814936	500.0002465409438	500.00020220098844	500.00035290191727
500.00007180552626	500.0010891639686	500.0024851051623	500.00047165468897	500.000070199987	500.00018757611696	500.0029946396565	500.0009167171831	500.0013571092929	500.0002323605322	500.0020006582413	500.00008060861364	500.00070904513495	500.0010388725836	500.00058378416435	500.00058207141785	500.00036933131395	500.0008782647894	500.0004244308937	500.0043795542646	500.00108188095135	500.0003450126656	500.0004528885933	500.00003073553694	500.0006505650469	500.00278929178324	500.00103534682614	500.00024494447877	500.00020220098844	500.00035290191727
500.00007141549855	500.00108904810014	500.00248507307435	500.0004716267412	500.000070199987	500.0001873698731	500.0029899009928	500.00091628206565	500.0013571092929	500.00023078774814	500.00200019614084	500.0000805816954	500.0007077941198	500.0010383247373	500.00058378416435	500.0005812750001	500.0003691999337	500.0008782286864	500.00042437378664	500.00437106371385	500.00107987818126	500.0003450100491	500.00045194656246	500.0000307346989	500.0006505650469	500.00278909020693	500.00103347485344	500.0002447166806	500.0002016879696	500.0003520027069
500.0000714093348	500.00108904055725	500.00248507307435	500.0004687914373	500.00007019595324	500.0001873698731	500.0029896803661	500.00090212338034	500.0013571092929	500.00023078774814	500.00199239057235	500.0000805816954	500.0007046276404	500.00103714541524	500.00058378416435	500.00057683400286	500.0003691999337	500.00087657479736	500.0004219075502	500.00436688753297	500.00107761093176	500.0003449408941	500.00045172492804	500.00003073234757	500.00064801558267	500.0027868614252	500.00103265952225	500.0002445732062	500.00020134117426	500.00033928561527
500.00007098823295	500.00108663659927	500.00248288964735	500.00046099006227	500.00007019595324	500.0001873698731	500.00297637973495	500.0009006332954	500.0013542377338	500.00023029957555	500.0019821816117	500.0000799594581	500.0006996476051	500.00103628944544	500.0005818201973	500.0005765238412	500.0003691999337	500.00087657479736	500.00041940668007	500.0043651146724	500.0010769257186	500.0003449408941	500.0004517141719	500.0000307313975	500.00064751456597	500.00277545659105	500.0010283372538	500.00024148694195	500.0002013040761	500.00033928561527
500.0000705040887	500.00108663659927	500.0024827233388	500.0004608616721	500.00007019595324	500.0001857480258	500.00297097057125	500.00090011562935	500.0013542377338	500.00023029957555	500.0019812306513	500.0000799574175	500.0006995825403	500.0010338102067	500.0005766332542	500.0005765238412	500.0003684410344	500.00087630799146	500.0004193189978	500.00435957588655	500.00107447746296	500.00034395257984	500.00045130386246	500.0000307313658	500.00064751456597	500.0027542931299	500.0010283372538	500.00024148694195	500.0002013040761	500.00033928561527
500.0000704455354	500.00108663659927	500.0024824083332	500.0004608616721	500.00007006806874	500.0001857480258	500.00297097057125	500.00090011562935	500.0013542377338	500.0002302570638	500.0019812306513	500.0000799574175	500.0006995825403	500.0010338102067	500.0005766332542	500.0005745503333	500.0003684076589	500.00087622931414	500.0004192963008	500.00435639347324	500.00107306801874	500.00034395257984	500.00045109103877	500.00003064565755	500.00064571407137	500.0027542931299	500.0010283372538	500.00024148694195	500.00020127202595	500.00033928561527
500.0000704455354	500.0010854023559	500.00248122677147	500.0004608616721	500.00007006806874	500.0001857480258	500.00296970311916	500.00090011562935	500.00135323822883	500.00023023733655	500.0019812306513	500.0000799574175	500.0006995825403	500.0010338102067	500.0005758059153	500.000571731072	500.0003683446921	500.0008746718636	500.00041919671736	500.00435639347324	500.00107267763974	500.00034395257984	500.00045109103877	500.00003064565755	500.000645216829	500.0027542931299	500.0010267675339	500.0002374097194	500.00020117882497	500.00033928561527
500.0000704455354	500.00108525830706	500.0024811807976	500.0004608204953	500.00007006806874	500.00018571604863	500.002961796998	500.0008955194647	500.00135282833156	500.0002297160259	500.00198095415755	500.0000799574175	500.0006964516889	500.00103152244304	500.0005758059153	500.0005710974433	500.000368169664	500.0008746718636	500.00041918706796	500.00435639347324	500.0010725204765	500.0003436723288	500.00045066196384	500.00003064315575	500.0006441745249	500.0027542931299	500.0010267675339	500.0002367479604	500.0002007015551	500.00033928561527
500.0000698822721	500.0010848479134	500.00247924560983	500.0004569712266	500.0000700525231	500.0001856971215	500.00296156014394	500.00089417781646	500.0013524157626	500.0002297160259	500.0019794613717	500.0000799574175	500.00069585993714	500.0010306336864	500.0005758059153	500.00056968938907	500.00036814367843	500.0008746534938	500.0004177033137	500.00435546348314	500.00106944617727	500.0003436723288	500.00045036850213	500.0000306372288	500.0006438813603	500.0027542931299	500.00102664287925	500.00023673115044	500.000200573052	500.00033928561527
500.00006971313707	500.00108350655375	500.0024780707412	500.0004569712266	500.00007005250694	500.0001856971215	500.0029573413545	500.0008910908496	500.00134673408786	500.0002297160259	500.00197428077945	500.000079500057	500.0006939535336	500.0010306336864	500.00057560821426	500.00056968938907	500.00036814367843	500.0008746190199	500.00041732578836	500.00435545552403	500.0010688078461	500.0003436723288	500.00045036850213	500.0000306371361	500.00064324791947	500.0027372008636	500.00102660681864	500.0002366182195	500.0002005310459	500.00033809398053
500.00006911474463	500.0010834039669	500.0024766385762	500.00045563869446	500.00007005250694	500.00018569709937	500.0029573199147	500.0008910908496	500.0013467317838	500.000229697657	500.0019734718118	500.0000794732673	500.0006914220329	500.001028953484	500.00057367140823	500.0005672841012	500.0003681407967	500.0008742787201	500.00041524714703	500.00435346494544	500.00106874733996	500.0003436723288	500.0004503277119	500.0000305268781	500.0006390024962	500.0027372008636	500.0010266067448	500.00023604572914	500.00020035311	500.0003375119304
500.00006911254127	500.00107907374843	500.0024766385762	500.00045473149464	500.0000700316133	500.0001853115852	500.0029571360182	500.0008910908496	500.00134631788774	500.0002296968332	500.0019733511697	500.00007944607484	500.0006914220329	500.00102850517686	500.00057214407315	500.0005669148145	500.0003680827747	500.0008742787201	500.00041524714703	500.00435258891775	500.001068641902	500.0003434157854	500.000450320863	500.000030492707	500.0006390024962	500.0027201930622	500.00102658973657	500.0002358204013	500.00020008638114	500.000332386964
500.0000688551718	500.0010790075471	500.0024766385762	500.0004525044319	500.0000699464874	500.0001849012091	500.0029570808345	500.0008910908496	500.00134631788774	500.000229696401	500.0019699445001	500.00007944607484	500.0006897441347	500.00102781590147	500.0005717847717	500.0005669148145	500.00036763226706	500.0008741929877	500.00041524714703	500.00435258891775	500.00106722798955	500.0003411514512	500.0004496814691	500.000030492707	500.0006390024962	500.0027201930622	500.00102658973657	500.0002307143614	500.0001997185309	500.000332386964
500.0000687684255	500.0010790075471	500.0024766385762	500.0004525044319	500.000069940442	500.0001847586816	500.00295395996557	500.0008875414	500.00134285357717	500.000229696401	500.001965280029	500.00007944603595	500.0006897441347	500.00102648342425	500.00056867485995	500.0005669148145	500.00036763226706	500.0008736922543	500.00041524714703	500.00435179716817	500.00106722798955	500.0003411514512	500.0004496814691	500.0000304850698	500.0006390024962	500.0027201930622	500.00102608538464	500.0002297603389	500.0001997185309	500.000332386964
500.0000685670853	500.00107774338096	500.0024751549687	500.00045082233834	500.000069940442	500.0001847586816	500.00295395996557	500.00088690022164	500.0013426169612	500.00022880262645	500.00196325268587	500.00007944132966	500.0006888826821	500.00102580733613	500.0005683235457	500.00056312533917	500.00036705379955	500.00087264043395	500.0004142075556	500.0043486875049	500.0010670723276	500.0003411514512	500.00044932287324	500.00003042323937	500.0006387628564	500.0027201930622	500.0010249793116	500.0002297603389	500.0001997185309	500.0003312304605
500.00006839686773	500.0010762434836	500.00247509966596	500.00045082233834	500.000069940442	500.00018473800856	500.00294892062664	500.000885146864	500.00134216388216	500.00022879835325	500.0019628823167	500.0000791819564	500.0006800070332	500.001023939695	500.0005682724829	500.00056312533917	500.0003666130964	500.0008725299624	500.0004133112146	500.0043452539751	500.00106657317497	500.0003411514512	500.00044932287324	500.000030360995	500.00063778654567	500.00271461503996	500.0010227054108	500.0002297575188	500.00019929243837	500.0003311236397
500.00006778046975	500.00106346049887	500.00247509966596	500.000443314808	500.000069940442	500.00018341841053	500.00294095707807	500.00088125440845	500.00134033135816	500.00022865222724	500.0019571234491	500.00007912784207	500.00067910694554	500.0010237218716	500.00056533800927	500.00056312272363	500.0003666130964	500.0008724851488	500.0004132042028	500.0043421192317	500.00106621745107	500.0003405600715	500.00044932287324	500.00003032580906	500.00063480103165	500.00270885369304	500.001018463624	500.00022974475803	500.00019925679817	500.0003311236397
500.0000673267701	500.00105902172885	500.0024740776508	500.000443314808	500.00006994026654	500.00018170978365	500.00291967498794	500.00087872940423	500.00133602159264	500.00022818702877	500.0019571234491	500.0000787218785	500.00066952311573	500.0010236829034	500.00056301051205	500.0005626163362	500.00036610849213	500.0008724376408	500.0004132042028	500.0043344844733	500.0010660566527	500.0003394377998	500.00044932287324	500.00003032580906	500.00063480103165	500.00269685677483	500.00101579688385	500.0002294466236	500.00019834728863	500.00033108959275
500.00006716678433	500.0010583428787	500.00247325008706	500.00043881454684	500.00006994026654	500.00018119148643	500.00291753320505	500.0008785804584	500.00133568928317	500.00022818293536	500.00195550911235	500.0000785595645	500.00066952311573	500.0010219732964	500.0005618750091	500.0005602133042	500.0003655226676	500.00087158425976	500.0004123684557	500.00433270938737	500.0010658572443	500.00033875654503	500.0004487488237	500.0000303181311	500.00063418886594	500.0026891677621	500.0010156914293	500.00022811438066	500.00019834728863	500.0003272443417
500.00006691464904	500.0010583428787	500.00247325008706	500.00043881454684	500.00006994026654	500.0001810928575	500.0029162639141	500.0008785538862	500.0013351269206	500.00022817387014	500.0019544679542	500.0000785595645	500.0006694398346	500.0010210792646	500.0005618750091	500.0005599399068	500.0003655226676	500.00087158425976	500.0004123684557	500.00433270938737	500.0010657237034	500.00033858821723	500.0004487488237	500.00003029669847	500.00063418886594	500.00267871184496	500.0010156517086	500.00022811438066	500.00019834728863	500.0003272443417
500.000065766188	500.001055615155	500.002468150301	500.00043368757935	500.00006994026654	500.0001799846352	500.0029162639141	500.00087610838295	500.0013348603784	500.00022746984405	500.0019512815032	500.00007854049665	500.0006694134164	500.0010210792646	500.0005618750091	500.00055506890243	500.0003655226676	500.00087158425976	500.00041004842325	500.0043324849488	500.00106563666947	500.00033793203573	500.0004480548777	500.00003029669847	500.00063418886594	500.0026544678862	500.00101277825723	500.0002280275772	500.0001982906805	500.00032545262457
500.00006576500755	500.001055414583	500.0024680388485	500.00043368757935	500.00006984784943	500.0001799846352	500.0029162639141	500.0008745682634	500.0013339773125	500.00022728975614	500.0019475468183	500.0000784517494	500.0006694134164	500.0010198568167	500.00055842303635	500.00055506890243	500.00036469769077	500.0008701414386	500.0004053502023	500.0043324458917	500.00105614297416	500.00033694288527	500.00044746817713	500.00003028290246	500.0006320000781	500.0026544678862	500.0010123021031	500.0002279910874	500.00019793694906	500.0003240350868
500.0000656201541	500.0010553545138	500.0024679877871	500.00043233946514	500.0000698469732	500.00017916571164	500.0029061639556	500.00086877563643	500.0013297596992	500.0002272493996	500.0019443781261	500.00007833806796	500.000669178577	500.00101846323906	500.00055842303635	500.00055506890243	500.00036469769077	500.0008701414386	500.00040449114863	500.004331974367	500.00104715404916	500.0003368900076	500.0004470173282	500.00003025493584	500.0006299301136	500.00263929640033	500.0010121048118	500.0002245408439	500.00019787191525	500.00032299402363
500.0000653882407	500.0010541719602	500.0024679877871	500.00043233946514	500.0000698469732	500.0001790888876	500.0029055863309	500.00086850599524	500.0013287965851	500.00022659267876	500.001927136405	500.0000782501058	500.0006678024941	500.00101764669733	500.00055842303635	500.00055458931797	500.0003642506483	500.0008701414386	500.00040449114863	500.00433006875164	500.00104715404916	500.0003366307654	500.0004465577925	500.00003024966065	500.00062983445895	500.0026387949213	500.00101116296014	500.0002245408439	500.0001978681097	500.00032299402363
500.00006312504627	500.0010541719602	500.00246774418565	500.000425300912	500.0000698453657	500.0001790220089	500.0029055863309	500.0008671512353	500.0013255157415	500.00022576111246	500.00192693758953	500.0000775589049	500.0006677270133	500.00101466386144	500.0005582119249	500.0005543607011	500.0003642506483	500.0008687972377	500.00040449114863	500.0043300065577	500.00104715404916	500.0003365281004	500.0004465577925	500.0000302495622	500.00062983445895	500.0026256285256	500.00101068553323	500.0002215349071	500.00019771270064	500.00031858028245
500.00006312504627	500.00105305340463	500.0024675152426	500.000425300912	500.0000695062475	500.0001790220089	500.0029053059004	500.0008659805072	500.0013255157415	500.0002248297858	500.00190768768715	500.00007740333723	500.0006663716868	500.00101466386144	500.0005581618461	500.0005543607011	500.0003642506483	500.0008683002933	500.0004039383087	500.00432996903703	500.001045802839	500.00033612359033	500.00044655425387	500.000030246889	500.0006298058264	500.00262522266576	500.00101011665805	500.0002215312526	500.00019733450915	500.00031858028245
