# Supplementary material for: An improved FOX optimization algorithm using adaptive exploration and exploitation for global optimization
Source: PLoS One. 2025 Sep 18;20(9):e0331965. doi: 10.1371/journal.pone.0331965 (PMC12445531; doi:10.1371/journal.pone.0331965)
Supplement: S2 File — This compressed file contains all the results of the conducted experiments. Each main directory within the archive includes three subdirectories: Analysis, best_fit, and convergence. The best_fit and convergence folders contain the raw experimental data obtained from 30 independent runs. The Analysis folder includes tables and figures derived from these raw results. These files can be used to reproduce and further analyze the results presented in the manuscript. (ZIP) [file pone.0331965.s002.zip › cec2017/convergence/HO/C17F9.csv]

trial_1	trial_2	trial_3	trial_4	trial_5	trial_6	trial_7	trial_8	trial_9	trial_10	trial_11	trial_12	trial_13	trial_14	trial_15	trial_16	trial_17	trial_18	trial_19	trial_20	trial_21	trial_22	trial_23	trial_24	trial_25	trial_26	trial_27	trial_28	trial_29	trial_30
9489.817287783197	9819.037845670064	10286.659825333152	10412.690691644493	10777.916165022716	9358.163962272356	9934.97965097065	10219.735388570272	10375.884421953133	10959.92154043457	10109.786787048286	10701.98061693135	10293.429660756394	9544.988796760263	9745.005501447564	9996.280712880653	9900.47054180307	9775.922336706763	9727.780603498948	10219.780574347187	9739.207949214604	10661.425217389364	10012.62998375791	10271.531185003996	9804.347818298209	10676.377805092281	9745.341440565426	9817.902615208215	9284.487136016602	10818.061594465466
9489.817287783197	9603.931744998685	9942.638400334305	9910.752705121118	9979.456006952747	9358.163962272356	9934.97965097065	10073.420659488947	9855.89029458052	10245.885231233598	10057.368068826254	10004.81300866714	9812.085123913874	9517.898522628086	9347.894752800694	9761.258061874258	9367.209605569085	9356.14093106649	9727.780603498948	10217.4283911326	9739.207949214604	10661.425217389364	10012.62998375791	9765.685506003427	9804.347818298209	9356.706981699026	9745.341440565426	9817.902615208215	9284.487136016602	10302.412471058498
9489.817287783197	9603.931744998685	9942.638400334305	9074.812160810292	9852.359873740648	9195.123994915813	9501.746616266399	9541.245902926576	9855.89029458052	10003.087373848743	9499.38160636781	9466.932960771765	9424.247377398495	9475.319213966122	9153.771578646973	9533.758208768539	9367.209605569085	9356.14093106649	9126.925465427303	9423.033853616205	9739.207949214604	10078.499951641248	9617.335203639408	9732.534857532073	9804.347818298209	9356.706981699026	9355.075634795598	9817.902615208215	9284.487136016602	10302.412471058498
9425.729384948958	9522.252252512097	9663.615123711978	9074.812160810292	9852.359873740648	9195.123994915813	9501.746616266399	9541.245902926576	9456.32309411939	10003.087373848743	9499.38160636781	9466.932960771765	9273.292856200964	9475.319213966122	9153.771578646973	9533.758208768539	9367.209605569085	9169.152486700277	9126.925465427303	9423.033853616205	9424.860286115745	9428.655355220719	9461.085067014908	9469.346017736643	9729.425419578354	8793.398950825325	9010.854249157452	9817.902615208215	9284.487136016602	9494.18474000586
9425.729384948958	9522.252252512097	8734.634280695494	9074.812160810292	9852.359873740648	9087.19561743359	9501.746616266399	9541.245902926576	9456.32309411939	10003.087373848743	9499.38160636781	9466.932960771765	9273.292856200964	8485.476741733652	9153.771578646973	9250.099414607354	9367.209605569085	9169.152486700277	9126.925465427303	9423.033853616205	9091.747069471068	9428.655355220719	9461.085067014908	9469.346017736643	9729.425419578354	8793.398950825325	9010.854249157452	9817.902615208215	9284.487136016602	9446.22598944865
9425.729384948958	9228.129975089443	8734.634280695494	8946.398798961603	9560.091873856261	9087.19561743359	9501.746616266399	9502.75933065863	9456.32309411939	9542.130680222255	9499.38160636781	9433.514371055007	9273.292856200964	8485.476741733652	8856.009340201887	9250.099414607354	9367.209605569085	9169.152486700277	9126.925465427303	9423.033853616205	9091.747069471068	9428.655355220719	9324.129874226412	9448.336165150584	9729.425419578354	8793.398950825325	8212.8744978138	9081.04754103186	9284.487136016602	9146.213895581985
8699.301472439474	9228.129975089443	8734.634280695494	8946.398798961603	8721.833944476643	8572.157005425302	9501.746616266399	9449.479598490983	9456.32309411939	9542.130680222255	9499.38160636781	9380.524066654278	9273.292856200964	8485.476741733652	8856.009340201887	9108.993778482301	9367.209605569085	9102.775163039201	9126.925465427303	9423.033853616205	9091.747069471068	9428.655355220719	9324.129874226412	9448.336165150584	9706.806312922248	8793.398950825325	8212.8744978138	9081.04754103186	9284.487136016602	9144.084605179385
8699.301472439474	9228.129975089443	8472.641054599344	8946.398798961603	8647.236054777513	8572.157005425302	9501.746616266399	9358.484182012955	9114.17560547232	9526.85214427546	9499.38160636781	9278.031349631316	9273.292856200964	8342.43478918336	8856.009340201887	8362.737315264225	9367.209605569085	8946.464727998062	9126.925465427303	8815.320977940613	9087.84881597677	9428.655355220719	9324.129874226412	9448.336165150584	9706.806312922248	8793.398950825325	8212.8744978138	8993.440792467489	9191.590203215248	9144.084605179385
8527.085301318224	9056.475328102886	8345.452059674557	8914.964062103816	8647.236054777513	8572.157005425302	9415.549102052504	8949.633538896647	9081.995883054999	9409.765110702201	9391.740587028758	8945.864052230627	9273.292856200964	8342.43478918336	8499.3823240548	8353.059661596082	9367.209605569085	8344.365245672583	8913.383394616485	8815.320977940613	8514.04057439934	9343.000332382902	9132.750544195082	9303.449628746162	9266.588548432588	8793.398950825325	8212.8744978138	8931.649719535522	9191.590203215248	8956.29458831008
8389.654162450472	9056.475328102886	8130.841846421912	8914.964062103816	8647.236054777513	8532.964755068142	9403.677595940766	8882.946459941279	9081.995883054999	9286.36291537451	9391.740587028758	8945.864052230627	8988.071807715893	8342.43478918336	8499.3823240548	8353.059661596082	9006.137609445062	8344.365245672583	8913.383394616485	8815.320977940613	8127.48926478021	9280.695841623634	9132.750544195082	9303.449628746162	9266.588548432588	8793.398950825325	8212.8744978138	8931.649719535522	9191.590203215248	8956.29458831008
8182.235204102824	8844.561779667769	8130.841846421912	8914.964062103816	8547.623772759918	8532.964755068142	9357.63183644012	8882.946459941279	9081.995883054999	9252.690942504654	9320.42750031976	8576.741899368964	8988.071807715893	8342.43478918336	8499.3823240548	8353.059661596082	8900.963991778406	8243.756646970418	8758.644327535167	8678.805216825347	8117.45497850426	9202.920846433854	9132.750544195082	9228.281161130184	9266.588548432588	8793.398950825325	8212.8744978138	8930.921104802808	9191.590203215248	8956.29458831008
8182.235204102824	8837.368990847739	8066.316362529286	8646.050181123333	8275.47095101709	8532.964755068142	9212.33919948866	8882.946459941279	9015.352884020238	9179.834928711634	9102.057637408223	8576.741899368964	8950.62712475921	8342.43478918336	8499.3823240548	8353.059661596082	8882.753318082989	8223.421776184416	8353.981010856754	8678.805216825347	8116.956644368641	9202.920846433854	9066.630299407028	9124.186550589598	9198.193919855654	8784.971199905518	8212.8744978138	8930.921104802808	8942.823084148702	8956.29458831008
8182.235204102824	8837.368990847739	7714.513893670957	8646.050181123333	8025.857540821877	8532.964755068142	9212.33919948866	8882.946459941279	8812.295528560815	8759.720636611915	8813.277612891809	8548.271743889805	8764.868152849649	8224.888342436552	8499.3823240548	8353.059661596082	8882.753318082989	7792.11485094035	8353.927359477462	8678.462217449338	8029.439089732898	9058.702255445973	9019.34432259855	8926.703032061621	8918.957928949892	8784.971199905518	7957.49870211749	8804.047213319103	8925.774475725684	8891.689991358366
8182.235204102824	8837.368990847739	7561.243684379117	8610.351949303082	7887.56307108739	8532.964755068142	9212.33919948866	8882.946459941279	8812.295528560815	8628.317940978566	8612.227795799266	8548.271743889805	8726.144242776187	8224.888342436552	7926.498575676375	8345.704076044825	8882.753318082989	7792.11485094035	7860.018921562434	8572.96537227582	7997.135957851346	8605.89680587616	9019.34432259855	8767.628906678954	8918.957928949892	8685.725201689358	7957.49870211749	8775.2889782567	8750.230781088521	8891.689991358366
8069.1716815738655	8585.436617105832	7418.851556759646	8111.1306005350025	7887.56307108739	8532.964755068142	9212.33919948866	8881.024968651884	8812.295528560815	8617.442747558116	8519.07002533117	8548.271743889805	8726.144242776187	8224.888342436552	7926.498575676375	8345.704076044825	8859.500477073112	7792.11485094035	7682.77256280893	8572.96537227582	7949.440561951086	8605.89680587616	8885.817369180173	8767.628906678954	8918.957928949892	8685.725201689358	7956.749448261264	8775.2889782567	8750.230781088521	8891.689991358366
8052.825861596756	8497.653548791579	7418.548215932642	8111.1306005350025	7884.518310462877	8532.964755068142	9153.360020867483	8838.285592392134	8812.295528560815	8483.261730072816	8519.07002533117	8547.46869159528	8686.244547891696	8224.888342436552	7926.498575676375	8334.660081347183	8702.947235539636	7792.11485094035	7682.77256280893	8572.96537227582	7865.627476628504	8605.89680587616	8376.258151807971	8767.628906678954	8918.957928949892	8328.65528503415	7956.749448261264	8775.2889782567	8750.230781088521	8787.237824994547
7945.464650697456	8482.293655388403	7346.05231132344	8111.1306005350025	7771.742960050404	8532.964755068142	7812.503402734657	8827.775999095717	8618.02080035751	8352.38154210908	8519.07002533117	8547.46869159528	8531.524870251616	8012.617471381542	7926.498575676375	8334.660081347183	8702.947235539636	7792.11485094035	7682.77256280893	7963.239710419473	7808.071635706423	8605.89680587616	8376.258151807971	8760.199162635396	8918.957928949892	8016.179933979967	7956.749448261264	8768.12833083461	8750.230781088521	8368.88575196866
7940.7069266491035	8353.193281038013	7305.2449655539685	8074.695928149759	7763.2067941476	8431.127240372252	7812.503402734657	8743.261436165627	8539.120739201284	8250.276609321347	8519.07002533117	8269.897102673676	8522.713935025793	7861.946166239214	7926.498575676375	8334.660081347183	8655.375045028079	7780.796233539447	7682.77256280893	7963.239710419473	7783.290085689778	8605.89680587616	8374.654808415466	8703.062488578027	8918.957928949892	7371.743640736339	7551.603391165742	8541.428461655127	8731.176624721164	8359.316209277524
7638.240555736347	8353.193281038013	7303.2413485631805	8028.071101953741	7763.10222216469	8431.127240372252	7812.503402734657	8743.261436165627	8539.120739201284	8245.336016075758	8519.07002533117	7961.177101995071	8338.0149775438	7861.946166239214	7926.498575676375	8327.903216428811	8598.164929919476	7780.621298104071	7630.452286139672	7777.849700236153	7756.403332591065	8605.89680587616	8350.157965933533	8682.693834356516	8872.578123990454	7338.302284989739	7373.84182719688	8541.428461655127	8539.108563064125	8347.03854933571
7638.240555736347	8204.07585197387	7303.2413485631805	8028.071101953741	7734.950270465855	8431.127240372252	7812.503402734657	8743.261436165627	7669.681883281373	8245.336016075758	8126.962622349561	7961.177101995071	8338.0149775438	7861.946166239214	7864.97683262472	8282.077691624714	8369.242904111577	7627.3442590131535	7630.452286139672	7777.849700236153	7756.403332591065	8069.846241595856	8315.415701349806	8517.858707918982	8872.578123990454	7338.302284989739	7373.84182719688	8541.428461655127	8539.108563064125	8267.978967534922
7638.240555736347	8181.674881101441	7303.2413485631805	7909.987747293031	7687.6812222495955	8431.127240372252	7812.503402734657	7497.35428236916	7666.012406327206	8245.336016075758	8126.962622349561	7961.177101995071	8338.0149775438	7861.946166239214	7864.97683262472	8200.790166416886	8014.126870240447	7627.3442590131535	7630.452286139672	7777.849700236153	7533.207816437043	8069.846241595856	8112.115230038228	8433.551456462093	8581.709025199998	7338.302284989739	7283.198716421734	8541.428461655127	8393.835300694414	8267.978967534922
7638.240555736347	8181.674881101441	7303.2413485631805	7653.025427507219	7687.6812222495955	8343.422598076831	7812.503402734657	7497.35428236916	7666.012406327206	8245.336016075758	8126.962622349561	7961.177101995071	8318.327365560119	7858.930032056204	7811.59612296561	8200.142290286669	8014.126870240447	7267.259231529468	7629.013780515008	7777.849700236153	7533.207816437043	8069.846241595856	8019.405061017572	8333.26725065427	8581.709025199998	7338.206062259496	7264.423923052063	8541.428461655127	8393.835300694414	8267.978967534922
7638.240555736347	8168.720047100629	7130.7233527697745	7488.06313829362	7687.6812222495955	8327.063828297421	7809.574242777387	7497.1929745078105	7666.012406327206	8245.336016075758	8102.217411021657	7908.581813541041	7190.366910986792	7858.930032056204	7532.300453796964	8136.6610965161635	8006.241577044749	7155.11886559972	7510.376590389215	7777.849700236153	7476.981279584185	8069.846241595856	8016.428025610145	8294.664255784108	8319.3290090583	7338.206062259496	7264.423923052063	8393.28691578344	8393.835300694414	8267.978967534922
7638.240555736347	8168.720047100629	7047.223291419987	7474.581499291244	7685.441077311572	8291.48843900967	7143.080464199026	7497.1929745078105	7666.012406327206	8186.700562480638	7990.832768761864	7898.550467089985	7190.366910986792	7842.4224518705	7491.811175478238	8136.6610965161635	7883.387640454542	6945.679470413569	7373.232049807444	7777.849700236153	7380.85200107885	8013.330844240098	8008.101126856423	8292.522786823847	8282.396606990545	7338.206062259496	7228.750703235135	8153.7542250179695	8393.835300694414	8267.978967534922
7638.240555736347	7979.954173508285	7040.059692036519	7469.390249339029	7685.441077311572	8291.48843900967	6931.781108403478	7472.757953082475	7666.012406327206	8186.700562480638	7648.59455216222	7524.9834906423985	7190.366910986792	7842.4224518705	7455.623333633014	8134.396423789662	7859.247447809184	6945.679470413569	7373.232049807444	7777.849700236153	7345.754067835676	8013.330844240098	7920.72155484711	8292.522786823847	8226.012483014307	7338.206062259496	7225.893680834166	8153.7542250179695	8393.835300694414	8267.978967534922
7638.240555736347	7979.954173508285	6993.8484370307915	7469.390249339029	7685.441077311572	8291.48843900967	6812.38964024138	7472.757953082475	7662.861836771918	8186.700562480638	7648.59455216222	7500.483667209875	7172.644826538698	7842.4224518705	7455.623333633014	8134.396423789662	7775.557784794019	6919.647594145505	6891.232738116711	7777.849700236153	7302.874854897728	8013.330844240098	7505.004065485265	8292.522786823847	8206.269398992048	7298.209305535913	7225.893680834166	8153.7542250179695	8334.270406588514	8267.978967534922
7634.941331150109	7886.031166157638	6893.147616988603	7469.390249339029	7685.146478454216	8233.808944149681	6386.651525679501	7472.757953082475	7662.861836771918	7875.944143729851	7557.474359397129	7395.892037874059	7172.644826538698	7518.915959551378	7455.623333633014	8134.396423789662	7772.272529381931	6670.0306051354755	6784.621818192868	7638.580460943769	7071.36894695367	8013.330844240098	7505.004065485265	8292.522786823847	8206.269398992048	7245.4748694132995	7225.893680834166	8153.7542250179695	8334.270406588514	8119.228021132927
7629.416931498551	7783.946108683287	6893.147616988603	7469.390249339029	7654.494678596364	8217.824339960021	6386.651525679501	7472.757953082475	7647.209000903244	7875.944143729851	7557.474359397129	7395.892037874059	7156.370507762136	7518.915959551378	7452.332298662207	8117.88100862433	7772.272529381931	6670.0306051354755	6646.961332516348	7638.580460943769	7053.749303891479	8013.330844240098	7505.004065485265	8271.591531046388	8206.269398992048	7245.4748694132995	7225.893680834166	8153.7542250179695	8334.270406588514	8119.228021132927
7420.726110476392	7709.054200069506	6880.762433035062	7371.943064259434	7632.865085263133	8217.824339960021	6354.006260081961	7472.757953082475	7580.520008076702	7859.847527916439	7479.133147722214	7321.824283884171	7156.370507762136	7336.333763430469	7419.314029281864	8077.276605998464	7608.675821526886	6670.0306051354755	6618.811672845837	7589.434762051445	7046.958466638422	7781.959908387586	7441.5354863744815	8112.51233242866	8206.269398992048	7064.672696825494	7225.893680834166	8153.7542250179695	8281.417792123772	8119.228021132927
7323.246792315846	7709.054200069506	6880.640797775549	6956.952673529685	7632.865085263133	8217.824339960021	6324.719740741534	7472.757953082475	7580.520008076702	7821.146908764689	7462.665824513588	7311.286671260439	7156.370507762136	7290.224948593153	7419.314029281864	8077.276605998464	7608.675821526886	6571.785898510587	6593.724262260572	7531.9341396341215	6873.648882215208	7781.959908387586	7312.571748772954	8072.93181058883	8206.269398992048	7043.440820996637	7220.883499976469	8024.1142429465035	8281.417792123772	8119.228021132927
7314.400323620501	7646.0639622380295	6869.597836657445	6956.952673529685	7617.121492270853	8163.346629769096	6324.719740741534	7462.042267239455	7526.130575046567	7773.235772789958	7462.665824513588	7294.378313438946	7156.370507762136	7290.224948593153	7341.184402024513	8077.276605998464	7579.6498374842395	6571.785898510587	6561.670616594834	7432.356249593713	6812.397215050161	7781.959908387586	7053.651148834059	8072.93181058883	8129.9962125003	7042.913806150378	7179.646094222982	8023.266594767292	8253.63862780411	8119.228021132927
7312.2657280524745	7490.845270837817	6851.870622244389	6956.952673529685	7599.670121470164	8163.346629769096	6004.626014913579	7455.584239603842	7511.11732849734	7439.398041959597	7462.665824513588	7258.9590037721455	7156.370507762136	7283.671964494079	7165.721508228799	8077.276605998464	7579.6498374842395	6368.779969945015	6561.670616594834	7304.3425077275	6707.6418518497	7781.959908387586	7053.070998115618	8072.856163892282	8129.9962125003	7042.913806150378	7179.646094222982	8023.266594767292	8246.659519683806	8119.228021132927
7282.027231666289	7490.845270837817	6851.870622244389	6809.082813049856	7599.670121470164	8161.4535322560905	6004.626014913579	7454.910863093113	7489.805321910937	7439.398041959597	7462.665824513588	7051.325753190571	7156.370507762136	7136.264737113865	7165.721508228799	8077.276605998464	7570.733961619756	6339.737880121111	6520.194936949666	7304.3425077275	6700.34770213389	7781.959908387586	6892.485955615061	8071.895399384055	8129.9962125003	7042.913806150378	7179.646094222982	8023.266594767292	8246.659519683806	7849.493338695332
7239.968883110608	7490.845270837817	6699.866719934706	6776.305486914972	7598.991163156599	8159.80288840209	5641.10260720763	7454.910863093113	7478.000916932125	7439.398041959597	7458.805533480198	6730.8510879823025	7156.370507762136	7136.264737113865	7165.721508228799	8077.276605998464	7372.944036553701	6319.241642897241	6465.635785485478	7300.233924247721	6661.549876635646	7744.66524705942	6892.429974839019	7956.89629861611	8129.9962125003	7042.913806150378	7179.646094222982	8023.266594767292	8246.659519683806	7849.493338695332
7073.360924349113	7490.845270837817	6685.134749324391	6242.780279967549	7598.762330187486	8159.80288840209	5641.10260720763	7307.00768192153	7456.762742233961	7439.398041959597	7458.449972547979	6651.290079053456	7156.370507762136	7136.264737113865	7154.628962192114	8047.232556266274	7314.307796821134	6319.241642897241	6173.541371395322	7229.547034504162	6661.549876635646	7730.7512936561825	6860.9840681219275	7918.706067281004	8129.9962125003	7039.629399235396	7149.287011285533	8023.266594767292	8005.844202636899	7849.493338695332
7073.1299665501165	7482.36798605586	6685.017786847707	6226.209937396917	7385.0177934849635	8159.80288840209	5577.874760714386	7307.00768192153	7283.4250002799145	7411.640685549084	7458.449972547979	6651.290079053456	7099.08019352999	7136.264737113865	7153.334835734844	8047.232556266274	7314.307796821134	6319.241642897241	6161.363376405878	7160.313717174687	6584.396268366436	7666.03171518811	6740.8649735815825	7864.679022493995	8129.9962125003	7039.629399235396	7149.287011285533	7980.066518940802	8005.844202636899	7847.665118295587
7064.332050160882	7479.780946443447	6676.3236269911	6226.209937396917	7338.919688624392	8078.844384783309	5577.874760714386	7307.00768192153	7152.687536337309	7410.480376646296	7458.44095566019	6487.989959599073	7099.08019352999	7091.545491524397	7041.943168917918	7854.607963477787	7314.266786547283	6127.02795903206	6066.728575531268	7160.287879691338	6584.396268366436	7571.102544867265	6711.130809889345	7726.517143573262	8127.06748022472	7038.813316808663	7149.275140503227	7923.656657702481	8005.844202636899	7451.037117307485
7064.332050160882	7384.147172900924	6675.508424472176	6226.209937396917	7338.919688624392	7999.625462855557	5565.327878646402	7283.5451072796195	7081.653367183278	7358.575873583831	7370.484755846928	6487.989959599073	7099.08019352999	7034.807137912864	6890.307662066583	7799.526326956532	7312.628301506755	5897.563016636109	6034.711333418218	7158.352960157704	6548.052897399576	7571.102544867265	6623.967216931807	7693.776716045675	8109.32455962998	7020.587386686112	7114.815632975091	7895.204493419107	8005.844202636899	7451.037117307485
6977.984018737594	7356.313394892355	6673.542617071404	6157.567444726251	7334.557583872642	7996.635684483974	5565.327878646402	7206.068465762369	7081.653367183278	7338.189595286259	7370.484755846928	6460.8651324251305	6778.5832192560165	7034.807137912864	6803.971786516384	7799.526326956532	7300.9573740552605	5891.840886507001	5914.6027142537105	7154.696952690141	6421.185906892505	7570.699680647947	6623.370480347386	7601.7907766199305	8083.265238960486	7020.4515916313685	7114.613023512965	7895.204493419107	8005.844202636899	7341.373226092514
6977.984018737594	7304.101754875621	6603.8781072139955	6128.8637200394105	7321.023034005763	7996.635684483974	5438.1763685005435	7202.506745047612	6991.7155131676345	7100.241081471929	7355.752373858668	6460.8651324251305	6430.727863770283	7034.807137912864	6803.971786516384	7746.759548612455	7276.671054272917	5801.057000315274	5905.3652655999895	7032.468107271914	6169.518461488152	7562.747138663296	6623.370480347386	7379.303305012543	8070.012208325639	7020.4515916313685	7101.224782396713	7870.097070163213	8005.844202636899	7341.373226092514
6970.881806237966	7263.721763608315	6546.587111771372	6126.311291733688	7321.023034005763	7996.635684483974	5437.5483263470705	7028.157532134251	6807.094885929913	7100.241081471929	7355.419244059906	6453.631918940638	6430.727863770283	7034.807137912864	6784.848828482072	7711.857442310364	7224.4245255005135	5789.245562237806	5904.524525304324	7032.468107271914	6169.518461488152	7554.467754277874	6595.010215683506	7379.303305012543	8057.680298135956	7020.4515916313685	7088.139578937315	7831.529575450663	8005.844202636899	7332.057799240767
6908.669385686903	7169.858435651673	6546.587111771372	6003.6537540620875	7321.023034005763	7760.160590774548	5437.341964646603	7028.157532134251	6777.27618041849	7093.082958434117	7355.419244059906	6401.318888278107	6430.032414542026	7000.0276424279	6784.848828482072	7675.195053551133	7224.4245255005135	5690.670173046489	5893.058862093881	6995.609202700746	6148.0705788149235	7486.860393240102	6595.010215683506	7230.522676157202	8057.074721803977	7012.115047858301	7076.9834346320895	7773.946366805753	8005.844202636899	7328.095922193062
6854.03399349971	7169.858435651673	6546.587111771372	5999.702559544815	7312.5886494053	7760.160590774548	5421.652374927858	7028.157532134251	6762.256329971635	7078.392923308195	7355.136345727876	6401.318888278107	6427.624090932488	6890.941110941437	6783.906564875131	7651.900976152998	7204.122497629015	5611.900432822072	5873.99336828695	6987.700783168177	6078.2615583416855	7485.034973815957	6587.999590074503	7230.522676157202	8047.482863863098	6815.476549381026	6792.00061099904	7660.1760119618	8005.844202636899	7043.7191480649535
6812.871636120741	7169.858435651673	6527.797649886001	5999.702559544815	7281.393926829549	7760.160590774548	5378.143531065465	7028.157532134251	6639.60423048939	7062.987123776594	7123.882565020685	6401.318888278107	6427.624090932488	6888.885483141882	6783.906564875131	7328.270477193695	7145.273381063452	5611.900432822072	5856.771160864522	6985.52916896731	6062.522825117904	7485.034973815957	6466.164146410105	7229.0285462936945	7990.309727578029	6793.009966979735	6792.00061099904	7660.1760119618	7922.822567296875	7042.105571744932
6812.871636120741	7146.413773713932	6527.797649886001	5929.334282712475	7169.456553743833	7760.160590774548	5378.143531065465	6914.195194172916	6626.18039684408	7061.990898206344	7106.944206965087	6333.921092683915	6427.118969584822	6888.885483141882	6433.154199014747	7328.270477193695	7130.890349007395	5611.900432822072	5853.084155293747	6985.52916896731	6060.5505854356425	7454.522897394214	6232.427034906526	7229.022866904723	7990.309727578029	6767.583175835208	6791.786030476247	7660.1760119618	7922.822567296875	7042.105571744932
6812.871636120741	7118.9086048945965	6527.797649886001	5757.829118662098	7139.494773896006	7594.565298808621	5378.143531065465	6879.357220222951	6620.8966256362455	6897.924289787901	7106.944206965087	6333.921092683915	6427.118969584822	6855.397257076147	6433.154199014747	7328.270477193695	7129.985277656951	5609.191838073368	5802.4653227764275	6985.29303335465	6024.467923497822	7428.709279588127	6232.427034906526	7229.01392618384	7990.309727578029	6746.2258808435645	6791.786030476247	7633.719256931456	7891.430619129553	7042.105571744932
6812.871636120741	7118.9086048945965	6438.273562233439	5757.73876720468	7072.246760891143	7594.565298808621	5372.423595468729	6852.070226800892	6620.8966256362455	6880.064085695465	7106.944206965087	6328.275336724243	6412.94343348258	6828.803225517964	6433.154199014747	7328.270477193695	7129.985277656951	5584.953621013933	5754.4371173629925	6965.740912135856	5981.837173769098	7428.709279588127	6209.667190935348	7220.547001428632	7990.309727578029	6742.680949385826	6755.312463178912	7633.719256931456	7891.430619129553	6978.345137922364
6812.871636120741	7118.90790057758	6417.87005151893	5757.73876720468	7056.648808446052	7594.565298808621	5270.797863397735	6818.27100712361	6616.1008268714395	6867.109270635906	7106.944206965087	6324.826643881411	6412.94343348258	6802.870631852327	6433.154199014747	7328.270477193695	7127.097561802802	5584.953621013933	5663.537389111528	6965.740912135856	5909.310830185669	7394.954549875079	6209.667190935348	6986.583213165016	7980.493406831568	6710.599227002131	6745.063455234065	7383.040621415227	7891.430619129553	6943.975721098127
6802.680138318596	7037.428838681956	6415.822776137103	5740.935047895276	7051.210169990963	7499.36156534048	5270.797863397735	6772.454100548598	6607.907484346168	6822.914758863267	7091.8451622211805	6292.47346504188	6178.934827102238	6727.653236156893	6422.30433704925	7275.802773025449	7119.039243177066	5584.397346035811	5421.430520467592	6912.471547692037	5909.310830185669	7383.637019912422	6206.719923123925	6986.583213165016	7980.493406831568	6710.599227002131	6725.964042194364	7383.040621415227	7891.430619129553	6873.559584691312
6750.521165392634	7037.428838681956	6407.492119878385	5737.064182720251	7050.857178008708	7499.36156534048	5270.797863397735	6732.105550493343	6604.260055345004	6822.914758863267	7080.769046047525	6223.354494533434	6178.934827102238	6727.653236156893	6399.993247939908	7219.304889307921	7084.943762926516	5569.028561863681	5417.465920892898	6857.47228992842	5909.310830185669	7307.9821675972435	6206.719923123925	6986.583213165016	7973.721830452179	6710.599227002131	6725.964042194364	7350.574817443055	7868.551383730079	6597.71396429567
6748.548021892698	7027.436726052212	6347.035174787441	5731.275394070935	7050.711142672939	7499.36156534048	5270.797863397735	6604.788274952111	6577.929241154649	6786.603911594024	6991.131581062954	6195.891805302324	6094.7485306094295	6727.653236156893	6312.730144300721	7219.304889307921	7075.599969644097	5569.028561863681	5411.998283682613	6751.532678814999	5909.285029876051	7302.258691866307	6171.751321062915	6986.583213165016	7949.2325565291185	6709.542202697453	6714.0242243292905	7350.574817443055	7868.551383730079	6597.71396429567
6672.264784773384	7026.462222167415	6311.08552090621	5730.331007320868	7039.584790460345	7499.36156534048	5266.788051793359	6593.303101513274	6374.563379657185	6784.883658664594	6919.382798057221	6195.717279269856	5909.582457857452	6727.653236156893	6307.975627732618	7117.380848823729	7075.599969644097	5544.257370016275	5411.491745419833	6725.376143597488	5909.285029876051	7284.004650441144	6171.751321062915	6986.583213165016	7937.3006595371	6709.542202697453	6712.369145968684	7282.867909691599	7862.228540616803	6590.035665744564
6672.2600142935535	7023.21781127708	6308.771704778449	5527.486663017701	7039.584790460345	7498.896277601685	5208.589756484269	6478.392165950559	6290.870059667296	6780.012806265409	6915.330016151618	6109.870291327168	5907.191559783176	6556.653229864566	6044.562757644414	7028.770158122014	7075.599969644097	5496.183578075212	5398.4949128653725	6716.376153893785	5890.719117821028	7248.431680741491	6171.751321062915	6986.583213165016	7937.240836131903	6690.507283743775	6712.369145968684	7172.3203614529475	7655.39286327425	6165.361612165485
6665.09761152709	7023.21781127708	6308.294030918375	5527.486663017701	7039.584790460345	7491.336297667294	5175.779807513905	6473.01321618091	6290.870059667296	6727.67004862826	6887.95556721663	6100.757919712025	5907.191559783176	6502.236029472456	6040.630190753483	7023.345414009365	7025.858388510523	5496.183578075212	5394.931202637311	6667.860939807466	5844.832250203649	7248.431680741491	6139.367743709569	6986.583213165016	7937.240836131903	6689.557315543393	6711.466773464525	7135.118039394609	7655.39286327425	6165.361612165485
6443.369014000518	6822.1728747450825	6273.795600272608	5527.486663017701	6961.694756092328	7491.336297667294	5175.779807513905	6203.824697135073	6290.380607951384	6727.168834289338	6874.539267471194	6082.690891668437	5863.405374181533	6502.236029472456	6025.309139528703	6985.548041989183	6970.944899422431	5494.3002748314275	5363.457138633686	6667.860939807466	5844.832250203649	7170.406798973441	6139.367743709569	6985.726419998924	7937.240836131903	6689.557315543393	6648.587757827857	7060.411569426137	7498.7954819137285	6165.361612165485
6443.369014000518	6822.1728747450825	6238.936340922607	5527.486663017701	6950.887975048269	7480.166088293903	5175.779807513905	6203.824697135073	6289.756744485241	6712.115572472121	6874.539267471194	6082.690891668437	5842.7836285034855	6497.685270303195	5940.732778169777	6985.228399680887	6964.495478250078	5476.194610886204	5246.7062303354305	6667.860939807466	5831.37058178902	7170.406798973441	6044.125534514051	6985.055307485073	7937.238952607695	6689.256962111011	6648.587757827857	7059.5719566806065	7482.692698927475	6165.361612165485
6443.369014000518	6822.1728747450825	6238.936340922607	5527.486663017701	6950.887975048269	7480.166088293903	5175.1459934664	6203.824697135073	6289.756744485241	6707.556726932507	6809.298568780439	6081.1885344102375	5842.7836285034855	6424.1337256783545	5940.052651598117	6985.228399680887	6964.495478250078	5472.95656534927	5190.205269729342	6667.422892572956	5831.37058178902	7170.195815640827	6034.795471927525	6985.0127213810865	7937.238952607695	6662.236141838277	6603.422643587831	7056.696762865475	7482.692698927475	6165.361612165485
6443.369014000518	6822.1728747450825	6238.936340922607	5526.395032927822	6950.887975048269	7480.166088293903	5174.942236497382	6203.824697135073	6289.756744485241	6687.7428260896395	6756.851806710335	6078.751850055772	5842.7836285034855	6424.1337256783545	5940.052651598117	6984.146973103567	6964.325084704877	5470.739396070994	5190.205269729342	6667.422892572956	5747.862786774449	7161.330978116429	6034.3932965225185	6973.813337971523	7937.238952607695	6630.7310904420865	6589.5556560308	7039.070678300048	7482.692698927475	6165.361612165485
6290.566791390288	6822.1728747450825	6231.840850957338	5493.383850429922	6907.046248326647	7480.166088293903	5151.945626584793	6197.763904154286	6289.756744485241	6687.7428260896395	6680.602992478434	5972.083992302594	5842.7836285034855	6424.1337256783545	5859.517988871755	6926.522980610456	6964.286881811974	5464.7620543835055	5182.24647245815	6659.985319291383	5716.531500508262	7124.352486352158	6033.735417164478	6970.1372654918005	7925.818093636973	6619.679672007473	6577.3445095882535	6923.894574923997	7466.069200130736	6165.032809789137
6290.566791390288	6822.1728747450825	6177.014087510939	5397.4172823472245	6815.599353611376	7479.649580918047	5091.144109060837	6161.713375037742	6176.562856944035	6632.8664473524095	6642.89228256222	5922.910066896895	5828.300195740159	6424.1337256783545	5855.230728023681	6910.003272327669	6964.150962504999	5427.346154387842	5179.4004313008445	6582.070282387181	5715.302995438154	7115.933829536669	6033.735417164478	6897.467383342689	7907.5105492873345	6560.675353588855	6567.335507052184	6921.107885347115	7430.50067025479	6165.032809789137
6281.978291512869	6822.1728747450825	6129.625142829979	5397.4172823472245	6814.55049086006	7479.649580918047	5080.818629654488	6116.037590707282	6174.499682749555	6621.929845793313	6586.520974422939	5893.247326923819	5823.547555562925	6335.885944101261	5849.1146547273775	6873.028796657609	6964.133940965979	5408.905949926305	5118.414359518985	6577.234347287486	5710.154467412602	7090.432549191233	5953.690364121319	6897.467383342689	7882.797426982525	6560.675353588855	6455.221419799655	6840.089897485116	7430.50067025479	6140.3648735127035
6171.936155705378	6822.1728747450825	6129.415434801356	5397.4172823472245	6814.2713442258655	7479.649580918047	5077.229342619223	6100.766941328965	6174.499682749555	6616.197165801983	6586.520974422939	5893.247326923819	5823.547555562925	6335.885944101261	5842.857736242182	6825.147494739263	6838.43450412094	5235.201176877288	5116.437404510078	6577.234347287486	5605.153735959643	7083.696964477204	5943.65641407147	6873.557179927697	7880.838879636936	6518.803754170143	6420.376595356685	6697.221648913435	7416.730346460385	6140.3648735127035
6170.991673083042	6822.1728747450825	6129.415434801356	5384.60422547178	6814.2372636788	7465.102955847162	5077.016954860168	6100.766941328965	6163.968233077735	6484.663392630281	6564.240169406337	5877.59006458828	5823.547555562925	6335.885944101261	5834.969240565116	6803.090703870716	6838.43450412094	5235.201176877288	5116.009822341663	6570.9125545808265	5605.153735959643	7081.405666029638	5943.65641407147	6781.4093210020355	7873.80931548992	6472.631251622946	6420.376595356685	6697.035153094499	7402.376052997126	6140.3648735127035
6170.991673083042	6822.1728747450825	6083.803848447317	5352.09230726395	6813.479384069151	7465.102955847162	5077.016954860168	6100.766941328965	6148.606499330985	6480.947077311734	6533.371802281493	5869.2392367926095	5767.263818365766	6335.885944101261	5817.743207883805	6773.2171326248645	6838.43450412094	5235.201176877288	5115.880495659474	6570.9125545808265	5605.153735959643	7081.405666029638	5841.784708384237	6774.884686422879	7869.082068954195	6472.631251622946	6420.376595356685	6672.808260184187	7402.376052997126	6117.309466985751
6124.315170446451	6788.073316378402	6022.782919366494	5302.3767805368325	6766.023268245663	7461.009935484378	5059.8317469680915	6024.873627047132	6144.626942585317	6480.947077311734	6533.371802281493	5798.319490314493	5767.263818365766	6333.205619173664	5783.354614088213	6769.714057511287	6776.807766311763	5235.201176877288	5111.444291750498	6570.9125545808265	5599.757086485398	7081.405666029638	5841.784708384237	6774.884686422879	7854.6582592886	6472.631251622946	6418.7665239594	6664.874670394681	7373.916242370051	6094.669917130272
6115.906015246038	6788.073316378402	6022.782919366494	5302.3767805368325	6760.341807280767	7445.878974481476	4995.722136575629	6024.873627047132	6130.1321292125185	6247.827781559319	6530.793200189988	5793.8688158880905	5765.279400079452	6284.035748511686	5783.354614088213	6676.613357511658	6776.807766311763	5227.159960021449	5065.577090621078	6570.9125545808265	5599.164456204277	7078.789066169315	5841.784708384237	6693.840648172883	7777.6744480653415	6472.631251622946	6414.516679505769	6664.874670394681	7373.916242370051	6094.669917130272
6066.793803200284	6776.934741717594	5988.543604362311	5302.200103558377	6709.751059165063	7445.878974481476	4988.219340548054	5951.5649903892345	6097.693990460748	6246.517206752078	6526.074144073907	5786.126893978769	5682.164413255838	6226.984594911273	5749.363452071006	6666.782175256736	6726.272504734911	5209.967660385315	5032.12825095828	6570.9125545808265	5543.288064993215	7078.786078006865	5841.784708384237	6689.570310009926	7657.926634568865	6461.45392394945	6394.864116438222	6642.641701657556	7373.916242370051	6094.20323973466
6066.793803200284	6776.934741717594	5978.802213203347	5245.714303064011	6709.751059165063	7445.878974481476	4988.219340548054	5828.85575015502	6080.764020817698	6162.608515662698	6484.331778551199	5786.126893978769	5682.164413255838	6205.709792603553	5749.363452071006	6666.707673994764	6726.272504734911	5199.77622589081	5032.12825095828	6525.342507290292	5539.8963909400345	7067.522015536699	5832.011290663139	6667.3453176369985	7657.926634568865	6461.45392394945	6342.097585674077	6640.183230867747	7369.024185361946	6087.492046994106
6062.025655153143	6776.934741717594	5854.59110853555	5245.714303064011	6680.661300265352	7416.403266381639	4987.850405724053	5810.925161165393	6080.764020817698	6142.3755676319815	6463.706435394538	5786.126893978769	5682.164413255838	6202.076180415825	5749.363452071006	6666.707673994764	6709.21661187108	5163.545133198684	5020.593309149452	6440.595989567518	5524.906429855272	6884.458040469638	5814.311558789207	6667.273771585911	7657.926634568865	6460.567821191878	6342.097585674077	6640.183230867747	7369.024185361946	6077.847512229355
6020.331976204639	6776.208828648718	5836.1148704919015	5245.714303064011	6680.073979613783	7416.403266381639	4987.817326939026	5790.621243968373	6076.938187434524	6133.182463276614	6458.166230028198	5786.126893978769	5559.2305385111285	6163.321039708738	5732.2019956640725	6664.7557733002695	6645.992238342921	5148.834883957508	5019.146623510991	6391.996394070913	5524.906429855272	6870.309015929533	5802.682617203346	6537.448405552775	7657.926634568865	6456.88693760318	6335.259072499459	6638.8811405374545	7369.024185361946	6077.803127531715
6020.331976204639	6775.9194339376345	5831.508319708701	5245.714303064011	6680.073979613783	7406.938497699165	4987.719206538397	5790.328032462664	6055.77373477906	6108.3867322822825	6434.478505409618	5782.335964085871	5557.646094344145	6163.321039708738	5650.6313797143675	6664.7557733002695	6636.546118440296	5144.909442609593	5016.179755461375	6391.996394070913	5459.287011294743	6860.46031202134	5796.4084143594855	6537.448405552775	7657.926634568865	6447.701656318646	6335.259072499459	6638.8811405374545	7369.024185361946	5989.924692358324
6020.331976204639	6749.6657033362735	5822.139273306619	5245.415182671921	6660.0805780619585	7373.318035642003	4968.867196207128	5789.678001003303	6055.77373477906	6107.919966207783	6345.463424496894	5774.663496116628	5516.005023268773	6102.526427226228	5650.228957466546	6663.3901577394145	6636.51658318684	5115.589157605655	4948.439210919341	6360.043058862857	5449.080104098199	6856.996757056169	5793.257126631449	6534.5056643164935	7657.926634568865	6445.565638743104	6254.851296938262	6636.871112957826	7361.639546939897	5989.924692358324
6010.93275204978	6729.160349848493	5817.22112633072	5184.27762551355	6656.241784650978	7296.848345213276	4963.84830297018	5779.17984179182	6051.719670286765	6052.922724565435	6264.39858592142	5703.103066614147	5515.595537084594	6091.287005400872	5650.228957466546	6586.117719627188	6612.101215240751	5115.453281904289	4948.439210919341	6269.266568545527	5441.808723655078	6826.210128221101	5760.488610165228	6516.739418954886	7657.926634568865	6443.603293356459	6254.851296938262	6631.212578791976	7322.463492494779	5989.924692358324
5958.022360564811	6729.160349848493	5795.882244231583	5128.620227031162	6646.364794216474	7283.343780687331	4878.795646638771	5775.891368938759	6034.430979660131	5927.707981222457	6246.30020428771	5703.103066614147	5502.940176145795	5983.488972151697	5644.460050865365	6574.223418584167	6612.101215240751	5113.1932615931655	4859.225155691276	6236.777040386483	5410.26068036628	6826.210128221101	5735.742888058331	6514.755394008825	7637.055314350639	6431.763420573181	6254.851296938262	6627.401863548324	7322.463492494779	5989.924692358324
5930.099671564082	6727.227146749153	5795.882244231583	5126.707146364581	6646.364794216474	7283.343780687331	4871.169849599033	5775.251826361188	6013.8374842806	5870.060466685276	6236.032876580076	5653.667067411611	5501.702778875548	5978.8744369496	5571.927931093207	6506.7441894316835	6595.41445119406	5105.96133263483	4859.225155691276	6226.25891387955	5409.499196153116	6798.455724809863	5734.158978711052	6467.902365003014	7637.055314350639	6406.763329060916	6254.851296938262	6627.401863548324	7322.463492494779	5932.315387709807
5864.259136972368	6727.227146749153	5744.205521204331	5114.743976571561	6639.426343338154	7270.131639324015	4871.169849599033	5714.736663986817	5920.411275607344	5870.060466685276	6222.621811003726	5633.979041105384	5501.702778875548	5978.8744369496	5513.777180968344	6499.274810443863	6584.665524300427	5095.860314108435	4821.973951562293	6190.951435011145	5409.499196153116	6707.681824626886	5721.888091853663	6446.652082158823	7549.230504812974	6406.763329060916	6250.846425151738	6627.401863548324	7229.829250354517	5932.315387709807
5847.770832466033	6727.227146749153	5737.601906365396	5112.345903856771	6630.790403512122	7270.131639324015	4871.169849599033	5714.736663986817	5780.272228758748	5836.008352805303	6221.648848170082	5595.028333824531	5500.561118163524	5941.1356263723565	5395.384805178337	6418.462919213079	6584.665524300427	5095.253552008111	4821.973951562293	6116.494649538441	5398.630040372499	6680.035079344676	5715.757529807724	6429.181055445391	7549.230504812974	6406.763329060916	6230.80911722368	6591.3339031258865	7193.539438691144	5932.315387709807
5847.770832466033	6711.818768711358	5731.863338943778	5112.345903856771	6628.574792536005	7243.20557478619	4818.261708713719	5709.555938348081	5764.702048452348	5816.94468632885	6221.648848170082	5420.002021142105	5500.561118163524	5886.892795824257	5386.611641879325	6417.501168653502	6569.986766134892	5083.695763705711	4821.973951562293	6116.494649538441	5308.052835234239	6680.035079344676	5698.839358983903	6398.602118170829	7549.230504812974	6406.634245733648	6221.360298466491	6591.3339031258865	7173.464149896294	5932.315387709807
5841.878496218816	6683.027639831661	5708.7062916125205	5112.345903856771	6567.964046070935	7220.840528447853	4812.703628313575	5675.015805273555	5700.477548754472	5816.94468632885	6196.823316910264	5408.807424145664	5490.524557233398	5845.586856860674	5375.774003842395	6378.2748358784975	6561.174282715169	5056.778955333661	4820.515261266479	6105.290584458947	5308.052835234239	6679.11664369229	5673.364404780905	6349.788309885138	7549.230504812974	6391.530805997672	6199.734165305717	6519.393216024492	7084.3747180876835	5908.27721777498
5841.5314048686205	6654.83595005595	5708.7062916125205	5100.795773470418	6567.964046070935	7096.246071221382	4812.703628313575	5674.992498941509	5700.477548754472	5769.514289180252	6172.723198399352	5408.807424145664	5478.211171675261	5845.586856860674	5375.616434977123	6369.161340856143	6561.174282715169	5033.904002927768	4820.515261266479	6033.096581439906	5303.625515248594	6598.993233476237	5644.153025351326	6292.20124410797	7549.230504812974	6391.530805997672	6182.210417741243	6519.393216024492	7032.3597090794065	5905.754692152947
5834.072730906472	6636.826201665184	5708.538349843007	5084.970994909347	6567.964046070935	7078.822331833015	4807.122346780448	5674.98338893052	5686.298911571024	5746.916769120521	6152.166428553311	5347.189996237911	5443.909904648503	5845.586856860674	5322.055224986668	6354.457926103847	6561.144803027402	5012.1371926842985	4819.542951229576	5989.919741978388	5301.792607718034	6598.993233476237	5644.153025351326	6282.701800596533	7530.853367626763	6391.530805997672	6181.465720495489	6519.393216024492	7032.274550474994	5905.700773276515
5749.103620633647	6630.218595513572	5680.031320240223	5083.0138432699005	6525.13598290426	7078.822331833015	4805.669883774548	5674.98338893052	5686.298911571024	5746.916769120521	6150.473072953886	5347.189996237911	5443.909904648503	5845.586856860674	5301.735665616267	6354.457926103847	6561.144803027402	5012.1371926842985	4819.542951229576	5989.919741978388	5301.792607718034	6546.967961601858	5641.029032066061	6278.73183746175	7502.294726727944	6391.530805997672	6180.2827922143515	6424.019334566439	7032.274550474994	5881.248706149631
5749.103620633647	6618.46151236225	5680.031320240223	5070.962211162374	6525.13598290426	7078.822331833015	4802.183135586754	5625.292869153399	5668.841558480856	5733.09879914555	6119.843237402102	5343.729979472331	5443.817639647857	5845.586856860674	5292.889961110848	6273.587122223355	6561.144803027402	5011.919415130751	4790.67653161234	5979.11765818051	5288.534753873	6526.103657219158	5636.440783093983	6233.029463129251	7485.901336040557	6390.17072416077	6178.660089580267	6271.4468318985755	7032.274550474994	5868.997490697959
5749.103620633647	6545.627836353434	5680.031320240223	5046.700959891856	6525.13598290426	6975.733071290075	4789.146334438759	5618.994864083648	5662.809565055787	5733.09879914555	6082.995566760411	5343.729979472331	5443.817639647857	5827.183170824142	5279.977538125031	6273.587122223355	6545.215094890673	5011.919415130751	4737.598332289013	5974.891500767975	5189.193796941581	6526.103657219158	5627.508751529312	6233.029463129251	7485.901336040557	6387.056250291695	6171.717292590658	6271.4468318985755	6992.349247552872	5786.581103018467
5749.103620633647	6545.627836353434	5679.952298995101	5040.222163232662	6525.13598290426	6975.733071290075	4714.07644836341	5616.594345089274	5661.389215841728	5730.7228078756325	6082.995566760411	5343.729979472331	5443.817639647857	5808.678334698998	5205.314604128707	6273.587122223355	6534.734857038318	5011.919415130751	4737.598332289013	5941.507584735079	5062.163148662019	6454.919853400448	5592.775070739039	6232.598992749801	7434.872013993141	6387.056250291695	6171.717292590658	6271.4468318985755	6965.234874155891	5786.581103018467
5663.526992655678	6544.205150562351	5679.867252032151	5038.572698959217	6525.13598290426	6973.500965858724	4714.07644836341	5616.440535690387	5549.20106443193	5730.7228078756325	6082.995566760411	5301.345422893387	5428.5399531051935	5807.661970864485	5161.857122272546	6273.221754818382	6525.964219819136	5010.415270141173	4736.373043258718	5939.051159705262	5062.163148662019	6415.526737510925	5547.347602397162	6212.9588331799705	7223.177517653275	6387.056250291695	6161.6578329122	6259.144688182062	6916.9804382048405	5786.581103018467
5663.526992655678	6483.10043568748	5679.851379068696	5038.48814999149	6507.856185430013	6896.870873300545	4696.607008503814	5616.123986530239	5549.20106443193	5614.070628867714	6055.748892596409	5301.345422893387	5414.475316937845	5801.99608601386	5161.857122272546	6273.221754818382	6404.878412398684	4994.751719519429	4579.044520180243	5939.051159705262	5062.163148662019	6415.526737510925	5547.347602397162	6203.45776026576	7223.177517653275	6319.213012941278	6136.488162569251	6259.144688182062	6916.9804382048405	5744.1943877788835
5663.526992655678	6482.417687687573	5638.607005839739	5023.361220629544	6502.086867067498	6896.870873300545	4686.631392926505	5615.394222056289	5549.20106443193	5613.1761014891035	5999.845895566457	5281.557181379933	5387.396580115178	5748.040990575917	5161.857122272546	6242.3867756449945	6404.878412398684	4977.300095911756	4579.044520180243	5934.743897986031	5050.498323648717	6413.397813641655	5544.6293045681105	6173.989626546235	7223.177517653275	6308.44057342408	6132.679033087464	6230.03280559352	6916.9804382048405	5738.6902733465395
5663.526992655678	6466.964318631411	5634.3060355163725	5023.361220629544	6480.5309872089	6896.870873300545	4686.03124627195	5615.394222056289	5543.326872328464	5613.1761014891035	5990.600534451333	5272.929980416766	5323.520998928496	5713.159243831811	5161.857122272546	6242.3867756449945	6399.6324362013365	4977.126293520803	4507.325397691917	5934.743897986031	5040.815637937172	6394.429168021637	5540.139956642975	6151.361047307814	7223.177517653275	6304.048241868267	6126.40803301587	6166.771978384119	6891.005568447733	5729.513745648963
5662.050676646034	6446.044343132602	5632.355098740493	5023.361220629544	6480.065340141026	6896.870873300545	4686.03124627195	5615.394222056289	5543.326872328464	5568.81452645793	5985.309766438166	5249.144934160731	5310.831893981221	5712.6482246687765	5161.857122272546	6242.3867756449945	6367.437426146033	4943.42257306206	4478.434929189012	5934.419651719692	5040.815637937172	6394.429168021637	5540.139956642975	6151.361047307814	7223.177517653275	6304.048241868267	6126.40803301587	6166.771978384119	6889.977291552419	5725.970803017372
5662.050676646034	6444.2575693201425	5606.265139215248	5023.361220629544	6480.065340141026	6889.580468237646	4685.829510730309	5615.250306586448	5543.326872328464	5525.419909289124	5985.309766438166	5232.410733872332	5310.831893981221	5712.6482246687765	5161.857122272546	6215.9942741838295	6327.003988797773	4932.145716496949	4467.11135476969	5919.705333610964	4939.907706955808	6364.488353793049	5535.674774549407	6151.361047307814	7217.441389061366	6300.722328401131	6126.40803301587	6166.771978384119	6889.681412474879	5711.927143620186
5642.301614761999	6443.354058926192	5604.887152770865	4982.639348363267	6477.224855380991	6886.842127027212	4615.695921632034	5584.989742625285	5543.326872328464	5481.713047947836	5985.309766438166	5180.207337397294	5310.831893981221	5691.637768790625	5154.4384404477605	6196.534708681432	6327.003988797773	4928.646351947815	4466.344150638519	5882.014975328215	4939.907706955808	6354.553863154094	5534.6727260642865	6143.413411330567	7217.441389061366	6207.427963002697	6062.120922837811	6166.771978384119	6880.717025791595	5705.240688753132
5634.019868063044	6435.387111328703	5604.800384283736	4977.545137949875	6475.931571665664	6886.842127027212	4599.579374526702	5577.5242611947315	5533.80670209831	5465.941310302338	5955.83294395819	5164.870572763657	5239.184516573694	5685.914752366964	5146.440517728175	6195.471777389148	6327.003988797773	4925.320313312557	4404.5051774298045	5858.252534335581	4939.907706955808	6331.792152390176	5493.053779221501	6122.873026181847	7156.64148536789	6203.877955670319	6042.382830377863	6048.662637352394	6875.668111827303	5705.240688753132
5629.0215948034665	6435.387111328703	5604.631385197846	4972.654709831901	6475.7143552248945	6863.885398910778	4598.980116072125	5577.5242611947315	5533.80670209831	5465.937619928241	5955.83294395819	5162.950222002017	5230.125198085059	5685.914752366964	5145.63135382831	6194.667371195816	6327.003988797773	4912.949894956177	4388.1333621263275	5857.4719530712855	4939.907706955808	6331.081590956972	5476.637629840291	6102.309723893529	7131.119193934886	6203.877955670319	6039.685313191327	5987.315713383316	6868.017325409903	5697.595147267482
5620.9298748696265	6419.515378690695	5604.367140571743	4968.4299361235935	6441.741425869401	6858.435666737661	4597.568209410338	5577.5242611947315	5530.087590879228	5465.937619928241	5955.83294395819	5162.950222002017	5222.124277317076	5668.913298012583	5102.896131006824	6193.840222805561	6327.003988797773	4905.893445432925	4373.339915660499	5842.208847931442	4939.907706955808	6320.408996647928	5475.811813400818	6073.818271571872	7131.119193934886	6197.9398359900215	6035.440905861823	5973.148819095551	6843.761579411719	5697.595147267482
5607.558363063296	6419.515378690695	5603.196963212424	4956.853447704971	6441.246801343669	6824.69033174372	4597.568209410338	5576.98967832229	5514.028967956463	5465.937619928241	5952.9040469336005	5161.381224559971	5209.085966152039	5668.913298012583	4964.2212210577945	6182.9142582320155	6327.003988797773	4902.247288414901	4373.339915660499	5841.824398312211	4939.907706955808	6295.044208751542	5454.670466983922	6052.128921171223	7105.0338023616605	6193.980004526095	6032.5907705863	5973.148819095551	6843.761579411719	5668.744219914637
5589.147053849315	6419.515378690695	5603.196963212424	4951.635417741421	6437.323517290835	6824.69033174372	4583.518699764831	5572.4632347487495	5493.954872402505	5465.937619928241	5924.428466550349	5160.61449849919	5189.963920747112	5668.913298012583	4964.2212210577945	6160.620019273555	6257.131236764051	4901.950766108765	4373.339915660499	5838.956397917061	4939.907706955808	6289.63202116225	5433.181149648872	6051.940901260169	7105.0338023616605	6181.133493636823	6024.218171088845	5919.899566332846	6824.771286502585	5655.208499638089
5546.815346425748	6419.515378690695	5597.188769471192	4951.635417741421	6427.041775506686	6802.92747996179	4583.518699764831	5547.163213071473	5493.954872402505	5450.4595907039775	5917.164720386883	5159.233384395016	5171.1494737109915	5622.524150954267	4964.2212210577945	6145.947750978008	6257.131236764051	4859.11312233159	4371.5721677302645	5837.516271084299	4822.2892853886915	6289.63202116225	5367.094971937349	6051.940901260169	6966.005629719328	6179.946716717246	6024.218171088845	5919.899566332846	6806.904954377019	5631.529358573594
5526.368658295934	6397.196405703955	5578.145042737142	4950.138483544837	6426.392502399591	6789.42109092264	4580.3684923575765	5545.57352605257	5492.58547948262	5450.4595907039775	5897.337101778403	5159.02260341012	5168.233970010961	5622.524150954267	4964.2212210577945	6121.6884386757065	6250.270142433187	4830.1135894597355	4370.2716251079055	5814.808422218729	4822.223803462792	6280.561489308347	5367.094971937349	6039.63054719137	6962.02251774087	6172.8551292928605	5988.534973791794	5919.899566332846	6806.904954377019	5631.092243598787
5524.12849029742	6372.024298681327	5575.731912649745	4950.138483544837	6351.158888160559	6788.99226424708	4553.920785254377	5458.492122398868	5488.798466563783	5450.4595907039775	5867.245861416729	5154.495224519729	5145.8028728457175	5622.524150954267	4964.2212210577945	6094.124007160156	6250.1991700840845	4830.1135894597355	4362.067726620116	5814.808422218729	4822.223803462792	6280.287642885098	5367.094971937349	6024.318984925258	6962.02251774087	6166.24224474835	5978.610841533209	5919.899566332846	6779.136110643403	5629.445129579552
5510.892837188098	6371.734835229182	5572.0206557531665	4950.128714136959	6351.158888160559	6788.99226424708	4541.887032366365	5458.492122398868	5472.852955383353	5450.4595907039775	5848.8360874391965	5135.843195761952	5145.8028728457175	5598.598486620478	4964.2212210577945	6087.242212263095	6250.1991700840845	4827.832048352864	4351.963169116969	5810.571646698666	4819.8331017085075	6261.523024317003	5365.13086322728	5977.5634130289145	6856.364215759987	6149.286265291236	5978.610841533209	5893.446463836641	6776.832573336121	5629.445129579552
5500.936523824814	6371.181910018666	5553.101045912493	4950.116745781232	6351.158888160559	6706.364814776528	4541.12355537441	5458.484790171936	5471.8006312933685	5448.9238753918935	5835.09272043941	5133.813180380936	5145.8028728457175	5594.948294307782	4964.2212210577945	6086.659000354216	6201.760526998068	4823.300612963631	4328.590476400595	5810.571646698666	4815.924752468463	6261.523024317003	5307.873743692707	5947.736847550158	6850.85016489607	6149.286265291236	5978.610841533209	5893.446463836641	6740.61984111865	5490.155620486585
5479.697557965359	6369.545587989534	5529.844894458879	4950.089791224518	6347.068441819324	6651.754443411667	4494.739204839398	5458.483681988714	5459.41920414022	5438.848047256565	5761.062456017647	5116.06844553271	5140.521142971265	5580.971122880211	4956.224391888776	6071.662481621035	6201.760526998068	4801.946218257952	4322.06134951475	5802.6703903303105	4809.548386384571	6261.523024317003	5307.873743692707	5909.096227774121	6830.80628748477	6147.042393890606	5978.610841533209	5878.346612241894	6734.8997576681195	5490.155620486585
5479.697557965359	6346.2932552867505	5529.844894458879	4921.8647928992505	6347.068441819324	6651.754443411667	4489.667522028807	5449.949048532113	5453.3278410287485	5422.25621845899	5761.062456017647	5073.5944941572325	5140.521142971265	5573.385023132755	4956.224391888776	6071.662481621035	6201.760526998068	4801.946218257952	4305.731027362221	5775.480242622524	4806.2170701328705	6246.08329996632	5306.929956451659	5902.448359903624	6830.80628748477	6112.608703762492	5942.085373378924	5878.346612241894	6685.108060097333	5490.155620486585
5413.760030314248	6346.2932552867505	5515.721142103903	4911.003568857965	6334.928997156141	6623.910385124972	4489.667522028807	5427.424990511825	5439.996917321669	5392.27006421319	5761.062456017647	5073.5944941572325	5117.782111384073	5570.34751595662	4877.199774017612	6071.662481621035	6185.868423980652	4800.443334052756	4284.138245390714	5762.198186280919	4806.0283809364955	6226.6410613809285	5288.883184185578	5861.582550192966	6830.80628748477	6112.566669733459	5942.085373378924	5835.742397849131	6685.108060097333	5490.155620486585
5413.760030314248	6346.2932552867505	5501.867164312374	4900.711478697111	6328.055357900542	6623.910385124972	4489.667522028807	5427.157300705754	5439.996917321669	5370.410756272366	5734.589226107702	5042.622950135845	5117.782111384073	5495.839023046752	4877.199774017612	6066.210138477905	6185.868423980652	4792.635372683026	4284.138245390714	5746.583232425741	4805.152960820653	6226.6410613809285	5211.714430044203	5854.329965986446	6822.448887172088	6098.029746870345	5942.085373378924	5835.742397849131	6536.537870951304	5490.155620486585
5412.643469207144	6346.2932552867505	5501.867164312374	4887.269646771421	6327.284650388143	6593.600758070593	4486.661887093207	5425.042267106668	5436.34744720871	5357.965845944143	5721.317728936199	5031.612204837102	5091.393002363146	5477.428492991069	4869.045348103991	6064.747163442915	6185.868423980652	4766.92859748001	4278.310181593253	5727.730646851009	4803.43487103207	6226.6410613809285	5205.928067015317	5844.186988224194	6791.350564060175	6098.029746870345	5935.819063676919	5835.742397849131	6536.537870951304	5490.155620486585
5394.6373872563245	6343.904178797375	5466.001830146495	4865.730437143637	6322.341360735122	6593.600758070593	4461.626122391788	5425.042267106668	5434.130948837776	5355.94343108267	5703.034214376583	5031.612204837102	5071.868354401096	5464.792743906199	4869.045348103991	6064.747163442915	6184.899953300358	4746.173293924376	4244.49009721587	5727.730646851009	4795.586410903508	6207.383585844864	5195.956891646132	5829.7210477297485	6791.350564060175	6097.573999487549	5934.866157057546	5834.236972901871	6501.146525062029	5482.881796732329
5383.485567483128	6343.690679783241	5449.775318542431	4865.730437143637	6309.904947193097	6560.324896409302	4461.626122391788	5423.7898532273075	5421.350108184007	5310.922968279951	5680.798126118948	5031.612204837102	5064.897995120244	5444.567458958363	4843.1299511730285	6059.274184322428	6184.899953300358	4745.824139938883	4234.74949396129	5704.67874750528	4795.494742661893	6197.44512806204	5185.969671111754	5805.415857991376	6784.4507432987175	6097.573999487549	5934.866157057546	5821.0781262264245	6501.146525062029	5434.720635539177
5381.4895258024935	6343.690679783241	5449.775318542431	4864.973843022992	6309.904947193097	6429.148421040723	4453.686989904016	5415.858308667772	5419.100297063441	5310.190072254187	5671.767786010574	4997.192007444497	5041.787037991691	5444.567458958363	4833.631730285417	6021.76241685414	6184.899953300358	4743.045023553732	4232.3563330086945	5704.67874750528	4795.369343870758	6197.44512806204	5184.33463074793	5796.743869394804	6651.898686968534	6097.573999487549	5933.869688203281	5816.079676963568	6501.146525062029	5434.720635539177
5374.337738911114	6329.7032847530745	5431.962562473425	4859.439978544009	6300.897117761227	6429.148421040723	4446.148004687875	5415.858308667772	5413.920071798991	5299.537222344584	5613.914435116376	4997.192007444497	5041.577845584385	5389.034543531218	4818.039607281857	6021.76241685414	6165.913628455787	4740.748523106091	4226.248886183725	5700.408523666696	4782.380479077057	6197.44512806204	5183.296196615096	5730.514236557786	6649.636350817307	6097.573999487549	5925.635830321205	5816.079676963568	6501.146525062029	5434.720635539177
5371.589889082502	6329.588087241359	5431.962562473425	4859.439978544009	6285.441938821037	6429.148421040723	4446.148004687875	5415.858308667772	5411.820422803476	5299.537222344584	5598.182851965754	4997.192007444497	5041.577845584385	5389.034543531218	4818.039607281857	6015.797758903098	6165.913628455787	4740.748523106091	4225.565064135046	5700.408523666696	4782.380479077057	6118.417655118484	5176.654524652717	5683.9618013912395	6646.485829567933	6090.223471033164	5925.635830321205	5815.90964280156	6482.4656068272	5416.320677094454
5351.009101360192	6329.588087241359	5429.938661165124	4823.52038763702	6242.387186919236	6329.774906349701	4441.034368684261	5415.858308667772	5393.049830725092	5299.537222344584	5597.807645637831	4995.618710909106	5019.627919238155	5378.889219592253	4816.183560983844	5994.397938886175	6109.473596099618	4736.932445711567	4225.406581131087	5698.066109434019	4782.380479077057	6115.524610268918	5168.362803450695	5680.3651079852325	6633.411972785728	6088.483597408666	5924.188029997991	5802.263564242508	6478.984427395828	5416.320677094454
5324.264955526594	6319.110063348863	5429.938661165124	4823.52038763702	6237.047415257598	6329.774906349701	4394.21387973902	5414.2076094041595	5391.215763644575	5299.537222344584	5575.284239494203	4995.444408432897	5019.627919238155	5378.889219592253	4802.039444411041	5966.073755558905	6083.036580213003	4731.388899341988	4206.37869277549	5683.2886649692455	4782.186638741472	6115.524610268918	5140.864614949327	5680.347819134358	6633.076522671349	6023.9326091154135	5893.837408298527	5789.688646932342	6478.984427395828	5416.320677094454
5286.9565444976015	6307.313148958932	5406.760557697653	4819.6614804351975	6217.638945373757	6310.504945297102	4392.008958782953	5399.777202039121	5382.456408955849	5265.26589861615	5560.82901724932	4940.997428244431	5019.627919238155	5378.889219592253	4766.339049377462	5930.710174756115	6051.546318097186	4731.388899341988	4093.9516826034032	5678.335949217429	4778.067477017496	6115.524610268918	5137.919473912851	5680.180033960749	6633.076522671349	6023.9326091154135	5893.837408298527	5770.382679247685	6332.623171019787	5317.960371282259
5286.9565444976015	6293.51432103203	5392.045413277687	4802.5109087867095	6217.638945373757	6289.254784550129	4384.461367619648	5399.777202039121	5368.949117819719	5255.473910463577	5529.274158218721	4932.647676459283	5009.427762687734	5378.889219592253	4752.054460035284	5916.519110900128	6027.060590368818	4731.388899341988	4088.3807467765146	5672.379624302743	4766.228821830518	6115.524610268918	5131.495089186188	5672.342507687111	6619.823234338334	6023.9326091154135	5893.837408298527	5770.382679247685	6332.623171019787	5312.7999737766695
5284.7411101314865	6284.70725774929	5385.817094083572	4802.5109087867095	6217.638945373757	6285.381382074873	4379.895448170764	5399.639547809884	5368.949117819719	5240.393589806203	5519.4836054792595	4931.360058657587	4995.749549031707	5377.335097202489	4742.765249029535	5916.0945100063345	6023.458883671935	4720.40534876612	4076.0417633453962	5670.983216998695	4761.167970153272	6110.649818059542	5131.4596908703825	5664.124956373089	6618.622502689729	6023.9326091154135	5893.837408298527	5769.838838903246	6332.623171019787	5310.686660003323
5234.319744533352	6283.68342554861	5365.138536294001	4800.265578868521	6209.315592256373	6285.041511471815	4377.96410801061	5399.639547809884	5368.949117819719	5223.727471704891	5518.109083869633	4931.047762548929	4992.692743851281	5341.334885821401	4719.052465475725	5908.559649454069	6023.458883671935	4716.626634363172	4073.8445183037456	5652.622061363931	4757.279852428201	6086.205650437817	5131.4596908703825	5662.753024685195	6589.223227721476	6019.080061539881	5891.707964706368	5675.466722880048	6266.7518859151005	5295.886158357915
5203.919315263256	6283.61854068553	5357.198833844328	4800.265578868521	6208.89022281676	6285.041511471815	4377.96410801061	5399.520082719175	5333.514892943327	5220.396252838045	5511.443644073243	4931.047762548929	4992.69244474635	5340.306115995504	4701.895930724482	5879.475780895431	6023.458883671935	4712.501581823846	4073.8445183037456	5652.622061363931	4754.776162522627	6086.205650437817	5131.4596908703825	5662.752429173719	6588.6429646240995	6019.080061539881	5891.697503651112	5658.097096412642	6266.7518859151005	5292.083477493772
5203.919315263256	6282.844559959554	5357.198833844328	4798.62302016359	6208.819359230109	6264.736017487482	4377.94463683287	5399.2690830398105	5316.24900219388	5220.396252838045	5508.152874248494	4916.677085502541	4992.69244474635	5340.306115995504	4697.941752875748	5870.651809799701	6023.458883671935	4693.0380562962455	4024.294618519538	5650.602791026929	4754.776162522627	6086.205650437817	5094.939197599999	5662.630350280045	6588.6429646240995	6019.080061539881	5891.697503651112	5649.858043691225	6266.7518859151005	5284.148368849197
5184.0755387196095	6271.690233585838	5353.3235873694775	4766.09297256068	6207.8556559936105	6172.536164291776	4377.722295957481	5399.2690830398105	5316.24900219388	5219.9200533814565	5482.349094615373	4897.833540327303	4966.14063174454	5340.306115995504	4550.850751116135	5870.651809799701	6022.028597394746	4687.22393431017	4004.056470519243	5649.5343365837725	4748.066522994775	6086.205650437817	5092.215254405695	5650.50447787215	6588.6429646240995	6019.080061539881	5891.573167453485	5635.879870807572	6257.765246707521	5251.707742945033
5184.0755387196095	6268.8709335892345	5352.162779039278	4749.073625383462	6202.10434687292	6134.850079237405	4377.398924919606	5395.859346967122	5316.24900219388	5219.872408605728	5480.995022291988	4897.833540327303	4965.068253839319	5340.305391835316	4550.850751116135	5857.12823747028	6014.662379915662	4687.22393431017	4001.589475573446	5649.236662784141	4729.707849774859	6086.205650437817	5074.884518427902	5650.50447787215	6577.017913510147	6019.080061539881	5890.4348150769865	5635.879870807572	6256.345457440437	5234.526887259826
5184.0755387196095	6244.804813248098	5348.280159570132	4749.050722757875	6198.040249834795	6134.4584517774565	4377.325367118365	5395.859346967122	5304.920452480286	5218.6884262308795	5480.245187902599	4897.833540327303	4964.22191626341	5340.305267079316	4550.850751116135	5839.042412653276	6014.355803733499	4683.737809428969	4000.6204851363673	5649.236662784141	4729.684745655595	6086.205650437817	5074.884518427902	5649.744309481947	6576.469061324016	6019.080061539881	5890.4348150769865	5631.6740734567275	6244.57399623524	5233.695196389464
5184.0755387196095	6235.819855673078	5348.280159570132	4736.400344489672	6161.692600796192	6130.52139132948	4377.323600330499	5391.252461709534	5304.920452480286	5218.6884262308795	5415.462361949417	4897.833540327303	4930.152395935787	5340.305267079316	4550.850751116135	5838.565089888942	6014.33539218584	4675.316581874646	3999.1119297674486	5624.446811521302	4728.631665011935	6086.205650437817	5050.032860638203	5645.430514751668	6576.469061324016	6019.080061539881	5890.036683894577	5631.6740734567275	6244.572808300392	5233.695196389464
5184.0755387196095	6233.6147752930665	5348.258111573972	4726.094509827182	6161.626301536368	6111.6018983196755	4377.323600330499	5382.9976738631885	5294.695662523014	5165.984134248267	5415.462361949417	4897.833540327303	4928.427009332896	5328.585716946183	4550.850751116135	5838.416448986088	6000.28586163277	4675.311701974157	3991.084106727134	5617.440841205948	4710.493556824156	6076.818125374873	5050.032860638203	5639.676187486405	6536.144724014702	6019.080061539881	5880.709032241995	5631.6740734567275	6244.572808300392	5233.695196389464
5176.969150856894	6219.632967134335	5335.180656552596	4722.896999447741	6143.674785647233	6111.6018983196755	4377.323600330499	5382.754321641568	5237.5338483019095	5164.140502230552	5410.9043083426	4897.833540327303	4925.061665009289	5328.585716946183	4514.1543910951295	5838.166791362584	6000.28586163277	4675.311701974157	3985.8655915910185	5611.194234623477	4710.493556824156	6067.905579382999	5050.032860638203	5639.676187486405	6536.144724014702	6019.080061539881	5879.894197506644	5631.6740734567275	6244.572808300392	5229.6354844133275
5107.557044343723	6219.632967134335	5325.590768517608	4722.470120746148	6113.543419570907	6072.857424121323	4376.205823556722	5378.437065775869	5237.5338483019095	5164.140502230552	5410.684061926927	4890.242482653386	4925.061665009289	5328.585716946183	4514.1543910951295	5800.318751167	6000.28586163277	4675.003662441728	3985.8655915910185	5591.316990507248	4710.272491717033	5992.2814460950785	5048.633249239527	5639.6138255215665	6447.889217927141	6016.681532049422	5879.882693612176	5631.6740734567275	6168.4440133612	5223.21407175652
5103.894647124967	6219.632967134335	5324.530510520969	4722.470120746148	6105.979772742053	6072.573473305101	4376.205823556722	5377.316599268369	5231.781090492586	5162.425151956553	5409.619851664884	4890.242482653386	4925.061665009289	5328.585716946183	4509.350367741037	5799.968722182936	6000.28586163277	4675.003662441728	3985.070604773722	5584.38524851447	4708.563764142196	5992.2814460950785	5003.399748754007	5638.804393801606	6436.623002073413	6016.681532049422	5875.855914609529	5631.6740734567275	6168.4440133612	5220.351262382192
5101.677764915979	6197.427465956495	5324.530510520969	4707.0782751961	6105.979772742053	6068.617378447116	4376.205823556722	5377.316599268369	5229.489803447792	5162.154587730049	5395.062875004793	4888.875618595552	4913.579518629171	5328.585716946183	4504.177059171592	5794.126727802893	5999.486752167275	4669.316816131786	3984.433679864591	5578.094918894421	4698.270666796048	5992.2814460950785	5001.7448235423835	5637.617693231233	6432.997299222763	5999.89734814799	5839.998525071177	5631.6740734567275	6167.562958064371	5126.702113473495
5084.424594137492	6179.922808997015	5324.530510520969	4707.0782751961	6105.979772742053	6068.101822962918	4362.7114893945345	5377.316599268369	5229.489803447792	5162.154587730049	5365.325915040096	4888.155828822923	4913.579518629171	5328.585716946183	4493.112766225326	5794.126727802893	5984.3367920570645	4663.507993225352	3980.953516542506	5578.089240702452	4698.270666796048	5992.2814460950785	4922.677404510481	5635.714768944826	6432.997299222763	5999.89734814799	5839.998525071177	5631.6740734567275	6167.5106750367595	5126.702113473495
5082.940420757228	6179.922808997015	5324.530510520969	4706.91067227112	6099.727300464418	6009.263705612316	4362.7114893945345	5377.316599268369	5223.582796425484	5161.031575376581	5361.483343580296	4888.155828822923	4913.579518629171	5292.542476760713	4482.131319576885	5794.126727802893	5977.621567648495	4663.507993225352	3971.5013186525794	5572.000842666876	4698.270666796048	5992.2814460950785	4922.677404510481	5635.674064261811	6432.997299222763	5999.89734814799	5839.998525071177	5631.6740734567275	6166.500207703844	5126.702113473495
5082.940420757228	6179.922808997015	5322.166437303892	4706.867836377016	6090.288966324057	5997.596367173915	4362.7114893945345	5377.316599268369	5197.991817657639	5161.031575376581	5355.67754556143	4887.0988047052815	4856.5284478609265	5292.542476760713	4479.46664534067	5765.062570509092	5977.621567648495	4662.740382862636	3971.5013186525794	5566.534966461176	4698.118406417963	5975.051155148825	4922.677404510481	5599.5168820583385	6432.997299222763	5993.757765803366	5839.998525071177	5631.6740734567275	6138.854598169973	5112.884101289286
5067.6286112300695	6160.442650202365	5314.056095770542	4701.395227324652	6069.930086077584	5997.596367173915	4362.7114893945345	5373.35770138939	5197.5132251309515	5155.66234777355	5347.419662565787	4886.353598425543	4837.129491169544	5292.542476760713	4465.965140615184	5763.341121588562	5968.259848789269	4662.520805184569	3971.2626770513525	5562.1098953275405	4695.584551796839	5954.14976141375	4922.677404510481	5597.46597537715	6417.025451331013	5993.26992782091	5839.998525071177	5631.6740734567275	6134.493140667209	5108.306438852764
5040.968061442021	6143.416413533547	5314.056095770542	4695.017082409067	6065.571325169111	5997.596367173915	4348.789460295273	5370.452398941658	5196.949826086791	5133.339046415516	5323.821748500496	4886.353598425543	4806.456803661229	5292.542476760713	4463.593282976852	5757.059210737554	5963.628707583383	4662.346099248816	3945.819525432178	5531.350957423143	4678.716746406924	5952.163555221867	4906.008764727489	5589.199016502143	6276.451951682842	5993.26992782091	5830.74300020509	5628.402091951729	6134.493140667209	5107.186838093146
5040.968061442021	6130.672280911421	5312.783068465959	4695.017082409067	6065.571325169111	5975.297916059521	4348.789460295273	5346.756610154275	5194.592196055735	5130.373335836297	5323.821748500496	4886.237854677758	4806.456803661229	5259.24058254577	4463.593282976852	5744.7666116123855	5946.159233792729	4662.280288094536	3945.819525432178	5531.350957423143	4678.716746406924	5915.838944192164	4899.266956502292	5589.199016502143	6276.451951682842	5973.713762657094	5806.8708164873115	5628.402091951729	6133.911111013862	5101.513212395541
5040.968061442021	6085.507328842683	5308.507912823835	4695.017082409067	6052.2280261400265	5913.6555821356205	4348.789460295273	5334.902858093205	5194.525591186883	5128.617860796605	5246.28903936365	4886.237854677758	4806.456803661229	5227.472160932393	4455.404717907175	5737.0915100997345	5940.7606912872125	4662.236434499808	3945.819525432178	5531.106589290837	4675.949819579122	5914.706637389543	4859.844574970275	5580.969766970583	6252.153864227925	5934.1845876573125	5798.989202769413	5620.360724918861	6133.911111013862	5078.829862625602
5040.968061442021	6085.507328842683	5305.338227069806	4695.014321377661	6035.772013299686	5913.6555821356205	4345.273802979929	5334.902858093205	5182.29175483596	5126.2150585552645	5246.28903936365	4869.9784125916685	4771.128412124663	5224.364588131764	4455.333710362114	5737.0915100997345	5922.439664829407	4662.236434499808	3936.330532810287	5525.843352544307	4660.854410601896	5907.528017706828	4859.404923648359	5577.7203888316935	6252.153864227925	5920.142148492233	5790.897353032905	5620.360724918861	6081.131699517893	5067.067400757835
5040.968061442021	6041.554545297306	5275.579860059415	4689.780487843671	6032.439249121223	5912.768927268263	4344.014072459062	5332.2859050753905	5182.164069563882	5126.2150585552645	5246.28903936365	4869.922549732262	4771.128412124663	5224.364588131764	4451.201537202694	5724.7652418359	5922.439664829407	4662.236434499808	3936.330532810287	5524.892162633173	4660.854410601896	5901.600602417134	4857.552377443857	5577.7203888316935	6228.821513203081	5919.668557649147	5773.405811329784	5620.360724918861	6080.432684227749	5060.360035471638
5017.619615304333	6041.554545297306	5275.579860059415	4689.780487843671	6030.507183839855	5912.768927268263	4344.014072459062	5330.172311683102	5172.916551851213	5125.858413509861	5232.497020348645	4860.4749512361195	4771.128412124663	5223.193973230067	4431.253729347802	5724.166939191319	5922.439664829407	4662.235471830265	3936.330532810287	5513.201247603412	4660.854410601896	5869.3526984353275	4852.899300876727	5571.897357388666	6228.821513203081	5919.490335639837	5773.095843960063	5620.360724918861	6077.503980886136	5049.911952231014
5017.619615304333	6041.0879589368005	5275.31072512852	4689.780487843671	6030.4934425647925	5912.768927268263	4343.9815944472975	5330.134266809251	5171.72965078848	5125.858413509861	5232.497020348645	4860.421996836081	4771.128412124663	5219.561102341422	4424.608250822832	5719.489528870368	5847.644986009897	4662.235471830265	3925.3626928444446	5491.723437008458	4660.854410601896	5865.570561784298	4835.491465274959	5559.341079130544	6125.318514721269	5916.492465580362	5767.775495735623	5616.8993647918305	6077.375843606803	5047.7319421681605
5017.619615304333	6039.878269368489	5275.31072512852	4688.900666439258	6012.409524097578	5825.2440889464915	4343.9815944472975	5328.260988259005	5171.601561365233	5125.858413509861	5232.497020348645	4860.421996836081	4771.128412124663	5219.561102341422	4408.586739549219	5714.211988890984	5826.687009452135	4662.235471830265	3904.84178020151	5481.147202803394	4660.1499050861385	5853.207431858637	4835.491465274959	5559.041186082275	6124.971900128426	5913.41984936453	5767.775495735623	5616.8993647918305	6065.50086464163	5042.734813744015
5015.6893370781545	6039.878269368489	5275.31072512852	4676.731376399943	6009.731743498526	5825.2440889464915	4343.9815944472975	5320.210828824469	5166.63445329927	5121.29940954218	5232.497020348645	4856.432601193372	4753.305703428545	5203.664803286138	4393.220816911533	5706.269841760485	5826.687009452135	4655.274730715597	3904.59229540685	5481.147202803394	4658.668201324112	5837.847078800343	4835.32477248354	5558.15515843016	6124.971900128426	5908.813052682708	5767.585637084809	5616.8993647918305	6058.99846839508	5033.191778807677
5015.6893370781545	6039.878269368489	5265.619545500538	4672.032843519521	6004.288535124834	5825.2440889464915	4343.252763365264	5315.187445399674	5164.23271819472	5121.29940954218	5232.497020348645	4856.432601193372	4753.305703428545	5166.711789938747	4367.544945603675	5703.6932853271	5826.687009452135	4655.183979814323	3904.578803950939	5479.366969566494	4641.293082608883	5811.732486298312	4819.184374746481	5551.178966496108	6120.218283965484	5908.527285903484	5753.835998638523	5616.8993647918305	6033.345465983749	5000.6758355730435
5010.986590276776	6034.830060813126	5265.619545500538	4672.032843519521	5990.075380897106	5824.067860987263	4343.252763365264	5314.795904968787	5161.706914415085	5118.198965013396	5231.509795284039	4855.934837107616	4753.305703428545	5165.70160427737	4366.454440716567	5703.6932853271	5826.687009452135	4652.740444766572	3903.277407589232	5457.054761881127	4638.773975102778	5801.790649292966	4817.482157244107	5551.178966496108	6083.836851857253	5908.5041300144585	5753.835998638523	5616.8993647918305	6033.057575853146	4995.877837521792
4994.092250093503	6024.476246115982	5264.722732557924	4670.544761845755	5985.20095406298	5817.064596518516	4343.252763365264	5314.489012971878	5149.629943824564	5117.987319485239	5221.2478509932935	4854.5331967019265	4722.241945216316	5150.331146598321	4364.220020640967	5702.801193653098	5826.687009452135	4650.87070467742	3903.1026826014004	5453.13161139551	4629.411837080157	5782.1066176744835	4785.685260485396	5508.640233464578	6073.5303489201915	5908.434299077362	5753.835998638523	5616.8993647918305	6027.037053334793	4992.003372978399
4993.331285856606	6014.879565469874	5264.722732557924	4667.025436366317	5985.20095406298	5767.846477018339	4343.252763365264	5314.489012971878	5147.9983953327865	5112.692423960883	5212.399471540937	4853.791164032367	4720.357933172894	5137.911167424771	4330.253415118823	5702.801193653098	5826.687009452135	4650.87070467742	3892.921883255205	5452.951938183923	4629.411837080157	5751.549543175988	4782.907269775618	5508.640233464578	6052.828728663487	5907.919936962152	5748.405935375366	5616.8993647918305	6026.925287550863	4973.492924187602
4993.331285856606	6007.313147093243	5264.722732557924	4667.025436366317	5985.20095406298	5767.01835900243	4338.859860742068	5314.489012971878	5147.9983953327865	5112.692423960883	5212.3634604427225	4853.73440645413	4708.765314433675	5137.869741723651	4330.253415118823	5702.801193653098	5825.276998220484	4646.159765102304	3892.903001625773	5440.362192705086	4629.049679718637	5744.994180907164	4759.687643005043	5505.034255042613	6052.828728663487	5891.725567946657	5748.405935375366	5616.8993647918305	6026.559480828833	4973.492924187602
4993.331285856606	6005.191812784787	5260.544687543519	4648.708938083302	5982.352348641508	5742.7181010499235	4332.267461607453	5313.975780503426	5147.635777186886	5108.488022773368	5141.93555724267	4852.952724126055	4703.445067868866	5128.845883892751	4330.253415118823	5660.804295623073	5776.634035689238	4646.159765102304	3887.3666576402084	5440.362192705086	4626.605171695059	5741.377963316254	4758.654650700806	5498.776382339066	6037.611459645321	5841.172060853827	5724.330027501989	5600.543908186458	6021.313978551332	4973.492924187602
4993.331285856606	6005.0264786582275	5251.814393883549	4640.219474284495	5982.10265082202	5742.7181010499235	4332.267461607453	5313.882176024165	5132.898231747207	5108.488022773368	5141.93555724267	4852.952724126055	4697.715155164793	5128.845883892751	4326.27305133821	5660.804295623073	5776.634035689238	4643.325499873647	3887.3666576402084	5440.362192705086	4626.506278577499	5715.118868584515	4752.108536061325	5443.775226210168	6037.611459645321	5835.455861090284	5712.593974889845	5600.543908186458	6018.7292394875885	4955.472167013842
4993.325714866523	5988.861556994463	5251.69080087488	4630.920545544292	5979.814135527637	5742.7181010499235	4329.759854928399	5313.5194362760185	5131.645404889554	5107.669806325948	5141.215632957152	4852.490839431617	4682.305855009545	5128.608518197816	4317.44647402595	5648.22518847698	5776.634035689238	4643.325499873647	3886.8007082904896	5438.137890010123	4624.488260444501	5703.632180541707	4743.648489685493	5443.775226210168	6029.643418233636	5835.39579855462	5710.89083766736	5595.488555156464	6017.3790053807625	4955.407623096993
4939.206121301733	5988.861556994463	5251.612091085684	4621.4249385718995	5973.196238625422	5739.989633959888	4329.759854928399	5313.469416122163	5126.104494595023	5107.669806325948	5119.10390262365	4851.907357297174	4645.988739910932	5128.608518197816	4278.911587209792	5648.22518847698	5776.634035689238	4639.902865534859	3877.714840772909	5426.723679172415	4624.488260444501	5681.632108953679	4733.067515659532	5443.775226210168	6029.437384990753	5835.39579855462	5708.610960827323	5591.733947070086	6011.980358743796	4944.636883606241
4917.129973949393	5986.14525613711	5251.612091085684	4621.4249385718995	5961.723084552816	5739.707566502833	4326.375505018123	5313.458066708396	5122.750841984089	5107.669806325948	5119.10390262365	4851.0862151600995	4645.931163401034	5077.333989884028	4278.911587209792	5648.22518847698	5776.634035689238	4639.618430996859	3877.2452988477125	5426.723679172415	4624.299827726611	5655.870997164449	4728.998357259856	5441.352084264912	6004.434465828738	5832.1911779402435	5708.610960827323	5591.733947070086	5994.299900456227	4940.802653103667
4908.294945027881	5982.140675907905	5251.612091085684	4612.953155928657	5959.425499390897	5738.621501139197	4316.849689094397	5313.452261777456	5122.74027660476	5105.7394949624795	5119.10390262365	4849.437748992201	4644.0011873897165	5077.333989884028	4278.2327577628	5646.150124674626	5771.439548355853	4639.618430996859	3877.2452988477125	5416.0526572698745	4619.34525624836	5655.870997164449	4728.6495902488	5441.352084264912	6003.7441197842645	5824.478593300109	5708.610960827323	5591.733947070086	5994.299900456227	4940.802653103667
4908.294945027881	5978.55231735081	5251.612091085684	4611.822553935859	5959.069498227148	5706.554839414043	4316.849689094397	5313.452261777456	5122.74027660476	5084.339796744374	5041.848021110896	4849.009191516177	4635.897026438608	5077.333989884028	4278.2327577628	5646.150124674626	5717.462518854681	4639.618430996859	3876.942645622559	5416.0526572698745	4605.0558181306515	5655.870997164449	4728.6495902488	5429.116131801172	6003.377067211165	5812.756295628135	5703.714526355095	5591.733947070086	5994.299900456227	4939.087339879563
4908.294945027881	5973.94217097518	5249.084833293922	4611.798221226603	5959.069498227148	5706.554839414043	4312.423831850761	5313.138025076989	5121.719621462513	5081.2334663021065	5041.848021110896	4847.6850418675895	4634.1669688124	5077.333989884028	4278.2327577628	5638.89350399707	5717.462518854681	4635.723613292572	3873.2599251309693	5416.0526572698745	4605.0558181306515	5647.5207875700635	4727.178453734694	5427.780634388915	5966.929765240148	5811.28119134911	5700.796187257	5591.733947070086	5990.650620616017	4937.111084976557
4907.85829752278	5973.802722079204	5226.6313091153115	4597.0052940115875	5952.377929633455	5706.554839414043	4312.423831850761	5310.008939810725	5119.062363697787	5080.800502236318	5032.482629509172	4847.6850418675895	4631.900136283784	5076.880105611908	4265.000719845419	5633.8074275924355	5717.462518854681	4635.590487776208	3847.1442909597463	5408.423238900591	4602.284191855271	5647.5207875700635	4726.298746859486	5425.422026692502	5965.1493262357835	5782.734033975828	5692.590030034739	5591.733947070086	5984.445043835034	4936.732128577847
4867.8824393455	5969.164140387462	5226.609414216704	4597.0052940115875	5915.522744516975	5706.554839414043	4312.423831850761	5303.7965652714265	5094.16059725211	5080.723328774646	5032.482629509172	4847.6850418675895	4600.52786733834	5076.880105611908	4260.743679261837	5623.955859059208	5706.398633436161	4635.314610941017	3846.8847876774307	5407.9360847076105	4602.284191855271	5647.5207875700635	4726.298746859486	5406.767505018493	5965.1493262357835	5782.37535796775	5679.012386336182	5591.733947070086	5961.301661690009	4936.434649397888
4867.8824393455	5951.224798993842	5217.642037348356	4579.313606775175	5915.522744516975	5706.554839414043	4308.6853174693315	5303.44657759198	5094.16059725211	5080.723328774646	5032.385119217721	4847.6850418675895	4600.52786733834	5067.881282056631	4260.743679261837	5622.898221048611	5702.887826779518	4633.793451262183	3846.228010853105	5407.9360847076105	4601.624353687037	5647.5207875700635	4726.298746859486	5406.767505018493	5965.1493262357835	5758.12691213132	5678.491941478511	5591.733947070086	5954.389048846651	4936.333941619392
4864.158450601051	5943.643420011241	5217.642037348356	4574.236691499693	5913.709783905335	5705.99816027619	4304.539832686201	5303.44657759198	5093.593335994157	5079.126587696328	5021.317758090025	4847.499276495975	4597.543037764583	5067.393717700561	4259.71180384642	5601.339619634089	5687.270329724023	4633.793451262183	3833.899732502303	5407.9360847076105	4594.90611826285	5643.273253889591	4711.718927633827	5405.5648875174475	5960.309274866681	5748.108090515395	5675.071976495527	5591.733947070086	5954.389048846651	4928.25932845963
4818.458809494838	5943.643420011241	5212.186639602211	4574.236691499693	5912.197420952967	5655.614166582846	4301.972877475475	5303.432822294736	5091.943616678987	5077.493402370876	5018.611969432315	4835.9791478303	4593.574050263123	5050.882378428663	4259.3725852554835	5592.037190809391	5687.270329724023	4630.793818048962	3829.781655955492	5407.9360847076105	4594.90611826285	5641.103380477643	4710.6976245020105	5382.881918670099	5957.643764051637	5745.731311980379	5672.707165383281	5591.733947070086	5949.998404927933	4911.947349749296
4818.458809494838	5896.571105638447	5209.490883635875	4574.236691499693	5897.841379883146	5655.614166582846	4301.504398140938	5300.691435563442	5079.238998890301	5077.493402370876	4996.002635822435	4835.9791478303	4593.574050263123	5049.451948375798	4243.658856425573	5578.329574046341	5669.375398790825	4622.442885085153	3829.781655955492	5407.920969438005	4594.811028681375	5617.548513153672	4710.6976245020105	5377.103308458647	5952.572426981088	5742.132420710813	5664.189756630717	5590.975503070759	5948.668986947463	4911.845183018966
4816.2758218237905	5881.9747276153885	5209.490883635875	4574.236691499693	5880.278934457312	5655.614166582846	4300.908128347082	5300.631555209651	5063.839035449488	5075.026548182475	4992.292749438271	4835.9791478303	4583.664643659997	5046.143585161686	4243.658856425573	5577.802815783404	5668.3539722988035	4622.381681445055	3828.847081626225	5404.25246050715	4594.564866746738	5617.548513153672	4651.39527045899	5372.855427725759	5906.822023146679	5741.464947767795	5664.189756630717	5590.73136796846	5945.273991353052	4900.4321046561745
4781.496767079965	5881.2151830745925	5209.490883635875	4573.791674190556	5871.50741642504	5655.614166582846	4298.746741978319	5300.631555209651	5063.839035449488	5071.299242387726	4973.9762502291505	4835.9791478303	4583.664643659997	5045.273915899414	4243.658856425573	5574.874840718064	5647.023063996283	4621.521852804464	3828.582153436564	5401.729114932156	4588.531069795899	5617.548513153672	4651.39527045899	5361.590766729812	5896.258303036793	5735.502380604801	5663.805402823903	5590.6958014190905	5945.016683724873	4900.263713259394
4781.496767079965	5857.727978080034	5209.490883635875	4573.623359040192	5871.50741642504	5655.4030638928225	4298.682218073056	5300.610959260034	5063.839035449488	5071.27049174336	4960.152851064031	4835.9791478303	4583.664643659997	5045.0945581581145	4228.876487187357	5555.258537554407	5634.950241923536	4621.306169588104	3807.263659096754	5401.519908335805	4585.103190931512	5604.2275649470275	4651.39527045899	5361.361020580767	5889.640000577177	5732.598536139417	5650.556034531901	5590.6958014190905	5902.591054241739	4894.949128358077
4774.009296341814	5850.936670235632	5208.443354724019	4571.622991622606	5867.564833389884	5655.4030638928225	4298.682218073056	5292.849579216803	5051.359508807658	5071.268652586137	4960.152851064031	4835.551179094602	4583.1019294348625	5045.0945581581145	4228.141902895901	5555.258537554407	5634.950241923536	4621.244575302284	3807.263659096754	5401.519908335805	4584.88918397306	5593.22535343004	4648.629770470492	5334.545145155015	5887.770416631369	5721.762424388327	5635.592904991542	5533.360792350861	5892.42320329084	4881.3560075576115
4720.030842612883	5844.559001060135	5207.900613332113	4570.53399397461	5867.33166790138	5655.4030638928225	4298.341099074303	5292.830603176562	5051.359508807658	5069.760197981444	4960.152851064031	4827.274198498148	4578.063538255403	5044.551796676189	4227.154069225142	5549.269856304788	5622.767761105857	4621.2304139522	3807.2547383690126	5401.044690000244	4584.7539455771	5586.084436164386	4648.600855746397	5333.432356245324	5863.05795881863	5710.364950476314	5628.069452618222	5533.360792350861	5891.835207334124	4873.636237021177
4720.030842612883	5836.546725221842	5207.900613332113	4570.527925214694	5867.33166790138	5655.4030638928225	4298.193219172406	5292.830603176562	5049.450228310565	5066.108853140629	4949.242765832609	4826.248386711195	4572.362219739807	5044.551796676189	4218.667088398097	5546.17024381728	5621.989739368994	4619.800664813032	3807.204418230709	5401.044690000244	4582.587959139288	5584.512238407645	4640.223626095094	5332.7288763725755	5863.05795881863	5710.178703433834	5628.069452618222	5529.319108311103	5829.793110636113	4828.775297398783
4718.167238312955	5829.999859265686	5207.817733721586	4570.527925214694	5834.856650000665	5634.443168090127	4298.193219172406	5292.830603176562	5048.4785644471285	5054.288788106973	4941.416949771479	4820.530322685829	4557.022518385136	5033.291412816276	4189.6073650671915	5518.854800076643	5609.98362359062	4618.730965634857	3807.1962034968583	5381.499111231744	4568.967030986756	5570.689219024808	4638.826004141263	5329.68660566357	5863.05795881863	5710.178703433834	5628.069452618222	5527.483611352215	5819.80140697388	4828.775297398783
4700.277840518867	5822.481307969158	5207.811449396293	4564.7501168104445	5834.856650000665	5634.443168090127	4298.193219172406	5292.812870088234	5036.010704504082	5053.696389216377	4929.471589273246	4815.695666792784	4534.44913661829	5031.027793449797	4186.798145764089	5517.8229857388205	5608.138834138778	4618.398076199692	3801.508085519763	5377.872513342176	4568.967030986756	5548.368148830445	4614.976299915599	5303.858804610137	5850.578071046345	5710.178703433834	5628.069452618222	5526.614519442484	5819.80140697388	4820.599503212126
4700.277840518867	5821.889436597194	5207.808203508361	4561.976302839985	5834.856650000665	5634.443168090127	4289.379819770449	5291.449657755495	5035.476142551675	5053.696389216377	4928.905858383239	4815.695666792784	4531.27655346511	5030.685858900659	4181.061269304748	5517.8229857388205	5607.391877049657	4617.56378437519	3795.220594728389	5374.502407700221	4568.967030986756	5529.516737993873	4611.1892109570435	5303.858804610137	5850.578071046345	5710.178703433834	5628.069452618222	5526.614519442484	5819.80140697388	4816.898654532461
4695.033286297579	5812.2226526819795	5206.315154482572	4561.577584841625	5834.856650000665	5621.785006817773	4280.958836225927	5284.388205743679	5035.476142551675	5053.696389216377	4928.853661936953	4815.695666792784	4520.377744178442	5029.053255587969	4181.061269304748	5496.830164409755	5603.47430698533	4602.759828669541	3792.673018141575	5374.027211029047	4565.533608037056	5502.755809945354	4588.763724573388	5298.202936401898	5850.578071046345	5687.371319374759	5607.386624760236	5526.026078861033	5819.80140697388	4816.470695352247
4695.033286297579	5812.2226526819795	5205.870192379529	4552.930162137447	5834.856650000665	5621.785006817773	4280.395980400794	5281.174019852159	5033.568456760277	5041.943757338553	4928.853661936953	4812.761079080719	4508.310499111834	5028.888657734069	4158.436148967014	5496.830164409755	5603.47430698533	4600.819378617634	3786.2295722119325	5372.936692568815	4565.533608037056	5502.390692168666	4588.763724573388	5290.326815246374	5850.578071046345	5687.371319374759	5607.386624760236	5526.026078861033	5818.614017316307	4803.527089971491
4682.8643639346155	5809.156090078489	5205.870192379529	4550.049440647868	5834.240850161777	5620.722925857125	4280.395980400794	5274.6511995189085	5033.568456760277	5041.943757338553	4915.614081252221	4812.603761464075	4504.666033489426	5019.517884700708	4154.636785579722	5482.483584346507	5580.207367313723	4600.682728169308	3785.1158707044724	5368.726569508767	4561.863290534691	5501.914620170989	4582.318354444453	5285.30441667589	5823.435816244524	5687.371319374759	5607.386624760236	5525.751968985791	5804.454335440889	4799.498213543226
4670.6427361207425	5809.156090078489	5205.870192379529	4550.049440647868	5821.439616916691	5618.238852246881	4280.395980400794	5271.463304686697	5032.948300897768	5041.943757338553	4915.614081252221	4811.2636889749465	4503.207228423011	5018.554552751912	4125.421821101132	5481.119444514488	5580.207367313723	4596.768503201025	3784.810016943029	5368.726569508767	4561.863290534691	5501.799283225994	4582.318354444453	5270.684492852712	5823.435816244524	5687.371319374759	5607.386624760236	5525.751968985791	5804.358825545245	4787.396260321566
4628.1040400936945	5808.720594415918	5205.850602484326	4550.049440647868	5821.439616916691	5618.238852246881	4279.655384381924	5265.921582172437	5019.294110621753	5039.943069722873	4915.614081252221	4807.394408535267	4503.025988406991	5018.404001909377	4124.1678574962625	5474.8865512353395	5579.937112106545	4596.492483198297	3783.18780396456	5368.726569508767	4561.863290534691	5499.761627114795	4582.318354444453	5269.617038890805	5823.435816244524	5687.076718879481	5607.386624760236	5525.687547900222	5787.035132601731	4780.278911789543
4628.1040400936945	5791.719812925546	5205.202128066663	4532.299019064509	5795.564147997341	5599.900509486299	4277.656856521691	5265.921582172437	5018.57451180249	5039.943069722873	4908.631779193569	4804.736590793036	4503.025988406991	5017.386402119959	4124.1678574962625	5471.7457935162765	5578.784943264646	4596.191366427587	3782.037351355015	5352.534496997294	4560.570095986002	5489.472185078009	4582.318354444453	5267.2914050643485	5823.435816244524	5677.538887128799	5583.831509583017	5525.687547900222	5757.4186399619675	4780.278911789543
4614.621101869874	5791.316811544074	5203.7936300629735	4531.712104093562	5792.873862347824	5599.900509486299	4272.961301872447	5264.771643827202	5018.57451180249	5039.943069722873	4908.0647470736785	4800.530055551888	4502.265895259039	5017.322404365292	4124.1678574962625	5471.7457935162765	5578.784943264646	4594.666751997089	3779.1931148346594	5350.777840097024	4555.314204565861	5459.80074187339	4572.0333436097935	5259.28262308227	5823.435816244524	5676.691343307371	5583.831509583017	5525.687547900222	5757.300961125346	4780.278911789543
4593.813853972642	5790.9945836568795	5203.7936300629735	4531.712104093562	5792.873862347824	5581.399450088732	4272.961301872447	5264.105542624657	5016.598397433327	5039.943069722873	4906.266486260489	4799.706186493897	4480.245340675421	5017.313333215496	4123.886544767611	5471.7457935162765	5578.784943264646	4594.032587303438	3779.152934073014	5350.629101028185	4546.09245014595	5459.80074187339	4528.407711578771	5253.375626832105	5823.435816244524	5674.034204486282	5583.831509583017	5520.330376558373	5756.613426459149	4775.52491568072
4586.489635844853	5789.995396309608	5203.7936300629735	4527.267991665127	5786.634310278624	5581.399450088732	4272.865080264339	5264.105542624657	5013.532031834669	5039.943069722873	4906.266486260489	4799.47601975193	4480.245340675421	5017.115072286042	4119.647360218969	5471.706306535802	5578.784943264646	4590.679409888513	3778.9978481191265	5350.442540660486	4545.566661507515	5436.373741986746	4528.407711578771	5248.558866638583	5819.316801623461	5668.266368408404	5577.61990577721	5520.330376558373	5756.069044526912	4775.014146086152
4563.505519828308	5773.1826469971875	5203.769759117862	4527.267991665127	5778.06100556693	5579.970062944806	4272.861768005836	5264.105542624657	5011.020105667671	5037.204342839257	4902.502425621871	4789.097427544442	4480.245340675421	4982.444444875915	4117.7492079398835	5461.803755327575	5578.784943264646	4587.7095602683785	3778.9269101219397	5331.525730790882	4544.796317984959	5436.373741986746	4527.423176556869	5237.803691260442	5783.801593751752	5662.72318708947	5575.2807707080765	5513.22516740213	5741.169750070103	4770.8795733070965
4563.505519828308	5773.1826469971875	5202.189401257703	4527.267991665127	5778.053689847749	5579.891878418376	4272.854297937036	5264.105542624657	5010.849053159876	5036.425828539268	4867.118196997855	4788.368393395234	4474.776875902116	4982.444444875915	4117.7492079398835	5458.234396057939	5572.526212124377	4583.120554918463	3778.896855594392	5331.525730790882	4544.735187687893	5436.373741986746	4527.423176556869	5234.570365159474	5783.801593751752	5662.627695921881	5575.2807707080765	5510.900731276946	5741.169750070103	4770.536519044379
4543.612645044288	5771.723778800806	5202.189401257703	4527.267991665127	5773.406876413394	5579.891878418376	4266.70915081846	5264.105542624657	5008.426798680266	5034.969201613878	4867.118196997855	4788.368393395234	4474.776875902116	4974.336334947764	4112.536177259797	5430.85597610854	5572.526212124377	4583.054417836909	3777.816237665689	5325.785891673385	4543.714872378279	5435.197069486066	4527.423176556869	5234.288430829371	5762.701802216726	5662.15685816632	5575.2807707080765	5510.900731276946	5741.169750070103	4770.055566755516
4543.297251499171	5762.6708946545405	5202.150970291768	4526.172223460955	5771.336420057924	5577.845026533777	4266.70915081846	5261.623149181871	5001.756842216584	5034.700100334814	4863.1223339701555	4788.368393395234	4474.776875902116	4971.053163677767	4112.536177259797	5425.885016448112	5572.526212124377	4582.92684424503	3777.816237665689	5325.785891673385	4543.714872378279	5435.197069486066	4527.423176556869	5233.967433342188	5757.655800165697	5654.5908945952815	5566.140365183801	5510.780569524762	5740.569651475198	4767.586885671741
4542.4568595679975	5762.6708946545405	5202.150970291768	4525.526173724862	5771.336420057924	5575.3223025222305	4266.70915081846	5261.623149181871	5001.756842216584	5034.700100334814	4863.1223339701555	4788.368393395234	4474.776875902116	4971.053163677767	4108.630314949893	5425.885016448112	5567.14350944733	4582.92684424503	3777.7221126311997	5325.785891673385	4543.689809094172	5435.006709954431	4527.423176556869	5227.876895153724	5757.655800165697	5653.585400647221	5565.394489701064	5510.780569524762	5740.569651475198	4767.526875693486
4542.4568595679975	5757.180488162864	5202.139493845281	4525.526173724862	5765.655962714383	5564.423488776067	4266.70915081846	5238.9152108031085	5000.689607158598	5034.656728580285	4854.001022371218	4787.518724837297	4474.776875902116	4971.053163677767	4105.776000012922	5423.707496511878	5567.024886958176	4582.92684424503	3776.960613501893	5325.785891673385	4542.771778575447	5434.898520870954	4519.117473448052	5227.876895153724	5757.259326381708	5653.210223542811	5565.03551213516	5510.732842923693	5739.604425820528	4767.396977821036
4537.525385244258	5745.539063499913	5202.139493845281	4521.973928420732	5761.987445404239	5546.896243048368	4260.778498095611	5238.867760750036	5000.689607158598	5031.189011358863	4827.614116517998	4785.452899524231	4473.014407459103	4959.492195467528	4104.059517571737	5422.419978692864	5565.619688008404	4582.806471727958	3776.960613501893	5324.818447454211	4542.0047271014155	5433.83860500235	4514.292064328722	5227.692719409626	5757.179585433018	5644.9507680896	5557.770259096387	5510.732842923693	5739.505478908544	4766.076933851597
4506.940026139466	5741.051152449896	5202.139493845281	4510.777414203274	5754.364028670554	5546.896243048368	4256.211650014031	5238.859295941202	5000.689607158598	5031.189011358863	4821.9819846471855	4785.435347665178	4471.476972306917	4952.420417837977	4101.319529714665	5415.000523881881	5565.619688008404	4579.913096226021	3772.4509308000324	5318.896778734304	4540.568637525252	5433.83860500235	4514.292064328722	5212.9183635702575	5704.059423443961	5644.9507680896	5557.770259096387	5510.249154964767	5720.388479586225	4766.076933851597
4506.4607443105415	5738.260664664335	5183.429859036749	4510.777414203274	5739.258502905935	5543.9380912563465	4255.622694215925	5238.842223600688	4999.911074675894	5029.504981122191	4820.296296145658	4784.15209861931	4471.4568885724	4950.130852265906	4094.3495561049094	5407.115747821074	5565.619688008404	4579.845596742625	3771.8804365319374	5316.539919162566	4539.659380062123	5429.453177469259	4514.292064328722	5211.517768168038	5673.382849224882	5643.641375968995	5553.270124629947	5509.820330650648	5718.264749255071	4766.076933851597
4505.515101164645	5738.260664664335	5182.406103453177	4508.951470634243	5739.258502905935	5516.581361696557	4254.762327408187	5238.842223600688	4999.817390250204	5029.504981122191	4819.71599983375	4784.15209861931	4461.213943339193	4950.130852265906	4094.3495561049094	5407.115747821074	5564.018508204066	4579.8425744347405	3771.8804365319374	5316.415952815689	4539.036825581614	5425.662805027597	4514.292064328722	5210.35320171579	5673.382849224882	5642.424380757604	5551.239944350555	5509.820330650648	5718.264749255071	4766.076933851597
4480.477819343727	5738.260664664335	5182.406103453177	4508.675229809869	5738.527658232152	5516.581361696557	4254.762327408187	5238.842223600688	4994.167058679181	5027.477086547688	4819.71599983375	4783.774251198083	4461.213943339193	4948.858118803042	4089.4024140848123	5389.587907302049	5561.01153543436	4579.009924205673	3769.9429111153113	5304.862339815279	4536.64933765262	5425.662805027597	4505.610893329307	5202.786085947579	5673.382849224882	5642.424380757604	5550.811476740623	5509.820330650648	5718.204377702791	4744.261421934987
4478.35399664157	5734.201543137326	5182.165191311398	4508.665776910657	5722.840714353817	5489.667873734248	4253.897414305198	5238.515315197483	4994.167058679181	5027.471553547566	4812.931894735551	4783.691909270658	4454.109133706101	4945.431829211029	4088.8620160188966	5379.746512537847	5560.997533843893	4578.862810245111	3766.817861808826	5287.8752280209565	4536.10529999571	5425.662805027597	4505.610893329307	5202.786085947579	5662.299716588144	5630.391283963422	5550.576676212973	5488.545581177283	5716.740514649217	4733.953518626815
4474.262177537796	5715.9302701099605	5181.847496962711	4506.844866528487	5720.858666210078	5489.667873734248	4248.460027386054	5234.424711319609	4993.519633131209	5027.468943173741	4810.7706461502	4776.154695154026	4453.26978884052	4929.111808555292	4086.132890843135	5379.746512537847	5560.016153859685	4574.039398934612	3766.817861808826	5287.08804097723	4535.904046148633	5416.414153365656	4489.012392274923	5202.786085947579	5659.79832409201	5630.391283963422	5548.226575126686	5488.545581177283	5716.740514649217	4733.266324230739
4452.748279185171	5713.541699668901	5181.847496962711	4506.844866528487	5720.858666210078	5489.667873734248	4248.136354972681	5234.424711319609	4993.45097589607	5027.305569548555	4807.712079453611	4776.021684615114	4453.26978884052	4928.496740843171	4075.4964156997103	5379.746512537847	5559.306264913445	4574.039398934612	3766.085348976854	5286.8149573881265	4522.490363358156	5412.4424275091305	4489.012392274923	5199.171684461246	5658.222880489071	5630.391283963422	5544.588671655244	5488.545581177283	5716.102418474269	4733.266324230739
4435.976057253069	5704.45702377208	5181.847496962711	4505.310936621563	5711.036105922789	5489.667873734248	4246.707210098966	5230.6305510219845	4993.208777452841	5026.240567336381	4766.676330392422	4775.735351340138	4453.26978884052	4928.491503273404	4070.8483717054296	5365.416811198073	5557.924771349546	4574.039398934612	3764.5349617979573	5249.430955621885	4522.490363358156	5386.3077453151045	4489.012392274923	5199.171684461246	5652.542726569669	5627.4580157221835	5544.588671655244	5488.545581177283	5706.957190158668	4708.921967658631
4431.937314614226	5686.112082563538	5170.268393632867	4498.40970941691	5710.08958595721	5460.65853581436	4245.606940761665	5230.6305510219845	4993.083562536767	5022.925526004066	4764.415206771204	4775.331063150563	4453.26978884052	4928.491503273404	4068.5894851409466	5365.416811198073	5547.587802587215	4574.039398934612	3761.6438334275463	5249.430955621885	4522.490363358156	5369.230347332808	4489.012392274923	5197.892445817599	5644.539715665613	5621.028473955959	5544.588671655244	5486.034982624409	5703.108258259175	4701.763023874466
4431.937314614226	5675.831453310544	5168.068638988774	4493.3025353446155	5710.08958595721	5452.369929202724	4244.782187960736	5230.6305510219845	4993.027455366129	5022.029348556025	4762.228507033589	4775.331063150563	4442.298524307642	4925.581893329425	4068.5894851409466	5353.515374172664	5547.316390307984	4574.039398934612	3761.5626742743134	5249.412726816356	4522.490363358156	5368.204277624437	4489.012392274923	5186.731498673902	5644.539715665613	5620.93443061521	5543.456700607718	5486.034982624409	5701.907429732002	4698.97594369706
4425.362941616828	5671.421664224379	5167.739770772638	4493.3025353446155	5710.08958595721	5452.369929202724	4244.782187960736	5230.6305510219845	4992.805687801148	5019.940206376703	4752.708597703311	4767.441946564413	4442.298524307642	4923.296719003691	4066.1152280261413	5340.171639659966	5547.316390307984	4574.039398934612	3761.5626742743134	5249.393248030154	4522.490363358156	5368.204277624437	4489.012392274923	5183.245978457049	5613.993599903397	5620.93443061521	5542.894678290324	5486.034982624409	5701.863620470017	4698.2563177711745
4419.966422598431	5671.421664224379	5167.733904591965	4493.3025353446155	5699.433258812452	5448.6482881503125	4244.782187960736	5230.46866107875	4986.001730165031	5019.940206376703	4750.604335115217	4767.259065479846	4442.298524307642	4923.296719003691	4060.833380288497	5340.166142486078	5544.060747276028	4572.330760971752	3760.249056861996	5243.377140660919	4522.490363358156	5366.044692364561	4489.012392274923	5172.381118806592	5612.067024617001	5620.93443061521	5542.894678290324	5486.034982624409	5701.863620470017	4698.2563177711745
4419.966422598431	5671.35119507612	5166.34168174972	4492.387171460523	5667.154045258621	5434.009790066703	4244.782187960736	5229.580280862345	4986.001730165031	5012.999343203221	4741.313572690611	4759.116383568973	4442.298524307642	4923.296719003691	4058.826949426133	5336.226416251684	5543.186772295586	4572.27798152729	3755.039027818564	5243.377140660919	4522.490363358156	5359.105202923151	4488.103921584981	5172.381118806592	5586.636122767698	5620.449849433572	5542.894678290324	5486.034982624409	5668.023559849479	4698.064445778193
4419.469999862562	5667.884135343678	5165.199315280121	4492.387171460523	5667.154045258621	5433.461144258055	4244.782187960736	5229.580280862345	4984.70124422705	5012.999343203221	4733.5140359745	4759.116383568973	4441.832743260313	4921.413720793753	4057.852796893565	5336.226416251684	5542.742783457795	4572.2476947657215	3754.4620160267805	5221.1441859287515	4520.699801069482	5340.120061507216	4482.96525418417	5169.4897492818545	5581.36852884936	5619.343559727964	5535.693939330584	5486.034982624409	5668.023559849479	4696.782403181702
4415.620654368695	5667.3325163961545	5163.958051256828	4492.382043294685	5656.416117133948	5432.810124871	4244.414402251239	5223.135143061838	4984.70124422705	5012.999343203221	4729.482287548599	4759.116383568973	4440.245935484423	4917.77485856044	4056.0088705674098	5336.062601793475	5542.742783457795	4572.027109126306	3753.3123342982544	5221.1441859287515	4520.46105527747	5340.120061507216	4482.924888565754	5160.351556279047	5580.701848848109	5607.874298841593	5512.514384078054	5486.034982624409	5668.023559849479	4692.103939246905
4401.22817952112	5659.419501406527	5163.752819136722	4492.319092704889	5653.8143402909	5432.810124871	4244.414402251239	5223.135143061838	4978.7062054276175	5010.7350456889235	4728.6721704531155	4759.116383568973	4439.428556753817	4916.8908927310895	4049.910016688382	5335.287939640011	5542.334470379201	4571.956804152758	3749.163113115097	5221.080663273518	4520.46105527747	5331.057042527927	4465.313657582523	5160.284364864758	5580.701848848109	5602.347303455522	5512.514384078054	5474.3668221344515	5662.4502734391235	4692.040501084533
4393.589254823564	5649.4282076040145	5163.752819136722	4489.977959921454	5653.8143402909	5420.547518409603	4244.360574289745	5223.135143061838	4978.472897631635	5010.7350456889235	4711.517632932024	4759.116383568973	4438.80699735011	4916.128743283438	4042.193029955468	5333.42570436688	5541.67222589375	4571.554817682427	3744.9517129010055	5221.080663273518	4520.46105527747	5328.4235182752345	4465.313657582523	5158.483264502207	5580.701848848109	5602.347303455522	5512.514384078054	5468.676080828225	5662.4502734391235	4689.878622296328
4393.589254823564	5649.4282076040145	5163.752819136722	4489.977959921454	5653.8143402909	5420.547518409603	4244.146409582709	5223.135143061838	4978.472897631635	5010.7350456889235	4711.517632932024	4759.116383568973	4438.80699735011	4912.968450368035	4042.193029955468	5333.42570436688	5541.67222589375	4570.726631227042	3744.9517129010055	5221.080663273518	4520.46105527747	5328.4235182752345	4465.313657582523	5147.688268479971	5580.701848848109	5602.347303455522	5512.514384078054	5468.676080828225	5662.4502734391235	4680.629755233047
4373.762475451344	5647.117303118877	5163.695756605221	4489.977959921454	5653.32772133245	5382.471116279696	4243.9468468531395	5222.019639209575	4978.472897631635	5010.089057086583	4701.049418820758	4759.116383568973	4438.7944622124305	4910.066562397986	4037.470467367135	5330.0105725915955	5540.624990495513	4567.599419045224	3744.430023986146	5216.769738343997	4517.585266607872	5327.304414028277	4465.313657582523	5147.546084908992	5580.226030003196	5598.946036965766	5510.152156211031	5457.805413089827	5662.089936486825	4675.305680260981
4363.0143906064495	5646.624422238581	5163.676417469042	4489.977959921454	5647.704661409424	5371.32997788085	4243.049688079	5222.019639209575	4976.538024459702	5009.308340947713	4700.001362539124	4756.295590999804	4438.7944622124305	4909.162655288828	4036.650413114443	5324.253448519262	5540.624886842801	4566.801387275982	3743.070482046154	5216.769738343997	4517.086019201439	5327.2877775306815	4465.313657582523	5147.546084908992	5579.323508069051	5583.984407854903	5505.683313019526	5457.805413089827	5657.068791039918	4674.5078163644885
4363.0143906064495	5646.624422238581	5163.676417469042	4489.977959921454	5647.704661409424	5368.633012818376	4243.049688079	5222.019639209575	4975.776623494534	5009.308340947713	4700.001362539124	4755.7602841950265	4438.790775245223	4909.162655288828	4029.82501910089	5324.253448519262	5540.624886842801	4566.801387275982	3743.070482046154	5193.131916514596	4517.086019201439	5323.057601842449	4465.30027058017	5145.796159998003	5579.323508069051	5583.984407854903	5505.683313019526	5457.805413089827	5657.068791039918	4674.5078163644885
4362.812201720604	5637.562138383392	5163.588636283241	4488.849162234996	5643.84982066622	5367.397716439327	4242.152489078462	5222.019639209575	4974.722373090177	5009.215180371804	4670.925160528246	4755.392907896934	4438.789066775331	4909.162655288828	4028.483738024912	5324.253448519262	5540.615689233953	4566.431343292841	3742.0137966916045	5193.131916514596	4515.17203444293	5317.313491753389	4458.01663317302	5138.095982816509	5578.984695783842	5583.984407854903	5504.902776194684	5450.489276790337	5655.601340229511	4659.689752554736
4362.010500528895	5630.1558980670225	5162.00514257354	4488.849162234996	5643.84982066622	5367.397716439327	4239.8852117197675	5222.019639209575	4974.042999618197	5008.902908522714	4661.651136365843	4754.752205250161	4438.789066775331	4909.162655288828	4028.166049310532	5324.253448519262	5540.358045135738	4565.5356488867255	3742.0137966916045	5193.131916514596	4512.8312004604395	5310.43439528979	4453.229932567139	5138.095982816509	5578.984695783842	5583.984407854903	5504.72979583548	5450.489276790337	5655.601340229511	4659.689752554736
4362.010500528895	5608.432108882121	5161.926756012463	4488.849162234996	5643.84982066622	5356.043183439326	4234.295099581008	5221.4064812825545	4972.619215562036	5008.800159367078	4660.6641732495955	4753.616087604838	4436.023611322251	4909.162655288828	4028.0469743376543	5324.225085255063	5539.119844236214	4565.295707173007	3738.814908041315	5191.207894202769	4506.70966975979	5290.768101398578	4450.592469221519	5137.095740086766	5578.02332501801	5583.984407854903	5503.721221889344	5448.011654850048	5649.162960464247	4659.689752554736
4361.7793841403	5608.432108882121	5157.434462689895	4488.849162234996	5643.84982066622	5354.114429535325	4234.027990610732	5221.4064812825545	4970.517699561582	5008.673075745359	4660.049176445929	4753.35443736331	4431.953219211035	4909.162655288828	4017.3947498408706	5324.225085255063	5539.119844236214	4565.259484700371	3738.814908041315	5191.207894202769	4505.750781921151	5290.768101398578	4448.822460769101	5129.111212118896	5578.02332501801	5583.984407854903	5503.3698509029255	5447.282544556776	5648.780655721569	4644.1567262776425
4361.464653495381	5608.432108882121	5157.434462689895	4488.849162234996	5643.84982066622	5354.114429535325	4233.802024937864	5221.4064812825545	4970.517699561582	5008.673075745359	4659.615485839015	4753.257923840363	4431.953219211035	4903.852074807302	4017.3947498408706	5324.225085255063	5539.119844236214	4565.25190301648	3738.814908041315	5190.9955855563385	4504.9430336765145	5285.2908046978755	4448.786616495005	5124.454251940668	5520.756718723436	5583.984407854903	5503.355921181014	5447.282544556776	5647.703277097944	4643.501537080436
4361.462540017879	5608.432108882121	5157.434462689895	4488.849162234996	5643.833883654453	5353.973452723049	4233.737330736511	5221.4064812825545	4970.29263905534	5008.101225032347	4659.248711581908	4752.851129055831	4430.530235027714	4899.498100738887	4017.3947498408706	5324.225085255063	5539.119844236214	4565.25190301648	3738.814908041315	5190.9955855563385	4504.880897404251	5282.362053822497	4439.9341739187585	5120.540113008958	5520.756718723436	5575.090755247159	5501.60246575738	5447.225702049073	5647.703277097944	4643.501537080436
4358.88988511684	5604.218911308059	5157.434462689895	4487.561688857544	5638.30958794384	5347.139438923522	4231.488008385722	5220.951429994237	4967.358654828482	5002.537605672653	4659.248711581908	4748.826651194362	4402.051341702658	4884.209978089804	4013.2739732067566	5323.153158099264	5539.119844236214	4565.25190301648	3738.814908041315	5190.9955855563385	4504.880897404251	5279.744552769626	4439.3966789710375	5110.463103695554	5520.756718723436	5572.1415439508755	5500.162905457786	5443.427796101477	5647.703277097944	4643.501537080436
4358.88988511684	5604.158855194198	5153.98480724295	4486.396325204369	5638.30958794384	5346.670197266848	4231.488008385722	5203.782445706	4965.259515478405	5002.500165189547	4652.333368373971	4748.826651194362	4397.064955269778	4884.209978089804	4011.770691452546	5323.153158099264	5539.119844236214	4565.25190301648	3738.814908041315	5184.19320986407	4495.8677776360055	5277.382943129236	4436.769159922351	5103.140807114374	5517.72236792795	5571.8474523736995	5499.745527649232	5443.427796101477	5647.703277097944	4643.501537080436
4348.595500926984	5596.5927579349045	5151.251893495064	4482.481165572361	5638.30958794384	5344.355415435437	4224.477050170162	5203.782445706	4965.259515478405	5002.500165189547	4651.244655784474	4748.424160013121	4397.064955269778	4884.209978089804	4003.74706991066	5323.153158099264	5539.119844236214	4565.2485434535665	3738.713994807211	5184.19320986407	4495.723493536123	5276.1492280522125	4411.091986693751	5091.483328503171	5517.72236792795	5566.983499426165	5496.930023468306	5443.427796101477	5640.087804899814	4639.464895405792
4345.829481879471	5591.401501302796	5150.623830526374	4481.305936950117	5620.841660484998	5343.137567484725	4224.406775178373	5203.782445706	4964.13031090058	5002.500165189547	4644.819837025776	4748.319945137109	4390.253964935237	4882.200412807155	4003.74706991066	5322.78245967217	5539.119844236214	4565.248402955152	3737.428247144704	5184.19320986407	4495.723493536123	5275.976554104718	4411.091986693751	5088.207938264251	5517.72236792795	5565.878157200737	5496.794137855857	5443.427796101477	5639.890138608701	4639.464895405792
4345.827812474343	5591.401501302796	5150.623830526374	4479.993245689602	5617.11722661866	5343.133888454449	4224.28257335313	5202.848494655227	4963.227251267921	5002.366351837587	4640.972324227247	4748.195492294601	4390.253964935237	4877.825847655742	4002.2206864065683	5322.78245967217	5539.119844236214	4565.120475748388	3736.7248742649044	5178.527674241686	4495.499434722542	5246.509681760213	4410.323040834344	5088.207938264251	5496.587401459763	5564.450152245975	5494.63637508806	5441.453244077342	5632.101060101472	4631.292015040692
4345.827812474343	5582.562597925227	5150.623830526374	4479.993245689602	5617.11722661866	5332.3212359899	4224.28257335313	5202.316287583433	4963.1905954631075	5002.366351837587	4640.972324227247	4744.773345930691	4387.153334129729	4877.825847655742	4002.2206864065683	5319.853950164529	5539.119844236214	4565.120475748388	3736.066213671773	5178.527674241686	4495.384790137414	5246.477519669857	4410.323040834344	5073.752721779458	5462.041890811229	5563.862350657346	5494.63637508806	5441.453244077342	5618.378357946741	4622.155841935681
4327.177854396774	5568.815494611161	5150.623830526374	4479.837757140673	5616.887431798456	5326.545581183923	4224.28257335313	5200.559099529466	4963.10533292398	5002.366351837587	4619.164806302286	4744.773345930691	4362.3868005060285	4877.825847655742	3997.457620742043	5318.408767697792	5539.119844236214	4565.120475748388	3735.660984400729	5178.129814612277	4495.384790137414	5241.301808822369	4410.323040834344	5073.070531358115	5462.041890811229	5561.745251630847	5494.526807968674	5441.453244077342	5612.178009454159	4621.1556479589035
4327.177854396774	5568.010382757935	5150.623830526374	4476.873412948942	5616.843583638366	5324.627713897964	4224.28257335313	5200.559099529466	4960.5731037991445	5002.364372360958	4619.164806302286	4744.773345930691	4360.663902278107	4877.825847655742	3994.512267529528	5318.408767697792	5539.119844236214	4565.0642289465195	3733.141172765263	5178.129814612277	4495.351934876877	5241.301808822369	4410.323040834344	5073.070531358115	5461.7352074807595	5560.032647056465	5485.496663858276	5441.453244077342	5612.178009454159	4620.8934684899705
4327.177854396774	5561.19889555886	5138.57358187297	4476.873412948942	5616.816232757528	5299.554483568599	4224.28257335313	5200.559099529466	4960.202436084364	5002.364372360958	4619.164806302286	4744.746922619084	4360.663902278107	4877.825847655742	3994.2138674059806	5318.135410456311	5539.119844236214	4565.057021900466	3730.1461844862915	5178.1181586201055	4491.232064732098	5241.301808822369	4410.323040834344	5068.365956919268	5459.906499828701	5554.230854810819	5485.326524951584	5441.453244077342	5608.161325169457	4616.264106662969
4327.153641430328	5559.917755544173	5138.57358187297	4476.703583916504	5611.02554296855	5299.554483568599	4224.28257335313	5192.121694385913	4960.109075824077	5002.364372360958	4611.192874259601	4744.7453347020655	4346.801037702602	4877.825847655742	3990.310437607195	5303.011538246238	5539.119844236214	4562.079972256677	3729.934496656346	5178.1181586201055	4491.232064732098	5237.980715023608	4410.3077704264615	5068.365956919268	5459.906499828701	5554.230854810819	5485.326524951584	5441.453244077342	5607.828426743622	4614.890900419203
4327.153641430328	5557.907314460117	5136.32557944801	4476.703583916504	5610.104069877668	5296.383644974532	4224.28257335313	5191.253661273553	4960.060471146113	5002.326007448066	4606.044700883858	4744.744130618064	4346.044117257132	4877.825847655742	3988.5714152302844	5301.823316764596	5539.119844236214	4560.424733350426	3729.926919421572	5177.29643627073	4490.620099609749	5222.175019917546	4405.996585448211	5068.365956919268	5459.847908170587	5554.230854810819	5485.326524951584	5441.453244077342	5607.3272014857475	4610.187765576573
4327.153641430328	5557.907314460117	5136.00843491802	4476.703583916504	5610.104069877668	5291.447348331425	4224.28257335313	5188.819601402134	4959.636118815128	5002.326007448066	4606.044700883858	4744.742997279498	4345.704905755836	4877.825847655742	3981.793910001221	5301.823316764596	5539.119844236214	4558.18198394269	3729.926919421572	5177.271943813996	4490.620099609749	5220.633524808723	4405.996585448211	5064.749488695725	5452.782171219297	5553.495457903913	5485.326524951584	5441.453244077342	5607.3272014857475	4610.125241029993
4327.153641430328	5557.907314460117	5133.30095144929	4476.676874375544	5603.023869601212	5291.447348331425	4224.274867179189	5178.315878834719	4958.569032065572	5000.1838901381725	4601.173396150591	4744.7318027144665	4326.023527788915	4875.431044535349	3981.662103593375	5289.625717295028	5538.247728966934	4558.180893105617	3729.7174412814857	5173.260685838552	4487.345152769321	5218.870883866099	4404.305603186369	5058.89681761877	5451.196853565656	5550.715787728553	5484.768209151745	5441.453244077342	5605.734327751261	4608.258106147445
4326.883592845392	5533.89922950901	5132.6930976728745	4476.676874375544	5598.150017439786	5291.442526432063	4224.270513379726	5177.637022449944	4958.159289604086	5000.1838901381725	4601.173396150591	4744.731110192741	4326.023527788915	4875.356615352461	3981.562397454625	5288.388532869754	5518.001840019892	4556.4381155245665	3729.7174412814857	5173.260685838552	4487.318930115838	5218.870883866099	4404.305603186369	5056.19069788008	5428.079463508699	5550.715787728553	5484.768209151745	5432.936600327751	5605.734327751261	4607.755140717993
4326.552347153178	5533.89922950901	5127.989116864073	4475.331799418091	5585.14136679743	5290.244638394155	4222.960364402979	5169.308661360006	4957.334218668722	4999.645989779518	4582.40115239425	4744.008785288988	4326.023527788915	4875.250644296353	3979.303582362305	5288.157068439267	5518.001840019892	4556.134618566062	3728.1639135425703	5160.765641582235	4487.318930115838	5193.045466815212	4404.305603186369	5055.6921206002135	5423.403384823393	5550.715787728553	5484.139201966213	5430.607079627948	5603.236482349673	4604.421012749584
4315.037698148122	5530.720188628814	5126.499413193322	4473.860390070038	5584.621906004012	5289.545205952538	4222.833641273195	5168.5340957079225	4957.039152971327	4999.411873792602	4582.40115239425	4743.985967463019	4325.884349105316	4875.250644296353	3979.109434885575	5287.6743593711535	5518.001840019892	4555.977756130505	3728.1200282262944	5160.637134861085	4487.318930115838	5193.045466815212	4393.850499757762	5055.671170945181	5423.403384823393	5550.715787728553	5478.757643972465	5424.947932536951	5599.812676831555	4603.492862994617
4300.009708480424	5527.230156624555	5126.146103770599	4470.057214906683	5571.232057864083	5287.643373512263	4220.161628066298	5168.426582816695	4957.039152971327	4999.052817392732	4582.40115239425	4742.933375531036	4325.868945560884	4872.448037879067	3976.171760397263	5285.866313224942	5517.090017265843	4555.592535893558	3726.0729626354914	5160.635327960757	4486.407457925556	5193.045466815212	4389.698748001383	5054.792465467261	5415.743304021744	5544.342179534818	5473.713861306718	5421.766486744397	5598.975677996503	4602.748260610055
4299.72613496247	5527.208695774083	5126.088396067149	4468.400065837048	5571.232057864083	5284.915787105459	4220.161628066298	5168.318166924793	4956.925406611061	4999.048204067269	4579.827522239144	4742.328485650158	4325.806122440505	4872.448037879067	3975.622481121629	5282.671358257614	5517.090017265843	4552.717364328326	3725.70129974287	5160.622628554076	4485.729156926627	5193.045466815212	4389.130516790041	5053.384978685042	5415.743304021744	5542.009334081662	5472.362787148122	5421.766486744397	5598.1477746890905	4593.802698878404
4290.793727204435	5527.208695774083	5126.088396067149	4468.078357040713	5565.151982455515	5283.68305494341	4220.161628066298	5168.298139206077	4956.851666129	4998.636370940911	4567.242818036686	4739.347828965687	4325.794658947101	4872.448037879067	3965.6432853384467	5278.183166879415	5516.434280226937	4552.070562325283	3725.117875808086	5160.622628554076	4482.499933587202	5193.045466815212	4389.130516790041	5050.557992497756	5415.743304021744	5542.009334081662	5471.3946198880985	5412.419225989359	5597.747211117899	4593.802698878404
4290.793727204435	5527.173444009693	5120.531288376418	4465.486332959419	5565.151982455515	5280.3022971314385	4220.161628066298	5168.298139206077	4956.851666129	4998.636370940911	4567.242818036686	4739.347828965687	4323.027715266757	4872.045804349378	3965.6432853384467	5277.632508387729	5516.434280226937	4551.911579615364	3724.8852226078034	5159.981812610547	4482.499933587202	5191.798287499836	4387.169183363569	5050.01538014719	5414.154610438777	5539.575737410804	5471.26284370977	5406.406156305291	5597.536353915299	4593.425366823138
4287.097595534615	5526.163808379472	5119.269539089024	4464.795470051451	5565.151982455515	5274.157862717024	4218.798392371838	5168.285258673595	4956.851666129	4998.636370940911	4567.166979575679	4739.347828965687	4323.027715266757	4869.245275125644	3963.8814094665195	5275.4792707071265	5516.382606298898	4551.802348252562	3724.8800197652035	5159.33937730242	4482.108950205891	5191.43966133287	4380.822046560303	5049.860309586224	5410.259350298341	5537.671738086982	5470.9816705466155	5391.126613842566	5596.594199805173	4592.95381385867
4287.097595534615	5517.638547039961	5119.232859225125	4461.454883926033	5558.948894002792	5262.356896952797	4217.120174842919	5168.055544858966	4956.772419322266	4996.777813199335	4563.9569982878475	4739.049495256122	4323.027715266757	4860.679313058939	3963.5095187048773	5275.4792707071265	5514.377762344601	4548.484788680711	3724.5464421966662	5159.33937730242	4481.945337002631	5186.205206361523	4380.822046560303	5039.684420300766	5410.220312017086	5535.515900496609	5470.897332790323	5391.126613842566	5593.71273466246	4588.492064584283
4286.8928434764475	5516.074409282076	5119.167972381443	4460.953921999831	5558.948894002792	5261.135213538526	4216.679081731225	5168.041422984472	4956.772419322266	4991.943375595589	4563.9569982878475	4737.803956498916	4323.027715266757	4856.890387406915	3961.837609845321	5275.2542653702385	5509.433905130347	4547.670361277873	3724.0495370230165	5155.949689054118	4481.350542342227	5184.176950859686	4380.457423685573	5039.684420300766	5410.073350171761	5532.974316999342	5469.988899335583	5391.126613842566	5590.314648217166	4588.440582708339
4286.623739139062	5515.673523002495	5119.15974917914	4455.653389229774	5555.191732004834	5245.387696104117	4212.422744900898	5168.039399416804	4956.28379943982	4990.97605181974	4563.9569982878475	4732.008768396161	4322.53134492559	4856.890387406915	3960.189065567738	5274.67986189309	5508.802655779537	4547.670361277873	3722.0901776605715	5155.949689054118	4481.316905474567	5183.626675808655	4370.04202558902	5036.452204907182	5407.307765120842	5521.869729322442	5460.646801983322	5391.126613842566	5584.562229925148	4588.147322170444
4286.623739139062	5506.970255327743	5118.458199092425	4455.440754787534	5554.1861336001575	5240.590471914264	4212.422744900898	5167.973742242906	4956.28379943982	4990.97605181974	4563.9569982878475	4731.99491748344	4322.341788918731	4856.181977682947	3956.225206142035	5274.677496282	5489.9785313985985	4547.670361277873	3721.7675741539115	5154.97616481216	4481.316905474567	5183.138543056815	4370.04202558902	5036.452204907182	5407.214582952966	5521.869729322442	5460.646801983322	5390.851769391231	5582.177482333184	4587.879832425026
4286.623739139062	5506.970255327743	5118.458199092425	4453.41441435713	5552.162073847056	5240.590471914264	4212.422744900898	5166.341739562813	4954.705051439016	4989.525420905495	4558.700875657003	4731.99491748344	4320.826966592893	4856.181977682947	3954.089889163344	5274.658535877194	5483.826925342252	4546.020152302937	3720.174945269202	5154.97616481216	4478.388103474461	5180.648030331706	4370.04202558902	5032.12479621678	5407.097154429551	5521.869729322442	5460.646801983322	5390.851769391231	5581.078427032986	4587.041576144651
4286.570799308116	5506.970255327743	5118.458199092425	4453.129575212366	5552.162073847056	5237.313827012898	4212.422744900898	5166.341739562813	4951.1882059865675	4989.525420905495	4558.700875657003	4731.99491748344	4319.229602190895	4856.181977682947	3954.089889163344	5274.658535877194	5483.826925342252	4544.257216867389	3720.174945269202	5154.97616481216	4478.388103474461	5180.648030331706	4369.33319927113	5030.728813651682	5407.097154429551	5521.869729322442	5460.646801983322	5390.851769391231	5580.961265229358	4585.380381038449
4285.533861027136	5505.442137445921	5118.458199092425	4452.494946645707	5552.162073847056	5234.765279424959	4212.422744900898	5166.266459942093	4951.1882059865675	4989.457535607764	4558.601422706	4731.99491748344	4319.229602190895	4849.299215871055	3954.089889163344	5269.056713071759	5483.826925342252	4544.257216867389	3720.174945269202	5154.97616481216	4478.388103474461	5180.162162800521	4369.33319927113	5030.716397120837	5407.097154429551	5521.869729322442	5460.646801983322	5390.851769391231	5580.960330456295	4585.380274810632
4279.880843851688	5500.376567065074	5115.076950897965	4450.791717133838	5532.012902049483	5233.324881612578	4210.62058418531	5159.228327831575	4949.3131716874905	4988.886774285978	4540.831475615942	4730.457593179781	4319.19447738722	4849.299215871055	3954.0734982633967	5269.056713071759	5480.111064606749	4544.257216867389	3717.756511277088	5154.97616481216	4478.388103474461	5163.417713361241	4369.33319927113	5030.115616619851	5407.067585011123	5513.195196722019	5457.398604550998	5388.7851642880005	5580.381338992324	4584.643567534209
4274.398492298562	5494.915213779171	5111.6400642882	4450.791717133838	5532.012902049483	5233.132924883606	4210.62058418531	5159.039778711265	4947.170724542995	4988.886774285978	4540.831475615942	4730.457593179781	4316.106080985597	4849.299215871055	3953.8225317867145	5269.015023003825	5476.736804077189	4544.257216867389	3717.756511277088	5154.97616481216	4478.388103474461	5162.002346977479	4369.33319927113	5029.760036439966	5407.020927329966	5512.643126154113	5454.993067274968	5388.725353715918	5579.225106328572	4584.643567534209
4271.935612585252	5492.713961826562	5101.938127254394	4450.481624666869	5532.012902049483	5228.841628054784	4209.41732076233	5157.333687962633	4947.170724542995	4988.886774285978	4534.216152071325	4730.456655119662	4313.41097659556	4847.494561379963	3952.341943959271	5269.015023003825	5476.736804077189	4543.791295243167	3717.395594755335	5154.30984488176	4475.966613709528	5162.002346977479	4367.6349967073165	5028.06372137896	5407.016873791107	5512.595352262409	5454.993067274968	5388.725353715918	5576.3665852510685	4584.636110650854
4271.163663173551	5491.415897013936	5101.938127254394	4450.481624666869	5532.012902049483	5221.434351918639	4209.41732076233	5157.333687962633	4947.170724542995	4988.661615462333	4534.216152071325	4730.379552378303	4313.248574665993	4847.494561379963	3951.6186224337416	5269.010339630999	5476.586159334987	4540.748721653848	3717.395594755335	5154.080598568929	4475.966613709528	5162.002346977479	4367.6349967073165	5020.693911057606	5406.883957790357	5505.9641163541955	5454.5005543448515	5370.52295628673	5576.3301956460555	4584.636110650854
4270.961996695134	5491.286378687154	5101.938127254394	4443.884853966589	5530.785095810173	5221.434351918639	4209.41732076233	5157.333687962633	4947.170724542995	4988.661615462333	4534.216152071325	4729.98309939058	4313.248574665993	4847.494561379963	3951.4832704256787	5269.010136655332	5474.902049427257	4540.652478038051	3717.395594755335	5153.898879809716	4475.966613709528	5159.861555684698	4361.33640008407	5020.693911057606	5404.797383154175	5500.905414137963	5453.243610003772	5370.52295628673	5575.2930009414795	4583.075920779578
4270.957401594142	5491.286378687154	5101.938127254394	4443.835396320579	5503.908666128711	5220.731197046178	4209.41732076233	5157.202017539961	4947.170724542995	4986.704338146728	4530.915630267456	4729.7000046815065	4306.998759922841	4843.4006528149985	3951.1323972288155	5268.996884727496	5474.0701352898195	4539.650284288922	3717.3644831024394	5153.523975697328	4475.825088097708	5159.861555684698	4361.116875788002	5016.590027053291	5398.334281575537	5499.878824638097	5450.297502796159	5370.52295628673	5575.276906634836	4583.072610932779
4257.366871366152	5483.074802742721	5101.857073359446	4443.835396320579	5503.67776376321	5220.606542684998	4209.41732076233	5157.202017539961	4947.170724542995	4986.704338146728	4528.281033414487	4728.817562554346	4306.998759922841	4843.4006528149985	3945.49858930389	5268.996884727496	5472.750392056042	4539.650284288922	3716.2194477548383	5153.523975697328	4475.528157640987	5159.861555684698	4359.9200608872325	5016.590027053291	5398.334281575537	5499.833499653419	5448.322869621693	5370.52295628673	5568.388583813428	4579.4927589808485
4256.7887619088415	5483.074802742721	5101.830826307372	4443.835396320579	5503.591898929389	5216.958646435376	4208.841111163489	5157.101610540203	4947.170724542995	4986.704338146728	4527.378720870471	4728.664381280834	4306.998759922841	4843.4006528149985	3943.117852458332	5268.996884727496	5472.750392056042	4536.022744826247	3715.913759187175	5152.765737593778	4474.979089776403	5158.065373202382	4359.9200608872325	5016.590027053291	5398.334281575537	5499.727455144375	5448.12583232405	5370.52295628673	5568.388583813428	4579.1199030883745
4228.222606886167	5482.368625372033	5101.254898368137	4443.835396320579	5501.0472316703535	5208.13287468795	4208.828130964943	5146.106673399501	4947.170724542995	4986.704338146728	4527.263263112547	4728.664381280834	4306.998759922841	4836.450255890351	3943.1019688217384	5268.996884727496	5472.750392056042	4535.540423871955	3715.913759187175	5152.500303662442	4473.67613881712	5158.065373202382	4356.056138942635	5014.318887010335	5397.414961893103	5499.727455144375	5448.12583232405	5370.52295628673	5568.239664520402	4578.616871082624
4228.222606886167	5475.401534126089	5100.344387797246	4443.835396320579	5500.389027835544	5207.630433266371	4208.213628297837	5146.103918312781	4947.170724542995	4986.704338146728	4522.259681349158	4728.664381280834	4306.998759922841	4836.450255890351	3943.1019688217384	5268.996884727496	5466.956298346917	4535.25071419798	3715.913759187175	5152.446953338447	4470.514252325142	5158.065373202382	4356.056138942635	5000.963648199757	5392.3862058250315	5499.727455144375	5445.789659474854	5370.52295628673	5564.335903206905	4578.487835330663
4228.222606886167	5473.099522800482	5100.338733406474	4443.835396320579	5500.389027835544	5207.533698260342	4207.702772805951	5146.082325044963	4947.170724542995	4986.543440339341	4519.431030882684	4728.664381280834	4306.869443806303	4836.450255890351	3943.1019688217384	5268.012056495281	5466.956298346917	4535.207803994794	3715.1395740012413	5152.441450434215	4470.50303122761	5155.946906391748	4356.056138942635	5000.963648199757	5372.769401988328	5494.580768068792	5444.490750575392	5358.837390869479	5564.335903206905	4576.890270053966
4228.222606886167	5473.099522800482	5100.338733406474	4443.835396320579	5490.9110389185835	5204.857230250138	4206.339880977153	5146.082325044963	4946.188768669097	4985.704569511694	4519.431030882684	4728.235561184081	4306.291542823585	4836.450255890351	3942.518810639731	5266.463984315829	5466.956298346917	4534.433924439896	3714.2749786914574	5152.441450434215	4470.50303122761	5153.251429285016	4355.93576805585	5000.881329159385	5372.769401988328	5494.580768068792	5444.490750575392	5358.837390869479	5550.388370916158	4576.890270053966
4228.222606886167	5473.099522800482	5093.92241468441	4443.835396320579	5490.0639057017415	5203.264793034976	4204.185948321701	5145.589507805978	4942.837956338884	4984.34446508188	4516.155072935693	4727.45094304228	4306.291542823585	4836.113534374026	3938.1012523541467	5266.463984315829	5464.9856237881695	4532.310742035359	3714.0203858839686	5152.441450434215	4470.50303122761	5152.6242479941775	4355.377543528126	5000.881329159385	5367.803644888791	5493.978556994354	5444.490750575392	5357.82182472816	5548.323311294118	4575.429786685083
4228.222606886167	5473.09585396538	5093.92241468441	4443.835396320579	5488.011989696695	5202.753159317408	4204.132735482957	5139.536872297636	4942.837956338884	4984.34446508188	4514.139607570973	4727.372441343365	4301.935231870595	4813.160403261349	3936.651145540329	5266.463984315829	5462.082650191822	4531.534540781522	3713.2054734077356	5146.762643181768	4467.939407961061	5152.6242479941775	4355.377543528126	4991.358462478849	5353.452474189462	5491.6093098838	5442.973443659876	5333.425267881723	5542.903789999223	4573.818427303577
4225.286883700806	5473.047557563972	5093.92241468441	4443.042654921497	5484.797923378237	5202.753159317408	4203.709591608122	5139.536872297636	4941.630767824547	4984.34446508188	4513.641364644129	4727.372441343365	4301.534988973275	4813.160403261349	3933.7023917067436	5266.32350529991	5462.080682833558	4530.851772375596	3713.17859559964	5146.762643181768	4467.939407961061	5152.6242479941775	4355.377543528126	4989.2695793308685	5353.452474189462	5487.041668861286	5437.806228367495	5333.425267881723	5542.579622693349	4573.683897083931
4225.286883700806	5472.831191956964	5093.92241468441	4442.823613100436	5484.797923378237	5201.257807944878	4203.702402041892	5139.536872297636	4941.570981667743	4984.34446508188	4513.2974042848455	4727.372441343365	4301.531192733217	4813.160403261349	3933.019982454025	5265.944648640538	5461.766087357756	4530.8295651695535	3712.4081089308074	5146.762643181768	4467.890607333808	5152.6242479941775	4345.676571113068	4984.3277951365635	5352.948180366767	5486.589446464701	5437.806228367495	5333.425267881723	5542.333326999112	4573.3321494644915
4225.189301335344	5471.96065742852	5093.92241468441	4442.006129053161	5483.0828852503555	5197.785264212793	4203.702402041892	5138.730188421681	4941.4213327140715	4984.34446508188	4512.141711376582	4727.372441343365	4300.590768668399	4813.160403261349	3932.2186523024957	5265.944648640538	5460.132263467475	4530.8295651695535	3712.4081089308074	5146.762643181768	4467.691330076479	5152.6242479941775	4345.676571113068	4984.3277951365635	5352.948180366767	5486.589446464701	5437.806228367495	5333.425267881723	5541.927464160779	4573.3321494644915
4225.189301335344	5471.8684925379985	5093.92241468441	4442.006129053161	5483.0828852503555	5197.785264212793	4203.702402041892	5138.730188421681	4941.411599111143	4984.34446508188	4504.504357273727	4727.028733372381	4300.590768668399	4813.160403261349	3931.2909551431003	5264.836876360441	5459.545887204283	4528.94870821141	3712.4081089308074	5146.762643181768	4467.690772852793	5150.230992690149	4345.108172692979	4980.167612641591	5352.948180366767	5477.5214590474225	5437.806228367495	5333.425267881723	5530.470759619211	4573.3321494644915
4221.134553734966	5463.10523148912	5093.92241468441	4438.467272499231	5482.246498277957	5192.200896913886	4203.702402041892	5133.32373944028	4941.411599111143	4984.017744342169	4486.688074722759	4727.028733372381	4293.657373502476	4813.160403261349	3931.2909551431003	5261.006431266978	5458.57058315952	4527.932131259957	3712.4081089308074	5146.762643181768	4466.773045248814	5145.0314781157595	4343.0573908750885	4979.461431827804	5348.435414121816	5455.920591179079	5414.711970293861	5333.425267881723	5530.470759619211	4570.941804174961
4217.556638234864	5463.10523148912	5093.92241468441	4438.0087237717435	5482.246498277957	5186.974541216752	4203.412021510556	5133.32373944028	4941.411599111143	4983.548043869172	4486.543807952841	4726.153743368253	4293.354237533291	4813.160403261349	3931.0136102029464	5261.006431266978	5458.57058315952	4526.6295415522145	3712.1408962855894	5146.762643181768	4466.751129100761	5145.0314781157595	4342.372616401819	4979.198525698979	5348.435414121816	5454.024949503038	5414.676490933898	5318.07562281706	5530.470759619211	4569.980468247037
4202.894707833868	5463.10523148912	5093.6525115772	4438.0087237717435	5481.041043994112	5186.974541216752	4203.023340040754	5133.32373944028	4941.411599111143	4983.472343143576	4486.433839411176	4726.153743368253	4293.354237533291	4813.160403261349	3930.5618358463744	5261.006431266978	5458.57058315952	4525.215944306721	3712.1408962855894	5146.762643181768	4466.561984125583	5145.0314781157595	4342.372616401819	4978.481414237169	5306.066023844671	5454.024949503038	5414.676490933898	5318.07562281706	5530.470759619211	4569.941372209683
4202.894707833868	5456.003145223504	5093.647819839627	4437.986293167698	5479.402201263068	5186.974541216752	4202.023651391288	5133.32373944028	4940.834141567804	4983.472343143576	4486.433839411176	4725.901848390718	4279.040899328253	4813.014188150017	3929.8257974637218	5261.006431266978	5458.57058315952	4522.245363972237	3711.8658236278898	5146.762643181768	4466.561984125583	5144.055192409358	4342.289512904352	4976.967233414598	5306.066023844671	5454.024949503038	5414.676490933898	5318.050180442876	5530.470759619211	4569.941372209683
4201.426968153972	5455.424803811208	5093.647796521749	4433.983337015938	5477.304000737993	5185.1347417875895	4202.020125068313	5133.32373944028	4940.22835893151	4983.4697327382455	4486.433839411176	4725.8705825765155	4279.040899328253	4813.014188150017	3926.3434610506865	5261.006431266978	5458.550718362012	4522.058958997484	3711.825352063628	5146.762643181768	4466.103209795396	5142.504911036071	4342.270317277109	4976.967233414598	5306.066023844671	5450.0815389281715	5412.420947274133	5311.315528067826	5529.773907846514	4564.978742784284
4200.496947653122	5455.424803811208	5093.647796521749	4433.983337015938	5476.26046314632	5184.993047934378	4201.8207768928005	5133.32373944028	4939.915245439122	4983.4625505867025	4486.433839411176	4725.741906125537	4278.900894719525	4813.014188150017	3923.3683208636467	5260.971124078993	5458.550718362012	4520.711323987358	3711.820972114414	5146.415936828218	4466.100148392585	5140.550289240204	4342.202558809482	4975.118549510844	5306.066023844671	5450.0815389281715	5412.420947274133	5310.683101803568	5529.478242146153	4564.809464234902
4200.496947653122	5455.424803811208	5093.647796521749	4433.983337015938	5476.26046314632	5184.777050545899	4201.8207768928005	5133.32373944028	4939.83073056182	4983.194907862915	4486.433839411176	4725.741906125537	4278.900894719525	4805.062674707577	3919.01459105275	5260.971124078993	5458.550718362012	4520.405871391287	3711.820972114414	5145.427062508908	4466.093796703903	5135.629109741107	4341.477037264263	4974.903892886654	5306.066023844671	5450.0815389281715	5412.420947274133	5310.683101803568	5529.478242146153	4564.246815672424
4200.496947653122	5450.334257669813	5090.677719805633	4433.983337015938	5473.737411477426	5184.2704267213085	4201.8207768928005	5133.04113537521	4937.850290989236	4983.194907862915	4486.433839411176	4725.741906125537	4278.900894719525	4802.642817823207	3918.972949958781	5255.282977845449	5447.546405785116	4520.319586343647	3711.7417100821804	5145.427062508908	4466.0187505733575	5135.629109741107	4338.933904854923	4974.903892886654	5306.066023844671	5450.0815389281715	5412.420947274133	5308.798386534201	5529.435547682689	4563.358009971389
4200.340197052963	5450.334257669813	5088.909302766611	4433.983337015938	5471.76557120385	5174.468540965965	4201.8207768928005	5127.225306482314	4937.627003361629	4980.164102133778	4484.149770737251	4725.086905654149	4278.895300770368	4802.5491388801	3918.972949958781	5253.949893909219	5447.546405785116	4520.242204057029	3711.47308010881	5145.396464980347	4466.0187505733575	5134.57441224602	4337.798945884355	4973.500103992465	5288.972797177942	5450.0815389281715	5412.420947274133	5266.524062881175	5527.9809372371465	4559.848281951021
4200.340197052963	5450.334257669813	5088.90133692517	4433.983337015938	5468.942857691927	5174.468540965965	4201.8207768928005	5127.225306482314	4937.627003361629	4979.669021787413	4484.149770737251	4724.771760567668	4265.4994626202715	4802.5491388801	3918.530827928191	5253.205088812068	5447.546405785116	4520.078011978405	3711.47308010881	5145.297877129722	4465.94131932404	5132.438717657884	4336.465296974036	4973.500103992465	5288.972797177942	5450.0815389281715	5412.420947274133	5266.524062881175	5527.9809372371465	4558.253793356869
4199.959405611533	5450.334257669813	5087.615967344671	4433.983337015938	5465.019404104866	5174.468540965965	4201.8207768928005	5127.223685725479	4937.627003361629	4979.669021787413	4483.988858671064	4724.771760567668	4265.238686204273	4800.2947590523	3917.1259222430344	5252.4237114879725	5447.546405785116	4518.110211909052	3711.47308010881	5145.154678805751	4465.94131932404	5132.203238771852	4333.7705286787	4973.066410726889	5288.972797177942	5450.0815389281715	5412.420947274133	5266.524062881175	5527.192160148818	4558.253793356869
4198.659050028451	5450.334257669813	5087.452918139357	4433.983337015938	5463.399545902445	5173.6139186754135	4201.813412340136	5126.202117503228	4937.624966478477	4979.341566139514	4483.755193265188	4723.674922517233	4265.197052931455	4798.754978174891	3916.466656730696	5251.978106695729	5447.546405785116	4518.110211909052	3711.47308010881	5145.113210978094	4465.118973694878	5132.203238771852	4331.982591778093	4972.3128356564375	5285.813269156191	5449.23697809504	5412.402946897796	5266.524062881175	5526.762529818292	4558.158350377475
4198.659050028451	5450.334257669813	5087.407438416756	4433.983337015938	5463.399545902445	5171.480844642469	4201.813412340136	5126.202117503228	4937.624966478477	4979.341566139514	4483.714048779959	4723.674922517233	4264.69742360491	4798.754978174891	3913.4846433964067	5251.978106695729	5447.546405785116	4510.473205180835	3711.47308010881	5144.849890154299	4465.118973694878	5123.851986322898	4331.982591778093	4972.3128356564375	5285.133941073765	5449.23697809504	5412.136819894456	5257.4604324486045	5526.762529818292	4556.359482063799
4198.210846496251	5448.5704343802645	5085.18778434683	4433.029973334773	5462.496837316426	5167.123735439374	4200.829890961702	5125.755953102411	4937.624966478477	4978.614200411466	4478.197983575343	4723.066132908774	4264.673521920364	4798.719332390234	3909.5228639790257	5251.426819766404	5447.546405785116	4510.473205180835	3711.068464668422	5140.667456626716	4465.034405368531	5123.582914634855	4331.982591778093	4970.5965238694025	5283.084060738618	5448.233579054105	5411.235952593885	5254.621213621043	5525.060005762871	4556.359482063799
4191.028480956167	5448.5704343802645	5084.5735569729	4433.029973334773	5462.452550950203	5166.239390372633	4200.76816485141	5125.755953102411	4937.11492981439	4978.490491391161	4478.197983575343	4723.040273752094	4264.557503900969	4795.332660675271	3908.053975941066	5251.426819766404	5447.546405785116	4509.934009576113	3711.0364212190907	5140.667456626716	4465.034405368531	5123.51283582985	4330.604220291127	4967.635526960599	5280.698436179177	5448.233579054105	5411.207483482386	5252.472515022315	5525.060005762871	4556.359482063799
4189.91459625047	5442.694245513338	5082.818629070398	4433.029973334773	5462.32038865547	5166.239390372633	4200.478179084361	5125.755953102411	4936.658718103839	4978.392683473339	4478.197983575343	4723.040273752094	4264.557503900969	4794.217460076277	3907.899644917303	5251.238231350388	5445.437235596786	4509.544874574269	3710.5588778377114	5140.667456626716	4465.03085723967	5123.51283582985	4330.604220291127	4966.6039138451815	5280.273543320491	5447.459757930481	5410.1314506097915	5250.054819461453	5525.060005762871	4556.359482063799
4187.213519820283	5442.694245513338	5082.270053836857	4433.029973334773	5462.169090997801	5165.035152527338	4200.381420032356	5125.274789902036	4936.658718103839	4978.382639673657	4475.722213333107	4722.720897835408	4264.557503900969	4794.217460076277	3907.120279807723	5250.442318743038	5445.437235596786	4509.101391978404	3710.090788173251	5140.667456626716	4465.030434274149	5123.497285606934	4330.604220291127	4966.6039138451815	5268.345753261881	5447.459757930481	5410.1314506097915	5234.277820159101	5523.1072920693605	4555.761930309385
4186.070819931489	5439.943954168567	5082.270053836857	4433.029973334773	5462.169090997801	5164.597710550483	4200.361217963251	5123.949985710411	4936.658718103839	4978.382639673657	4475.5476800558645	4722.720897835408	4264.548765291105	4794.046096564809	3906.8284848505773	5249.941138621498	5445.437235596786	4507.858886687709	3710.090788173251	5140.667456626716	4465.027498706006	5123.485085343265	4330.604220291127	4966.4137914480125	5266.143077616818	5447.459757930481	5410.1314506097915	5234.277820159101	5520.60447405135	4554.8318417053015
4185.979263369449	5439.530996489901	5082.071725955018	4433.029973334773	5459.101333782606	5164.187622544614	4200.2933309192085	5123.949985710411	4936.655158359596	4978.306034695226	4475.5476800558645	4722.720897835408	4264.540263460491	4794.046096564809	3906.814168103956	5249.921466004507	5443.670958956323	4505.783861331913	3710.089337989086	5139.4194313807275	4465.027419764092	5121.64128356429	4326.812864868767	4960.421590664793	5262.245018001238	5447.344234137695	5410.057102270446	5234.277820159101	5520.602473025411	4554.826647921653
4183.823184332865	5439.513175150132	5082.071725955018	4433.029973334773	5455.8116807485685	5153.535171561007	4200.2933309192085	5123.949985710411	4936.530089219717	4978.024580595144	4475.5476800558645	4722.720897835408	4264.540263460491	4794.046096564809	3906.814168103956	5249.921466004507	5442.8795022516615	4503.885690358966	3710.089337989086	5139.4194313807275	4465.027419764092	5121.64128356429	4326.781557733784	4960.256309794766	5261.197017928222	5447.343085858408	5410.039550030398	5234.277820159101	5520.597561985055	4554.811926024395
4183.823184332865	5439.513175150132	5082.0661844862625	4433.029973334773	5455.801461686476	5153.181386584385	4200.288629378889	5123.949985710411	4936.395615169718	4978.024096849504	4475.5476800558645	4722.002787503614	4264.540263460491	4794.046096564809	3905.7298202797538	5249.921466004507	5442.844169268162	4503.885690358966	3709.7007309011897	5139.4194313807275	4465.027419764092	5121.64128356429	4326.781557733784	4960.086095400133	5254.3286550431	5439.6780825031465	5405.645200569719	5234.277820159101	5520.593064748658	4554.795655356607
4183.823184332865	5439.513175150132	5082.063169030989	4432.621459316873	5455.801461686476	5152.79032139739	4198.425092176445	5122.651193139787	4936.395615169718	4978.022935533998	4475.5476800558645	4721.6275992133615	4264.540263460491	4794.046096564809	3904.8800877495105	5248.868855077253	5442.757923197991	4497.810476614703	3709.7007309011897	5136.660878534674	4464.962575220994	5121.64128356429	4326.594549764313	4960.086095400133	5224.675933803799	5439.6780825031465	5405.645200569719	5234.277820159101	5520.472497996853	4554.766569777195
4183.817619096302	5437.530867220477	5082.060781144259	4432.606625335937	5455.681035565848	5151.568329356291	4198.425092176445	5122.651193139787	4936.38422821799	4977.499040451708	4473.40820345465	4721.588514068395	4264.540263460491	4792.191749212598	3902.551239955268	5248.868855077253	5442.757923197991	4493.526783415029	3709.0423372197456	5136.660878534674	4464.846987555686	5121.624577192313	4326.525260628698	4958.290918672579	5224.675933803799	5439.6780825031465	5405.645200569719	5234.277820159101	5519.244505864195	4554.766151823023
4183.7002975827145	5433.738706657451	5082.060781144259	4432.606625335937	5448.839120940477	5150.052379154584	4198.425092176445	5122.651193139787	4936.11600294243	4977.499040451708	4467.761081543413	4721.588514068395	4264.540263460491	4792.191749212598	3901.62709365053	5248.868855077253	5442.746330568358	4493.466869624601	3709.0423372197456	5136.660878534674	4464.844035743148	5121.602042018587	4326.525260628698	4957.744283146532	5224.675933803799	5438.07973798697	5405.645200569719	5233.431130834859	5519.244505864195	4554.744001150404
4183.624154316081	5433.738706657451	5078.03667362317	4432.604457126892	5448.602093604235	5146.654040200185	4198.425092176445	5122.635483645832	4936.11600294243	4977.499040451708	4467.761081543413	4721.588514068395	4264.540263460491	4792.029459305268	3899.227997606522	5248.85760022738	5441.707928139955	4493.411672959874	3709.021572423577	5136.660878534674	4464.839878867868	5121.602042018587	4326.525260628698	4957.744283146532	5223.009800713398	5437.591398922235	5405.580995162887	5230.048354415783	5518.163366600496	4554.739730656007
4175.443777014076	5433.738706657451	5077.261805528553	4429.931807470608	5433.561230276184	5142.452692487681	4198.425092176445	5122.635483645832	4936.097412417739	4977.381617223975	4466.0703292952185	4721.588514068395	4264.540263460491	4792.029459305268	3898.55955995568	5246.961345893593	5440.43936000501	4493.411672959874	3709.021572423577	5136.096924117481	4464.839878867868	5121.591622087466	4326.524750180146	4957.744283146532	5215.017610314808	5435.718098113866	5403.628371965562	5228.51009714614	5513.191245686237	4554.731646303224
4175.443777014076	5433.738706657451	5076.848015397143	4428.909261252504	5431.602745914001	5142.284464528548	4198.425092176445	5120.752215975073	4934.5300028664515	4977.250478324224	4464.5350434723005	4721.587219726216	4248.707099098037	4792.029459305268	3898.55955995568	5246.743767263735	5440.075897247732	4493.411672959874	3709.00135958363	5134.206849638962	4464.820918402444	5121.591622087466	4325.216306479642	4955.21439947945	5200.153578637912	5428.476905972013	5402.81708193515	5225.411858663305	5510.608218813082	4554.108069057105
4173.709207267086	5428.217697453618	5075.909484573596	4428.759619589824	5431.602745914001	5141.7078910373075	4198.425092176445	5120.752215975073	4934.5300028664515	4977.250478324224	4464.531572160775	4721.587219726216	4248.707099098037	4792.029459305268	3898.3316061542937	5246.743767263735	5440.075363093247	4491.45705629748	3708.9916656944533	5133.812461686448	4464.800526834788	5121.591622087466	4325.216306479642	4955.21439947945	5200.153578637912	5427.439386234041	5401.284577875082	5225.364499055744	5510.5845267727655	4554.108069057105
4173.709207267086	5422.896232146135	5075.909484573596	4427.925724510342	5431.602745914001	5141.7078910373075	4198.425092176445	5120.752215975073	4934.471014524464	4977.250478324224	4456.2758196945415	4721.585575523086	4248.707099098037	4791.121581789152	3898.3316061542937	5236.0129337792805	5438.971668337591	4489.354208801231	3708.9872999239797	5133.812461686448	4464.800526834788	5118.128045740326	4325.216306479642	4955.21439947945	5192.12644252487	5427.185494568016	5400.138385501368	5225.364499055744	5509.913246931778	4553.104948819982
4173.709207267086	5422.757321137832	5075.811301713478	4415.7510028329325	5431.602745914001	5132.309206744616	4198.425092176445	5120.752215975073	4934.399669663177	4977.250478324224	4456.2758196945415	4721.585575523086	4248.707099098037	4791.1008540882885	3898.3316061542937	5236.0129337792805	5435.800310010928	4482.076992445276	3708.955680689338	5133.750626261031	4464.800526834788	5117.608218143776	4325.216306479642	4951.960614037487	5175.665035960166	5417.049068816914	5399.949402283528	5225.364499055744	5508.605933105428	4552.05535668122
4173.709207267086	5422.431162824877	5075.725689508614	4415.7510028329325	5431.602745914001	5131.9142841904995	4198.425092176445	5120.752215975073	4934.127387850369	4977.250478324224	4456.2758196945415	4721.346928767034	4244.50050151888	4790.949107351586	3897.890418902636	5236.0129337792805	5429.773114441442	4482.076992445276	3708.247642896349	5133.744279782804	4464.213686579678	5116.734626570942	4322.022156337536	4951.960614037487	5175.665035960166	5417.049068816914	5399.470140581362	5225.346755162265	5507.434620575571	4551.972737290964
4173.709207267086	5419.827480919881	5075.275880666013	4415.7510028329325	5430.310271447381	5129.906601420063	4198.343109052425	5117.565943635333	4933.731710641412	4976.920076128006	4454.623753766531	4721.210624087393	4242.857404024828	4790.635268633385	3897.8301263356625	5236.0129337792805	5426.380813402398	4481.965365880353	3707.5755894423037	5132.460388366613	4463.579949813142	5115.182530841657	4320.547835421688	4950.847516978023	5167.113024856257	5417.049068816914	5399.440387073963	5225.346755162265	5505.980501003719	4551.964042125026
4172.8667966889025	5419.47208252239	5075.238875617673	4415.7510028329325	5429.909354203152	5129.906601420063	4198.074134201843	5117.565943635333	4933.608745137424	4976.785962913264	4454.623753766531	4721.210139427214	4242.597747984064	4790.621880356184	3897.8016106079485	5236.0129337792805	5426.380813402398	4477.647272562428	3707.5276639271196	5132.183487982564	4463.528510436032	5113.451954510045	4320.134353316656	4949.840833366823	5167.113024856257	5416.296094696065	5399.40042238701	5225.2155398638915	5505.980501003719	4551.774645555401
4172.704780304217	5419.2023547941035	5075.238875617673	4415.3886829419425	5429.909354203152	5129.906601420063	4198.008099036029	5117.565943635333	4933.608745137424	4976.784890857964	4454.623753766531	4721.136263501872	4242.597747984064	4790.592256557329	3897.3727159227	5236.0129337792805	5426.098889711159	4477.502979148563	3707.5276639271196	5132.183487982564	4463.521637161171	5113.290322454661	4320.134353316656	4949.840833366823	5163.660460450676	5416.296094696065	5399.246023742465	5219.848314659042	5504.867657079144	4551.774645555401
4172.704780304217	5419.2023547941035	5075.238875617673	4415.3631087716185	5426.283674971222	5129.906601420063	4198.0039524978365	5117.027259144543	4933.51516533125	4976.784890857964	4454.623753766531	4721.136263501872	4242.597747984064	4790.592256557329	3897.3727159227	5236.0129337792805	5421.717507601683	4477.502979148563	3707.5276639271196	5131.470190207292	4463.5153528494575	5110.496365406416	4320.134353316656	4949.840833366823	5163.660460450676	5415.941693485831	5399.246023742465	5219.848314659042	5504.762184046269	4551.772284167608
4172.704780304217	5417.526966174325	5073.93010012607	4415.35597579734	5426.174295205933	5125.325638714425	4197.997106907069	5116.770129194743	4932.413557346914	4976.784889884346	4451.996068377681	4721.136263501872	4242.436575917833	4790.034097684382	3896.179043455888	5233.187101508713	5419.755999923703	4472.4981806130145	3707.5276639271196	5131.231569130643	4463.492631927204	5109.1381194168625	4316.991710905937	4946.105347156286	5158.324197385529	5415.941400105956	5399.246023742465	5216.99348242716	5504.762184046269	4551.769158955956
4172.704780304217	5411.759575844597	5073.93010012607	4415.342258211114	5424.8353399770585	5123.662558937853	4197.997106907069	5116.765207702214	4932.289346671703	4976.784889884346	4451.996068377681	4719.780673127603	4240.480283104191	4789.535131690402	3895.9254455463815	5229.366146597698	5417.759959992306	4472.4981806130145	3707.5276639271196	5131.196429530764	4463.492631927204	5108.715490839642	4316.991710905937	4946.105347156286	5158.324197385529	5415.941400105956	5399.246023742465	5216.99348242716	5503.901891900602	4551.769158955956
4172.704780304217	5411.759575844597	5073.93010012607	4415.297511908964	5424.389941934086	5123.662558937853	4197.49861425171	5116.765207702214	4932.262247878043	4976.609924930772	4451.996068377681	4719.4041112817595	4240.447124420634	4789.535131690402	3895.7505489318883	5229.366146597698	5417.759959992306	4472.4981806130145	3707.160871206901	5131.117841530016	4463.492631927204	5108.516874264575	4316.991710905937	4946.105347156286	5158.324197385529	5415.308851423172	5397.55655767846	5216.99348242716	5503.107912825517	4551.769158955956
4172.704780304217	5410.817503000429	5073.93010012607	4415.297511908964	5424.389941934086	5123.484650502245	4197.476179068679	5111.179739943167	4932.218885084301	4976.609924930772	4448.616732246048	4719.376698936638	4238.6714464550005	4789.532652642498	3895.444220834983	5228.589159659561	5415.478179230093	4468.838350383103	3706.242427546702	5131.117841530016	4463.492631927204	5108.194762202915	4316.991710905937	4945.91622556057	5158.26496667372	5415.308851423172	5397.55655767846	5175.4513459731115	5502.399045724838	4551.769158955956
4166.817613932781	5408.143804155435	5073.93010012607	4415.297511908964	5424.389941934086	5122.39071671186	4197.443695929747	5111.178004051269	4931.747770865917	4976.609924930772	4448.023988581934	4717.4270095663815	4238.6714464550005	4789.532652642498	3891.8858903393357	5228.359634669738	5415.029639576515	4466.8808187104605	3704.357530606814	5130.496315922925	4463.492631927204	5108.1441780229525	4316.882378463122	4945.647975922262	5158.26496667372	5412.403058416256	5397.166838074441	5175.4513459731115	5501.604074633096	4551.769158955956
4166.817613932781	5408.143804155435	5073.93010012607	4415.297511908964	5412.877676063036	5122.106955468336	4197.443695929747	5111.177541411313	4931.746879901093	4976.59006619757	4445.616670294165	4717.272448211945	4238.6714464550005	4788.998482106128	3891.8858903393357	5228.18355189156	5405.584155965758	4462.02432850781	3704.045218859539	5128.505095711396	4463.492631927204	5108.143967162507	4316.680199468152	4945.588316727819	5158.26496667372	5412.403058416256	5397.049077302442	5175.4513459731115	5500.888668383362	4551.762774641356
4166.817613932781	5401.03082087762	5073.93010012607	4413.053779813616	5412.110272320442	5114.706320213463	4195.8424507883665	5111.177541411313	4931.746879901093	4976.2396558680775	4443.443101428586	4716.979265965165	4238.6714464550005	4788.998482106128	3889.0600036317555	5228.18355189156	5405.164094739487	4461.918921187738	3703.765803427943	5127.091145315495	4463.492631927204	5108.143967162507	4316.680199468152	4945.585472320585	5156.267670497773	5405.340044099826	5397.039834059277	5175.4513459731115	5495.24487188315	4551.74191478371
4164.885715480965	5401.03082087762	5073.829266917974	4412.967919356541	5410.0755470924705	5114.3979018152295	4195.490258249047	5111.174673077168	4931.559152263813	4975.568950487743	4443.443101428586	4715.27997214053	4238.6714464550005	4788.995074988041	3889.0600036317555	5224.496509640141	5405.076263842379	4459.569170528417	3701.7062193333313	5125.492482016525	4463.492631927204	5104.355250023284	4316.631726983129	4945.22713580563	5151.682024185906	5405.340044099826	5397.037236076894	5175.4513459731115	5495.24487188315	4549.379936368761
4164.885715480965	5400.606999081455	5072.827845068454	4410.314581512739	5408.944111828529	5114.3979018152295	4195.490258249047	5111.173910513788	4931.559152263813	4975.568950487743	4442.534189905546	4714.19022459492	4238.6714464550005	4788.002544201761	3889.0600036317555	5224.078463924674	5404.818944545295	4459.569170528417	3701.7062193333313	5125.403166240521	4463.487727733227	5104.347146801556	4316.550813171751	4945.22713580563	5145.119048811133	5405.340044099826	5397.007299610267	5164.919007044107	5495.24487188315	4549.190806270901
4164.5417477296905	5400.283280793976	5072.827845068454	4410.288818986412	5406.123260081148	5114.0296791604	4195.253296803343	5111.17381157443	4931.559152263813	4975.568950487743	4441.803427744946	4713.609565173752	4238.6714464550005	4788.002544201761	3888.600800981425	5223.560054059484	5403.216323523023	4458.573445288859	3701.7062193333313	5125.304829574898	4463.487727733227	5101.180874099844	4316.550523704444	4945.22713580563	5145.119048811133	5405.293342016961	5396.062299033324	5163.536571916251	5495.012095854838	4549.187031591791
4164.539511924151	5399.417133256586	5072.827845068454	4410.261109117175	5404.089480916344	5114.0296791604	4195.133236033955	5109.572270243654	4931.423732573929	4975.568950487743	4441.177062083436	4713.598810207659	4238.4858474174525	4788.002544201761	3887.4916046321523	5223.0530121175525	5402.08968974176	4457.024796741385	3701.667039621916	5125.1262910157275	4463.487727733227	5101.008242368403	4316.535595529387	4944.138166560057	5143.536490587658	5404.615936236453	5396.062299033324	5163.536571916251	5495.012095854838	4549.186635768265
4164.539511924151	5389.1153430202185	5072.827845068454	4410.261109117175	5404.089480916344	5114.0296791604	4195.133236033955	5109.572270243654	4930.120754760101	4975.568950487743	4441.177062083436	4713.598810207659	4237.312742620112	4788.002544201761	3887.4916046321523	5223.0530121175525	5402.08968974176	4457.019453010373	3701.652529185405	5125.1262910157275	4463.487727733227	5101.008242368403	4312.375064647169	4942.665161004195	5131.545639273227	5404.615936236453	5396.062299033324	5163.536571916251	5494.335453360774	4549.186635768265
4164.488126625512	5389.1153430202185	5072.544276845525	4410.261109117175	5404.089480916344	5113.442168040294	4194.94826757929	5109.572270243654	4930.120754760101	4975.568950487743	4441.177062083436	4713.553625099235	4236.69567815452	4788.002544201761	3887.4916046321523	5223.0530121175525	5401.972641984996	4456.836984012825	3701.652529185405	5125.098348023332	4463.487727733227	5101.008242368403	4312.375064647169	4942.433254651958	5131.181080585984	5404.615936236453	5396.062299033324	5163.536571916251	5494.277734282718	4549.186614467442
4164.488126625512	5389.1153430202185	5072.544276845525	4405.529708749069	5393.108650204439	5112.844706645397	4194.894174760084	5106.263792336402	4929.845192221937	4975.568950487743	4441.177062083436	4713.547785944926	4233.865864514444	4787.998239890419	3885.210701273427	5223.0530121175525	5401.972641984996	4456.357583003126	3701.652529185405	5125.098348023332	4462.8470873753195	5101.008242368403	4312.375064647169	4941.737209868188	5131.181080585984	5404.615936236453	5395.513055726697	5163.536571916251	5494.277734282718	4549.186524436156
4164.041929717681	5389.1153430202185	5072.544276845525	4405.529708749069	5393.108650204439	5112.82597279099	4194.894174760084	5106.234413025337	4929.510919215356	4975.568950487743	4441.177062083436	4712.601783090802	4232.923005577617	4787.998239890419	3885.1321655353822	5223.0530121175525	5401.972641984996	4455.408788518987	3701.6428049090355	5125.098348023332	4462.0828677343	5100.82773215694	4312.375064647169	4941.462013645227	5131.181080585984	5404.615388785949	5389.962461595571	5163.534597645659	5494.276225360979	4548.484578327007
4163.865506152564	5389.1153430202185	5072.544276845525	4405.496738049576	5392.998240411202	5112.478872990359	4194.894174760084	5105.226047259823	4929.510919215356	4975.568950487743	4440.462924177866	4712.548899195044	4232.923005577617	4787.998239890419	3884.1535030558225	5223.0530121175525	5401.972641984996	4454.945323204667	3701.6347942499124	5122.823477411106	4462.070317038115	5100.701179835365	4312.375064647169	4941.462013645227	5131.158399626609	5403.943776514744	5383.398655409957	5159.981900796525	5494.260985438309	4548.396633220005
4161.687212002735	5389.1153430202185	5072.544276845525	4405.496738049576	5391.359201560924	5111.15301070661	4194.894174760084	5105.226047259823	4929.484877733479	4975.568950487743	4439.22172846035	4712.548899195044	4231.861421831256	4787.800443583741	3884.1535030558225	5223.045444329187	5401.972641984996	4453.913877517458	3701.6347942499124	5120.586570531632	4462.070317038115	5100.655020634062	4308.642272302508	4940.910353219402	5119.146058693783	5402.905567643828	5383.088635344896	5141.356284802943	5494.260985438309	4548.396633220005
4161.687212002735	5389.1153430202185	5072.544276845525	4405.496738049576	5390.218885453281	5111.15301070661	4194.894174760084	5105.170659178802	4929.484877733479	4975.568950487743	4437.599184954863	4712.538975694919	4228.99164751028	4787.800443583741	3884.0825602442346	5223.0434655106255	5401.972641984996	4453.110632230777	3701.6325069596514	5120.586570531632	4462.070317038115	5098.201128318238	4308.526767141686	4940.1498018973725	5119.146058693783	5402.905567643828	5383.088635344896	5139.546196988715	5494.260985438309	4545.965703245649
4157.070036121895	5389.1153430202185	5072.544276845525	4404.876933058264	5389.923560422635	5111.15301070661	4194.894174760084	5100.79633598996	4929.484877733479	4975.561527920312	4436.473114545897	4712.534879632989	4225.673367609123	4787.800443583741	3884.0825602442346	5222.765454094257	5401.95589133087	4452.532306044997	3701.629473602401	5120.586570531632	4462.070317038115	5098.201128318238	4308.526767141686	4940.053284117057	5102.964529449408	5402.383192563355	5382.997069644546	5139.546196988715	5494.257703123928	4545.965703245649
4157.070036121895	5389.1153430202185	5072.19544431658	4404.876933058264	5389.923560422635	5111.07798995791	4194.679394378609	5100.79633598996	4929.484061925474	4974.989476616654	4435.855988091869	4712.534879632989	4224.308644577492	4787.793520985091	3883.9843076440957	5222.247588252925	5401.897673476908	4452.532306044997	3701.567039728772	5120.586570531632	4462.070317038115	5098.201128318238	4308.514104091511	4940.053284117057	5102.964529449408	5402.383192563355	5382.997069644546	5139.546196988715	5493.696746520862	4545.965703245649
4157.070036121895	5389.1153430202185	5071.791026270641	4404.858447667244	5388.964352027913	5111.07798995791	4194.679394378609	5100.79633598996	4929.248453039805	4974.989476616654	4435.417082240716	4712.531370832574	4220.929495578845	4787.793520985091	3883.9584232395555	5222.247588252925	5401.897104019296	4450.477907789002	3701.563187366306	5120.586570531632	4462.070317038115	5098.201128318238	4308.513159522276	4939.31509236047	5102.910075439382	5402.383192563355	5382.997069644546	5139.546196988715	5493.484085372393	4545.745980594458
4157.070036121895	5388.995420575699	5071.789265476131	4404.850141961824	5388.335183331495	5111.07798995791	4194.679394378609	5100.79633598996	4929.190556648406	4974.989476616654	4435.402046324305	4712.52733516437	4220.795300565349	4787.793520985091	3883.8937543227185	5221.118516501128	5399.551614961785	4449.888320768099	3701.563187366306	5120.568038613092	4461.0508987184785	5098.201128318238	4307.833387125755	4939.259837583955	5102.694096724161	5402.383192563355	5382.997069644546	5109.474974969382	5493.484085372393	4545.745980594458
4157.067569905801	5388.924735267261	5071.770340209134	4404.840042811167	5388.335183331495	5109.189422202551	4194.620562759919	5100.088488711579	4929.005741961593	4974.989476616654	4434.790836796461	4712.49704481417	4220.786055761468	4787.793520985091	3883.7450013129146	5220.245320899558	5398.015437180511	4445.437988014384	3701.5532845076195	5119.664272685743	4461.002771332773	5096.3793059456475	4306.283599845185	4938.650637815093	5102.694096724161	5402.383192563355	5382.954238288768	5109.474974969382	5493.46983772263	4545.7455288415895
4157.060475154138	5388.681343941593	5071.728368214281	4404.83330626625	5387.640850180197	5109.189422202551	4194.485302626461	5099.881486969878	4929.005741961593	4974.897226472662	4434.716699842322	4712.253805802477	4220.786055761468	4787.793520985091	3882.9413866892464	5220.245320899558	5397.997017643732	4443.654251435186	3701.1371557365674	5119.1700081749095	4461.002771332773	5096.334836910328	4306.209708070299	4936.293235576801	5102.694096724161	5402.235931977	5382.805020960759	5109.474974969382	5493.46983772263	4545.7455288415895
4154.854582078136	5388.562136126725	5071.728368214281	4404.827248851812	5387.353677818589	5109.189422202551	4194.4687786101	5098.054987628086	4929.005741961593	4974.897226472662	4434.051003869376	4712.235015240143	4219.427211772558	4786.778745541644	3882.9057364766213	5220.245320899558	5397.403197286879	4441.564576627117	3701.077311536532	5118.465010516109	4460.849600991676	5096.006509774063	4306.209708070299	4936.293235576801	5101.944088789369	5402.235931977	5382.678814766475	5099.396546558988	5490.620974660856	4545.094637248767
4154.7212219960475	5388.188303467489	5071.728368214281	4404.775022303866	5381.429114230464	5109.189422202551	4194.463697197121	5098.054987628086	4929.005741961593	4974.882665529134	4433.716721712644	4712.222453572469	4217.759623981643	4786.778745541644	3882.9057364766213	5220.245320899558	5396.7476334898165	4441.564079984715	3701.077311536532	5117.2756452973335	4460.849600991676	5096.006509774063	4306.1173176069005	4935.985235070668	5099.354885380042	5402.235931977	5382.678814766475	5099.396546558988	5490.620974660856	4545.094637248767
4154.7212219960475	5388.188303467489	5071.728054048561	4404.773407214298	5381.401957004113	5109.188194017503	4194.442546931961	5098.054987628086	4928.8285230336005	4974.864401138575	4433.716034111789	4712.222453572469	4217.759623981643	4786.778745541644	3882.9057258479224	5219.912185646164	5396.555636426489	4438.97378159485	3701.077266001228	5115.909051928791	4460.849600991676	5096.006509774063	4301.320769480368	4935.289605376218	5099.008588712582	5402.234584622076	5382.678814766475	5099.396546558988	5489.621401840176	4545.094637248767
4154.612411366608	5383.354271516228	5071.72799847713	4404.773407214298	5380.128248720675	5105.5558165997245	4194.427065200867	5098.054987628086	4928.8285230336005	4974.707748510877	4433.495948276688	4712.222453572469	4216.967881976512	4786.778745541644	3881.8864092539825	5215.7269157193095	5391.637171848492	4438.97378159485	3701.0760533034263	5115.909051928791	4460.849413346497	5093.003345682559	4301.30010938452	4935.286592645702	5098.915662917998	5402.234584622076	5382.678814766475	5099.396546558988	5489.621401840176	4545.094637248767
4154.612411366608	5383.354271516228	5071.727931488398	4404.773407214298	5379.965292407266	5105.307036755274	4194.425677921803	5098.054987628086	4928.8285230336005	4974.707748510877	4432.07985866639	4712.222453572469	4216.8592302815105	4786.778745541644	3881.7924283521443	5215.7269157193095	5391.637171848492	4438.97378159485	3701.0760533034263	5115.648155025903	4460.845072301874	5093.003345682559	4301.30010938452	4935.286592645702	5098.627874735323	5402.234584622076	5382.678814766475	5099.396546558988	5489.621401840176	4545.094637248767
4154.601612555265	5383.354271516228	5071.727931488398	4404.772453422636	5379.854582461048	5105.307036755274	4194.379439269256	5091.765032368894	4928.642811887645	4974.707748510877	4432.07985866639	4712.149707359915	4211.749990154427	4786.485087059784	3881.789079156646	5215.7269157193095	5391.637171848492	4438.946572965466	3701.075564118599	5115.648155025903	4460.845072301874	5093.003345682559	4301.282972683361	4934.77030713493	5094.322068889078	5402.155401808747	5382.016474073927	5099.368086304274	5489.621401840176	4545.088997034582
4154.591334573761	5383.354271516228	5071.727931488398	4404.772453422636	5379.322674457234	5103.402316662237	4194.379439269256	5090.350385147911	4928.642811887645	4974.640563882129	4432.07985866639	4712.149707359915	4209.419467087775	4786.485087059784	3881.7881080927236	5215.554618993729	5381.995274655672	4438.611810253602	3700.7087768415786	5113.911989255856	4460.824607466582	5093.003345682559	4301.282972683361	4934.582823837138	5092.713441687689	5402.155401808747	5380.718094009501	5096.976509875218	5489.536243876117	4545.05850447921
4154.591334573761	5383.354271516228	5071.711120573931	4404.772453422636	5369.653341932445	5102.542767260778	4194.379439269256	5090.285151781562	4928.642811887645	4974.621848562652	4432.07985866639	4712.149707359915	4209.419467087775	4786.485087059784	3881.7588646188815	5215.554618993729	5381.551768278981	4435.836334381818	3700.7087768415786	5113.020621195761	4460.809427646322	5093.003345682559	4297.847009219251	4934.582823837138	5092.621225884446	5399.604159822486	5380.718094009501	5096.976509875218	5489.536243876117	4545.046265139115
4154.570754332073	5383.348799995232	5071.704691647301	4404.772453422636	5369.653341932445	5099.359700042092	4194.379439269256	5090.285151781562	4928.331476838512	4974.582970719894	4432.07985866639	4712.149707359915	4209.419467087775	4786.485087059784	3881.7588646188815	5215.550650421512	5381.551768278981	4435.836334381818	3700.7087768415786	5112.899516246747	4460.809348786279	5093.003345682559	4297.732658650664	4934.576209835321	5092.621225884446	5399.604159822486	5380.718094009501	5096.976509875218	5489.536243876117	4545.046265139115
4154.569216277481	5379.573845097608	5071.704691647301	4404.772453422636	5369.653341932445	5099.093841965852	4194.379439269256	5088.994928078997	4928.331476838512	4974.577476534552	4432.07985866639	4712.149707359915	4209.419467087775	4786.485087059784	3880.922753670462	5215.550650421512	5381.551768278981	4434.189207038553	3700.6061346829374	5112.867429794667	4460.809348786279	5093.003345682559	4297.732658650664	4933.734210992101	5092.61514730353	5399.604159822486	5380.159612091576	5095.9027044909035	5489.368589298031	4545.046265139115
4154.569216277481	5379.215838016622	5071.704691647301	4404.772453422636	5369.653341932445	5099.093841965852	4193.935018769931	5087.375050469231	4928.331476838512	4974.531713607272	4432.07985866639	4711.989426481285	4209.419467087775	4786.485087059784	3880.9106882210526	5215.1578660464675	5376.492313851486	4432.736805446399	3700.598177218648	5112.867429794667	4460.809348786279	5093.003345682559	4297.732658650664	4932.674436346897	5092.6006844434705	5399.604159822486	5380.159612091576	5093.798548808918	5487.640799847957	4545.046265139115
4154.566897797869	5378.246751345459	5071.704691647301	4404.772453422636	5345.529514137435	5098.459202899678	4193.712223472154	5087.307530681632	4928.331476838512	4974.079069357256	4432.07985866639	4711.722281614348	4209.121786399861	4786.47015600809	3880.9106882210526	5214.916488614597	5376.492313851486	4432.710975083692	3700.5905329977886	5110.602165334389	4460.802718495712	5092.247671039053	4297.732658650664	4932.668713722753	5085.412831055755	5399.583588256833	5380.159612091576	5092.480852167864	5487.640799847957	4544.969354307961
4154.566897797869	5378.246751345459	5071.704691647301	4404.7714171690095	5345.529514137435	5094.623766233248	4193.712223472154	5083.044112363783	4927.428060755439	4973.886169038782	4426.892714924432	4711.722281614348	4209.121786399861	4786.47015600809	3880.9106882210526	5214.8915357487	5376.492313851486	4430.91849645738	3700.5087357157045	5108.507372001015	4459.955935714826	5091.963611203713	4296.029988357162	4932.665154500039	5085.397495218704	5393.836794962883	5379.811070558598	5092.480852167864	5487.640799847957	4544.832026565358
4151.864019982688	5376.991131780883	5071.161446379641	4404.7714171690095	5345.529514137435	5094.623766233248	4193.681436688437	5081.948773775117	4927.419667866616	4973.850092071842	4425.989517217649	4711.668411291721	4206.639061397711	4783.470047827699	3877.123177588848	5214.885570647755	5370.689178633121	4427.80820345306	3700.5087357157045	5104.5511266658705	4459.439243538369	5091.427876638429	4296.029988357162	4932.079030813742	5078.531044309837	5393.836794962883	5379.811070558598	5090.143112468579	5487.640799847957	4542.216556595269
4151.858833730619	5376.492838799003	5070.858453739023	4401.382599915818	5337.656007548312	5094.623766233248	4193.093260648404	5081.334028601314	4927.375426053553	4973.8489955810655	4425.989517217649	4711.272130257714	4206.639061397711	4783.470047827699	3877.123177588848	5214.824259050029	5370.689178633121	4427.80820345306	3700.5083475636493	5104.5511266658705	4459.439243538369	5091.332724172662	4296.029988357162	4931.542456537085	5074.711144388744	5393.836794962883	5379.811070558598	5090.143112468579	5487.640799847957	4542.216556595269
4151.858833730619	5374.051964838549	5070.858453739023	4401.330775312563	5337.656007548312	5094.623766233248	4193.048032000719	5081.334028601314	4927.375426053553	4973.8489955810655	4425.829503339453	4711.272130257714	4206.639061397711	4780.614403301468	3877.123177588848	5214.7859219419115	5370.689178633121	4427.80820345306	3700.5083475636493	5103.408728634464	4459.439243538369	5090.248343405216	4295.202699582769	4931.459996034055	5071.001500629898	5393.836794962883	5379.811070558598	5090.143112468579	5487.640799847957	4542.216556595269
4150.961452651911	5374.051964838549	5070.853441275665	4401.310449550358	5337.656007548312	5094.623766233248	4193.048032000719	5081.311242287107	4927.350996657826	4973.8375118410895	4425.75766043566	4711.2275993707535	4204.267410310693	4780.050330274629	3877.123177588848	5214.520179050043	5370.689178633121	4426.219456239369	3700.5071126798466	5103.408728634464	4459.439243538369	5089.932792144462	4294.103385574557	4931.441212906375	5061.419099347655	5393.836794962883	5379.811070558598	5090.143112468579	5487.573821917353	4542.216556595269
4150.3082032849015	5373.78445272153	5070.853402335106	4400.869837198623	5337.656007548312	5094.623766233248	4193.047986339881	5080.719277759903	4927.350996657826	4973.8375118410895	4424.381178948965	4711.187601122716	4204.134431278411	4780.050330274629	3877.123177588848	5212.184266935812	5362.767648525986	4426.011849471064	3700.505091349747	5103.408728634464	4459.439243538369	5089.930921148523	4293.34812415624	4931.42723716639	5061.419099347655	5393.382017080939	5379.6298834878635	5090.143112468579	5485.679505315707	4542.216556595269
4149.812907583531	5372.902731031857	5070.3258010293885	4398.065863599857	5337.656007548312	5092.922718418449	4192.095815158118	5080.719277759903	4927.273936461885	4973.8375118410895	4424.381178948965	4710.1324786629375	4204.134431278411	4780.050330274629	3876.809676225077	5212.184266935812	5362.767648525986	4423.924672490577	3700.505091349747	5102.770706688323	4459.425727781218	5089.895779187795	4292.9446661838265	4931.373703882149	5061.419099347655	5392.842754886616	5379.421200367512	5090.143112468579	5485.679505315707	4542.216556595269
4149.758156074942	5323.697453501407	5069.371867368189	4397.816128388964	5332.062213324975	5092.842250430986	4192.095815158118	5079.979168497137	4926.874655632197	4973.8375118410895	4424.381178948965	4710.1324786629375	4203.341773638609	4779.194168294383	3876.797159291329	5212.184266935812	5362.767648525986	4421.5079489028685	3700.505091349747	5100.902210311198	4458.936776173508	5086.724432782097	4292.3139215862175	4931.373703882149	5060.364933370909	5392.842754886616	5378.985115519965	5090.143112468579	5485.679505315707	4542.216556595269
4149.7405301001	5323.697453501407	5069.256285863383	4397.421800773316	5332.062213324975	5092.842250430986	4192.095815158118	5079.790646841402	4926.454510806698	4973.253971288435	4424.3106522889975	4710.1324786629375	4201.547244675905	4779.194168294383	3876.7411936512344	5212.184266935812	5362.767648525986	4421.044090824367	3700.505091349747	5098.805363012514	4458.90898497317	5086.724432782097	4292.284514579082	4931.373703882149	5051.200287017498	5391.736972256102	5378.158935341377	5078.376833462709	5484.075537887794	4541.687344895025
4149.5431507954145	5323.697453501407	5069.112711422427	4396.715898162502	5332.062213324975	5090.9262159647915	4192.095815158118	5079.739593042566	4926.454510806698	4972.790823621237	4422.42343484212	4710.1324786629375	4201.547244675905	4775.9247042249535	3876.702508664004	5212.184266935812	5362.767648525986	4420.929100762813	3700.4347921735152	5098.774774203692	4458.8467336222075	5086.724432782097	4292.27245181517	4931.373703882149	5050.5415344358535	5391.3654940167335	5378.158935341377	5078.376833462709	5484.014690268333	4541.658845433605
4148.520119285309	5323.697453501407	5069.109743232562	4396.715898162502	5332.062213324975	5090.9262159647915	4192.095815158118	5079.713719177855	4926.454510806698	4972.790823621237	4421.84735475952	4710.090070487762	4201.547244675905	4773.235902982458	3876.6728477462893	5212.184266935812	5362.767648525986	4420.876288684218	3700.4347921735152	5098.774774203692	4458.842355850393	5083.408279062505	4292.268777693489	4931.373703882149	5050.5415344358535	5391.315150434644	5378.158935341377	5078.376833462709	5483.896491583522	4541.657308526692
4148.520119285309	5321.958679208671	5068.991026661324	4396.715898162502	5329.7599548610415	5090.9262159647915	4192.095503832181	5079.712376609461	4926.454510806698	4972.790823621237	4421.84735475952	4710.079207029794	4201.547244675905	4772.983011620259	3876.6728477462893	5212.063099283199	5362.767648525986	4420.8697810671765	3700.4347921735152	5098.585385456272	4458.842355850393	5083.408279062505	4292.268777693489	4931.258459431432	5050.069830594817	5391.315150434644	5378.050436083278	5078.376833462709	5483.896491583522	4541.657308526692
4148.068948637321	5321.085950137464	5068.991026661324	4396.715898162502	5327.86731458946	5090.373149366524	4192.095479685551	5079.706873234685	4926.454510806698	4972.452848768837	4421.84735475952	4709.926085568231	4201.291070844396	4772.983011620259	3876.600401546015	5212.063099283199	5362.767648525986	4420.8464084169555	3700.3469008131415	5098.577429100804	4458.840251766789	5083.408279062505	4292.268726293911	4931.254670704349	5043.317275790661	5390.97627828348	5376.892891477856	5074.3169889592045	5482.87781926551	4541.657308526692
4147.974896747866	5321.085950137464	5068.991026661324	4396.65324160696	5327.454141273942	5090.316984927445	4192.058083602404	5079.179429478923	4926.454510806698	4972.452848768837	4421.84735475952	4709.925880115448	4201.291070844396	4772.983011620259	3876.600401546015	5212.063099283199	5362.767648525986	4420.128648014335	3700.3469008131415	5098.57632904534	4458.065220857012	5083.404493561051	4292.268706884397	4931.253545192896	5040.065303422962	5390.97627828348	5376.823847921901	5074.3169889592045	5482.87781926551	4540.973275083548
4147.943083979857	5321.085950137464	5068.989024047809	4396.65324160696	5322.404493376786	5090.297518318872	4192.044223445373	5077.660956625719	4926.454510806698	4972.452848768837	4421.84735475952	4709.925538180869	4201.291070844396	4772.905917925433	3876.5602689399184	5210.002556900647	5360.613931578422	4419.874585774303	3700.3469008131415	5098.57632904534	4456.902572102394	5083.404493561051	4292.268706884397	4931.253545192896	5039.198907344222	5390.97627828348	5376.823847921901	5074.3169889592045	5482.87781926551	4540.628176733053
4147.937490806671	5321.085950137464	5068.989024047809	4396.65324160696	5320.546087661792	5090.297518318872	4192.044223445373	5077.61838402751	4926.439015268044	4972.451870736897	4421.84447767635	4709.924886830233	4201.291070844396	4772.888434137954	3876.5353815197977	5210.002556900647	5360.613931578422	4419.8516132851855	3700.3469008131415	5098.068943475353	4456.8535478650865	5083.404493561051	4292.266949037155	4931.253305621898	5032.665667310659	5388.29052226359	5376.813186709359	5070.144402793103	5482.87781926551	4540.628176733053
4147.937396053778	5321.085950137464	5068.989024047809	4396.65324160696	5320.317075978702	5090.297428580368	4192.044223445373	5077.303521632759	4925.898022526653	4972.451870736897	4421.633787390365	4709.924886830233	4201.291070844396	4772.888434137954	3875.932182498609	5210.002556900647	5360.613931578422	4418.605230318553	3700.3469008131415	5097.173433456057	4456.852952947795	5083.062504648242	4292.26456383605	4931.12660450849	5029.050632618153	5387.7419983722475	5376.813186709359	5069.933383958145	5482.87781926551	4540.6275891188
4142.967010146442	5321.085950137464	5068.989024047809	4394.938513828583	5320.317075978702	5089.659945676958	4192.044223445373	5077.298596452709	4925.87916393763	4972.088731226344	4420.155123676785	4709.912261232954	4199.203302923939	4772.888434137954	3875.2738295792333	5208.823089924677	5360.613931578422	4418.368088049661	3700.3469008131415	5097.155546135724	4456.852952947795	5082.579682627778	4292.26456383605	4930.90593267001	5016.606840022787	5386.091587438722	5376.813186709359	5069.139340504955	5481.494774137206	4540.6275891188
4141.86506358211	5321.085950137464	5068.989024047809	4394.938513828583	5318.106150164286	5086.1470377070145	4192.0433588997	5077.298596452709	4925.87916393763	4972.088731226344	4418.708570194924	4709.864651180573	4199.203302923939	4772.887649551518	3875.2738295792333	5208.823089924677	5354.51281427688	4417.484925565013	3700.3469008131415	5097.155546135724	4456.852952947795	5082.579682627778	4292.0019816597505	4930.605321563362	5007.021585101233	5385.370805087213	5376.813186709359	5069.139340504955	5481.337991418556	4540.627584841177
4141.0116644153495	5321.085950137464	5068.989024047809	4394.938513828583	5317.031094290581	5086.1470377070145	4191.979314967679	5076.0520279568445	4925.87916393763	4971.181772168202	4417.991737247823	4709.210082752581	4199.203302923939	4769.701028616952	3874.7010907876556	5208.823089924677	5353.705753835952	4417.29945323953	3700.2347341119093	5097.155546135724	4456.852651272395	5082.29918276448	4291.617335376264	4930.605321563362	5005.474739038822	5385.370805087213	5376.661248899771	5068.710029907206	5480.191705404027	4540.607772959171
4140.945530562931	5302.0803139006475	5068.884137499497	4394.910620974151	5317.031094290581	5086.1470377070145	4191.934544920001	5076.0520279568445	4925.87916393763	4971.181772168202	4417.991737247823	4709.104272353721	4199.118436551129	4769.701028616952	3874.7010907876556	5208.823089924677	5353.4536691751	4416.399245309654	3700.165507561429	5097.151658678247	4456.852651272395	5082.2956133951575	4291.440738032541	4930.605321563362	5005.474739038822	5385.370805087213	5376.661248899771	5068.67127566244	5480.191705404027	4540.587339541298
4140.945530562931	5302.0803139006475	5068.884137499497	4394.910620974151	5316.905573223937	5086.1470377070145	4191.934544920001	5074.084577147145	4925.87916393763	4971.181772168202	4417.906280340192	4709.104272353721	4199.118436551129	4769.701028616952	3874.7010907876556	5208.823089924677	5353.444864266359	4415.104666027199	3700.165507561429	5096.2173589018585	4456.852651272395	5082.124314539171	4291.440738032541	4930.40341897552	5005.474739038822	5385.370805087213	5376.661248899771	5068.6147947727895	5479.865031135052	4540.587339541298
4140.6702839185855	5302.0803139006475	5068.7303099384135	4394.910620974151	5316.905573223937	5086.1470377070145	4191.920826333993	5074.084577147145	4925.87916393763	4971.138341161821	4417.894564581595	4709.051632569524	4198.59036886803	4769.155400537569	3874.4685897477393	5208.798783877921	5353.308838035583	4410.166119315187	3699.5288622299413	5096.169015036519	4456.647220278519	5079.78651894239	4291.440738032541	4929.989347728144	5005.474739038822	5384.442655313242	5375.851789360767	5064.992421869674	5479.502930930173	4540.547154696556
4139.720650281268	5295.87231575263	5067.648801758602	4394.910620974151	5312.133214241531	5086.1470377070145	4190.850068893349	5074.084577147145	4924.991389923	4971.108285955384	4416.193158973585	4708.815831465907	4198.570648120538	4769.155400537569	3873.0241835263187	5208.798783877921	5350.197284018731	4409.718721412282	3699.4270696032563	5096.169015036519	4456.647220278519	5079.78651894239	4291.440738032541	4928.93233974235	5004.829923637406	5382.97821917199	5375.851789360767	5052.2120915332835	5479.502930930173	4539.75330475466
4139.525516685138	5295.87231575263	5067.570353041716	4394.910620974151	5311.368638914278	5086.1470377070145	4190.850068893349	5074.084577147145	4924.991389923	4971.103561080194	4415.192208745226	4708.736027507473	4198.558501129686	4767.554238060327	3872.5815983168995	5208.798308539672	5346.7807550806365	4407.880244674439	3699.4088775854725	5096.169015036519	4456.647220278519	5078.958297632087	4291.440738032541	4928.93233974235	5003.076441971409	5382.946879343247	5375.851789360767	5052.2120915332835	5479.50247197874	4539.75330475466
4139.475171332471	5295.87231575263	5067.447491936564	4394.337161974887	5310.350991504493	5086.1470377070145	4190.850068893349	5074.084577147145	4924.991389923	4971.019662199589	4414.244155841487	4708.708386657661	4198.558501129686	4763.57798377275	3871.9403994196346	5208.798308539672	5346.7807550806365	4407.86252325139	3699.4088775854725	5095.718982094957	4456.647220278519	5078.950935760038	4291.440738032541	4928.932284519367	5002.104221715781	5382.316630420952	5375.851789360767	5050.49696160967	5479.099873610111	4539.75330475466
4139.474878294262	5295.87231575263	5067.046392619983	4394.337161974887	5310.350991504493	5086.1470377070145	4190.739728399183	5073.952340322301	4924.991389923	4971.016852631801	4413.720315160308	4708.708386657661	4198.554440068312	4763.57798377275	3870.6640270687476	5208.798308539672	5346.671226928851	4404.10806199149	3699.403044990815	5094.741846133247	4456.647220278519	5076.899272616827	4289.877535638934	4928.931905963609	5000.324945435281	5382.221078734324	5375.851789360767	5050.49696160967	5478.674308448733	4539.730131144397
4139.474878294262	5295.87231575263	5066.990105446883	4394.337161974887	5310.350991504493	5086.1470377070145	4190.739728399183	5073.8954937512735	4924.991389923	4971.004947811691	4413.65746672414	4708.708386657661	4198.5529490657045	4763.57798377275	3870.6485270755347	5208.794478111324	5345.952841125721	4404.10806199149	3699.403044990815	5094.635369992979	4456.642504012585	5076.899272616827	4288.428800973063	4928.913308511361	4999.958230866403	5381.6579206297865	5375.851789360767	5050.49696160967	5478.627732577417	4539.730131144397
4139.282476340315	5295.87231575263	5066.967335463176	4394.337161974887	5310.178903454121	5086.1470377070145	4190.739728399183	5071.816401160713	4924.991389923	4970.920515008282	4413.5555187009995	4708.431017835455	4196.315205934829	4763.57798377275	3870.6201192151966	5208.794478111324	5345.952841125721	4404.101745914199	3699.3825034653637	5094.251272784724	4456.603113665315	5076.896332166201	4288.428800973063	4928.913308511361	4999.954607111036	5380.1214512248935	5375.851789360767	5048.67429686327	5478.561689741745	4539.730131144397
4139.259192315154	5295.87231575263	5066.9484412809325	4394.222315139095	5310.158998138366	5086.1470377070145	4190.739728399183	5065.441901617582	4924.991389923	4970.906929160325	4413.5555187009995	4708.431017835455	4195.985615020041	4762.137547769409	3870.5803401518024	5208.794478111324	5345.952841125721	4403.708225493767	3699.3825034653637	5094.251272784724	4456.603113665315	5076.896332166201	4288.006065281696	4928.871628482868	4991.337866468755	5380.068487553561	5375.851789360767	5048.67429686327	5478.3386707125255	4539.72999163273
4139.259192315154	5295.87231575263	5066.9484412809325	4393.152738869072	5310.158998138366	5085.835648264405	4190.739728399183	5065.441901617582	4924.991389923	4970.81797361942	4413.5555187009995	4708.431017835455	4195.97768726154	4762.137547769409	3870.5623665535823	5208.786236324067	5345.952841125721	4403.2853441537245	3699.3825034653637	5094.251272784724	4456.603113665315	5076.896332166201	4287.706156139349	4928.536982880469	4991.337866468755	5380.068487553561	5375.851789360767	5048.646011220544	5478.3386707125255	4539.72999163273
4139.256113356096	5295.87231575263	5066.9484412809325	4393.152738869072	5310.138928402115	5085.835648264405	4190.728475669821	5065.441901617582	4924.892842512703	4970.815629469611	4413.53412619365	4708.4111451986755	4193.403777331843	4762.137547769409	3870.191644583909	5208.7764891832685	5345.952841125721	4402.824070225719	3699.367993031219	5094.251272784724	4456.576586351179	5076.896332166201	4284.563392474869	4928.536982880469	4991.337866468755	5380.01100271864	5375.851789360767	5048.495167707713	5478.333838633291	4539.72999163273
4139.115875810521	5295.87231575263	5066.923738974181	4391.9156412286575	5310.137866268962	5085.835648264405	4190.728475669821	5065.441901617582	4924.892842512703	4970.814007681129	4412.000553701704	4708.4111451986755	4193.3519941703435	4762.137547769409	3869.8542649647643	5208.282518185097	5345.952841125721	4402.693177411076	3699.367993031219	5094.251272784724	4456.576586351179	5076.896332166201	4284.563392474869	4928.536982880469	4990.017318329117	5380.0074247582415	5375.851789360767	5046.730243385842	5451.653629857995	4539.72999163273
4138.880016882389	5295.87231575263	5066.101521421864	4391.34258500853	5307.377285909421	5085.835648264405	4190.642362533072	5065.441713584187	4924.892842512703	4970.81365746546	4411.696215417431	4708.4111451986755	4193.2187476253275	4761.233897775301	3869.3111039527594	5208.242884164843	5344.967901013495	4402.431266269774	3699.349620289504	5094.251272784724	4456.576586351179	5076.893201358953	4284.563392474869	4928.536964943174	4990.017318329117	5380.0074247582415	5375.704495766982	5046.730243385842	5451.653629857995	4539.72999163273
4138.868852682479	5295.87231575263	5065.918531473746	4390.618472333201	5307.195322740176	5085.835648264405	4190.632946676049	5065.441713584187	4924.892842512703	4970.813647479599	4411.635560631532	4708.4111451986755	4192.432634113093	4759.286292468778	3869.3111039527594	5208.242884164843	5342.221613802606	4402.398621333241	3699.347748148459	5094.251272784724	4456.576586351179	5076.893201358953	4284.563392474869	4928.536964943174	4990.017318329117	5377.009016897479	5373.961242287484	5046.66486998063	5451.653629857995	4539.72999163273
4138.868852682479	5295.87231575263	5065.918531473746	4390.304166201417	5307.195322740176	5085.835648264405	4190.632946676049	5065.429613147735	4924.892842512703	4970.813647479599	4411.586415609276	4708.4111451986755	4192.411721416738	4758.512185340756	3869.3111039527594	5208.242884164843	5342.102978214408	4401.930154875377	3699.3476730868733	5094.251272784724	4456.576586351179	5076.7578287629985	4284.4081795221755	4928.536964943174	4990.017318329117	5377.009016897479	5373.961242287484	5046.66486998063	5451.653629857995	4539.72999163273
4138.8213362711485	5295.87231575263	5065.918531473746	4390.098642840037	5303.777950752213	5085.835648264405	4190.6305733555655	5061.924119022198	4924.892842512703	4970.813647479599	4411.564037649303	4708.4111451986755	4191.120342201106	4758.384416109759	3869.3111039527594	5208.132034879673	5342.102978214408	4401.930154875377	3699.347147438688	5094.1804189198265	4456.567428370401	5076.710157366966	4284.059586239007	4928.499614200084	4978.105055575521	5377.009016897479	5373.961242287484	5022.152742094457	5451.653629857995	4539.725152489773
4138.802215657895	5295.87231575263	5065.918531473746	4390.098642840037	5302.920627092024	5085.452187748233	4190.630544331287	5059.551355983867	4924.892842512703	4970.813647479599	4411.561752537675	4708.4111451986755	4191.120342201106	4758.156921256668	3869.3111039527594	5208.018282857793	5342.09888429829	4401.930154875377	3699.347147438688	5093.183386584818	4456.567428370401	5076.709631660529	4283.988218063683	4928.276474938351	4978.105055575521	5377.009016897479	5373.961242287484	5019.761952887888	5451.653629857995	4539.725152489773
4138.802215657895	5295.87231575263	5065.25940746895	4390.038073826356	5302.920627092024	5084.638112810189	4190.435349937798	5058.7880336038015	4924.892842512703	4969.892739899589	4410.942347177079	4707.505599644046	4191.120342201106	4758.13183308201	3868.458811233839	5207.262915824143	5339.554035097577	4398.917207259832	3699.149601025403	5092.2754524821285	4456.525879959152	5076.016379638393	4283.93551425612	4927.753479312718	4971.369626399963	5376.743727172913	5373.961242287484	5019.761952887888	5451.653629857995	4539.582526779299
4138.800522050755	5295.87231575263	5065.25940746895	4390.0081957724215	5302.592228057699	5084.215143627322	4190.435349937798	5058.7880336038015	4924.510151630653	4969.892739899589	4410.942347177079	4707.505599644046	4191.120342201106	4758.13183308201	3868.458811233839	5207.262915824143	5338.3522886134615	4398.84739931164	3699.149601025403	5092.171292678324	4456.525879959152	5076.016379638393	4283.755033810265	4926.853387525136	4968.159945767156	5376.11186009097	5373.961242287484	5014.353845883248	5451.653629857995	4539.544859536316
4138.800522050755	5295.87231575263	5065.091326994232	4389.89949782835	5302.592228057699	5081.93787387888	4190.435349937798	5058.7880336038015	4924.510151630653	4969.892739899589	4407.890254127355	4707.505599644046	4189.597658512845	4758.13183308201	3868.3723462119215	5207.262915824143	5338.249973983005	4398.811563827805	3699.149601025403	5091.965692996675	4456.525879959152	5075.4596856466815	4283.637443733445	4926.517990424039	4968.159945767156	5376.097656695321	5373.2021904253215	5014.353845883248	5440.918793044123	4539.544859536316
4138.800522050755	5294.621445797058	5065.007678156004	4388.859384582798	5301.747169858478	5081.668713733328	4190.435349937798	5054.725794858759	4924.5070847540155	4969.892739899589	4407.863827900372	4707.505599644046	4188.648146511356	4758.13183308201	3867.3782443389155	5204.915358424738	5337.949877632014	4397.703965138233	3699.149601025403	5091.912264517048	4456.525879959152	5074.69449777396	4282.394367197683	4926.307541785993	4965.362512549846	5374.931925727701	5372.684758988633	5014.273682830328	5440.918793044123	4539.544859536316
4138.800522050755	5270.405461734699	5064.9671748798955	4388.859384582798	5301.747169858478	5081.6022752185945	4190.198245573811	5053.931436378958	4924.419209568741	4969.8618137855865	4407.744269681683	4707.482664588406	4188.621897283036	4758.128048595292	3867.3782443389155	5204.790689051248	5337.949877632014	4397.583061534586	3699.0650540039605	5091.912264517048	4456.468329276655	5074.69449777396	4282.394367197683	4926.295614599398	4964.942885139055	5372.3565766541815	5372.684758988633	5014.031560282056	5414.963688422866	4539.544859536316
4138.800522050755	5270.405461734699	5064.9634774582355	4388.839598482145	5300.46815027891	5081.6022752185945	4190.198245573811	5053.898478363948	4924.419209568741	4969.8618137855865	4407.744269681683	4707.477049337524	4188.542949927636	4757.234009391765	3867.293604409673	5204.75762704035	5337.949877632014	4397.583061534586	3699.0650540039605	5091.898345125077	4456.4113393342905	5072.979455639113	4281.759142821695	4926.293150248672	4956.008798805871	5372.292997289562	5372.669278482557	5012.709175751941	5414.963688422866	4539.544573197885
4138.800522050755	5270.405461734699	5064.9634774582355	4388.839598482145	5299.158276278255	5081.6022752185945	4190.158263816846	5053.898478363948	4924.419209568741	4969.8618137855865	4407.744269681683	4707.323237970857	4188.534304349556	4754.8696366888125	3867.23637497434	5204.75762704035	5337.949877632014	4395.663606326747	3699.0650540039605	5091.875997781339	4456.025767000112	5072.8495793759685	4281.561550243901	4926.293150248672	4944.601606974424	5372.292997289562	5372.6055744907535	5012.428626815914	5414.963688422866	4539.386648434989
4138.800522050755	5270.405461734699	5064.907903748153	4388.838787072085	5298.418685646155	5081.57983057654	4190.088060014272	5053.898478363948	4924.376844323089	4969.8618137855865	4407.550413287392	4707.321455814454	4188.458437781977	4754.8696366888125	3867.228457374691	5204.16126666032	5337.87953689221	4395.1434121253715	3698.8881475885228	5091.875997781339	4456.025767000112	5071.760405892517	4281.561550243901	4926.291283746275	4944.274951986488	5372.291477718473	5369.969145414692	5012.428626815914	5414.963688422866	4539.385138823403
4138.800522050755	5268.835209506511	5064.907903748153	4388.838787072085	5298.234832649088	5081.562916797799	4190.088060014272	5053.898478363948	4924.288615964324	4969.8618137855865	4406.839347417706	4707.321455814454	4188.458437781977	4754.8696366888125	3867.219565712672	5203.578717609407	5335.440314232784	4395.1434121253715	3698.8881475885228	5091.875997781339	4456.025767000112	5071.760405892517	4281.558239176868	4926.291283746275	4943.813048522334	5372.291477718473	5369.038796421384	5012.428626815914	5414.963688422866	4539.384263168122
4138.800522050755	5268.835209506511	5064.907903748153	4388.838787072085	5298.171532194492	5081.562916797799	4190.088060014272	5051.797763023549	4924.286571840994	4969.8618137855865	4406.6887253139175	4707.321455814454	4188.434115622422	4754.8696366888125	3867.219565712672	5203.578717609407	5335.440314232784	4395.009768065793	3698.8881475885228	5091.875997781339	4455.966607591428	5071.7136025951	4281.540907321709	4926.2887091756365	4943.813048522334	5372.291004501833	5368.889225470805	5012.428626815914	5414.963688422866	4539.384197874442
4138.35941524464	5264.593115750507	5064.907903748153	4388.837011517577	5298.10797755299	5081.559596100797	4190.081990948338	5050.2478052712395	4924.2839968013195	4969.8618137855865	4405.829563205263	4707.316361209434	4188.067925926322	4754.8696366888125	3867.206803758834	5203.578717609407	5335.231747409059	4391.765124583875	3698.8881475885228	5091.875997781339	4455.934367669079	5071.666351774131	4280.247451777674	4926.288704793475	4943.813048522334	5371.089856232267	5368.889225470805	5007.311563556574	5414.963688422866	4539.38251907053
4138.335513315242	5231.671332945491	5064.904051311207	4388.837011517577	5296.447139579033	5079.682362751009	4190.081990948338	5048.870042694225	4924.2839968013195	4969.833919122226	4404.88159756524	4707.095963408128	4187.058607928564	4754.439269088711	3867.2047668818996	5203.217056465781	5322.2435556516675	4391.765124583875	3698.6896084076816	5091.870527332825	4455.922125556044	5071.666351774131	4280.224685000978	4926.288704793475	4933.152325802546	5371.071928962462	5368.826048754504	5007.311563556574	5414.963688422866	4539.285891801552
4138.332155675895	5231.671332945491	5064.904051311207	4388.837011517577	5296.447139579033	5079.345990937169	4189.986055384337	5048.533128638135	4924.2839968013195	4969.825313040083	4404.810020146098	4707.095963408128	4182.877528128416	4754.439269088711	3867.1943188437563	5202.573505621551	5322.2435556516675	4391.765124583875	3698.6896084076816	5091.869246378206	4455.922125556044	5071.612829976533	4280.224685000978	4926.288704793475	4933.0683412460985	5371.044471886361	5368.82308005696	5006.024801060767	5414.963688422866	4539.262122533917
4138.332155675895	5231.671332945491	5064.857680248737	4388.227880629811	5296.447139579033	5079.345990937169	4189.945813778058	5048.331072163264	4924.282380065004	4969.555985930168	4403.931706839052	4706.986884138123	4181.947014507852	4754.3931601688855	3866.983492953206	5202.573505621551	5322.2435556516675	4391.765124583875	3698.6896084076816	5091.700907228609	4455.922125556044	5071.456784995982	4280.224685000978	4926.288639082728	4931.909327299594	5371.044471886361	5368.82308005696	5006.024801060767	5414.963688422866	4539.210526861854
4138.332155675895	5231.671332945491	5064.857680248737	4387.854970412085	5296.447139579033	5078.8828343588175	4189.9144789842085	5043.488233815364	4924.282379128006	4969.555985930168	4403.538403250373	4706.98404232143	4181.860379975709	4753.974665385798	3866.9811409472986	5202.571508264966	5321.874237235324	4391.765124583875	3698.6896084076816	5090.595363272356	4455.807045528416	5071.456784995982	4280.224685000978	4926.288639082728	4931.909327299594	5371.044471886361	5368.822112988564	5006.024801060767	5414.963688422866	4539.1926175700555
4138.331998677046	5231.671332945491	5064.857680248737	4387.836776532915	5296.447139579033	5078.8828343588175	4189.858617412196	5043.34069274719	4924.282250210179	4969.555985930168	4403.538403250373	4706.886158122341	4181.7410300357715	4753.360118584418	3866.9274873565555	5202.374033345157	5321.874237235324	4391.765124583875	3698.6776039572105	5086.544022732165	4455.7224873212945	5069.160663478271	4280.224615317464	4925.585820756423	4931.909327299594	5371.044055845255	5368.818964845356	5006.024801060767	5414.963688422866	4539.113982011493
4138.33182654216	5231.671332945491	5064.857680248737	4387.8367525022095	5296.447139579033	5078.8828343588175	4189.7986929307135	5042.8507004007115	4924.216360584303	4969.555985930168	4403.538403250373	4706.876214686799	4180.193775695137	4751.271936442234	3866.7608931642117	5202.374033345157	5321.874237235324	4391.033923496094	3698.6776039572105	5085.315631798085	4455.7224873212945	5068.4870639631445	4280.224615317464	4925.507462472904	4929.458323207726	5370.9753065962295	5368.818964845356	5005.148131817297	5414.963688422866	4539.053994000473
4138.33182654216	5231.671332945491	5064.857680248737	4387.834205808082	5296.447139579033	5078.8828343588175	4189.7964839687975	5041.454036802339	4924.130135939866	4969.555985930168	4403.488316012983	4706.87264273499	4180.186599359136	4751.271936442234	3866.7608931642117	5202.316310761227	5321.874237235324	4390.9121892112635	3698.6776039572105	5085.315631798085	4455.7187294967225	5068.4870639631445	4280.183452035048	4925.504338751602	4929.458323207726	5370.9753065962295	5368.786514893153	5005.148131817297	5414.963688422866	4539.011774374272
4138.33182654216	5231.671332945491	5064.492355659986	4387.831831532276	5294.489097283769	5078.832323268676	4189.7201425571075	5041.280408586908	4924.130135939866	4969.555981713291	4403.190656481898	4706.798945725162	4180.186599359136	4750.953620605173	3866.6918064785223	5201.9210224285525	5319.705806137047	4390.9121892112635	3698.6707284159984	5084.878435684399	4455.643342890924	5068.028349336828	4280.183452035048	4925.423122321548	4925.733279936761	5370.9753065962295	5368.786224141271	4999.041550899223	5403.720079017798	4539.011774374272
4138.33182654216	5231.671332945491	5064.344023982769	4387.743983800528	5294.278253527036	5078.74780500224	4189.7201425571075	5040.132463708154	4923.3646640340885	4969.555981713291	4403.02356919683	4706.798945725162	4179.951330759135	4750.953620605173	3866.6918064785223	5201.9210224285525	5317.4461987622235	4390.115021678206	3698.6629167480987	5084.878435684399	4455.551069115176	5068.028349336828	4280.07511594069	4925.423122321548	4925.733279936761	5370.9753065962295	5368.786224141271	4999.041550899223	5403.720079017798	4538.909894018345
4138.33182654216	5231.671332945491	5064.333164030855	4387.743983800528	5294.278253527036	5078.74780500224	4189.7201425571075	5040.132463708154	4923.23953705195	4969.555981713291	4403.02356919683	4706.798945725162	4179.933513927515	4750.953620605173	3866.6907449496975	5201.902502722936	5317.4461987622235	4390.115021678206	3698.645204891998	5084.878435684399	4455.551069115176	5067.976510162009	4280.07511594069	4925.423122321548	4925.004551662172	5370.9753065962295	5368.786224141271	4999.041550899223	5403.720079017798	4538.897422110322
4138.33182654216	5231.671332945491	5063.838557744217	4387.5994068178825	5294.278253527036	5078.74780500224	4189.7201425571075	5040.090504335863	4923.200794146531	4969.555981713291	4402.810896614163	4706.798945725162	4179.933513927515	4750.005973815272	3866.684325300157	5200.818949047993	5317.4461987622235	4388.0079665567555	3698.6018822836813	5084.878435684399	4455.551069115176	5067.969483840005	4280.07511594069	4925.423122321548	4925.004551662172	5370.9753065962295	5368.786224141271	4999.041550899223	5403.720079017798	4538.897422110322
4138.33182654216	5231.671332945491	5063.838557744217	4387.380489786183	5294.278253527036	5078.744686756261	4189.7201425571075	5036.684402299121	4923.200794146531	4969.555981713291	4402.782953140377	4706.798945725162	4179.933513927515	4750.005973815272	3866.67913341812	5200.818949047993	5317.17483743869	4387.735981665477	3698.5943241170826	5084.671232956107	4455.551069115176	5067.670150780246	4280.07511594069	4924.273663425805	4913.717469866331	5370.9753065962295	5368.786224141271	4999.041550899223	5403.720079017798	4538.893905862409
4138.3317326293545	5231.671332945491	5063.838557744217	4387.380489786183	5294.278253527036	5078.305333410191	4189.7201425571075	5035.0249294035275	4923.200794146531	4969.555981713291	4402.776914525106	4706.798945725162	4179.8947635404675	4747.060869256078	3866.0087038646616	5199.912584631822	5317.17483743869	4387.574953210049	3698.5755412251983	5081.622118546969	4455.548264955158	5067.566153480224	4280.07511594069	4924.253427808499	4909.227495424773	5370.9753065962295	5368.786224141271	4999.041550899223	5403.720079017798	4538.893905862409
4138.3317326293545	5231.671332945491	5063.764254151134	4387.222161880074	5294.278253527036	5078.220662358532	4189.719699504694	5035.0249294035275	4923.200000220357	4969.314100211768	4402.353371841376	4706.798945725162	4179.8947635404675	4747.060869256078	3865.692508681266	5197.240411727718	5317.116249172926	4385.749782752026	3698.5755412251983	5081.622118546969	4455.538082636773	5067.084351162437	4279.608461067952	4924.2525216959075	4909.227495424773	5370.9753065962295	5368.786224141271	4999.041550899223	5403.720079017798	4538.893905862409
4138.3317224996335	5231.671332945491	5063.447660127278	4387.222161880074	5293.927052138832	5078.220662358532	4189.718827692854	5035.0249294035275	4923.109318490864	4969.303839246239	4401.819948688868	4706.798945725162	4179.8947635404675	4746.816033613952	3865.691735633536	5196.703054275144	5317.114858871098	4385.49943656651	3698.5319082655624	5081.622118546969	4455.537495962333	5067.084351162437	4279.60071859309	4924.248764310425	4909.177752982689	5370.9753065962295	5368.786224141271	4999.041550899223	5403.720079017798	4538.893905862409
4138.3317224996335	5231.671332945491	5063.447660127278	4387.222161880074	5293.927052138832	5078.220662358532	4189.718827692854	5034.996563519362	4923.109318490864	4969.303723130644	4401.819948688868	4706.798945725162	4179.8947635404675	4744.694764657657	3865.6906798129785	5196.703054275144	5317.114858871098	4385.4376536106065	3698.5319082655624	5081.622118546969	4455.536724549791	5067.084111300826	4279.60071859309	4924.244270149775	4909.177752982689	5370.9753065962295	5368.786224141271	4999.041550899223	5390.838979753179	4538.893797034165
4137.689191223495	5231.671332945491	5063.445159444418	4387.222161880074	5293.927052138832	5078.218681082546	4189.688157519493	5034.996563519362	4923.073489241	4969.303573884834	4401.8011535281785	4706.771471370099	4178.146200623525	4744.629639373801	3865.6906798129785	5196.38351721262	5317.114858871098	4385.270147729429	3698.529519578342	5081.412794169879	4455.535499071986	5067.084111300826	4279.567442266312	4924.244270149775	4909.177752982689	5370.9753065962295	5368.786224141271	4996.067485436151	5390.838979753179	4538.870660372802
4137.689191223495	5231.671332945491	5063.445159444418	4387.222161880074	5293.927052138832	5078.102697141128	4189.6332730046215	5034.996563519362	4923.073489241	4968.710802843723	4401.225450995509	4706.732250678942	4178.115857794981	4744.130909082693	3865.4632690605704	5196.060700736267	5317.114858871098	4385.177178423308	3698.529519578342	5080.2778562310195	4455.189599874086	5067.084111300826	4278.6718215318215	4924.244258151783	4908.6977453994805	5370.90616683907	5368.786224141271	4996.067485436151	5390.838979753179	4538.848388133556
4137.689191223495	5231.671332945491	5063.445159444418	4387.222161880074	5293.927052138832	5077.428386923864	4189.6332730046215	5034.978422192109	4923.072530225732	4968.649799331015	4401.225450995509	4706.717495446437	4177.991822703232	4744.130909082693	3864.6365385195913	5194.926525043042	5317.114507886493	4385.032655105029	3698.5292562004415	5080.2778562310195	4455.058783504324	5066.5802575041835	4278.477276932299	4924.240913346162	4908.5865828651	5370.6692881521285	5368.786224141271	4976.569298124523	5333.1213583288245	4538.845409758696
4137.689191223495	5231.671332945491	5063.445159444418	4387.222161880074	5293.927052138832	5077.428386923864	4189.6332730046215	5034.978422192109	4923.0718295351435	4968.649799331015	4401.225450995509	4706.708859318402	4177.237290839872	4744.12362240668	3863.6952847917073	5194.919081605141	5317.1141538675865	4385.025672046442	3698.4242318544148	5080.2778562310195	4455.0503647944715	5066.418085232943	4278.477276932299	4924.2107626306715	4908.5865828651	5370.6692881521285	5368.786224141271	4976.569298124523	5333.1213583288245	4538.84456755465
4137.689191223495	5231.662394970019	5063.212285139058	4387.222161880074	5293.927052138832	5076.168709243424	4189.626313490682	5034.846866484639	4923.052294609646	4968.6484605439255	4401.225450995509	4706.703475578142	4177.237290839872	4744.110837784125	3863.550237554262	5194.919081605141	5317.113337138961	4384.416612580517	3698.390147681628	5080.221810270019	4455.050183558777	5066.418085232943	4278.454882268365	4924.188410582477	4908.501855170391	5370.6692881521285	5368.786224141271	4976.569298124523	5333.1213583288245	4538.843106386865
4137.689191223495	5231.662394970019	5063.212285139058	4387.222161880074	5292.213284553114	5076.038270302741	4189.626275535737	5034.707522695622	4923.012038580455	4968.255280369411	4401.090440601894	4706.510920274768	4177.237290839872	4744.091903523289	3863.550237554262	5194.919081605141	5317.113337138961	4384.30483430628	3698.390147681628	5080.198849135248	4455.050183558777	5066.4045283532705	4278.28179051338	4924.187730242118	4905.696290976961	5370.6692881521285	5368.786224141271	4976.569298124523	5333.1213583288245	4538.842163680825
4137.689191223495	5231.662394970019	5063.097294776579	4387.104609278094	5291.85733636287	5076.038270302741	4189.625281907678	5034.501002881074	4923.008890289479	4968.255280369411	4400.8812508022365	4706.508270616683	4177.1462052418265	4744.091903523289	3863.5123870325315	5194.630085963849	5317.102713107313	4384.30483430628	3698.3782017296107	5080.198849135248	4455.022272726297	5066.392439998388	4278.1111318546045	4924.187240436879	4905.516524742925	5369.852204105438	5368.786224141271	4976.569298124523	5333.1213583288245	4538.841264460763
4137.689191223495	5231.662394970019	5063.08764836286	4387.104609278094	5291.85733636287	5076.038270302741	4189.625281907678	5034.501002881074	4923.008290462412	4968.255280369411	4400.8812508022365	4706.508270616683	4177.0944394473645	4744.091903523289	3863.5123870325315	5194.630085963849	5317.102713107313	4384.30483430628	3698.3782017296107	5080.198849135248	4455.022272726297	5066.392439998388	4277.912074123506	4924.187240436879	4905.515953977558	5369.8432992771295	5368.786224141271	4976.569298124523	5333.1213583288245	4538.832388858564
4137.689191223495	5194.637566909432	5063.080902689064	4387.018700978702	5291.85733636287	5076.038270302741	4189.625281907678	5034.501002881074	4922.88074811478	4968.255280369411	4400.8812508022365	4706.5036322631095	4177.089723261452	4744.091903523289	3863.4702737295356	5194.630085963849	5317.102713107313	4384.30483430628	3698.243668907493	5080.198849135248	4454.731272414772	5066.392439998388	4277.912074123506	4924.1090030614	4897.807366617964	5369.830812468812	5368.786224141271	4976.569298124523	5296.455208203915	4538.832388858564
4137.689191223495	5194.637566909432	5063.080902689064	4386.964931903245	5291.849495816963	5075.668639811576	4189.625281907678	5034.501002881074	4922.853144560493	4968.255280369411	4400.870267283639	4706.218524384763	4177.089723261452	4743.5763503278085	3863.3360591977944	5194.628750194885	5317.102713107313	4384.30483430628	3698.2000869978183	5079.999648808913	4454.290311596784	5065.287732288021	4277.911189638906	4924.071910717546	4897.807366617964	5369.637747083291	5368.786224141271	4975.177837783456	5296.455208203915	4538.67530296362
4137.689191223495	5194.637566909432	5063.080902689064	4386.964931903245	5291.849495816963	5075.562212042249	4189.625271456738	5034.478874888724	4922.840312792196	4968.255280369411	4400.674819405034	4706.218524384763	4177.089723261452	4742.817698392948	3863.3220695476666	5194.628750194885	5317.102713107313	4382.902666516487	3698.2000869978183	5079.9023384882585	4454.255151071024	5064.7752901254735	4277.803947711029	4924.067788128499	4897.807366617964	5369.637747083291	5368.786224141271	4975.177837783456	5296.455208203915	4538.415909901127
4137.689191223495	5194.637566909432	5063.080863233292	4386.655670297547	5291.574347980564	5075.561915538619	4189.625271456738	5034.47375170311	4922.840312792196	4968.255280369411	4400.507981470968	4706.217837316617	4177.089642444604	4742.817698392948	3863.3205724198815	5194.403505483993	5317.102713107313	4382.761319340592	3698.1143790641745	5079.9023384882585	4454.19978498327	5064.7752901254735	4277.802458366823	4924.018160516218	4889.491816021529	5369.637747083291	5368.739144161788	4971.467877167121	5296.455208203915	4538.415909901127
4137.689191223495	5194.637566909432	5063.080863233292	4386.655670297547	5291.182438144957	5075.561915538619	4189.625271456738	5031.323067979367	4922.838178766668	4968.255280369411	4400.46129252959	4706.21672387867	4177.089642444604	4742.817698392948	3863.3158175909775	5194.403505483993	5317.102713107313	4382.761319340592	3698.1143790641745	5079.853320867171	4454.151016877893	5064.772522334582	4277.802458366823	4924.009161636526	4888.097161405487	5369.637747083291	5368.739144161788	4971.467877167121	5296.455208203915	4538.415909901127
4137.689191223495	5172.479195133008	5063.080863233292	4386.655670297547	5291.148520944469	5075.541216234886	4189.625271456738	5030.243731379183	4922.635937863182	4968.255280369411	4400.46129252959	4706.216716962368	4174.542617525885	4742.817698392948	3863.3158175909775	5194.392733437269	5317.03681404196	4380.198742623612	3698.111239696458	5079.853320867171	4454.151016877893	5064.770253335755	4277.802396670213	4923.84553905778	4887.194639783229	5369.419721067798	5368.583397839095	4971.467877167121	5296.455208203915	4538.415712735878
4137.689191223495	5171.533228348531	5063.080863233292	4386.655670297547	5290.406745700577	5075.441242087849	4189.391438135925	5030.242776429637	4922.635937863182	4968.255280369411	4400.46129252959	4706.135263642544	4174.542617525885	4742.213438733226	3863.3158175909775	5193.3367881409085	5317.03681404196	4380.198742623612	3698.110864100505	5079.846377739561	4454.094749528722	5064.656762954568	4277.6238231690695	4923.84553905778	4882.403188463908	5369.419721067798	5368.583397839095	4971.467877167121	5296.455208203915	4538.415604320255
4137.689191223495	5171.533228348531	5063.080863233292	4386.655670297547	5290.406745700577	5075.399686905161	4189.391438135925	5027.400144876941	4922.635937863182	4968.255280369411	4400.459755176495	4706.135263642544	4173.452679568811	4742.213438733226	3863.3143695833387	5193.310268122146	5317.03681404196	4380.198742623612	3698.1103488002354	5079.846377739561	4454.094749528722	5064.656762954568	4276.492718700074	4923.838069986508	4881.943495959662	5369.419721067798	5368.583397839095	4971.467877167121	5296.455208203915	4538.415604320255
4137.689191223495	5171.533228348531	5063.080803114439	4386.655670297547	5290.406745700577	5075.399686905161	4189.391438135925	5024.500522974089	4922.634843160902	4968.255280369411	4400.453628115887	4706.135263642544	4173.452679568811	4742.213438733226	3863.3143695833387	5193.310268122146	5317.03681404196	4380.198742623612	3698.109093701354	5079.846377739561	4454.094749528722	5064.656762954568	4276.474930801192	4923.828431255295	4881.794568842663	5369.419721067798	5368.583397839095	4971.467877167121	5296.455208203915	4538.415604320255
4134.834857196911	5169.7921007349	5063.080803114439	4384.940653886584	5290.406745700577	5075.399327738098	4189.391438135925	5024.500522974089	4922.564763110346	4968.222539298471	4400.45355177125	4706.1221419830235	4173.452679568811	4742.213438733226	3863.008714863474	5193.293503809115	5317.03681404196	4380.198742623612	3698.1087204573087	5079.846377739561	4454.094749528722	5064.656762954568	4276.474930801192	4923.709049718767	4881.488952763297	5369.419721067798	5368.583397839095	4971.467877167121	5296.455208203915	4538.415588175483
4134.829852307237	5169.7921007349	5063.080803114439	4384.938090555459	5287.063987158751	5075.3935640207	4189.238625337623	5023.604021186158	4922.553946697437	4967.9752324441815	4400.45355177125	4706.10037337364	4173.452679568811	4742.213438733226	3863.008714863474	5193.287539073026	5317.03681404196	4378.467286863721	3698.1087204573087	5079.846377739561	4453.9856475330125	5064.656762954568	4276.474930801192	4923.630701381493	4880.919334177248	5369.419721067798	5366.362985642765	4969.797213166945	5286.06321568764	4538.394664619022
4134.654271738249	5132.633153601299	5063.080803114439	4384.852067240625	5286.704581274127	5075.113220941488	4189.232444374662	5020.198993034586	4922.552470696264	4967.9714040085655	4400.356892416605	4706.100214944343	4173.452679568811	4742.2079951517335	3862.9313910489127	5192.963866839955	5316.530650708655	4378.015847614664	3698.1087204573087	5079.60255307734	4453.9518391077945	5064.656762954568	4276.262128387612	4923.623895129505	4879.274458450525	5369.419721067798	5366.1544263062915	4969.754096737472	5286.06321568764	4538.317191066553
4134.645489288801	5132.633153601299	5063.080803114439	4383.331495290255	5286.683478983635	5075.113220941488	4189.232444374662	5020.081025647973	4922.552470696264	4967.9714040085655	4400.356892416605	4706.099986146801	4173.452679568811	4742.136182533317	3862.9313910489127	5192.577710795453	5316.530650708655	4378.015847614664	3698.1086664224276	5079.420332253692	4453.9518391077945	5064.656762954568	4275.095030506951	4923.141050203971	4879.274458450525	5369.110814198862	5364.56756829006	4969.754096737472	5286.06321568764	4538.317104031237
4134.622616715704	5132.633153601299	5063.06525591269	4383.327465477994	5286.607264609257	5075.112461441213	4189.232444374662	5019.9178034145625	4922.551805561492	4967.9714040085655	4400.356814770752	4706.071629493534	4173.452679568811	4742.112102802479	3862.9307901612137	5192.366408008833	5316.289248849703	4377.916555646996	3698.1086542918674	5079.394166029184	4453.893474885408	5064.656762954568	4275.095030506951	4923.141050203971	4879.274458450525	5368.855381797164	5364.362467805195	4969.709219462999	5286.06321568764	4538.292250164524
4134.609955791984	5132.633153601299	5062.98245596862	4383.327465477994	5281.8843492239785	5075.106833558137	4189.232444374662	5019.89343599383	4922.551805561492	4967.9714040085655	4400.356814770752	4706.066621214146	4172.53410941674	4742.091517181787	3862.9307901612137	5192.110290235152	5316.048558949332	4377.916555646996	3698.1086542918674	5079.39049703083	4453.878086070572	5064.226284312583	4275.095030506951	4923.141050203971	4879.131272687113	5368.853868189019	5364.307390345699	4965.5001124899445	5286.06321568764	4538.269207874326
4134.591871816252	5132.633153601299	5062.972609720253	4383.327465477994	5281.8843492239785	5075.089873869081	4189.230781694188	5019.818280995722	4922.216593848472	4967.97121994111	4400.356814770752	4706.066621214146	4172.53410941674	4742.091517181787	3862.9307901612137	5191.936302145563	5316.048558949332	4377.916555646996	3698.108625677767	5079.39049703083	4453.878086070572	5064.177895162209	4275.095030506951	4923.125489793225	4873.137053486147	5368.853868189019	5364.307390345699	4965.5001124899445	5286.06321568764	4538.269207874326
4132.956812207462	5132.179315250856	5062.972542636115	4383.327465477994	5281.8843492239785	5075.046485006613	4189.023521728277	5018.17201064547	4922.214748207567	4967.700395958682	4399.484186758846	4705.930323388457	4172.53410941674	4742.02537793878	3862.3299875767134	5191.936302145563	5316.023989524956	4377.916555646996	3698.075268697332	5079.39049703083	4453.465572724366	5064.175220486515	4274.901223828148	4923.125489793225	4872.223655328138	5368.595823644481	5364.2356380168285	4965.5001124899445	5286.06321568764	4538.149735735711
4132.956812207462	5078.033136028469	5062.972463673897	4383.327296764479	5281.8843492239785	5074.939549129549	4188.896851878122	5014.062893403829	4922.210140450046	4967.684865333165	4399.484186758846	4705.786988473643	4172.53410941674	4742.02537793878	3862.3299875767134	5191.936302145563	5316.023989524956	4377.916555646996	3698.067627144217	5079.39049703083	4453.465572724366	5064.174592072084	4274.899595882996	4923.125489793225	4872.223655328138	5368.595823644481	5364.2356380168285	4963.43178921809	5286.06321568764	4538.129097271269
4132.956812207462	5078.033136028469	5062.972432578095	4383.325016263894	5281.8843492239785	5074.939549129549	4188.896851878122	5013.671496470062	4922.210140450046	4967.65365923444	4399.484186758846	4705.765674434118	4172.53410941674	4737.976089352671	3862.3299875767134	5191.936302145563	5316.023989524956	4377.853269365029	3698.062935734193	5079.39049703083	4453.441730977034	5064.173373912967	4274.899595882996	4923.125489793225	4865.881607922509	5368.595823644481	5364.2356380168285	4963.083536114056	5286.06321568764	4538.1271892852055
4132.956812207462	5078.033136028469	5062.972432506582	4383.323821037988	5281.8843492239785	5074.939549129549	4188.896851878122	5013.619065530642	4922.209845334728	4967.65336250769	4399.484186758846	4705.703542250825	4172.53410941674	4737.867085508557	3862.3299875767134	5191.936302145563	5316.009672535778	4377.853269365029	3698.062935734193	5079.39049703083	4453.392150400894	5064.17329284796	4274.899595882996	4923.125489793225	4865.859120199382	5368.595823644481	5364.2356380168285	4963.083536114056	5286.06321568764	4538.124571906112
4132.956812207462	5078.033136028469	5062.637555737752	4383.15976426266	5281.458125835787	5074.939549129549	4188.89489378205	5007.520833589953	4922.20969570363	4967.65336250769	4399.484186758846	4705.677898412974	4172.53410941674	4737.867085508557	3862.3126515114545	5191.858468002352	5316.009672535778	4377.85277434877	3698.054838460428	5079.39049703083	4453.379139682638	5064.17329284796	4274.899595882996	4923.0923811099165	4865.859120199382	5368.573525209573	5364.2356380168285	4959.867372201839	5285.790562271576	4538.119299296142
4132.950829692187	5076.963575034957	5062.637555737752	4383.15976426266	5281.449730313952	5074.939549129549	4188.891796446906	5006.592214980028	4922.209016436123	4967.653044482333	4399.484186758846	4705.677898412974	4172.203540222152	4737.8607953477585	3862.3126515114545	5191.845998031737	5316.009672535778	4377.85277434877	3698.050317535315	5079.386539348332	4453.37497883713	5064.172853776619	4274.899595882996	4923.086800372364	4865.813557558933	5368.573525209573	5364.2356380168285	4959.867372201839	5285.790562271576	4538.11474349968
4132.949331823165	5076.963575034957	5062.637555737752	4382.99320752389	5281.431068660663	5074.939549129549	4188.891796446906	5006.5395750868065	4922.208947649624	4967.653010052445	4399.484186758846	4705.677898412974	4170.851796387988	4737.8607953477585	3862.2323160817996	5191.845998031737	5316.007626408903	4377.718356941825	3698.050317535315	5079.386539348332	4453.373493504701	5064.172853776619	4274.899595882996	4923.072795771395	4865.549772739605	5368.573525209573	5364.2356380168285	4959.867372201839	5285.790562271576	4538.11474349968
4132.949331823165	5076.512995161398	5062.637555737752	4382.99320752389	5281.3988459624225	5074.939549129549	4188.890635546528	5006.454374327612	4922.20894038553	4967.652921229994	4399.484186758846	4705.665377069583	4170.851796387988	4737.8607953477585	3862.228120778218	5191.845998031737	5310.318158354552	4377.6405463480205	3698.0500636677225	5079.386364089554	4453.3732837649895	5064.172853776619	4274.899573792503	4923.072795771395	4859.040216254871	5368.43350508583	5364.2356380168285	4959.863324971728	5285.790562271576	4538.114439331544
4126.219682632458	5075.988594812208	5062.637555737752	4382.188832579248	5281.353483620241	5074.939549129549	4188.889611987068	5005.489297512202	4922.20892610911	4967.556571520598	4399.1241407754405	4705.464456953323	4170.851796387988	4737.8607953477585	3861.7532111300425	5191.778383431329	5310.318158354552	4377.0950505173805	3697.99438372628	5079.386317242419	4453.330703355648	5064.172853776619	4274.899567613595	4923.072795771395	4858.320831211573	5367.534403216321	5364.2356380168285	4959.863324971728	5285.790562271576	4538.098084356785
4126.219682632458	5075.988594812208	5062.637555737752	4382.188832579248	5281.353483620241	5073.317718307204	4188.889611987068	5003.60031180314	4922.20892610911	4967.556571520598	4399.1241407754405	4705.464456953323	4170.851796387988	4736.178887608359	3861.7532111300425	5191.7664432093225	5310.3152343506645	4377.0950505173805	3697.979171467443	5079.384889693823	4453.311858997682	5064.172815683902	4274.899567613595	4923.072795771395	4858.320831211573	5367.39589207984	5364.2284527871	4957.645623650027	5285.790562271576	4538.098084356785
4126.219682632458	5075.988594812208	5062.637555737752	4382.188832579248	5281.34413622238	5073.317718307204	4188.889611987068	5003.60031180314	4922.174417571781	4967.556571520598	4399.1241407754405	4705.464456953323	4170.851796387988	4736.178887608359	3861.6170854104766	5191.7664432093225	5310.3152343506645	4377.0950505173805	3697.978943063361	5079.384889693823	4453.311858997682	5064.172815683902	4274.899567613595	4923.072795771395	4858.320831211573	5366.756339499519	5364.08105884836	4957.645623650027	5285.790562271576	4538.098084356785
4126.219682632458	5075.757185142	5062.637555737752	4382.188832579248	5281.340673521155	5073.317718307204	4188.887362587249	4998.589998210216	4922.060550402506	4967.552800523108	4399.1241407754405	4705.464456953323	4170.851796387988	4736.178887608359	3861.6170854104766	5191.594795660272	5310.035493593417	4377.0950505173805	3697.978497075701	5079.384889693823	4453.102452557396	5064.172815683902	4274.899567613595	4923.072161254135	4852.653980184101	5366.756339499519	5364.059333464166	4957.645623650027	5285.790562271576	4538.098084356785
4125.303303082188	5075.757185142	5062.637555737752	4382.188832579248	5281.340168162622	5073.317718307204	4188.8671265743305	4995.827943159649	4921.988472986597	4967.534881170599	4398.684098927841	4705.446334075987	4170.851796387988	4736.178887608359	3861.6170854104766	5191.580073686488	5310.035493593417	4377.028900301035	3697.9386894429226	5079.3800434697805	4452.883551033858	5064.172815683902	4274.899567613595	4923.072161254135	4852.653980184101	5366.740451760672	5363.104031821775	4957.645623650027	5285.790562271576	4538.098084356785
4123.080395985673	5050.754673839952	5062.637555737752	4382.129517921954	5281.3199033812225	5073.317718307204	4188.866226969309	4995.827943159649	4921.988472986597	4967.534881170599	4398.675501819222	4705.445244339988	4170.821256863663	4736.178887608359	3861.6170854104766	5191.578729832438	5310.035493593417	4376.797300154323	3697.9367157877223	5079.3800434697805	4452.785545801653	5064.17279331349	4274.899567613595	4923.072142113537	4852.28596691161	5366.606944976391	5363.104031821775	4957.465348923257	5264.106411705881	4538.098084356785
4123.080395985673	5050.754673839952	5061.8676157388745	4382.113748944415	5281.3199033812225	5072.9656509062515	4188.865865135653	4995.827943159649	4921.97591515129	4967.515360300638	4398.675501819222	4705.1039755981965	4170.736849973477	4735.27033668309	3861.598658485018	5191.578729832438	5310.035493593417	4376.498547803669	3697.7725032918097	5079.3800434697805	4452.785545801653	5064.17279331349	4274.395568983955	4923.072142113537	4843.8935345629525	5366.606944976391	5363.104031821775	4956.7682848413915	5264.106411705881	4538.098084356785
4123.080395985673	5050.754673839952	5061.8676157388745	4382.113748944415	5281.3199033812225	5072.9656509062515	4188.839953868364	4991.9790369863695	4921.97591515129	4967.46976147748	4398.384344935628	4705.1039755981965	4170.736849973477	4735.064684694569	3861.436467438589	5191.578729832438	5308.737271094088	4376.498547803669	3697.764197772587	5079.3800434697805	4452.645772988662	5064.17279331349	4274.395568983955	4923.072142113537	4843.629213920251	5366.424897477702	5362.985031423902	4956.7682848413915	5242.63541288148	4538.051917477318
4123.080395985673	5046.682430464854	5061.8676157388745	4382.113748944415	5281.063527705934	5072.9656509062515	4188.673305386739	4991.9790369863695	4921.97591515129	4967.46976147748	4398.384344935628	4705.1039755981965	4170.736849973477	4734.394029338784	3861.2511598853052	5191.578729832438	5308.737271094088	4376.498547803669	3697.7010087183844	5079.3800434697805	4452.645772988662	5064.17279331349	4274.395568983955	4923.072142113537	4843.020672235742	5366.424897477702	5362.985031423902	4952.292993270348	5242.63541288148	4538.051917477318
4123.037709293238	5046.682430464854	5061.8676157388745	4382.113748944415	5281.063527705934	5072.814997003659	4188.673305386739	4991.9790369863695	4921.97591515129	4967.382246673958	4398.162073082	4705.014947694162	4170.736849973477	4734.394029338784	3861.1901050829692	5191.578305770485	5308.737271094088	4376.498547803669	3697.649655983634	5079.3800434697805	4452.645772988662	5064.172714261575	4274.395568983955	4923.072139656493	4841.913777162719	5366.424897477702	5362.985031423902	4952.292993270348	5242.63541288148	4538.051917477318
4123.037709293238	5045.614158606733	5061.8676157388745	4382.113748944415	5281.063527705934	5072.814997003659	4188.6700338381415	4990.921721130353	4921.97591515129	4967.382246673958	4398.028525607246	4704.9637426415375	4170.73193494183	4734.29735142993	3861.1901050829692	5191.327846954799	5307.7709154287995	4376.383441186403	3697.6083774766375	5079.375290241092	4452.553481491586	5064.172714261575	4274.395568983955	4923.072139656493	4838.1687227039165	5366.424897477702	5362.985031423902	4952.292993270348	5242.63541288148	4538.008614056402
4123.037709293238	5044.898289461287	5061.8676157388745	4378.6925919838395	5279.54344557003	5072.814997003659	4188.627142048839	4989.653024571333	4921.97591515129	4967.382246673958	4397.908170490295	4704.9637426415375	4170.73193494183	4734.095682014842	3861.0490788110965	5189.538562626751	5305.3307132710615	4375.987511428177	3697.6083774766375	5079.375290241092	4452.49542246772	5064.172714261575	4274.334924670737	4923.072139656493	4838.1687227039165	5366.424897477702	5362.985031423902	4952.292993270348	5242.63541288148	4537.93916429081
4123.037709293238	5044.898289461287	5061.8676157388745	4378.636888436118	5279.0768971008965	5072.814997003659	4188.609482554035	4989.409496196979	4921.97591515129	4967.382246673958	4397.89678509825	4704.958304033013	4170.73193494183	4732.987011591738	3861.0490788110965	5189.5065936639	5305.241058904894	4375.788928405589	3697.5623144620567	5079.375290241092	4452.471916580882	5064.172713905031	4274.334924670737	4923.072138935093	4838.168457012476	5366.424897477702	5362.985031423902	4952.292993270348	5242.63541288148	4537.581347379224
4123.037709293238	5044.898289461287	5061.8676157388745	4378.63507495032	5279.0768971008965	5072.764093333595	4188.609482554035	4989.151664950859	4921.906538012661	4967.381418731364	4397.89678509825	4704.958304033013	4170.201560505218	4732.987011591738	3861.0490788110965	5189.168077540937	5305.2211916612705	4375.645154158152	3697.5623144620567	5079.375290241092	4452.471916580882	5064.172713905031	4274.334924670737	4923.072138935093	4837.976164919153	5366.424897477702	5362.974095195269	4952.292993270348	5242.63541288148	4537.55865662947
4123.037709293238	5044.490828238395	5061.8676157388745	4378.634576425244	5279.0768971008965	5072.764093333595	4188.609482554035	4989.151664950859	4921.713146182308	4967.345150015624	4397.881291857268	4704.958304033013	4169.991656942833	4732.987011591738	3861.0490788110965	5188.987584240784	5304.870061934525	4375.6393855973365	3697.5623144620567	5079.375290241092	4452.471916580882	5064.172713905031	4274.224012454732	4923.03550998593	4837.976164919153	5366.424897477702	5362.974095195269	4952.292993270348	5242.63541288148	4537.55865662947
4123.037709293238	5044.490828238395	5061.8676157388745	4378.634576425244	5279.0768971008965	5072.764093333595	4188.609482554035	4989.1393371444465	4921.707337069502	4967.345150015624	4397.881291857268	4704.958304033013	4169.966574073245	4732.987011591738	3861.0490788110965	5188.987584240784	5304.870061934525	4375.636344689581	3697.5623144620567	5079.375290241092	4452.470008163484	5064.172712382624	4274.091869017735	4922.969882583066	4837.976164919153	5366.4247204758185	5362.974095195269	4952.292993270348	5212.834062366939	4537.553112533933
4123.037709293238	5044.490828238395	5061.8676157388745	4378.634576425244	5279.0768971008965	5072.721116102568	4188.609482554035	4988.420327884467	4921.706822129294	4967.345150015624	4397.794472354912	4704.958304033013	4169.908146690777	4732.987011591738	3861.0490788110965	5188.987584240784	5304.870061934525	4375.636344689581	3697.5623144620567	5079.375290241092	4452.353768182726	5064.172712382624	4274.091869017735	4922.969808003978	4836.303255265002	5366.4247204758185	5362.974095195269	4952.292993270348	5212.834062366939	4537.553112533933
4123.037709293238	5043.803027654798	5061.619133252301	4378.634576425244	5279.0768971008965	5072.721116102568	4188.609482554035	4988.420327884467	4921.706822129294	4967.345150015624	4397.794472354912	4704.958304033013	4169.908146690777	4732.987011591738	3861.0490788110965	5188.987584240784	5304.870061934525	4375.6308942443575	3697.5623144620567	5079.375290241092	4452.353768182726	5064.172712382624	4274.091869017735	4922.969808003978	4835.945502390541	5366.4246165207405	5362.974095195269	4952.292993270348	5212.834062366939	4537.553112533933
4123.037500649629	5043.658889760109	5061.501316018201	4378.623860866934	5279.071215052318	5072.698864440814	4188.608784105951	4987.7350954566755	4921.70403747106	4967.345150015624	4397.092237003673	4704.958304033013	4169.907817129326	4732.987011591738	3861.0490788110965	5188.987584240784	5304.870061934525	4375.611456632923	3697.5623144620567	5079.375290241092	4452.344538892818	5064.172712382624	4274.091869017735	4922.969298682174	4835.945502390541	5366.424566096686	5361.306072448714	4952.292993270348	5212.834062366939	4537.553112533933
4122.916704545989	5038.75886530507	5061.49123333372	4378.623860866934	5279.068451682873	5072.687167765225	4188.581181658472	4984.906592369829	4921.70403747106	4967.345150015624	4397.090527314434	4704.958304033013	4169.906765650956	4732.946215160624	3861.0490788110965	5188.987365718076	5304.870061934525	4375.555779470389	3697.553706467441	5079.375290241092	4452.337184024087	5064.172712382624	4274.091869017735	4922.969298682174	4835.00170933711	5366.424566096686	5361.306072448714	4951.407437427997	5210.825303935042	4537.552660704232
4122.896361848218	5038.75886530507	5061.49123333372	4377.989742523809	5277.8774023550095	5072.687167765225	4188.572176882106	4983.7489549999045	4921.70403747106	4967.321017365697	4397.090527314434	4704.923359337852	4169.906765650956	4732.946215160624	3861.0309925111014	5188.042425751455	5303.273549793371	4375.42931312689	3697.553706467441	5079.3751883032055	4452.264168070355	5064.17268593203	4274.091869017735	4922.969298682174	4834.955110876928	5366.226780898854	5361.306072448714	4948.484306449493	5210.825303935042	4537.551990608894
4122.896361848218	5013.414880756192	5061.49123333372	4377.068949348273	5277.8774023550095	5072.224880736956	4188.533371823813	4983.6988145349205	4921.70403747106	4967.16199385654	4396.170309218389	4704.7720875738905	4169.906765650956	4732.946215160624	3860.9903295068016	5187.969720772073	5303.273549793371	4375.42931312689	3697.553706467441	5079.3751883032055	4452.242765114655	5064.17268593203	4273.917032337125	4922.969298682174	4834.955110876928	5366.1444451446705	5361.306072448714	4948.484306449493	5210.825303935042	4537.551947799118
4122.896361848218	5013.414880756192	5061.49123333372	4377.053528015635	5277.8774023550095	5072.224880736956	4188.533371823813	4983.648059273839	4921.70403747106	4967.161964470501	4396.170309218389	4704.7720875738905	4167.51104554351	4732.946215160624	3860.9898608737676	5187.9564837748785	5303.273549793371	4375.426796397052	3697.553706467441	5079.3751883032055	4452.242765114655	5064.17268593203	4273.253303839128	4922.969298682174	4834.955110876928	5366.1444451446705	5361.306072448714	4948.484306449493	5210.825303935042	4537.551749510372
4122.886226163597	5013.414880756192	5061.4907057672135	4377.053528015635	5277.8774023550095	5072.224880736956	4188.530588573232	4983.648059273839	4921.70403747106	4967.161964470501	4396.170309218389	4704.7720875738905	4167.08180061034	4732.946215160624	3860.9898608737676	5187.941934123992	5303.273549793371	4375.426796397052	3697.553706467441	5079.3751883032055	4452.241932863921	5064.17268593203	4273.228588326758	4922.961104438646	4834.955110876928	5366.143997709909	5361.306072448714	4948.484306449493	5210.825303935042	4537.551627149074
4122.86624910532	5000.4204614700175	5061.4907057672135	4377.035530133377	5277.8774023550095	5072.224880736956	4188.530588573232	4983.640679832088	4921.70403747106	4967.161834734698	4396.167982146168	4704.7720875738905	4167.08180061034	4732.946215160624	3860.98978637477	5187.937218068535	5303.197168725859	4375.426796397052	3697.553706467441	5078.648068920458	4452.241731541737	5063.440812926137	4273.228588326758	4922.959610968523	4833.3133425693795	5366.14376748424	5361.300065315819	4948.484306449493	5192.0417029543605	4537.549984900646
4122.86624910532	5000.4204614700175	5061.4907057672135	4377.035530133377	5277.8774023550095	5072.224880736956	4188.530588573232	4983.640679832088	4921.70403747106	4967.161695710285	4395.904311180882	4704.771985894942	4167.052822674828	4732.946215160624	3860.98978637477	5187.937218068535	5303.197168725859	4375.11307806219	3697.4981929007517	5078.648068920458	4452.238603734024	5063.440812926137	4273.228588326758	4922.959610968523	4832.628801445811	5366.14376748424	5361.300065315819	4948.484306449493	5192.0417029543605	4537.549984900646
4122.018363748741	5000.4204614700175	5061.4907057672135	4377.035530133377	5277.194326784333	5072.224880736956	4188.530588573232	4983.640679832088	4921.70403747106	4967.161695710285	4395.904311180882	4704.77193954382	4166.866804486144	4732.946215160624	3860.945756431267	5187.937218068535	5303.197168725859	4375.11307806219	3697.4787935902677	5078.648068920458	4452.228421461747	5063.440812926137	4273.228588326758	4922.959610968523	4830.456210883431	5366.14376748424	5361.300065315819	4947.153367539437	5192.0417029543605	4537.549984900646
4122.018085375306	5000.4204614700175	5061.4907057672135	4377.035530133377	5277.194221021866	5072.224880736956	4188.530588573232	4983.640679832088	4921.70403747106	4967.027105365594	4395.904311180882	4704.553086751928	4166.739523035869	4732.946215160624	3860.9433895019647	5187.8103481084745	5303.197168725859	4375.11307806219	3697.4746784273684	5078.648068920458	4452.219834809364	5063.440812926137	4273.227448345777	4922.959610968523	4830.44998605595	5366.143767336044	5361.300065315819	4947.153367539437	5192.0417029543605	4537.549962203715
4122.017550495415	4985.215289210822	5061.4907057672135	4377.0182610638985	5276.475416128384	5072.224880736956	4188.387767882228	4983.638779950868	4921.70403747106	4967.026589568624	4395.259771617533	4704.553086751928	4165.959405699095	4732.946215160624	3860.942825938182	5187.467426113484	5303.197168725859	4375.11307806219	3697.474669800142	5078.648068920458	4452.219756104052	5063.440812926137	4273.227434831113	4922.959610968523	4824.665594128097	5365.394024151725	5361.300065315819	4947.153367539437	5187.08223477743	4537.549962203715
4122.017193598369	4942.189857692632	5061.490558976213	4376.996527117348	5276.300951831639	5072.224880736956	4188.387767882228	4983.625912185131	4921.70403747106	4967.02602803728	4394.509964175182	4704.553086751928	4165.943682629579	4732.946215160624	3860.888663669979	5187.467426113484	5303.197168725859	4375.113051630471	3697.3478868825277	5078.648068920458	4452.105503471348	5063.440812926137	4273.102120440908	4922.901520190979	4824.665594128097	5364.931600910749	5361.267366799927	4944.334342311855	5187.08223477743	4537.486172072935
4122.017183945469	4941.958103083009	5061.490558976213	4376.996527117348	5273.756020307343	5072.224880736956	4188.387072945761	4982.986637989079	4921.644931790694	4967.02602803728	4394.50680170769	4704.553086751928	4165.941316350494	4732.946215160624	3860.7828046797113	5187.467426113484	5302.789088471414	4375.058627991233	3697.3478868825277	5078.648068920458	4452.105503471348	5063.000408682481	4273.075276167288	4922.897357352034	4824.665594128097	5364.931600910749	5361.267366799927	4944.334342311855	5187.08223477743	4537.482229779671
4122.016158747661	4941.958103083009	5061.490558976213	4376.994073365728	5273.565957128943	5070.608826326199	4188.387072945761	4981.438815856978	4921.644931790694	4966.716853263908	4394.506434139821	4704.079891293552	4165.941316350494	4732.946215160624	3860.17414501651	5187.465634558155	5302.789088471414	4375.058627991233	3697.3478868825277	5078.648068920458	4452.105503471348	5062.810289171479	4273.075276167288	4922.897357352034	4823.4276683746375	5363.729763521169	5361.182597206888	4944.334342311855	5187.08223477743	4537.378945017108
4122.016158747661	4939.725437820136	5061.490558976213	4376.994073365728	5273.565957128943	5070.608826326199	4188.387072945761	4980.830005573904	4921.644931790694	4966.695427985114	4394.497989693698	4704.079891293552	4165.933846751557	4732.946215160624	3860.17414501651	5187.465634558155	5302.789088471414	4375.058627991233	3697.3478868825277	5078.648068920458	4452.105503471348	5062.737224836643	4273.075276167288	4922.8098088682345	4821.978414781503	5363.729763521169	5361.103096754704	4944.334342311855	5187.08223477743	4537.261410994579
4122.016158747661	4933.221460189439	5061.490558976213	4376.994073365728	5273.565957128943	5070.608826326199	4188.387072945761	4980.7370083532005	4921.644931790694	4966.695427985114	4394.497989693698	4704.079891293552	4165.7779228602885	4732.946215160624	3860.17414501651	5187.465634558155	5302.789088471414	4375.058627991233	3697.3473717289507	5078.648068920458	4452.105503471348	5062.737224836643	4273.075276167288	4922.769352065174	4821.88396613198	5363.729763521169	5361.103096754704	4940.695823079661	5179.692003294536	4537.261410994579
4122.016155848569	4933.221460189439	5061.490558976213	4376.9912966889315	5273.565957128943	5070.608826326199	4188.387072945761	4980.508172803771	4921.60738809207	4966.69450346186	4394.497989693698	4704.079470092938	4165.479609477739	4732.946215160624	3860.17414501651	5187.465634558155	5302.789088471414	4374.54166386613	3697.3473717289507	5078.648068920458	4452.105503471348	5062.736781054884	4273.075276167288	4922.769352065174	4821.352286060352	5363.485906796117	5361.103096754704	4936.609413684408	5152.606496304457	4537.258455984404
4122.016092296537	4933.221460189439	5061.490558976213	4376.9911939536905	5273.546615450174	5070.608826326199	4188.367359341895	4980.508172803771	4921.448337402893	4966.69450346186	4394.0611769427505	4704.078091340749	4165.476928408196	4732.946215160624	3860.17414501651	5186.994029654346	5302.2917630822185	4374.54166386613	3697.3473717289507	5078.648068920458	4452.1032399269625	5062.735893199742	4272.388875700704	4922.769352065174	4817.966957907041	5363.485906796117	5360.5597746740505	4932.8042268473255	5152.606496304457	4537.258455984404
4122.016062536673	4933.221460189439	5061.490558976213	4376.988420855758	5273.283611880992	5070.608826326199	4188.202136624373	4979.503509988988	4921.443577778788	4966.693475716551	4393.971606424964	4703.900765496746	4165.45182470406	4732.946215160624	3859.978553487723	5186.942873206535	5302.24520273297	4374.523903558762	3697.2558883582496	5078.648068920458	4452.058603417769	5062.735772502037	4272.345819540909	4922.768076042608	4814.673385300159	5363.485906796117	5360.532016965911	4927.413666858149	5152.606496304457	4537.258455984404
4122.016062536673	4921.564894685447	5061.490558976213	4376.988420855758	5273.283611880992	5070.608826326199	4188.19759160562	4979.503509988988	4921.4291479781405	4966.686925169561	4393.971606424964	4703.899688353244	4165.337050995422	4732.946215160624	3859.9754068751336	5186.942873206535	5302.234127844562	4374.523903558762	3697.2362449201246	5078.648068920458	4452.029790924134	5062.735657068757	4272.344708986073	4922.768076042608	4814.2535539374185	5363.485906796117	5360.521564121011	4924.229431686115	5152.606496304457	4537.258407091007
4122.016062192335	4910.945236275766	5061.490558976213	4376.988420855758	5273.229115799553	5070.608826326199	4188.197519074569	4979.503509988988	4921.407901557341	4966.686925169561	4393.971459038154	4703.899562808005	4165.323418630622	4732.946215160624	3859.97522113012	5186.942873206535	5302.234127844562	4374.500445419169	3697.236178077459	5078.603128074932	4452.029024211535	5062.735539917641	4272.344708986073	4922.715853257487	4814.025510678952	5363.485906796117	5360.520624424567	4924.229431686115	5152.606496304457	4537.257678136884
4122.016059580959	4906.141395563071	5061.490558976213	4376.988420855758	5273.229115799553	5070.608826326199	4188.197519074569	4979.488393564136	4921.4016804854455	4966.686925169561	4393.971239590941	4703.899503706336	4165.320116780185	4732.946215160624	3859.97522113012	5186.942873206535	5302.234127844562	4374.500445419169	3697.2361664734144	5078.532043923036	4452.028364710421	5062.735539917641	4271.432671080316	4922.686760133269	4813.859058709471	5363.485906796117	5360.520624424567	4924.229431686115	5152.606496304457	4537.257678136884
4122.016059580959	4902.311071825114	5061.490558976213	4376.988420855758	5273.229115799553	5070.608826326199	4188.197473444594	4979.488393564136	4921.398990965534	4966.686925169561	4393.525956829964	4703.898156292304	4165.300553126468	4732.946215160624	3859.97522113012	5186.413474024412	5302.234127844562	4374.4982384789855	3697.2361664734144	5078.532043923036	4452.028331876167	5062.735539917641	4271.432671080316	4922.6708807740815	4813.859058709471	5363.485906796117	5360.520624424567	4924.229431686115	5152.606496304457	4537.257678136884
4122.016059580959	4875.951480221929	5061.490558976213	4376.988420855758	5273.229115799553	5070.608826326199	4188.197155456097	4979.488393564136	4921.398041321829	4966.686142630697	4393.525956829964	4703.898156292304	4165.240982081332	4732.946215160624	3859.974674229581	5186.045204574986	5302.233213264471	4374.492191735308	3697.2361625198955	5078.532043923036	4452.02831627161	5062.696367223154	4271.432671080316	4922.6708807740815	4813.823274132599	5363.485906796117	5360.520624424567	4924.229431686115	5152.606496304457	4537.257084940078
4121.947270799612	4875.951480221929	5061.490558976213	4376.988420855758	5271.837357969682	5070.608826326199	4188.197155456097	4979.488393564136	4921.315290163102	4966.67634679163	4393.525956829964	4703.89814734533	4163.813418469525	4732.946215160624	3859.974600133646	5185.934861068843	5302.230711916723	4374.492191735308	3697.1272547340213	5078.52681553541	4451.935979047488	5062.696367223154	4271.385784906304	4922.6708807740815	4811.754548863622	5363.485906796117	5360.520624424567	4924.229431686115	5152.606496304457	4537.167003141416
4121.83508693051	4875.951480221929	5061.490558976213	4376.988420855758	5271.837357969682	5070.608826326199	4188.184638820672	4979.488393564136	4921.315290163102	4966.635237370932	4393.525956829964	4703.889590730623	4163.813418469525	4732.946215160624	3859.974600133646	5185.934861068843	5302.230711916723	4374.2159253541995	3697.1272547340213	5078.526490860286	4451.935979047488	5062.696367223154	4271.385784906304	4922.58971994304	4811.719163654274	5363.1291279490715	5360.517432505458	4923.906322965584	5152.606496304457	4537.167003141416
4121.82816064496	4875.951480221929	5061.490558976213	4376.898232932745	5271.837357969682	5070.608826326199	4188.156541065886	4979.488393564136	4921.315290163102	4966.632481300368	4393.3902530606265	4703.860967273229	4163.813418469525	4732.946215160624	3859.974534547453	5185.925854900301	5302.230711916723	4374.215082334711	3697.1272547340213	5078.526425463557	4451.935979047488	5062.696367223154	4271.385784906304	4922.544458507809	4811.719163654274	5363.1291279490715	5360.517432505458	4922.57492557218	5152.606496304457	4537.167003141416
4121.827919926956	4875.951480221929	5061.490558976213	4376.898232932745	5271.837357969682	5070.608826326199	4188.137268397211	4977.201905230957	4921.315290163102	4966.62544141774	4392.634465780289	4703.860967273229	4163.813418469525	4732.946215160624	3859.974524032541	5185.905337800206	5302.230711916723	4374.21302943139	3697.1174871727253	5078.526190881672	4451.921776184587	5062.696367223154	4271.385784906304	4922.536812350512	4811.717583990585	5363.1291279490715	5360.394387227593	4922.57492557218	5152.606496304457	4537.167003141416
4121.827919926956	4872.933833035657	5061.490558976213	4376.898232932745	5271.837357969682	5070.608826326199	4188.137268397211	4975.416490901163	4921.315290163102	4966.49231263466	4392.634465780289	4703.860967273229	4163.813418469525	4732.946215160624	3859.974520431706	5185.089047934107	5302.230711916723	4374.212796606953	3697.1174871727253	5078.525681977044	4451.921776184587	5062.696367223154	4271.3700296739735	4922.536812350512	4811.70601014237	5363.1291279490715	5360.394387227593	4922.246750449131	5152.606496304457	4537.167003141416
4121.827776852029	4872.933833035657	5061.490558976213	4376.898232932745	5271.837357969682	5070.608826326199	4188.099496941126	4974.799097791905	4921.315290163102	4966.467892324235	4392.542465656017	4703.860967273229	4163.813418469525	4732.946215160624	3859.9745198745914	5185.089047934107	5302.230711916723	4374.059266262886	3697.037660914468	5078.525604277333	4451.876959139923	5061.747035851615	4270.778178417453	4922.37902528674	4811.070728794013	5363.1291279490715	5360.394387227593	4922.246750449131	5152.606496304457	4537.167003141416
4121.827776852029	4861.647628914921	5061.490558976213	4376.898232932745	5271.837357969682	5070.608394447045	4188.099496941126	4974.6350021821145	4921.315290163102	4966.464945548038	4392.413659121008	4703.860967273229	4163.407316840092	4732.946215160624	3859.9726238930143	5185.089047934107	5302.230711916723	4374.0115068946325	3697.037660914468	5078.525604277333	4451.789649598077	5061.747035851615	4270.640469027394	4922.37902528674	4810.972762848571	5363.1291279490715	5360.394387227593	4922.246750449131	5152.606496304457	4537.167003141416
4121.8276692296095	4860.212683121508	5061.490558976213	4376.898232932745	5271.837357969682	5070.6034208374895	4188.099496941126	4974.631519713672	4921.184987568846	4966.464239269546	4392.394670215723	4703.860967273229	4163.389827674242	4731.276085146152	3859.9726238930143	5184.587439919165	5302.230711916723	4373.955498628207	3697.037660914468	5078.525462559257	4451.784704310832	5061.026848755295	4270.640469027394	4922.239208146728	4810.807258774403	5363.1291279490715	5360.394387227593	4920.302553024865	5152.606496304457	4537.167003141416
4121.827525421477	4830.0364082277265	5061.490558976211	4376.898232932745	5271.837357969682	5070.602052370448	4188.099496941126	4974.631519713672	4921.181756266285	4966.464219822414	4392.393798965171	4703.860967273229	4163.340218243402	4730.374673602248	3859.9726238930143	5184.044424421263	5302.230711916723	4373.955498628207	3697.037660914468	5078.525462559257	4451.784551334909	5061.026848755295	4270.640469027394	4922.239208146728	4810.774328575108	5363.110434894529	5360.394387227593	4920.302553024865	5092.671795011605	4537.167003141416
4121.827509754208	4830.0364082277265	5061.490558976211	4376.898232932745	5271.837357969682	5070.602007958329	4188.099496941126	4974.631519713672	4921.181756266285	4966.4641810888625	4391.463521318776	4703.860967273229	4163.331604539117	4729.639546867775	3859.9726238930143	5184.034946620821	5302.230711916723	4373.955498628207	3697.037660914468	5078.525462559257	4451.784542248286	5061.026848755295	4270.640469027394	4922.239208146728	4810.771821430735	5362.736571625934	5360.394387227593	4920.302553024865	5056.842957783523	4537.167003141416
4121.827502481214	4830.0364082277265	5061.490558976211	4376.898232932745	5271.837357969682	5070.50591190934	4188.0869874347045	4974.631519713672	4921.181756266285	4966.4641810888625	4391.463521318776	4703.860959406247	4163.322817460221	4728.251657784447	3859.9726238930143	5184.016964853852	5302.230711916723	4373.947749054152	3697.02878619846	5078.525462559257	4451.784542248286	5061.026848755295	4270.640238375143	4922.239208146728	4810.74842499228	5362.72885226525	5360.394387227593	4920.302553024865	5056.842957783523	4537.130207526769
4121.827502481214	4830.0364082277265	5061.490558976211	4376.898232932745	5271.837357969682	5070.50591190934	4188.0869874347045	4974.631519713672	4921.031943361517	4966.4641810888625	4391.463521318776	4703.860959406247	4163.315040509573	4728.251657784447	3859.9726238930143	5184.016964853852	5302.230711916723	4373.896509735914	3697.02878619846	5078.525462559257	4451.784338242069	5060.8548518236385	4270.640238375143	4922.239208146728	4810.74842499228	5362.721185323517	5360.394387227593	4919.608855484892	5042.887211488669	4537.095453072405
4121.827502481214	4812.113817416746	5061.490558976211	4376.855783908977	5271.837357969682	5070.50591190934	4188.072971925994	4974.631519713672	4921.017004425472	4966.4641810888625	4391.372456419811	4703.860959406247	4163.308505961111	4728.237611166358	3859.9726238930143	5183.877523148449	5302.230711916723	4373.893873225079	3696.9774430669713	5078.525462559257	4451.784338242069	5060.8548518236385	4270.640238375143	4922.239208146728	4810.74842499228	5362.721185323517	5360.394387227593	4916.455773071741	5042.887211488669	4537.095453072405
4121.827502481214	4812.113817416746	5061.490558976211	4376.82064714166	5271.837357969682	5070.50591190934	4188.072971925994	4974.631519713672	4921.017004425472	4966.464170177243	4391.344429486711	4703.860959406247	4163.308505961111	4728.2112513052725	3859.9726238930143	5183.877523148449	5302.230711916723	4373.865152167631	3696.9774430669713	5078.525435213283	4451.784337181758	5060.8548518236385	4270.640234951865	4922.223387511125	4810.745204190207	5362.67610512005	5360.394387227593	4916.063052039055	5008.181046582802	4537.095453072405
4121.827497883394	4812.113817416746	5061.490558976211	4376.82064714166	5271.837357969682	5070.50591190934	4188.072971925994	4974.631519713672	4921.015938144737	4966.464170177243	4391.344429486711	4703.860959406247	4163.3081518815525	4728.2112513052725	3859.9726238930143	5183.877523148449	5302.230711916723	4373.843997233105	3696.9774430669713	5078.5253735846945	4451.784337181758	5060.8548518236385	4270.639963654947	4922.170397527321	4810.745204190207	5362.675539643377	5360.394387227593	4915.845883259832	5008.181046582802	4537.0954491226
4121.827496882435	4789.688747013568	5061.458132125621	4376.818128486764	5271.837357969682	5070.50591190934	4188.063233024335	4974.631519713672	4921.015938144737	4966.426236471416	4391.317896333787	4703.808520367835	4163.3081518815525	4728.144174460982	3859.968231988749	5183.8757886637795	5302.230711916723	4373.730900805156	3696.9774430669713	5078.525372868173	4451.773226167343	5060.610119863224	4270.639963654947	4922.163329600537	4810.745204190207	5362.669884037157	5360.394387227593	4915.759074799309	5008.181046582802	4537.0954491226
4121.827496882435	4789.688747013568	5061.458132125621	4376.818128486764	5271.837357969682	5070.404631558902	4188.037025964526	4974.631519713672	4921.009029255223	4966.364085158246	4391.295920016792	4703.808520367835	4163.308084451974	4728.144174460982	3859.9662912828535	5182.938793555002	5302.230711916723	4373.7096102143605	3696.9774246280667	5078.525372868173	4451.771523551601	5060.457613039753	4270.639963654947	4922.163151236948	4809.8187272186115	5362.669884037157	5360.394387227593	4915.759074799309	5008.181046582802	4537.0801241373065
4121.252171694439	4789.688747013568	5061.458132125621	4376.20817951091	5271.002732366624	5070.404631558902	4188.037025964526	4974.631519713672	4920.961955944524	4966.364085158246	4391.287453208095	4703.808520367835	4163.308035706628	4725.023679625378	3859.9188969783354	5182.706292826282	5302.230711916723	4373.6956706561505	3696.977413831497	5078.411485575103	4451.771523551601	5060.149199859123	4270.623495278383	4922.157337007877	4809.8187272186115	5362.669884037157	5360.394387227593	4915.117024713098	5003.186026785379	4537.079535472578
4121.252171694439	4789.688747013568	5061.190440810215	4376.20817951091	5271.002732366624	5070.404631558902	4188.037025964526	4974.631519713672	4920.961955944524	4966.364085158246	4391.287453208095	4703.808520367835	4163.307261853515	4725.023679625378	3859.7328305887677	5182.622138662295	5302.230711916723	4373.549879044776	3696.977413831497	5078.252878107212	4451.771523551601	5060.05963675223	4270.475192390946	4922.031063758308	4809.8187272186115	5362.6692719511175	5360.394387227593	4908.501256688509	4977.182314896952	4537.078516507398
4121.252171694439	4785.602317822359	5061.120050351221	4376.20817951091	5271.002732366624	5070.404631558902	4188.0366797548195	4974.628502207179	4920.961955944524	4966.364085158246	4391.111927411335	4703.805071063371	4163.30666124806	4725.023679625378	3859.7328305887677	5182.41200278647	5302.230711916723	4373.513484670875	3696.976028315583	5078.252878107212	4451.76796397434	5060.05963675223	4270.459707353159	4922.01403344732	4809.8187272186115	5362.6692719511175	5360.394387227593	4908.501256688509	4975.677594732242	4537.078516507398
4121.24088789246	4785.602317822359	5061.1184849259225	4376.199265892688	5271.002732366624	5070.404631558902	4188.036482192016	4974.627166007827	4920.934352131844	4966.364085158246	4391.111927411335	4703.805071063371	4163.30666124806	4725.023679625378	3859.7328305887677	5182.41200278647	5302.230711916723	4373.462973186379	3696.9758307245847	5078.252878107212	4451.767676649439	5060.05963675223	4270.459707353159	4922.012128340621	4809.8187272186115	5362.6692719511175	5360.394387227593	4908.327525568009	4975.677594732242	4537.078516507398
4121.226895729864	4774.217810439337	5061.118380836346	4376.199265892688	5271.002732366624	5070.404631558902	4188.036388451763	4974.627166007827	4920.934352131844	4966.364085158246	4390.776598244391	4703.805071063371	4163.30666124806	4725.023679625378	3859.732289868978	5180.91732200667	5302.230711916723	4373.462973186379	3696.9758057574854	5078.252878107212	4451.767676649439	5060.05963675223	4270.459707353159	4922.007438480927	4809.8187272186115	5362.6692719511175	5360.394387227593	4908.327525568009	4948.450081238641	4537.078244172688
4121.2268576442475	4774.217810439337	5061.118380836346	4376.178361959695	5271.002732366624	5070.404631558902	4188.036388451763	4974.627166007827	4920.8940540311905	4966.364085158246	4390.745085497829	4703.805071063371	4163.30666124806	4724.725273935008	3859.732289868978	5180.916665539922	5302.230711916723	4373.462973186379	3696.975739669824	5078.252878107212	4451.76766126543	5060.057838762854	4270.459707353159	4922.006953306227	4804.53215143353	5362.6692719511175	5360.394387227593	4908.327525568009	4948.450081238641	4537.078015783625
4121.2268576442475	4770.203971863708	5061.118380836346	4375.776212116645	5270.841945632737	5070.404631558902	4188.036281773924	4974.627123625845	4920.8940540311905	4966.319835699607	4390.744193285171	4703.805071063371	4163.210296103096	4724.7195323681735	3859.5617853957465	5180.87698127564	5302.230711916723	4373.445669429264	3696.9727727305635	5078.105245635039	4451.611993400857	5060.057398486384	4270.459707353159	4921.993877397894	4804.53215143353	5362.586136388702	5360.394387227593	4907.95793827542	4932.395571312942	4537.07796233027
4121.2268576442475	4770.203971863708	5061.118380836346	4375.762210194403	5269.68035805191	5070.404631558902	4188.036281773924	4974.627123625845	4920.8940540311905	4966.319835699607	4390.744193285171	4703.805071063371	4163.209540295227	4724.7195323681735	3859.5617853957465	5180.87698127564	5302.230711916723	4373.445669429264	3696.9727727305635	5078.067167216452	4451.416195416312	5060.026564686677	4270.459707353159	4921.993877397894	4804.53215143353	5361.967775634403	5360.394387227593	4907.95793827542	4932.395571312942	4537.07720236645
4121.107075621323	4770.203971863708	5061.118380836346	4375.7434080474995	5269.235023023781	5070.404631558902	4188.036281773924	4974.623672834929	4920.893936587116	4966.319835699607	4390.741188097718	4703.805071063371	4163.209540295227	4724.7195323681735	3859.5580636675368	5180.87698127564	5302.230711916723	4373.445669429264	3696.9727727305635	5078.067167216452	4451.416195416312	5060.026564686677	4270.459652415429	4921.993877397894	4789.272665939272	5361.967775634403	5360.394387227593	4907.95793827542	4932.395571312942	4537.07720236645
4121.107075621323	4768.45374582654	5060.472902929247	4375.72861743403	5268.986728934842	5070.404631558902	4188.0362742773195	4974.623672834929	4920.893936587116	4966.319835699607	4390.741188097718	4703.805071063371	4163.2092301056255	4724.7195323681735	3859.557955645545	5178.904702380221	5302.230711916723	4373.445669429264	3696.932143523816	5078.048551426604	4451.416195416312	5060.026564686677	4270.049992524382	4921.993754871342	4788.0558893090965	5361.967775634403	5360.313028140055	4907.95793827542	4932.395571312942	4537.057059841432
4121.107075621323	4761.394775731971	5060.472902929247	4375.724839822542	5268.0114594793795	5070.404631558902	4188.0362742773195	4974.620677943736	4920.893887892515	4966.319835699607	4390.710287549393	4703.803816833684	4163.2092301056255	4724.7195323681735	3859.5210260069543	5178.904702380221	5302.230711916723	4373.445669429264	3696.921017284434	5078.045600657859	4451.103307239739	5060.026564686677	4269.650224305384	4921.993605294978	4788.0558893090965	5361.623583373808	5359.745848998897	4907.95793827542	4932.395571312942	4537.0413391071215
4120.559205164065	4754.847077832421	5060.472902929247	4375.712198400182	5267.699034473364	5070.398961021139	4188.0211126351605	4974.580157379762	4920.884496900562	4966.319835699607	4390.710287549393	4703.746522275571	4163.079082266233	4724.7195323681735	3859.4812921334997	5178.904702380221	5302.230711916723	4373.445669429264	3696.921017284434	5078.041548285779	4451.103307239739	5060.026564686677	4269.650224305384	4921.980169972743	4781.373593175109	5361.623583373808	5359.090951344324	4907.95793827542	4932.395571312942	4537.0413391071215
4119.398344807749	4754.847077832421	5060.472902929247	4375.710430422296	5264.939787899679	5070.398961021139	4188.0211126351605	4974.580157379762	4920.884496900562	4966.248029096327	4390.710287549393	4703.709076785075	4163.079082266233	4724.7195323681735	3859.478092469675	5178.904702380221	5302.230711916723	4373.445669429264	3696.8490806767786	5078.037964064677	4451.103307239739	5059.968494317323	4269.647114876416	4921.802425050204	4779.27880220915	5360.979718603429	5359.090951344324	4902.371132996534	4932.366588716524	4537.016638645573
4119.398344807749	4752.983485534161	5060.472902929247	4375.709230567456	5264.939787899679	5070.398961021139	4188.0211126351605	4974.5792546851335	4920.884496900562	4966.248029096327	4390.645448546013	4703.706163218107	4163.079082266233	4724.693036215489	3859.478092469675	5178.904702380221	5302.230711916723	4373.445669429264	3696.823574357719	5078.035592739752	4451.103307239739	5059.9350535792255	4269.646567670701	4921.802425050204	4777.6914282643775	5360.979718603429	5359.090951344324	4902.371132996534	4932.366588716524	4536.97238718026
