# Supplementary material for: An improved FOX optimization algorithm using adaptive exploration and exploitation for global optimization
Source: PLoS One. 2025 Sep 18;20(9):e0331965. doi: 10.1371/journal.pone.0331965 (PMC12445531; doi:10.1371/journal.pone.0331965)
Supplement: S2 File — This compressed file contains all the results of the conducted experiments. Each main directory within the archive includes three subdirectories: Analysis, best_fit, and convergence. The best_fit and convergence folders contain the raw experimental data obtained from 30 independent runs. The Analysis folder includes tables and figures derived from these raw results. These files can be used to reproduce and further analyze the results presented in the manuscript. (ZIP) [file pone.0331965.s002.zip › cec2017/convergence/HO/C17F29.csv]

trial_1	trial_2	trial_3	trial_4	trial_5	trial_6	trial_7	trial_8	trial_9	trial_10	trial_11	trial_12	trial_13	trial_14	trial_15	trial_16	trial_17	trial_18	trial_19	trial_20	trial_21	trial_22	trial_23	trial_24	trial_25	trial_26	trial_27	trial_28	trial_29	trial_30
21780383890540.453	12834218987247.031	20713802630573.11	1857689775161.7751	9714385071975.566	63112714312076.28	234319012218769.53	1609069191040.7703	4901297278960.349	96350420901983.52	196584066120806.56	997231519156.7538	268281394678.81628	64802476426303.125	444249047794.2329	176407446375508.72	26227850018243.67	41193238097078.29	176276811643288.53	7438328423769.347	97911102516.24255	83507550448690.52	125493762725621.0	1118059360380.9143	92439643883641.06	64780535704989.84	4885569901814.351	522670038800.4845	12170047452346.137	21321741018116.11
874922133932.3363	12834218987247.031	1170078630620.6077	389030290847.816	7171815417062.218	20199868404136.98	10331605631089.47	206903276504.37775	548155777804.6226	13543830631714.092	146596265181190.97	38392228206.783615	268281394678.81628	64802476426303.125	81008510593.87045	26752233319936.656	7838820333568.122	1657812203438.3125	20104448799301.824	7438328423769.347	53208626605.50642	21308469716361.42	57261916851546.54	255106720055.0391	397724150564.90326	30836242599675.414	4301472301486.4385	34850410053.13947	5894598376973.563	11092857778944.625
874922133932.3363	6818425282633.571	258042828993.76456	162176218638.94263	1062300440801.4194	6974997020954.118	9783722934444.785	18208225321.54778	145873789486.82822	12645629577410.635	4372599632842.346	27897696712.600834	82450423945.99947	8152137389602.67	5764753649.315218	9673816926982.021	3999269758753.6157	477951633516.89514	9110501371287.225	992430041528.0885	21844371398.097893	2672477786859.202	28638432864283.41	30944733077.929035	37427122486.605415	3274527639318.182	1200805982682.9478	34850410053.13947	767654549683.9082	5074025147865.261
749053153925.9362	1184089922546.7896	20737272004.635605	89044269365.46524	230033648887.99893	6736803434612.807	7476209037221.906	18208225321.54778	144925146965.3106	1798431978295.3157	1837951524167.5168	27897696712.600834	30028538071.199505	929798241153.001	5764753649.315218	3921953121969.344	3152799639578.7407	44042166023.903145	8334507552520.32	919894598215.2319	14426864037.411316	2672477786859.202	3847583973208.092	22924811096.849594	29176673659.782814	1822485619032.8384	525262320248.9039	9713321264.451862	149703339491.22485	1458158314784.9922
187744220956.89355	305477913944.766	12069247413.259779	44040460606.427704	86618314836.81427	4146072219589.059	3194178935736.385	12571715258.62443	34565444243.692986	1798431978295.3157	1031064428155.9773	24089842429.45592	26698350831.5064	44088436262.666306	5290258318.79377	1637388897579.1821	559451281217.0145	32357315759.82677	139456892514.5979	919894598215.2319	13345719737.218035	1772084443127.7708	923544293324.4957	18406625699.50545	22880225274.10996	1285948216609.3655	407401228239.9919	9713321264.451862	57603576182.402565	700721393970.9143
187744220956.89355	14688822941.193714	2989900768.321215	39965060047.32139	25192628812.814354	1617747645873.4792	1934066143630.6226	12159134937.202394	29852061966.326008	751404405542.261	281128008610.14746	22578860745.95136	24232553997.468372	44088436262.666306	5290258318.79377	1637388897579.1821	256520442802.13666	32357315759.82677	125736766609.18138	445321723230.02826	10192801174.6208	653743211354.949	814895333019.3989	17425148818.317158	20358949728.156075	683529351751.8715	370367973688.4538	7213433382.100146	57603576182.402565	700721393970.9143
187719612296.95847	14235621724.213726	2986021248.4310603	39127259962.79609	12708661980.3867	105192043121.47804	1490302670276.3245	11371508770.785921	29852061966.326008	680871405830.2861	117250742317.45006	22578860745.95136	18529385169.362915	17153029580.409227	4994434080.815315	135787659338.6004	256520442802.13666	28914293172.18886	43154504502.94945	141362728048.3857	10192801174.6208	653743211354.949	87710822158.7438	16958313358.248909	16245668642.71677	217374206480.52576	164058185820.02454	6418155395.491876	47433442043.27535	179159258416.88733
69709099402.89693	13714935239.127192	2986021248.4310603	26017477918.409386	12708661980.3867	84362487310.06592	669139598409.227	10337489324.606415	25853629339.159386	437239293010.21063	79591519191.8425	22048500686.231464	18529385169.362915	17153029580.409227	4777565622.083269	118285889617.96822	216011094313.91483	28844995242.128635	33351830655.597534	115059286379.93408	9825916776.754831	273138694130.64462	45597364902.81373	15352094782.857277	14024547213.51476	133595095268.5337	162069213383.78333	6096009562.971149	34243049990.188263	179159258416.88733
42713548528.898705	13714935239.127192	2981883231.0446315	26017477918.409386	12053464674.82729	52545927319.277054	621498638140.515	10087448197.300278	10686894904.179665	437239293010.21063	39650169595.48587	21328330542.53061	18529385169.362915	17152736155.389877	3850498502.4532447	58039069187.98131	118247068734.24495	28844995242.128635	24115482979.765953	53768882577.30558	9825916776.754831	273138694130.64462	32423506743.14973	14084852470.804506	13564847155.986284	35283354974.620415	162069213383.78333	6058568559.836191	33313940849.844902	179159258416.88733
16173496535.706839	12956758028.2265	2981883231.0446315	17155004104.659111	10335291703.27809	7283170608.090078	187843640826.7519	10060623934.942503	6452775577.373015	137276828217.81303	39374939910.540794	20991219802.39845	18529385169.362915	17152736155.389877	3798684018.0607257	32455817777.484802	73315809450.9674	26057834108.766506	23301149947.083523	53768882577.30558	9825916776.754831	273138694130.64462	29388735566.563587	14084852470.804506	13108636076.859243	12868580287.008795	36009459080.77041	5748138355.885121	33313940849.844902	179159258416.88733
7713679716.773389	12792569267.913452	2967377068.3574834	16701364469.104544	9749083846.410017	7194526821.290715	137906683221.89362	9896249773.663013	4620324000.96451	109621763748.23538	39177783300.54601	20953255302.257584	17506608630.959076	17146693079.663458	3450780856.7313433	32455817777.484802	69983247667.7424	26051632996.481922	23296511748.49962	39982469255.35131	9438579164.134811	81054934981.34433	21629612020.901604	12758179286.58878	13094230643.897484	11663132562.29332	22232731529.774586	5530613650.976002	33278793254.935455	143157418632.38922
7713679716.773389	12717301734.539982	2962255947.7611675	15505452678.42839	8390552796.602636	5419815356.653508	56465118758.14916	9664764021.018778	4620324000.96451	88837147443.95074	35821846538.59239	20953255302.257584	16751208423.619314	16938757164.225914	3390260008.7463994	32342740693.15374	30235784617.411114	26051632996.481922	22473357326.563686	35173504718.19125	9292822394.65406	37505008546.70891	21629612020.901604	12758179286.58878	13094230643.897484	9074648124.146662	22232731529.774586	4896761481.35446	32956163803.072945	143043487670.47452
7446164470.426243	10996858995.38296	2808917540.50673	15505452678.42839	6618686629.98157	5418466161.807309	23757627850.64393	9597720336.453766	4520219903.936489	40630255842.52329	27022730310.807056	19900523800.22389	14776936904.822	16678932972.178762	2654148342.6141114	17486618460.74481	21416611013.169308	25520742652.79582	20692709965.792313	7260717997.707489	9107552278.491997	16902933146.054302	21612964757.254192	12758179286.58878	13055838566.57085	8155328312.581708	22232731529.774586	4896761481.35446	32848010698.03491	143043487670.47452
7223041804.331828	10996858995.38296	2753835894.5143676	15156960858.112864	6532048734.984518	4969294210.645851	23757627850.64393	9463316052.598864	4115942359.6882653	15117798021.99652	27022730310.807056	19900523800.22389	13230049470.814463	16575483416.075975	2654148342.6141114	15511754249.162169	16564385107.115566	22761298579.878727	20692709965.792313	6146528463.694388	8684723211.24701	7266724872.2475605	20959687843.469707	12758179286.58878	12937217283.906435	7069092034.377157	21143507101.07079	4860830160.84923	32591767347.510838	102424972140.8475
7117019123.166443	10910678780.314636	2714958772.1095314	14431753992.94956	6306225748.325021	3510564049.1996975	21320920423.33482	9463316052.598864	4112372705.61956	15117798021.99652	24671161130.6755	18900003850.9738	13032954135.243723	16575483416.075975	1451016794.1576257	13115183281.754492	14740711061.53414	22761298579.878727	20467721084.68403	4782598030.095673	7716007791.297351	6685155787.264157	18519889203.752495	12108062812.247208	12822607672.213707	6939164475.070808	21143507101.07079	4231767181.975105	31027486977.37715	83870398846.48969
6087108702.113	10910678780.314636	2640365852.5496407	13500503485.998798	5039925171.680498	3506746565.5779467	18156139774.96462	9388655148.078901	4109013366.825845	14776560655.439886	24671161130.6755	18900003850.9738	10840822805.672676	15599709517.182013	1184739983.2570786	11645633094.742361	14740711061.53414	22761298579.878727	20042517641.76366	4541043766.160929	7716007791.297351	6622543202.230153	18519889203.752495	12078436277.241526	12268126108.22607	5763195234.022139	18260125785.30139	4154019142.471442	31027486977.37715	43562053633.31388
5461710268.794984	10351180116.857079	2640365852.5496407	12307190737.123758	5039925171.680498	3340597673.7626534	12769655152.342148	9299517040.922388	3706684847.557256	9306803470.46579	24671161130.6755	18807713198.35746	10840822805.672676	14806760193.08705	1137803963.5403955	10126456389.57535	14628674477.967752	21768625303.715378	19145077516.384438	4148495296.2123637	6442656086.108298	6431825910.18622	18519889203.752495	11964162338.961128	11806382751.649767	5566950606.039919	17661778482.196957	4055478444.7067704	31027486977.37715	38261250943.12607
4215528615.7650247	9156203735.506914	2640011859.074307	12307190737.123758	4348889317.984206	2825436518.126668	12769655152.342148	9038422915.626356	3652844519.0576687	7103588299.93383	23873741621.2843	16547156267.138617	10840822805.672676	13306205447.489716	1137803963.5403955	10122573192.318567	14479801870.296646	20271779291.76915	18040516988.126564	3763751318.5015845	6442656086.108298	5847457732.015585	18519889203.752495	11375988340.410559	10811913095.809353	4161323138.6048946	15895994027.101732	4020408668.322753	28585371925.376938	38261250943.12607
4215528615.7650247	8305176826.519764	2322915464.492923	11697584576.79936	4348889317.984206	2825436518.126668	11862471670.816689	8996023491.782438	3504623285.829357	5915113474.9059925	23649246550.57023	16547156267.138617	10380213502.657543	13306205447.489716	790990977.5137088	10106183108.67583	14441351120.112926	19980215789.395996	18040516988.126564	3514900481.325115	5882443144.927874	5611582995.883701	17015325211.415209	11364562298.317392	10422306988.90403	4161323138.6048946	13483743510.164022	3762642737.458475	28585371925.376938	38261250943.12607
2118067681.265335	8305176826.519764	2322915464.492923	9063736186.98394	4208443123.777911	2825436518.126668	11823302227.579613	8892955653.523552	3431749690.809683	5498215897.176725	20159781457.052002	16547156267.138617	9480953121.779335	13263010469.845072	739443376.458024	9900307845.737095	12253468054.127844	18597943104.627842	17918441643.96133	3142664315.903888	5882443144.927874	4732097914.586202	16151837923.5043	11183127237.985344	9722049206.360054	4161323138.6048946	11663232522.726355	3552566031.0795774	28585371925.376938	21680766655.30028
2118067681.265335	7896479897.803312	2322915464.492923	9037302922.072514	4208443123.777911	2825436518.126668	11382805842.448685	8760814346.942062	2619242543.1255884	4936146992.800741	18570155051.678146	15951009640.003067	9480953121.779335	12650737084.662245	739443376.458024	9083383777.122179	12253468054.127844	15617262929.560308	17382858147.94176	3140502973.6532764	5434195224.22355	4732097914.586202	15649880703.578007	9967743484.56251	9722049206.360054	4087423093.590533	11663232522.726355	3529482856.6478024	28469886354.233955	14776334493.406187
2118067681.265335	7896479897.803312	2322915464.492923	8348161595.9143505	4208443123.777911	2623735321.218857	10974816680.019451	8760814346.942062	2619242543.1255884	4918080736.451856	18570155051.678146	15566397208.703056	9469291844.146166	8492347977.199477	739443376.458024	9067179622.19731	12253468054.127844	15067292883.428852	15607628832.052517	2887442908.9575253	4994557951.332597	4692287148.201209	15026674445.607325	9057064841.420284	9242501447.149685	4087423093.590533	11590092646.06894	3313579020.170205	27153010506.740807	12772360677.038177
2118067681.265335	7881287106.917171	2297529374.7491884	8300176804.53042	4186052285.5659814	2623735321.218857	10974816680.019451	8298848549.446014	2619242543.1255884	4274607424.295875	17202416320.803265	15508517593.119713	8940571097.571764	7618654893.006063	739443376.458024	9067179622.19731	12253468054.127844	15067292883.428852	14971872780.837381	2887442908.9575253	4496927333.026419	4466677246.65557	13374581839.750416	8843226745.778154	8790946679.880005	4056616741.238821	11274024043.954132	3009320616.698144	26663028667.130615	11714314618.829803
1980110950.0130224	5463000564.842308	2297529374.7491884	8135221526.513963	4156545324.9109697	2418318699.201928	10974816680.019451	8298848549.446014	2509106443.6553783	3842982954.199157	16481019160.611862	13653077135.62226	8850838573.257942	7618654893.006063	648238165.3201306	9003043779.452795	12035692712.517267	14537974118.62003	14085490800.886105	2887442908.9575253	4305346762.76772	4428016583.79832	13207828090.888554	7502339333.345177	6888162690.01275	3780065497.3691397	11087312975.796747	2934147650.363969	26663028667.130615	11584573178.059494
1772720010.4590216	5390025444.981	2194713930.8352995	8135221526.513963	3992142264.3755536	2036369656.4655132	10746531454.20526	8156969647.669346	2283486992.5677223	3778698508.145669	16087760846.920464	13653077135.62226	8827753183.931164	7618654893.006063	622776210.9383645	8759046717.805841	12035692712.517267	14254301130.460218	14058650778.024584	2756964924.77387	4295864932.102866	4284088112.6444387	13068074437.19908	7376179592.536748	6888162690.01275	3392259338.6852684	11087272874.668985	2563246914.039236	23171087644.028633	9928979563.948229
1686461172.0075054	5333593475.539757	2194713930.8352995	7553203184.763475	3960105724.5518937	1699097888.874183	10033829162.144848	8135847824.522722	2260814160.950136	3766056798.125628	15926153255.840755	13589138849.376633	7973406517.649259	7618654893.006063	622776210.9383645	8724236048.15572	11850529553.1041	11411328710.717716	14053601146.040735	2754254871.5010295	3993634939.093345	3269322277.6425653	12770626660.544025	7150284219.77325	6888162690.01275	3392259338.6852684	10754794712.40535	2556959603.6427217	22228117255.909744	8040881951.807611
1655633703.2608902	5333593475.539757	2194713930.8352995	7535974523.3184185	3656122352.76541	1698809918.564606	9984300812.195112	8076678032.799362	2196234901.3404546	3712848992.726146	15802832674.659971	13302341761.34011	7497982979.90712	7448591648.041188	587530386.9398922	8372353133.799426	10206832457.761478	11268134919.241833	14053601146.040735	2527365140.557104	3993634939.093345	3146097399.5489054	12704721009.491953	7150284219.77325	6261576372.162489	3392259338.6852684	10097106582.016796	2409246604.8442683	22126925651.56708	7846047850.057519
1336634897.6019766	4943665036.9111	2174451940.1998796	7531880937.683315	3306759282.793863	1640869438.993079	9770364175.636925	7691754213.009993	2153509398.4569154	3510621200.8330207	15606794135.078018	12550635068.281094	7487131682.759514	7193684123.663467	528859531.5738395	7691925775.508397	10206832457.761478	10627436662.45392	13292468357.669384	2527365140.557104	3889454181.21666	3107123554.239445	12107962598.918947	7078377399.617004	6234919197.563262	3310303060.8511224	9727478073.939062	2264450429.3683596	22126925651.56708	7846047850.057519
1336634897.6019766	4935734670.838252	2174451940.1998796	7531880937.683315	3306759282.793863	1530149024.0793304	8000705418.28688	7633203224.411518	2133685601.9047818	3402301837.355812	15529667277.859356	11479819616.045574	7274006156.765512	7182091384.980397	452693064.9560631	7691925775.508397	10206832457.761478	10514823190.02824	13235700263.428268	2469916618.933603	3818313216.6882954	3107123554.239445	11396284321.397676	7078377399.617004	5957842401.75736	3310303060.8511224	8877372647.100342	2202595890.772065	21785100234.87723	7782278784.774911
1318068663.6481047	4887921732.298342	2174379238.5219855	7210713699.523422	3228141373.556649	1530149024.0793304	7986469231.433207	7325727834.565402	2049235174.917619	2988204941.124806	15529667277.859356	10380072552.526573	7181549817.119238	7182091384.980397	408834405.494489	7538182106.553866	9744781207.717712	10248386030.56022	13235700263.428268	2415959817.1354976	3818313216.6882954	2771474579.4174833	11314430882.869678	7044326139.223736	5867881104.27632	3269789920.3120284	8859383184.158447	2202595890.772065	17615330837.609035	7247316663.942501
1260405506.8919106	4887921732.298342	2174379238.5219855	7199901791.001671	2965918730.0182996	1416935823.8646562	7377308843.908756	7308975061.372168	2039657079.3180585	2978540027.162749	14137698539.384308	10192097802.474628	7056874465.111648	6997455289.834883	403948465.1462592	7472102541.5644045	9683082610.869492	10067478401.70809	13006624395.954145	2410688012.8729854	3673330117.804241	2755751895.314444	11164122876.82415	6382427119.629279	5632071766.755799	3257469512.7114835	8002469486.575167	2202595890.772065	17431062357.17037	7216167365.532171
1135965554.8711648	4887921732.298342	2167712772.5588875	6916267078.902107	2827336470.3814874	1397677754.9646525	7377308843.908756	7308975061.372168	2026584723.768946	2935712826.9126024	14093806047.740408	9629112430.593254	5419444760.048941	6991100163.316552	371879098.32011783	7416436636.839871	7775190992.191455	10067478401.70809	12918216006.296726	2212306978.879402	3673330117.804241	2617778129.4414573	11164122876.82415	6382427119.629279	5541529238.057156	3240071037.101079	7693673664.8647175	2202595890.772065	17431062357.17037	7059932912.179613
1135965554.8711648	4467380503.319096	2167712772.5588875	6428670655.876763	2827336470.3814874	1221254642.7657223	7377308843.908756	7140599575.62452	1988079011.103486	2935712826.9126024	13751891123.74339	9174760975.971174	5419444760.048941	6427851486.534148	327033774.47981775	7395389680.385432	7762926647.418561	9406374225.091429	12886079761.740374	2049584144.2486763	3450264014.896853	2583322262.5875225	11079505371.192093	6382427119.629279	4754931006.582258	3016532233.0240006	7428265663.379721	1852621672.449354	16977086870.38515	6555588293.52141
1135965554.8711648	4467380503.319096	2166207342.534261	5455445422.138921	2773493673.509329	1216291282.5036018	7362262004.856575	7140599575.62452	1927632559.7010324	2888259666.1235337	13638862243.589802	9051678278.863773	5419444760.048941	6356277046.185341	327033774.47981775	7145783403.678984	7762926647.418561	9406374225.091429	12886079761.740374	2049584144.2486763	3446344091.010875	2578719562.3790345	8354963802.2859125	6188368225.238849	4754931006.582258	2973515197.139543	6980349773.346787	1781027862.9665878	16977086870.38515	6206049787.684641
1103322866.4772148	3036983722.994429	1959071345.2882185	5128930134.611712	2657095156.4725065	1216291282.5036018	7239311625.911956	7140599575.62452	1927632559.7010324	2375001242.3298297	13492017450.855951	8945308357.59096	5419444760.048941	6299110072.150489	327033774.47981775	7133246611.777204	7762670385.320013	9323687333.301243	12886079761.740374	2040270374.5765648	3446344091.010875	2394992551.5733104	8354963802.2859125	6050162301.511957	4606946611.32427	2973515197.139543	6907207342.202656	1741949103.793735	16843864717.482838	5954782259.859382
1058767765.5201051	3036983722.994429	1959071345.2882185	5078345686.459529	2657095156.4725065	1166364206.4397843	6890341586.597679	6965441356.1858425	1835639527.4929583	2375001242.3298297	12546724922.767958	8778018748.281693	5419444760.048941	6162322432.444162	327033774.47981775	6917027786.956336	7707330468.36677	9314864580.010315	10863734111.172956	2012431332.003669	3326875679.876239	2386442814.9859314	8300464396.578143	6050162301.511957	3442803961.2657537	2973515197.139543	6406356422.969852	1258556683.6340275	16515982398.313583	5954782259.859382
1030328374.3662018	3036983722.994429	1959071345.2882185	4985100564.152312	2598781274.0150833	1139771794.2862382	6591046149.390376	6942515683.216055	1805181591.8993294	2350964615.9764776	12546724922.767958	8756254530.924288	5174821283.89908	6162322432.444162	322342099.19337857	6481597240.223126	7698359405.671089	9058670993.443388	8565071910.83483	1938849232.1459343	2764754001.0633	1916341439.1744514	7618345696.70076	6050162301.511957	3272403957.714773	2854500878.9821253	5978398791.331091	1258556683.6340275	16515982398.313583	5873378420.288756
966887889.7940817	2686717316.6231766	1955100661.137777	4925219687.368301	2522246781.989047	1111218941.7309217	6538472785.053363	6942515683.216055	1755376052.5094385	2350964615.9764776	12404740030.385609	8663417053.859692	5127615432.953546	6094367882.138567	321212159.88704765	6416330394.184971	7698359405.671089	8650025900.860634	8565071910.83483	1896034807.6819727	2764754001.0633	1868032577.6805494	7618345696.70076	5814161676.239818	3272403957.714773	2769125345.562308	5978398791.331091	1258556683.6340275	16515982398.313583	5842049428.014766
881148080.0064181	2432961820.3972654	1955100661.137777	4644871205.389109	2516699282.512769	1023419539.6091422	6477835104.25142	6942515683.216055	1431211269.532707	2350964615.9764776	12267114893.801609	7840675265.461761	4807520465.820637	6089905909.399176	294822554.3265966	6211776964.172064	7665488853.360966	8629744084.442055	8565071910.83483	1889892817.12339	2764754001.0633	1848657490.2292511	7618345696.70076	5799693526.353421	3272403957.714773	2745581051.9157057	5502072119.055454	1258556683.6340275	16424150263.669907	5712916929.922853
881148080.0064181	2333673189.773234	1910030222.9435275	4571490563.886088	2309213175.359775	1000448963.0578222	6319228747.2580595	6890904562.160873	1431211269.532707	2267765686.969962	12156919393.864325	5148912181.11352	4746444490.693573	6056728470.959792	294822554.3265966	5827306288.219261	7665488853.360966	8574340212.165028	8565071910.83483	1882924067.6648705	2764754001.0633	1794897837.7197058	7618345696.70076	5735955855.291565	3192672526.487718	2506498373.312821	5253329651.858717	1255701420.7545753	15880517764.551716	5400761266.584651
746892500.3296574	2297469868.206214	1908270198.6395583	4380026172.018765	2309213175.359775	1000430652.3176154	6270647745.8399315	6810174254.226193	1331141914.4586856	2212728498.871877	12156919393.864325	5042948426.674756	4624879596.392641	6053503615.948687	292040898.367147	5783963471.684626	7665488853.360966	8377155662.293586	8560185216.272894	1746506025.3034883	2591504294.705142	1776420785.6504364	7599002172.991787	5735289068.485501	3093084213.7539196	2355768638.5982447	5154413652.753604	1227349261.7600613	15800918432.345102	5400761266.584651
713669987.1208229	2201715576.04199	1784775942.4481516	4345652773.180901	2254610321.162202	990805510.0496111	6249536358.269782	6635501072.80014	1331141914.4586856	2160051036.2347717	11849928028.344893	4904177915.7550955	4568911529.144276	5682908532.5399885	292040898.367147	5667957381.163612	7313086563.474409	8377155662.293586	8455037742.098085	1746506025.3034883	2491081954.234101	1769868446.798198	7511121655.5479145	5687879806.830748	3047177582.639105	2198163993.288138	5114294305.088728	1222712662.1110191	13873649636.496243	5122084097.190671
713669987.1208229	2201715576.04199	1784775942.4481516	4242403570.726771	2237798522.3999195	920873469.5219693	6133316429.147624	6294603666.921621	1220937879.9293387	2118438082.2956407	11849928028.344893	4850166707.086111	4145367310.194338	3835180219.322591	290624118.80647564	5667957381.163612	7310423993.02454	8366677314.604261	8222198952.733508	1746506025.3034883	2490630434.8651004	1668737323.2841265	7404051314.168811	5139984494.645346	2738219288.9530416	2195818398.5491195	4830203999.6670685	1215691265.4701126	13002251268.60906	5122084097.190671
664296527.8623185	2201715576.04199	1784775942.4481516	4197323019.4956098	2218688619.8362885	902248166.236473	6118940837.649337	5483951663.405581	1170923274.442698	2102096290.3214931	11849928028.344893	4512527172.5252695	3999854883.739339	3664236636.9094086	289732243.2034772	5564604913.23838	7189465226.473814	8039972029.02594	8212546982.996672	1697882145.0347722	2338965178.3628454	1599027253.965155	6829732795.207461	5131509816.343063	2681910004.7897243	2195818398.5491195	4706362243.766065	1153231273.7499735	12131408603.350588	4980300983.766466
644666477.6757703	1822650565.4558277	1722123527.1560507	4089764524.554714	2189594279.848236	881157632.1487244	6118940837.649337	5483951663.405581	1135460602.019634	2076483275.7472303	11411050232.491547	4512527172.5252695	3554435198.149935	3273094692.607135	284853549.4772	5393675443.195736	7134065986.999574	8039972029.02594	7775368295.243722	1688714813.3331294	2338965178.3628454	1568613810.0597992	6637988152.63125	5121755774.089059	2582106728.280753	2096396889.919452	4636150353.582292	1148324347.5647023	11544692495.60015	4809114803.283413
643102882.965283	1804148304.2637856	1720413266.2694957	3949422562.5505686	2131955991.6461256	856017756.2852681	6022686096.227283	5423930614.1212845	1120969417.064252	1882091932.717662	11190441864.100899	4512527172.5252695	3554435198.149935	3183127273.253666	269035136.3776958	5343169535.136062	7091105180.597463	7509736139.051258	7647766164.559356	1596106195.6238031	2131107089.6577413	1497054683.1910758	6637988152.63125	4516268661.998029	2577096898.410534	2096396889.919452	4636150353.582292	1127635037.571969	11416706879.132044	4809114803.283413
643102882.965283	1804148304.2637856	1719692059.660814	3945412714.680983	2131955991.6461256	818888870.6338416	5999176827.954094	5104671150.41561	986799746.1537746	1869982795.8642325	11131776465.14769	4512527172.5252695	3477019022.917268	3168366744.927519	269035136.3776958	5328072520.349448	6899187919.314316	7509736139.051258	7647766164.559356	1553554212.3155406	2069210764.4944153	1410525530.8660498	5766000946.416071	4516268661.998029	2563664435.1839185	2046893184.8359754	4420340282.109923	1017327148.9176048	11124363552.630787	4496590310.808512
643102882.965283	1684104222.0296004	1719484952.277656	3655035906.3942676	2099943079.1029956	807550908.5123752	5913278521.195043	5104671150.41561	978528963.4836676	1784838787.4856634	10837578719.682732	4492903000.798098	2904661380.2051525	3048207362.7925367	268838759.06765145	5233087809.978152	6899187919.314316	7003044486.1195965	7373791676.525791	1538854235.5481074	2026135444.2749844	1392057203.1708577	5642850501.094363	4516268661.998029	2415680631.1444917	2046893184.8359754	4420340282.109923	1017322765.9426341	11119959490.932808	4311376487.941897
614660488.1366475	1567155434.521787	1717675976.1668015	3655035906.3942676	2077448951.1258912	789316558.5915638	5836832313.722852	5074381132.61931	976511260.2255228	1784838787.4856634	10295583578.459488	4478863482.235329	2904661380.2051525	2999892673.058086	268461239.58246934	5105682529.023941	6813009633.306474	6999596044.292195	7046984297.330167	1538485130.2249634	1705480398.9900434	1342577007.4205737	5631221826.829845	4516268661.998029	2415680631.1444917	2038000739.5790567	4372330390.203541	990472543.2302934	9947663432.599155	4290489250.2089505
611478813.1652266	1526905664.903823	1562148077.1852686	3556604077.9687734	2060022963.2204692	768197553.0660089	5711762840.006784	5072487437.987337	958761682.38457	1600601154.8346705	10021749043.825483	4371246203.725271	2904661380.2051525	2890035982.6265373	268218093.86048734	5105682529.023941	6798418850.868966	6989061247.546715	7021232657.875062	1515413020.4606867	1699932345.7916436	1176966655.641342	5497435034.68567	4416898972.56363	2358706261.9944663	2021932543.4303782	4256447696.163814	815778388.2657927	9935241635.890514	4266087476.7034183
610197196.9509157	1521112484.5343673	1538709183.2255244	3390115226.1664686	1988091035.7397323	759281460.6861141	5488485755.670885	5019487682.14221	947695677.9862093	1599290203.7068374	10021749043.825483	4371246203.725271	2803129036.0423646	2890035982.6265373	264609572.29333022	5015857132.203734	6720329540.403868	6949141426.855851	6855889584.32387	1515413020.4606867	1699932345.7916436	1031755661.4452705	5475176249.703304	4408957047.159913	2340897032.1156764	2016360504.8499465	4239950032.690742	798684567.5714408	9863943920.169258	4173383069.8183823
580046364.6376011	1513692429.1061552	1512517297.3884108	3390115226.1664686	1988091035.7397323	749216703.5450389	5488485755.670885	5019487682.14221	947695677.9862093	1582252183.4188392	9683817287.694426	4339923213.011891	2610909184.8445864	2856487551.1791506	260098235.37221938	4865273509.735705	6709379109.470666	6947710602.615108	6855889584.32387	1515413020.4606867	1699932345.7916436	1008125884.3904557	5391245057.28837	4395536063.245111	2330425017.774253	2000477263.808936	4179007363.573194	798684567.5714408	9302590984.511356	4171769021.5891275
580046364.6376011	1479335295.7336733	1512517297.3884108	2977809970.607868	1903920504.8466835	740257492.3850968	5488485755.670885	4207983705.5614824	929995725.5083838	1556197540.2310286	9683817287.694426	4319781047.324045	2586917300.6337733	2856487551.1791506	257606369.02664864	4747361006.217876	6709379109.470666	6783645437.541352	6801424906.754406	1490850620.9898136	1653739096.867244	966064926.6680055	5109724789.079668	4143958955.7361856	2330425017.774253	1925797592.1198676	4154200615.2957335	781046569.0271387	9279147233.782871	3828709669.585173
580046364.6376011	1400625392.4420357	1506199705.4759092	2954810010.382911	1879976831.1234426	666392039.7417734	5475690926.006848	4180928897.600093	924101148.831774	1504480061.8616755	9519657321.875568	4283024902.782221	2389707297.3922067	2856487551.1791506	237535423.4494456	4732140490.026093	6280262702.218474	6577803410.746851	6800568632.872667	1482387845.1562955	1653739096.867244	959150124.6144224	4892491464.217489	4143958955.7361856	2298211031.9173236	1925797592.1198676	4154200615.2957335	781046569.0271387	8955653173.321526	3767969800.892301
531451689.6272661	1400625392.4420357	1365510340.0268202	2745506656.257776	1832929728.699273	626510320.793404	5277700742.662566	4174196305.585472	916368644.3059605	1451840747.3437767	9519657321.875568	4266765509.5519214	2389707297.3922067	2730525315.9853096	233737333.8442716	4687385537.892447	6280262702.218474	6066422342.0143175	6611527639.375996	1451634049.4656155	1553113148.6225529	959150124.6144224	4836131181.025753	4143958955.7361856	2261786497.858252	1842778822.3174813	4029363538.464104	731935146.1169693	8888547824.74021	3502096704.612762
531223498.8366442	1356521751.4449112	1359223530.029669	1825997772.9672832	1832929728.699273	578701001.5695498	5277700742.662566	4174005540.276579	832661645.4737289	1446753284.5464919	9519657321.875568	4083094633.1749578	1865840962.711625	2708231051.6292453	231136238.62257537	4644628526.5190735	6263566824.225968	6066422342.0143175	6565132251.462848	1451634049.4656155	1553113148.6225529	945258971.4919207	4605612179.040139	4104326069.558211	2261786497.858252	1820323337.2773068	4000815531.310958	731935146.1169693	8847573827.26288	3483608966.551367
531223498.8366442	1356521751.4449112	1304568787.091598	1822285675.5001304	1832929728.699273	565201858.7122635	5277700742.662566	4174005540.276579	832661645.4737289	1322447095.0806544	9072605161.269869	4083094633.1749578	1865840962.711625	2644050879.3451257	228772239.94628415	4603188442.781972	6263566824.225968	6066422342.0143175	6456069787.327797	1446696690.9544718	1553113148.6225529	919617327.173844	4605612179.040139	4104326069.558211	2260925904.79829	1750025979.0284238	3852757663.4058785	710735133.4720314	8742168831.131214	3245944896.875539
531223498.8366442	1331225794.407286	1304568787.091598	1735191978.5703049	1822286638.6019285	553541008.0652657	5277700742.662566	4111381570.228738	832468635.0809746	1265167172.9628031	9072605161.269869	4083094633.1749578	1768495336.0950017	2557510017.544646	228740149.10221192	4595072056.555381	6227962477.904148	6066422342.0143175	6374953606.348176	1401088359.8426735	1525960562.6483655	881715590.5474489	4553391618.958021	4104326069.558211	2242023397.9635086	1578950307.197287	3852757663.4058785	710735133.4720314	8636921656.013638	3245944896.875539
433781196.7407227	1252538080.464521	1304568787.091598	1712007905.3286288	1812861836.0914776	553541008.0652657	5157905428.693613	4111381570.228738	820193273.5394129	1262021456.3317647	8943594738.67266	4083094633.1749578	1639311548.2350469	2556515263.1426454	221561648.04506686	4594369096.854596	6180505342.028187	6049541980.973212	6360191634.155525	1401088359.8426735	1525960562.6483655	881715590.5474489	4331582365.844885	3943217440.8543005	2233168591.904266	1578950307.197287	3852757663.4058785	710735133.4720314	8588811116.111317	3128624044.2122
405950798.977174	1237298435.4024293	1304568787.091598	1707277793.010424	1810453551.9322839	529460256.4006394	5157905428.693613	4099214690.4839005	812822485.5594501	1142399735.6972234	7047221737.314598	3928179048.6433444	1639311548.2350469	2373877648.216961	221561648.04506686	4545161475.4406	5974536600.409714	5925594965.478981	6360191634.155525	1401088359.8426735	1277717608.7910163	880265792.0437641	4331582365.844885	3928446935.2806106	2212983677.253055	1578950307.197287	3852757663.4058785	643128428.848373	8318588325.015691	3024244269.8717165
401922770.95853734	1075708860.6322925	1304568787.091598	1704132233.225118	1778496851.9651997	529460256.4006394	4652424093.949872	4042340853.1047153	812020526.7657775	1142399735.6972234	7047221737.314598	3928179048.6433444	1601441364.1534553	2325757586.281476	213886980.61759326	4487781651.729256	5936672202.115551	5911548220.786997	6217560868.581247	1386479348.406597	1257558338.6412818	830431463.7648705	4223761329.6656904	3928444137.6193943	2204045862.755487	1578950307.197287	3835845509.4695706	629816066.7858305	8246280682.780939	3024244269.8717165
372294671.91663045	1050247239.4012983	1304568787.091598	1435554022.3429103	1763432749.3956127	529460256.4006394	3842379540.9867334	3932887984.1575584	782307723.1143016	1068793398.8035426	6955971878.000181	3873129827.709133	1550899700.4022658	2300332306.155171	211154099.87721804	4199666966.8596215	5729234796.244893	5326355346.57327	6096740828.287332	1199479709.7754636	1221679586.14441	824834945.8130776	4027571891.83272	3874423190.288192	2204045862.755487	1464135767.7241933	3821871265.813231	629816066.7858305	8115596938.967619	2559338683.645445
369884893.85207057	846274319.7122228	1291347899.0014215	1422168310.165285	1761660402.7345161	524461872.21695435	3813537191.322533	3829725788.9708195	782307723.1143016	1068793398.8035426	6955971878.000181	3833535069.2817373	1538282759.963903	2260009679.95349	211110952.79254636	3611674300.1302204	5728606706.44707	5039116278.902684	6019699693.822343	1199479709.7754636	1188762634.39014	820137634.3980885	4027571891.83272	3867709275.446191	2204045862.755487	1464135767.7241933	3439058223.75901	629403844.7564387	7681918248.076038	2559338683.645445
362091645.99773854	839969824.5236824	1291347899.0014215	1185767308.5299606	1745694160.2186813	524461872.21695435	3202143236.262767	3708918461.6431623	782307723.1143016	1018397588.4554834	6955971878.000181	3833535069.2817373	1495806084.8452551	1935463082.999598	211110952.79254636	3220784387.1688523	5239600337.402866	5039116278.902684	5978504051.073727	1180150526.5165088	1123872852.7454326	809452461.6047881	4027571891.83272	3798081599.259437	2204045862.755487	1464135767.7241933	3436051372.2959685	629403844.7564387	7248047871.402319	2559338683.645445
346014135.98919815	839969824.5236824	1291347899.0014215	980974901.878395	1704516928.8226602	495485543.3325707	3202143236.262767	3696172732.147441	782307723.1143016	987858528.3428708	6822264039.618663	3709706642.8382998	1478304257.0698354	1935463082.999598	210812935.8236631	2950029410.445878	5239600337.402866	5039116278.902684	5849660765.048798	1172942494.457487	1114354259.6992002	802714995.7786398	3950304491.9002304	3696834305.1252184	2170079900.7780037	1446690626.517113	3389137788.2684226	583841214.915458	7248047871.402319	2559338683.645445
346014135.98919815	839969824.5236824	1291347899.0014215	980974901.878395	1695224016.1992764	492650904.73408943	2191420914.441817	3680172642.9558215	759516492.9704541	968198874.2517561	6804965497.916218	3706910524.1042385	1448910024.400167	1833734692.641954	209309139.3742247	2950029410.445878	5223266268.961198	5035840051.232137	5839513524.983357	1155057386.1659014	1108425252.6716933	769361753.4293165	3950304491.9002304	3696834305.1252184	2156936647.6811476	1409851798.533328	3169135864.873339	567837316.4853221	7081846137.943861	2480076604.2870464
346014135.98919815	821692403.8923734	1271879688.1850967	933835805.8536403	1528405824.6237237	492650904.73408943	2191420914.441817	3651408700.2425594	757275934.5267309	963651177.519998	6667740726.193118	3698678212.35251	1372856578.2181537	1833734692.641954	205095286.49749377	2759466131.2787104	5125149571.909428	4996435775.206552	5808726497.333604	1148837834.393452	1101825092.2535462	754405941.0788158	3920486392.601349	3689304144.8539925	2155946066.581947	1404493279.8754873	3144676186.1624784	565256654.091889	6945000814.261373	2410649673.5509605
338952850.9643327	812480272.728618	1271879688.1850967	891939196.2748835	1528405824.6237237	491581337.1386918	2191420914.441817	3520919660.9200597	692224537.3071607	944874342.4096278	6584552996.79389	3689213022.213637	1174188865.8703134	1833734692.641954	205095286.49749377	2751005987.778746	4638617886.320037	4989769775.616366	5808726497.333604	1128873737.1253858	1094943038.97934	754405941.0788158	3920486392.601349	3678306752.427184	2113931620.0972295	1330041669.457623	3144513510.675064	560319397.7501235	6835011477.453703	2391613824.500811
314332699.8370895	809240453.7209221	1245693272.1703148	882488805.1786106	1495891704.603278	489238263.25257176	2139768598.4951668	3520919660.9200597	626663481.980495	795582604.5104554	6497285958.513162	3528510744.4876103	1173266854.894863	1571244098.5289137	205095286.49749377	2683208745.768208	4638617886.320037	4873765770.529477	5773321037.448098	1025857750.8089327	1052806988.3675293	754405941.0788158	3804801665.5919523	3643436089.3378987	2057582054.287124	1111090769.794179	3144513510.675064	557326230.4623309	6833037611.226932	2332858655.198357
302042359.15539235	802433440.6128463	1243929463.8601751	839545978.991215	1398531039.9265141	454687922.3924633	2139768598.4951668	3349660635.7860537	597185654.0858856	769724392.275755	6473774182.210911	3525400096.81517	1172901293.6000724	1570876262.6577482	201711995.12737712	2668780719.9888306	4638617886.320037	4384608997.501352	5713673169.602274	1024068106.7978562	1047833610.3769671	719503211.500679	3774619329.661029	3643436089.3378987	2014966420.3803976	1111090769.794179	3020254191.899544	549314094.6793553	6704722869.621677	2274656036.8621254
302042359.15539235	799577298.3380783	1243929463.8601751	834808531.7625868	1397602356.811602	452111536.99639016	2111218027.1156495	3169075089.914017	597185654.0858856	700005124.7909963	6368433126.467311	2712858937.2700367	1140979001.7617004	1570876262.6577482	201711995.12737712	2571238356.275039	4586246162.474431	4360162154.396347	5578080992.632154	1024068106.7978562	1040289745.8148187	719503211.500679	3755705726.7183833	3639471079.1937156	2001223399.3912985	996351825.8032098	3020247724.327541	536677229.9325568	6704722869.621677	2234217859.9215217
290788978.67980295	797295090.7102238	1230362055.199688	800028160.2783806	1331782536.2165103	442401438.70621914	2085536679.617922	3116027080.4786296	579839687.1053745	683525048.9514774	6237253143.4464445	2712858937.2700367	1140979001.7617004	1570876262.6577482	194172977.35454714	2571238356.275039	4586246162.474431	4324117147.647716	5578080992.632154	997585211.6938155	1040289745.8148187	705344153.0252358	3705197829.778242	3468319683.584151	1972194548.1979625	978459019.4507256	3020247724.327541	532323269.9708477	6704722869.621677	2155003441.8332486
264843099.59621835	797127334.3321157	1229705381.6753588	698338203.3466959	1331782536.2165103	427057582.9754858	2036666223.1894972	3116027080.4786296	567555772.3073092	659485433.8566995	6212996513.926175	2473803580.456495	1105450248.9258668	1568949851.29451	194172977.35454714	2522589301.626437	4582481071.725584	4318208296.327933	5445434493.370447	997236610.9144359	1034839550.6175203	638400669.6473418	3672405462.2224755	2095839329.1680768	1911312261.6914916	819349716.0182889	3020247724.327541	532237553.9409846	6488530664.46609	2155003441.8332486
264843099.59621835	778390411.4404107	1179565315.196163	639099007.2203479	1297915558.4594564	427057582.9754858	1951207385.7136974	3107545040.123482	525376068.6039631	652258782.2867804	6090618867.929246	2261979285.9178214	1102239538.5239627	1539470785.271019	191228695.42955953	2404972690.9528704	4500751278.771442	4291595405.7813306	5240270286.532987	964912555.9217006	1024727040.0700738	605912630.3521113	3646886267.290678	2029660698.0644748	1898698316.8335097	765289503.1596831	2933390866.79846	515743631.52571887	6488530664.46609	2082222988.0252662
264843099.59621835	774761860.7544398	1179565315.196163	639099007.2203479	1295999763.4248214	427057582.9754858	1951207385.7136974	3096788688.0639257	525376068.6039631	633058715.981946	6090618867.929246	2261441116.6623983	1095098123.2610893	1471158888.232288	186183312.09828725	2404972690.9528704	4489318427.693369	4247418112.992928	5196604553.493277	963647793.6727624	1016729595.8955079	603241359.8074197	3630093113.983164	2029660698.0644748	1874686574.6491168	759001853.7714232	2933390866.79846	504289427.4182662	6488530664.46609	2080699273.5754673
264843099.59621835	720698170.6660447	1179565315.196163	639099007.2203479	1229447365.1632178	413678953.91982174	1951207385.7136974	3068131183.2135234	525376068.6039631	613163464.9284505	6069368930.712957	2261441116.6623983	931214544.9190605	1471158888.232288	185649541.47976476	2404431320.8851585	4484455502.321892	4173722299.1569533	5077391197.405016	963647793.6727624	1010053460.8305793	601443727.9095485	3629586228.85315	2000526467.2807236	1872881820.9581974	682917641.0394721	2933390866.79846	503737669.87898815	6390316948.967336	1987726135.8460777
264843099.59621835	719320583.0383823	1168929309.208381	639099007.2203479	1202915086.4973068	413678953.91982174	1874264126.6843576	3068131183.2135234	517631059.4673653	613163464.9284505	6002900929.983491	2218598438.957656	914628807.7718856	1391122184.0081043	185649541.47976476	2332669472.413697	4455991788.19224	4140051014.029032	4943184190.169945	947186353.6502512	871981654.0003029	589737495.2989703	3582083791.8953657	2000526467.2807236	1867824236.479388	682005895.3021021	2929904598.171705	475725953.9609218	6390316948.967336	1984689119.2720184
242023456.58689892	719320583.0383823	1168459504.615584	600606883.1551524	1189548507.495795	409747005.7064075	1846011339.9051657	3063837815.7212653	489760753.6976692	602325128.5916882	5750367326.216294	2106815047.527833	914628807.7718856	1271993761.218994	182198608.59391126	2332669472.413697	4446103549.015494	3982661960.7727675	4848044057.095312	942788036.6082641	864982521.841938	556506977.7491794	3462203509.0098457	1956400044.783384	1864815200.172296	681641196.3012493	2908737359.2596755	426268864.5741971	6108753814.460746	1984145596.9656024
235945484.3240738	710064429.6534218	1167952299.609188	600606883.1551524	1143782078.785161	406411010.94397646	1846011339.9051657	2921901691.1881623	489760753.6976692	602325128.5916882	5750367326.216294	2088460388.600938	897330525.0924535	1237378694.5143614	181504297.09268662	2331226345.734038	4285601387.5303974	3982661960.7727675	4499900707.814712	932475092.4189197	852747256.4591796	556506977.7491794	3462203509.0098457	1858721391.43207	1852171420.9724026	678354149.1233581	2899068826.5853148	412373607.4552387	6108753814.460746	1946105603.2360456
235945484.3240738	703621175.7641778	1158398772.536225	533034901.8357179	1137017803.8807003	406411010.94397646	1524180281.2886977	2916449315.7467704	489760753.6976692	472973368.09274787	5700652258.962074	2020635284.948309	897330525.0924535	1189982214.4466653	181496299.64175186	2258071881.136063	4285601387.5303974	3607014651.4738235	4462111720.281857	932475092.4189197	843781437.0283332	518656579.427836	3462061701.9693313	1850029247.7781618	1818163867.7213986	670191268.6945771	2817616255.7149463	412373607.4552387	5973117133.349633	1944094576.5138817
234777465.15128446	690203410.9101669	1158190446.8347125	533034901.8357179	1134717565.5219798	406411010.94397646	1463323624.1039631	2888043070.085124	488565036.1400231	472973368.09274787	5700652258.962074	2009530492.6610386	766888926.4531796	1189958159.8041167	181059099.4475684	2258071881.136063	4285601387.5303974	3598099422.2807965	4342704448.784816	931766052.0965183	817001603.105725	380030264.73305523	3462061701.9693313	1824800594.2249467	1805333800.205112	652087713.1898358	2817616255.7149463	412373607.4552387	5857631885.711558	1926523494.0730343
229689615.67743015	690203410.9101669	1124770500.073492	503289639.9583577	1056785478.9154493	406411010.94397646	1463323624.1039631	2858327284.808922	485420519.74464256	472973368.09274787	5667968551.637044	1970236662.5617988	746571783.6728873	1098783502.294834	181059099.4475684	2237518186.1285677	4285601387.5303974	3468302234.967254	4342704448.784816	931695211.7346582	784765239.8633666	370925285.6172305	3290845701.8359985	1758998479.0953267	1797795328.5510767	649635651.4950572	2804213263.1293216	408827371.97657514	5857631885.711558	1915070154.1998234
229085051.1611866	690203410.9101669	1123770110.0727031	503289639.9583577	1056785478.9154493	385678083.8653738	1432409641.5531073	2851911931.5330067	483895787.22503304	457646148.44195884	5667968551.637044	1966814911.5661287	656440375.6601077	1090899240.038584	178648559.12509578	2168732573.320781	4285601387.5303974	3453944932.4066267	4325147437.411611	923069543.033471	762063740.9491019	370925285.6172305	3248409788.459324	1758998479.0953267	1794439921.5419207	640306770.3644689	2804213263.1293216	383242360.1838984	5857631885.711558	1854232059.7317686
228292260.68597883	685767589.351952	1111432780.0715697	503289639.9583577	1056785478.9154493	383999115.73811185	1383998836.4343014	2713228092.873733	483895787.22503304	457646148.44195884	5652355913.710986	1946879738.7673693	591668107.4074472	1090727490.258301	178525529.63775608	2168732573.320781	3996636579.981404	3443893892.3414626	4325147437.411611	879382365.5573691	747711849.6120517	298546239.01472664	2990646696.6708302	1713570137.8671901	1779460107.0788891	624873324.3828714	2800690409.488639	383242360.1838984	5744005417.618685	1837317993.817393
201092478.65551528	682188544.1628242	1111086205.7228785	490418451.2554903	1046213724.2306322	383999115.73811185	1306346789.4472156	2638381178.7524176	444153368.4976893	455665943.8019329	5643729674.731325	1926350319.2976117	591668107.4074472	1073116193.4542502	178053696.38642165	2161843009.229012	3711722726.4185133	3262481789.3493376	4030587976.2956667	879382365.5573691	747711849.6120517	289864680.4296944	2947591699.0768547	1713070175.0645864	1765009610.2492213	556467679.3265208	2742898365.8413944	383242360.1838984	5744005417.618685	1826648525.2260344
201092478.65551528	682186017.6165873	1110464276.666274	490418451.2554903	1016140362.755501	383930423.2722491	1165462822.7977934	2466621445.4993434	412931365.1633974	455665943.8019329	4212554371.643668	1890814826.93785	525801963.89751434	1016325890.1257005	173064265.17619333	2157748117.881207	3696462672.4534597	3219712545.320654	4030587976.2956667	878540829.0941714	709692485.2720835	283918345.69931316	2904030009.7750115	1708408774.1780336	1765009610.2492213	554156764.3336314	2680373716.4855685	352439960.6127695	5742961941.4675	1826648525.2260344
200640505.7145499	660673500.2478124	1097867024.4181852	483739465.74652356	1011798885.9582417	371823956.53667	1149080899.4595244	2459597531.65617	412916264.3275887	433487964.1254411	4212554371.643668	1866023114.9401085	524028322.17337954	1004749936.4069264	173064265.17619333	2101549903.3628228	3674312435.3179407	3212257203.7096534	3952773707.445961	865887808.1031188	705001693.8843821	266404843.66125837	2889065193.244704	1683659470.1824532	1756163810.9808986	549970530.0558354	2680373716.4855685	352439960.6127695	5609167536.638673	1804127525.9997673
199795490.21699893	659181899.8971845	1097867024.4181852	449589714.25696564	1011798885.9582417	371823956.53667	1149080899.4595244	2458244346.5646167	400621510.9699952	433487964.1254411	4212554371.643668	1849320236.480614	522960751.8383472	1003579741.9077005	173028684.27343035	2101549903.3628228	3516284452.510909	3104694762.769924	3952773707.445961	865878573.4558282	705001693.8843821	265646609.3218628	2841330853.860697	1675326845.2234745	1750352138.1899302	542448921.8240846	2680373716.4855685	350919212.21774983	5453360532.307355	1778491937.3607137
199350981.6902716	657035530.544044	1094503526.641862	449589714.25696564	989670019.9482281	365350493.6093972	1054062010.7735386	2267550648.389462	396915558.4820823	431880868.29919136	4212554371.643668	1822127970.5460792	500587695.1838648	951600643.2784891	173028684.27343035	2079612461.8651912	3516284452.510909	3030421162.7943554	3868942754.353534	711436774.5222586	705001693.8843821	263100166.1617602	2772626521.198251	1596766328.1693509	1723453552.6442974	542448921.8240846	2680373716.4855685	347322504.5159623	5453360532.307355	1685215388.7410972
199350981.6902716	654440280.5601388	1087779116.6209483	449589714.25696564	989654781.0489155	360000793.9404715	1054062010.7735386	2267062451.1001935	396915558.4820823	431880868.29919136	4131782362.580955	1822127970.5460792	477759633.3698052	951600643.2784891	171828880.58200565	2077796326.8670578	3516284452.510909	3026087135.686855	3868942754.353534	708316864.0294031	702876516.9645188	247491331.4700586	2749674653.4163184	1579597371.5929937	1701823906.4694262	531709245.94762087	2649996335.430284	339681322.28674066	5453360532.307355	1685215388.7410972
198772070.65253946	644076492.7122061	1082430050.6166794	446329756.96949065	989653112.1982446	356471972.3907542	914451871.6682074	2262041860.467254	393112508.87741387	426147884.8214776	4113910474.1640425	1822127970.5460792	471527124.5482522	782212443.6730464	171194438.5966996	2070792480.2256675	3504786223.593427	3010363616.886487	3690715600.705026	671437680.9562346	702876516.9645188	235275556.12556672	2713239453.510713	1579597371.5929937	1701610074.201011	531509592.9819129	2649996335.430284	339681322.28674066	5453360532.307355	1680336648.1412346
185474252.4174424	641851810.581237	1075948120.5564709	413252967.8216698	972051856.7952185	351147000.9773752	875395453.7337567	2110596836.9786258	390054957.20092136	407269507.3592718	4076604910.156876	1816842708.6933823	466477046.5923995	772683670.5672315	171194438.5966996	2058895604.3253083	3504786223.593427	3009069596.0265884	3686045956.7696414	671437680.9562346	671290800.7770995	231661433.44889152	2713239453.510713	1569646788.591879	1701610074.201011	520922919.3760587	2649996335.430284	329724401.27332425	5373987069.200311	1666548238.454676
185474252.4174424	636695543.9615929	1058919607.896652	245610617.2284896	972051856.7952185	350606242.387651	791592962.7369859	2081233291.1811442	381523332.5345538	376349971.931889	4007333743.715555	1760007922.891752	452144858.03382415	772683670.5672315	170725186.1603471	2057731527.3427727	3480151802.524389	3005856066.5617967	3651918588.3307476	671437680.9562346	669377909.5748342	225320418.89967954	2713067669.8023224	1538965479.1083753	1685268666.8302832	515760530.1657956	2640791656.4071717	329724401.27332425	5373987069.200311	1621827827.7783198
179514321.74737194	634869520.1556746	1043433607.9455566	245610617.2284896	946934266.0742543	350606242.387651	773102701.0761218	1939141421.6819687	381523332.5345538	319753886.54325724	3960901153.791059	1703865334.231015	452144858.03382415	772683670.5672315	166240328.00733587	2041552270.2703469	3479369769.857308	3005819301.6478887	3490052681.5711956	659168600.8546503	669377909.5748342	213738195.67815202	2688796105.9509687	1524803425.4368384	1683235970.3823156	481216214.1513932	2612087287.1841497	329724401.27332425	5288536152.31109	1620100635.3462336
177937375.0449357	634869520.1556746	1040626898.0585823	243119524.7714144	937722431.3905317	350606242.387651	733021054.6398665	1889426187.0843716	381523332.5345538	317715097.06091774	3834253616.1692376	1591045121.337077	447166040.1741126	770362077.9198732	165625115.1362922	2015667038.4488144	3334871758.341353	2948735968.3752728	3462974658.5274987	659168600.8546503	649783372.0816327	209495450.18235153	2688796105.9509687	1517145123.5617337	1662052287.3521721	481192936.4419196	2596136972.3124857	328715947.9557512	5288536152.31109	1613198091.2082536
174911433.9084233	633069322.602473	1040626898.0585823	227710954.77942294	937722431.3905317	350606242.387651	719800319.9991524	1882411177.6338556	367247924.88146085	317715097.06091774	3824172767.9449515	1577389638.331416	438379260.3521534	737548017.6212256	165531950.15719286	2015667038.4488144	3316369229.8099356	2848445463.7591977	3332948591.32604	649725381.7730026	649783372.0816327	201794952.94017184	2653704944.1949983	1461881591.4110775	1662052287.3521721	437759834.7512765	2382351893.306053	323963593.45791733	5230983067.2530985	1592616500.4406204
174911433.9084233	628853080.4195216	1018619642.2841786	227710954.77942294	927921257.5971893	346232816.1164646	717489357.8508981	1823677926.8394296	367247924.88146085	309161562.3872082	3700905236.1261315	1564753540.4262028	435615601.6611071	737548017.6212256	165531950.15719286	2012147804.8761232	3269042012.5215416	2838634222.7455645	3281971449.5303583	646684513.8299358	647232726.5560732	201794952.94017184	2567610726.4384055	1461881591.4110775	1646345754.1528316	437759834.7512765	2357765377.3798337	316926139.90834194	5230983067.2530985	1538255737.0168376
174434541.1611266	604117192.6335554	1018619642.2841786	227705364.86553657	922884509.6015203	332918018.9665538	705389147.409886	1823677926.8394296	366769012.5959082	309161562.3872082	3700905236.1261315	1538936231.1144643	425435991.4762856	737548017.6212256	162116894.84583244	2005219446.8792822	3227454023.4642715	2838634222.7455645	3270445340.2619114	635557009.1103665	647232726.5560732	200379742.87517303	2554839008.063679	1458924370.3969486	1641211511.5561793	422092389.45490366	2357765377.3798337	316926139.90834194	5230983067.2530985	1530340576.1422253
173497644.00462958	597024499.2336545	989682504.615035	226579519.422608	922884509.6015203	328538544.6213849	705389147.409886	1780971663.6381464	361731519.13548756	280656747.6431089	3615812482.6432734	1535628354.701946	402842552.6957594	733992506.9890333	162116894.84583244	1984301653.777729	3218656348.525986	2838634222.7455645	3160982469.6844454	635195433.2000781	637407616.4588226	199505178.48356396	2496566723.7291446	1458924370.3969486	1625035850.7240582	422092389.45490366	2214975108.55303	309649766.1480943	5230983067.2530985	1508589624.4298315
164677558.80994496	583593602.2744848	989387995.1311433	208381617.45121175	917699476.8835801	328538544.6213849	705060566.3593179	1778892762.7778776	361731519.13548756	280656747.6431089	3615812482.6432734	1506781852.0797653	401381581.554069	733992506.9890333	160991000.77429685	1965656691.7359746	3128751635.4931507	2782619146.194705	3061507696.300414	633434581.0823839	637407616.4588226	186649227.41625768	2496566723.7291446	1448082043.7896724	1612759519.320396	416689353.3099036	2214845468.1543016	308714102.5457969	4487507752.849521	1495902807.3557148
161491618.85392362	580504389.4336458	985468223.6885841	203806824.22409555	916377869.4898647	328538544.6213849	705060566.3593179	1768510721.2449694	355750577.0798237	280656747.6431089	3558675501.946326	1506574001.8412051	387320380.28132653	725002412.8868908	160991000.77429685	1958782003.4168606	3128751635.4931507	2758351111.574489	2916519437.8306675	632134859.8031774	637407616.4588226	182479817.49636185	2496566723.7291446	1438306059.740311	1611167616.2256656	404567346.7918269	2206277464.6804276	308309799.65011644	4487507752.849521	1495902807.3557148
161158552.45944953	579711581.1124487	758796997.1273599	203806824.22409555	902471917.6193213	319049008.1712368	651858155.8672526	1739880385.257872	343110408.14877576	280082144.75960827	3550116105.7798657	1467087274.3337903	346443879.17874265	687931486.246346	160605652.87060186	1958782003.4168606	2740814078.2112536	2691883888.6673017	2857494722.8298736	631655178.759046	632030754.1731476	182022977.95369813	2430565281.57686	1314443375.638349	1608711019.1421547	378644486.88168806	2206277464.6804276	302207879.68607855	4487507752.849521	1481443636.208132
160377430.78456563	579711581.1124487	745872695.1967938	200487850.2227835	902471917.6193213	319049008.1712368	649474545.9613229	1703898478.6142702	323401302.46269155	275204395.4710145	3546704131.7779393	1401228402.149797	346443879.17874265	687931486.246346	160210894.90250713	1935143677.6295905	2580747569.0389504	2691883888.6673017	2822966165.0979643	629185534.1951618	632030754.1731476	179177945.39347157	2428650823.90765	1314443375.638349	1608711019.1421547	378644486.88168806	2206277464.6804276	302207879.68607855	4487507752.849521	1481443636.208132
155155198.24406418	572095488.2899326	745872695.1967938	200487850.2227835	899873775.2463163	310633248.1460146	646737798.0816851	1580005123.086501	319052164.8585356	258282729.30786338	3526997588.154466	1380544861.8965862	337368342.27975124	672841679.9884531	156831108.69088507	1935143677.6295905	2580747569.0389504	2561470523.8247104	2798216381.3457046	624481441.4433345	626683609.799076	179080567.81832734	2367182525.38687	1295981813.610411	1602635521.7543693	377589138.71995527	2192537268.5505652	288288102.2552181	4463448340.097924	1421413765.8101377
155155198.24406418	572095488.2899326	745872695.1967938	190396270.8683637	890615544.8806674	309958655.2982652	565047960.2263507	1572112353.215322	313904829.56062925	258282729.30786338	3470167519.162582	1372885195.9317014	337259455.35976213	565654643.6896563	156831108.69088507	1934242657.3594668	2520837198.5029655	2548073399.1338797	2737622038.3308244	615387361.3432634	624794877.0990388	150472955.73481622	2367182525.38687	1278194557.7479558	1582884321.0364537	358466283.066689	2176883736.4930544	288288102.2552181	4458622043.34856	1400626697.981024
152945234.18471223	564765959.6901304	722842140.5714477	189616065.1252408	862831812.7786918	309958655.2982652	539622900.815141	1541153393.4870505	310143480.245198	246502256.56554425	3470167519.162582	1277793504.4502394	337259455.35976213	559869826.3962256	155268055.5067085	1857125086.643561	2513443472.6632924	2158245104.300596	2683314502.585874	567239525.2730343	615193988.3650599	150472955.73481622	2226167360.69721	1274101570.5480244	1582884321.0364537	358466283.066689	2069326630.0404024	280389162.2509081	4446948084.982691	1265302574.9247184
149780007.52995038	552677002.069426	722842140.5714477	188190017.56166855	859593070.8331043	309958655.2982652	523720904.8050019	1541153393.4870505	301161910.75313514	240137867.3857002	3447848540.605854	1277793504.4502394	332991036.2203909	559869826.3962256	155268055.5067085	1857125086.643561	2509040128.6925893	2158245104.300596	2622859595.2651863	567239525.2730343	600645058.1869044	148974473.6105625	2225571544.937154	1270188372.5462773	1550478145.3523698	345378598.4429198	2063420837.9789114	279268245.79196084	4404275687.841994	1171395004.0711362
149750877.64491326	548035870.220569	722842140.5714477	181476287.3355926	859593070.8331043	305473111.207413	514711123.2924318	1513138537.6584964	300530895.4757259	172540318.95036897	3369703289.9524107	1273902276.2728052	303274186.4297412	558026673.2553502	155268055.5067085	1846056221.0253327	2477791909.2306294	2152617864.0654674	2571287371.217722	567129188.3256282	597945275.1810497	148974473.6105625	2225571544.937154	1237167831.111834	1550478145.3523698	337003928.60294783	2043718673.5108864	275544237.15133405	4355071606.504702	1168818849.8859837
145514314.54151508	547517313.45016	722842140.5714477	179527509.57498446	841297538.1808839	305426870.78716433	506536604.4937863	1310172308.2504156	297970445.5618062	172540318.95036897	3357557269.446478	1257388180.5354302	302392985.1512466	538530251.5346315	154917532.08940917	1830453011.4169102	2442075542.8508043	2141063044.1854882	2566952862.535532	566196555.0394064	595929802.4797935	147890115.03023872	2214626451.717922	1237167831.111834	1550168602.0152893	337003928.60294783	2043718673.5108864	272277691.81173015	4354581350.699317	1158063980.4822364
145514314.54151508	537593210.6356614	716247984.3731076	179527509.57498446	841297538.1808839	301411999.57225555	506536604.4937863	1310172308.2504156	291589096.84544444	167168031.81307003	2427835830.7369194	1248276285.4179559	302392985.1512466	527070472.58401585	151699870.91400182	1830453011.4169102	2436009185.147878	2123239856.2827227	2550554690.289127	566196555.0394064	588261870.5370566	138371584.1008575	2214626451.717922	1212921911.7822936	1549896191.279657	337003928.60294783	2032370791.227877	268296098.7262051	4281850133.862033	1158063980.4822364
144255719.3340908	537593210.6356614	713630144.7023714	179527509.57498446	829177394.5805601	291443617.0918885	504208522.8476619	1287260663.8299012	286240808.0058583	167168031.81307003	2427835830.7369194	1240423561.610384	289003502.1056945	517936304.3380637	148045719.96453705	1792414228.2694316	2433436851.269823	2010516604.1654053	2520824241.4129534	560940054.23753	583745338.3303103	137581001.1139937	2148229648.1542125	1160786465.9193664	1546426071.6727126	322391783.35762036	2025441108.5096164	266807976.63008586	4280740918.0324264	1085324589.8427422
141254860.47918412	534926064.66766816	713379007.2322167	179202141.33272284	829177394.5805601	283507666.04058284	489789114.9809202	1234411620.4989808	286240808.0058583	155161894.7204512	2321348899.546393	1237591894.3483806	289003502.1056945	506728699.5489297	147576126.0619102	1792414228.2694316	2421963593.181937	1652818192.628889	2505068501.210832	558564224.6936541	570903181.3234843	134130070.88520402	2129051723.0460725	1160786465.9193664	1512308095.4571688	308949600.6951741	2024753605.6889024	266807976.63008586	4254237668.9462814	1085324589.8427422
129738650.49585521	534828320.72496766	701651659.8396944	178729475.52335662	829177394.5805601	283507666.04058284	477224682.5555362	1220235039.6005843	277964294.70768255	143410361.116221	2301424782.905746	1227583574.7874696	288121567.9953181	496877609.1491915	147576126.0619102	1750383088.5475416	2406064407.1122336	1647369694.017035	2466285464.30388	555187728.1859227	570903181.3234843	131190783.26714058	2115875131.551607	1138033063.0617292	1512308095.4571688	300755790.22022283	2017727073.4966588	266807976.63008586	4229061343.1644626	1085324589.8427422
129738650.49585521	534092743.49779016	701651659.8396944	169073340.98086375	828162605.9499339	283507666.04058284	474964439.624895	1200316514.2724931	277964294.70768255	122052727.72242096	2154106135.0847874	1200146420.5092907	276232853.25961834	482811879.6861163	146166704.21749613	1720190821.3459308	2161373647.9407434	1621344033.635857	2466285464.30388	551977710.1302212	570903181.3234843	131190783.26714058	1911590194.49646	1122553524.8498588	1512308095.4571688	287250200.71865475	1992632294.5843177	260286061.78896675	4213857464.611291	1055108099.4839561
126332559.97741306	534092743.49779016	681508529.9489691	169073340.98086375	823333536.4615482	283507666.04058284	452634352.22725004	1188840895.1290505	277964294.70768255	121002512.05852708	2116095937.5404644	1200146420.5092907	272408082.8206075	482811879.6861163	146146629.59496278	1720190821.3459308	2161373647.9407434	1616546688.3277495	2361381687.344857	550802601.7035288	567186680.4948214	131190783.26714058	1911590194.49646	1108460869.4213316	1512308095.4571688	287250200.71865475	1987363951.5359716	259911095.53077817	4200144649.450457	1052730604.4075013
126332559.97741306	533303569.65498763	679256349.9279453	164515752.94667324	811501453.8619	283477964.0930869	451494890.62205166	1184625685.902891	277599189.7493654	119783528.01908588	2081572840.5190117	1200146420.5092907	272408082.8206075	482811879.6861163	145919842.07267988	1713810757.6297991	2158456480.3936524	1607225330.2018633	2358668136.609055	548291036.9179703	566833566.8856479	125665629.14095789	1852651499.4976785	1108460869.4213316	1512308095.4571688	282540181.7133214	1971241368.300447	259911095.53077817	4128080442.5312886	1029827023.2650064
122872566.23399238	513698158.3122194	677857986.420495	163645646.4631244	770209911.3721337	274386459.3882918	444537352.10007447	1153726902.3755412	267971450.383129	118003457.3993208	2072922631.8886883	1180310937.2881067	260336676.47677225	478908196.6328728	143792514.75280353	1691022880.5807195	2141323237.4567652	1533080608.124091	2266432348.4787507	548280568.0646632	559772562.2056454	122901349.14517581	1852651499.4976785	1095989652.8331826	1469233510.670656	282540181.7133214	1968848901.6300712	257505700.47636017	4119653608.503383	1004807999.5386754
116453996.9339255	513698158.3122194	670664654.355693	159484785.0492517	705861084.5804431	271141318.2033821	444537352.10007447	1153611222.9754608	262743524.9398366	114827905.00211106	1977392072.868592	1180310937.2881067	246032531.5591367	478903809.2611383	141867491.8046479	1691022880.5807195	2141323237.4567652	1512498914.9490402	2261886328.7603416	545369155.7197596	556328263.4104332	122901349.14517581	1852651499.4976785	1094815090.4411006	1458997706.7725513	282540181.7133214	1936136293.5837615	250020550.50969723	4118450104.688351	1001459446.6065761
114832900.30654922	492025868.82359767	670664654.355693	159484785.0492517	705861084.5804431	270880904.4702793	438174359.57845163	1124186635.2128677	262738211.06225726	109627647.12725735	1963655560.569501	1167397468.8957372	240204375.51863948	468375899.1238235	136586393.97939178	1691022880.5807195	2090363773.0733836	1474451548.626442	2197265036.792224	544403403.7068182	555502984.8426188	117898836.46534021	1839089560.4264636	1066611804.0622506	1455410395.2305074	279064699.6387143	1935708407.6871831	249917397.69352257	4087255448.097677	987686288.4994097
114527051.12684667	490804727.3794249	662682589.6673741	151242342.00721633	701090097.0416679	269846051.44401944	419513771.1051829	1123738709.8306594	262738211.06225726	109627647.12725735	1963655560.569501	1167397468.8957372	221916460.34435007	468375899.1238235	136586393.97939178	1691022880.5807195	2030590596.8153217	1469514283.1573865	1706615131.0062702	541332458.601648	554475836.9568069	117898836.46534021	1785647730.0667176	1039575187.3226583	1420753195.7164958	278053813.4947681	1934818626.6103811	249097454.20940986	4032347438.4036274	979251505.7085319
108609418.64549242	486255162.57413524	658293333.5572896	144179866.63726878	662822015.382944	269032643.23854566	413274880.48062295	1111959034.9876223	262738211.06225726	109627647.12725735	1916315722.2831647	1161069334.4061835	221916460.34435007	468375899.1238235	136488704.48229638	1661730650.751929	2030590596.8153217	1469514283.1573865	1691565118.602478	540876689.0295677	541545727.9777014	117898836.46534021	1762248317.722838	1024526488.4770768	1420753195.7164958	269749217.711808	1916062609.5345292	248843094.89726987	4032347438.4036274	947549259.9515038
108609418.64549242	485677563.0458099	652200920.8695312	137997170.5225708	662822015.382944	269032643.23854566	413274880.48062295	1026660753.0363214	262738211.06225726	102916303.76371844	1831017322.0764003	1155660573.7068121	219422452.2364098	461250482.8406373	130552862.87915926	1661730650.751929	2017187559.476221	1468914745.8160522	1688154093.53049	540876689.0295677	541482066.1136789	117898836.46534021	1620337238.1345587	1013023935.1139451	1420753195.7164958	269749217.711808	1912180728.6394334	247958720.81914568	3853831717.353121	947549259.9515038
108609418.64549242	485677563.0458099	648996722.7855859	137477703.6216771	662822015.382944	267508440.7957462	413274880.48062295	1026660753.0363214	258235496.2980411	102916303.76371844	1791028877.5536492	1155130134.7609193	219145272.24143398	461250482.8406373	121398763.89548852	1661730650.751929	1998051012.2455602	1468914745.8160522	1669166459.2286143	535979717.3498567	541445860.9907475	117898836.46534021	1620051396.2315273	1013023935.1139451	1420753195.7164958	269749217.711808	1912180728.6394334	246064141.4238106	3853831717.353121	916672496.5766572
107869517.14431036	485677563.0458099	647769248.4506855	137477703.6216771	662822015.382944	267507613.05565852	367480934.41032356	1021920488.3212539	247508778.33195215	102916303.76371844	1756410070.4646027	1139824862.2304137	207987026.99955937	461250482.8406373	116875996.1046472	1619457715.5477986	1998051012.2455602	1436139482.5529547	1624342699.3029141	530301712.3565034	525534850.0973166	114586419.90007623	1609478794.3090138	1013023935.1139451	1377566553.5218308	245046965.70102024	1912180728.6394334	236477384.63233644	3853831717.353121	906151007.7934682
107512002.31453903	478149984.95992935	647769248.4506855	137477703.6216771	662822015.382944	256064618.34649813	367480934.41032356	1021920488.3212539	247508778.33195215	99338184.05685924	1725709845.4366176	1139824862.2304137	207987026.99955937	452995808.21972483	114312234.29299515	1618096177.8219273	1974688841.4151688	1432528501.829805	1606534681.023592	529942202.8024599	525534850.0973166	110344653.1110239	1574299131.4015138	997795714.6255232	1377566553.5218308	245046965.70102024	1912180728.6394334	235841608.19323066	3853831717.353121	903757014.3204634
106032390.56066611	473048650.15803725	647107693.0903877	134348708.67806357	662822015.382944	256064618.34649813	366263586.42707515	1000267536.2086428	247318219.99327877	99338184.05685924	1725709845.4366176	1111221246.6068594	207987026.99955937	452995808.21972483	113411604.34227096	1613775413.5856466	1969546524.7602384	1432528501.829805	1589683009.7002342	526633063.4849517	524779718.91258395	107494293.67489585	1570449666.3932307	993121811.2942021	1377566553.5218308	245046965.70102024	1912018254.8960042	235016242.48967063	3846231291.464319	892870210.6439452
105978761.62442245	473048650.15803725	641394354.5873653	132649443.23052454	643750655.3639777	252543099.88457927	354371695.41726726	992482109.3705002	247318219.99327877	70012992.56377153	1693203802.7802186	1092396671.9861662	197478297.81301197	450860574.52311087	112885577.4523539	1595702578.3556435	1923509681.4330704	1389756277.3160434	1574880088.124798	526618446.87707484	524779718.91258395	106971318.2275462	1553990339.5711672	990791972.1055763	1365807764.050213	245046965.70102024	1899241547.6221018	235016242.48967063	3846231291.464319	796729916.2873243
105821758.78700209	472961796.8992288	639961668.1757288	125072624.39718542	643750655.3639777	250741265.83635554	354371695.41726726	987508004.7453668	243515969.50390065	61264848.37204867	1602741179.2890913	1090736182.4591475	197478297.81301197	445139054.06789637	112885577.4523539	1571415077.430377	1908261286.8701606	1389756277.3160434	1562108635.1428776	515737428.13471055	524779718.91258395	105993315.67066412	1549838242.8423028	957094753.8249323	1365018754.0517375	242085277.86680278	1894063582.6062503	234720201.37015736	3728089415.0768623	632845402.8218206
100521471.14648615	469750886.699912	633622862.574437	118553154.52164002	642511496.533555	250741265.83635554	317240554.1440407	986502229.0901439	242932856.60097104	61264848.37204867	1599033682.0340297	1090736182.4591475	194164267.68800318	445139054.06789637	110661999.28083432	1568747015.8314397	1908261286.8701606	1347923185.1988971	1545606529.1038773	515737428.13471055	516698393.204508	105949150.92014843	1494385997.8177614	957094753.8249323	1362586549.2919588	240392217.78120762	1883941850.6835785	227672911.9605287	3720821175.7692165	462264644.18381023
99352972.06257552	462846999.95455635	633622862.574437	118460835.37345096	637195450.4261212	250741265.83635554	304172122.72451854	940635308.0469493	242447263.3648666	60032296.38795255	1579753862.37842	1079375974.8725233	194164267.68800318	442132105.9402409	110536921.13972202	1568734200.5102456	1885838934.8237958	1347923185.1988971	1482230128.9342737	515737428.13471055	516698393.204508	103824602.8087596	1494385997.8177614	931723118.2223599	1354343740.3583925	240392217.78120762	1874022613.2420845	227628594.54041445	3711938116.8177466	458029642.89183086
97721792.20719889	462022702.29378253	629504802.0774053	116715410.6949147	625339319.5257695	248151503.61170667	299680528.7660326	940635308.0469493	238636271.02267858	60022460.33234506	1576666130.825819	1079375974.8725233	174190655.33619225	436241009.7432261	97889447.48644209	1535418107.8112833	1884639252.3696282	1347923185.1988971	1470407364.2743108	515311275.60500455	514604792.9481066	103777330.03064762	1494385997.8177614	898201098.6570773	1354343740.3583925	181421196.45060295	1869430021.4209685	227531413.96212685	3684744739.726002	458029642.89183086
97721792.20719889	459245632.7578995	629504802.0774053	116715410.6949147	625339319.5257695	247896773.02882034	235878604.4530647	909225634.011277	237881266.75434405	58272208.706689246	1543537071.139006	1078178028.2662258	174190655.33619225	432715610.74769473	94856579.25830187	1533292861.4425688	1877099984.2380786	1325967378.649264	1396051311.24984	504911192.69182557	510144403.5730203	103777330.03064762	1494385997.8177614	879067650.4252901	1354343740.3583925	181268687.48978204	1866202039.1839325	224819542.20739183	3681406601.9344773	448165489.65362394
95221673.14647612	436321718.8933192	629504802.0774053	116715410.6949147	625339319.5257695	244415143.5775756	158121443.34312356	909101551.6786182	235823923.10376552	57999336.01387419	1535673883.5400872	1039147037.0092096	174190655.33619225	432715610.74769473	93855898.61593243	1519641435.980066	1847114660.0678515	1325967378.649264	1396051311.24984	504049158.158795	506208124.7368285	89777677.79579856	1487842442.4736006	860335015.2085266	1333770317.5134625	179073510.4341748	1866202039.1839325	224819542.20739183	3662791193.1343637	444400345.1328975
95221673.14647612	436321718.8933192	629504802.0774053	116715410.6949147	622156052.265022	244415143.5775756	143680953.77118737	908430072.9440929	235470625.17609286	57226973.50069827	1535112891.057147	1039147037.0092096	171071335.71103588	432715610.74769473	93855898.61593243	1509448207.5068047	1847114660.0678515	1320092140.0810742	1396051311.24984	504049158.158795	506208124.7368285	89777677.79579856	1487842442.4736006	837815586.0203704	1333770317.5134625	165675138.16003695	1865476642.3527293	224666934.10974434	3641637796.6119337	443381297.71312195
95221673.14647612	436321718.8933192	624246426.4491824	114926149.1865279	619394669.9063989	244415143.5775756	138745310.13211685	782590026.1467273	234378721.7166707	56548624.60887486	1307410109.1139336	1037506067.9851623	171071335.71103588	430969971.6814978	90998610.07449204	1503341037.3154132	1847114660.0678515	1320092140.0810742	1394910406.579686	503795224.77075386	504561079.72987	89777677.79579856	1386703624.3682466	837815586.0203704	1333770317.5134625	165675138.16003695	1842459331.3095982	224666934.10974434	3611308242.4176126	430576582.0807
94226467.58356272	436321718.8933192	624246426.4491824	113727209.43745592	593378459.4707447	240371090.3407129	138009691.03140965	756056172.8059703	230993756.7712144	56496392.897167124	1296322161.6036074	1029693749.6879035	160949009.06384787	427025340.5918523	87771023.46875826	1486911662.9795086	1816452875.5879364	1304305865.6345794	1390859701.9944334	499396735.75815636	497364548.8012453	89518147.16270204	1363494869.4308174	837778983.8689561	1324114370.8529935	154733372.7393335	1842459331.3095982	223847384.13884056	3611308242.4176126	414497777.27340347
94226467.58356272	428624469.5077824	617550148.6048944	110504496.84220426	593378459.4707447	239004603.32454935	138009691.03140965	708922160.2202139	228934436.01755783	56017860.59231503	1296322161.6036074	1022713288.5943874	160949009.06384787	425372388.4232746	86627079.25958727	1486911662.9795086	1812535893.846886	1304305865.6345794	1368318147.442546	499396735.75815636	495874057.4725004	87889075.98766364	1350131704.4703405	830399635.0841204	1314452153.965185	151214134.4692078	1837928782.1518242	222076041.00152048	3549458308.5841265	404724879.1984935
94226467.58356272	426356700.48560315	617550148.6048944	109227922.28614493	562682399.6148745	239004603.32454935	137426970.8615402	706476192.712367	228934436.01755783	55896931.74412348	1296322161.6036074	1022602796.515001	160949009.06384787	425261240.9097411	86627079.25958727	1471730384.3012311	1812535893.846886	1301112746.8057194	1359582701.257784	496489343.4942151	493171640.3640137	86870187.45983022	1344921710.6106687	825497008.8717307	1314452153.965185	151214134.4692078	1837928782.1518242	222076041.00152048	3512742227.6030173	404724879.1984935
89079373.1770697	426356700.48560315	605494667.2688202	106182126.20736822	558435513.3790988	237545819.3041064	127641517.6842464	690195525.9163171	228934436.01755783	55646513.307259925	1198836283.2778797	1018888504.4782977	155955298.58037645	424214938.89797527	80536531.72727104	1471730384.3012311	1792660511.2924347	1291685951.3108075	1348177848.753323	492579206.2081784	493171640.3640137	84750752.21046017	1343166165.9349396	782257328.4235516	1314452153.965185	151214134.4692078	1806766342.588011	221973399.6954222	3512742227.6030173	404724879.1984935
89044187.74172392	424484402.50349116	605494667.2688202	106182126.20736822	543364608.2459792	237545819.3041064	127641517.6842464	685036364.1292782	222443697.25272703	53370135.01780466	1112430489.1228292	991879642.2105587	155955298.58037645	422447856.7804135	80090675.20647366	1450489337.7529593	1785574975.9454021	1291685951.3108075	1233586751.8549733	479761027.89464986	491765836.3430455	83476849.05584778	1254940252.2655187	782257328.4235516	1314452153.965185	147899731.37810305	1806766342.588011	219406289.64202634	3431631195.4268603	403449597.0870461
88809885.23587868	424484402.50349116	605494667.2688202	106049033.38853976	542110735.7373105	235939947.6934292	124328774.0658355	671405691.10603	222443697.25272703	53370135.01780466	1109617193.9255974	991804021.2710023	155955298.58037645	422301002.34337944	80090675.20647366	1435492448.9158885	1785574975.9454021	1291685951.3108075	1233586751.8549733	464833812.6214835	476235934.86031926	83447493.85722408	1184080814.726312	782257328.4235516	1308911247.6088762	147899731.37810305	1803802992.0590897	219406289.64202634	3378464943.1129937	377763395.1046943
88772177.39467762	416272522.47010016	605494667.2688202	104697615.95956302	477770653.68435186	235049908.07655862	123535928.0599002	660930549.6189004	222137804.05551213	50990032.61753401	1109617193.9255974	991569248.7594162	152176223.3697346	421378957.23402387	79979867.99189012	1426786198.3849757	1785560508.513387	1291685951.3108075	1233586751.8549733	456694508.1930369	476235934.86031926	80855122.99500625	1184080814.726312	782257328.4235516	1307561180.1870203	141596541.40320307	1803802992.0590897	219192874.0263274	3378464943.1129937	377763395.1046943
88616157.2030368	416272522.47010016	604868358.9773602	103754061.37487394	471220090.1667858	234404414.38902053	121990404.25273165	659258615.3200392	220929154.45175493	50990032.61753401	1058266526.4562496	991569248.7594162	152176223.3697346	421198938.6281895	78551695.26763783	1426786198.3849757	1785549018.1319735	1287803006.3143702	1213363789.7556229	453535141.5859852	476235934.86031926	80855122.99500625	1180131338.5647285	782257328.4235516	1307561180.1870203	141596541.40320307	1796763860.5179172	218550213.76960188	3342253886.3603454	377417129.37624127
86973540.68206744	416272522.47010016	604776793.9738561	103754061.37487394	470333342.4623049	234091456.4590765	121861010.4154982	651630923.5637921	220929154.45175493	50720077.95663041	1058266526.4562496	991569248.7594162	152176223.3697346	420992607.16481924	78433854.0214489	1424311493.9967897	1777575499.1756582	1287803006.3143702	1213363789.7556229	451897947.9298341	476235934.86031926	80855122.99500625	1169600997.6656535	781762801.4121028	1304223628.6348948	141278852.3569006	1796763860.5179172	218498055.7128981	3342253886.3603454	377238232.2426257
86973540.68206744	412635750.714516	599749430.8676434	103243974.87981267	456272877.35243624	233992352.8535861	118571959.3106818	629829515.8601539	220929154.45175493	47174166.38927346	1045620413.5016367	972658828.7033643	152176223.3697346	415805978.22698563	78433854.0214489	1424311493.9967897	1777575499.1756582	1224924086.0536804	1207771797.1753883	450760759.34272444	471006810.2490282	79601110.50735803	1167555040.8742223	779621406.5875063	1304223628.6348948	134633684.21098974	1794511320.8605375	217750206.0688706	3300389494.2711625	365799482.4480836
86539695.45367657	411479864.89762825	594506729.2677052	101904657.33323517	456272877.35243624	231752397.5744126	115635979.50945595	629829515.8601539	220828763.62973127	47174166.38927346	1033390435.1920484	972658828.7033643	151846027.85047743	415805978.22698563	76275973.17541492	1409998279.548407	1776745855.1272204	1224924086.0536804	1200151551.6729078	447503044.0526499	466494966.03585446	75343748.98829041	1162302368.2832959	776195991.8874655	1296554151.4701116	134009568.99221087	1773410655.6462877	217689168.58494073	3283960694.785417	352455238.4983282
86539695.45367657	411479864.89762825	594506729.2677052	101592665.32201466	444768219.65492874	231752397.5744126	112503422.36790752	629829515.8601539	220742914.65833372	45971120.085665606	1033390435.1920484	972658828.7033643	148545236.4370741	415649871.15446216	76275973.17541492	1401644157.9227436	1737950524.2798178	1217349021.8364046	1197504140.107201	443961971.4941245	466494966.03585446	75343748.98829041	1142595130.9683082	766921806.706844	1288071491.4390886	134009568.99221087	1769454365.3180227	217689168.58494073	2929178092.3131676	342686779.137199
84775879.7440384	409673816.0663267	594506729.2677052	101462886.88452804	444768219.65492874	229017070.8928059	111775023.37128189	628857487.1576642	219373989.31579036	45971120.085665606	1011367567.2856141	972380064.1296527	133395227.72364014	414674389.8747263	76261068.59819475	1400173713.6400104	1737950524.2798178	1215324439.5683868	1194115906.772373	443961971.4941245	465042386.9353243	75343748.98829041	1139850741.4389331	764792016.5608549	1288071491.4390886	133929225.68646139	1769454365.3180227	216435725.9219345	2869535174.4865108	333846993.92050964
84678153.3794528	405186117.32919127	589658595.7022183	98580211.12679747	444768219.65492874	229017070.8928059	110696839.49920537	628857487.1576642	214319593.25615972	42539342.58032257	1011367567.2856141	960257815.4552125	133127760.7084793	407497448.9574177	76160384.51680921	1383692451.8302803	1736818010.5758226	1209877327.7719932	1191592827.1515284	443961971.4941245	457220441.6814314	72654610.46426895	1118918235.341098	761098677.0739114	1288071491.4390886	133894261.96105517	1769454365.3180227	215249045.32686052	2869535174.4865108	333846993.92050964
84438300.34700257	403773903.0721438	589658595.7022183	98452264.34197032	436397310.46202564	227293302.77257857	107982418.79910064	586296836.1571859	212239978.2770246	42539342.58032257	1009880453.5397618	960257815.4552125	130138314.22135226	407497448.9574177	75480432.6444511	1383692451.8302803	1725817604.5257516	1209877327.7719932	1130057445.6173599	441389367.67633766	457075864.2202086	72654610.46426895	1112582641.4202669	760285276.5827706	1288071491.4390886	132453929.01155807	1769454365.3180227	212366860.0491771	2503658939.595264	333846993.92050964
84377416.57390293	403773903.0721438	589658595.7022183	97949371.49988434	436188803.4000706	226496646.50377733	107982418.79910064	584662078.5545154	212196978.39557007	42539342.58032257	964814218.6227161	936972228.9600545	128247319.92114669	407497448.9574177	74857147.00421591	1383692451.8302803	1723099922.6506648	1208217958.997379	1130057445.6173599	439784852.7334915	455420156.1333504	71353087.37462677	1108708443.7617314	759577410.6323713	1288071491.4390886	132142377.77138877	1769454365.3180227	212366860.0491771	2458103381.267931	333846993.92050964
78513631.0094097	403773903.0721438	585205624.409388	95945221.689541	423237573.1923816	226275370.8171236	107982418.79910064	584662078.5545154	210033302.63536733	41825013.68336899	957786964.0471482	936972228.9600545	127773212.21645474	406129967.8791868	73592629.38848956	1366291136.7733169	1714263192.5385137	1194704426.4357917	1123151368.087713	430958480.0667668	455420156.1333504	71353087.37462677	1097295357.2674985	756752662.5346941	1265950086.5979273	125726020.30540429	1760339811.0573459	212129628.00193635	2424018917.852376	324162352.8482538
77211655.41536866	402118668.49106693	584513225.3242371	95945221.689541	391411330.2203885	226275370.8171236	102907380.48180443	584662078.5545154	208375923.53282988	40967431.10294493	957786964.0471482	934101044.6985527	117009154.519742	405092257.57697433	73265558.2062669	1364976566.9165516	1714263192.5385137	1183214247.9972048	1097427427.8383698	430958480.0667668	455420156.1333504	71353087.37462677	1092838484.4395041	736293661.8276173	1265778483.819243	125726020.30540429	1749927169.4968152	210151872.5173366	2260911376.103224	324162352.8482538
77211655.41536866	401811720.45614564	584210632.0848018	95785763.4792247	386465681.4510933	218828685.9452986	102907380.48180443	582632660.8769401	208375923.53282988	40220997.71705147	895633160.7792674	934101044.6985527	116432857.0756252	400800165.6523566	73115379.43876596	1361941405.5423644	1711142412.3166914	1183214247.9972048	1097427427.8383698	430211733.6115982	449584829.9855229	70407493.71869782	1089239097.0783112	736293661.8276173	1256325678.2422264	125095599.66660142	1749729648.462774	208681730.21099287	2260911376.103224	320908816.7608927
77211655.41536866	398453593.96206445	579985818.4402196	95616474.836341	370224179.61537206	218828685.9452986	101889004.30200046	580177097.291302	207574976.6996007	39883951.812877916	894655339.6461751	933724342.616024	116430540.05364034	399321045.77553654	73115379.43876596	1361941405.5423644	1694384984.8866816	1183214247.9972048	1097394873.1232603	428124931.61421996	449584829.9855229	70407493.71869782	1089239097.0783112	718740311.3079635	1254678897.6711004	125095599.66660142	1702265305.8358934	207743875.4777205	1868953161.0424376	320908816.7608927
77211655.41536866	398453593.96206445	579384723.0023971	95317642.81252865	369574795.3737973	218828685.9452986	101889004.30200046	580177097.291302	207574976.6996007	39373664.280779146	894056496.4404491	931274850.3021941	116424690.47727466	397599426.6676671	73115379.43876596	1354717453.5305314	1694384984.8866816	1183214247.9972048	1023023627.6640686	426946174.9157254	449490123.5796109	70080632.55715422	1089239097.0783112	718740311.3079635	1246977400.090153	123298496.49324085	1702265305.8358934	207743875.4777205	1747298266.3379672	320908816.7608927
76135031.6867982	391657681.9762994	577642334.8233399	93059725.45981993	369574795.3737973	212159631.7341736	98179700.05551422	577191648.9486998	207303414.71170494	37730589.14264334	801113483.6974194	931274850.3021941	112810159.06712794	397597567.09108776	70404796.69124939	1333530074.7829776	1693110686.2686589	1167004412.2814457	1021829230.9116774	426357860.50430685	445800977.7209838	69946045.4278476	1076527614.8728468	716246231.8705707	1245975038.3148308	120767141.95439857	1700728316.2641547	207741304.78572863	1691415447.0742428	312279059.28335404
76135031.6867982	376362346.8958939	572961042.8056314	93059725.45981993	363975511.89361024	212159631.7341736	96147607.04665959	577038883.8203391	206774516.546458	37730589.14264334	801113483.6974194	929398568.5274273	112810159.06712794	397596975.53665054	70404796.69124939	1333530074.7829776	1681768725.434233	1163278597.3054376	1018071884.9344023	424901333.66573775	445800977.7209838	69712721.94228317	1014969552.5320059	695428633.0046605	1244931613.2266505	120767141.95439857	1686927552.1776183	207580939.96027339	1691415447.0742428	312279059.28335404
74309348.32797654	374716173.4992353	572961042.8056314	93059725.45981993	362637989.5835589	210354237.30739278	96147607.04665959	576979160.3182354	204677961.16329774	37667978.23990287	801113483.6974194	926878933.4422228	112810159.06712794	396042703.9862695	70404796.69124939	1325047443.3204818	1671690681.075524	1161974790.1227343	1018071884.9344023	421576045.17559123	440495162.4244661	69712721.94228317	1014969552.5320059	695428633.0046605	1239238825.4026203	118540051.13932076	1686927552.1776183	206729920.00667134	1691415447.0742428	312279059.28335404
74216413.78273332	370252098.01461744	572961042.8056314	90935592.52603838	355132811.9377513	210354237.30739278	96147607.04665959	576146398.1319755	204086985.39098245	36057730.75559646	800090380.4110641	926878933.4422228	109145320.70836613	396042703.9862695	68359673.2259581	1325047443.3204818	1671690681.075524	1149626882.8160696	990026906.6972407	421166203.3540411	440495162.4244661	69567243.04243645	1014967996.0437466	686397660.1712452	1239238825.4026203	116410061.1687575	1686927552.1776183	205949095.1598898	1691415447.0742428	309250660.7363442
73966748.34715895	365496564.457939	569533625.3619043	89946432.21894065	351957564.51427996	210354237.30739278	96147607.04665959	576127615.2923199	204081759.4180376	36057730.75559646	792029128.1465693	905881843.155724	108977257.84134991	392854751.55198556	68359673.2259581	1323930250.6422462	1651224567.3344326	1147998602.825159	990026906.6972407	420185781.42136383	439337303.83364964	69440295.12686698	1014967996.0437466	686397660.1712452	1235722427.4769812	116346016.81229508	1686927552.1776183	205216840.6360661	1691415447.0742428	307336267.69068336
72609712.54423787	365065686.6605885	563899637.3606853	89946432.21894065	349028756.7454796	210354237.30739278	93062044.4965122	569252975.0065008	204081759.4180376	33207913.230336823	791008299.299238	902404468.044468	108326070.39210658	391270006.25876015	68310695.93322179	1180808968.1056137	1651224567.3344326	1147998602.825159	981647579.1323323	416753709.86414	439288075.380661	69440295.12686698	1012859718.6919061	669985651.1668154	1235228929.5969763	111939933.11950931	1670613433.4617174	205216840.6360661	1690373852.378922	303256671.20503515
72609712.54423787	354674381.24346447	563899637.3606853	88462766.83586055	349028756.7454796	207530503.31821984	93039888.43385914	569027756.2472547	203496731.11806485	29402803.562172387	744511116.3543727	902404468.044468	103325560.80642563	380207613.48648405	67874561.99328834	1179847870.3751836	1651224567.3344326	1146338025.3193018	966886830.3043901	416182993.2446335	437876702.01830655	69440295.12686698	1011285995.309427	636108331.0050669	1234473364.281402	110911292.57616477	1656812913.0554302	204185424.28696012	1683169570.0389569	303256671.20503515
72536535.75713582	354674381.24346447	563899637.3606853	87579056.79923677	303170636.0921292	206199884.5348669	92831683.0527776	562960173.9156773	203496731.11806485	29402803.562172387	740584021.0270613	900746947.2185391	103325560.80642563	380207613.48648405	67709792.61676474	1179847870.3751836	1635915694.439095	1137705817.4963822	948097055.6402406	404499711.1242311	437455638.4875835	68580708.96752314	1010543988.241374	636108331.0050669	1233547027.3377438	100290389.82220073	1655199939.7394757	203905574.70710647	1665997909.1359081	288334788.32387865
72536535.75713582	354674381.24346447	558577515.2925982	85437478.47590888	303170636.0921292	204141844.4112007	92582486.28081219	562960173.9156773	203496731.11806485	28391849.892876104	733947979.0057063	889464415.2387908	101218053.75667484	379663632.1615818	67595795.23158124	1168739017.8277469	1635574599.8440871	1137705817.4963822	942013321.3794748	403740832.0283793	437179737.03243095	68289122.6772742	1008664293.7696741	631891833.3349622	1218037820.271348	100290389.82220073	1637862201.9346802	203833106.19953486	1657043417.9993527	283254291.8888054
71808552.27565888	353555029.7972671	558577515.2925982	85422066.25799574	296089476.44543904	204141844.4112007	91827711.36415134	559747767.2156665	203111894.87838048	28039099.90226129	718457414.3352911	889442129.0634571	101218053.75667484	379663632.1615818	67595795.23158124	1166601883.2719707	1625084060.254437	1136112882.2847502	929301448.287378	403023303.5497766	435703715.48555684	68280982.74334322	1007011556.8649279	627288323.2745306	1218037820.271348	100290389.82220073	1637862201.9346802	203654152.08604693	1622796834.4464123	283254291.8888054
71203799.63516797	353073964.6769207	558577515.2925982	85422066.25799574	296089476.44543904	201248771.75813764	91491358.05668698	554965507.663736	202113470.78808984	28039099.90226129	694911756.9038185	888909444.6360242	98738568.84668708	378601131.7192222	66063134.29198262	1166080994.9530044	1625084060.254437	1133024627.2195282	916303472.4101152	403023303.5497766	430675148.51614696	68192299.68938428	1003711662.0882045	627288323.2745306	1218037820.271348	99069118.4596928	1630738662.1642106	202855942.73263913	1622755763.5477855	278336737.83593565
70605644.07476914	351763587.0917067	555768250.951538	84718207.43272464	289929533.8515922	196901541.99322522	91249491.04886979	551702791.0423777	202077150.95449194	26791519.432579573	694911756.9038185	873881840.0054103	96802210.10845925	373704317.24685335	66063134.29198262	1159329080.405135	1500795386.7908757	1131448708.9710326	903407440.8938891	402390467.0517481	429163155.2496016	67705612.2311578	997552229.806036	625839522.043626	1218037820.271348	98988012.23288262	1623467148.4766135	202855942.73263913	1597851764.6749878	256437988.87528506
69031929.8604898	349473725.1221719	554866254.9779353	84304926.61505665	278106633.2715889	196901541.99322522	91012965.13351615	549528747.1018971	201205453.51685613	26492392.60520201	689403631.2845615	873881840.0054103	96802210.10845925	373704317.24685335	64721058.76145484	1149920119.3621883	1488163553.8434992	1125111224.954944	898125619.1002244	402098652.54982424	429163155.2496016	66046670.29286839	992564743.2983077	608125109.67733	1216987721.4767652	94413569.74179193	1623467148.4766135	200250560.54693803	1552417350.4385207	253576184.842176
69031929.8604898	348255476.3123929	554866254.9779353	84186851.35538888	278106633.2715889	196901541.99322522	90104740.05341001	549528747.1018971	200274815.52553296	26492392.60520201	685315614.7638458	873881840.0054103	95773487.54414833	373704317.24685335	64721058.76145484	1149920119.3621883	1488163553.8434992	1124246277.002428	488753488.3802254	402098652.54982424	426461577.54016376	66046670.29286839	986042226.2998827	608125109.67733	1216987721.4767652	88822850.71185955	1600822791.467272	196763965.00479165	1552417350.4385207	253006910.3623788
69031929.8604898	348161088.8674395	554866254.9779353	83996340.75195588	276295010.0325028	196179107.79145116	90067224.73769066	549528747.1018971	200274815.52553296	26477737.933730345	668400510.8133065	827454816.9638807	95159488.3103611	367764330.5544606	64703494.05021985	1140727384.4785676	1473805843.8575547	1102802719.7604969	488753488.3802254	400805430.2725984	425161584.96957487	65858986.18939372	972695669.7172557	608125109.67733	1212963283.6025567	85674516.41144173	1600822791.467272	194054708.295624	1552417350.4385207	246921709.08840984
68989907.67952563	346499854.40353906	548217232.8305793	83418373.94186987	266804181.16200328	195169724.7053932	89537416.67483465	537950345.4083748	199997438.84397757	26135674.263492905	665865115.4707536	712442495.561335	95112248.9297611	367764330.5544606	64703494.05021985	1139903882.5802975	1415802239.020887	1102802719.7604969	457852036.84382325	394909250.6606019	425161584.96957487	65557004.022643685	966567037.2565353	596459015.9840245	1212960761.4163764	85674516.41144173	1589472870.0191798	193409174.50887126	1507581781.2628534	246921709.08840984
67437247.2032697	343026311.4974645	548217232.8305793	81868969.9630193	266804181.16200328	195169724.7053932	88162818.93013364	537950345.4083748	197687171.06018063	25894102.731815476	572532875.3578331	712442495.561335	93741752.17167905	367690678.7831557	64346765.81606753	1115037990.349977	1415011615.5861146	1099508705.1076062	456894158.4353108	394909250.6606019	420791671.7089967	65207157.81219599	963337846.5298551	596459015.9840245	1212426201.930023	85373096.6102935	1585030384.160531	193409174.50887126	1504248697.7758145	246387442.65641463
67272118.59778316	343026311.4974645	548217232.8305793	81491566.85310613	264228140.13713038	195169724.7053932	88146004.26589896	536103025.45943904	197687171.06018063	25492796.05108596	541729957.5906864	711480076.1339759	93145771.02570012	365040281.6772838	64167377.75442381	1115037990.349977	1415011615.5861146	1099320425.8123322	454244833.1655064	393859490.5893881	419013112.6475949	64934350.27343171	960246873.2370039	580497380.0146228	1207227754.1706672	79739660.95150718	1584348359.3635235	192280359.88564044	1494562279.7850852	245395834.73357165
60747546.43790446	335260362.3333618	548138217.2869731	81428755.46277447	264228140.13713038	194653265.99453646	87012305.84315974	526808988.0462123	197103947.15370333	25492796.05108596	541493071.9783741	707519027.8660928	93145550.8174891	365040281.6772838	64144153.40983334	1115037990.349977	1374743612.7028682	1096162917.5319462	443673354.6154332	393859490.5893881	419013112.6475949	63247529.3745701	960246873.2370039	580497380.0146228	1207227754.1706672	79739660.95150718	1557554709.1119573	192280359.88564044	1494562279.7850852	245181358.37383005
60690181.472064264	333262604.2261763	546203367.9821705	80337292.91267082	257573936.1824873	193935419.15707397	86745186.19795094	524759310.0635726	195674432.0105727	25221754.8738138	522605936.87792325	691633916.5087233	91072110.13967325	363400330.03093886	63275247.05341092	1108096141.8529153	1374743612.7028682	1096162917.5319462	442121184.11941826	381131442.32454723	413749050.03926486	62214492.62301019	947735141.7601743	580497380.0146228	1195742822.4662893	77465071.55726364	1557554709.1119573	191630449.09570926	1487954684.1425798	239973334.97045735
60690181.472064264	333262604.2261763	546203367.9821705	79322519.64297998	257573936.1824873	191379468.97342008	85574444.00251932	523051668.26732033	190392178.36569396	24792435.30320758	522605936.87792325	686002650.0756481	91047795.04266326	363400330.03093886	61174087.29771767	1107623498.7193422	1374307334.3150268	1059818286.1439229	421147027.1032281	381131442.32454723	413234956.20743454	62214492.62301019	947735141.7601743	580497380.0146228	1195742822.4662893	77465071.55726364	1557554709.1119573	187622612.56804618	1487954684.1425798	239973334.97045735
60690181.472064264	332469897.87912655	545681221.1440927	79322519.64297998	256393820.30514556	190275391.24067467	84740795.30422072	522032307.61447555	188485030.0912445	24241296.117598426	500496951.97163785	686002650.0756481	89385853.89563128	363400330.03093886	60068084.69115661	1098135410.7419608	1372607581.7638133	1059741060.230802	403339130.4922867	376903562.64004856	407347827.201014	62214492.62301019	942110341.0289344	580497380.0146228	1195694304.441868	77465071.55726364	1548068403.2625666	186461644.54991224	1471695420.2143068	239629176.30294272
60612621.98231962	332469897.87912655	545520226.5510949	79322519.64297998	255945232.32484555	188875017.1882093	83834680.5534952	522032307.61447555	188485030.0912445	24190175.85968859	490126091.6078993	684494606.48665	89221360.80201134	339357097.00161093	59685886.77667642	1097524764.738834	1360583773.6096182	1037028209.0259806	384267508.76332426	376241320.52497596	407347827.201014	62017759.87240727	942110341.0289344	564576361.3128141	1195694304.441868	77465071.55726364	1548068403.2625666	186461644.54991224	1471695420.2143068	238699402.99940598
60517257.418176785	330826053.8275635	544821839.3398732	78670311.75891595	255700438.54768303	188875017.1882093	83811542.87388	521717472.87074125	188485030.0912445	24065078.74119772	487295511.32019657	684483916.2553937	89099565.92836012	297353487.1872019	59659960.68268702	1097524764.738834	1346060209.220889	1037028209.0259806	338852895.1851229	375502497.5715907	407317458.62908554	61945310.350967236	938092772.1924696	552913237.5922692	1192826303.0761104	75820752.5412574	1548068403.2625666	186461644.54991224	1466155682.7888958	238619904.88126284
59885730.26824635	328096923.88850754	544607624.1982962	78670311.75891595	255065121.17761207	186032696.28100914	83387758.87997384	515098826.48195094	187947142.84512824	23909000.846193496	481106115.45507705	673049417.0637412	86145220.38500655	295101525.010803	59494235.71650337	1097421995.1903217	1342428602.1124187	1037028209.0259806	333305959.00026023	375502497.5715907	405509967.43594354	61945310.350967236	900162618.8527422	538036002.1121101	1191776953.7580607	75776976.19549252	1544763964.0575416	186059424.18307093	1466146870.9823105	238619904.88126284
59885730.26824635	328096923.88850754	544607624.1982962	78500619.25427128	255065121.17761207	185622093.2255	81744441.06223722	515098826.48195094	183487147.45040715	23060380.55453675	447234314.145964	673049417.0637412	83122608.45119694	289750964.8295526	56771031.67794691	1067878991.7466214	1342428602.1124187	1019473747.2918859	325989795.12046504	367523498.0361376	397721096.8530496	61387751.89169335	900162618.8527422	538036002.1121101	1190734460.168207	66471859.002096534	1525086046.0051737	182669210.25764942	1464612944.7229548	232791798.0603851
59885730.26824635	323458182.3470445	542226740.9405235	77505059.68285261	255007920.39700437	185622093.2255	81744441.06223722	515098826.48195094	183487147.45040715	22728215.597491626	447234314.145964	673049417.0637412	83122608.45119694	289750964.8295526	56634651.994997986	1067878991.7466214	1334678131.6015155	1019473747.2918859	308364054.0172307	367523498.0361376	397721096.8530496	61387751.89169335	899796549.9296225	534471013.3691915	1170448505.9236274	66471859.002096534	1514686129.9640489	182669210.25764942	1464612944.7229548	232791798.0603851
59885730.26824635	323458182.3470445	539616901.2743149	75731378.55252713	248255896.08089644	185590938.02359262	81744441.06223722	515098826.48195094	183278406.0213999	22141592.294713046	441286660.0564661	650935381.0469661	83122608.45119694	289750964.8295526	56634651.994997986	1067878991.7466214	1322474664.3836844	1019473747.2918859	308364054.0172307	327477298.6736447	397594359.58570814	61106882.6619106	899796549.9296225	532555742.4335902	1170448505.9236274	66471859.002096534	1514686129.9640489	182669210.25764942	1431508749.908743	232658002.39047766
59756780.77707614	323458182.3470445	539616901.2743149	75731378.55252713	248255896.08089644	181821087.28545403	81744441.06223722	515098826.48195094	183278406.0213999	21957296.505235776	433101028.5632423	648113611.234291	81947722.5891945	281511058.3862468	55659938.71103018	1060922359.5898786	1317585619.8892777	1019473747.2918859	307238636.196968	297889783.2120882	394714318.03459084	61106882.6619106	899540472.9445549	532412860.1342093	1130027060.6154234	65999436.52134058	1511540849.4035766	182081263.48839128	1430858199.757559	232183860.67632952
59607850.94158898	321460396.63450944	539197067.9821193	75731378.55252713	248255896.08089644	181821087.28545403	81744441.06223722	503391999.9391601	181328012.34962562	21840997.29419297	429397723.7523527	647575711.0722725	79294113.37995754	281511058.3862468	54996305.0380875	1054398936.2065539	1317585619.8892777	1008964162.279107	303793108.03219736	297889783.2120882	394506457.4499074	61106882.6619106	886436939.8364667	527083968.0504113	1112366850.9881082	63904522.93662878	1509711751.8847132	181496388.76510766	1429308202.8467104	230505020.73972803
58920744.22243164	321456030.8534117	538215577.5521235	75537656.07200828	247792690.968064	180081225.22965923	81009672.0886204	499273789.2602736	181328012.34962562	21087057.502465475	429397723.7523527	647575711.0722725	79294113.37995754	280056865.50982213	54996305.0380875	1053462355.5265822	1302835143.131909	1008964162.279107	301565046.3930673	295763237.4585973	393337185.6474305	60315393.218504526	871198844.2626039	526795178.06537735	1109654846.4534857	63904522.93662878	1480389109.0809078	181496388.76510766	1429308202.8467104	229886966.74334148
58755877.72869623	320630018.4142934	534447127.7440837	75528368.17426942	247687578.09458554	179287050.74252912	81009672.0886204	499273789.2602736	181324540.83449715	21087057.502465475	429397723.7523527	647575711.0722725	78293356.18124695	271307630.99973977	53884193.140262954	1046580511.8987019	1275761946.5900795	1001475032.726434	298711842.7196242	292914012.46031153	391038470.5788034	60244048.556816876	866019774.2348578	520878023.4027458	1109593361.5847235	62853637.75841302	1468257496.5097466	180463426.18388885	1426036206.7701952	226545954.8141813
57812037.96154504	320630018.4142934	528955182.5816787	75172458.16560914	238380964.79937544	179287050.74252912	80097481.20146482	499183176.4047325	181309278.5274941	21087057.502465475	406980416.8819641	642192543.6673614	78293356.18124695	271307630.99973977	53884193.140262954	1046580511.8987019	1275761946.5900795	1001475032.726434	296450524.6975478	292914012.46031153	391038470.5788034	60244048.556816876	851127042.1733598	520878023.4027458	1109235336.8641179	61753533.591891736	1466049310.9242249	180463426.18388885	1388971791.1870842	226440239.37734193
57694610.40029652	318978743.2362058	528955182.5816787	74485850.0634298	238380964.79937544	177925277.28099236	78602815.13659976	494039863.43399024	181051828.92692417	21087057.502465475	406174572.95385903	638635922.2040056	75665455.663253	270812933.16295123	53014238.4166961	1040613124.0117364	1272875888.092372	987109939.9327346	270536916.65043074	291600421.6360271	389602828.9500835	59937507.42917878	830821950.3570017	514436482.0783024	1102387020.4388242	60268963.24946056	1460561330.7049434	180143847.56229627	1388971791.1870842	221183492.9255213
57427667.554341435	318161144.95036095	528955182.5816787	73375068.42658569	237642662.7376087	177925277.28099236	78602815.13659976	493737198.7917353	180870250.3932706	20759882.74287414	403014236.28284127	638317226.5691938	75665455.663253	269798038.8383065	53014238.4166961	1040613124.0117364	1271034277.9584699	987109939.9327346	268086543.40512636	290652107.4273549	389602828.9500835	59937507.42917878	801073603.5918959	514436482.0783024	1100136718.8664415	60268963.24946056	1450730434.34212	177725953.58192897	1387445986.12365	221183492.9255213
56256462.131649986	316146157.9350126	528955182.5816787	73215586.90761511	237642662.7376087	177909222.54486212	78602815.13659976	492664546.8442953	178795973.95915803	19171235.525636572	402467288.6527502	630712431.3681091	75665455.663253	268925269.9941606	53014238.4166961	1040028927.2352129	1264974725.0589564	987109939.9327346	268086543.40512636	290541930.4790994	388868763.1785006	59595525.20414439	798612659.6751397	506907987.4743075	1081866470.276467	60267508.41932083	1450080881.8418508	177068186.37738097	1374814149.505743	221183492.9255213
56248264.3213721	316146157.9350126	526655262.0241683	72300442.83401681	234300839.86399704	174839318.49244434	78602815.13659976	492664546.8442953	178294304.80341703	19171235.525636572	397938765.8541203	629922083.2388494	75036731.98589237	267338830.03800094	53014238.4166961	1039725098.697824	1257026880.053947	985297895.977684	267127000.76433718	289677531.4800354	388868763.1785006	59595525.20414439	792034408.9542917	506907987.4743075	1081866470.276467	60267508.41932083	1446785880.2929971	177068186.37738097	1371735609.665843	166411925.12439477
54452696.35341235	310912772.9348069	526454931.09052235	70236930.00063303	229060848.95584032	173804951.1544005	78178299.21135601	491555325.9936887	178294304.80341703	19171235.525636572	394605142.7964907	626453738.8818346	72413172.35825875	262818736.30449057	52201354.04377509	1032675668.9187365	1257026880.053947	978135244.3625007	265436102.26116505	288368501.55189914	382925267.4727935	58032562.385798745	787798749.1408776	506907987.4743075	1075015464.7525492	57363727.19131311	1441464168.5087984	174879428.6329762	1371735609.665843	166317763.64377844
54452696.35341235	310912772.9348069	526454931.09052235	70236930.00063303	222646865.37479627	171632084.36156425	77798000.60048503	487942947.3503535	178201682.16629767	19171235.525636572	375389583.1237865	626453738.8818346	71382117.77683468	262818736.30449057	52201354.04377509	1027668637.647117	1251184282.4638195	976997933.4013761	259771345.97606552	287733259.2415349	382925267.4727935	58032562.385798745	775800552.8258553	506907987.4743075	1075015464.7525492	57363727.19131311	1441464168.5087984	174879428.6329762	1368988393.2177293	164152653.56726974
54452696.35341235	310830275.8937318	525944512.5186596	70010740.72707428	222646865.37479627	171632084.36156425	77674655.73720852	482972279.45662516	178201682.16629767	19171235.525636572	375389583.1237865	624238326.4621245	71382117.77683468	260050122.27545565	52036584.02364714	1024493688.4916805	1251184282.4638195	976997933.4013761	258642003.09389582	284498719.3307916	381462466.3333909	58032562.385798745	775800552.8258553	506907987.4743075	1069174023.4164113	55352062.24270961	1435178144.7879558	174879428.6329762	1343187622.5994744	164152653.56726974
54452696.35341235	308959242.4174235	519360280.4793755	70010740.72707428	222329687.91995874	169203324.17427903	77322223.60903619	480251508.8692414	177367825.86885452	18684783.043078505	374077628.2247819	614837727.3187876	68841520.14296202	260050122.27545565	51539589.59079134	1013773249.2930955	1242945177.932431	975337540.5967064	255272430.66316006	284402861.76081353	381462466.3333909	57743491.40667896	759377906.0522531	486254139.2861431	1069174023.4164113	55352062.24270961	1425029041.4460702	174879428.6329762	1343187622.5994744	156740220.09355274
54258010.522038236	308959242.4174235	519360280.4793755	68988333.15299536	208484288.06766263	169203324.17427903	77097918.89892526	480251508.8692414	177367825.86885452	18684783.043078505	358254706.8827223	614325593.611973	68841520.14296202	257495228.57757214	51539589.59079134	1013773249.2930955	1241956834.2584586	972020498.4316683	248395637.59791914	284090193.441967	381431738.11052835	57743491.40667896	759377906.0522531	486254139.2861431	1042091623.9032068	54993626.76581685	1425029041.4460702	174837311.8233286	1322981053.0335371	156740220.09355274
53984325.98351544	308730936.4363409	517574065.7535415	68952112.56345107	208484288.06766263	167543290.79643658	75332406.75531226	469546730.63753235	177367825.86885452	18666634.935624965	351891508.91862446	613756922.2099723	68841520.14296202	255200478.23704952	51022564.428357415	1009233181.1221237	1241775024.941173	971180077.4229225	248395637.59791914	284064204.7123961	379896111.00544083	57318285.63216122	759377906.0522531	486254139.2861431	1042091623.9032068	53312366.51692621	1425029041.4460702	174195617.677602	1322981053.0335371	154960239.09020805
53809058.84106276	308730936.4363409	517442465.85892004	68845501.35097103	207781628.7728609	166223260.19210768	74942818.43963383	469546730.63753235	177222217.56747547	18666634.935624965	351891508.91862446	612582352.7691373	65522206.84377908	255200478.23704952	50639551.288406946	1006645117.4738929	1236429795.1999252	969510744.4428381	248395637.59791914	283326410.82132757	379747858.460227	57227538.505484976	745752964.3630004	486254139.2861431	1042091623.9032068	53312366.51692621	1423500028.8034976	173064793.57913214	1322981053.0335371	150110908.5760415
53803177.47796902	307413390.07566637	516794031.2737723	66437058.67983656	203621638.0774332	165811790.73491406	74891382.5160234	469546730.63753235	176979596.87761667	18630752.618111055	349705789.88268584	610782863.8643371	65522206.84377908	254802431.16498947	50533716.662524305	1003969460.3832594	1228126841.2674212	968374940.7104385	246774218.1491394	280352148.19676083	379524651.5843682	57227538.505484976	717814733.9062734	485548593.2130742	1038741877.9285794	53312366.51692621	1419065270.1873655	173064793.57913214	1307983247.7467136	147285116.02631184
53020252.125382215	307413390.07566637	516737166.533623	66437058.67983656	203621638.0774332	165434674.3335011	74891382.5160234	467786266.6937733	176908677.62852642	18446787.65911347	347957472.2566648	606474866.3648409	65212317.2887529	251812374.33629566	50533716.662524305	1003736859.5828685	1208240658.4839869	962820628.676925	246331312.29162613	280352148.19676083	378800838.38370734	57064687.62280722	717814733.9062734	476946011.5391469	1038741877.9285794	53312366.51692621	1419065270.1873655	173064793.57913214	1307983247.7467136	147285116.02631184
53020252.125382215	304889960.15166056	516526267.5021081	65922152.19515387	203621638.0774332	163647528.7296589	74700570.41807619	466574858.521351	174937715.3805468	18392799.007563382	347957472.2566648	601741588.2655668	63485611.83801022	251812374.33629566	50430894.26558158	993748419.1199948	1208240658.4839869	962623782.5495323	246172286.57982928	267875621.1463765	378762241.5414883	57003900.16270267	717814733.9062734	476946011.5391469	1037808075.0729282	51777777.10251432	1415836603.4770517	169835047.6881931	1307983247.7467136	146780895.83001736
53020252.125382215	293914445.0428984	513854118.6787501	65250697.008844025	203129217.12648386	161681452.31899276	74499078.33345759	466574858.521351	174937715.3805468	18264216.599706333	344203749.7382458	601741588.2655668	63123505.14090629	251794337.50999177	50430894.26558158	990528248.6252052	1187812143.5791214	962623782.5495323	246172286.57982928	267875621.1463765	377234243.9509422	57003900.16270267	714600582.0725299	476946011.5391469	1036600942.5993602	51777777.10251432	1410440409.3407736	164470717.62175676	1283450148.3893058	140316946.65810612
52429581.67101356	293914445.0428984	513854118.6787501	65230959.57925337	195419196.2002915	160875565.98188376	74137934.8370451	465559745.6936641	174171807.16832435	18233538.920099724	343125969.9638229	592446995.5198661	61536969.018063724	249575649.23967993	50398134.827353284	988885210.9363202	1187131546.663041	962623752.8589236	240877602.28652576	267875621.1463765	376467280.79223925	56967977.08614797	709604702.9698654	473743605.52784526	1035793661.5405489	51487241.60723575	1410440409.3407736	164319273.20493668	1283450148.3893058	140316946.65810612
52383921.81253381	293914445.0428984	509572686.63359135	65212650.53595489	195419196.2002915	160875565.98188376	73940584.81264302	465559745.6936641	173927565.12904146	17288009.94216241	343125969.9638229	592413031.6707668	61536969.018063724	249575649.23967993	50079143.55142614	987487124.4080231	1187131546.663041	962108761.1678417	240877602.28652576	267875621.1463765	376269732.30930257	56953547.68488255	708462043.4753526	469093615.57613677	1035793661.5405489	51199315.497403316	1407308138.447415	164285254.07124946	1283450148.3893058	139422191.4105812
51678615.4879274	293834674.52627534	509572686.63359135	65199556.87655699	194389944.91371965	157872743.22421876	73916430.44488868	463485436.5403782	173927565.12904146	17288009.94216241	343000412.3949899	590553375.375208	58906549.81496004	249575649.23967993	49239016.58248992	987487124.4080231	1187131546.663041	954532576.743748	240877602.28652576	267875621.1463765	375209446.4759196	56609046.900965475	701907003.6342686	468809788.4145491	1035793661.5405489	49219983.33060227	1396478934.635845	164255261.03018695	1149888377.1171873	135496532.1196816
51678615.4879274	293042861.0489604	509572686.63359135	65192148.40155535	187734186.6117753	157832683.35283798	73336949.84879422	458307619.2698931	172955179.82571927	17288009.94216241	332668600.4599587	588419801.7339522	58669181.682976656	248693350.3560254	49239016.58248992	984335119.3832175	1187131546.663041	951754222.9026715	238300629.95566106	267375742.2694971	371435253.6067088	56579170.37228222	701907003.6342686	468756380.8649751	1033953748.7291565	49219983.33060227	1276042711.060179	163946859.5331069	1117462581.4797704	129551073.72542526
51678615.4879274	293042861.0489604	508926980.3190232	63363519.64941019	187734186.6117753	157832683.35283798	73336949.84879422	458307619.2698931	172955179.82571927	17281405.643208172	323718595.09574634	587083129.8154945	58669181.682976656	247869419.0065177	49239016.58248992	984335119.3832175	1182288681.9863513	951754222.9026715	237367858.24495062	267331633.01463288	370597991.7371137	56521239.434801444	693190522.289984	467610033.71793777	1032694048.0801132	49219983.33060227	1276042711.060179	163946859.5331069	1098758153.090542	129551073.72542526
49092020.56082346	289791022.01878333	508926980.3190232	63164351.89873369	186921177.12362525	157790838.63226888	73336949.84879422	447459177.60678476	169964098.27821663	17163787.70398462	323718595.09574634	586931548.388811	58132725.877893336	247617588.51078174	47696952.91763315	962337365.7570317	1171228738.364777	951754222.9026715	237036923.63069612	264418104.56008473	364796001.8490993	56105906.545963	693190522.289984	460556957.43925464	1031497241.6659472	45342127.60991067	1268897471.5393975	161479157.28137866	1098754034.9431307	126157784.78721555
48230563.13647703	289791022.01878333	508534181.6762612	62828181.87867835	186881040.96544418	155505484.8974309	73334445.96242066	447459177.60678476	169964098.27821663	16782988.544346288	323718595.09574634	573296068.4114921	55716070.28201683	247588237.77425638	46722511.75101768	960880308.0865749	1171228738.364777	942800656.4650093	227795504.61884704	264025021.74125946	364796001.8490993	56105906.545963	693190522.289984	445781863.9623319	1027925720.5065142	45342127.60991067	1268897471.5393975	161479157.28137866	1098730037.5299084	126157784.78721555
43234865.48704809	289791022.01878333	508534181.6762612	62828181.87867835	186124025.8829923	152977805.2640579	71970065.02767691	447459177.60678476	169412664.73943493	16641735.10501297	319442865.03364205	573296068.4114921	55432105.68561952	245913040.62430018	46564844.1398442	951376704.4566783	1171228738.364777	934989335.5416714	227795504.61884704	263141112.7175905	361199571.8948117	55999926.96311026	683508755.1577864	445781863.9623319	1024408416.0166204	43962938.13847081	1225816707.3896282	161085612.46888	1096129755.436623	125071859.85725676
43234865.48704809	289435202.69985	504630488.0422188	62017943.666200474	183594305.03310654	152977805.2640579	71789751.94931586	447459177.60678476	169412664.73943493	16622735.10608761	314476138.045493	571251906.9165981	55432105.68561952	245913040.62430018	46564844.1398442	951376704.4566783	1171228738.364777	934989335.5416714	227795504.61884704	263141112.7175905	361199571.8948117	55579981.40922935	683508755.1577864	439932034.55287534	1014156740.5764587	43962938.13847081	1225816707.3896282	160517301.20718405	1084828040.8960326	125044357.0467312
42679168.83818825	289246891.3611794	504630488.0422188	61903140.022716925	179086616.21962497	152861812.1397977	71789751.94931586	447307553.51936936	169408925.74803117	16105340.234356299	309404162.74637604	566483537.3405244	54701361.58002677	245913040.62430018	46420051.25460666	951376704.4566783	1155106772.149971	932906675.0847037	222214536.6446892	263117177.65861332	361139467.88582164	55503725.89622709	683508755.1577864	438635685.1799546	1014156740.5764587	43769263.396901876	1205919066.7722635	160517301.20718405	1084828040.8960326	121631140.29020254
41824022.504891865	288281429.4121288	504630488.0422188	60367487.0082426	179086616.21962497	152651774.73841164	71789751.94931586	445903957.1779591	169164602.01488242	16089226.60995535	309404162.74637604	566483537.3405244	53445879.12361776	245896470.15087226	45688908.81638548	937160295.4665488	1141989635.6093373	929923162.0679767	222214536.6446892	258339291.38115305	357909521.6000718	55503725.89622709	680831193.3620625	438635685.1799546	1014156740.5764587	42965836.59700532	1198013751.1413386	160201369.9214481	1084828040.8960326	120288063.93619388
41824022.504891865	288265661.05821824	503824178.1262456	60137466.73764723	179086616.21962497	152394710.04073662	71769146.04056287	445903957.1779591	169120966.00052938	15974148.85574191	309187098.27287644	566174182.6109197	53445879.12361776	245397880.5799967	45688908.81638548	937160295.4665488	1141989635.6093373	929923162.0679767	222214536.6446892	258339291.38115305	357428008.30635107	55411690.36846223	680831193.3620625	438635685.1799546	1014156740.5764587	42855117.281238124	1193961325.731426	160201369.9214481	1073783508.6772554	120139758.6968858
41824022.504891865	285497655.7228725	502085116.7500302	60010338.00181813	178582700.27448767	151994121.6200265	71689220.28498036	442652370.9690906	168836882.43876597	15374304.888872413	309187098.27287644	566174182.6109197	53445879.12361776	245281558.8305256	45688908.81638548	937160295.4665488	1129735659.7923453	929923162.0679767	222214536.6446892	255894643.6613776	356277160.55838734	55089136.09294258	680445017.4782674	411157794.841619	1012541861.9964559	41651753.6616092	1189345192.7780414	159643121.99151132	1073783508.6772554	120139758.6968858
41824022.504891865	281969345.49229664	500846714.2261179	59130357.575966574	177082742.9043715	149992658.27524385	71517293.63337184	436672486.14022577	166231226.32231954	15374304.888872413	308324799.5415732	565348842.0399086	53445879.12361776	245243334.8861551	45682524.258608304	932695977.6308199	1116955064.1793172	929789618.8703289	218481293.04904827	255894643.6613776	356100133.8042211	55082041.10987643	664629263.5971888	411157794.841619	1012541861.9964559	41651753.6616092	1188081787.726253	158973758.742687	1073783508.6772554	114793544.21714127
41271796.15889844	281942069.8992188	500846714.2261179	59130357.575966574	177036835.32458404	149182047.42679787	70695447.42685445	436672486.14022577	166231226.32231954	15374304.888872413	296398373.3283848	562431873.7512037	53022528.10766678	244095649.7110466	45515920.51230681	930612546.4544067	1116955064.1793172	928117793.0347251	218322434.0695662	255484664.59654948	354915064.2776934	55082041.10987643	664629263.5971888	410272790.9250379	1012541191.2615942	41410687.823803835	981295781.7203822	158226642.42313296	1061270344.3083526	113530160.89682443
41271796.15889844	281864718.4953082	497801454.0319664	58023682.418727554	175786955.18973503	148936564.58596027	69850676.2672967	435165589.0754379	166231226.32231954	14978630.278528558	295761413.1165178	554809372.5126977	53022528.10766678	244095649.7110466	45339202.34399842	926759423.2553462	1116955064.1793172	927128504.6584865	218322434.0695662	255137954.91667277	353249786.5597147	54746761.636271246	659228566.4696896	399710297.39133	1011847835.2951602	39509998.604632154	981295781.7203822	158011535.3193951	1051668231.5714647	112988913.55012934
40640823.69249743	279908396.8368916	497801454.0319664	57892224.51885541	174843302.47534844	147498183.02954057	69850676.2672967	435130266.52253145	165501639.56000254	14978630.278528558	295761413.1165178	554664074.8644094	52274787.52876074	244095649.7110466	44883857.30961095	920938734.4629482	1110513159.1149826	924222319.2401786	189637635.30453253	254883485.36503702	352453010.64642584	54372751.10255524	659228566.4696896	399710297.39133	1010926794.8102816	39509998.604632154	976589440.6197948	157145206.9239541	1051668231.5714647	111117323.44980551
40596268.1208422	279908396.8368916	496536057.8193551	57318415.69803814	172782323.9604689	147498183.02954057	69850676.2672967	435075662.4467717	165501639.56000254	14924341.806706227	295761413.1165178	554664074.8644094	52274787.52876074	243757619.7274623	43718162.91534739	920938734.4629482	1110472921.2600822	924222319.2401786	189637635.30453253	253261486.7107836	351048789.95819116	54359718.449184515	658461914.9199319	393799480.6393745	1005904016.1712804	39509998.604632154	973068507.1102371	157145206.9239541	1050007400.1677033	111117323.44980551
40237674.507986784	278134017.8329149	495594668.1246329	55842582.085418165	170218720.0126205	143171924.91234502	69169067.15996806	431567658.36304647	163922598.32792658	14877189.38975362	295162362.9845591	552887251.4020641	50799278.804910004	243757619.7274623	43518207.854474604	911488433.1972569	1109467184.6084309	922718737.2672974	189637635.30453253	253186400.91666824	350619475.5817163	53978005.335753635	642162927.4864029	393698943.0301891	1005904016.1712804	38091397.87185284	972401713.4296057	155674417.30071706	1047102195.0180503	106182523.87956715
40008617.72381155	276956049.4211243	494279593.0885875	55842582.085418165	170123742.00648707	143171924.91234502	69133221.7788833	418035689.8176246	159552018.57651272	14680900.122002315	290884851.018723	547310799.7637452	50775762.54522054	243757619.7274623	43518207.854474604	911488433.1972569	1109222419.70357	922718737.2672974	189637635.30453253	252572346.5953348	350336656.774627	53978005.335753635	599553197.7898352	393698943.0301891	1005904016.1712804	38091397.87185284	971969715.4681588	148210577.34311002	1036591281.8767712	105928649.92758133
39976012.83354254	276956049.4211243	493531888.46502185	55088662.17282044	165260131.63753575	143171924.91234502	69125109.53871867	411275119.7408417	152870393.98729667	14385272.698815927	288589252.4546753	547310799.7637452	50439534.13617406	243301974.06045043	43516801.46902276	911469418.7341992	1090981612.4418938	922718737.2672974	187937637.11471936	249516110.03939483	349886485.33249056	53765368.09740062	596693217.691893	386848711.0432273	993458688.212804	38091397.87185284	960304481.2472482	145495513.8160581	1036591281.8767712	103025497.65040831
39921136.4440789	276179830.5551832	484986626.60807884	55088662.17282044	165260131.63753575	143171924.91234502	68994292.43567686	408475909.37238246	151886976.55808416	14385272.698815927	288589252.4546753	547310799.7637452	50439534.13617406	241640766.83659077	43491033.310217015	910647591.1961567	1090576514.8184748	922702559.6353964	185445857.2184605	249516110.03939483	349716113.312872	53452196.3625488	589340230.7844335	386848711.0432273	993458688.212804	38056219.73888094	960079460.1224793	142989068.28151172	1032825598.3225228	102573404.94774166
39089731.73175783	275221815.69079703	484986626.60807884	55088662.17282044	160130622.79361427	143171924.91234502	68994182.20694841	407990491.8813082	151689398.81195652	14099047.705081282	287917127.0008756	547310799.7637452	50439534.13617406	241640766.83659077	43490569.095785744	910647591.1961567	1090576514.8184748	922414446.4683412	185445857.2184605	249516110.03939483	349035161.36571455	53452196.3625488	582155565.9274291	386143880.2486087	993458688.212804	37568671.560421295	955744754.672808	142717623.14409333	1032825598.3225228	100168565.34635377
38876038.02517293	275221815.69079703	484986626.60807884	54299823.768953025	160130622.79361427	142012252.97259066	68691075.91505371	407514043.44131774	151689398.81195652	14071551.083372781	286570614.77940434	545726104.3688967	49844187.32070397	241640766.83659077	42591324.848165095	907586893.1843259	1084286906.206206	919724644.7874699	185428355.95942965	246810590.05963817	346438315.8608806	53401610.65434254	580374787.7578938	385418784.7951005	991472258.1801076	37358264.16692618	949041252.4230887	138953142.011539	1026478855.0587019	100156459.49702486
37334639.74264394	268887643.45673865	484986626.60807884	54299823.768953025	159590834.4287922	141064817.76158944	68235071.56734623	395294966.07360476	147630047.0944498	13844643.246728582	279888632.7258076	537862868.9869136	49173419.08136375	240775350.87135676	42165752.10686754	896246214.4359415	1084286906.206206	904022612.8990507	180582624.8531463	246720731.2001407	341619905.73616135	52202956.7675012	580309088.9656048	379849532.268934	990440640.3134587	34163599.49076047	941712276.3609037	138802243.67536253	1026478855.0587019	90651128.28596385
37062737.793837376	268699154.03410625	484338553.1530623	53730002.81579891	158252329.40418252	139100393.82811877	67991900.36098629	394975067.56981224	147630047.0944498	13844643.246728582	279888632.7258076	537383402.8147281	48374150.657803886	240775350.87135676	41241546.92237084	896246214.4359415	1081011666.4958274	904022612.8990507	180582624.8531463	246287073.20642	340800713.0554532	52179564.58075608	567850420.2390574	379849532.268934	990440640.3134587	34163599.49076047	928244882.5562156	138593594.9275394	1022385345.8243376	90651128.28596385
37062737.793837376	268699154.03410625	480091954.02511847	53556530.10257171	157145189.47294268	139100393.82811877	67991900.36098629	394975067.56981224	146087027.81858814	13838907.534497114	279888632.7258076	537383402.8147281	48295174.002462886	240775350.87135676	41241546.92237084	892982791.0328003	1066433728.7368695	904022612.8990507	175556136.23374838	245300673.93037337	340800713.0554532	52179564.58075608	567708382.2329528	373556271.4319879	986994700.9500415	34163599.49076047	925816973.2277368	138593594.9275394	1022385345.8243376	90478946.59400584
36745414.95930823	266761188.01244408	480091954.02511847	53396993.17530671	157145189.47294268	139100393.82811877	67688003.9708817	386588388.06602794	143557270.9270162	13762888.641581623	276672988.86991805	537362148.5011804	48189176.46176762	240617237.6670345	41130069.794122264	892982791.0328003	911060761.0827187	898746825.7356129	152884816.47270936	245300673.93037337	338591569.428478	51994898.13321338	567708382.2329528	373556271.4319879	986994700.9500415	33729696.31930758	921799723.9843514	135210318.4833326	1022385345.8243376	89401799.4145715
36421263.79462967	266401636.26397634	480091954.02511847	53028502.099923655	155824533.4837489	138333357.69537064	67236359.40629321	386588388.06602794	143557270.9270162	13717288.095258405	274057542.64960563	530808336.3600769	48189176.46176762	239826332.2325802	40963848.22310515	892202281.5370362	910742694.46447	859088532.9856263	152884816.47270936	245129071.4411907	338591569.428478	51763572.421848305	560810100.9026603	373446834.3892376	986994700.9500415	33277094.579700544	878662609.2627256	135129820.5873441	1019225863.2451962	88917655.18315639
36306450.311190754	266346881.96684632	480091954.02511847	53028502.099923655	155256157.60660225	138002923.9018072	66592880.21512984	386374367.3715446	143557270.9270162	13496443.320280852	273686074.8924226	492071416.5341475	47434518.61390852	239395781.99647728	40938876.647621304	890178005.9198171	910129129.9630446	845475565.8904042	152374275.31237856	244115316.25015962	338021558.07562137	51763328.48038842	559365481.9553206	373365073.0505011	984912463.5409166	33167665.322861955	877081033.3437699	134783820.00529152	1019225863.2451962	86678825.20639096
35708276.425679065	222900539.42455146	475653487.0010873	53028502.099923655	152179707.19064903	137485090.7083876	66391925.2450635	385090751.1304605	143030681.109561	13414871.301436882	270460391.462515	485219967.8772751	47404591.273138076	239395781.99647728	40777556.12681602	888478891.94661	910129129.9630446	844992795.4935844	152374275.31237856	243986565.61236486	336968885.1859021	51287092.71688128	557673188.68045	364260607.3565091	984115027.7143344	33025268.231004182	868121212.3515363	134268167.1663771	994599542.1536517	86678825.20639096
35708276.425679065	222900539.42455146	475653487.0010873	52925363.26598335	152096698.09039885	137335593.11066148	66098901.47107147	385090751.1304605	143012319.1649664	13414871.301436882	270460391.462515	485076214.62191296	47232767.59764552	239395781.99647728	40768537.065346375	886638977.479169	910129129.9630446	844192840.2614285	151087575.87834406	243986565.61236486	336931084.2889902	51287092.71688128	557673188.68045	364260607.3565091	978499286.7600969	32799754.038629685	866340816.7300317	134266046.99384713	994599542.1536517	86561344.23841307
35002089.38958237	219078328.30539718	475653487.0010873	52715719.93549418	150838424.51119596	136766143.25393388	66094840.232864425	385090751.1304605	143012319.1649664	13345709.833417712	267858473.85631546	475563342.0916861	47232767.59764552	239395781.99647728	40323262.799630806	882975493.0561856	898464254.8113415	836046179.0245975	150838320.24827075	243986565.61236486	334729969.8146766	50904912.4447337	555301470.4429159	359312272.3756989	978499286.7600969	32371150.60141894	859370591.4183552	133892901.3419221	994599542.1536517	86388152.23528434
34893817.89858946	217884727.39325553	473894168.5545279	52265673.83609073	150838424.51119596	136552046.57437873	66094840.232864425	385090751.1304605	143012319.1649664	13311772.534349471	266615007.2233794	475563342.0916861	47046863.237773746	239395781.99647728	40302469.31378175	882975493.0561856	898464254.8113415	836046179.0245975	148771521.9655266	242059519.76345316	334729969.8146766	50893310.67252553	555301470.4429159	359312272.3756989	978462242.5529747	32371150.60141894	845987585.7161846	133892901.3419221	984907205.298598	85880927.36431132
34893817.89858946	216976436.32067397	472917064.3062862	52219419.27376431	150410192.73825458	136078173.06688696	65325922.52776716	376306161.92918646	142828770.99562448	12801302.52736909	259187374.4057095	461433775.91695386	46826485.80622961	237950753.45203045	40298330.18015176	864731692.4854648	889448920.7775677	833675061.5234348	147472874.27722722	242059519.76345316	332787326.1456382	50892473.17786317	547060802.7059693	359061984.48453885	968729015.2674781	32259539.378612712	845987585.7161846	133459535.32361999	983412642.7840936	85529438.40949559
34893817.89858946	216976436.32067397	472917064.3062862	51893711.14280266	149551394.06499982	136078173.06688696	65325922.52776716	376306161.92918646	142822474.29413003	12649391.55046143	246120532.7191162	461433775.91695386	46826485.80622961	237950753.45203045	40298330.18015176	864731692.4854648	889448920.7775677	833675061.5234348	147434387.52994892	238241352.53848255	332787326.1456382	50891651.84472671	547060802.7059693	358909833.1412863	968729015.2674781	32239206.28517715	845987585.7161846	133459535.32361999	981425102.190614	85500270.70516104
34147176.87138503	214775125.6123193	472085069.7274327	51219245.56564749	147736579.15827522	135238809.9028364	64988507.66146134	376306161.92918646	142822395.21706054	12546833.598887017	246120532.7191162	461433775.91695386	46826467.803683646	237309677.1095235	39934004.21819108	864731692.4854648	889448920.7775677	832916322.9158082	147434387.52994892	238241352.53848255	330761664.6095717	50891131.02112323	547060802.7059693	358816618.2253348	965965739.547431	31570845.256703645	839187919.7872534	133453702.66757903	979773160.9173148	85267103.29903416
34126357.37739813	213044977.345475	471460953.00114536	51219245.56564749	147736579.15827522	134538153.9089946	64958704.23599138	373181211.8325305	142626235.7369319	12430885.505893748	239746878.2108671	454379315.6440231	45341760.588701844	237309677.1095235	39702341.88904681	857929002.2951581	882956983.1622419	832916322.9158082	147140844.09002042	238241352.53848255	328690366.07826114	50796366.82041319	546982916.7367504	358816618.2253348	965965739.547431	31280044.70722677	834226913.9736784	132279142.51142035	972264386.0793401	82338968.63518363
33708964.54157101	212950568.23383474	467717517.6525947	50754272.2668636	145126844.94953835	134480246.01819527	64427567.85453566	369636919.4617708	141678340.21175462	12430885.505893748	239746878.2108671	454228678.6415906	44470154.14246226	236462861.42980543	39137478.041357204	853851591.249395	878987107.2021648	827071378.4365715	143609863.27818647	238241352.53848255	325183968.5140398	50710814.54801136	543698626.3373922	355977737.0828127	965450319.5145267	30667952.09552449	827656844.9261172	131682076.99120544	972264386.0793401	79658282.94113909
33491027.17347122	212573260.10822734	467688182.0425597	50586347.631895065	145126844.94953835	134259606.4251553	64427567.85453566	368270299.757469	141070184.25008693	12185346.711991826	239746878.2108671	452404111.5667102	44470154.14246226	236462861.42980543	38935883.352409616	852733455.4143422	864775695.8862244	825177070.889624	143609863.27818647	235357261.05300355	324157151.31992304	50509406.442174144	543698626.3373922	351383437.5595935	964558276.6326492	30466088.01657866	826169727.1060418	131559314.08755276	972264386.0793401	79658282.94113909
33491027.17347122	212407849.48634234	466695347.9831554	50586347.631895065	145126844.94953835	133425991.65152569	64427567.85453566	368270299.757469	141070184.25008693	12185346.711991826	239746878.2108671	452404111.5667102	44470154.14246226	236462861.42980543	38935883.352409616	852733455.4143422	864775695.8862244	825177070.889624	143609863.27818647	235357261.05300355	323445831.8633505	50480362.327196404	542100311.6163585	351383437.5595935	964558276.6326492	30356313.130478952	821077177.277583	131522186.76583803	959918442.6848723	79658282.94113909
33175415.83369561	212069110.27694356	466038607.26048064	49906431.145780616	144371088.17247716	132634960.33433607	64427567.85453566	367703881.6470058	141041839.7488799	12178461.940915901	237802950.53194472	451862287.1288643	44470154.14246226	236428296.53192538	38935883.352409616	852254088.9603127	864709307.3066249	825177070.889624	142453630.87843174	235349464.66030926	320243142.1063625	50467268.909006156	542100311.6163585	351383437.5595935	963128808.4986567	29717068.814815946	819968030.7253295	130487812.09083869	957799538.0886467	79658282.94113909
32468888.139110208	210331979.76788425	466022097.9374301	49739654.32242052	144042972.57570753	132070562.80253309	63979467.14504894	364734601.8303939	140604236.92315888	12178461.940915901	237802950.53194472	433870173.0299182	44398981.14383745	236410785.68509305	38825595.82862682	847798836.5986027	864709307.3066249	823963306.5611049	141777795.8987937	235119953.66930807	320154291.87494546	50247851.89447151	529474838.2505886	350846328.03493744	963128808.4986567	29629411.60436674	816533493.585892	129249047.4638058	957553837.394842	78226587.74525489
32468888.139110208	210331979.76788425	465007261.344387	49739654.32242052	144042972.57570753	132033621.53437214	63979467.14504894	364734601.8303939	140574736.5424353	12070375.39445014	237054323.1892479	411787727.7369031	44373258.373017676	235455439.2442323	38817295.38378251	847798836.5986027	862298664.3118348	823963306.5611049	141777795.8987937	235111191.6243987	320130356.92827135	50229292.75656683	529474838.2505886	350846114.8543311	957021727.3403932	29629411.60436674	810727418.1441139	129249047.4638058	957553837.394842	78226587.74525489
31578857.254323624	208363312.55962673	463463071.5484721	49089808.61273291	142862933.75311205	131604061.88856865	63699609.437623896	361606455.6597422	139552404.29382703	11993722.715613479	235204687.84976995	408672928.24665487	43902931.40707537	234369827.83035132	38330293.74187395	841832128.9813446	856986855.4459455	822981473.4117235	139682897.1455077	232657084.5824091	318622641.4008099	49685836.7065165	529474838.2505886	346111427.3606249	957021727.3403932	29210659.745421145	810727418.1441139	127441254.16628838	950453811.4046285	77895411.93220943
31578857.254323624	207548506.64407635	463463071.5484721	49089808.61273291	142862933.75311205	129965484.18681617	63699609.437623896	361485297.3821151	139552404.29382703	11993722.715613479	233387927.5480723	408585113.26042783	43448372.83021437	234163228.68619797	38330293.74187395	841832128.9813446	850819073.7338264	822878520.3130772	139682897.1455077	232500293.30176085	318622641.4008099	49685836.7065165	529474838.2505886	346111427.3606249	956998106.5173206	29174626.611913472	808432263.6701772	127291195.68116404	947086736.1936712	76296618.53829467
31419596.55938241	207383351.24995598	462433388.21364236	48947452.76750409	142629815.37486422	129965484.18681617	63699609.437623896	361366776.23802346	139549663.40113533	11993274.545437818	225616129.62190962	403983835.1206673	43448372.83021437	234049841.31909996	38308827.14579238	841832128.9813446	849547711.3920157	822878520.3130772	139682897.1455077	231054708.80143586	316847509.1754715	49685836.7065165	526998981.46361524	346111427.3606249	956684278.6707084	29174626.611913472	808432263.6701772	127266400.2507237	946978194.8917671	75696008.7181406
31172604.680677593	206687835.62540936	458881608.28989816	48930638.61979638	142352231.4982084	128551780.92609358	63699609.437623896	360215279.7401266	139457330.6534028	11541176.125134202	224529218.5507424	402877000.2543723	42875912.012878336	231523946.02174845	38308827.14579238	839538200.2753582	828760100.8565205	822363778.6130064	139682897.1455077	227140922.76376185	316822368.06985795	49685836.7065165	515423728.26697725	342796470.73003703	943248617.707947	29114447.280370936	797724673.4041101	127235055.66902927	942567045.3219634	75682213.67193487
31172604.680677593	206687835.62540936	458881608.28989816	48924249.799398944	142352231.4982084	128551780.92609358	63649148.27479301	360215279.7401266	139457330.6534028	11405554.328773793	223461968.8993109	402496780.1716164	42875912.012878336	231523946.02174845	38251296.67962362	839538200.2753582	825106789.279633	810794263.2645439	134264592.84955895	227140922.76376185	311857420.21703774	49496371.375429004	515423728.26697725	342796470.73003703	943248617.707947	28652590.147315957	797724673.4041101	127235055.66902927	942567045.3219634	73483427.72183284
31172604.680677593	206545209.33618358	458881608.28989816	48509476.71050554	140303794.51759753	128551780.92609358	63605996.627267994	359538584.48135436	139343833.9360126	11405554.328773793	220360013.53614834	398399441.5947836	42875912.012878336	231493206.75594798	38056756.648088686	838130577.9055331	825106789.279633	809958904.7228308	134264592.84955895	227140922.76376185	311857420.21703774	49496371.375429004	508444061.66551644	342665332.26290154	943248617.707947	28652590.147315957	796501228.7612092	127076980.20781037	942567045.3219634	72337432.0907807
30377716.36656222	206089274.2100176	457054885.52604645	48455925.30255706	139544367.69915253	128278627.9137751	63046115.33821123	359173807.6502399	139111172.38243234	11037539.19045658	220360013.53614834	398023670.63498133	42649700.00314149	229964629.5298293	37623552.55420524	838130577.9055331	825106789.279633	809122752.9364672	133206945.66823082	226472910.08835492	310473174.5880245	49104498.47716256	508444061.66551644	336567535.2419701	943248617.707947	28431814.480001975	792945151.8119843	126215822.08865614	938528946.400368	70812139.3348643
30275544.309576586	204035141.9476859	448190775.7703014	47024572.58664445	136367252.74016723	127652813.41621003	63046115.33821123	355901147.9320787	137475066.97731075	10939988.753059573	220127718.21011743	392627823.8017056	42649700.00314149	229964629.5298293	37551086.532480344	833903106.8237857	819098632.0212123	803474204.0984358	126782758.71588974	224902832.862048	309702587.60798436	49006195.3658067	499007691.7204692	326965335.19574577	941628639.5752534	27649781.486759104	784428625.0619866	124515513.43420687	915212249.8333641	70812139.3348643
29851285.600756858	204035141.9476859	448190775.7703014	47024572.58664445	136367252.74016723	127652813.41621003	63046115.33821123	355901147.9320787	137475066.97731075	10595657.055775253	211756769.26023582	392627823.8017056	42413541.43890127	229725636.08704552	37003381.33110156	833903106.8237857	819098632.0212123	803474204.0984358	126782758.71588974	224461804.83031252	309007413.93426317	48919110.4128851	499007691.7204692	326965335.19574577	939158196.4227283	27649781.486759104	784428625.0619866	124515513.43420687	915212249.8333641	70506159.037996
29851285.600756858	203888212.13642758	448190775.7703014	46778185.64372052	135327551.7909814	125791085.36210713	62997977.25236984	355901147.9320787	137475066.97731075	10595657.055775253	211756769.26023582	390617240.7360512	41475413.03237973	226510078.7210627	37003381.33110156	833903106.8237857	798673748.9252806	803474204.0984358	126782758.71588974	223295132.24638104	308606753.002774	48919110.4128851	499007691.7204692	326374286.0302647	932285770.8475274	27649781.486759104	781983001.144331	124515513.43420687	915212249.8333641	69994983.46652167
29851285.600756858	203888212.13642758	447947628.04090583	46351129.841039985	135327551.7909814	125791085.36210713	62700133.696652874	355901147.9320787	137475066.97731075	10595657.055775253	210527710.44025955	387379845.65534675	41465761.3684323	226171590.43218413	37003381.33110156	833903106.8237857	798673748.9252806	802991013.6936889	126782758.71588974	223295132.24638104	308606753.002774	48919110.4128851	495667299.5473692	326310197.77698106	932110095.0300814	27649781.486759104	781328805.7591115	124515513.43420687	915212249.8333641	69642671.14593269
29788139.655058175	202109380.38028252	447091879.92649525	46351129.841039985	132700757.23305161	120111129.99143885	62664875.23743119	355778883.4408777	136741480.73822945	10086974.99303204	210527710.44025955	387379845.65534675	41427359.14235365	223875125.8535015	37003381.33110156	828771423.9976431	798673748.9252806	802991013.6936889	126104170.62539378	223265815.40016013	308606753.002774	48870747.44716128	495174444.6992981	325122807.07444304	932110095.0300814	27649781.486759104	775604976.198367	123460146.75872165	908687295.3613594	68180879.5116088
29527960.467936512	201302578.1980828	447091879.92649525	46351129.841039985	132700757.23305161	119853311.51167098	62619725.21006307	353222050.73679537	136519256.5384998	10067529.559861816	210365502.03538892	385327767.6839654	41316662.69769216	223466345.1070667	37003381.33110156	828067413.7102244	769058364.2891922	802991013.6936889	125540219.42855766	222172011.562275	308450037.21868414	48870747.44716128	493997899.4907973	324651843.24029845	932110095.0300814	27251788.298651155	775604976.198367	122750259.16558783	908687295.3613594	67446573.25735337
29527960.467936512	201302578.1980828	447091879.92649525	46137868.48727803	128459550.91342632	119853311.51167098	62398214.894954085	352658708.5727132	136519256.5384998	9930023.172350839	209906614.86707148	385327767.6839654	41240282.88584078	223055526.05112737	37003381.33110156	828067413.7102244	768004157.9585431	802517558.0256426	125540219.42855766	222172011.562275	308299368.50735164	48870747.44716128	493997899.4907973	323255190.94801694	930600405.3411814	27251788.298651155	772555931.068966	122750259.16558783	907977480.837336	66881954.79267009
29526385.35263298	200204650.05209202	445791989.5243458	45848017.04794539	128459550.91342632	115204234.31316712	62136935.08525958	352658708.5727132	136409329.93315467	9886896.266109891	208135159.78066456	381305400.17698175	41240282.88584078	223024049.3279253	37003381.33110156	825165067.1594356	768004157.9585431	800788957.6408175	125540219.42855766	220915791.26914638	308082368.0779964	48870747.44716128	493303557.04307854	321878109.5863745	928820986.5960569	27251788.298651155	772359120.568327	122503511.71908426	900832438.5764526	66881954.79267009
29481385.91325263	200204650.05209202	445791989.5243458	45788101.173037104	128459550.91342632	115204234.31316712	61906909.54198999	350795757.3213654	136296675.8038453	9733705.933186762	206888437.3851939	381305400.17698175	41240282.88584078	220628212.962496	36873595.00848119	825165067.1594356	768004157.9585431	797234283.7515261	123998220.83050962	220915791.26914638	307423595.94436747	48824194.38001798	492950010.37491095	321878109.5863745	928820986.5960569	27156778.815949455	772224036.7742745	122142100.033819	866988048.5723554	66642853.71215316
29481385.91325263	197741263.04799882	445583309.28907424	45759962.03417968	128459550.91342632	115204234.31316712	61906909.54198999	350600474.6157533	135769964.57541183	9705120.60443201	204188459.7266249	380036565.66276616	40980851.907089636	220557666.2455525	36638815.12879576	825165067.1594356	759468767.6176383	795277364.6208838	123998220.83050962	220915791.26914638	304805960.5318385	48639646.43983663	489869811.98556304	320530806.6895088	927565734.5112017	27156778.815949455	764584084.3357432	120943145.8375554	866988048.5723554	65156056.19605572
29358822.729459662	197741263.04799882	443239351.24764466	45005215.240023196	126594936.45914768	114092984.35710023	61906909.54198999	347528935.0389776	134979471.03001118	9688355.306618683	193517557.20551667	377698426.10467774	40903291.579537846	220557666.2455525	36470687.31268926	820877351.1694523	759468767.6176383	793159534.6582907	123508589.12130636	219964470.217927	304805960.5318385	48519064.37212247	483573928.8081387	320530806.6895088	927238511.6767203	27016683.746429563	760800498.5426794	119938574.80341907	861384466.6077182	65156056.19605572
28951302.749773413	197545397.94212377	443239351.24764466	44819908.68091653	126594936.45914768	114092984.35710023	61488411.47379318	347528935.0389776	134720964.894065	9473511.307313893	193517557.20551667	377698426.10467774	40399650.37431616	219055959.05270305	36470687.31268926	820856834.7940803	758401961.485601	779592527.4844571	122424025.59527265	219155946.74103752	304638839.74459875	48500711.92779017	483573928.8081387	320530806.6895088	924827095.7907734	26825005.467718937	760653546.2028431	119674584.62062284	861384466.6077182	63059243.70057099
28806157.410069346	196141406.44621852	442834007.9602902	44810752.71634464	125141445.40344755	113467585.09106316	61488411.47379318	342927555.17878604	134305012.1040413	9473511.307313893	193179657.68062186	374764908.7459182	40399650.37431616	218931457.8163401	36317584.73712211	820856834.7940803	756058394.8599863	777384056.7210388	122424025.59527265	219155946.74103752	304288852.9780348	48323637.805013545	481722227.5981546	318311679.9317549	924827095.7907734	26825005.467718937	755944992.6424971	119293042.58753492	860012725.1448991	63059243.70057099
28762625.186554372	196095111.82644984	442315164.5958133	44378151.03094887	124059595.9609843	111958053.51118238	61338007.0625306	342927555.17878604	133959721.3097492	9416391.828531994	193179657.68062186	374764908.7459182	40300802.67346239	218842300.45821595	36317584.73712211	820856834.7940803	755874004.3862258	776576838.7045097	122424025.59527265	219043072.03001863	304288852.9780348	48323637.805013545	481722227.5981546	317417788.7467552	923089013.2928265	26764266.966865316	755944992.6424971	118653035.11391576	859071309.0295249	62873037.778646395
28653129.71568647	195732825.09721023	442315164.5958133	44378151.03094887	124059595.9609843	111877091.93455802	61309448.744852744	342910436.07629806	133921323.7411375	9416391.828531994	192398404.89025798	373152344.9877865	39975791.326344445	218369331.25069338	36290243.54047427	815175007.1190164	755436176.6326622	775023203.0367135	122015727.05426933	219043072.03001863	303839682.5003152	48175338.757118106	481658170.59732515	317417788.7467552	923089013.2928265	26676506.36606278	755944992.6424971	118653035.11391576	855197089.4548076	62873037.778646395
28344629.366958972	195044269.8509812	442315164.5958133	44373547.71264839	122809236.50820167	111877091.93455802	61309448.744852744	342548677.2467105	133685421.96880381	9416391.828531994	191270486.33860344	373152344.9877865	39953459.19814996	218369331.25069338	36290243.54047427	815175007.1190164	753429526.3780534	773050734.0622039	121658430.54429361	219043072.03001863	303767942.8614048	48156754.58578072	480264459.67976344	316835004.0430603	922638912.5457643	26647856.056395993	755944992.6424971	117472459.64445437	855197089.4548076	62873037.778646395
28140627.07162888	193714462.46950737	442315164.5958133	44373547.71264839	122809236.50820167	110456483.91165487	60650202.06670573	341573984.8269876	133086295.41906199	9201088.462642724	188060582.41570497	369158698.3736522	39793874.33724789	218047433.99498197	35948510.56935497	810183115.9334391	751317035.321231	772171725.6894883	119013967.11619355	217729245.45105875	301861505.5959524	47808373.31730281	478711033.4278599	316835004.0430603	918874819.6456496	26326065.327852324	755944992.6424971	117472459.64445437	758410443.5474765	61721545.6611552
27648966.829580527	193714462.46950737	441245715.0895347	44368569.040360145	121999903.6574479	105853287.50148523	60650202.06670573	340718177.39298743	133086295.41906199	9161871.137356024	187551261.1714287	369158698.3736522	39338266.51818037	217824106.24948373	35753212.83040542	810183115.9334391	751317035.321231	766441640.3873239	118693945.2059793	216911583.99195492	301295707.3236148	47755550.12836552	478560434.4724775	315148098.607642	918411360.3882712	26308827.63595731	751840986.5048659	116941180.26126109	743441646.7244537	59407530.49014579
27648966.829580527	193609816.03019175	441245715.0895347	44106220.02494996	121855909.39644554	105853287.50148523	60650202.06670573	340358243.12180525	132684390.00638546	9161871.137356024	186278668.78476718	362920334.3751588	39338266.51818037	216910578.97827673	35355821.96225387	800040791.973814	748020788.265183	757046403.7755313	117990776.59916387	216524088.34709114	299197722.8312002	47751683.12436249	472397108.2498063	314055915.1774925	915527595.1140152	26196640.097878218	751840986.5048659	116675296.0731649	743441646.7244537	59053214.1536887
26783598.284318842	191740469.4532206	440985457.383142	43827033.8051631	121360536.12286352	105793905.43806317	60650202.06670573	338567057.7051986	132594060.27465765	8616791.647875952	183373810.1811465	359481348.633717	38863260.52630194	216812158.12289557	34929395.68511561	800040791.973814	743980170.3322567	755466618.8792037	116961054.25002263	214401110.0886537	298187325.6495089	47362881.74732372	472397108.2498063	314055915.1774925	910390339.6946799	25447990.39431864	751840986.5048659	116675296.0731649	740280370.8493832	57146555.00508687
26534771.491068505	191260824.48879814	440141493.8880649	43507458.892531484	119266073.91834971	105589458.91532804	60650202.06670573	336541654.02064794	132584981.698441	8533437.378050594	182317669.27497694	356077711.8870713	38851330.30829552	216661600.05236572	34707150.82922194	799880143.8329401	742273171.9842579	755466618.8792037	113964435.49080838	213367801.88978466	296913325.68735313	47010122.3243551	472397108.2498063	311831568.3029499	908605077.2530223	25068734.989811245	748696315.0620633	116406995.57660174	738035036.315714	56598888.09929807
26504485.291381896	191014227.47895837	440013576.1028842	43104169.66745213	117037824.46804678	105589458.91532804	60450334.584083006	335818223.3900549	132413282.95949283	8511685.859564738	182081479.70397648	356077711.8870713	38304271.79367545	216661600.05236572	34707150.82922194	799880143.8329401	742273171.9842579	755466618.8792037	113964435.49080838	212863264.09646273	296722722.1022139	47010122.3243551	472397108.2498063	303509428.7802316	908605077.2530223	25068734.989811245	746587869.7873926	115921961.2581866	733645514.5443444	56598888.09929807
26402873.331466243	190847822.27576378	439106824.2446829	43104169.66745213	117037824.46804678	103992300.80408192	60314944.57730225	335797092.4081229	132320503.04767539	8509258.806174	181283822.32474613	355691565.63131446	38304271.79367545	215538422.3203508	34607131.3781341	796410623.4140362	742273171.9842579	749775232.2359642	113964435.49080838	212509527.05525526	296158489.05909944	46935089.627912074	471777019.8044886	303509428.7802316	904570242.2104912	25063663.343852926	744985965.7811034	115921961.2581866	733645514.5443444	55089132.850744754
26336822.45307085	190355524.3127938	439106824.2446829	42938979.82230453	116700232.60326327	103992300.80408192	60279624.58327246	334969412.5686198	132039189.31922397	8485573.496944498	180900069.6162424	355168707.35400283	38125242.18136838	215507269.5683786	34421550.337347664	796410623.4140362	742053384.9624149	749775232.2359642	113498939.69446087	212315456.6471912	295579622.672862	46864535.600380555	471308483.68051064	303509428.7802316	904292481.7726473	24959163.280828234	744396279.3093003	115844851.69507237	731987404.3751895	55089132.850744754
26215758.56233501	189613550.8674031	439106824.2446829	42729869.751470484	116700232.60326327	103992300.80408192	60279624.58327246	334969412.5686198	131837351.5911468	8473462.73943709	180200762.55889824	354925823.20459604	38125242.18136838	215456973.21868867	34421550.337347664	796360961.9184563	741090745.7538011	749775232.2359642	113498939.69446087	212286686.20877287	295515117.62553984	46746370.54515376	470451895.68186516	303509428.7802316	904292481.7726473	24959163.280828234	744396279.3093003	115441069.94527684	731987404.3751895	55089132.850744754
26055277.20635554	189597831.16395152	436213881.53001595	42729869.751470484	116700232.60326327	102602556.64584473	60042654.54213675	333851677.76008034	131309232.24495664	8300917.5966126565	177249769.67581216	354471178.3476318	38125242.18136838	214132674.20375237	34421550.337347664	791676095.9950721	738160188.2693304	747163352.4425809	113279558.08023956	211277412.49016052	294243144.3149486	46543383.8176675	468662933.4066284	303509428.7802316	899989211.7288196	24609502.82560623	735093730.0427346	115248049.28701042	720972558.190792	54397373.15755942
26021859.606597025	189398129.36873487	436213881.53001595	42512953.3123765	116079681.39626445	102293939.62019064	60042654.54213675	333851677.76008034	131270339.46027558	8300917.5966126565	177249769.67581216	345876460.2990815	38125242.18136838	214132674.20375237	34421550.337347664	791676095.9950721	738160188.2693304	745410068.3545182	113135946.39374131	211277412.49016052	293691506.2323994	46534477.74787822	468496184.02790576	302457666.741142	899989211.7288196	24609502.82560623	735093730.0427346	115200030.10721448	720972558.190792	54397373.15755942
26021859.606597025	189371785.41050652	436213881.53001595	42511562.40658767	116079681.39626445	102293939.62019064	60019311.02248307	333484966.4423757	130986453.80537227	8244977.25966888	175905079.51527572	344862563.6803729	38016398.67679058	214132674.20375237	34419510.75842482	791676095.9950721	738160188.2693304	739843187.5708083	112936638.72701854	211276313.22441328	293691506.2323994	46531156.11279489	467029127.08914834	302457666.741142	899989211.7288196	24609502.82560623	735093730.0427346	115106457.76382867	720972558.190792	53291810.85867088
25688669.205971286	188789521.56574774	433835000.5918758	42186307.75336975	114460301.91537938	99514651.77255157	59811934.66134972	333153307.70905477	130959594.52710204	8103236.794379304	175905079.51527572	344862563.6803729	38016113.95331783	213382519.03828812	34176418.32514757	788317802.4224586	738160188.2693304	739843187.5708083	112234637.80362345	210465709.3468031	292554041.58676165	46311023.46435866	467029127.08914834	298055960.8135833	898804775.7407022	24398224.187201288	732646525.7167013	115058156.6881618	713658572.206462	52161453.97957689
25688669.205971286	188789521.56574774	433835000.5918758	42185686.15519396	114460301.91537938	99501021.17701457	59622554.30544209	333153307.70905477	130959343.14156955	8103236.794379304	175905079.51527572	344835409.9747664	36694621.874869704	213015528.8636224	34176418.32514757	788317802.4224586	734736958.852392	739843187.5708083	112234637.80362345	210465709.3468031	292554041.58676165	46311023.46435866	467029127.08914834	298055960.8135833	898804775.7407022	24398224.187201288	730136290.0083634	114971282.52704644	713658572.206462	52098719.14291614
25688669.205971286	188789521.56574774	433730884.5972177	42035623.99062507	113195256.80979718	99496498.94946797	59622554.30544209	333153307.70905477	130839338.58217898	8100241.914633843	175905079.51527572	344812881.5839817	36694621.874869704	213015528.8636224	34176418.32514757	787687382.6666094	734736958.852392	739827328.8111717	112234637.80362345	210465709.3468031	292554041.58676165	46311023.46435866	465923025.2442458	297641320.97364986	898804775.7407022	24398224.187201288	727973604.9492775	114971282.52704644	713658572.206462	52098152.666311264
25688669.205971286	188540244.3275055	433421088.9346984	42035396.86458422	113195256.80979718	99496498.94946797	59560065.04436668	331843792.8077048	130742461.25944823	8090731.814927624	172592947.18453726	344812881.5839817	36516828.53890727	213015528.8636224	34176418.32514757	786790270.9760493	733979320.4170533	738072730.0514723	111472467.73325649	210465709.3468031	292554041.58676165	46311023.46435866	458885594.9225524	297370939.18362284	898804775.7407022	24398224.187201288	727973604.9492775	113142646.22998185	712112762.6915609	52063127.74816686
25504147.710113324	188234348.72477767	433254039.3490344	41870966.0076432	113148067.25334598	98637605.42206481	59560065.04436668	331843792.8077048	130658385.3289627	7881248.98267371	172592947.18453726	344185268.09844756	35491872.515831836	213015528.8636224	34136988.44422168	786147490.8976767	727465612.4723756	736606664.921952	111472467.73325649	210099089.68726936	291977719.46978205	45954685.11576475	458885594.9225524	296796271.29993623	898804775.7407022	24207917.237428576	727101702.8883109	113142646.22998185	711530658.4248242	51010050.682625555
25504147.710113324	187201671.83378255	433247220.60559314	41870966.0076432	112553177.06554063	98008803.70419414	59394187.97973213	330834418.7284369	130150861.58916411	7881248.98267371	169501336.90378556	342314296.39805895	35491872.515831836	212219147.68133318	34122358.38473196	782912704.3703403	727465612.4723756	735228233.2107507	110537158.8469737	209249805.46297863	291865888.1713952	45933353.61840716	458200490.08675253	295485051.152725	891044729.812683	24203828.512826495	725180984.1084659	112757687.94345231	711530658.4248242	50542344.15195686
25054567.054128017	186176270.52137363	432910731.12893176	41776911.732115865	112553177.06554063	97204364.85699677	59380091.624778934	329177183.99488	129373374.66655208	7878786.432114704	167159128.4361619	342314296.39805895	35491872.515831836	212183540.0805448	33924067.87047974	782813028.2563046	727465612.4723756	731382922.0883243	110537158.8469737	208628122.2034854	289949546.2449305	45880288.3632507	454570101.56619984	295358429.1973789	887684164.4638747	24198702.923755743	724997697.3808558	111616572.73912469	710196656.8868651	50542344.15195686
25054567.054128017	186176270.52137363	432845617.64533067	41462789.80877845	112135477.87283239	96161289.33120415	59328299.60991791	329158337.63534904	129373374.66655208	7878786.432114704	166901713.0241738	342027694.70217675	35433382.82595245	212114180.370434	33841670.58316115	778518366.9467027	726140619.1523111	726170627.7343758	110436835.66515261	208564066.4079219	289949546.2449305	45761292.0567827	454570101.56619984	294568609.39981633	887684164.4638747	23937140.593132876	724997697.3808558	111616572.73912469	709899089.9861225	48418056.39090513
24489683.908778302	186133769.99019957	432842979.5834106	41462789.80877845	109972756.54816318	96161289.33120415	59263456.333711855	327649555.2602573	129219999.4908634	7878786.432114704	166901713.0241738	339622477.6975087	35433382.82595245	210806581.95645726	32787917.22141521	777626694.4099833	726140619.1523111	724668337.6424857	109197476.40986632	206198416.8350929	287844606.4965962	45761292.0567827	454570101.56619984	294041358.90564966	886428536.3018597	23764311.8244499	724697635.8896369	111616572.73912469	707955997.2232178	48418056.39090513
24489683.908778302	185861052.1538288	432484638.15837646	41400970.13076983	109961940.62491167	95416527.51329607	59165270.01761981	327649555.2602573	129215503.67286192	7878765.921663042	166901713.0241738	339622477.6975087	34925238.59704739	210806581.95645726	32787917.22141521	777626694.4099833	724727714.5012573	724668337.6424857	109197476.40986632	206198416.8350929	287844606.4965962	45688976.162387	454570101.56619984	293771215.7741704	886428536.3018597	23764311.8244499	724426799.9103608	111574292.91401124	705858422.9220502	48264272.86182917
24489683.908778302	185804662.16926605	432154999.1145988	40995311.05897989	108077587.86643258	95416527.51329607	58949816.640156254	327476327.4041187	128948933.48315443	7784856.890160998	165747215.35406205	339217721.35894835	34924393.95981939	210806581.95645726	32787917.22141521	776926888.3965988	723778340.6431633	724420395.308205	109136408.84557915	206198416.8350929	287844606.4965962	45567584.438699394	453347237.3440194	292495590.2732073	884894982.0086327	23708957.358959664	721249712.6033202	111551307.10551538	705858422.9220502	48264272.86182917
24316394.249618087	184540385.59689024	432010757.9905526	40995311.05897989	108077587.86643258	94912802.8784623	58949816.640156254	326308421.39745235	128839986.21220922	7755463.448102106	165747215.35406205	337474110.34606117	34924393.95981939	210402132.93061024	32667758.343646746	774110304.1980937	723243350.8400974	718460071.4543813	108075940.15973057	205505902.72458413	286469849.30592483	45300668.68974845	453347237.3440194	292495590.2732073	883523937.0170529	23598030.112639926	721249712.6033202	111219745.84905781	704966537.4121996	47492644.566645786
24316394.249618087	184425624.5910342	431427725.2667145	40995311.05897989	108077587.86643258	94912802.8784623	58905079.81760737	326308421.39745235	128786922.95790347	7751944.434648245	164526158.82590464	337474110.34606117	34856154.926046744	210270322.1749309	32667758.343646746	773609940.8670986	720987661.7868692	718460071.4543813	108075940.15973057	205505902.72458413	286469849.30592483	45300668.68974845	450188093.1607747	291441117.5278051	883523937.0170529	23598030.112639926	721051130.5993928	111178421.08349682	704145558.5696045	47492644.566645786
24200625.5435216	183376171.11361194	429804356.7036177	40558034.63638906	106773922.3330863	94912802.8784623	58842502.445589945	325237348.62705296	128396447.98807724	7742034.846252247	164418651.83251682	335455855.95548075	34854502.72910163	210270088.18556264	32649773.158621557	773603354.3460563	717633644.910433	718385231.0109843	106892515.64800413	204671199.39968878	285597327.05917907	45277713.94162859	450188093.1607747	289319540.9237178	882657529.6764206	23568319.605457153	720990604.5305419	110729303.03802149	691371048.2507834	47492644.566645786
23964372.1904031	183376171.11361194	429804356.7036177	40550354.114291236	106418369.65271634	94733283.64451927	58835519.25422305	324947970.19057256	128396447.98807724	7735913.492342328	164037855.70441255	335455855.95548075	34853959.444173224	209860678.85572118	32495517.06569676	773148319.3829514	717633644.910433	716915672.5285878	106174872.50889148	204067257.03520462	285097891.18423676	45121955.47463892	450188093.1607747	287924148.5649154	882574225.3676586	23530969.426145393	718552594.2248793	110729303.03802149	688646713.9145727	47303040.15179986
23964372.1904031	180456911.49256545	429556118.2854311	40549878.9920397	105487156.15615627	94733283.64451927	58820250.38788613	324931214.872772	128155665.9685627	7725888.532763403	164024153.11781684	332029319.6644671	34286686.78532811	209860678.85572118	32495517.06569676	773012559.0026788	717541338.3641025	716915672.5285878	106174872.50889148	204067257.03520462	283131899.42433745	45121955.47463892	446217478.0714916	287924148.5649154	882574225.3676586	23530336.759141024	715126533.2846236	110531193.75459188	684027956.6672701	47303040.15179986
23964372.1904031	178773111.1310494	429556118.2854311	40473609.623410255	104392650.52220653	94228141.06952077	58685382.5098719	323652561.7993019	126655561.8273939	7721977.635288322	154560529.52713582	332029319.6644671	34281514.689094044	209146842.82841963	32495517.06569676	773012559.0026788	712293245.5968298	715619070.217916	106174872.50889148	204067257.03520462	283131899.42433745	44973639.74408921	435569663.4345288	287251625.8591664	876235400.0113378	23516473.21094094	715023674.4780438	107516202.20571229	683367485.2405896	47254192.658283755
23964372.1904031	178773111.1310494	429101875.40486264	39545927.584902935	102490765.31055029	93717764.2562927	58453462.00209504	323620948.61083657	126655561.8273939	7684089.101928813	154560529.52713582	331173551.2560943	34190807.446352564	209146842.82841963	32341628.886684503	772033258.5112963	712293245.5968298	715619070.217916	106174872.50889148	204067257.03520462	282878689.0073879	44973639.74408921	435569663.4345288	284563563.65918803	875598869.288724	23512455.845600087	713858557.3987225	107516202.20571229	679589911.2163413	46552603.636385694
23552620.40002286	177895601.27615482	426707840.0469752	39545927.584902935	102486689.08993949	93717764.2562927	58432228.42833335	322806583.7115665	126525407.27745049	7681593.129351377	154559129.95557225	331085688.4294306	34190807.446352564	209120008.2199763	32341628.886684503	770447734.8079054	711874793.2050003	713682330.1942989	104983066.70568623	203049981.93604028	282346865.96892846	44847946.13101193	434106421.97955066	284563563.65918803	874193821.0571271	23197993.63789158	713704029.0557013	107516202.20571229	679332470.1837991	46552603.636385694
23494352.677256487	177895601.27615482	426707840.0469752	39213560.59580439	100721502.25230655	93151694.21121682	58349066.79500542	322536286.2024316	126433848.43876195	7554060.744166749	154425637.9031266	330593284.1244641	34190807.446352564	208855435.5413193	32141274.895799555	769703077.6621658	709753423.8654284	712395009.8323759	104733161.15911797	203049981.93604028	281731164.44352174	44726949.11009285	434106421.97955066	283761550.78036237	874193821.0571271	23186792.895625837	713418748.218644	107516202.20571229	673748099.1703681	45942931.14886824
23487308.96614597	177860708.62825215	426414555.6134829	38871223.75318124	99364645.92623211	93151694.21121682	58273046.55428201	322243197.3388931	126363564.55156359	7554060.744166749	154410078.3079876	330593284.1244641	34190807.446352564	208855435.5413193	32141274.895799555	769703077.6621658	709547583.611328	712395009.8323759	104733161.15911797	203049981.93604028	281731164.44352174	44726949.11009285	433872123.0709949	281608926.40973324	874193821.0571271	23174769.179557364	711621740.0595495	107419772.71518385	673289410.9294407	45942931.14886824
23487308.96614597	177800681.81274265	419242999.0659288	38871223.75318124	98628537.54056215	93151694.21121682	58273046.55428201	322243197.3388931	126363564.55156359	7554060.744166749	152189866.1026297	330007405.9824517	34189022.82944401	208710639.83886743	32141274.895799555	769590911.755899	709229800.0036578	712316041.9188241	104337430.57796341	202956970.99892333	281725215.85670334	44726949.11009285	433872123.0709949	275741814.3108893	873761477.829132	23174769.179557364	710523899.8047916	107334147.4415372	664642487.3094785	45942931.14886824
23484301.36650062	177800681.81274265	419242999.0659288	38579731.90838933	96583686.66164955	91892564.4290726	58074823.32447076	321723527.90866107	126363564.55156359	7457891.258013031	152032147.41376624	329233527.58440536	33922920.944717415	208710639.83886743	32141274.895799555	766627589.1807686	705675060.3413142	711441756.1160461	103644666.35641043	202956970.99892333	281446259.17449504	44726949.11009285	433872123.0709949	274715141.12164956	873761477.829132	23027143.272221304	710155778.1424817	107334147.4415372	664642487.3094785	44859484.81295592
22995720.105076242	176819525.74592027	419242999.0659288	38563599.492150724	96451999.89093338	91843807.8794146	57824455.944724776	320496061.4115145	125848012.08844489	7457891.258013031	148867456.89301392	327193251.84823287	33749969.370166756	208051966.65552744	31807462.83998832	765459005.3758802	705675060.3413142	708637592.6248355	103012351.21847336	201488878.91329128	278981744.6199181	44275564.051949784	431644330.3145261	274309373.4829767	870041786.3018999	22779597.216604985	710155778.1424817	106887109.0747489	664306671.3947341	44655051.704049155
22826367.739582013	176806713.31964624	418925087.25206167	38563599.492150724	95395799.5746232	91843807.8794146	57824455.944724776	320150952.52212566	125848012.08844489	7457891.258013031	148095511.14754164	326055433.8147923	33700553.858428106	208051966.65552744	31807462.83998832	764530962.6979941	705675060.3413142	707929985.2752725	102773317.0978058	201488878.91329128	278238959.4702211	44275564.051949784	429980841.78643703	274246631.5337497	870041786.3018999	22779597.216604985	709626503.2488892	106742486.44787446	659826264.662161	44561141.38279116
22826367.739582013	175478290.3238998	418925087.25206167	38563599.492150724	89881778.60993792	91843807.8794146	57824455.944724776	320150952.52212566	125180340.938099	7457464.103232803	147438836.96725288	325648441.9407889	33681928.02123204	207601179.77126336	31726123.548851546	764530962.6979941	702566195.1484869	707929985.2752725	102773317.0978058	201488878.91329128	278238959.4702211	44273805.23711231	429260318.5213057	272798289.47316915	869459177.1200641	22779597.216604985	707702633.9949927	105588212.52647354	659826264.662161	44561141.38279116
22603641.708313614	175478290.3238998	417717605.2035077	38504912.203830115	89881778.60993792	90297564.47964169	57769590.97279863	319426378.6500393	125180340.938099	7437191.39692408	147250748.98265445	325543168.61023295	33259554.41612611	207601179.77126336	31558594.88021606	764201754.7960109	702566195.1484869	706780546.9567032	102006326.56657234	200518921.51429722	277934682.6594854	44014124.313063905	429260318.5213057	272638545.9435782	868040290.2297554	22698275.268304523	704707479.5688957	105588212.52647354	657789211.0265646	44388067.342772245
22603641.708313614	175441116.60373843	417717605.2035077	38504912.203830115	89881778.60993792	90297564.47964169	57769590.97279863	319426378.6500393	125149203.13168162	7410858.647633511	147130865.67788094	322065953.85507363	33259554.41612611	207260577.8327549	31558594.88021606	763739367.2558804	702021395.2543343	706553858.4510908	101708086.11675711	200518921.51429722	277700536.5938614	44014124.313063905	429026457.28849685	272526270.3138658	868040290.2297554	22698275.268304523	703843539.4525969	105535546.92878829	657676857.4653141	44174167.32705487
22603641.708313614	175264391.32135537	416085054.2129137	38257601.53717847	89881778.60993792	90297564.47964169	57769234.03808077	319426378.6500393	125149203.13168162	7379399.662730245	143655276.64673635	322065953.85507363	33218992.139438987	207193179.23895913	31558594.88021606	763642960.0410093	701904725.2224216	706483539.356836	101659751.80490035	200518921.51429722	277700536.5938614	44014124.313063905	429026457.28849685	272526270.3138658	868040290.2297554	22698275.268304523	700066628.0058107	105535546.92878829	652599824.8039067	44079034.236466706
22478132.42639532	174553660.69023916	416085054.2129137	38257601.53717847	88820761.67704575	89327201.34379348	57419043.780429825	318198691.04924554	124862943.6622714	7318023.757792013	142000384.23533058	321154358.18261456	33218992.139438987	206812647.1210283	31458970.176179033	760311675.2847878	701904725.2224216	702508262.6421292	101122715.20085955	200219163.9381247	277277094.3081345	43873217.58725546	428570486.60356337	271328092.99015695	866150861.9505208	22509384.711479656	700066628.0058107	105170889.55923198	652599824.8039067	43325399.71606532
22228166.356886033	173063964.68699884	415441773.6936359	38024885.42458075	88107985.99288571	89327201.34379348	57419043.780429825	318148416.60209495	123674076.41176045	7183273.421832333	141836388.73753434	321047972.85732406	33218058.161192153	206600759.6763132	31353615.181292202	760311675.2847878	692005682.2243196	702508262.6421292	100910965.1486969	199759016.18280756	276804613.77743816	43873217.58725546	425744840.83501285	270686561.5170111	865849180.0000564	22473462.431565847	698768113.0573105	104116918.71193421	650946987.2990243	42663509.19956724
22068841.392309498	173063964.68699884	415441773.6936359	38024885.42458075	88107985.99288571	89327201.34379348	57419043.780429825	317903824.5481008	123674076.41176045	7165667.717333072	141836388.73753434	320815390.3847725	32580702.387545265	206453786.29948187	31295563.163772825	760311675.2847878	692005682.2243196	702508262.6421292	100888419.82046022	199759016.18280756	276329795.72330195	43873217.58725546	425744840.83501285	270686561.5170111	864703737.8947043	22445921.11087907	698768113.0573105	104116918.71193421	650460009.264677	42330511.246113494
21602813.84402422	171956757.25502038	415379374.4711151	38004983.0531628	88107985.99288571	89235159.85679467	57336704.58003137	315874102.54845905	123149663.83439052	7165667.717333072	139549487.04673773	318006851.8503987	32055024.873611167	204167814.92747957	30922559.292720575	757128112.8716387	692005682.2243196	697087150.5649661	99173017.73993723	198129479.39485684	274183153.0565185	43515622.501746155	424475199.33134717	269827612.21914333	862182930.2456536	22215749.05826849	695295898.876572	103599285.01502985	644236484.9988627	42330511.246113494
21602813.84402422	171956626.1492935	414108265.90211153	37395373.63884501	85227300.89669313	89028697.87639979	57336704.58003137	315874102.54845905	123149663.83439052	7154200.589891173	139549487.04673773	318006851.8503987	31892123.332158644	204167814.92747957	30922559.292720575	757128112.8716387	684459207.0966319	696820544.9611431	99173017.73993723	198129479.39485684	274183153.0565185	43515622.501746155	422524153.42277503	267661761.2792753	862182930.2456536	22215749.05826849	694132853.6225758	103598697.55042422	641430400.6330948	41830901.795477875
21602813.84402422	171956219.1256461	414108265.90211153	37395373.63884501	85227300.89669313	89012901.3711253	57303821.596646465	315874102.54845905	123149663.83439052	6998268.371614168	137790422.2009791	316930507.4779564	31716547.74999227	204167814.92747957	30922559.292720575	757128112.8716387	684012434.8784294	696820544.9611431	98520626.57431959	198129479.39485684	274162226.5209016	43515622.501746155	422524153.42277503	267661761.2792753	862182930.2456536	22215749.05826849	692780012.965051	103068194.2061072	638330765.9137316	41830901.795477875
21531282.847142685	170864048.86488643	414108265.90211153	37395373.63884501	85227300.89669313	88390415.47277732	57270236.50512547	315326173.2369079	122534439.37361543	6998268.371614168	137790422.2009791	316930507.4779564	31716547.74999227	204135719.0710205	30783218.288701747	753322862.0190293	683442141.3858267	693531533.5457492	98387758.66006717	197016745.82276782	273886932.9489334	43484265.42148211	421635665.2561316	267441896.42258024	857874834.470223	22195328.29953106	692780012.965051	102970317.52184992	638330765.9137316	40064813.43431235
21398039.91335659	170805714.19964063	412503322.1375802	37153551.1816883	85227300.89669313	88306044.873474	57214990.13951553	315326173.2369079	122534439.37361543	6989758.102492355	136756542.42641476	316930507.4779564	31270990.120241493	204135719.0710205	30615068.387309823	753322862.0190293	683442141.3858267	693273205.2756797	98152474.39040232	196985907.07048854	273462925.12182486	43475095.85360131	420892552.6748268	265937952.90566248	857874834.470223	22134576.971955705	690356952.3859491	102842146.85398744	638198469.196624	39923055.023540124
21387540.9700552	170805714.19964063	412503322.1375802	36784201.93404828	83895870.31231163	86687264.46903995	57115078.09550698	313756471.3416116	122534439.37361543	6989758.102492355	136756542.42641476	316930507.4779564	31270990.120241493	204135719.0710205	30063283.062903456	751108606.2169981	682165995.2628146	687170433.8650633	97315741.08132684	193550935.6619141	271466080.2889428	43104516.7173767	420892552.6748268	264803914.00156286	854420345.7136203	22134519.52517155	690345796.534891	102716585.19595943	633049247.0780518	39923055.023540124
21386415.36363217	170290477.88355666	412503322.1375802	36784201.93404828	83895870.31231163	86617406.91307276	57054969.164826445	313699698.49776226	122385129.61029959	6989758.102492355	136438761.58710456	316041276.6128392	31270990.120241493	203930527.14162207	30054812.86275664	750404427.2863986	681997682.2896035	687104745.4349594	97149882.13383168	193550276.9065913	271462774.3159297	42932754.90861496	418641138.3456561	263962158.17562565	854278921.5205109	22131876.373155847	686859751.7449825	102293870.89762017	633049247.0780518	39719353.60459717
21237556.12938171	170068832.0389587	412503322.1375802	36663926.05567809	83566506.86224891	86408538.5272969	57046520.556436375	312677230.0760047	122282888.75047317	6989758.102492355	136337306.06568864	315760472.849578	31270990.120241493	203134056.40208507	29998237.018869508	745398788.5180109	677362446.4549372	687104745.4349594	97000305.86748186	193438908.9098401	270245570.7071136	42927658.409728	418573802.37073964	263921162.1328957	852100284.6265157	21958329.610012848	686859751.7449825	102137082.1037029	633049247.0780518	39719353.60459717
21221060.138853654	169829144.0942812	412503322.1375802	36663926.05567809	83566506.86224891	86390785.99713434	56897901.04446007	312677230.0760047	122027815.73855294	6989707.486611551	134884397.0077081	315275509.2941974	31266680.89768325	203134056.40208507	29987205.392349653	745398788.5180109	677362446.4549372	686624301.0582563	96747130.61883134	193438908.9098401	270245570.7071136	42892573.955639526	416561821.5310019	262909727.52424815	852100284.6265157	21958329.610012848	680234540.8180667	101895015.01977006	629710026.7034696	39719353.60459717
21157403.756006006	169469661.19623908	411779279.3675239	36641899.2339409	82801589.32245928	86363564.60013297	56649070.32179609	312451117.6422857	122027815.73855294	6972257.135349456	134884397.0077081	315275509.2941974	31265724.22269267	203134056.40208507	29965495.897668105	745398788.5180109	677362446.4549372	685128901.3293163	96636992.53235143	193323079.28942156	269868904.79219127	42832154.97118233	416561821.5310019	262400735.3872353	851249702.4038739	21958329.610012848	680234540.8180667	101719234.47480784	629710026.7034696	39609938.04403958
21157403.756006006	165402456.72261083	410680101.0553312	36634360.712471165	82473016.95822082	86202245.24019793	56377332.352201164	306694623.3360513	120867414.39630044	6965937.741290001	130335007.2856936	308842655.1863762	31265243.704047423	203075940.84867555	29890615.11755596	740090581.9924266	677362446.4549372	684795146.3018228	95011377.48511086	193323079.28942156	269868904.79219127	42801150.745156705	410413997.93546283	261568697.84180105	844370859.5012549	21939413.82697637	680234540.8180667	100034952.87805715	627492466.8610878	39138864.001097135
21157403.756006006	165402456.72261083	410680101.0553312	36305707.45153236	80975254.29458153	85650480.87388678	56346581.82639761	306669052.77547646	120366211.43012711	6965937.741290001	130293868.73137513	308842655.1863762	31265243.704047423	202475796.0474295	29890615.11755596	740090581.9924266	676570594.5964165	682387005.4630793	94481722.91490938	193209361.11736795	269859590.09314454	42801150.745156705	409237804.14193904	259766207.46413445	843894821.8972443	21863833.20960594	680215636.4859169	99702705.48569854	626961579.953401	38765794.619232155
20866274.17606911	164913485.0897763	410523255.08116835	36272005.82212976	80967172.35635634	85650480.87388678	56062444.71010787	306354059.0949984	120317842.70541178	6965937.673395697	127752616.61565481	308026806.9086638	31039440.51348821	201668343.02988693	29890615.11755596	740064636.1007146	676349254.3790814	682387005.4630793	93916807.14692017	192859390.40673658	268263275.47821996	42774974.577537335	407586308.8811739	259766207.46413445	843894821.8972443	21862256.593743157	679361342.4263585	99585157.32264164	591209310.4690865	38351980.44827349
20853873.342842612	164913485.0897763	409453281.0457836	36205673.14054692	80638209.6564484	85650480.87388678	55863481.17878903	306354059.0949984	120306057.36461525	6957949.304192071	127752616.61565481	308026806.9086638	31039440.51348821	201668343.02988693	29852487.629170783	739883846.2311409	676263912.7906178	682387005.4630793	93912671.17959532	192801313.7954192	268128099.45481187	42731857.64981805	407586308.8811739	258185720.9453135	843894821.8972443	21847252.206276014	677002099.6850669	99579406.00033092	588781632.4230802	38306419.52496173
20853873.342842612	164913485.0897763	409453281.0457836	36205673.14054692	80638209.6564484	85405126.3570812	55852870.49855741	306170328.04153246	120000408.48274636	6957790.626812491	127752616.61565481	308026806.9086638	31006472.19469064	201606355.9970153	29817157.88248105	736700424.6807994	665778471.0186709	680737718.5834448	93556661.06255849	192801313.7954192	268128099.45481187	42709060.6657909	407367914.41878533	258185720.9453135	842165332.0196356	21811428.128578883	676636722.5449113	99271566.8756947	588684180.8493221	38140357.99264619
20101194.98612862	164308952.80704036	408400139.8428958	36077062.447008215	77224244.92641114	85080126.10111974	55734038.57483186	305238675.43650484	119709652.90551333	6937346.967614093	124936320.88248605	306325837.48483145	31006472.19469064	201451072.91648567	29423780.114187527	736700424.6807994	665778471.0186709	677696475.5728916	92947636.92668758	192133124.40434176	267353743.39820403	42433335.461327694	402387282.4565563	257424114.60184568	838459583.7105075	21707867.098778725	675487055.4252028	98885095.11391999	582457377.5335301	37613824.1420415
20101194.98612862	163597799.34349918	408400139.8428958	35855963.854420654	77172337.51194325	78699399.34677726	55734038.57483186	303757626.7268302	119094336.61516966	6886980.183623228	85539409.5682528	303848890.91753644	30415871.184260763	200878499.62363756	29390471.83627536	728446412.2839094	664291752.322723	673541430.433181	91982052.08379258	191279141.36639926	265971604.22308302	42406842.78266223	400309050.650921	257424114.60184568	834794546.4674026	21631071.368985288	675487055.4252028	98415225.68992025	579928718.4451439	32117496.596836302
19895956.477314763	163597799.34349918	408039971.9152786	35829025.790210776	77172337.51194325	78699399.34677726	55391584.55551992	303757626.7268302	119094336.61516966	6787476.560963305	85539409.5682528	303848890.91753644	30275855.653062794	200878499.62363756	29074968.097360995	728446412.2839094	664291752.322723	673541430.433181	91982052.08379258	191079440.29987082	265971604.22308302	42282555.88849449	399369019.377408	257101959.59855053	834794546.4674026	21549425.87938485	674252543.7827574	98226361.05477913	578307052.665342	32117496.596836302
19764105.746383473	163194934.68873683	407177909.74094987	35482525.769494444	77172337.51194325	78699399.34677726	55361515.04831425	301910320.5163371	119094336.61516966	6787476.560963305	85539409.5682528	303848890.91753644	30275855.653062794	200782511.08214897	28135330.081505492	723399369.9451483	662615574.4497335	672926294.7616032	91933417.89061424	191079440.29987082	265492354.3166727	41211677.09060673	392993358.4735481	256407182.96613652	832115113.7406914	21541443.997950356	673906994.8980882	98226361.05477913	578307052.665342	32117496.596836302
19652100.395629384	162842622.7737735	407177909.74094987	35482525.769494444	76889235.78867845	78699399.34677726	55361515.04831425	301910320.5163371	118766259.72141814	6787476.560963305	82113550.18614945	303848890.91753644	30166774.123785783	200758546.6252847	28135330.081505492	723399369.9451483	658058818.6757783	672621273.7147615	91933417.89061424	191079440.29987082	265492354.3166727	41211677.09060673	387202073.45380026	256407182.96613652	831487003.8882298	21435345.70458059	672369191.4696206	97850150.0399671	577239942.2128694	31787178.62087247
19407359.379835006	162314550.8393725	407177909.74094987	35482525.769494444	75065765.01975694	78699399.34677726	55202892.34037547	301910320.5163371	118550019.0014489	6751782.9504285315	82113550.18614945	303027412.5146834	29786838.6994128	200013956.42882422	27725858.08431517	721575953.6844251	655354224.899339	670832733.8147762	91651882.53443894	189227834.50806618	265212806.9853461	40789389.77850895	387202073.45380026	255378929.22209692	831487003.8882298	21410255.47902188	672254235.3755448	97598337.60487619	576281130.526646	31787178.62087247
19101401.1521408	162201282.46125114	406471045.28686684	35482525.769494444	73604128.516605	78699399.34677726	55202892.34037547	301697134.14665955	118503878.1896491	6751782.9504285315	82113550.18614945	303027412.5146834	29786838.6994128	199819833.86587125	27725858.08431517	721575953.6844251	655354224.899339	670832733.8147762	91651882.53443894	189227834.50806618	264824637.9117949	40789389.77850895	387202073.45380026	253785415.60458356	831487003.8882298	21401331.90598831	668260262.9412744	97583515.527591	576281130.526646	31787178.62087247
19057112.708700784	160127912.53385335	406408818.02487403	35338704.855028294	73604128.516605	78699399.34677726	54340185.64580123	298216549.3696716	116893917.57413392	6751782.9504285315	77924122.40808429	297359653.0682832	29786838.6994128	199119282.79442197	27635633.678336836	720418515.5014436	651248619.4712143	666461537.0385485	89059772.12658776	187814819.75175118	263336219.11238813	40760630.6137802	386469480.2368177	252170015.33363006	826843878.7125013	21168017.26459359	668260262.9412744	95983687.19660464	572741406.2183856	31787178.62087247
18914798.613481864	160127912.53385335	405283280.5151666	35139904.56786947	73604128.516605	78669573.00590664	54340185.64580123	298216549.3696716	116893917.57413392	6726507.94456154	77924122.40808429	297359653.0682832	29659824.598636523	199119282.79442197	27635633.678336836	719346257.1788051	651248619.4712143	666436308.102803	89059772.12658776	187540444.041017	263255122.71267954	40760630.6137802	386469480.2368177	252165037.36372682	826788646.4953228	21098774.37004639	667515768.6513778	95982849.78494121	570915160.8073311	31769831.219849195
18477007.63961611	159525646.41058955	404133516.22962886	34897664.465684764	72114632.59615895	78669573.00590664	54340185.64580123	297578968.4331709	116607573.27987832	6725236.456890501	77924122.40808429	297359653.0682832	29659824.598636523	199044103.1691917	27380221.948433105	719346257.1788051	650416792.3524336	666436308.102803	89059772.12658776	187524757.30804452	262440451.03983027	40496296.03488566	386469480.2368177	249100749.50248402	826212585.0595459	21098774.37004639	666598308.648451	95641772.05080263	565018562.1032916	31769831.219849195
17977239.222538453	156580106.81803066	404133516.22962886	34739083.486074954	72093004.6935616	77745406.64211	54340185.64580123	295260056.41739386	115813804.2034953	6725236.456890501	69743868.3695383	289193118.73467195	28947541.863745574	197805991.16928715	27334441.74371136	716442159.2878654	641380987.9377383	663730216.9261123	85652043.83645277	185530121.3091002	258344655.0921962	40444849.273224145	379932530.1119033	249100749.50248402	816499601.3295124	21098774.37004639	663136185.8436854	93617554.00318603	564791248.6462892	30660337.18609278
17977239.222538453	156576759.56080753	403864377.85316956	34442787.14041317	72064931.14284545	77706377.19625108	54340185.64580123	295260056.41739386	115800037.89456628	6722718.337470458	69743868.3695383	289193118.73467195	28820300.15077293	197805991.16928715	27077094.839123253	716442159.2878654	641380987.9377383	663660136.4080753	85652043.83645277	185530121.3091002	258344655.0921962	40400041.74535571	379481778.1149627	247820577.03360522	816499601.3295124	21098774.37004639	662914464.6813699	93617554.00318603	563240562.1961838	30660337.18609278
17834343.872269053	155805540.5733656	403165308.03378063	34071184.411701225	71312346.97511363	77411714.38987933	54340185.64580123	294515561.1336234	115107940.40387577	6683425.290220399	69743868.3695383	288961126.7719501	28820300.15077293	197383107.7974841	27077094.839123253	716442159.2878654	640084496.9353925	662802698.8618641	85316696.47421846	185021788.82543546	257495701.3534328	40391434.3277193	377081372.6410717	247820577.03360522	815687806.0801692	21061371.984744225	662914464.6813699	93125523.73029695	561200451.9841769	30294446.26563109
17834343.872269053	155805540.5733656	403165308.03378063	34071184.411701225	71245394.29073736	77411714.38987933	54340185.64580123	294465272.574775	114974591.61724445	6683425.290220399	67680971.161915	287473802.74963725	28820300.15077293	197383107.7974841	27025512.64586789	715763545.6909215	640084496.9353925	662802698.8618641	85253733.20305124	185021788.82543546	257495701.3534328	40324907.98102978	373416928.3582861	247636255.67603257	815687806.0801692	21061371.984744225	662865362.3743964	92747479.46129769	561200451.9841769	29792715.231835257
17686975.721880123	155248242.2721418	402541961.3062819	33989977.46985604	69563295.24593565	77094201.61418478	53872349.711648926	291959000.56569195	114362211.46305391	6683425.290220399	67680971.161915	287473802.74963725	28820300.15077293	197102338.17048323	26857038.458180692	715763545.6909215	640084496.9353925	662802698.8618641	85201610.87331806	184824259.4443747	257196655.64325973	40324907.98102978	325586347.62979776	246628559.02014104	815248744.942895	21061371.984744225	662387896.8746951	92655585.61486965	558016426.187508	29792715.231835257
17686975.721880123	154594740.54926434	402134076.78490984	33989977.46985604	69526640.44723876	77073286.18634483	53851092.14116668	290030770.91993845	113930108.22443134	6683425.290220399	67680971.161915	286223849.2842154	28820300.15077293	196624698.8375493	26857038.458180692	715763545.6909215	640084496.9353925	662802698.8618641	85183327.10010691	184824259.4443747	257196655.64325973	40324907.98102978	325282316.13959444	246628559.02014104	814247641.844719	20913322.558076736	661073912.838525	92039048.80385874	558016426.187508	29792715.231835257
17615879.44927383	154536058.4420547	401796023.5068486	33981666.678440735	69155795.74035102	77073286.18634483	53851092.14116668	289951931.57910717	113920071.71827798	6681321.697995342	67680971.161915	286223849.2842154	28667452.889827088	196616737.97829494	26747146.688516665	712771063.0274503	639911870.6835275	662412839.9628575	85183327.10010691	184824259.4443747	257196655.64325973	40195753.34245866	324201894.613378	245750949.01138744	814247641.844719	20874431.047140658	660268131.3328595	92012675.69472325	555276294.5639029	29756589.844203733
17555038.323033858	154184338.80664152	401258742.0232886	33853950.86876958	68783983.29216284	76533843.40947679	53844806.97668711	289951931.57910717	113451577.85285524	6632232.234491393	65995672.98798582	286223849.2842154	28667452.889827088	196616737.97829494	26491007.456047866	707626395.67321	637509718.9538735	661699784.6587377	85018999.53232688	184378516.0972262	256290512.4897939	40131681.512678914	320207482.5610504	245368640.32789895	813916552.6783282	20874431.047140658	658297731.7106559	91715332.63076526	555023230.535022	29670044.223624527
17468099.329176694	154161478.68754983	401104125.793931	33779346.444277644	68783983.29216284	75390993.30700494	53700517.31070992	289951810.9174064	113451577.85285524	6573652.111841128	65529613.76732677	285945477.1040092	28420280.873263314	196387624.31565288	26491007.456047866	707626395.67321	637002957.3431041	660377081.861761	84800866.01618966	184378516.0972262	256290512.4897939	40069089.76455364	319468015.7259914	245083813.01587307	812783950.3092942	20814945.398253135	658297731.7106559	91715332.63076526	553781910.1373616	29110845.156261157
17260646.853434555	154151952.23407862	401104125.793931	33779346.444277644	68774360.87542419	75390993.30700494	53673060.17650124	289309502.6784673	113282247.4942184	6572526.043340765	65529613.76732677	285364655.42066616	28380409.750925843	196343613.86207715	26369221.46017685	705685203.0215609	637002957.3431041	659325382.9403044	84387835.35076287	183875434.93248194	255972142.4436571	40009503.56705708	317250856.91027725	244852439.57786438	811390060.9000906	20670062.539987843	658297731.7106559	91676855.39580876	553781910.1373616	29110845.156261157
17260646.853434555	153405918.9137649	401104125.793931	33486190.329046417	68291364.11493085	75390993.30700494	53673060.17650124	289309502.6784673	113101830.98764977	6559271.247299979	65442739.64375891	284119361.4457294	28379698.281289633	196283269.19858113	26369221.46017685	705685203.0215609	635988933.7604252	659325382.9403044	84039103.87337418	183875434.93248194	255822401.92716688	40009503.56705708	314863918.129549	244838593.04278833	809079316.4388361	20670062.539987843	658159525.7345403	91004269.47047152	551741607.3607981	29070615.594730247
17203847.631046213	153313312.14805079	400776441.91653484	33486190.329046417	68263546.50476047	74076279.16384135	53673060.17650124	288178616.5756537	112699102.23163864	6524117.96087778	64082509.62704217	283630782.62866	27944719.464903485	195945663.1268907	26369221.46017685	705685203.0215609	630749164.4080933	655992199.5727739	83615829.6113561	182387793.38625127	254182651.0414124	39997388.77623009	314729436.1482118	243550196.85588738	804069652.6658944	20565764.952978533	656951841.8358209	90557438.43117371	550541016.038639	28175025.00694197
17051652.580889784	152987514.35622925	400143205.0326108	33212643.629177406	68029100.63028428	74076279.16384135	53659174.680561565	288156045.79153645	112699102.23163864	6522378.521206561	64082509.62704217	283630782.62866	27934681.345227294	195945663.1268907	26369221.46017685	702682871.3827083	630749164.4080933	655963285.1214117	83615829.6113561	182383964.48351473	254182651.0414124	39356243.25937937	313563491.7328001	243055434.29778156	804069652.6658944	20564106.73497296	655188420.9825828	90557438.43117371	549007103.1097453	28175025.00694197
16971774.523437444	152855520.9248208	399926411.05075145	33212643.629177406	67938104.8896284	73738512.50437252	53438707.99858456	287962010.0052654	112560578.09046587	6469753.481740151	63078805.35784123	283040827.5009184	27926148.22182606	195903168.1735602	25851994.606911484	701615359.8993549	630167510.4780077	655963285.1214117	83536338.07412922	182110849.87082866	253637380.0715294	39239437.15275077	313128032.04180866	243055434.29778156	804069652.6658944	20548518.83572589	655188420.9825828	90522656.82236315	549007103.1097453	28175025.00694197
16613991.37485068	152842693.77658522	399111877.4296056	33204161.838970102	67100612.709696546	73738512.50437252	53237388.98821498	286794009.43639547	112560578.09046587	6428585.251006818	62056905.406911924	281762151.1560705	27863091.347078048	195849778.0390965	25732150.47536892	699466871.3219746	628170363.9811556	652486171.2814195	82436685.3837356	179955495.26632968	251071939.01375163	39239437.15275077	306229770.58083	241960151.07194895	804069652.6658944	20407931.3572824	655169679.8658401	90515723.16998619	547238025.792785	27388737.325468548
16613991.37485068	152842693.77658522	398905981.21524847	33198617.60579107	67100612.709696546	73515101.04254498	53235857.492956236	286302145.65710324	112560578.09046587	6375258.615050626	61273757.18739229	281293009.0797906	27492859.88346304	195258828.0094831	25732150.47536892	699220206.0579851	626837560.2456199	651644559.0412519	82371810.9888461	179850521.85093656	250804645.7879414	39013470.54170673	306229770.58083	241960151.07194895	803055194.7442516	20407931.3572824	654274119.3336397	90515396.51329455	539235929.3736144	26987647.053174406
16613991.37485068	152604668.93189135	398551119.82561964	33144558.078242168	67100612.709696546	73227096.51498091	53180892.87818141	286182884.84094983	112370916.2686791	6354073.078907498	60471552.53756721	280881421.28567535	27492859.88346304	195258828.0094831	25671676.94853887	698386120.1709176	626837560.2456199	651097281.0420933	82050317.50705601	179448386.86292225	250468473.12401298	39013470.54170673	306229770.58083	241960151.07194895	803055194.7442516	20394407.405628674	652440316.2125626	90105381.89680593	539235929.3736144	26912260.99198776
16613991.37485068	151843655.1902612	396512576.59964544	33094895.264075927	66916520.19734872	73227096.51498091	53121631.913757876	284659705.798852	112303319.7329559	6352848.766643126	60471552.53756721	279221391.61755633	27492859.88346304	195258828.0094831	25218662.110972498	693606084.4346727	626837560.2456199	650769224.1034564	79988250.06706439	177069431.420023	248746975.072492	38728805.34478841	304142168.20445657	238536901.66037482	803043543.6111692	20393403.1658466	652440316.2125626	90105381.89680593	537229832.5747111	26912260.99198776
16433197.862653794	150544575.39689505	396272332.2233464	33035062.32631645	66636071.259695254	72631267.35896458	53112839.317935035	281545329.64060867	111332700.4433612	6232646.08006439	60471552.53756721	275717196.34245485	27285097.35029205	195252172.601188	25218662.110972498	693606084.4346727	624773557.2178541	645695110.6332783	79635742.78102651	176978295.90883052	248468804.01934165	38728805.34478841	298396779.6742775	238536901.66037482	801435599.3239872	20294635.51806958	652286229.4703032	88712719.9944951	537229832.5747111	26490632.10088231
16138663.905022282	149637019.5395795	396134952.85070443	33035062.32631645	66593166.30308106	72631267.35896458	53106352.4727113	279653424.23115164	110907209.15142791	6189831.992848987	59692606.29670164	273583671.43287647	27285097.35029205	194341194.05747446	25218662.110972498	693606084.4346727	623447700.7804599	643405031.1576656	79635742.78102651	176978295.90883052	246526836.09442863	38509011.30496725	298396779.6742775	238536901.66037482	799577831.1809452	20261353.784915645	651510404.5583558	88413265.59003808	537229832.5747111	26490632.10088231
16138663.905022282	149637019.5395795	394052534.88056666	32940304.5830261	66348447.72470709	72598807.85737471	52998241.91963912	279653424.23115164	110883692.56604023	6151911.665222906	59344579.39617738	273583671.43287647	27249034.845733218	194341194.05747446	25136349.859269783	692568383.167703	623447169.4537257	643405031.1576656	79635742.78102651	176977941.01621246	246526836.09442863	37678285.4479596	298396779.6742775	237825982.96472853	799577831.1809452	20241731.47707519	648624896.7795014	88398893.92238161	537229832.5747111	26361332.247689493
16096109.5173286	149395085.60745835	392056983.09754884	32075035.130128827	65938298.77823001	72598807.85737471	52978135.09157065	279653424.23115164	110481058.19529603	6136002.073692685	58105182.1157145	273583671.43287647	27249034.845733218	194341194.05747446	25136349.859269783	692568383.167703	623404731.9813217	643405031.1576656	79635742.78102651	176941575.31126088	246250263.0786203	37678285.4479596	297417528.25634736	234273767.76807502	799363881.7914578	20221784.10625672	645839171.267789	88106489.60268128	530882201.8744009	26361332.247689493
15949098.883603858	148461046.014328	392056983.09754884	32075035.130128827	65938298.77823001	72469657.82217741	52844641.033675686	279010380.7140469	109877832.48549119	6119356.479918935	56441422.765289284	272773280.75570315	27249034.845733218	193838294.9688993	24799268.444048546	688837099.945951	622059111.5017052	643120278.4485174	79099901.25207458	176477813.26628944	245770049.91448557	37437249.067684025	295118384.93513393	234273767.76807502	796234597.2290478	20179199.59442391	645839171.267789	87543509.40069208	530428656.426794	26020150.966726054
15949098.883603858	147886482.2281708	390927635.4015649	32075035.130128827	64259222.646444745	72467580.09286533	52834509.58735475	279010380.7140469	109877832.48549119	6118544.640910295	56441422.765289284	272773280.75570315	27249034.845733218	193838294.9688993	24799268.444048546	688837099.945951	622059111.5017052	643120278.4485174	79099901.25207458	176477813.26628944	245055106.0694804	37437249.067684025	294626549.3413254	232304301.6324556	796234597.2290478	20173823.11153539	622544553.9066901	87543509.40069208	525403641.9952575	26020150.966726054
15662553.964788115	147736431.8171121	390927635.4015649	32075035.130128827	64259222.646444745	72295493.32241243	52834509.58735475	278995609.6311996	109877832.48549119	6114606.46226824	56441422.765289284	272773280.75570315	27162506.43245568	193838294.9688993	24798953.84893846	688837099.945951	621658588.016906	643120278.4485174	79099901.25207458	176477813.26628944	244798734.7823936	37437249.067684025	293830824.9409338	232304301.6324556	796234597.2290478	20150349.387275834	622544553.9066901	87265609.9732197	525403641.9952575	26020150.966726054
14964099.415604204	147290005.85099915	390639650.3591285	31953739.023940276	64079454.264236294	72240944.36658594	52630780.47986616	278371131.01460236	109717194.7651422	6114606.46226824	55056982.35003852	270486108.4154697	26985506.82816164	193552564.00121322	24505251.898943383	688452830.8208846	619723316.6880944	641104086.8268282	77722135.03278667	174710507.07174465	243281674.7194848	37213424.84686654	291794562.14548236	232304301.6324556	793345294.8362304	20000248.67220309	622199029.5157851	87265609.9732197	524798127.9465348	26020150.966726054
14964099.415604204	147031015.4202556	390639650.3591285	31953739.023940276	64079454.264236294	71821442.24799532	52459433.11973015	278039868.3935499	109431673.3901586	6096165.087387577	55056982.35003852	270486108.4154697	26864605.194213163	193429846.8450305	24505251.898943383	688452830.8208846	619723316.6880944	641104086.8268282	77615084.22801994	174710507.07174465	242684125.79331058	37206915.19518954	291681246.7708718	232304301.6324556	793345294.8362304	19990918.961725254	620086222.8925319	86755516.40744618	369668979.41531235	25524006.04426006
14964099.415604204	146998845.2823789	390290041.583752	31794163.009737298	62728962.787051104	71176572.59326753	52440895.98513667	277936006.0922019	109431673.3901586	6094329.185083119	55056982.35003852	270486108.4154697	26864605.194213163	193326395.5949728	24505251.898943383	688452830.8208846	619234470.093584	640997680.624634	77520028.9569678	174710507.07174465	242660879.91286996	36948948.33026247	290368379.20362467	230386542.42743558	793345294.8362304	19990918.961725254	620086222.8925319	86755516.40744618	352594106.5108064	25273218.66170593
14964099.415604204	145779470.9669942	390290041.583752	31739218.769168276	62728962.787051104	71176572.59326753	52359640.64810918	275738061.4010775	108788105.55594629	6091326.7609830825	52637046.34569843	268565295.98277026	26694352.771942858	192579620.68323377	24451847.60670105	686539982.543273	616637716.8460283	638280831.5743444	76806395.72696732	173891181.6140178	241499128.31699345	36947364.06400658	289696136.34857434	230386542.42743558	789039086.4188325	19983031.578170113	613856690.137704	86310776.10233483	350455918.79059994	25091659.025426082
14442969.389410648	145422452.65387893	390217215.0354143	31728531.212331526	62728962.787051104	70992844.44307695	52359640.64810918	275145798.11693496	108555241.8925672	6091326.7609830825	51169095.9027154	267664209.2899984	26694352.771942858	192557625.22922134	24396542.646705255	680635285.5190697	615979880.4590743	637473473.1077504	76647115.98910692	173410012.54918575	240287115.3605938	36819714.87479339	286287119.0031693	230386542.42743558	787192656.9476054	19901230.831855856	613856690.137704	86001158.75716273	350455918.79059994	25038078.69810716
14442969.389410648	145422452.65387893	389587603.40424037	31686270.757883307	62716760.87697098	70992844.44307695	52344807.77860137	275145798.11693496	108555241.8925672	6058144.817930213	51169095.9027154	267664209.2899984	26694352.771942858	192477651.2884126	24242593.656240344	680635285.5190697	612490478.9120877	634431483.2521106	76647115.98910692	173410012.54918575	240287115.3605938	36806799.84853557	285497340.15104914	228218353.9828874	786849598.4176403	19890217.632126335	613260708.6136949	86001158.75716273	332429339.16765916	24848319.088609416
14442969.389410648	144539178.61386707	389587603.40424037	31622077.161870047	62423964.28185378	68331353.81075191	52336729.386142395	273900670.85663706	108087230.76977387	6055388.641645966	49931692.36383628	266153092.5692537	26694352.771942858	187753198.55560896	24233263.948655438	680635285.5190697	610543981.018553	630165384.9026357	75785719.7590583	172160478.74359232	234747723.67445314	36765588.558204725	280616730.0761332	228218353.9828874	785593143.3979727	19888498.649709832	608891857.9650615	85400460.69095166	332429339.16765916	22532117.743475817
14442969.389410648	143338296.8479325	386962489.48762536	31432131.641333453	62220602.2574065	68325206.32096876	52214283.68658907	273296091.5827584	108087230.76977387	6050772.435691178	49931692.36383628	265202460.70903337	26584835.66222665	187753198.55560896	24179370.566138055	680272831.3622084	610543981.018553	629827487.3876451	75785719.7590583	172067346.3874766	234732522.36561295	36377144.51683315	280206521.79227936	227976744.4224185	785593143.3979727	19887209.32751235	603348882.1516498	85400460.69095166	331304918.5084982	22525565.83741958
14442969.389410648	143338296.8479325	386962489.48762536	31143562.31060433	61760079.723834425	68325206.32096876	52210748.4488056	273296091.5827584	107968269.2606022	6050772.435691178	49931692.36383628	265202460.70903337	26584835.66222665	187753198.55560896	24077868.080884174	679994311.9870087	610543981.018553	629827487.3876451	75314526.11652088	171816744.11648545	234732522.36561295	36083011.370940976	280149750.82884365	225765113.35715783	785593143.3979727	19684188.75978896	603348882.1516498	85164055.35558248	326869756.29047966	22370194.174789254
14197976.990251878	143338296.8479325	386801801.0650424	31143562.31060433	61494084.00993557	67613728.51124759	52179543.524205185	272901157.90432656	107875169.3154023	6049628.223218594	49127381.64173301	264134232.40816924	26441850.255046185	187753198.55560896	22991630.421575345	667561483.0207471	608640076.3038235	628321564.0780631	75070148.60088909	171214308.97474304	233774932.72250926	36083011.370940976	278683422.49045223	225342896.01408514	783815018.5683846	19684188.75978896	603348882.1516498	84895830.86637655	326869756.29047966	22007884.84909876
14097557.899525587	143303914.19059712	386544744.5593404	31143562.31060433	61477708.52956626	67613728.51124759	52112759.255365394	272901157.90432656	107868591.75748584	6033796.395551693	49127381.64173301	264134232.40816924	26415707.816411316	187691556.86794138	22991630.421575345	667561483.0207471	608640076.3038235	628321564.0780631	75070148.60088909	171214308.97474304	233774932.72250926	35999857.01433173	276982309.33170485	224987758.5712117	783815018.5683846	19684188.75978896	602732884.150156	84895830.86637655	326869756.29047966	22007884.84909876
14097557.899525587	143299957.89357623	386544744.5593404	30993699.26794867	61266818.944361486	67613728.51124759	52095857.390646055	272901157.90432656	107866648.22771771	6012749.105983894	49127381.64173301	264134232.40816924	26352174.562856518	187691556.86794138	22948395.375565033	667561483.0207471	608640076.3038235	628302610.6504834	75070148.60088909	171106974.26719597	233770281.22457257	35999857.01433173	276109535.7190959	224973056.27246478	783815018.5683846	19683445.49790175	601656034.431049	84874278.83183323	325827625.3919782	22007884.84909876
14097557.899525587	142847272.2881122	386544744.5593404	30993699.26794867	61262457.714277916	67586739.63698629	52033690.36624564	272382041.1408535	107858596.76330628	6009088.169157108	47464333.85160339	263046916.595873	26352174.562856518	187691556.86794138	22948395.375565033	667561483.0207471	607892264.117665	626149364.6160986	74423815.98219626	170838352.9727116	232936984.484476	35999857.01433173	276109535.7190959	224907251.43755054	781195852.89889	19643395.72737325	601616362.7350798	84831934.90457784	325179604.8502809	21740753.251679394
13289778.803763945	140549177.7072927	386013010.8692424	30248942.522728078	59181710.76335082	66328346.64215164	51944388.02897118	269472973.5060093	107349856.87212496	5994274.946701759	47464333.85160339	259817015.36385164	26219747.284629986	186471973.42803055	22904666.879538786	667425493.0222611	600416679.4799886	616698307.4052587	72894245.14260778	170508655.7982825	229284437.72236833	35965787.282184154	276109535.7190959	220353786.98565778	772464327.0616658	19514833.33506915	599537123.1685673	84216833.70437789	323194270.74960065	20642257.86107444
13289778.803763945	140549177.7072927	385861734.87829	30248942.522728078	59181710.76335082	66328346.64215164	51794475.51099582	269472973.5060093	107349856.87212496	5994274.946701759	47349733.238918684	259817015.36385164	26219747.284629986	186471973.42803055	22904666.879538786	667425493.0222611	600416679.4799886	616698307.4052587	72894245.14260778	170487726.87463942	229284437.72236833	35785963.97196087	275700316.805814	220353786.98565778	772464327.0616658	19483889.23072844	599537123.1685673	84216833.70437789	322653580.7468308	20642257.86107444
13289778.803763945	139660800.57229584	383787152.0160557	30248942.522728078	59181710.76335082	66328346.64215164	51794475.51099582	268496310.7696076	105950292.53577654	5992771.641568983	46742801.32640514	258884807.85204008	25889480.457091324	186471973.42803055	22861255.298069924	656181548.86884	600416679.4799886	616161079.6310285	72854150.53643875	170021489.0494228	228651478.08431056	35166837.12892066	272010651.8678818	220000861.06381792	771268383.2312323	19483889.23072844	595182351.7934649	83347281.1686773	319118802.82765394	20642257.86107444
13153847.128203435	139660800.57229584	383552141.05357546	30248942.522728078	59181710.76335082	66328346.64215164	51794475.51099582	268496310.7696076	105950292.53577654	5953516.297781209	46330556.256125346	258884807.85204008	25865273.852901798	186471973.42803055	22381115.526095785	656180484.0743829	600416679.4799886	616161079.6310285	72582831.51857883	169911059.0880631	228651478.08431056	35164373.46230779	272000990.4907502	220000861.06381792	771268383.2312323	19329941.97319819	595182351.7934649	83347281.1686773	315448046.6455757	20642257.86107444
13153847.128203435	139660800.57229584	383521823.8275988	30248942.522728078	58892370.90051079	66123580.67669036	51699254.55368666	268496310.7696076	105950292.53577654	5945277.044236792	46330556.256125346	258884807.85204008	25858568.93847314	185882033.53216848	22344053.93684397	656142127.7134899	600416679.4799886	616161079.6310285	72582831.51857883	169911059.0880631	228651478.08431056	35157288.55816252	271806857.9397725	220000861.06381792	771268383.2312323	19329941.97319819	595182351.7934649	83347281.1686773	315448046.6455757	20534215.962498453
13153847.128203435	139660800.57229584	381839570.12232476	30248078.06084071	58892370.90051079	66064786.7425946	51022607.66684272	268496310.7696076	105950292.53577654	5944330.8981963005	45202217.98950162	258884807.85204008	25701797.631505262	185882033.53216848	22344053.93684397	655865192.7693052	600414130.4080104	616161079.6310285	72579885.24629085	168890991.76241288	228009153.40720952	34706590.04954999	270036683.09187216	220000861.06381792	771268383.2312323	19329941.97319819	595182351.7934649	83249041.2351522	313894032.04660827	20429710.60706385
12979731.292014986	139328012.60557884	381839570.12232476	30210577.991588283	58596701.78564138	65943772.2889482	51022607.66684272	267913146.25351176	105699844.86654456	5876172.667067703	45202217.98950162	258366998.67542914	25579181.32034242	185750517.84364998	22276745.36198185	652621658.9843612	599317526.1628786	615196539.2606949	72334883.47688028	168890991.76241288	227917445.49035156	34670347.47452706	270036683.09187216	219282119.20527712	770663838.9365321	19185295.61635927	592527567.1209767	83143223.36530401	310924564.2622612	20290387.466960743
12979731.292014986	139239806.86557314	381839570.12232476	30106653.1446022	58581882.71095592	65916128.244054124	50643708.12663839	267821096.59259096	105683781.93558243	5871744.281587273	45202217.98950162	258366998.67542914	25579181.32034242	185708058.19170442	22276745.36198185	652621658.9843612	599317526.1628786	615196539.2606949	72314391.71674037	168890991.76241288	227642117.79735002	34670347.47452706	262776524.99430588	219108667.05588213	770663838.9365321	19184099.507075906	591328865.2547332	83143223.36530401	310326955.1760473	20286508.86924645
12976793.562996013	139138370.9737635	381839570.12232476	30106653.1446022	58581882.71095592	65898571.419408716	50643708.12663839	267447598.64560932	105392524.34346609	5866030.651942725	45202217.98950162	258366998.67542914	25579181.32034242	185621785.8229207	22100278.882180505	652483328.6250559	599317526.1628786	615196539.2606949	72314391.71674037	168890991.76241288	227642117.79735002	34619202.49010374	262425302.61862454	219108667.05588213	770659045.7854667	19184099.507075906	590832321.5626622	83143223.36530401	310326955.1760473	20286508.86924645
12975886.014236478	139137372.66578916	381836163.36029327	30038141.319711853	58518018.62979718	65884219.17116507	50414223.35952365	267447598.64560932	105392524.34346609	5864570.833666299	43684186.142112866	257807612.8440501	25543903.25856217	185607194.1910639	22079141.653180663	650064621.8444786	599317526.1628786	615189779.9019178	72288340.0675936	168890991.76241288	227642117.79735002	34504027.733497836	262425302.61862454	219086786.72222278	770611651.6634173	19178296.662469335	589825076.2356801	83065788.44976354	304877979.27521867	20286052.555838287
12975886.014236478	139136475.20411927	381836163.36029327	30038141.319711853	58388837.098373406	65777260.13437701	50414223.35952365	267447598.64560932	105392524.34346609	5864570.023907284	43684186.142112866	257735791.27909172	25514638.174971513	185607130.42132828	22015434.414092008	649810626.5405403	599317526.1628786	615184070.9628959	72287651.12983851	168890991.76241288	227642117.79735002	34354287.076303735	261012525.7134288	219086786.72222278	770611651.6634173	19178296.662469335	585158523.7719449	82782919.29043132	304877979.27521867	20286052.555838287
12546365.621821532	138699736.95474768	381422979.3180805	29933440.014113214	57463700.66241188	64710509.62278526	50291728.29192307	267206391.47950777	105303032.071032	5815220.488620115	43684186.142112866	256973973.05407888	25219010.206646137	185325169.64171743	21935583.18503782	649409442.0780401	595418247.6265279	613541917.8658357	71357455.03834742	167578730.5957332	225073345.7448031	34298602.2985419	261012525.7134288	218143156.62515274	768358188.1638271	19094940.56848343	585158523.7719449	82769171.94543007	304877979.27521867	19397078.489370294
12546365.621821532	138694977.40946504	381422979.3180805	29933141.13078375	57463700.66241188	64710509.62278526	50291728.29192307	267180763.5748085	105303032.071032	5812177.250450516	43534868.40390315	256584737.73879072	25219010.206646137	185129600.98918125	21934512.696419176	649409442.0780401	595418247.6265279	613541917.8658357	71357455.03834742	167578730.5957332	225073345.7448031	34268798.68086732	261012525.7134288	218143156.62515274	768358188.1638271	19088817.86366122	585158523.7719449	82681089.21219575	302777490.5337218	19397078.489370294
12546365.621821532	138687513.7194508	381397960.13711077	29933141.13078375	57463700.66241188	64710509.62278526	50234764.5930862	267180763.5748085	105303032.071032	5812177.250450516	43153015.27363545	256413322.3841091	25219010.206646137	185129419.1481079	21934512.696419176	649409442.0780401	595418247.6265279	613541917.8658357	71357455.03834742	167578730.5957332	225073345.7448031	34204059.32509785	260254244.53231823	218143156.62515274	768358188.1638271	19088817.86366122	585158523.7719449	82665007.3282634	302777490.5337218	19397078.489370294
12546365.621821532	138687513.7194508	381397960.13711077	29933141.13078375	57463700.66241188	64710509.62278526	50092014.60754333	267180289.8584846	105207769.2119996	5800752.630030009	43153015.27363545	256413322.3841091	25219010.206646137	185125741.9697674	21931945.138828613	649398201.145522	595418247.6265279	613541917.8658357	71357455.03834742	167578730.5957332	225073345.7448031	34201149.268593825	260218813.70846894	218143156.62515274	768358188.1638271	19063825.50212878	585158523.7719449	82662047.32450475	297116910.3040895	19397078.489370294
12497518.447972495	138283440.871981	380458204.60678226	29865179.92819307	56998110.60017424	64710509.62278526	49851064.69879538	266560097.35241795	104898237.78981015	5799828.60310119	43108037.38723081	256187175.49972007	25192000.148873497	185106772.80395803	21791660.120922897	647446012.3347285	595418247.6265279	613329490.8100141	71269881.45910278	167578730.5957332	225073345.7448031	34069222.7090229	259643073.48238096	218143156.62515274	768358188.1638271	19063356.379114833	582517356.8063912	82573736.86416212	297116910.3040895	19397078.489370294
12407860.41290439	137603689.01186505	380052150.03351474	29865179.92819307	56998110.60017424	64641314.12876239	49542677.44453159	266055619.4384184	104790603.99745022	5794043.168328263	43040363.24203423	255330072.08440253	25120674.207614377	184681367.87903187	21780716.025702722	647446012.3347285	593512669.2387584	612125096.9834449	70718002.03621826	166560629.2801924	223609314.8581306	34069222.7090229	255691313.24466679	217439897.26346123	767198127.6118319	19058614.92152914	581095905.665348	82231571.59214146	297116910.3040895	19089351.957026884
12045313.701649968	137603689.01186505	380052150.03351474	29531154.35188303	56216217.75794066	63515539.239055924	49542677.44453159	266055619.4384184	104790603.99745022	5785471.7498801565	42625031.033637665	255330072.08440253	24644142.20871269	184662545.7917503	21780716.025702722	647446012.3347285	592394369.4912765	610874595.9092901	70442406.43770847	166282935.81819552	223242493.740551	34069222.7090229	255691313.24466679	216468653.6041429	767198127.6118319	18976700.348749407	581095905.665348	82231571.59214146	297116910.3040895	18476072.05634098
12045313.701649968	136731537.67549416	379017259.3339735	29531154.35188303	56216217.75794066	63515539.239055924	49447504.53296654	264635302.39493126	104273081.77089947	5767680.414865943	40808125.32054113	253204971.99592757	24644142.20871269	182930094.70164448	21397858.362143274	642694947.4228498	591234620.8211434	609236141.6744683	69883873.300488	166282935.81819552	222669153.08335763	33673480.65603461	254576695.31994948	215599424.77502385	763086042.8863143	18953747.767258134	578223754.3170944	81592595.01191348	292099699.8973708	18476072.05634098
11994383.909894142	136395120.2753945	378717275.8705099	29500316.0573764	56216217.75794066	63515539.239055924	49447504.53296654	264536030.132229	104273081.77089947	5767680.414865943	40034216.15842976	253197860.94200402	24644142.20871269	182926911.3235	21397858.362143274	642694947.4228498	591234620.8211434	609236141.6744683	69883873.300488	165479378.3564876	221790652.6815326	33673480.65603461	254576695.31994948	215599424.77502385	762006301.126679	18938810.551811803	576499446.0345749	81183630.71395576	291065829.6677069	18476072.05634098
11967232.428863084	136338563.30525687	378717275.8705099	29500316.0573764	56216217.75794066	63514560.41462575	49400125.78417336	264536030.132229	104242177.00350277	5750933.873512779	40034216.15842976	253197860.94200402	24644142.20871269	182926911.3235	21397858.362143274	642694947.4228498	591234620.8211434	609236141.6744683	69883873.300488	165479378.3564876	221790652.6815326	33673480.65603461	250971279.38199475	215599424.77502385	762006301.126679	18931852.84063882	576499446.0345749	81183630.71395576	291065829.6677069	18476072.05634098
11952720.708585756	136338563.30525687	378717275.8705099	29440663.84599352	56216217.75794066	63229156.53288408	49260252.43304851	264327513.60657978	104242177.00350277	5750825.147158078	40034216.15842976	253197860.94200402	24524474.228089325	182785285.88064322	20988792.202964373	639540875.831308	590480065.207299	609236141.6744683	69681801.9222773	165375140.96294653	220840792.10646757	33626037.72732192	250443283.654796	215599424.77502385	762006301.126679	18898684.8625278	576499446.0345749	81183630.71395576	289608588.9389931	18394321.78429886
11941274.992299134	136121856.9078908	378704406.698563	29440176.302696522	56216217.75794066	63229156.53288408	49260252.43304851	262983853.9587649	104095192.67534763	5750217.504922476	38920959.89281554	252371209.0919731	24521654.287100405	182785285.88064322	20919414.227760218	638919903.4842172	590480065.207299	609232341.2589263	69680470.17156295	165375140.96294653	220840792.10646757	33588743.49439997	250443283.654796	215221163.89172694	761577194.7279731	18795451.148973327	575336805.3668048	81179015.78779408	283410437.9923008	18327699.85067579
11940043.990490831	135859537.93869182	378704406.698563	29435505.93794094	56216217.75794066	63166245.726443596	49260252.43304851	262450155.53789032	104051856.87928191	5749918.607350125	38850328.63966215	252160423.9557471	24521654.287100405	182785285.88064322	20919414.227760218	638919903.4842172	590246559.1701558	609232341.2589263	69679818.13193223	165375140.96294653	220840792.10646757	33588743.49439997	250443283.654796	215221163.89172694	761228721.3594655	18791661.195869904	575054730.1046493	81179015.78779408	283410437.9923008	18292736.416091386
11677678.756897967	135379081.77039897	378449837.7699446	29365436.10729167	54964536.5768733	62520116.99259109	49120085.366819255	262450155.53789032	103518531.76519547	5741558.740834585	37972502.4490455	250963681.81761986	24371212.70385827	181959730.94287676	20919414.227760218	636209106.1551814	588009006.9640018	607484139.8965595	68811262.64442663	164120045.7842031	219491191.21431628	33588743.49439997	249150866.22326222	214716343.32481417	760621008.2634854	18750010.063468367	573335222.1652727	80563895.49648166	283306678.4141554	17317057.88663627
11677678.756897967	134488928.86589155	377565251.40997314	29365436.10729167	54964536.5768733	62520116.99259109	49095212.845081136	261055084.28669477	102760318.77819537	5726739.005793617	37159639.37063933	250948797.12008324	24371212.70385827	181959730.94287676	20798535.420036737	636209106.1551814	588009006.9640018	606495926.3565291	68811262.64442663	164120045.7842031	219491191.21431628	33501616.208670072	235829194.61748052	213678738.76042774	759836691.3144346	18713669.471635554	568747662.0831083	79211295.25724438	283072322.47027874	17317057.88663627
11676240.344111633	134354106.31115234	377565251.40997314	29236831.028995395	54242732.34349452	62520116.99259109	48984215.16490674	261055084.28669477	102760318.77819537	5725840.302337938	37159639.37063933	250874481.1798732	24340115.272554427	181908385.53475055	20798535.420036737	636209106.1551814	588009006.9640018	606495926.3565291	68811262.64442663	164120045.7842031	219491191.21431628	33501616.208670072	235829194.61748052	213678738.76042774	759836691.3144346	18712646.190580525	568747662.0831083	79211295.25724438	283072322.47027874	17317057.88663627
11540524.585330317	133981506.50096549	377386660.9683823	29148798.425754886	54220308.86427873	62301897.341858566	48984215.16490674	260986726.28880057	102760318.77819537	5682702.264049509	37002203.19317998	249145432.00870666	24137065.28834104	181251908.23968458	20665246.777179424	636092082.2585315	587934430.4104979	594309353.0594714	67714248.89054419	163532171.56483173	219379424.7309654	33501616.208670072	234348787.1376479	213157788.74708328	757859035.2329049	18672208.981790196	568458075.864898	79109831.950936	282739286.26507896	16956987.536006663
11540524.585330317	133815275.27794291	376906217.85395133	29088615.536846116	54220308.86427873	62301897.341858566	48924492.24327841	260785270.95764366	102624092.63758592	5682702.264049509	36193026.05125893	249113227.5902193	23921488.11610789	181251908.23968458	20665246.777179424	633992164.1103902	587921756.7076416	581357386.6745191	67714248.89054419	163532171.56483173	219379424.7309654	33497662.345985956	231348031.3908387	213157788.74708328	757859035.2329049	18672208.981790196	567864282.9584063	79001312.70588088	281330007.0112188	16955967.57958913
11386362.467792993	132301403.19409451	376304591.8901576	28997168.32651361	53721636.95720071	62301897.341858566	48924492.24327841	260095111.81358153	102301984.86364506	5682702.264049509	35929763.17769565	248353599.13913947	23921488.11610789	181021651.40300506	20415005.50338432	632731078.540146	587921756.7076416	579974536.3654606	67499227.86615051	163532171.56483173	219379424.7309654	33219544.01850103	230736315.28714037	212778779.14839584	757859035.2329049	18672208.981790196	565164867.9863087	78485973.59683555	281330007.0112188	16955967.57958913
11334673.18909592	132301403.19409451	376304591.8901576	28766695.449668013	52664165.35325942	61960578.78424067	48924492.24327841	260095111.81358153	102301984.86364506	5675433.604519553	35929763.17769565	248353599.13913947	23921488.11610789	180872850.09916696	20239148.396101657	632731078.540146	587585299.7767072	579304264.7800156	67498034.86241427	163432767.45555046	219200759.1993534	33168476.884028003	227431257.16077563	212778779.14839584	757784242.6768562	18648437.997586373	564587565.9184701	78485973.59683555	279782779.8797799	16939260.34716969
11141838.211245418	132301403.19409451	376304591.8901576	28716396.056440275	52664165.35325942	61960578.78424067	48801357.87932427	260095111.81358153	102301984.86364506	5675433.604519553	35736121.960722096	248256073.43121132	23895888.358153082	180234426.30918908	20237408.6164655	632731078.540146	587471198.1119503	576498828.0230976	66968768.58378879	162927914.09332222	219200759.1993534	33161432.82361875	226932655.1818297	212236746.32754752	757784242.6768562	18648437.997586373	562210983.6600666	78485973.59683555	279782779.8797799	16671998.646366071
11141838.211245418	132301403.19409451	376304591.8901576	28716396.056440275	52664165.35325942	61960578.78424067	48282106.79955315	260095111.81358153	102301984.86364506	5664578.666355476	35367533.183328085	248256073.43121132	23770400.194151044	180234426.30918908	20222140.228935923	632110225.8186758	587335852.3398695	575521879.7235101	66915352.2466175	162927914.09332222	218396875.3654914	33161432.82361875	226932655.1818297	212236746.32754752	756870094.6574298	18648437.997586373	562210983.6600666	78472896.26850794	278544079.50206715	16566653.015832122
10996436.555727992	131831559.65344994	374981167.3770169	28547677.518646304	52210701.73238162	61836330.4757022	48282106.79955315	258973192.34529024	101867580.01007909	5655070.6017093295	34345832.42486275	247203536.33223125	23659444.456064068	180127126.89286104	20082956.601471003	631649677.4695678	585101466.9312431	575250867.0491503	66791149.98937145	162044192.99983776	217184425.16136718	33121736.07065207	220808622.0246267	211418712.48445177	755418615.5934106	18585480.660231512	560927638.1024858	78080505.48241223	278478488.7003278	16566653.015832122
10996436.555727992	131737861.28314206	374862364.3426394	28547677.518646304	51930654.211488396	61836330.4757022	48209127.61850039	257941538.0483809	101473048.66725364	5655070.6017093295	34345832.42486275	244178406.6623891	23519994.94292075	178362712.81321305	20082956.601471003	630086964.5980666	585101466.9312431	573176195.9844027	65959264.7220138	161856790.46493548	217184425.16136718	33121736.07065207	220808622.0246267	211418712.48445177	752780173.0597093	18563929.453266162	556368960.70734	77785989.79518639	276615511.887433	16566653.015832122
10996436.555727992	131528613.73094572	373368226.1407804	28462147.326315336	51930654.211488396	61592060.475476235	48209127.61850039	257693604.94226772	101421130.02830385	5647890.62377434	34329399.62853457	244178406.6623891	23505787.519274607	178362712.81321305	20051811.997287482	629625022.0993462	585101466.9312431	572246649.6486888	65959264.7220138	161807172.68391725	217184425.16136718	33121736.07065207	220808622.0246267	211418712.48445177	752780173.0597093	18563929.453266162	556368960.70734	77731017.3092487	275626053.20388216	16518147.803866453
10980046.408383952	131528613.73094572	373368226.1407804	28462147.326315336	51930654.211488396	61592060.475476235	48209127.61850039	257693604.94226772	101421130.02830385	5607858.263149828	34329399.62853457	244178406.6623891	23393220.440639783	178362712.81321305	19944520.858833622	629071691.3561615	584723122.3876917	572246649.6486888	65959264.7220138	161807172.68391725	217184425.16136718	33027452.288956035	220808622.0246267	211418712.48445177	752735480.8254752	18508311.86812341	556368960.70734	77731017.3092487	275626053.20388216	16483936.401904466
10732170.053425904	131372985.32378307	373198603.10226274	28353499.428345505	51248391.638049096	61008149.49395363	48116425.803169474	257353098.72150812	101397885.4544816	5606470.630953936	34235729.171356484	243992279.8844901	23137215.40930512	178362712.81321305	19944520.858833622	628745812.8417078	581732614.1107693	570035452.2986859	65523263.86766316	161119151.56892425	215898142.43905234	33027452.288956035	220567889.6947517	210504087.03089198	751048388.8200449	18462928.284187946	556215362.6586381	77607070.85585053	275443096.25903463	16039525.161810981
10732170.053425904	130742387.71617529	372564585.0695162	28130009.46615188	50837530.187361374	60241355.91453023	48097718.76509834	257353098.72150812	101346191.12667117	5606470.630953936	33679054.176094584	243678186.28923663	22979347.076073043	178362712.81321305	19926910.607036818	628745812.8417078	580716548.9719427	567686841.3599598	65523263.86766316	161016418.23181522	215898142.43905234	33027452.288956035	220567889.6947517	210347652.3667363	750332465.4352522	18462928.284187946	555944801.7242149	77503579.55419971	274033125.3406711	15673167.38261298
10605252.59859428	130597620.29354967	372564585.0695162	28130009.46615188	50837530.187361374	60241355.91453023	48004788.721703336	257195321.52737004	101326710.1563966	5562287.453502479	33679054.176094584	243678186.28923663	22979347.076073043	177580224.88366193	19744158.14231835	628569472.9081945	580716548.9719427	567641023.9416215	65423327.383590244	160832004.11212438	215898142.43905234	32958763.888040345	220433654.93724194	210280318.14022174	750332465.4352522	18315948.743271433	555816737.4359694	77475942.88956004	272171561.45323133	15673167.38261298
10585495.77301514	130597620.29354967	372475753.3420046	28130009.46615188	50817157.0571944	60241355.91453023	47995630.833177514	256718530.7639512	101092162.43826999	5562287.453502479	33339578.10848577	243040481.6588916	22979347.076073043	177580224.88366193	19702890.175623327	628373726.9446816	580716548.9719427	556719991.5270934	65285437.39784084	160832004.11212438	215673639.72339508	32958763.888040345	219811033.7894356	208661412.51641622	746787824.1670953	18315948.743271433	553088121.5240282	76574127.92023051	269165123.23752177	15673167.38261298
10433510.75624252	129505175.30337097	370310055.3062511	28113808.635752	49807816.6320654	60042649.19779678	47952407.26309539	255912139.01649508	100465566.89164016	5558988.67454279	32535371.570235755	241119761.6775464	22979347.076073043	176685652.03774402	19605185.968228083	625393443.9106594	578116642.886332	555993736.9679526	64359330.517262995	159661986.1162026	214406056.85912544	32876338.423867267	214622577.02877334	208578979.6608621	746787824.1670953	18313200.015121903	551393642.0745058	76574127.92023051	269165123.23752177	15093460.547589207
10417795.01991626	129505175.30337097	370310055.3062511	28113808.635752	49713200.04387958	59779356.65614411	47939480.129934475	255912139.01649508	100465566.89164016	5558988.67454279	32244249.47008881	241119761.6775464	22590275.82246066	176685652.03774402	19597763.78760955	624234867.908889	576583165.7873935	555130049.0468234	64331812.28352506	159481263.59266877	213441522.91961324	32819134.52549163	213634326.18789774	207086467.0640746	742417244.7872632	18186400.148919154	551281864.9460074	76465971.1866121	269135342.6156443	15093460.547589207
10389539.23607461	129505175.30337097	370310055.3062511	28055121.885138664	49559343.408929996	59779356.65614411	47661903.26521184	255189215.33097547	100465566.89164016	5554887.173741099	32244249.47008881	240981419.052154	22590275.82246066	176685652.03774402	19597763.78760955	624234867.908889	576583165.7873935	553798495.4272014	64307788.723526336	159468300.55472928	213441522.91961324	32813324.443829723	213634326.18789774	207086467.0640746	742417244.7872632	18186400.148919154	550833273.2615113	75914583.69280168	266177243.54502338	15082390.668211164
10250249.426342234	128472364.88789864	369887825.61358154	28051178.4039468	48433320.87226544	59345754.167263314	47661903.26521184	254431867.18314427	100161965.2974706	5545797.835231788	31795979.778037876	239985941.41545045	22298882.437087215	176436550.56929758	19481238.501288388	624213841.9136994	574918718.4267366	553798495.4272014	63616167.00091862	158591845.9575872	212024750.8988501	32812753.30949277	213634326.18789774	205879448.7208844	741818258.389788	18095659.54258911	548865523.0936955	75373880.88426405	266009376.51815587	14675358.451756362
10149900.452259852	128472364.88789864	369887825.61358154	27851302.17108225	47788797.675294	59339558.38360443	47540906.01688865	254431867.18314427	100161965.2974706	5519099.590528498	31795979.778037876	239702896.44482997	22287596.919332597	176431405.4285352	19481238.501288388	624213841.9136994	574879709.940159	546379635.6113077	63120389.15352495	158569920.41354546	212024750.8988501	32812753.30949277	213634326.18789774	205340577.32875067	738886890.6137025	18086824.36524716	548741121.7939045	75373880.88426405	263504878.5545763	14232648.896670181
10037927.200146478	128468435.63228776	369887825.61358154	27842402.40646044	47788797.675294	58956375.33514394	47531576.20645031	254357218.48222646	100161965.2974706	5519099.590528498	31526039.176587764	239650930.60251293	22219863.274100177	176384120.20779806	19399364.8216937	622122021.4011647	574119569.4749966	546379635.6113077	63120389.15352495	158355945.77698654	211763648.89791295	32680520.015493438	212157804.07728466	205227688.21310672	738886890.6137025	18080764.870332696	548741121.7939045	75373880.88426405	263504878.5545763	14232648.896670181
9990320.337336615	128439326.36418138	369887825.61358154	27824461.936584685	47788797.675294	58956375.33514394	47445349.96405195	254353016.06972387	100161965.2974706	5516827.737540914	31526039.176587764	239581202.75004968	22202256.069063723	176370744.67571652	19385645.1775301	619999497.7327219	574117920.5351654	546379635.6113077	63120389.15352495	158349984.4268029	211763648.89791295	32655471.869208287	208594027.66130936	205218018.03527308	738886890.6137025	18078813.450280108	548691842.4537926	75373880.88426405	263504878.5545763	14232601.520279733
9988238.69471341	128439326.36418138	369887825.61358154	27814916.1042309	47788797.675294	58956375.33514394	47445349.96405195	254352465.35192168	100161965.2974706	5516203.783463972	31526039.176587764	239581202.75004968	22200898.356398907	176347434.41111612	19032057.93435713	619119638.3938816	574117920.5351654	546379635.6113077	63120389.15352495	158349984.4268029	211763648.89791295	32592612.835535254	206849074.81623775	205179534.6079672	738886890.6137025	18078593.211609967	548691842.4537926	75373880.88426405	263504878.5545763	14232601.520279733
9957211.367233086	127766243.5382363	368557426.3181026	27759350.67428356	47788797.675294	58887605.829163454	47413738.69222255	253602795.25846854	99824947.18535265	5515977.035294168	30875491.187320367	238830012.8852035	22200898.356398907	175985265.84031472	19032057.93435713	619069236.8936552	573889451.6594374	546333749.3120047	62901218.40549378	158096515.3506359	211648334.32848993	32592612.835535254	206849074.81623775	204642392.8827359	737566622.0632775	18078593.211609967	451963792.777937	74864691.42807157	262875981.40060326	14202177.993793247
9858071.502481548	127623613.4748225	368557426.3181026	27759350.67428356	47469117.26206103	58887605.829163454	47198427.89577112	253196476.65923154	99805433.06068486	5509800.585567544	30419945.594799537	238268693.50767866	22200242.347121436	175900480.42181876	19032057.93435713	619069236.8936552	571157881.6239718	544035006.3572593	62748186.28913086	157922417.57540658	210971145.98783287	32557372.707584802	205608003.0784748	204265134.1582329	736549830.885176	18078593.211609967	451553998.47750545	74776266.77350505	260777610.0740732	13849566.75000412
9851710.106572527	127623613.4748225	368360600.8040381	27759350.67428356	47469117.26206103	58887605.829163454	47198427.89577112	253196476.65923154	99792204.37480819	5503048.235524709	30380786.781057496	237820252.1405522	22199603.150071472	175347412.69485277	18993954.722763572	613386675.8376639	571157881.6239718	543296380.5398282	62743732.7167749	157922417.57540658	210971145.98783287	32452310.044100042	205595631.49373838	204265134.1582329	736549830.885176	18078593.211609967	451553998.47750545	74776266.77350505	260777610.0740732	13849566.75000412
9851710.106572527	127623613.4748225	368360600.8040381	27759350.67428356	47469117.26206103	58887605.829163454	47181247.101167634	253196476.65923154	99790519.61653616	5503048.235524709	30380786.781057496	237294635.9364059	22199416.87953053	175347412.69485277	18946322.014150046	611417913.8449633	571157881.6239718	543296380.5398282	62737001.48966789	157922417.57540658	210971145.98783287	32452310.044100042	205595631.49373838	204265134.1582329	736549830.885176	18076221.00992733	440610504.4625059	74776266.77350505	260456368.84880528	13849566.75000412
9811471.801042533	126957499.01534759	368214952.96079385	27713507.025465522	47280813.14329837	58683437.947208114	47058189.201786324	252967377.1468349	99653811.03129438	5485926.448143948	29801430.41687469	237294635.9364059	22100644.314655326	175291713.31632477	18946322.014150046	611417913.8449633	571157881.6239718	543296380.5398282	62707687.493730225	157899815.41997173	210345466.78180277	32449061.140828315	205590873.59981787	204125800.13674375	734731437.1335447	17975495.781249993	440610504.4625059	74767224.0333705	260325545.02595323	13849566.75000412
9785070.077952562	126858937.56909291	368208252.170228	27692983.828167763	45590697.395613365	56684311.93502697	47001582.42224251	252830413.15134832	99653811.03129438	5481976.349189767	29801430.41687469	237038167.59779558	21953202.216358125	174754605.1738963	18707237.301637627	611371657.4174908	567027766.0437571	541071704.9079278	62481200.37849227	157769699.35279387	210345466.78180277	32393766.320884317	205516966.11392295	203570975.66921943	734239466.9398255	17975495.781249993	440610504.4625059	74482683.72777373	260203135.78226307	13673921.455183515
9785070.077952562	126795447.49175581	368085654.14492714	27692983.828167763	45590697.395613365	56684311.93502697	46837692.835064515	252751936.95697895	99440287.73996402	5465610.836994555	29420287.57993861	237038167.59779558	21920901.395874526	174507465.96078825	18511442.770241443	611371657.4174908	567027766.0437571	540505820.0701938	61735270.6555903	157255837.16597578	209875840.1757874	32280969.352852356	199103894.15759867	203570975.66921943	733650852.547224	17969192.48120875	440610504.4625059	73764589.44579214	260035151.52407306	13422617.25020087
9720449.484408304	126100355.82989119	368000666.74336034	27653018.25305497	45586624.43197712	56684190.38393688	46833184.76887111	251986208.79937378	99338431.10459802	5465542.13537325	28727660.46239305	236031890.80549744	21901278.83095005	174488228.8579167	18511442.770241443	611371657.4174908	566972766.2970334	540463797.9814665	61735270.6555903	157255837.16597578	209821712.20776325	32270723.30866407	199103894.15759867	203254717.58686724	732351189.3880354	17969192.48120875	440610504.4625059	73764589.44579214	259811741.09581697	13422617.25020087
9593119.32114165	125737722.1950308	366142403.6370657	27631391.27576362	45378611.50771384	56670413.95445056	46731145.52606123	251986208.79937378	99111372.26516722	5465542.13537325	28727660.46239305	235790674.7819762	21695149.469755933	174069372.6839627	18511442.770241443	608968613.3536764	566744595.0010179	539713634.2479924	61527695.7094815	156154482.2816702	208548838.69653958	32270723.30866407	197140420.00990573	202946406.87012565	732351189.3880354	17969192.48120875	440561946.655204	73764589.44579214	259631079.7761906	13397308.176317608
9538201.93105244	125685618.0319933	366142403.6370657	27561826.249711413	44875736.72049219	56309297.249505475	46725703.25976667	251984159.11700243	99068927.94677496	5454308.389957871	28331223.083939824	235790674.7819762	21695149.469755933	173932702.04903397	18511442.770241443	608968613.3536764	566744595.0010179	539507539.4018542	61020779.73616922	155636508.19887516	206741737.41167247	32270723.30866407	197140420.00990573	202946406.87012565	731653994.6525524	17969192.48120875	440271584.5594284	73493608.22330858	259631079.7761906	13210516.579771057
9485960.4724245	125685618.0319933	366142403.6370657	27533244.58570239	44875736.72049219	56309297.249505475	46709833.016254194	251906259.6310968	98950762.39261788	5446489.140471077	27102078.721685894	235692001.0613483	21564423.592796147	173750810.32594746	18495199.537752792	604968142.9185785	566179615.4191889	538715840.7410827	60943387.36234129	155636508.19887516	206679104.46774304	32208690.094848163	197140420.00990573	202856981.55869025	731070331.9172586	17935935.26311038	438081931.0521064	73493608.22330858	258121601.04975218	13121356.151100362
9338126.09178422	124205291.19108379	365286401.57388276	27321155.173156824	43923333.576692976	55835314.59743673	46709719.00923809	250465096.4619228	98324587.24574779	5437760.75717873	27028015.179203168	233709209.00180462	21564423.592796147	173347890.55142272	18480580.106043622	604838504.9115961	562104354.5877392	535616668.918264	60266250.62797605	154780349.39270765	206393580.98438382	32205749.820439637	194992229.44119954	198447446.4614931	728595501.7413739	17850456.849629316	437590886.3468342	73121499.35107975	257943101.16122904	12875914.642284544
9118138.969844062	124205291.19108379	365112260.03886175	27137801.297718167	43245203.20498475	55087608.78274203	46557227.36485155	250280157.5855166	98324587.24574779	5426145.495581951	26611573.61622252	233709209.00180462	21557934.591283247	173347890.55142272	18281542.929602172	604838504.9115961	562104354.5877392	534085725.7898314	60266250.62797605	154780349.39270765	206393580.98438382	32034712.348257966	194176487.81722036	198447446.4614931	728595501.7413739	17850456.849629316	434903735.99018663	73037707.04960787	257054829.09014806	12875914.642284544
9118138.969844062	124205291.19108379	365112260.03886175	27137801.297718167	43245203.20498475	55087608.78274203	46555504.329681695	249958518.36018914	98324587.24574779	5396099.093957677	26480150.967009984	233709209.00180462	21521905.304299556	173347890.55142272	18268039.5421122	604525201.5655326	562104354.5877392	534085725.7898314	60266250.62797605	154780349.39270765	206292857.44134283	32034712.348257966	194176487.81722036	198447446.4614931	728595501.7413739	17687249.99373683	434503360.6009417	73037707.04960787	257054829.09014806	12855137.230806518
9111507.569217348	124205291.19108379	365112260.03886175	27137801.297718167	43245203.20498475	55087608.78274203	46555504.329681695	249882364.57756165	98324587.24574779	5378303.441133405	26373941.943174314	233631434.0478469	21461381.98457301	173336313.78855014	18231438.82411823	604525201.5655326	562104354.5877392	533958316.2516876	60266250.62797605	154747854.0780743	206110456.11887836	32033298.829795565	191816470.67762673	198204538.9759169	727669958.8445394	17687249.99373683	434503360.6009417	73037707.04960787	257054829.09014806	12737881.97547811
9001512.792822164	124205291.19108379	364923171.65088105	26953325.062892083	42853548.54945897	55087608.78274203	46429197.089723624	249582150.27906647	98324587.24574779	5378303.441133405	26266145.378893163	233163815.6438248	21461381.98457301	172987294.66222996	18155418.92213846	604101240.8629472	560638131.8025376	532419747.08005995	60245985.707475565	154702225.7440168	206101010.7463739	32031141.395180903	189870914.6863815	198082942.96433213	727669958.8445394	17687249.99373683	432181616.25728256	73005093.33355586	256127317.25917196	12708096.531753158
8959612.332248442	124205291.19108379	364776413.3294694	26948179.555401843	42853548.54945897	54976264.12150533	46429197.089723624	249478718.66670904	98324587.24574779	5378303.441133405	25934994.608893313	233137487.341282	21456841.782394856	172987294.66222996	18148171.67257602	603961465.4182822	560350336.5580001	531730354.3058113	60245985.707475565	154657989.72572422	206027078.27098405	32031141.395180903	189197879.07918814	198073335.72073418	727669958.8445394	17687249.99373683	432181616.25728256	72980387.86106808	256086441.31304207	12708096.531753158
8959612.332248442	124205291.19108379	364459482.12960225	26848305.691543832	42710102.20169788	54710810.77720112	46429197.089723624	249464342.09315413	98324587.24574779	5372951.739648338	25846671.231808063	233034659.85080782	21455013.794654276	172978157.22094432	17845235.328573827	599489889.4769146	560350336.5580001	531730354.3058113	60245985.707475565	154657989.72572422	205963161.161599	31746120.114173543	189197879.07918814	198073335.72073418	727669958.8445394	17687249.99373683	432118885.55023754	72977507.0454528	256086441.31304207	12404176.35399429
8778513.94327747	124205291.19108379	364459482.12960225	26848305.691543832	42710102.20169788	54710810.77720112	46156156.06549016	248621448.1090221	98267027.37345308	5359788.059058233	25846671.231808063	232081356.43978631	21448242.68161999	172978157.22094432	17721707.558027767	598572794.5907624	560350336.5580001	531730354.3058113	59897509.32485163	154415894.2811543	205090251.6004135	31746120.114173543	189197879.07918814	197264243.86179265	721681856.0838034	17662167.21981726	430366224.8746691	72893126.70706895	255339227.5295283	12404176.35399429
8778513.94327747	121561509.6597464	364306087.46527815	26751112.249984138	42506631.49061389	54710810.77720112	46156156.06549016	248621448.1090221	96718574.35502125	5357307.101568861	25038297.28389387	232081356.43978631	21210811.966378752	172859191.30939963	17721707.558027767	598572794.5907624	560349838.9422433	528276766.349374	59368876.61913652	153646948.03960302	204167458.08048266	31746120.114173543	189197879.07918814	197068997.7472635	721681856.0838034	17659922.883105684	430366224.8746691	70798276.12472314	255339227.5295283	12226187.697348185
8778513.94327747	121561509.6597464	364306087.46527815	26751112.249984138	42506631.49061389	54710810.77720112	46106456.31983717	248621448.1090221	96718574.35502125	5357307.101568861	25038297.28389387	231896856.70972025	20920399.109216884	172740001.2767314	17721707.558027767	597428346.7725106	560266687.4319377	517938074.6063595	59368876.61913652	153393639.19890186	203805769.59626463	31740504.983204134	186317452.3730792	197068997.7472635	721681856.0838034	17563506.78582935	427000867.7477879	70798276.12472314	254496241.1936194	11741616.816236565
8778513.94327747	121422504.25720641	363153387.8226588	26751112.249984138	42497401.364470996	54710810.77720112	46098342.102564774	248099425.4195379	96560346.70597574	5333237.785146098	24610290.425655503	229233263.12621334	20891340.975755993	172606027.25050557	17510143.900975347	597143541.2115986	560266687.4319377	517018233.4369361	59161163.785907395	153213465.35328823	203170821.0305968	31740504.983204134	186317452.3730792	196812293.5851634	721681856.0838034	17510895.653137837	427000867.7477879	70798276.12472314	254496241.1936194	11741616.816236565
8522182.277311241	120743775.1052103	363153387.8226588	26695247.092145685	41825052.57561997	54710810.77720112	46001069.054164335	247689659.9454337	96560346.70597574	5320405.859125347	24180779.913941696	229233263.12621334	20554233.993645534	172271580.11601558	17437349.439903293	596120032.0562335	559337585.011192	516751562.7558017	58462724.51800153	152982824.1984222	201365240.0231913	31740504.983204134	185597173.91449788	195887919.05667752	720999249.9161878	17500874.848605856	427000867.7477879	70657898.97815783	254289718.66712448	11707199.105848366
8509995.50250285	120255912.88568352	362540984.9873628	26692511.3482232	41780583.44195096	54460462.3813158	46001069.054164335	247437398.0061385	96327649.9957493	5270474.305523991	23468651.46556612	228982234.96631923	20554233.993645534	172217339.37295943	17437349.439903293	595231262.7357978	558706310.5724034	514319367.33315665	58416496.263505936	151628012.79177037	201361638.26905617	31719924.815524537	185597173.91449788	195866474.3692105	720148763.6309036	17458183.59649839	425544326.60181004	70151023.47358726	252831107.54123652	11620774.329792513
8509995.50250285	120255912.88568352	362540984.9873628	26602042.39482295	41539627.41381368	53413835.18282771	45957355.925101034	246952735.8047487	96327649.9957493	5268310.740590208	23339983.097386777	228623499.0429943	20483712.997380495	172034603.0740572	17256968.659481835	593454079.375018	557710339.4774603	512973949.2075455	58241535.06826402	151628012.79177037	201041170.64101252	31638239.792585112	184185681.83487377	195647165.9970887	719525977.1764375	17458183.59649839	421385356.619741	70105339.19642457	252831107.54123652	11509176.604272747
8408585.01129622	120110796.32444392	361847171.2411886	26602042.39482295	41538021.22150942	53413835.18282771	45818643.5063769	246382160.3533857	96327649.9957493	5266721.261168081	23322280.606689543	228069680.14310068	20483562.999194153	171883320.8405328	17256968.659481835	593454079.375018	556029383.5795214	512973949.2075455	58240734.62073516	151628012.79177037	201040226.1677734	31638239.792585112	184185681.83487377	195233319.76750916	719525977.1764375	17458183.59649839	421385356.619741	70105339.19642457	252162365.8503457	11464232.845646644
8408585.01129622	118666445.4224413	360746984.38694954	26602042.39482295	41538021.22150942	53413835.18282771	45818643.5063769	246382160.3533857	95305660.49629065	5266721.261168081	23319141.53382997	228069680.14310068	20483562.999194153	170809417.3239978	17256968.659481835	593454079.375018	556029383.5795214	512973949.2075455	57564492.54386085	151628012.79177037	197473122.971021	31636693.514523037	184185681.83487377	195233319.76750916	712610136.1850007	17458183.59649839	421034702.07682395	69158883.27338992	252022500.40674984	11357145.747569572
8399441.703715255	118666445.4224413	360746984.38694954	26577625.10843827	41279888.1709503	53347126.92692454	45744239.89289674	243053769.9718116	95305660.49629065	5247322.681438047	23303221.257946428	224281226.9860556	20483562.999194153	170805893.26212615	17254947.548566747	593421588.7939969	556029383.5795214	511311703.2340828	57514169.88723776	149912248.69097844	197473122.971021	31636693.514523037	182585264.0038244	195200969.35859045	712610136.1850007	17457665.81644362	421034702.07682395	69158883.27338992	252022500.40674984	11339721.212243037
8324981.4735048665	118666445.18283921	360746984.38694954	26544878.8379205	41137926.91540666	53185015.05604491	45634314.21135041	243053769.9718116	95305660.49629065	5231272.241308255	21215326.092974205	224281226.9860556	20448367.63126118	170690158.87037545	17074188.068132553	582822624.7702823	552245993.9975288	509485293.51064676	57335491.55895973	149912248.69097844	197473122.971021	31482118.16535946	182585264.0038244	194646037.4543384	712610136.1850007	17400438.041831784	419768601.7242947	69158883.27338992	251592018.0668422	11116949.633405844
8324981.4735048665	118499835.03304027	359956361.7351061	26544878.8379205	41133213.15375276	52989218.816911265	45485639.302937016	243053769.9718116	95305660.49629065	5231272.241308255	21215326.092974205	224281226.9860556	20317448.40637949	170636511.08127046	16774953.924799126	582822624.7702823	552245993.9975288	506210317.68747395	57268722.09266358	149836622.66105187	196971295.14227957	31466225.947704587	182585264.0038244	194380905.186329	712127600.2781723	17400438.041831784	416099335.5662199	69048309.80105308	250591806.57305375	11116949.633405844
8324981.4735048665	117962960.30939734	359956361.7351061	26544150.940826803	41019149.99530892	52947679.08277472	45485639.302937016	243053769.9718116	95264181.4912176	5230403.936819056	21215326.092974205	222879156.4134863	20317448.40637949	169197634.59467798	16774953.924799126	581907212.7846328	551873337.8186352	506210317.68747395	57185622.95858199	149836622.66105187	196971295.14227957	31450785.23283879	181864188.90652326	194380905.186329	711524754.5004133	17400438.041831784	416099335.5662199	68912008.65353487	250591806.57305375	11065392.693973877
8324981.4735048665	117962960.30939734	359956361.7351061	26529701.627896134	41019149.99530892	52947679.08277472	45459617.81215501	242944048.93921837	95230983.56286119	5217740.554146589	21215326.092974205	222879156.4134863	20292308.3030375	169197634.59467798	16660853.199632224	578170039.0869861	551322620.818432	505898834.9532333	57039108.34010189	149660602.89538664	196764720.01147276	31400053.708172143	181516566.20288873	194380905.186329	711524754.5004133	17392803.205834955	411983166.09323806	68869454.60187045	250591806.57305375	10984839.312112652
8163256.369102407	116753410.95198435	359936358.9614399	26375890.034125373	40866705.84847083	52947679.08277472	45459617.81215501	241645482.69042546	94788091.57089785	5213414.748214121	20871342.64399442	221470897.43254337	20234379.240544543	169197634.59467798	16556721.26497063	577505194.9400747	550666686.497168	504549272.137537	56798657.90985871	149330609.61214066	196622028.90390116	31375232.456346292	181516566.20288873	193573395.10226545	710025509.7046256	17310664.79535934	410032954.03082824	68311629.89574975	250591806.57305375	10965281.269765396
8163256.369102407	116645054.1256723	359632368.74946594	26343073.0124963	40848687.652764775	52465329.52523025	45456492.17890106	241645482.69042546	94788091.57089785	5210503.556903946	20871342.64399442	221470897.43254337	20061426.68955202	169197634.59467798	16481603.548917713	576897949.7093223	548350667.1734674	496954783.46095234	56624111.65133273	149330609.61214066	196144840.98710304	31300589.37991269	179788308.5123413	193573395.10226545	710025509.7046256	17310664.79535934	409922941.3405303	68311629.89574975	250418816.34272662	10823188.385263067
7735012.387875408	116645054.1256723	358794205.39850587	26321036.814946756	39207464.475279935	52465329.52523025	45248356.966214485	241594055.40373358	94788091.57089785	5208499.970553504	20746881.3567621	221320579.50407776	20019633.77956214	169114718.69886908	16481603.548917713	576684785.4533013	548350667.1734674	496954783.46095234	56624111.65133273	149270491.07402712	195880682.42184395	31300589.37991269	179788308.5123413	191731753.29519448	709278365.658687	17305577.529664718	409878778.16726965	68311629.89574975	248668475.682755	10768144.378599923
7735012.387875408	116645054.1256723	358794205.39850587	26262277.757112805	39207464.475279935	52342708.12211846	45248356.966214485	241545678.59661636	94550060.83372259	5174453.324933023	20746881.3567621	221218865.54707617	20019633.77956214	169114718.69886908	16480479.62884124	576684785.4533013	548115187.077508	496901855.8444233	56428383.69538749	148967843.7691459	195842861.5988199	31232129.4402813	179788308.5123413	191731753.29519448	709278365.658687	17305577.529664718	409833765.55311644	68103070.58148205	248668475.682755	10768144.378599923
7735012.387875408	116541098.56708068	358481592.84049493	26148267.999119	39207464.475279935	51540060.175756544	45248356.966214485	241545678.59661636	94550060.83372259	5154246.792356069	20746881.3567621	221218865.54707617	19988024.504504662	169018093.1301372	16382439.715862744	575900532.6430106	544862005.2365832	494468598.6118774	56418565.20409629	148878061.85336763	195605421.88997984	31232129.4402813	179788308.5123413	191620788.05381942	708907394.3748314	17297642.910756186	409814160.4046989	68093305.68870868	248668475.682755	10768144.378599923
7735012.387875408	116541098.56708068	357823761.95984465	26148267.999119	39207464.475279935	51540060.175756544	45225506.0951606	241545678.59661636	94514757.68281811	5149491.172042584	20746881.3567621	221218865.54707617	19988024.504504662	169018093.1301372	16381607.565460067	574114170.7108381	544862005.2365832	494468598.6118774	56416500.68552334	148878061.85336763	195605421.88997984	31232129.4402813	178771282.97025132	191521601.3994684	708907394.3748314	17288410.107234586	406430542.14533025	68077653.22426152	248147461.26701382	10768144.378599923
7723659.6846399335	116503145.9955429	357751800.1793905	26092343.282532904	38356869.391468935	51415533.91594285	45133069.947446406	241217480.0386908	94514757.68281811	5145216.530046885	20650979.207426537	221218865.54707617	19988024.504504662	168819182.8703568	16377245.075385807	571771576.9310727	544862005.2365832	494468598.6118774	56335953.142736815	148735197.05766326	195592933.16522264	31232129.4402813	175867909.22614205	190857481.6329489	708799991.9298836	17288410.107234586	404860264.8554277	68065304.38104175	247544955.47933292	10753272.906169752
7712040.8532069605	116168453.84889124	357178877.32378227	26059423.770439003	38356869.391468935	51415533.91594285	45108093.146875046	241199512.66862568	94358205.72048977	5141822.549151983	20563963.15741154	221156656.50389364	19838480.56852449	168662299.98262703	16339931.961723406	571771576.9310727	544819000.3541089	494300944.8720717	56036883.03916052	148194449.47225726	194915135.25766736	31216426.900496613	175867909.22614205	190843275.66167706	707607245.2072133	17261610.154508874	402802638.3385835	67949938.6573334	246947583.96593457	10607588.053645719
7639901.867302852	115717392.96925634	357178877.32378227	25991563.991127312	38356869.391468935	51205541.51557581	44866281.23971336	240833909.3397293	94049352.0781296	5129127.729725018	19631097.53274764	219160363.61651927	19838480.56852449	168618566.43635052	16163981.083136031	571771576.9310727	541103666.3372697	488653010.3023353	56036883.03916052	148178457.89787552	194880742.56781128	31170651.229500797	175867909.22614205	190546449.12308213	706321616.1295903	17207451.1773964	401940561.4665115	67563391.1701773	246235488.46630207	10479761.672210103
7562264.376376894	115507682.57468353	356583426.19086766	25973508.65342419	37917464.57486279	51070885.98096343	44866281.23971336	240783724.72709242	93927779.52637292	5129127.729725018	19631097.53274764	218211712.72154963	19838480.56852449	168618566.43635052	16163981.083136031	571722802.8058194	540548016.4525447	487616985.440024	55855556.16237776	148087029.5958569	194479450.77111197	31146016.36946307	175434924.178115	190186703.5924685	706321616.1295903	17207451.1773964	401940561.4665115	67300998.01858765	246235488.46630207	10479761.672210103
7500832.03738221	114652738.56650525	356044859.423389	25913565.768566743	37847909.980825365	51054527.8001349	44859792.70785056	240717039.51896757	93281774.21305196	5128667.556205327	18939581.552677568	218211712.72154963	19745450.511768874	168545338.1462918	16064921.764099695	571722802.8058194	540391221.4469537	487480170.8504244	55651593.75148258	147994735.60902432	193817267.52054727	31146016.36946307	175434924.178115	189918468.96277297	705931916.1113299	17206621.634809915	396305379.8279624	66454787.732868396	244554805.04445338	10455629.391574483
7294580.29482871	113982959.75647983	356044859.423389	25883901.52078513	37117316.41997673	51024576.432432406	44824609.83624014	239389801.9911816	93221188.65929319	5102107.380892752	18605964.248159233	218211712.72154963	19745450.511768874	168139793.79112443	16029820.56246632	570662366.3600918	540391221.4469537	487480170.8504244	54561832.9352843	147408413.92480686	192364993.29265362	31040065.703190565	169417481.26701877	189018824.1581674	702323624.278784	17201228.195051603	392686590.4711291	66143679.17386559	243361252.2370605	9941147.535334898
7293092.1964288885	113982959.75647983	356044859.423389	25883901.52078513	37117316.41997673	50858059.37455724	44790156.52229256	239389801.9911816	93221188.65929319	5102107.380892752	18281451.101012047	218211712.72154963	19745450.511768874	167636908.76545957	16005948.860843759	568036552.0746101	538911560.5932091	486901218.99175805	54386529.17556475	146734931.26578405	191775839.11318308	31034427.35635304	147303548.14014298	189018824.1581674	700675564.5903736	17165657.339622576	392686590.4711291	66143679.17386559	243361252.2370605	9732161.22272673
7292257.276531256	113852840.27671488	354876066.45100003	25846144.824843034	37117316.41997673	50799189.00523562	44768194.78288679	239389801.9911816	93181580.84982812	5102107.380892752	18173901.65401936	218026999.33882043	19745450.511768874	167636908.76545957	15872260.184495347	568036552.0746101	538461110.1359489	486901218.99175805	54386529.17556475	146734931.26578405	191775839.11318308	30954186.97035232	145937926.77602348	188632789.09331575	700675564.5903736	17162218.372187283	386454623.94020635	66143679.17386559	243219270.97818282	9732161.22272673
7152633.162927901	113268334.325379	354817863.3215474	25707872.253297836	36884812.17125792	50677650.31825763	44768194.78288679	239389801.9911816	93004622.1444193	5102107.380892752	18173901.65401936	217978157.08579195	19595475.16561691	167636908.76545957	15864101.002320282	566470544.9449255	538461110.1359489	486901218.99175805	53977611.31118261	146585171.89110994	191355420.00938994	30954186.97035232	145937926.77602348	187673299.20515138	699526198.756038	17160956.121217716	386000827.57706547	66143679.17386559	242755731.84420088	9732161.22272673
7152633.162927901	113268334.325379	354817863.3215474	25707872.253297836	36884812.17125792	50675046.1390143	44734031.07128708	238816083.59741756	93004622.1444193	5096971.845168128	18173901.65401936	217904295.7150339	19484084.61121303	167636908.76545957	15816315.296926253	565585125.5889002	538461110.1359489	485914792.3507965	53977611.31118261	146576478.88996083	191289120.33639663	30908634.923199892	145815397.27275696	187673299.20515138	699526198.756038	17146806.61791506	386000827.57706547	66143679.17386559	242755731.84420088	9664082.066483136
7152633.162927901	113268334.325379	354194429.9658512	25697019.864139892	36863730.27954268	50191581.70841891	44734031.07128708	237630048.97861755	92995097.70159695	5096380.835100788	18075854.221008003	216043071.22493142	19359428.859193046	167266063.4223849	15707660.196561797	565484247.9662519	535673364.4084621	484723788.06149906	53977611.31118261	146576478.88996083	191289120.33639663	30855218.594043612	145757184.5037542	187673299.20515138	699310294.9273663	17133665.824812185	384578215.57062644	66031101.28118789	242264309.19516662	9664082.066483136
7077391.884048069	113268334.325379	353942691.6097682	25690598.90232685	36586342.0081783	50183785.04528728	44562949.97343221	237630048.97861755	92992736.75999533	5092408.446820075	17624483.938860588	216043071.22493142	19295559.375636213	167266063.4223849	15687413.39875496	558236686.7405249	535658010.4477583	484723788.06149906	53807791.07721115	146010504.957239	191289120.33639663	30820687.535209984	140321727.54018196	185027314.98883832	699310294.9273663	17037418.84551276	383306764.3868181	66031101.28118789	242072084.89788574	9241583.220661918
7072144.252818071	113268334.325379	353705647.24244714	25511454.401432782	36339562.523266375	50183785.04528728	44562085.1971595	237630048.97861755	92992736.75999533	5078960.658595979	17624483.938860588	216043071.22493142	19294782.789795004	167266063.4223849	15687413.39875496	558236686.7405249	535658010.4477583	484723788.06149906	53807791.07721115	146010504.957239	191289120.33639663	30792535.255010467	136321291.20509952	185027314.98883832	699310294.9273663	16946399.03461459	381587522.8471158	66031101.28118789	241878010.2994316	9241583.220661918
6986011.045029315	113268334.325379	353228313.0338293	25458116.582691316	35867650.28203812	49731543.140395135	44560724.375891976	234729687.89944655	92992736.75999533	5078055.014059142	17624483.938860588	214269249.0033851	19252486.502159987	167266063.4223849	15195161.686789256	557566461.5143453	532892611.1061453	482500837.1805483	53807791.07721115	145806898.41495758	191289120.33639663	30472787.90425498	136321291.20509952	184657628.2244988	699310294.9273663	16946399.03461459	381587522.8471158	66031101.28118789	241736166.7683316	9241583.220661918
6986011.045029315	112878085.89082123	353228313.0338293	25434881.27162914	35867650.28203812	49714841.21261619	44557442.644211836	234729687.89944655	92632793.77508344	5062627.904485124	17624483.938860588	214085800.14437053	19177878.88396568	167266063.4223849	15195161.686789256	557408770.3872973	532882407.495493	482456969.75078213	53721812.05050253	145399432.36105752	190398728.67671773	30472787.90425498	136103331.07131594	184657628.2244988	698465023.8482687	16906753.849848792	379522603.75198764	65718858.478797294	241736166.7683316	8985686.567023389
6880124.689836356	112586887.08051671	353008932.56950694	25327248.14247844	35834089.59941597	49714841.21261619	44537493.476630084	234729687.89944655	92632793.77508344	5033451.485900537	17601291.810984027	214054019.06859294	19172888.300938893	167266063.4223849	15195161.686789256	557408770.3872973	532882407.495493	480951040.0744263	53508863.89722456	145399432.36105752	190398728.67671773	30472787.90425498	136088007.55663297	184334936.6402239	698185461.3004726	16882485.537869968	378442419.1906024	65718858.478797294	241005656.56371802	8985686.567023389
6880124.689836356	112586887.08051671	352533866.23760885	25327248.14247844	35834089.59941597	49714841.21261619	44386153.31557781	234729687.89944655	92632793.77508344	5033451.485900537	17601291.810984027	212535202.70856884	19172343.09253987	167135771.35967678	15195041.107276097	557235713.2046018	532882407.495493	480951040.0744263	53508863.89722456	144900466.7951312	190398728.67671773	30269286.152023144	135128759.9774994	184334936.6402239	698185461.3004726	16878626.878555305	378442419.1906024	65718858.478797294	241005656.56371802	8985686.567023389
6680104.051584029	112124614.78166285	352533866.23760885	25202200.850949354	35611533.21418836	49714841.21261619	44230765.668298654	232634632.99146453	92417327.03833337	5033215.162487631	17416382.83909193	211482407.80950794	19141967.107200686	166736130.7415311	15192718.181162667	557235713.2046018	527143970.3791666	476358650.86630577	53348117.80956792	144900466.7951312	190250682.07548943	30269286.152023144	135128759.9774994	184334936.6402239	698185461.3004726	16877148.605749544	377642513.39005303	65357495.98443067	240461522.93521422	8952827.33076292
6680104.051584029	112124614.78166285	352472404.9957127	25202200.850949354	35539816.06564022	49618242.63899304	44180997.882512815	232094668.20219767	92417327.03833337	5030247.005026188	17293354.419825394	211476491.77363712	19066190.55632443	166736130.7415311	15192718.181162667	556973971.6779724	527143970.3791666	471984353.86353123	53217311.58461591	144866210.3633163	189895258.4384111	30269286.152023144	135128759.9774994	184334936.6402239	696555400.086477	16754233.662333839	377642513.39005303	65230013.31243281	240461522.93521422	8695994.116045408
6637570.327228436	112124614.78166285	351410310.6407101	25107322.670059174	35310629.916515976	49617587.752783805	44180936.339961804	232059194.23896375	92116468.35167375	5027952.520085123	17129200.738869857	211476491.77363712	19066190.55632443	166736130.7415311	15116347.296659157	556973971.6779724	527143970.3791666	471984353.86353123	53217311.58461591	144866210.3633163	189895258.4384111	30269286.152023144	135128759.9774994	183090082.5902566	696555400.086477	16754233.662333839	375619864.0492307	64895444.73221565	239029677.9715533	8695994.116045408
6610956.354877103	110165818.09664498	351376730.70976454	25076858.600129496	35115210.47558591	49616231.188815996	44077932.75513159	232059194.23896375	92052631.74626096	5016573.041238556	16790108.577884093	211452432.66769123	18942368.670625307	166645969.75926828	15001105.946152018	554810546.5885358	526999763.01690555	471984353.86353123	52072188.468815185	144007654.42292762	187178339.79427546	30269286.152023144	133453474.64321944	183090082.5902566	691783080.0137461	16754233.662333839	375568201.67343414	64812113.84078947	239003355.6516603	8616381.915524514
6577469.807503432	110165818.09664498	350031772.4102195	25076858.600129496	35115210.47558591	49560676.63077377	44077932.75513159	232059194.23896375	92052631.74626096	5015617.6950876415	16759359.02182726	211164970.806163	18942368.670625307	166645969.75926828	14993209.440647693	553622406.809628	526999763.01690555	471984353.86353123	52072188.468815185	143701555.87367338	187178339.79427546	30228333.37394022	133453474.64321944	183090082.5902566	691783080.0137461	16754233.662333839	373996018.1247849	64802663.473914586	238331710.2113699	8607058.087123321
6316375.3300824175	108717374.98091505	349330964.3284326	25076858.600129496	35115210.47558591	49243372.29124109	43912198.433494024	231996940.8846729	90973632.35341811	5015570.749437106	16362893.285102803	211149519.79026666	18907566.844222594	166433389.85666052	14955589.797120072	553622406.809628	526373249.5224518	471196069.5988198	50770578.06401553	143687882.63672385	187081214.5588434	30215725.0531708	132679917.65063003	182855898.64144242	691783080.0137461	16738440.405551862	373186683.6809405	63320363.142957255	237791594.39484155	8569644.581466122
6266577.4782432895	108717374.98091505	349330964.3284326	25075246.71679201	35010242.34828399	49243372.29124109	43906414.84495385	231988495.55113634	90973632.35341811	4985218.142730489	16182175.347543497	211149519.79026666	18795099.871862717	166343762.44421753	14955589.797120072	552695424.6841307	526373249.5224518	470928706.3161363	50457870.469695464	143212897.93759152	186966590.43938833	30215725.0531708	132540806.76372866	182855898.64144242	691774886.5682219	16734273.653015476	372490623.5270748	63320363.142957255	237791594.39484155	8459728.126739278
6266577.4782432895	108425848.20062625	349330964.3284326	24976851.301584747	34915775.96394407	48140677.118726954	43657031.27846553	231739382.06639907	90128342.84566586	4985218.142730489	16182175.347543497	210683381.00946042	18726698.82694135	166071164.4673532	14847009.909474866	552695424.6841307	526373249.5224518	470916069.9125175	49619444.740733	141924965.42186382	185222640.19779852	30141974.984010216	132053806.59726636	182271654.01038662	686647685.0023472	16682834.767707095	372021918.35727584	63082259.478591725	237791594.39484155	8424875.218613623
6257885.083216881	107783803.45949495	348551558.1784083	24976851.301584747	34347446.72902241	48140677.118726954	43657031.27846553	231739382.06639907	90128342.84566586	4959481.37444371	16136490.516950605	210683381.00946042	18726698.82694135	165497451.557538	14768482.35463373	552675841.7043942	526373249.5224518	470506272.9545138	49619444.740733	141924965.42186382	185222640.19779852	30138498.5583807	132025549.9609307	181310351.23652738	686647685.0023472	16682834.767707095	370430178.7668335	62922312.08836858	236758416.37790674	8340702.57727474
6231678.777554536	107783803.45949495	347878951.817531	24976851.301584747	34347446.72902241	48140677.118726954	43527623.25125903	231189268.6168055	90128342.84566586	4959481.37444371	16136116.769732682	209666231.84065148	18673948.774625763	165497451.557538	14768482.35463373	552657416.3898919	525512646.7693575	468692474.7272434	49619444.740733	141924965.42186382	185222640.19779852	30128049.338434372	131510534.58965759	181310351.23652738	686647685.0023472	16682220.67202107	370430178.7668335	62922312.08836858	236660524.11729264	8340489.473781947
6148475.344502051	107783803.45949495	347878951.817531	24957916.846101433	34301371.87445335	48140677.118726954	43500794.7893373	230628112.85468373	90128342.84566586	4959481.37444371	16135531.90571886	209666231.84065148	18537803.19583624	165497451.557538	14729605.580302998	551939151.8558525	525512646.7693575	468692474.7272434	49286681.92666113	140385756.66243136	185217775.39204925	30107919.017313186	130185068.03295416	180691574.24797866	685418477.9798487	16680595.636383431	369167624.22233915	62922312.08836858	235970529.1271471	8281646.245192833
6146233.742530051	107743605.92527348	347878951.817531	24955163.800770123	34301371.87445335	48140677.118726954	43500794.7893373	230628112.85468373	90119639.94362728	4958376.448845889	15980692.27625042	209666231.84065148	18537803.19583624	165373885.59481823	14595904.175537026	548138732.0236725	524917672.5012828	468314073.8414001	49286681.92666113	136202769.22231874	184541237.22587183	30054531.997415703	127169583.82698743	180691574.24797866	685195409.8144541	16664723.359204233	363894164.74369794	62718833.80100996	235970529.1271471	7984014.484959226
6002302.94674259	107324608.48193584	346903491.1970191	24772614.699783504	34243831.07867207	47846314.115054965	43463618.974392585	230314997.74724358	89662909.35497868	4934189.65334259	15852314.229673354	209318711.41454113	18377604.99011549	164970656.5086985	14586343.068240827	548138732.0236725	524589937.2985347	467563398.11176676	49255470.5156436	135399596.70017037	184449058.15645316	29937195.08829894	127169583.82698743	180318068.254681	684237606.0220715	16636566.146209823	363605623.4013696	62376125.46293895	235882010.15624163	7984014.484959226
5900186.713445509	107324608.48193584	346095361.1168072	24675563.256443925	33897350.25492351	47768698.06688195	43427455.85988354	229903249.590697	89643660.43697934	4934189.65334259	15852314.229673354	208935552.0005593	18310260.868847813	164965698.45298454	14547858.745467065	547689198.3539003	521634686.525208	467265368.33013284	49229172.110014476	134977451.54428998	184372250.8831915	29937195.08829894	127169583.82698743	179519073.52371195	684237606.0220715	16631511.57493699	363469779.99362	62357174.142762154	235300627.79503965	7975765.641046473
5900186.713445509	107112606.40368903	346095361.1168072	24667609.492682535	33897350.25492351	47620724.85338754	43424915.36557269	229647375.32762483	89392547.31914777	4930210.086348923	15740911.90650862	208935552.0005593	18310260.868847813	164751590.5506859	14542710.970007973	547689198.3539003	521634686.525208	466233024.178383	49034875.158519775	134689222.51023734	183943499.3923981	29937195.08829894	127136559.5459537	179519073.52371195	683039347.9801899	16621408.098764092	355838939.78367025	62357174.142762154	233326944.62516496	7894942.849885691
5679400.862030336	106126795.49142714	346003574.8834875	24640504.864298902	33335574.208195735	47327784.19127614	43370822.925642304	228885512.55753136	89392547.31914777	4930210.086348923	15177008.480896473	208089622.67027634	18280074.02420012	164317539.18689743	14485320.503638526	546881623.4215416	521322692.03704417	465155479.63251615	48991320.2581469	133195098.0560904	182593774.4570008	29881622.944228034	126703264.6153806	178529409.42462975	683039347.9801899	16619944.047110884	355838939.78367025	61461510.95159869	233326944.62516496	7847080.870249012
5679400.862030336	106126795.49142714	346003574.8834875	24640504.864298902	33335574.208195735	47191860.28854602	43280708.24620569	228885512.55753136	89392547.31914777	4908228.932209919	15177008.480896473	208089622.67027634	18155987.94101347	164317539.18689743	14485320.503638526	546881623.4215416	521309329.1158942	465133887.0325051	48156213.89176714	131433515.082124	181406549.16879988	29881622.944228034	126703264.6153806	178529409.42462975	683039347.9801899	16563366.659905316	355838939.78367025	61461510.95159869	233326944.62516496	7762583.058345453
5679400.862030336	106126795.49142714	346003574.8834875	24621322.42368825	33250646.241964456	47191860.28854602	43280708.24620569	228885512.55753136	89317938.54951687	4901382.160795241	14716894.263812246	207998622.62974215	18145759.02083197	163849057.72347444	14464985.18040052	546822303.9861643	521309329.1158942	465098175.5663976	48094215.48870664	131433515.082124	181406549.16879988	29873373.560688186	126203139.84829748	178529409.42462975	682977484.7054095	16563366.659905316	353163680.24519706	61103059.07692884	233326944.62516496	7579730.683483991
