# Supplementary material for: An improved FOX optimization algorithm using adaptive exploration and exploitation for global optimization
Source: PLoS One. 2025 Sep 18;20(9):e0331965. doi: 10.1371/journal.pone.0331965 (PMC12445531; doi:10.1371/journal.pone.0331965)
Supplement: S2 File — This compressed file contains all the results of the conducted experiments. Each main directory within the archive includes three subdirectories: Analysis, best_fit, and convergence. The best_fit and convergence folders contain the raw experimental data obtained from 30 independent runs. The Analysis folder includes tables and figures derived from these raw results. These files can be used to reproduce and further analyze the results presented in the manuscript. (ZIP) [file pone.0331965.s002.zip › cec2017/convergence/HO/C17F3.csv]

trial_1	trial_2	trial_3	trial_4	trial_5	trial_6	trial_7	trial_8	trial_9	trial_10	trial_11	trial_12	trial_13	trial_14	trial_15	trial_16	trial_17	trial_18	trial_19	trial_20	trial_21	trial_22	trial_23	trial_24	trial_25	trial_26	trial_27	trial_28	trial_29	trial_30
30656.05288000319	14623.955935616728	24179.173532176075	16920.201906959603	24852.504064808454	21192.15044872158	20883.823719221622	18546.232731452797	27052.14441955962	22394.48153586236	25361.782212029277	14467.937982027905	20105.885168473305	21493.19969352625	24186.763048917674	23004.551380938603	24735.662273555467	19081.42908148681	24799.19985271799	27631.699025545517	31224.498460421502	24161.35196344527	32980.075022371326	28043.611018828644	26683.704113952277	24974.51744299359	24415.877467421233	19464.354573701847	16453.29042031567	27004.311273905
18773.577832169063	14623.955935616728	11542.263210870793	14662.663789714623	22445.510487426847	14936.748219225416	20269.779396717935	18546.232731452797	19157.96567113031	15626.189376780943	17046.914473188954	12016.305642509293	18888.94858945177	19190.598517402555	17243.786176910235	18698.09909757579	19262.639824477366	11535.25872472883	17106.375346331228	19122.50867563893	19102.377270277433	17231.560475733226	23728.54773863064	25163.752017930048	19743.47444491566	23544.09774675345	21463.001632604195	19464.354573701847	14182.937655225742	25615.346111417064
16083.534612060179	13729.343727117255	8976.408183200425	12959.219548490884	17110.85189156275	12646.90981484444	19230.568677323143	16561.365032681824	16225.727815024	15527.577209249763	12672.359875842521	10931.49953060148	17902.813868911453	17672.502496202804	14949.063049033073	15088.033156013063	14082.748517003925	9729.081144513353	14125.94555377014	18540.949182751312	14466.558117022112	12002.379989011164	19367.4688654909	22060.049525346734	13013.786859592074	19408.145057436384	20802.402054752227	19201.750322498847	13319.61104212758	21829.163465448037
15804.59154146885	11701.506566144155	8873.157431249738	10869.160215909367	15543.937395308023	12551.717851755724	18401.272225415814	14471.323629489174	14765.769648012569	14324.776878052495	12236.827952275255	10281.629036168877	16588.379537650508	15388.2573875162	13903.856398717386	12364.946547765263	14082.748517003925	9506.856124395616	13527.105201929216	17865.506604601356	13284.993898499632	11044.775423246498	17994.136370817145	21614.060306933232	11045.10281938645	19196.519479752358	16337.208917698861	14774.578976905555	12384.99905509212	19317.925293675034
14768.92889705109	10639.457241933305	8129.45490991224	10618.481303230868	14833.21402040816	11675.30759164742	15981.927622963656	13688.748641182801	13443.651630379598	14106.830997249373	12178.868769458453	10222.404005623466	16260.492479405557	12864.76328438016	12843.129282766782	11990.108189225579	13631.49919770964	8519.359667908788	13263.587048263926	17059.3581276031	12305.026175946621	10431.856396715702	17035.898780402073	20738.669922059482	11045.10281938645	17095.776394788325	14062.062648996502	13830.592875437733	9196.714698927773	18251.27191746296
10578.194858441402	9611.49512321023	7406.271567976243	9803.105208643097	13777.167691545967	8868.249899505341	14879.921109732513	12646.795378574947	12497.676381325897	11953.376804327867	11203.112000667024	9374.271555489308	15658.344391998933	10677.470731522855	12843.129282766782	10832.048587245226	12060.236908213943	8113.270671799409	12895.060776183387	16186.724916727111	12070.442058727574	9841.824610331822	16341.918408946049	18753.480912961077	9909.724319967887	15543.642156756754	12434.211860526817	12913.156395231665	9196.714698927773	18251.27191746296
10570.179709178758	9033.988179105712	7223.775969199314	8147.124312615645	12771.393733518975	6938.077709541119	13462.40966717774	11499.97681634694	12446.941293410813	11946.292655089826	10756.140509260811	9321.581412638163	15167.12123675429	10677.470731522855	12691.082617799206	10701.335194408166	11902.547816327316	7632.499426070696	9585.401293144814	14680.171792368012	10270.622900583832	9655.154502405461	12964.893492570205	16521.30749923484	8474.49002830786	15218.711421102456	12021.130350422387	12913.156395231665	7754.145607254864	17424.682535368353
10570.179709178758	8899.722937711842	6975.58269079561	7447.379413020491	11382.957011624814	4500.071038112571	13287.204988077525	8406.508354260246	11958.72436030144	11946.292655089826	9934.27873485203	9282.41863402727	11383.360694551708	10673.122355035515	11246.914923893642	9662.664565998732	9030.07668572993	7543.423397996538	9585.401293144814	13977.659404707154	8756.645429791546	9655.154502405461	12066.811121157582	16327.615197583487	8242.807195382771	13794.109637912925	11124.039136944744	12913.156395231665	7270.668361272295	16213.149727546153
10570.179709178758	8237.281089591128	6571.9208786330355	6589.861296160612	9722.749882086437	4393.242149321713	10809.663688030523	8406.508354260246	10650.807802689045	11479.649480891141	9856.048604850199	8363.060891255185	9870.286064054253	10184.347747372365	10203.135147093593	8947.698833051996	9030.07668572993	6871.152825474062	8746.14677442163	11977.983351272584	8368.30752861649	9268.459685052241	11932.353709097213	15558.772337062675	6884.625620380557	12386.925053866149	9763.43808638888	12340.091143006473	6649.190828517521	15938.493344221331
10405.241374039724	7011.5079923034	5761.29216243607	5984.136665683554	9671.289450809056	3913.8780718897974	10215.971408628275	8349.753141601483	9884.115355409704	11071.46599510867	9850.463171847576	8363.060891255185	9239.399341276565	9869.480866857746	8153.9182176331215	8885.937961224208	8213.08872358028	6802.802239989316	8066.137433790125	9932.338647743756	8368.30752861649	8196.854850541462	10762.99841378503	13741.709732301333	5805.111867866408	11385.519814332089	8917.178257313224	11204.117160746566	6473.642663077166	13864.525173188165
9308.625700199997	6793.839213958613	5743.150074103854	5984.136665683554	8971.698895772683	3828.716161683015	8416.277209794116	8349.753141601483	9658.448209698505	10288.670624749037	9201.84103305685	7291.858953364417	7836.740350147916	8955.73257158795	8111.59550111508	7793.560590897366	6973.825753893793	5920.751590999092	7901.805997953667	9810.95096109508	7663.051740285984	8078.027311016663	10252.615714638432	10013.774029395901	5618.593208569272	11302.880695141868	7820.6950676067145	10215.699292706586	5893.675684504211	8328.881077839023
8823.003755821836	5928.622046873579	5609.560933319828	5831.532766936636	7848.803270450401	3701.670828255154	8416.277209794116	7260.964925863537	7674.193424849366	9495.309573253333	8826.389217311467	7243.161823420139	7324.999519144931	6808.355787990934	7478.885428085464	7539.512817559759	6762.629056743157	5620.215452432849	7099.73343432323	9123.544710888276	6573.976523536411	7258.051970588205	9936.82333698782	8921.932325179409	4755.228319418131	8497.605130841122	7820.6950676067145	10131.456650660106	5402.622450881094	7077.820222106939
8762.221495581714	5865.501795106163	5399.229299316062	5500.032106605258	7848.803270450401	3684.2503589733733	8378.417087293961	7141.076289505289	7621.861499120959	9495.309573253333	8742.9379926297	7243.161823420139	7322.820916231344	6808.355787990934	7468.97934307629	7297.390586402279	6483.298517768794	5517.676294519258	7099.73343432323	8991.601970102633	6503.84105756643	7175.073641865936	9465.121858466007	8878.548405094047	4755.228319418131	8152.131812547462	7511.504198954508	10044.540228907432	5371.422283872887	6564.767555159974
8508.22380547523	5859.056068048516	5360.512190507859	5261.600856249157	7511.07897044533	3355.954525667078	8374.931848633343	7141.076289505289	7509.3458720046265	9475.046089768955	7577.300492592316	6981.4150499605275	7303.772099149802	6475.012770123227	7443.876129918123	7121.574262360194	6442.514544851432	5422.663189309919	6981.988033462189	8959.834481822725	5861.614267419865	7029.528068820473	9379.033112728	8629.264096837178	4518.954516080885	8152.131812547462	6637.7424646232585	9439.75995904819	4924.169522810417	6078.639031445841
6498.480198144432	5727.109063104706	5337.974090789243	4530.550980994792	6043.099091257622	3355.954525667078	8283.387456377037	6360.879621435303	7041.064635280375	8646.63564632781	7444.204343832427	6700.22600798871	6103.463661354103	6331.8299014183885	6840.666045021056	6896.391342988715	5104.76672490074	4212.850623733682	5774.158733718893	8542.616777856236	5722.632370567362	6652.553837295575	9040.245947541185	8151.276490222238	4514.016914676746	7294.499275929748	6637.7424646232585	9228.989617586652	4557.749071980757	5517.8105268362915
6498.480198144432	5727.109063104706	5331.305403440318	4422.962960615821	6043.099091257622	3354.7457571123305	8199.645445769733	6360.879621435303	7041.064635280375	8646.63564632781	7396.276622901876	6700.22600798871	5917.897086713265	5905.229838671802	6840.666045021056	6743.79126001748	5104.76672490074	4212.850623733682	5774.158733718893	7073.366791847028	5586.752980641437	6550.694397015852	8069.195108510262	7693.020766503863	4509.659451345434	7294.499275929748	6102.63973127362	8453.622624358903	4340.224767788801	5517.8105268362915
6498.480198144432	5407.36638824598	4947.389055257601	4317.079395430022	5957.313604403663	2495.0697438849347	7937.867499184416	6216.025611393293	6770.30671887202	8409.874398906486	7387.272180331697	6350.187320644018	4502.703178868606	5496.469550752106	5951.216791992721	6222.4644209955995	5104.76672490074	4130.11722752864	5438.965258209136	6877.116262127541	5371.195293610646	6210.568341016911	7642.579023254519	7676.344599775596	4361.701268444862	6556.901164099891	5929.020040736939	8259.157127902685	4230.328802374489	5282.846617854923
6041.092636546751	5043.313720203146	4922.25679729766	4066.1227137957503	5041.375868749662	2492.840367606779	7593.17543555245	6125.2687680889385	6765.077631052085	7391.840796099035	7261.464440237884	5951.818808609855	4262.863144404993	5370.163362169471	5900.800885822564	5697.07424545409	5104.76672490074	4025.249880635117	5438.965258209136	6687.463430430901	5244.541172786886	6094.694368872137	7573.776002186527	7375.47049324629	4283.928838849417	6556.901164099891	5465.060323420855	8041.010824375209	3962.401524098361	4281.183474228455
5877.313253107349	4973.654501792091	3946.071886636295	4018.4130356359587	4631.492997799117	2437.3747377572718	6945.290837629062	5356.1448162933675	6401.836817478075	7324.2884896127425	6739.4463799251025	5941.560772903323	3871.6710487790206	5256.485061204947	5677.785140904754	5697.07424545409	4820.429363056699	3766.0290888255918	5343.213103460624	6069.039703696085	4940.787211134518	5789.092883239052	6668.153658154442	6927.939168090784	3982.309381630262	6044.972356673004	4908.677325648547	6849.650772507285	3744.9848793566475	4157.565251275853
5827.80217088968	4851.792810392946	3928.019538742665	3979.618343142042	4584.880102634854	2290.7029028181723	6876.312444534956	5356.1448162933675	6265.398827420496	6985.364359862285	6328.821024725308	5879.893064161101	3701.436087747791	5244.448697260389	5677.785140904754	5637.44806478854	4357.699027788237	3655.2070255767894	4799.626746123689	6069.039703696085	4891.736885080669	5595.6180237647695	6610.772003243039	6104.141265789572	3889.405256418018	6044.972356673004	4908.677325648547	6849.650772507285	3732.7089328546326	4062.208349849875
5690.37550912258	4809.712866936195	3927.5673895971895	3781.2836847236754	4557.776305956209	2273.8521589076354	6704.05813301645	5356.1448162933675	6218.205642646235	6985.364359862285	5662.211242584356	5738.96156755643	3369.8433620355067	5237.433760004648	5677.785140904754	5574.889630309651	3924.43828807888	3599.458983661313	4742.616452492856	5954.398317911933	4547.813559535661	5566.769410227204	6504.562607342814	6104.141265789572	3889.405256418018	6041.249703182064	4908.677325648547	6691.6738714598205	3704.7250273721734	3715.020678079285
5405.6594374425085	4787.0780482078935	3927.5673895971895	3772.4224944113926	4231.060351737143	2273.8521589076354	6321.981818827674	5356.1448162933675	5804.637541391392	6588.624196584919	5622.940352986094	5644.447900722186	3258.833021719915	5200.134509623396	5677.785140904754	5502.796206585641	3803.2987252733737	2921.426580562391	4739.902515011879	5623.884904466808	4516.835174234685	5446.9363314331895	6504.562607342814	5777.480171728859	3692.7969597596602	6019.162579053152	4639.136822141247	6166.746679855648	3662.7169187087006	3501.3264974260615
5121.631663135747	4243.810680740107	3927.5673895971895	3521.9201781395814	4177.490272292443	2241.9000544213145	6246.919447977168	5186.752597022293	5669.3865017240205	6575.194936189508	5577.4163888226585	5194.18631688269	3049.259827079413	5076.528730570404	5497.338243187605	5331.277757353828	3691.0765910712894	2910.9054830666637	4574.311336332085	5526.746155954372	4506.127997962616	5353.545648130675	6252.684446256857	5380.4054135086335	3528.545009512656	5934.804331095705	4538.695555524385	5996.555125947891	3654.2716141123356	3488.1699723808624
4854.6109418275155	4159.502488458357	3698.5822401206906	3503.8691335356925	3952.9066053499105	2232.003317635522	5935.671756407479	5167.624222271097	5387.8990751188985	6437.540822514669	5543.8278346318275	5134.97932150971	2930.4217553480394	4771.65647260561	5426.910620605704	5049.44514587213	3609.311362774528	2910.9054830666637	4574.311336332085	5481.769393860133	4435.639934216397	5275.14208056978	6129.514741509748	5305.106418199251	3513.4094625848556	5805.113333348772	4482.764223658878	5903.189154509877	3334.103249946477	3429.3004671428766
4083.8031168448324	4132.606725749425	3698.5822401206906	3386.3779863513937	3741.470536126067	2204.3649278607704	5669.732366568016	5028.537745150674	5151.964186066223	6437.540822514669	5542.258756616149	5132.143865751754	2930.4217553480394	4771.65647260561	5426.910620605704	4042.498923166164	3599.6713409660347	2849.5691431656837	4560.991358385368	4992.115050598648	4259.494855972558	5063.02947570089	6129.514741509748	5061.836932965776	3404.756149053826	5621.563603396405	4145.47444121125	5903.189154509877	2971.5201294640533	3429.3004671428766
4083.8031168448324	4041.327951518022	3297.8850688874363	3336.7325671792014	3741.470536126067	2188.2615976482784	5478.131016812089	5026.050580532507	5012.524430812829	6294.2196381749345	5436.164008869638	5077.138499179929	2872.9779585596284	4644.936664211074	5365.369185106387	3680.51254475416	3599.6713409660347	2789.7735468629785	4371.869606592168	4992.115050598648	4178.206865165896	4708.637482549952	6129.514741509748	4891.618700939951	3404.756149053826	5499.722414082298	4088.8066984837274	5757.106581414621	2752.688817952636	3400.012183998989
4083.8031168448324	3929.8841135994885	3042.3369765680623	3036.3058527096023	3734.912281035954	2028.2942847421511	5472.381781307591	4410.878314396385	4943.2661839528855	6294.2196381749345	5411.783150695392	5072.819130616943	2864.2686226100554	4221.816479933403	4682.082255318122	3680.51254475416	3592.2348139180267	2562.735696951441	4208.210867458547	4565.901939276092	3819.9381433585063	4642.019055448993	6090.793027318097	4847.775975316673	3395.774709757103	5410.861417100497	4017.1083048318787	5744.7978225154775	2745.6531855893727	3400.012183998989
4045.3489967432533	3923.6445205249083	2935.5721387132576	3025.2590645204873	3488.9801669685407	2025.7311930957596	5254.800466884481	4300.731639529663	4613.249462564056	5950.387099112843	5388.2531545503	4592.34276523843	2729.337171827896	4221.816479933403	4417.583765035135	3494.4124427140896	3413.7938328237847	2562.735696951441	3960.1061138561413	4349.7665727268395	3509.4576322069393	4606.231813361445	5841.3668939244735	4649.011512890521	3392.4839647845315	5405.266448069695	4011.452483479012	5603.405923488803	2600.503934924799	3250.631037239521
4045.3489967432533	3923.6445205249083	2879.925311437033	3022.1952290666495	3447.3628312530514	2025.6446673470643	5052.268645480425	4300.731639529663	4338.660667925811	5948.687638408207	5283.761643459108	4286.905242618924	2720.701724263535	4221.816479933403	4294.903184054533	2570.5410827295814	3330.410478851606	2514.40169130841	3870.645098647739	4336.068717775601	3509.4576322069393	4531.828345031364	5841.3668939244735	3940.237962418224	3319.169161634888	5343.098390528753	3839.917447705504	5601.759897948001	2600.503934924799	3220.8044220935585
3945.623665657015	3784.104415729958	2860.677331724344	3022.1952290666495	3209.198660871972	1898.7225374937282	5031.940156302901	4142.110455692968	4216.310460652021	5948.011442544957	5242.851814705579	3992.9775539841035	2720.701724263535	3819.8397834091497	3884.943073302793	2552.281517238599	3265.287861380048	2500.2938846914794	3663.2861733939935	4329.670933169503	3424.486942183216	4526.909981775683	5795.132932953238	3940.237962418224	3261.598245933759	5254.791540211213	3827.924382171287	5571.540119131742	2598.558976605937	3117.5708699837296
3935.423401154479	3566.0991534813365	2858.0593467559397	2997.752442674625	3209.198660871972	1898.7225374937282	4930.742647161459	3980.924308213222	4077.672468982719	5905.464106248771	5205.367166051532	3982.043909182301	2390.791190854323	3819.8397834091497	3875.198576210387	2539.027557110755	3015.3511418850685	2465.949512288377	3663.2861733939935	4230.093766669485	3391.3562381198176	4409.083069406415	5606.748316486545	3940.237962418224	3238.3537767186367	5243.54344886265	3825.9169303316658	5463.133315006076	2528.6711902621228	3094.6640095638995
3904.6923581999263	3553.8729724573323	2838.243239015859	2970.3555716125616	2997.117565168845	1898.7225374937282	4682.285839058623	3848.954098771454	3354.688608172907	5744.465337596523	5013.714217845705	3982.043909182301	2269.5045291421584	3769.7738630799577	3767.697607272834	2320.7153324146147	2922.849942379306	2465.949512288377	3433.6043899617457	4228.064975164025	3310.654482234266	4409.083069406415	5012.831019199837	3932.2832596687294	2933.7443613878413	5148.422379810609	3290.363326400325	5434.671743591218	2436.0570653339273	2933.927789076431
3850.0098644570603	3553.8729724573323	2774.354171650925	2955.6281327878814	2997.117565168845	1898.0800841332218	4682.285839058623	3848.954098771454	3354.688608172907	5741.381915619415	4936.9279744050655	3678.9224096011653	2243.5234320857717	3700.7827605650223	3727.857923940243	2278.2580138478615	2900.33666037315	2410.71036300966	3412.7836222878414	4228.064975164025	3109.8801854178196	4407.58108168387	5012.831019199837	3911.670124100762	2933.7443613878413	4938.471037375817	3290.363326400325	5414.200155482585	2427.3595791196526	2829.74613187457
3826.5359681513874	3360.721910400222	2773.7736128232655	2866.7445456332084	2939.50872661847	1898.0800841332218	4544.503725621584	3654.8220888560945	3274.3724472172526	5526.826960886876	4744.03694727685	3678.9224096011653	2145.5571061087653	3660.5855447075332	3514.169446274565	2248.6653249201345	2690.2921290069858	2307.4378311720543	3173.2944430160665	3996.5176858517507	3090.5289249554253	4105.2663893753315	4938.49256652538	3792.941823513359	2933.7443613878413	4683.536737128599	3290.363326400325	5305.519232737708	2250.4387158079107	2771.1750777833527
3825.1843067686614	3360.721910400222	2673.7837977539184	2789.0583520719065	2914.7607734192497	1874.6607192718654	4253.9513497720345	3635.875931426445	3254.620764748311	5526.826960886876	4719.163312678863	3678.9224096011653	1985.356100927665	3638.191623951032	3514.169446274565	2233.8049024751317	2636.4235284417546	2307.4378311720543	3173.2944430160665	3996.5176858517507	3058.007797840192	3971.8347811127146	4844.950963912976	3792.941823513359	2933.7443613878413	4683.536737128599	3283.6699761622594	5234.291321536829	2250.4387158079107	2754.242456604337
3713.646803907451	3272.338077794156	2671.6522980161817	2759.874391944674	2790.7904657224935	1832.6429753167884	4240.065746680337	3485.840738527919	3254.620764748311	5315.321555392518	4277.019705114082	3544.5078042054265	1918.564597726005	3637.873355516667	3513.164385035822	2126.4764390318733	2464.9879091618136	2307.4378311720543	3173.2944430160665	3996.5176858517507	3019.6506673512004	3971.8347811127146	4531.121244422451	3656.093506965161	2931.40806650938	4617.926749575654	3283.6699761622594	4812.405676597811	2250.4387158079107	2721.869619632671
3700.2466724402307	3235.5993591432916	2665.3910076397847	2744.2437379249745	2746.8474258041624	1727.6468755611097	4169.714960004925	3471.2858954384105	3222.0864519272786	5315.321555392518	4277.019705114082	3418.8314772053263	1847.240427552295	3505.6024791020873	3456.5727901743408	2126.4764390318733	2421.8918658432826	2183.3402913206055	3137.903673524412	3985.096794886631	2988.5820896592586	3930.355322643809	4322.6917589327895	3637.1817443049963	2784.0922499959142	4488.048498631804	3194.4749811378365	4812.405676597811	2250.4387158079107	2709.7159903396796
3608.026664897411	3235.5993591432916	2625.176484182319	2666.1027642210165	2675.2578297446294	1727.6468755611097	4169.714960004925	3199.9886817671563	3174.264169146906	5227.277412285983	4115.769053771766	3416.8897790768683	1832.0642288909141	3420.6059845884165	3456.5727901743408	2108.4071629217283	2336.087979787573	2183.3402913206055	3079.7112603255596	3985.096794886631	2965.742120925087	3848.663430738616	4322.6917589327895	3539.9474590318614	2784.0922499959142	4457.111925781053	3188.6671209497313	4661.2157645455645	2217.827722604774	2587.1026268946616
3547.164475938643	3164.0480847644035	2612.3840600553563	2646.0452410726407	2584.390770706438	1727.6468755611097	4082.539883264422	3154.4381458811863	2948.02835245927	5005.404918256584	4071.813389175067	3368.2488561987543	1832.0642288909141	3356.1227985507403	3383.7453687516504	2094.457631114301	2334.906107387146	2183.3402913206055	2940.78904721272	3954.792870267072	2932.185792025719	3797.8622246852037	4265.754351989626	3472.3990776928417	2652.105695020681	4319.896831297572	3161.470035094544	4593.881991637002	2217.827722604774	2469.0440312184633
3547.164475938643	3164.0480847644035	2602.59281700601	2646.0452410726407	2584.390770706438	1727.6468755611097	4008.9436455996492	3089.8531808297307	2948.02835245927	4507.630725094413	4071.813389175067	3368.2488561987543	1832.0642288909141	3356.1227985507403	3383.7453687516504	2073.1001404256544	2305.1829001844035	2178.3111244487864	2940.78904721272	3954.792870267072	2893.877949079772	3718.136995169992	4213.302062241286	3472.3990776928417	2651.2651715287966	4243.723058467736	3092.6136832540797	4350.150097568057	2217.827722604774	2422.049927895394
3547.164475938643	3102.542763982137	2588.51802883091	2646.0452410726407	2465.2603807845962	1727.6468755611097	3703.5788029086852	3083.108376361359	2948.02835245927	4265.032350205791	4071.813389175067	3256.0587103385046	1832.0642288909141	3356.1227985507403	3118.5408671158143	2047.0439599255828	2291.780649344292	2171.9032690717104	2940.78904721272	3907.968991108957	2844.9297313867187	3604.8223761066797	4198.7411783360585	3454.730353588786	2649.203120995586	4045.0240294893892	2986.671351747652	4118.264390313294	2214.229545284953	2307.931921015787
3496.6226355154263	3017.312608451858	2507.1255381454953	2646.0452410726407	2363.9030304656894	1715.5419942720673	3700.8093766893753	3041.990807293941	2801.398773947115	4158.06759184114	4071.813389175067	3062.6179301792954	1788.8215028238956	3244.765733995742	3073.851590405265	1992.9838590985084	2254.266116276738	2105.7146537609465	2856.7976471984866	3871.2672534232743	2777.447015428888	3386.2433337773286	4198.7411783360585	3224.987187828693	2622.830307063063	3905.457672753988	2967.3089838573355	4118.264390313294	2114.4477552073877	2167.06087230384
3222.994195626721	2812.6076533635555	2503.5409845764475	2481.006765376427	2353.802513952105	1706.2028641501543	3325.8990773880137	2927.342254100279	2448.626178683013	4087.8354506639394	4023.8284716873013	2837.943398678862	1788.8215028238956	3240.1119574532613	3026.216016344771	1778.5148966671659	2243.393587159344	2083.576756264723	2687.1010564657417	3564.1353567431106	2777.447015428888	3319.6486831887482	4162.212538670251	3162.9295012060966	2587.9204429405254	3780.7783249810172	2893.596284731871	4064.887575536953	2114.4477552073877	2060.751912434417
3222.994195626721	2812.6076533635555	2497.0898662282493	2481.006765376427	2333.691398669086	1677.4980130275803	3241.648187637982	2700.740425216331	2394.9286314441238	4049.826217420732	3996.218565006076	2808.0637173372525	1788.8215028238956	3240.1119574532613	3026.216016344771	1778.5148966671659	2197.557197998716	2083.576756264723	2621.805648224958	3564.1353567431106	2776.3532654855185	3319.6486831887482	4075.330162931359	3162.9295012060966	2527.8183784466887	3742.9639564049367	2881.744466779972	4064.887575536953	2033.09246913655	2058.7721594323993
3147.2226024922934	2812.6076533635555	2479.844485008478	2457.6556138188153	2199.355982934064	1670.4085629079884	3194.3134379978205	2537.188702930515	2349.4335205810867	3987.6292000830285	3780.949849159374	2776.744123404227	1747.0863637850036	3235.930388705669	3024.942334286459	1776.4982612434271	2191.320607573719	2083.576756264723	2590.8061876698566	3512.76590442794	2763.246912962738	3319.6486831887482	4047.744916853949	3162.9295012060966	2219.9850438399226	3699.3678631150065	2591.651135904036	4064.887575536953	2019.6270509937183	2028.92118500927
3147.2226024922934	2812.6076533635555	2376.9618757132025	2457.6556138188153	2138.668707529957	1657.4414236836346	3194.3134379978205	2522.0313949716956	2349.4335205810867	3800.438025912645	3274.055496625563	2706.3657588606043	1744.8574855693519	3209.357659810264	2943.415148362616	1775.755986654562	2180.24118240864	2067.813334625094	2590.8061876698566	3512.76590442794	2676.580987155174	3305.0700845852475	4004.248786445749	3162.9295012060966	2205.7513538801386	3690.673025546097	2535.618000877352	4043.8252767760855	2017.5770534452565	2027.3800346760347
3143.124543886093	2812.6076533635555	2375.2625734543003	2364.8999282206096	2089.171127196359	1485.9793648025384	3113.09354620317	2498.7897003150297	2165.004528436126	3795.9105413183433	3274.055496625563	2696.9533246485107	1728.5465385544362	2994.256172790896	2719.7708080540506	1740.7030672948342	2134.6081416000134	1964.8154111825595	2569.600900537202	3512.76590442794	2676.580987155174	3132.7711799371505	3878.3609270558845	2995.6043811378017	2088.804922242217	3671.412319967054	2455.4161331203995	4020.3439909423955	2016.8176241032088	2021.8874990296656
3138.4846284592527	2803.424874492071	2375.2625734543003	2364.8999282206096	2019.6499773793228	1485.9793648025384	3113.09354620317	2437.3522675800145	2165.004528436126	3704.128057558518	3260.0098530704327	2626.465531504964	1728.5465385544362	2994.256172790896	2719.7708080540506	1691.6259654935423	2134.6081416000134	1919.2850468460817	2569.600900537202	3485.4283764723846	2676.580987155174	3132.7711799371505	3868.9156013462784	2995.6043811378017	2046.7449069774727	3608.161262513057	2284.2993171691014	4018.5788229299974	2016.8176241032088	1987.382155982511
3138.4846284592527	2665.615547239767	2249.009106070692	2364.8999282206096	2019.6499773793228	1482.4919299674157	3047.9788555099776	2437.3522675800145	2091.6747699396064	3704.128057558518	3256.163874337358	2624.356931181581	1681.2270406151422	2978.0705417630143	2685.0575404996284	1688.1677380638232	2069.3158317031184	1913.3295415530804	2543.0083006306054	3425.1896368403904	2655.8801364895403	3017.4883018060186	3861.6888992547356	2995.6043811378017	2046.7449069774727	3575.8216458574952	2266.1530682648017	3971.5367857812807	2008.2059655658475	1981.404826254953
3138.4846284592527	2582.1334041546374	2218.269447208897	2364.8999282206096	1987.7164920111863	1475.2444603223669	3047.9788555099776	2386.583005346112	2091.6747699396064	3704.128057558518	3256.163874337358	2624.356931181581	1681.2270406151422	2978.0705417630143	2684.051318320336	1688.1677380638232	2067.7584663098137	1913.3295415530804	2543.0083006306054	3425.1896368403904	2653.8139328304974	2964.294974312156	3739.2365911177876	2995.6043811378017	1966.6214011425259	3512.429075269978	2209.7976503394857	3918.1218109189626	1925.3851041740254	1981.404826254953
3084.462192174882	2434.13404697499	2202.745611091418	2293.825936278498	1987.7164920111863	1475.0142711263327	2926.8715686205655	2370.0418155203793	2070.040356972865	3369.4974422766654	3233.5745855853493	2484.864966518435	1678.0911865392388	2969.7013423446606	2609.523513962454	1675.7237356490132	2062.491497259809	1894.6612829286235	2492.603565340354	3346.9281610525145	2602.333892440534	2787.5295677515833	3625.7280619854505	2571.915919464634	1934.5129174626443	3383.5093377575026	2198.0661895696385	3899.8110083676847	1925.3851041740254	1853.6178671419837
3084.462192174882	2398.4761105795014	2196.547822065738	2231.566897071989	1987.7164920111863	1475.0064156152666	2567.0601847189873	2370.0418155203793	2030.3066228336481	3306.8329804570853	3151.508545515108	2484.864966518435	1669.224665117592	2854.331627561124	2597.2776651706495	1666.3306817109901	2048.843728003466	1883.8953677490942	2378.500134096688	3312.8853740600866	2579.1171750459744	2717.805964847141	3503.6505522788084	2571.915919464634	1926.739663460115	3239.752565699225	2198.0661895696385	3871.3642028243594	1925.3851041740254	1852.3278577875408
3073.2195190305665	2321.461333717504	2100.351923428687	2173.512546066756	1964.2070596911542	1414.5698139779618	2431.0717176108255	2341.0606052800463	2006.4204194896165	3279.4975468615125	3129.203858025919	2442.9702859957274	1669.224665117592	2571.323956001269	2594.9332404218117	1664.5122062962378	2048.843728003466	1841.3164648469306	2378.500134096688	3100.5282414991952	2518.5317042168585	2177.73148798783	3490.6083148596463	2382.4824639487215	1879.750468951637	3104.148159563387	2158.4799220132118	3805.9638461927125	1922.4069004681714	1705.8099487095292
3073.2195190305665	2321.461333717504	2100.351923428687	2136.2423174493106	1964.2070596911542	1414.5698139779618	2431.0717176108255	2341.0606052800463	1908.5255827514993	3274.4474064948317	2754.191428278004	2427.4332836728217	1648.1335294482176	2571.323956001269	2243.0535820349214	1652.4697885359633	2047.879141677298	1841.3164648469306	2378.500134096688	2997.679783344365	2452.4075691556263	2152.999584686072	3391.0624641704185	2382.4824639487215	1879.750468951637	2920.4402404404527	2151.3914254114516	3774.5141905413752	1907.7697689740749	1705.8099487095292
3068.021115048323	2258.925977847597	2100.351923428687	2136.2423174493106	1949.0658657380561	1403.7284184460975	2431.0717176108255	2332.537784564843	1871.1430856715276	3230.144748620724	2739.8504146357877	2389.0751582529424	1648.1335294482176	2571.323956001269	2211.9911097906033	1644.207679476003	1955.8248121004929	1841.3164648469306	2378.500134096688	2970.8119517624123	2449.2132067796956	2150.6838600076526	3236.467985149302	2382.4824639487215	1871.4873207791854	2920.4402404404527	2138.693640227508	3764.046810356836	1892.2431267474728	1705.8099487095292
3043.267447637596	2258.925977847597	2100.351923428687	2123.1381154864384	1949.0658657380561	1403.7284184460975	2431.0717176108255	2328.3436320351666	1821.906921476838	3217.9531712055086	2739.8504146357877	2379.8064478010865	1631.445284870772	2549.8793772538775	2211.9911097906033	1642.6797627010758	1955.8248121004929	1841.3164648469306	2374.3464275773226	2853.1232012144324	2449.2132067796956	2149.849840014458	3236.2005890977002	2375.0744026124717	1866.728646184353	2850.768398211064	2126.0031828850224	3761.1406553419	1892.2431267474728	1703.5096594289312
2998.6319580677064	2247.165211879288	2088.6019415238516	2088.832341786305	1888.1720433480136	1403.7284184460975	2430.2505562752585	2311.165820813433	1821.906921476838	3153.3984032220633	2699.3745125804544	2375.338890255142	1620.3724469179026	2511.6245132880963	2128.3063737585653	1628.5186960903563	1955.8248121004929	1800.5617030110654	2344.1967751845623	2852.2236089551375	2419.848364097515	2149.849840014458	3184.4271772294433	2303.411197552343	1771.5962059958567	2825.7244299874174	2121.6288690361816	3656.3048727531364	1849.9668542240374	1698.7251506064545
2998.6319580677064	2224.870279110999	2064.0626716015636	2047.833599114621	1874.9645739066357	1389.5574383991814	2360.70005578107	2272.9533150814505	1811.1880497495729	3102.2318460493557	2500.245002123012	2267.4292704880063	1615.043249449429	2511.6245132880963	2084.052546933448	1568.889270198843	1852.629464429946	1787.7943520579504	2344.1967751845623	2778.260653199121	2417.8418686622726	2149.803339462579	3046.2759219230425	2277.5380107678247	1757.274365856814	2823.537832553961	2121.6288690361816	3656.3048727531364	1804.4102519742157	1693.1412483991448
2984.9945848064212	2224.870279110999	2044.6496204159448	2046.5601777594463	1819.5180681477304	1389.5574383991814	2359.0307468871797	2272.2579245804386	1807.9350637237453	3078.5077665605368	2486.3465239411403	2253.6818398227597	1528.797917311286	2497.947482378899	2050.269977245307	1567.7398209719674	1852.629464429946	1787.7943520579504	2341.7900326946383	2772.5610195691606	2407.6489193020457	2081.163804932049	2905.5861665102566	2277.5380107678247	1644.2466867662213	2752.1181301621627	2121.6231576613195	3379.256565793851	1797.0123690882397	1690.8792323032035
2937.4689078394695	2006.3420553758833	1961.4571762078126	2019.7498699749785	1819.5127979246095	1371.2060683739192	2103.0208132225134	2272.2579245804386	1802.830852047982	3078.5077665605368	2459.9610499624987	2123.01168717856	1523.835739767652	2326.5733073315723	2046.8348152466954	1565.4746341392752	1838.3181142449341	1782.9711513980335	2303.6666935289904	2602.9022699160682	2350.601410840144	1988.3587622565024	2891.398100893484	2277.5380107678247	1644.2466867662213	2736.179880137343	2040.932704062814	3295.371130730368	1785.8488881087324	1650.194062296255
2930.4225548402305	2006.3420553758833	1946.0812591322417	2005.7448637672333	1805.4593773764705	1371.2060683739192	2103.0208132225134	2272.2579245804386	1787.574651227871	2974.4394358362206	2352.564406273472	2104.1475557802582	1498.935282207268	2319.0597384861603	2044.7568049466302	1543.9744727808882	1838.3181142449341	1782.9711513980335	2290.1792470418563	2602.9022699160682	2350.601410840144	1983.0907896963422	2874.6669911267036	2245.2850927636623	1639.3096979392578	2322.8996319660673	2037.6120123130227	3292.45702250798	1690.7465849757168	1650.194062296255
2892.8870377570497	2006.3420553758833	1930.3380794436348	1993.4014802704794	1805.4593773764705	1281.2226216755791	2103.0208132225134	2260.950698747035	1721.5497146719142	2974.4394358362206	2305.753219392506	2088.7711083802005	1468.6969191289095	2319.0597384861603	1967.6556925970017	1524.8968235685547	1838.3181142449341	1721.4070293127722	2260.4726824956124	2590.390070051927	2334.894677561613	1970.4666539785228	2635.2454830730444	2245.2850927636623	1639.3096979392578	2315.6622864720985	2016.9076551291798	3025.725810135448	1690.7465849757168	1622.9813642997228
2892.8870377570497	2006.3420553758833	1930.3380794436348	1993.4014802704794	1782.6671895178479	1281.0642289055374	2103.0208132225134	2260.950698747035	1706.1315653538852	2974.4394358362206	2305.753219392506	2085.394199951191	1468.6969191289095	2319.0597384861603	1967.6556925970017	1524.5017306895002	1838.263269264418	1721.4070293127722	2260.4726824956124	2588.1925323927935	2334.894677561613	1963.2548112947313	2629.760937973156	2243.452874556272	1615.0226442953485	2257.4092363795426	2008.0588765393118	2981.2034832661607	1689.8970946891204	1622.9813642997228
2880.059533083952	1950.7190715760062	1930.3380794436348	1771.5678118236683	1782.6671895178479	1281.0642289055374	2017.5586397994014	2255.3730857133114	1703.0413853898772	2936.3623612453653	2263.742452279849	2076.838855326647	1441.1216284954437	2299.2904165664086	1967.6556925970017	1507.6763973202112	1784.5431087945897	1720.8144627459244	2179.96768188801	2566.6988175869465	2285.7396921428463	1947.9952467232845	2558.8030933887862	2227.6872781359725	1615.0226442953485	2243.545840542907	2005.4212788146779	2880.34207344923	1522.0160965679434	1621.11069654328
2849.807951312361	1950.7190715760062	1924.749177107134	1606.702862315272	1764.366817291886	1255.5538150998566	2017.5586397994014	2227.5888415671498	1696.508705634745	2924.075822828246	2205.994087968936	2064.8836383776807	1441.1216284954437	2293.7734031958244	1955.6698870709056	1467.0889914094782	1780.7502676015606	1684.690214165274	2179.96768188801	2553.7508679876173	2285.7396921428463	1945.9672962724449	2531.0848282038005	2213.53878453938	1615.0226442953485	2207.0398775071603	1999.465267655317	2869.581763886122	1499.6778810057879	1609.3567840060223
2848.4209963385747	1934.399127382926	1910.5518158627767	1606.702862315272	1747.0626770257813	1250.6679440360874	2017.5586397994014	2204.6847387116277	1687.1755241667413	2915.6078434183396	2205.994087968936	2064.2428149905522	1434.8366994576788	2288.8804600408766	1930.2517132243083	1467.0889914094782	1755.7174333118226	1674.708729415946	2179.96768188801	2522.110699228431	2261.169837316007	1927.7569368544066	2531.0848282038005	2201.800602367558	1584.665380476457	2139.099344126942	1943.9353105939258	2869.1667356983166	1497.592690256634	1609.3567840060223
2848.4209963385747	1934.399127382926	1910.5518158627767	1582.8644038552789	1680.6924195026145	1225.7143627695768	2017.5586397994014	2176.060070906438	1687.1755241667413	2913.874909813856	2197.5169215501023	2060.221527429822	1432.3382703634854	2262.9852375452565	1930.2517132243083	1467.0889914094782	1755.7174333118226	1669.8154790500298	2179.96768188801	2518.7783281681786	2261.169837316007	1919.2759695015247	2463.533793755086	2201.800602367558	1540.8812613828238	2059.0956922984305	1943.9353105939258	2851.365534805085	1487.906480947317	1609.3567840060223
2829.638589340761	1918.510040733513	1909.9030407644657	1381.4224577101133	1680.6924195026145	1160.0886935735482	1790.2222062575424	2165.5096715752306	1623.157261638792	2903.6351313716973	2196.2897624436023	1965.6856821155725	1428.5917052866535	2244.8787804056597	1906.3485995348708	1458.0821517665213	1750.1949970199482	1669.8154790500298	2149.8923214162596	2476.040192714114	2250.3318647728215	1913.8148124643292	2452.3769027593275	2184.1152961995813	1534.7045397671668	1997.4350761171706	1794.670083133296	2823.0493146298572	1457.2692535997533	1602.1167616644814
2805.4014135827474	1902.0836110130126	1896.7932180348002	1315.83566057109	1667.2522787788068	1134.1505116535047	1730.1432119858748	2139.693499161226	1623.157261638792	2830.065990093935	2093.15882379919	1832.9781590385464	1423.264019961341	2166.6168526715906	1899.266616186646	1447.0982529412	1750.1949970199482	1662.2521389060807	2113.20892330528	2461.265986625338	2248.078546952707	1862.0355894786094	2433.9895301796264	2132.4783248285457	1520.8764865027197	1914.6982478065786	1794.670083133296	2814.054784296363	1457.2692027618975	1582.564589611847
2781.1804629565554	1901.1949837163975	1896.7932180348002	1312.313070394736	1647.1202934345793	1133.1358099194906	1730.1432119858748	2139.693499161226	1618.7278301012404	2824.7663274495844	2047.7497354798438	1830.8734530979818	1410.4838556611692	2158.2510762064303	1899.266616186646	1441.313658203583	1746.889113142504	1641.9695199942366	2072.2287334395523	2456.798847658386	2222.6890232611613	1855.585051164427	2433.933816396795	2122.495652607905	1496.5825407988675	1890.9319240523678	1794.670083133296	2793.802761048223	1457.2668493795231	1582.564589611847
2656.8085180390353	1880.9288264812863	1866.7105451420916	1298.6723340264648	1535.5463553932489	1133.1358099194906	1710.565796815638	2124.297851861289	1616.9087472551998	2824.7663274495844	2047.7497354798438	1823.2737845903891	1410.4838556611692	2124.9587166248575	1888.8781460791827	1441.313658203583	1737.2830433295767	1641.9695199942366	2070.898271791026	2330.4919495888043	2215.3848312666933	1855.585051164427	2383.5106331654583	2122.495652607905	1477.4185875119283	1886.921027332316	1742.982936779082	2793.802761048223	1426.9533164726968	1582.3242627705504
2651.3693048277246	1866.729212202912	1866.7105451420916	1265.362100739599	1524.2913000113085	1131.4447638459378	1690.1488311547841	2066.048948575394	1614.2640422216728	2789.2621721942787	1979.8779775472242	1817.531067673136	1404.1135323728263	2066.8377045923125	1888.8781460791827	1431.5727344772322	1704.1093113659945	1641.9695199942366	1980.2374831614188	2037.4920425256219	2190.4104072944892	1855.585051164427	2322.577895395808	2122.495652607905	1453.497956803988	1884.273002848171	1742.982936779082	2778.551726387703	1425.443293408637	1582.3018037149955
2640.62761027376	1842.6302006506485	1863.4805585969732	1240.7347009522653	1506.4208046123138	1131.4447638459378	1689.6000444742897	2059.7226073969305	1588.9225572854543	2770.257177229177	1955.9611891940485	1703.338803532519	1401.9968115701713	2066.8377045923125	1843.1026182166809	1427.4177258779932	1704.1093113659945	1612.760374664076	1980.2374831614188	2037.4306196916273	2180.2617543498973	1841.2993819515125	2309.0219128437584	2122.495652607905	1451.4090320411096	1805.3419650792227	1738.3248560644204	2772.643758679754	1424.256415001988	1550.7061562502488
2613.5395969569126	1823.064439603287	1833.0872896198955	1234.7097774293866	1485.5572902880358	1123.6777700000482	1663.857646186377	1957.3697867452418	1587.0804783736805	2770.257177229177	1887.8136881178905	1643.2622483675916	1392.5192382600178	2066.8377045923125	1842.8250187867006	1405.7011689887931	1680.5904732590784	1612.760374664076	1975.4879177741461	2021.519682926728	2180.2617543498973	1841.2993819515125	2276.5186462109436	2095.7078402181432	1425.4370306116607	1794.2225896432146	1723.0177081958648	2770.355015994703	1420.8438067461045	1550.4892266504053
2566.6871430211245	1780.2563110793267	1833.0872896198955	1207.5372530235304	1291.7977519591068	1123.6777700000482	1663.857646186377	1957.3697867452418	1585.1173026280012	2765.1377931607167	1887.8136881178905	1640.882578415795	1392.5192382600178	2066.8377045923125	1842.8250187867006	1405.7011689887931	1673.17931667205	1605.8370337863382	1934.9670005153566	2017.274125367917	2180.2617543498973	1797.1925133882262	2273.6499948065803	2073.858619250308	1422.6833848512836	1794.2225896432146	1723.0177081958648	2681.6631544934867	1420.8438067461045	1550.4892266504053
2566.6871430211245	1750.5718206102479	1824.8924991004492	1207.5372530235304	1291.7977519591068	1123.6777700000482	1661.603913780053	1957.3697867452418	1579.201663792027	2750.0421511801433	1884.983725229429	1614.5363793722652	1389.180722122077	2044.7263775157473	1842.8250187867006	1405.7011689887931	1673.17931667205	1605.8370337863382	1892.4712869028658	2016.632904732568	2137.958894988849	1797.1925133882262	2268.895008041207	2073.858619250308	1420.9265263757065	1790.8134054305076	1704.1614127025875	2681.6631544934867	1412.0974572983775	1540.0677719408645
2543.08203033451	1739.7056930366136	1818.4412708986401	1193.3162100284005	1291.7977519591068	1106.783357508772	1643.7755329336605	1944.9116082166656	1486.8699986252657	2740.2100542627772	1822.0573796800822	1614.5363793722652	1375.108676101437	2032.0717436753707	1744.211638193982	1405.642248749241	1670.7120745988022	1589.012300766407	1871.2136911786154	1933.8886477451751	2130.917061814227	1797.1925133882262	2220.369479179791	2035.7365311103538	1410.8994188060894	1776.0102611196019	1565.1116917489685	2652.3880662689435	1405.002064469783	1540.0677719408645
2543.08203033451	1662.5616463192832	1751.4953148624254	1193.3162100284005	1291.7977519591068	1106.783357508772	1643.7755329336605	1944.9116082166656	1416.8501644208013	2705.910362528708	1814.7700003952796	1585.2886817988458	1372.352461410808	2019.739163668501	1744.211638193982	1382.9104486167814	1670.7120745988022	1589.012300766407	1830.0147672741086	1909.5438371617656	2075.542103049853	1747.8115464798427	2210.944772560335	2035.426238107755	1410.8994188060894	1776.0102611196019	1565.1116917489685	2652.3880662689435	1386.5752996302326	1540.0677719408645
2525.47472570128	1656.6673569559591	1751.4953148624254	1182.3077949558601	1265.1425083131403	1105.272076472837	1643.7755329336605	1935.6539478472923	1407.5066784934497	2683.875586159754	1788.3220081329644	1561.0194666180723	1366.2624300728096	1994.1660660015627	1744.211638193982	1366.769308528586	1654.7269717512631	1588.5503934785506	1779.0257242294565	1879.4925330844796	2067.8879586835938	1747.8115464798427	2202.0656854948284	2035.426238107755	1410.8994188060894	1728.5769214215811	1565.1116917489685	2650.4995134174874	1386.5752996302326	1523.5745390195
2522.6311881188826	1656.6673569559591	1751.4953148624254	1166.7915044212045	1258.88741874191	1100.0816283855147	1610.1296109988957	1918.8730530569665	1407.5066784934497	2660.483328126693	1754.1822518589427	1557.5914014545183	1361.980165205745	1994.1660660015627	1721.5439559002891	1366.769308528586	1531.5299829637283	1572.0865899390458	1775.5720879616983	1879.2684816770673	2038.4692002247778	1713.6328801726236	2191.4911211148415	2033.7218848507048	1386.7868679776464	1724.8183219220518	1564.381413792024	2643.1448940377645	1381.69792097677	1508.6648292596337
2519.924964264827	1654.1544186750557	1738.5576701148468	1166.7915044212045	1258.830706574141	1100.0816283855147	1610.1296109988957	1918.8730530569665	1389.7832722237204	2660.483328126693	1751.1241951112388	1536.952906595775	1361.980165205745	1994.1660660015627	1717.6849546810622	1366.769308528586	1491.421948841879	1572.0865899390458	1697.5582523679038	1873.9331637348794	2038.4692002247778	1713.6328801726236	2187.0478125537065	2033.705506338692	1370.7963270884666	1671.9095057418533	1564.381413792024	2643.1448940377645	1380.7243037109204	1507.4878164499607
2519.532900906287	1652.001902859817	1732.1800936990282	1156.7171112384335	1233.4896116158695	1074.8310979588719	1588.244219851836	1917.6457179470992	1386.4906117956723	2639.490693982817	1749.8575628521364	1536.952906595775	1350.5413100334454	1984.1125790699425	1717.6849546810622	1352.7321295872964	1491.421948841879	1567.3369379908268	1697.5582523679038	1871.7948396403892	2038.4692002247778	1713.6328801726236	2143.6984810246304	2014.4881232754333	1350.5641347859373	1671.9095057418533	1558.4310270612643	2618.211065111638	1369.9252264912602	1507.4878164499607
2479.426593722629	1636.0337800758334	1732.1800936990282	1156.5620402612708	1232.8743452144863	1065.519830036689	1588.244219851836	1897.1484042284874	1358.664574956521	2639.490693982817	1747.7236727640661	1525.3174649223197	1340.1934476768138	1962.266249891199	1696.4038056617712	1352.7321295872964	1490.8334265548183	1553.7289189930264	1697.065191237905	1850.367842507915	2030.9896541425753	1706.3698442095322	2143.6984810246304	1999.5562250859539	1350.5641347859373	1671.8417136599683	1558.4310270612643	2610.444799931247	1369.9252264912602	1507.4878164499607
2479.426593722629	1632.2286961993675	1721.5965933078644	1154.5535404309871	1227.6504859009374	1065.519830036689	1588.244219851836	1897.1484042284874	1358.664574956521	2634.1947088724482	1723.9443886450024	1525.3174649223197	1338.1673392884243	1962.266249891199	1696.4038056617712	1352.7321295872964	1488.718402653724	1553.623760523371	1697.0417419455323	1836.4555675069303	2030.9896541425753	1706.3698442095322	2143.6984810246304	1996.4371040773656	1350.5641347859373	1662.2800929941163	1558.4310270612643	2609.9140370701493	1369.9252264912602	1489.1656964503513
2479.426593722629	1615.4181362333497	1701.9763586913239	1150.2235793417576	1222.8791887456036	1061.4215314060411	1584.218458293973	1890.3999395293401	1345.4273035182046	2617.3142681415666	1681.913456827807	1515.4715114866303	1330.1322596337475	1944.9801298720993	1695.7857794172883	1340.7481835101967	1483.2009181369092	1553.623760523371	1688.1740920943735	1816.7752606000606	2017.760727516523	1685.977325599612	2117.799007907024	1996.4371040773656	1347.8268439062103	1661.1230146109924	1556.2517565106737	2582.6669696196655	1346.425080870368	1489.1656964503513
2477.7508838236536	1615.4181362333497	1701.9763586913239	1150.2235793417576	1220.0535723079056	1050.31531690037	1582.6680550573328	1887.9050538274826	1312.6953698679954	2561.6006312704085	1568.3513212961657	1503.504943229182	1328.771941911167	1940.5252930375323	1690.9082272061255	1333.5875592336738	1462.9755103469759	1553.6055761406508	1594.162418353008	1815.1981596911382	2017.760727516523	1685.977325599612	2117.799007907024	1991.6836067835202	1328.7536920242223	1660.8133689520876	1553.8550934788047	2582.6669696196655	1346.02706243304	1478.8556338242759
2467.806392134133	1587.4958378641663	1701.9763586913239	1130.9901255721074	1212.7259173086902	1045.843065496988	1552.0603836971973	1869.8645349055594	1299.6369888807353	2512.0771280081335	1530.5759596866965	1490.3625046151442	1317.7760362456318	1933.900208608731	1683.6800448252513	1333.5875592336738	1457.6606429488882	1549.136588351681	1593.2779145848042	1801.8445004329467	2004.2767873515272	1668.8573422480965	2069.7917383788663	1970.0211632361795	1328.7536920242223	1657.4174145442328	1526.870573543388	2579.35392481546	1346.02706243304	1471.6770558814037
2463.879420709423	1587.3638393105728	1699.1730606585625	1130.9901255721074	1212.3696605122987	1045.843065496988	1543.0753831491238	1869.061705151395	1299.6369888807353	2452.3827153287793	1523.3267245752638	1476.7404418717927	1317.7760362456318	1933.8216505900784	1664.4414012579123	1325.536476465924	1453.856252604867	1540.9515307711279	1493.1956258034108	1792.8438685507438	2004.2767873515272	1666.9457214656486	2069.7917383788663	1960.9986622596987	1322.9218474168474	1656.9355127471824	1526.870573543388	2565.602891282651	1303.7696794924268	1461.8571295043532
2452.4453439410668	1587.3156868926378	1685.3650313463602	1129.7536779105221	1199.5899820709305	1031.3727027907012	1542.1716375362168	1850.4648396363764	1299.4093844025606	2449.9408325371382	1480.491184484559	1476.7404418717927	1316.3118373099132	1926.8153717762038	1662.617118369891	1325.536476465924	1445.37511687402	1539.2363817807095	1493.1956258034108	1787.1689815071882	1998.1295306402756	1664.0366485098052	2064.0630867433865	1960.998310524638	1322.9218474168474	1637.4543965085124	1523.8634541230408	2565.231321251305	1303.7696794924268	1461.854427432921
2452.4453439410668	1543.001867615193	1685.3650313463602	1129.7536779105221	1199.5899820709305	1031.3727027907012	1542.1716375362168	1850.4648396363764	1299.4093844025606	2448.065984471809	1476.6695508276912	1451.3508111274114	1312.6704907868104	1908.1435270193917	1662.4938826934574	1316.0537902919716	1445.37511687402	1538.5555657934271	1487.6562940539452	1787.1689815071882	1895.2899424593732	1663.0243641428176	2009.205308663075	1939.921731399261	1318.0785794742487	1616.5040120341253	1523.8634541230408	2559.2245797801247	1303.7696794924268	1461.854427432921
2387.759129266923	1511.8378210578207	1685.3650313463602	1110.4881709804163	1181.8949827966758	1006.4752706087281	1535.985419328551	1829.2174189906405	1280.4385179575709	2439.648379064988	1476.6695508276912	1439.2007995413676	1285.4548852173475	1894.901032821765	1649.2504448211228	1311.9516154264848	1438.4251400400917	1514.018380468079	1456.4135338994713	1755.779509796673	1882.4518742413725	1647.4178050155488	1983.1159229190034	1889.3835602853258	1306.2413331018013	1613.570455554477	1521.7354603106621	2545.669079243552	1299.5741535389598	1459.25871763549
2366.6425966233355	1511.8378210578207	1658.624797647017	1102.2917655181689	1181.8949827966758	1006.4752706087281	1503.3778226642567	1826.6236303104383	1276.9759291701353	2433.618318050437	1463.0192131530216	1439.2007995413676	1280.8569688358316	1835.8857101258416	1625.7380340110653	1311.9516154264848	1389.7119593258492	1512.3713156344127	1456.4135338994713	1755.3981015443603	1882.3874270602714	1647.4178050155488	1983.1159229190034	1866.2854657749815	1279.3415461130157	1600.1385109707674	1499.988913198434	2521.0153721898782	1299.5741535389598	1443.0869883507376
2237.3938153619633	1511.8378210578207	1499.9066594261499	1102.2917655181689	1181.8949827966758	1006.4752706087281	1452.524313386187	1779.9044308851667	1261.8234785498848	2386.0403946233782	1432.2363378211442	1435.5209947883877	1279.0658600873428	1835.8857101258416	1513.2903202727032	1265.2832654028207	1389.7119593258492	1504.5142071939533	1456.4135338994713	1755.3981015443603	1882.3874270602714	1541.1233337118117	1983.1159229190034	1845.3347829420818	1279.3415461130157	1585.933724025265	1450.2124985346734	2521.0153721898782	1282.0410250410437	1443.0869883507376
2231.994282918038	1505.1253574592	1476.871673576319	1101.1481574050663	1180.5761917072432	1006.4752706087281	1404.7319102140661	1728.6461474256932	1259.421718403812	2344.7451336839495	1383.92582446263	1409.4848012574685	1269.8982436601223	1835.8857101258416	1511.9426835528777	1253.969584783726	1389.7119593258492	1503.4876050164137	1438.6373975711078	1709.6183186177698	1824.2255802238838	1538.2943763656135	1981.7895600100983	1840.7131919098927	1279.3415461130157	1573.7923568069864	1359.8182832559146	2519.8758877759947	1251.9666832549522	1432.588298750929
2231.994282918038	1505.1253574592	1468.0051224609201	1100.4088996648024	1177.8851492516642	1003.7215051271387	1404.7319102140661	1639.622273140442	1245.3663335092897	2344.7451336839495	1374.7723038808438	1401.6930532703589	1261.637754481803	1835.8857101258416	1511.868621432843	1251.1697507748218	1389.7119593258492	1497.295061639534	1433.628013242784	1709.6183186177698	1788.5354585123166	1529.2526170482417	1980.7173087841682	1840.7131919098927	1279.3415461130157	1573.7923568069864	1340.3376664287139	2513.8475084281645	1195.1066077482096	1410.2104529585702
2228.7708409118636	1498.9789344206592	1443.0079787422262	1093.9309691172944	1176.1012111739035	1003.7212899301767	1404.7288502170125	1623.1514272893503	1243.3876727391123	2297.229714441221	1374.7723038808438	1398.4516288283153	1261.637754481803	1808.1204808381235	1486.313858784867	1224.9214615599385	1385.3358198434798	1492.3135091789716	1433.628013242784	1692.4029567253585	1788.5354585123166	1521.367227436542	1958.605104601477	1822.817155997364	1251.6922840176371	1567.2325112490175	1339.8254991007288	2502.0912088810464	1182.171644364597	1410.2104529585702
2228.7708409118636	1495.3122505222937	1397.2452648546212	1093.9309691172944	1162.1401518617258	1003.5433436170027	1402.0992049672154	1612.688544289879	1241.8813960196421	2291.3549604763866	1369.9000590736962	1393.3313925187424	1260.4640410537015	1808.1204808381235	1480.3126036594977	1212.6626020597569	1372.8780327915474	1492.3135091789716	1404.5166169142988	1692.4029567253585	1787.1675705478933	1516.7730636889464	1955.962855613474	1816.8804038751553	1251.6922840176371	1565.7261118754345	1328.5393539490549	2502.0912088810464	1173.188044451295	1388.7958744167895
2216.377772690159	1456.3600898006614	1371.177648231188	1090.4143685528413	1152.691770125129	997.3447294697144	1376.9381607268629	1605.437409812413	1241.1389940532506	2287.5204625421184	1355.3743709777132	1371.5789883389662	1248.2532574809077	1789.885179517412	1477.908938576708	1210.414556916346	1342.0842215690877	1468.6033067727867	1403.5570066781463	1639.409097732038	1778.819471736468	1511.4700257511408	1947.4183172543171	1799.9066563453175	1238.4519691545192	1549.368244441437	1311.1622244005364	2484.1858949359507	1169.9344506940392	1376.3729647156003
2216.2763343409706	1423.3963193925872	1365.3319752896382	1086.626937622692	1151.8661153109783	996.3676552567921	1335.3145966479453	1599.9167780277155	1195.8838349615696	2287.424386168176	1355.3743709777132	1364.3420444452283	1247.748571443107	1789.885179517412	1477.908938576708	1207.3346275174524	1342.0842215690877	1468.6033067727867	1300.139633711769	1556.4833412270934	1778.4111400561912	1511.4700257511408	1946.379995196665	1799.9066563453175	1228.2353194609595	1549.368244441437	1309.4397781124344	2334.9712141456157	1165.2036807971017	1376.3729647156003
2191.2869500446577	1423.3963193925872	1358.5631999943214	1085.855982691361	1142.1520620032315	982.2628177376877	1306.8178702412652	1599.8232495776363	1146.5619885349406	2273.100945661526	1260.3935640247855	1357.9718651723806	1235.1080838900011	1774.2251632448479	1475.7710183478112	1204.4832015333086	1342.0842215690877	1452.0130935178993	1295.4072823268855	1545.7967618888342	1763.2352509635155	1511.4700257511408	1945.980485872967	1761.3429963316864	1228.2353194609595	1544.8974172865494	1308.334190177094	2333.482544929293	1161.0867638807526	1364.2114983454235
2191.2869500446577	1421.2475774940185	1331.7818777582956	1068.4218333174795	1136.7063402739668	976.4222910759391	1275.879323919958	1590.3313990497368	1143.2185483650373	2271.6291320458777	1254.3810343613645	1355.9372022551986	1235.1080838900011	1763.843700918461	1457.9012227330434	1175.354361088064	1333.7953609462904	1452.0130935178993	1270.5723890094916	1517.23150759822	1763.2352509635155	1491.365843855887	1934.1066581488144	1751.1058413589947	1223.751406415961	1515.7038904508336	1294.396051382244	2313.5879232371317	1155.6451867692099	1364.2114983454235
2190.1250770503502	1414.9393384746495	1270.3079472495665	1068.4218333174795	1128.8932227093585	970.7109062638734	1230.2130964540238	1586.2893668274628	1141.2010799606724	2249.5490515252427	1187.8709560323393	1347.3561080794495	1232.8539649821205	1763.843700918461	1445.6720712042077	1175.354361088064	1325.1984484145196	1440.1465298560156	1263.3015284846422	1517.23150759822	1760.2785422202082	1491.365843855887	1905.6991903419412	1744.0256772368396	1223.751406415961	1515.7038904508336	1282.0617706992307	2313.0563963633676	1150.5671874935365	1360.216418468415
2182.520589040431	1402.905582311814	1257.9514131202168	1068.4218333174795	1125.895561387144	970.7109062638734	1216.675473416622	1586.2893668274628	1126.2790383365682	2249.391361488006	1187.8709560323393	1322.8617642168379	1231.6568021319558	1760.0893807921077	1437.1965526486165	1165.8057280687785	1325.1984484145196	1439.7916054441555	1260.9235852707666	1506.4782456428222	1756.9631618306469	1483.566749874493	1882.0776803446831	1716.1216796572726	1216.100600081821	1509.6348746754152	1275.1125069705968	2305.5551707591976	1141.5459153130926	1326.781576004458
2179.0703702395786	1402.905582311814	1256.3975385169365	1068.4218333174795	1125.895561387144	961.2175886285013	1206.2443547351509	1569.2140065103115	1126.2790383365682	2249.1299132006116	1182.9295337868498	1320.4137354446555	1226.5758758394609	1753.0442936870834	1436.1834885555513	1165.8057280687785	1319.4265930148708	1439.7898938477497	1253.8473269910737	1506.4782456428222	1755.3460326897618	1483.1908878472238	1874.7821764067714	1706.5325625487114	1206.5508344152802	1481.466303355941	1262.5177033121317	2296.9402272534835	1141.5273776078109	1326.781576004458
2153.7700424780724	1401.508810616882	1255.0223259457157	1064.5221256342757	1115.9767230173338	961.2175886285013	1199.3187733720495	1568.3747970958025	1068.5578767381394	2243.816198950283	1182.9295337868498	1292.02171617151	1223.8620215409774	1740.1494107383621	1429.1004880154148	1149.2160356818479	1319.4265930148708	1413.9011592867053	1253.8473269910737	1501.3464199808689	1753.5168511015506	1481.340250211917	1862.0073914510588	1706.5325625487114	1206.5508344152802	1465.438643292952	1260.8801287361116	2249.4868508134646	1140.909688677347	1326.781576004458
2152.348349542206	1391.9322503196095	1233.9593080755772	1064.5221256342757	1115.925972535309	957.5369169577502	1195.0289113750493	1567.7927445348519	1067.172119558535	2243.508317967963	1182.9295337868498	1292.02171617151	1223.8620215409774	1740.1494107383621	1405.464631976558	1149.2160356818479	1316.07381608727	1325.5831360619522	1244.413512670229	1499.8423933014255	1753.208186938803	1470.5269863298413	1847.5758938064778	1706.5325625487114	1205.9453605464153	1444.255870672531	1258.4630554778737	2208.3184786967586	1140.909688677347	1324.652077923135
2145.5303364930933	1388.3822413186463	1229.163086254879	1054.3873099204407	1115.760841888593	957.5369169577502	1192.7072464658436	1556.3108957158995	1066.3748262238698	2236.3035678121664	1176.936780694066	1291.9824599715912	1207.3279021372223	1724.214053299561	1402.4819134046218	1148.979801273475	1278.6351501355348	1312.646895186004	1233.4727501727762	1496.238698647563	1742.7667752252564	1470.5269863298413	1847.5758938064778	1706.5325625487114	1203.8525576473926	1444.255870672531	1258.4630554778737	2208.3184786967586	1136.6479024989605	1324.652077923135
2138.7491590691843	1388.3822413186463	1229.163086254879	1054.3873099204407	1113.0621434549182	957.5369169577502	1192.7072464658436	1548.1960150075718	1060.2008808624414	2233.996509202978	1175.8251784175154	1287.993188466112	1207.3279021372223	1724.214053299561	1400.8810106884782	1146.816025034373	1278.6351501355348	1312.6101667341566	1233.4727501727762	1482.0143379444528	1742.740982738641	1451.1318548568995	1846.6522971512618	1698.7891354009196	1192.031482876207	1444.255870672531	1258.4630554778737	2208.3184786967586	1136.6479024989605	1324.627249074215
2127.7720659341308	1387.5546770693968	1212.4667256288199	1041.2227777630583	1112.9144829822321	957.5369169577502	1187.488901520109	1548.1960150075718	1054.585374144424	2229.860181067302	1174.8328311782207	1287.993188466112	1203.682019801509	1715.4586814255276	1400.8810106884782	1146.4485667098775	1278.6351501355348	1311.5334865662537	1233.4727501727762	1445.7502916597905	1741.8692200824498	1451.0842587062957	1824.4768696637273	1694.567971972386	1190.0706363983968	1430.4518894467967	1258.4630554778737	2206.8834414283524	1136.6479024989605	1321.8495687599102
2127.7720659341308	1378.8235718460558	1207.878314259809	1041.2227777630583	1100.0440330259908	948.8540833357591	1187.488901520109	1547.9526692417696	1045.9293492175043	2228.0355313714244	1163.025088092022	1277.120237160109	1199.7063907645916	1713.9270838791522	1383.2965309565025	1126.2113649163762	1275.1532804094695	1278.8241286741527	1217.4777961712384	1430.3699878727084	1736.0071972807866	1451.0842587062957	1824.4768696637273	1694.567971972386	1173.390859976292	1410.9181891728392	1247.72554915857	2186.3538175276144	1130.836618822253	1321.7881593150837
2124.0730311518682	1372.1415375347449	1207.7030141367086	1032.699585382346	1091.2221290260231	948.8540833357591	1157.7955959394608	1544.4082863816277	1044.5105504085159	2219.3187431734837	1154.617343166482	1277.120237160109	1198.6273145631826	1709.1518683415813	1371.3004436513716	1124.6138218872193	1263.9845419029702	1272.203446091517	1207.761620601103	1421.954088168623	1728.7026005198982	1442.272154044828	1808.1073729871912	1681.8805316991825	1156.4329324896946	1376.7748653787378	1247.72554915857	2180.3762586772946	1126.912946188309	1310.6966770095246
2100.949358199167	1372.1415375347449	1205.309850580817	1032.699585382346	1091.2221290260231	933.4992639987136	1157.7955959394608	1544.4082863816277	1040.8916893752603	2207.2725919546015	1154.617343166482	1262.62991487561	1195.126844275337	1702.4733418976693	1351.5539191317587	1116.3057968952726	1263.9845419029702	1265.1203056288061	1207.761620601103	1419.6987381124682	1725.8609818708069	1424.099613333025	1806.6448566424142	1665.7748792807627	1155.0006186815158	1309.9667530566755	1246.3774465908364	2155.4400581279797	1118.323118176161	1308.8569258287355
2100.949358199167	1360.8358066662852	1204.4427593460848	1025.737823699133	1087.0101367451848	888.6721087055184	1156.807039621167	1533.8308763041457	1034.459537014161	2207.2725919546015	1148.4520352252855	1260.05375161996	1184.6996006666832	1701.5284897017473	1351.5539191317587	1116.3057968952726	1263.9845419029702	1264.5296135762212	1195.7052620022346	1405.9428763875478	1715.336999163736	1424.099613333025	1797.6313012042701	1664.9200861434333	1090.6664204848694	1308.6228144666575	1244.4648551544533	2155.4400581279797	1115.5501268469802	1304.4138186485252
2058.9011950638455	1360.8291587070166	1194.511593900336	1019.9795677919554	1080.667008167553	868.9338905201998	1071.5928929791417	1521.68771660257	1010.3522363374773	2203.51233902016	1148.4520352252855	1260.05375161996	1184.6996006666832	1701.5284897017473	1350.3244716440781	1115.035110691581	1252.4960370181047	1264.5296135762212	1195.7052620022346	1400.7954360733563	1715.336999163736	1424.099613333025	1797.6313012042701	1634.4992168927158	1073.7747653470255	1308.2240962202545	1237.373251359877	2155.4349090095584	1115.5501268469802	1304.4138186485252
2058.9011950638455	1340.1551701740998	1192.0365702668641	1019.9795677919554	1070.6933395696192	864.806374529734	1071.5928929791417	1521.68771660257	998.4039731808696	2197.1977580338253	1145.700834511264	1227.7353666648328	1184.1390679003425	1701.5038344596694	1350.3244716440781	1113.2717154949578	1252.4960370181047	1264.5042103056076	1187.4605537525945	1363.8968778518595	1706.084954165078	1424.023689713667	1793.6374259110366	1634.4992168927158	1073.7747653470255	1303.6589333891375	1227.6286138519308	2142.0458679713474	1112.6926503999464	1304.1922810197839
2057.7700353774453	1330.3052243524712	1189.3379948896222	1019.91634430365	1070.6933395696192	853.1127778469373	1071.5928929791417	1520.30312805949	998.4039731808696	2196.1448102825725	1145.700834511264	1217.995312478452	1184.0981983876193	1697.7609588528194	1338.8341970496388	1112.0267287427528	1252.4960370181047	1229.3808747732191	1183.5684133188488	1361.8164042679175	1706.084954165078	1423.4662533285282	1792.5371685783248	1633.992793440062	1073.7747653470255	1302.3378698499978	1227.6286138519308	2057.6053157227725	1111.0978622459875	1303.0267777468623
2057.7700353774453	1330.256941072719	1179.5274920394997	1019.91634430365	1059.3720504053217	853.1127778469373	1068.6051224599955	1516.8012384433428	981.8315747545184	2192.055622781051	1144.9686508875943	1217.910402783697	1179.6240441605296	1697.2232721398677	1319.0709812680896	1111.8575466910145	1249.0847978037943	1222.1637986412215	1183.5684133188488	1360.317692344951	1706.084954165078	1418.2312343602225	1792.5371685783248	1630.4140059645574	1073.7747653470255	1281.168792003266	1217.9457390857565	2020.4788883689337	1108.615618771813	1303.0267777468623
2056.1477412063896	1326.0874653734415	1179.5274920394997	1019.9127423285071	1059.115688268886	848.3388337757154	1065.0139303636465	1512.8767363576674	969.6184918894501	2191.7322007879566	1142.3012467038598	1216.3035556247921	1179.6240441605296	1690.006200682669	1319.0709812680896	1108.7360823798065	1249.0847978037943	1199.5409809515918	1183.5684133188488	1321.8309376423767	1706.084954165078	1293.1494383843028	1791.003217177508	1595.6095508762758	1071.4730497806922	1281.168792003266	1214.9227451077904	1753.3107080162051	1108.615618771813	1303.0267777468623
2054.3358553016283	1261.0951866501573	1167.525767912848	1015.6460277412406	1049.7458404754195	848.3388337757154	1065.0139303636465	1512.74623788653	969.4884205478988	2191.7322007879566	1137.1484418606105	1213.920897036172	1179.6240441605296	1686.2166028030015	1305.2637360756003	1102.2648859111796	1244.4109804307254	1183.6294681925847	1183.5684133188488	1321.8309376423767	1706.084954165078	1290.3579791141851	1775.4521033411243	1558.8718541906994	1062.3330094235685	1281.168792003266	1194.2731104564693	1751.2298863246879	1108.615618771813	1302.9739334755864
2052.4317969012136	1261.0951866501573	1165.5740599093156	1015.0069400455852	1049.5972103351342	842.5316334338204	1064.9605591312738	1512.727016333314	968.3632997524807	2191.7322007879566	1130.9994069461338	1191.2532594104205	1175.4635214396951	1686.2166028030015	1305.1204959648971	1099.5464492099304	1242.809875370102	1180.9765138667246	1182.129885433422	1321.8309376423767	1701.119166641274	1281.894748027236	1709.5063715412334	1558.8718541906994	1059.5757032442089	1281.168792003266	1194.2731104564693	1751.2298863246879	1105.5133817903197	1295.7543589310706
2017.5826326459674	1258.1459658753188	1164.5198739996076	957.6808931570087	1049.5972103351342	835.0375922174314	1059.3079001842032	1484.1510521335197	960.6794017860294	2185.8050518926457	1088.7549847801686	1142.379589060141	1167.4977935221873	1679.3392061827735	1303.9508274326777	1090.2760068278762	1238.1826665980698	1139.1505436204357	1169.3729561224686	1278.5694349786665	1656.9922240921928	1281.894748027236	1709.5063715412334	1554.8741560835065	1059.5757032442089	1275.016729039392	1194.2731104564693	1739.4161384705335	1101.4349404278425	1295.7543589310706
2011.0733317730178	1249.4899402885035	1160.1988278635454	957.6808931570087	1049.5807409533352	832.5546932915678	1059.3079001842032	1484.1510521335197	955.2709881960758	2177.860790703611	1088.673966959745	1142.3564360260275	1156.1875311469648	1679.1895893275346	1289.915063421946	1089.8390796300775	1155.8766105797108	1139.1505436204357	1163.9853408886715	1276.6296281712964	1636.357004532611	1281.894748027236	1660.192380088019	1553.070746730846	1059.5244847785802	1266.103023069231	1188.9746596276043	1739.4161384705335	1092.9581866475028	1293.5982521898725
2005.5516626749516	1243.7072340871418	1156.8365703142886	957.6808931570087	1049.5807409533352	830.2751060524679	1057.5930623946924	1484.1510521335197	935.592995526891	2174.733821576531	1085.8498538724018	1137.4702988127733	1156.1875311469648	1673.9171245248513	1288.3456397014686	1084.4870031808487	1155.8256681869707	1139.1505436204357	1163.6919144524152	1271.1111197668274	1602.9454469840473	1276.4348103166012	1653.8985214537279	1551.54702984909	1056.3002102469827	1266.0709081960126	1188.4654751132116	1739.4161384705335	1092.9581866475028	1288.9203619827622
1981.175643771557	1243.7072340871418	1153.0427372754066	957.6808931570087	1039.1059547649425	828.4795228617298	1053.462011801492	1464.6474656507798	918.7362839848365	2166.8780199973744	1078.6945843965639	1113.5193390748145	1144.221502968187	1575.3457677335439	1280.9070244953625	1084.436406203644	1151.0362738241574	1128.6497363962142	1149.215180087861	1268.9437902875784	1593.4066699801692	1263.2387747169691	1653.7265661540548	1516.7095270410218	1052.054744657723	1245.0537117717006	1174.1649001114567	1733.117168416193	1092.9581866475028	1283.3032550313126
1981.175643771557	1238.9517145504137	1152.8928305227296	957.6808931570087	1027.7793999646426	819.9616471453699	1052.8020074951703	1463.5190271411589	918.7362839848365	2166.8780199973744	1078.6945843965639	1113.5193390748145	1144.221502968187	1575.3457677335439	1268.4534018750555	1080.0860732404124	1140.802245386007	1127.6786150239402	1146.3418320272544	1268.4955519915688	1571.657026422995	1259.6778008620183	1613.5010048498775	1516.7095270410218	1043.4618293717585	1236.9085470596674	1163.8406533194864	1718.2763547176503	1086.834290733555	1283.3032550313126
1980.4252231034573	1237.4218260899606	1142.997028823341	947.4938732369343	1027.7793999646426	819.6533558510664	1052.5841798426695	1461.288176310661	918.7362839848365	2161.3973034126598	1078.6945843965639	1104.8217002351669	1144.221502968187	1575.3457677335439	1268.4534018750555	1077.1295515389945	1140.802245386007	1127.6786150239402	1146.3418320272544	1242.661471083351	1531.5656896400023	1259.6778008620183	1613.5010048498775	1516.7095270410218	1043.4618293717585	1236.9085470596674	1163.8406533194864	1718.2763547176503	1086.834290733555	1269.8455786662882
1980.4252231034573	1234.896259398376	1135.439409329406	925.5193562602121	1027.0153282391573	817.6978800120827	1050.481373176582	1461.288176310661	918.5165217403342	2160.7876384111905	1068.809688764985	1104.8217002351669	1141.3316679450047	1554.4423018537466	1268.4534018750555	1077.1295515389945	1140.802245386007	1124.4651556269869	1137.9550091722028	1242.6609887211516	1525.8716608134457	1251.0346190650516	1610.0944412557426	1516.7095270410218	1042.1784451831777	1214.568956902377	1126.2239415691472	1684.9364755274598	1079.2139036124925	1262.432998047514
1962.301973472266	1228.8349523920356	1135.439409329406	918.6657250487	1003.8679647134443	817.6978800120827	1043.7944162790482	1460.501710441694	901.4476379806089	2155.943013912821	1059.7152834957878	1103.9045374463087	1135.6020564993196	1549.387631183303	1256.7028515325094	1075.9804564204715	1131.9429007113113	1123.6644795786756	1134.3115028945285	1239.8556421885119	1521.1674278243818	1249.4280083282797	1610.0588872202604	1510.1230798137854	1039.4711367652244	1214.568956902377	1119.4016196477403	1684.9364755274598	1076.2084978375342	1261.924691435233
1962.301973472266	1224.5072306393954	1135.439409329406	918.6657250487	994.6079126413158	813.542822727975	1043.7944162790482	1455.6036504662177	901.4476379806089	2155.758987668581	1057.6229520638467	1096.8248122465318	1135.6020564993196	1549.387631183303	1256.7028515325094	1075.9804564204715	1128.6519244219403	1115.4089102418877	1133.2939886515946	1238.671435633736	1515.4221136642386	1249.4280083282797	1610.0151869484923	1509.4845847285558	1037.1882156308711	1214.568956902377	1110.5868066807016	1684.9364755274598	1076.2084978375342	1261.249177864211
1962.301973472266	1224.5072306393954	1127.4678392832911	917.990809934338	992.4599421155831	813.542822727975	1043.361445506766	1455.6036504662177	901.4476379806089	2153.899315395085	1057.6229520638467	1096.8248122465318	1133.0581727736335	1547.7007610054352	1243.5254154746747	1066.6567510213813	1128.6519244219403	1115.4089102418877	1129.753916987699	1234.1600579395526	1515.4221136642386	1243.7954866953555	1609.1022192463595	1499.2208111228397	1037.1882156308711	1214.568956902377	1110.2878920302774	1675.00625976955	1076.2084978375342	1259.389119101267
1956.5489061604844	1221.928519432653	1126.0058654912887	917.7708040670452	992.4599421155831	813.542822727975	1024.5432287684462	1455.6036504662177	900.2739759543246	2152.050329250055	1052.8668673953644	1096.8248122465318	1131.5525883689515	1544.2400776544525	1233.905184759194	1066.3646868443648	1128.6519244219403	1115.4089102418877	1129.7370733787866	1230.1310051567061	1511.4573528953442	1233.7299653427933	1606.2240129698089	1488.3464550784606	1033.6695355981897	1214.568956902377	1095.6370201756208	1675.00625976955	1073.0862013915973	1258.4825880329893
1943.6224093632247	1220.797582027349	1124.3699142928256	912.2377335027445	989.2596071076857	813.542822727975	1024.52185229028	1442.087602312333	891.9258056638266	2130.4454420299735	1049.8367405189967	1088.394560536626	1120.6523506435115	1525.672878676222	1232.6556203218456	1060.7856576110717	1124.390914113425	1109.971987162477	1123.8976251769068	1219.4304126704556	1504.5805160025343	1233.7299653427933	1600.954862754454	1472.2989955733615	1031.7134578264395	1207.8623009131447	1094.9995418525855	1659.120498862313	1071.589621221783	1253.053029714511
1943.6224093632247	1220.3997270007317	1123.7494872481611	912.2377335027445	988.2742821144129	813.296892888625	1020.320108648665	1442.087602312333	891.9258056638266	2130.4454420299735	1038.777037903329	1088.394560536626	1120.6523506435115	1525.672878676222	1230.7465692129385	1060.7856576110717	1124.390914113425	1109.971987162477	1123.8976251769068	1219.4304126704556	1504.523682484318	1233.7299653427933	1599.8023857806577	1471.7447717697985	1031.7134578264395	1207.8623009131447	1088.9780588499116	1658.4362529404023	1071.589621221783	1253.053029714511
1940.8686188958259	1216.3164425163577	1123.7494872481611	912.2377335027445	985.1612708028824	810.598769072815	1019.9151412694268	1442.087602312333	887.9648482416745	2127.915664664111	897.8894139511428	1088.3742808167103	1117.9308992252343	1517.7686910721302	1222.9213210041846	1057.603176119023	1124.390914113425	1103.8000868606225	1123.6716255943074	1214.6831926322893	1502.7084113135975	1227.9813660270056	1591.3332827933145	1458.4261735167804	1029.5739966701453	1207.6712052016233	1086.6380709225355	1644.4332625548334	1067.9520691028151	1249.5639293851486
1936.1231019000593	1216.3164425163577	1117.291911895085	909.9714710743931	985.1612708028824	809.02071577878	1019.858636671782	1437.571752212257	886.5665244607827	2118.063546352324	897.8894139511428	1087.17528909355	1115.7839591452207	1516.0921747917052	1218.5277613488824	1054.9527867970946	1120.3692643680233	1103.8000868606225	1117.9757614834093	1214.6831926322893	1495.681108356434	1225.702466458713	1591.3332827933145	1458.4261735167804	1024.482181965754	1207.654976358983	1084.609169785655	1644.4332625548334	1067.9520691028151	1246.5349488114462
1927.4457527620261	1216.3164425163577	1117.291911895085	909.9714710743931	983.2275397144874	808.1033828472472	1018.6297907479477	1430.609579136969	883.920583054866	2096.4174535062616	897.8894139511428	1064.1751784555681	1114.6228804806967	1484.191267069397	1218.5277613488824	1048.8880606235684	1114.6938989976898	1074.4229912852395	1117.9757614834093	1210.9765404891878	1495.681108356434	1223.231938480682	1580.4775293777213	1447.0163943564671	1022.9638018777522	1197.8440195637968	1077.7458734539787	1644.4332625548334	1063.1159283489724	1246.5349488114462
1927.4457527620261	1212.661677645199	1050.8294255885678	909.9714710743931	928.8541577407018	807.0607705551386	1016.9127337276011	1425.3879416056013	883.3001739153593	2096.4174535062616	893.9247241057021	1064.1751784555681	1107.4798688832823	1484.191267069397	1218.232853143566	1048.3062909608557	1113.107620527012	1074.4229912852395	1117.1552410184336	1206.435996612337	1495.681108356434	1223.2123990306086	1580.412579988882	1428.3836825764945	1022.476917416978	1197.8440195637968	1075.6955378488708	1642.336270964116	1063.1102213841089	1244.173919212858
1902.75483338421	1212.661677645199	1003.9862180841699	903.9992746847454	928.8541577407018	799.3991161514045	1016.9127337276011	1413.5110703112161	883.3001739153593	2096.4174535062616	892.7709591437621	1063.354281358796	1107.4798688832823	1484.191267069397	1176.514892525589	1047.7497584011926	1098.955930083722	1073.9585030744104	1116.8618041584818	1205.6837405912693	1465.0197590889343	1222.5140068424166	1573.8471635423068	1428.3836825764945	1021.662479332748	1197.8440195637968	1071.2917434547394	1642.336270964116	1063.0457912242227	1244.173919212858
1900.785756891359	1206.598744175965	1003.9862180841699	898.4825424411378	927.2505880648854	799.3991161514045	1013.9254700900076	1413.5110703112161	878.6876497961614	2095.980610458508	890.8491954263744	1059.9084172812525	1106.0353908834115	1480.4750722925623	1173.4872396625678	1042.2237921170527	1098.955930083722	1071.003946342213	1113.9010112606295	1201.7514351964896	1464.1169666437502	1211.339434793915	1571.340517118197	1428.3836825764945	1019.7414065078449	1177.636404070368	1071.2917434547394	1625.728809443217	1060.4367520268688	1242.3424545407306
1896.4258661550534	1204.9696971290507	1003.9862180841699	898.4825424411378	924.4457856738106	792.6629889174089	1011.7210806931855	1370.017763425857	873.1491644139638	2089.659071142941	890.8491954263744	1056.8243587431948	1103.2577748163221	1474.0881103207482	1173.4872396625678	1040.428064281135	1091.941283783674	1067.5612865571848	1107.7336368874048	1192.9012305285992	1464.1169666437502	1211.339434793915	1547.084250433712	1422.4922636992212	1011.9466960980262	1167.261221586406	1031.57876047384	1625.728809443217	1058.962736575585	1238.7837566441685
1881.5856632655718	1190.43185366543	1002.2788088095713	898.2996712102095	920.9488532616035	792.6629889174089	1008.1566933404494	1370.017763425857	872.6658217197557	2071.602562341672	882.9489093305466	1041.883335408967	1083.0566957184406	1449.1196714226537	1160.3430698114557	1028.58362418486	1091.941283783674	1064.9281382460822	1087.6393340259474	1173.7137488613375	1456.9335979304014	1211.339434793915	1547.084250433712	1408.450114881759	1011.9466960980262	1167.261221586406	1031.57876047384	1606.8786279885771	1043.5486241707763	1226.2141766666148
1878.2194548812997	1175.789314831953	1002.2788088095713	891.4020701890524	918.0794792427544	785.1360874500356	1007.7189153751332	1370.017763425857	865.3087171964155	2053.2118607268903	880.4920252607141	1025.4413840757466	1074.7278814775973	1426.0914755238316	1160.3430698114557	1022.3930296958392	1091.941283783674	1061.4504118568852	1083.9118516461772	1157.7586487526203	1449.8048062472867	1202.0862709365583	1547.084250433712	1389.1226609229557	1011.9466960980262	1167.261221586406	1031.57876047384	1599.0010235094846	1030.7697685387943	1213.9151841159776
1876.2013377679489	1174.6288600021912	994.8453852886661	890.5881967643543	908.40629647228	785.1360874500356	1000.0803238729685	1370.017763425857	863.6921487609743	2053.2118607268903	878.0535698048162	1022.1253431995078	1074.6145897939498	1426.0914755238316	1151.5434942672628	1022.3930296958392	1091.8412744545117	1058.626969003644	1083.269625090173	1157.7586487526203	1449.8048062472867	1201.1311208635389	1545.3413180031177	1389.1226609229557	1009.5197568816894	1167.261221586406	1031.57876047384	1594.7089309705368	1030.7697685387943	1210.0554596538007
1872.9838617060554	1174.6288600021912	989.3467040741444	886.5405702648196	908.3784043979944	785.1360874500356	994.2760203923256	1367.2161384588621	862.3949984943814	2047.3960151699362	877.7337302374133	1022.1253431995078	1071.4896214063772	1425.3390242727828	1151.5434942672628	1021.0017399647662	1083.2371812443412	1058.4938879162687	1083.0146337460612	1157.7586487526203	1439.99117085645	1201.1311208635389	1536.2914414562333	1355.8866147916444	1009.5197568816894	1166.2751056304476	1024.0782402817586	1591.8698298613906	1030.7697685387943	1210.0554596538007
1867.9542319867032	1168.9737351204383	975.8547770953953	880.3594281459953	907.1822036982828	785.0889721518156	990.0095270845118	1367.2161384588621	853.8716916120493	2047.3960151699362	877.7337302374133	1017.1720639654118	1069.8834417608882	1425.0532022496775	1147.0040078167128	1021.0017399647662	1083.2371812443412	1050.091330192481	1073.6692687056545	1154.5398685468704	1439.8583841456425	1196.4945477516917	1528.5682321053519	1355.8866147916444	1003.5553738174651	1159.1189628681336	1017.5037865468532	1591.8698298613906	1026.4818094304262	1204.3626675978044
1865.5415858235194	1156.6566132201929	975.8547770953953	878.6005717193028	901.9973663128808	781.5083885774274	987.8233933316161	1363.313648871943	851.6024487738994	2035.4328328891816	870.2580804592992	1017.1720639654118	1062.8658729991257	1421.3354814107565	1135.2041810988721	1013.261974524129	1082.0981406183892	1050.091330192481	1068.2401992058174	1124.479849586187	1424.560617238802	1184.5613692868624	1528.5682321053519	1353.574951561374	1001.3866072823809	1157.5557576763651	1017.5037865468532	1548.6137418277783	1022.6512452276439	1204.3626675978044
1863.6998102122527	1156.6566132201929	975.8547770953953	878.6005717193028	901.9973663128808	781.5041566568902	987.6436232815631	1363.313648871943	850.6359225949085	2035.4328328891816	870.2580804592992	1017.1720639654118	1062.8658729991257	1421.32912580229	1135.2041810988721	1013.261974524129	1082.0949428632066	1050.091330192481	1068.2401992058174	1124.479849586187	1424.560617238802	1150.6990799208074	1526.9048296185176	1353.199813255543	995.3638600864014	1139.739225610352	1017.5037865468532	1548.6137418277783	1022.6512452276439	1204.3626675978044
1798.9201999663508	1152.0921803607785	973.4811460039202	876.1820036227061	901.7909966563884	780.6188110958723	984.409738972199	1362.8936612562952	850.5284430651338	2023.7346421097352	868.8709951829425	1014.5712547416344	1057.3204914361968	1403.1075137522114	1133.8852939822627	1013.261974524129	1081.1262035104764	1046.0158427759557	1068.2401992058174	1124.479849586187	1424.560617238802	1149.9624140473964	1514.691992793304	1352.9100814751014	982.0525582908616	1135.86509684498	1008.8084728890678	1548.6137418277783	1022.5004258666022	1204.3574798896534
1785.3778783520772	1152.0921803607785	973.4811460039202	871.7829962254004	901.2113892371037	773.2107089568885	982.4886094425519	1362.7024679895997	849.1373488382726	2023.4104090159685	861.8578099972605	1009.3931332952588	1056.0464870745386	1392.6822332733175	1119.5067318273314	1010.6733684247444	1074.9150027265766	1031.5090673715094	1062.5262307460155	1120.634305021642	1415.1027315251226	1144.0079086694475	1514.691992793304	1345.492070024576	982.0525582908616	1131.391386522163	1008.8084728890678	1548.0215248559496	1017.6591499740866	1198.0466378617446
1760.0636186351526	1152.0921803607785	972.1604676286719	871.7829962254004	900.5514871335943	773.2107089568885	981.8657135016786	1357.5627018196449	849.1373488382726	2023.4104090159685	859.3864255060446	1009.3931332952588	1055.4256096979857	1342.8703719246466	1119.5067318273314	1010.6733684247444	1069.3655325008792	1024.5602358393662	1062.5262307460155	1118.8220016285795	1414.79058016305	1144.0079086694475	1513.5097795509078	1319.5384420978112	982.0525582908616	1130.9584447243026	1008.8084728890678	1544.1460814516156	1017.6591499740866	1174.6931676365912
1757.2137414962635	1141.8769783044663	970.5043182808806	867.8916823147383	896.4140356471336	773.2107089568885	978.9681598118394	1357.5627018196449	840.1117825751272	2010.7189936438508	859.3864255060446	992.6897498551654	1051.7969535656036	1342.8703719246466	1104.097546358887	999.2920811562136	1068.2532141190823	1022.7594182983112	1035.265519359155	1114.3750718223457	1413.639465337643	1131.5213149048723	1502.1896085806334	1271.6344258838885	982.0525582908616	1130.9584447243026	1008.8084728890678	1537.8412958021465	1017.6591499740866	1145.0131449576807
1749.6213236942588	1140.7775938791988	969.7368549775729	867.8916823147383	896.2914159899656	770.6450040481184	978.9681598118394	1355.7380491352085	840.1117825751272	2010.7189936438508	854.8203014448146	992.6897498551654	1047.2192082864976	1339.0204599534704	1104.097546358887	999.2920811562136	1067.6378411358005	1022.7594182983112	1035.265519359155	1110.0288521701677	1413.639465337643	1131.5213149048723	1487.1804431757987	1268.7497692214445	976.1080592343111	1126.525556616191	1005.3008819872449	1537.0035722520345	1016.2420102768324	1144.9730578391109
1749.6213236942588	1140.7775938791988	969.7368549775729	867.8916823147383	895.5270219598	770.6450040481184	970.800403941512	1354.56534690124	840.1117825751272	2010.7189936438508	845.8404620503782	992.6897498551654	1044.0721489041339	1328.0259130160998	1098.1406156049393	998.9836273619802	1067.437096705764	1019.8167277344819	1034.9466847741446	1107.191042928619	1411.0274408104076	1127.6425392503224	1487.1804431757987	1268.3727639829763	976.1080592343111	1126.525556616191	997.6756097544832	1523.0749146309852	1012.3889470339515	1121.5723783942494
1744.0334427357723	1139.0460740247613	966.115114458275	864.9489291591386	892.4365989417867	765.0610821355515	970.800403941512	1350.0569991525285	839.2602982772357	2010.7189936438508	845.8404620503782	992.6897498551654	1044.0721489041339	1328.0259130160998	1098.1406156049393	998.9836273619802	1066.636869391465	1009.3003457536987	1034.9466847741446	1100.3438339116365	1410.782830077763	1127.6425392503224	1480.592578941606	1235.383311569572	969.9966628353022	1111.0343942328493	990.9776485114927	1521.9815192469162	1001.1600595439784	1120.6983085329578
1731.1788057474878	1136.0446529916526	966.115114458275	859.5069226329729	892.4365989417867	765.0610821355515	970.800403941512	1349.728192208261	831.3157925942444	2009.6435175382474	845.8404620503782	992.6897498551654	1044.0721489041339	1328.0259130160998	1098.1406156049393	998.9836273619802	1066.0526204308326	1007.4805737566287	1034.9466847741446	1100.3438339116365	1403.5787444615498	1119.1196344757482	1478.7156825428767	1222.590266082195	969.9966628353022	1107.926930349623	990.8924479608664	1520.844844342664	991.1633100934067	1115.6392376120975
1725.774863296695	1135.8828858729628	966.115114458275	853.2015660431514	890.673161867087	763.8325401931234	970.800403941512	1338.406830300597	831.3157925942444	2002.7060104745028	845.6828841164394	987.1258387288702	1044.0721489041339	1328.0259130160998	1089.4278449958651	992.2450916056627	1050.6123938639457	1007.3472148270042	1033.4089120874514	1100.3438339116365	1403.5787444615498	1118.7677372503763	1448.795094131646	1222.590266082195	954.9745296808352	1106.1897576478461	990.1656109522962	1508.2509634659118	991.1633100934067	1115.6392376120975
1722.9532954379185	1124.834975557119	964.3880759690495	850.5359152783107	884.9807981631885	762.1994213593375	967.5550931264418	1338.406830300597	820.2601287291308	2002.7060104745028	845.6828841164394	986.2927451461405	1040.571780644845	1279.9587375385581	1089.4278449958651	986.1229873096715	1050.6123938639457	1007.3472148270042	1027.0121066009278	1088.5556172629267	1399.127951751881	1115.1808803047938	1448.795094131646	1222.590266082195	954.9745296808352	1106.0346224553223	983.9212690546966	1508.2509634659118	991.1633100934067	1115.6392376120975
1721.2225615533027	1124.834975557119	964.3880759690495	850.5359152783107	884.5436382462452	762.1994213593375	967.5550931264418	1338.406830300597	820.2601287291308	1994.8640322318874	845.6828841164394	984.6459901349338	1040.571780644845	1279.9587375385581	1087.0229912851403	985.2763796297669	1048.8060409027519	1004.0409659964787	986.8360131679473	1088.5556172629267	1399.127951751881	1112.1483735810373	1448.795094131646	1209.4015833791493	950.3972487237472	1104.9973488349356	965.4250593181885	1508.2509634659118	991.1633100934067	1115.6392376120975
1721.108609867722	1124.476293467345	961.1658957957634	850.5359152783107	884.5436382462452	761.4091196661361	966.2263715900864	1330.6003667082234	820.1385069234716	1994.8640322318874	837.8702532223035	984.5503231343813	1034.448157375161	1279.9587375385581	1082.8003241494976	980.8783605670661	1047.2370571521215	1003.3748391688117	967.4837981146441	1085.1068297014658	1398.7353973409008	1107.7382847334754	1435.9007443822127	1209.4015833791493	950.3972487237472	1099.4596388759871	965.4250593181885	1490.3885844125352	990.9172371032957	1111.6267588258193
1718.2219523339027	1117.0726684039093	960.8199884882221	850.5359152783107	884.5436382462452	759.1765249762311	965.5795749011464	1330.6003667082234	809.0394349561367	1991.5087735598731	837.8702532223035	978.7299106443123	1033.0551449802983	1275.3955944051063	1082.652144682284	979.8290795720209	1047.2370571521215	1002.7344730820348	938.0228099549362	1074.8975378615405	1392.4189040762728	1102.6549710626741	1435.9007443822127	1177.7419671035373	950.3972487237472	1099.4596388759871	960.2876992374846	1455.944107154666	989.3717439980602	1110.9173494488662
1718.2219523339027	1117.0468194578857	958.9201454732189	850.5359152783107	882.2102390026896	759.1137793944833	962.9561221019576	1327.7823283071282	809.0394349561367	1990.0252575866543	837.8702532223035	978.7299106443123	1022.94236896586	1275.3955944051063	1082.652144682284	972.9861693507199	1046.9962053786342	996.9953960460019	925.8341646519228	1074.8301065513429	1390.9140386983481	1102.6549710626741	1435.9007443822127	1177.7419671035373	950.3972487237472	1099.4596388759871	960.2876992374846	1455.944107154666	988.1938463575062	1110.5312847331725
1716.7177929725094	1116.7491527088796	958.9201454732189	846.7069150764648	882.2102390026896	759.0045699429165	962.9561221019576	1327.7823283071282	809.0328522395705	1988.1274864684015	837.8702532223035	978.7299106443123	1022.94236896586	1273.9268392980152	1080.409858832506	972.9861693507199	1046.8461125948013	996.9953960460019	925.8341646519228	1074.316444283379	1390.9140386983481	1102.6549710626741	1435.0360612936042	1177.0107796842085	950.3972487237472	1093.4436163858545	960.2876992374846	1455.3497114098082	987.1058913681306	1109.6783043609357
1716.7177929725094	1114.6399706256652	957.9911285705033	846.7069150764648	879.7252113980813	759.0045699429165	951.7161888915457	1327.7823283071282	802.5255577043247	1987.0743433011494	819.439148980216	950.0319158634112	1022.94236896586	1273.0508024162143	1078.266293265719	972.9861693507199	1040.2780393307462	996.1802877735803	923.5178444916778	1072.5749305791114	1371.412906272219	1102.6549710626741	1425.8710404144035	1161.064626206439	938.0527195921977	1085.0236794118946	960.2876992374846	1440.1775409392294	986.9496302540985	1100.2033685942617
1711.9465191559532	1112.3227698870842	947.8162218104287	843.6582239082735	879.7252113980813	755.3390472340889	951.381637726332	1320.0944626089786	802.5255577043247	1984.5196213337986	819.439148980216	950.0319158634112	1022.5701396285191	1273.0508024162143	1074.2308278602559	972.9861693507199	1033.8407512678973	990.5568541586682	923.5178444916778	1068.6490636669168	1355.1050041128344	1098.0199270553312	1425.8710404144035	1161.064626206439	938.0527195921977	1076.8410829517206	957.422108493656	1440.1775409392294	984.3287699384767	1100.1203218000574
1699.4792701670783	1111.0538372056071	944.9427486842268	843.3425133398194	877.614485097693	755.1854951823173	946.1156770782054	1320.0944626089786	802.1643250418206	1972.9176684104864	810.8737951544149	950.0319158634112	1016.8088316882098	1267.994839168255	1067.4196923172976	965.8927743368527	1033.8407512678973	990.5568541586682	923.5178444916778	1050.9491460818742	1348.8622402525511	1098.0199270553312	1416.7576449344003	1132.0832910055906	938.0527195921977	1076.8410829517206	956.919893901511	1428.4415428231177	984.1060450781923	1094.0376753058176
1699.4792701670783	1111.0014645720555	940.1468159174335	843.3425133398194	877.614485097693	754.5280176016416	946.1156770782054	1305.6977052721597	801.667820205223	1972.9176684104864	810.8737951544149	950.0319158634112	1016.8088316882098	1267.9793629395035	1067.4196923172976	965.8927743368527	1029.5135460397228	990.2952726789042	921.2405292899654	1050.9491460818742	1348.2820829861696	1098.0199270553312	1416.7576449344003	1127.6405113817498	936.4570831996754	1069.2430677416237	949.7254671941812	1428.4415428231177	983.3492933351541	1063.3605954267503
1687.636751997378	1110.3329316435813	940.1468159174335	840.9299614682537	877.614485097693	754.153781530897	945.7334726826443	1305.6977052721597	791.8724818345386	1972.9176684104864	810.8737951544149	948.9842360630685	1016.8088316882098	1267.9793629395035	1067.4196923172976	965.8927743368527	1029.5135460397228	990.2952726789042	920.4650687070946	1050.9491460818742	1347.7511931409656	1097.2912662593512	1415.995849550258	1125.2193986831066	936.4570831996754	1069.2430677416237	949.7254671941812	1428.4415428231177	983.288249463392	1030.6755523570769
1686.9842557604577	1110.3329316435813	939.6611196039418	839.106869935158	871.7169015108154	754.153781530897	944.7699071947798	1287.8911699275934	791.518997294331	1972.9176684104864	810.4427458733944	948.9842360630685	1016.8088316882098	1267.9793629395035	1065.6474261438573	965.8927743368527	1029.5135460397228	988.126710175473	919.9698672221895	1049.4886505124741	1332.9809294798029	1096.2433831109238	1401.8029902399694	1123.3096127050328	928.6027261899394	1067.9400521045704	946.3775221719673	1426.666494337688	981.1221510386147	1029.972600973761
1676.6135248447924	1104.631901638489	937.9551641515043	835.3778412121005	868.5606245292228	747.3949710596225	941.009525122889	1286.8818360864655	791.5136126554619	1970.29839636007	804.8920784591758	944.746639560693	1012.3121897974363	1263.4134424475028	1064.0759549866307	960.7290246588595	1025.422927947296	987.5202368811681	918.1229002923726	1042.1171548040236	1332.404489684176	1094.8784622704538	1400.533026351538	1123.3096127050328	927.0571407010844	1057.4112133792732	946.2102880395707	1418.8030342125733	979.9594392280201	1027.7190689677168
1676.6135248447924	1104.3096310349079	937.9551641515043	833.7981441708904	860.8493596742672	747.3949710596225	939.9827007664105	1284.7618916587212	791.5136126554619	1957.5419053477854	803.1136824187286	944.746639560693	1011.1124099812196	1260.3650532885927	1061.0505896537065	960.6900163715128	1025.422927947296	986.2133967487678	911.0285480100878	1042.1171548040236	1328.0123258615881	1094.8784622704538	1400.533026351538	1122.8861335751244	923.5657521114825	1057.4112133792732	943.8012383338382	1418.359566276771	973.6519324740201	1025.94899156894
1668.068668857985	1098.9534308891227	937.3400261706029	830.5353495995889	859.0502985009414	747.3949710596225	937.4391755437156	1279.5632575225904	789.8905754895567	1957.5419053477854	797.937624291458	941.110218534205	1006.1730732188589	1254.7431690024391	1058.584220553211	952.2544360386435	995.5153264775904	982.4989303934707	911.0285480100878	1037.4729744364236	1326.3168981146287	1093.5532649389684	1384.9111071164548	1115.140658285548	909.866238322325	1053.3682217030862	942.5220617677719	1406.6335464224883	973.6519324740201	1023.5638715606036
1654.7816089533874	1098.9534308891227	935.9278258709811	819.6813505829974	858.7069679595722	746.9582368752641	937.4391755437156	1279.5632575225904	789.8905754895567	1926.8855477656953	797.937624291458	941.110218534205	1006.1730732188589	1243.0707288334684	1057.5048792250336	949.1275688025294	993.2801140389946	980.0480082196633	911.0285480100878	1037.4729744364236	1326.126068169322	1092.6634337238306	1384.9111071164548	1105.8227247803743	909.866238322325	1052.748030475489	942.5220617677719	1394.572226980355	973.6519324740201	1005.9567851473038
1654.7816089533874	1092.7011014790796	933.7307629859699	819.6813505829974	858.4546540015674	746.9582368752641	935.2612106656235	1279.3513660018762	789.6355824470509	1926.8855477656953	793.1438445878684	936.1794389880613	1001.0962660685996	1243.0707288334684	1052.0129683071787	947.9109759603474	992.6336754872116	977.3245446045048	907.8560037500639	965.4961827068018	1313.0525440579627	1085.2752940588043	1383.291997125911	1105.8227247803743	908.2386055250313	1042.7559536831122	941.8865023604045	1394.572226980355	967.1480329377088	1005.9567851473038
1654.034580189221	1092.7011014790796	933.2936793299522	819.6813505829974	858.4483937482802	744.8681387571783	935.2612106656235	1229.3907985546598	787.8974064023024	1926.8855477656953	793.1438445878684	930.1683041575367	1001.0962660685996	1242.6628441379485	1052.0129683071787	945.646302914816	992.6336754872116	977.3245446045048	907.6653878592251	962.6407802736693	1313.0525440579627	1085.2752940588043	1376.1126085984706	1105.1055020082522	908.2386055250313	1031.0647732550922	910.3769872577074	1394.393663985392	967.1480329377088	1005.9567851473038
1648.535597850635	1089.5005196508462	926.2584796923512	818.6174421228837	858.2535788334121	741.9571832335992	935.2612106656235	1229.2603610168317	787.8300482262416	1926.8855477656953	787.4228175983357	919.6996946702816	998.1391001950462	1241.3085283329306	1052.0129683071787	945.646302914816	992.4244228246232	953.549551068651	903.3758473705439	957.726924874071	1306.7717343932798	1085.2752940588043	1376.1126085984706	1104.8105806452618	906.5204349516396	1014.6848307991836	908.9046547399456	1392.9349913454328	967.1480329377088	1005.9567851473038
1632.1932526715964	1089.5005196508462	915.5398790333264	813.5175207708212	856.1341290908218	741.9571832335992	935.2612106656235	1229.2603610168317	786.1274739577343	1907.759231935082	787.4228175983357	919.6996946702816	998.1391001950462	1241.3085283329306	1051.3317607557933	941.8095685459508	990.4876446874309	948.6361180790747	903.3758473705439	957.726924874071	1288.2491235514572	1081.7221487000872	1372.7545067303945	1098.8212455660666	906.1933533594116	1009.0774225214453	905.2205187319734	1392.9349913454328	967.1480329377088	990.3714846051697
1632.1932526715964	1088.386087749442	915.5398790333264	813.4668213560512	842.6089363258527	739.7002404757659	932.6283939031802	1225.0567881983648	777.174441931071	1907.759231935082	787.4228175983357	917.9857805274064	998.1391001950462	1239.019461419512	1046.5883318780757	940.9669440905647	989.045472128152	948.2338466750336	901.2792806830711	957.2425515971356	1288.2491235514572	1079.1555376839724	1367.9272470653839	1098.8212455660666	897.5296589250725	1007.3496855202332	897.1386182855713	1390.6561296877935	964.4644124176925	990.3714846051697
1632.1932526715964	1087.3575838587299	911.0692835582756	812.4049020188161	842.6089363258527	736.9341398628171	932.6283939031802	1224.956233137453	777.174441931071	1907.2368627635421	785.1001971920524	914.2017341456626	996.1173039570057	1238.489957145022	1046.5883318780757	940.182124276112	986.9724234046643	944.0550487523491	901.2004151278502	957.2425515971356	1288.2491235514572	1076.0342036821555	1362.267550722566	1098.7200684693084	896.0870578585856	1006.6595680530487	890.8508966043308	1390.6561296877935	964.0948603724921	987.889919970167
1622.5510284780444	1083.4290056603272	910.7178828870872	812.4036288592797	840.876873162563	736.9341398628171	932.6283939031802	1185.317140661682	777.174441931071	1905.6625979378098	785.1001971920524	912.8107180757495	996.1138789032675	1236.7621759655322	1039.4241345066926	932.6397186643037	973.4147430328395	944.0350927905652	894.8328815378759	956.3001320294193	1288.2491235514572	1073.3130386999308	1356.3250914622865	1095.8685119016254	890.4619983167671	996.3285877545377	874.4203183130762	1376.5601929996444	963.1559207564172	987.889919970167
1621.4888507012774	1083.4290056603272	910.7178828870872	810.8227967687187	840.876873162563	736.9341398628171	932.0069196894027	1185.317140661682	777.174441931071	1905.6625979378098	782.9146407359065	912.7444380595422	991.9619973552816	1234.2358199374128	1039.3879705453642	932.6397186643037	973.4147430328395	938.7091485600968	894.8328815378759	950.0729449480181	1285.6563887266161	1073.263214217996	1356.3250914622865	1095.8685119016254	890.4619983167671	995.9648445117921	874.4203183130762	1376.5601929996444	962.9070222131112	987.889919970167
1621.4888507012774	1080.7839693541896	910.7178828870872	808.0290680349437	840.876873162563	736.9341398628171	930.4831763255621	1185.317140661682	774.6333960523983	1902.422720633955	781.7721182383091	912.7072615245154	991.9619973552816	1233.7558308389894	1034.1101478672745	932.6397186643037	973.4147430328395	938.7091485600968	894.8328815378759	950.0729449480181	1285.6563887266161	1071.0716261783682	1350.4806701227415	1095.3481367888492	890.4619983167671	989.1827574319173	873.904896067475	1376.5601929996444	961.9005912062212	982.418350590354
1621.46021364776	1080.7839693541896	907.2847313802578	807.8405533047851	834.170123346692	732.9753665297528	930.4831763255621	1153.1678037821707	774.1987100405489	1902.422720633955	781.7721182383091	911.2185911921412	991.9619973552816	1229.8957188957643	966.4912889879316	932.6397186643037	968.6127328356051	937.354671322366	886.2810060233003	950.0729449480181	1285.6563887266161	1070.9280845400117	1339.7725902530929	1093.2245344619485	878.4100393411725	987.6561239211309	855.613438818163	1376.5601929996444	960.4673781269395	982.418350590354
1607.4846933281426	1076.9259541188421	906.5723418076077	806.2248803290329	833.5654464048522	732.9753665297528	928.3004542601074	1153.1678037821707	773.0622107181218	1883.1249007054046	781.7721182383091	906.7052696857191	989.2910209583542	1207.5554555779283	964.7427012205827	921.1526061571801	968.6127328356051	930.4582016450421	885.575557150308	949.0363215636688	1274.3349202501615	1068.9043359934444	1330.2102433177029	1089.4658926587063	876.9052544136745	987.6561239211309	855.613438818163	1362.5661014905204	948.3291579503892	975.6758930743345
1607.4846933281426	1074.239770480382	906.5723418076077	806.2248803290329	833.5654464048522	732.9753665297528	928.3004542601074	1153.1678037821707	771.3575457321759	1883.1249007054046	779.9016790880423	906.7052696857191	988.1870360813587	1204.464028478263	963.4864741198518	921.1526061571801	968.6127328356051	930.4582016450421	883.9953411422987	948.2485144077366	1274.3349202501615	1068.9043359934444	1324.50803136982	1089.4382301904036	876.9052544136745	987.6561239211309	855.613438818163	1362.5661014905204	948.3291579503892	975.6758930743345
1607.4846933281426	1068.0889390751672	904.5389603722854	805.4464337173827	833.5654464048522	732.8388827968324	928.3004542601074	1150.5444538941379	770.8002346195345	1883.1249007054046	779.9016790880423	878.9740106524094	987.1440022381585	1204.464028478263	959.1318488373643	921.1526061571801	967.7915354258541	930.4582016450421	881.8404522306531	948.2485144077366	1274.3333318226719	1067.9885661982923	1318.7348335609145	1087.9277137418933	876.9052544136745	985.2958977966218	853.8616890279833	1362.5661014905204	948.3291579503892	975.3750986543666
1604.7384378141758	1056.3556166142528	901.1797685677194	804.3137056692042	831.1976812330096	731.3952684534843	925.7589760049133	1132.878032594141	769.9582257748651	1882.5246670874023	776.2269552562052	873.2366005051192	985.6647523280476	1203.5430061700567	937.5623751649825	920.8723310435918	961.5720383709212	928.5387134968059	869.6063236159412	947.6182763563941	1269.8600323892078	1067.6503151006236	1316.2303154041356	1085.390141965693	867.6191085255551	975.918436088619	841.4448682018169	1362.5661014905204	946.2015455145769	974.0981519347661
1600.1094362542153	1054.345397328378	901.1797685677194	803.9062365415057	831.1844114190953	729.2850749788222	920.359149720832	1132.878032594141	769.3663331664741	1882.5246670874023	772.0332111090312	845.8767505473669	985.3308493551147	1203.5430061700567	936.8453447976865	920.3783584290892	961.5720383709212	928.3297422498039	869.6063236159412	947.017198198233	1269.8600323892078	1066.6440433933653	1316.1010802122837	1085.390141965693	867.6191085255551	975.918436088619	841.4448682018169	1360.8686002691672	946.2015455145769	972.4775010471903
1600.1094362542153	1052.836791402199	901.1797685677194	803.9047512837585	830.0432783318898	728.2321689151393	920.359149720832	1127.2697081442875	769.3663331664741	1882.5246670874023	765.3061194496452	843.1867694012535	985.3308493551147	1200.8211186931562	936.8453447976865	915.4546952458899	958.889455130721	921.2705367072067	869.5805916915771	944.6773824130435	1269.8600323892078	1058.1242773566298	1313.956952262734	1083.4486534020111	862.4711472462452	966.8319518546842	835.536009279502	1355.5840781833224	946.0513841055906	972.4775010471903
1598.660043320184	1052.836791402199	901.1797685677194	803.9046476057035	828.7155396701901	725.751200436613	920.359149720832	1127.2697081442875	767.2102481100194	1882.5246670874023	765.3061194496452	843.1867694012535	985.3308493551147	1200.8211186931562	936.8453447976865	915.4546952458899	958.889455130721	921.2705367072067	869.5805916915771	944.5250644743618	1269.8600323892078	1058.1242773566298	1309.2539239159462	1083.4486534020111	860.4536530307449	966.4717973876714	835.536009279502	1354.115002491085	945.0921960185318	972.4775010471903
1590.4208407800595	1052.6266307696028	900.9794716659864	801.0642147214007	826.3426124949897	725.751200436613	913.5849991083505	1127.2097194703715	767.2102481100194	1868.8635786853815	764.9328361802084	842.5895703145878	982.26759722935	1188.0868230001215	927.0442881003427	909.6350162989223	956.0295688798763	918.0094626245015	864.2926895432649	933.3188226400749	1260.8567990274369	1058.1242773566298	1309.2539239159462	1067.1800498402122	857.4791331767577	964.0980346293989	828.2444616589695	1335.3251138633689	939.709407752547	970.4895400762509
1590.4208407800595	1050.9925496328578	900.3981720350777	801.0642147214007	825.7802576860578	725.1010181746799	913.5849991083505	1127.1449195028451	765.1006439661837	1868.8635786853815	761.1950482514956	841.1493694716781	982.2110660223401	1188.0868230001215	921.524302303413	909.6350162989223	956.0295688798763	918.0094626245015	864.2926895432649	933.3188226400749	1260.8567990274369	1056.5365372575152	1292.3273003096604	1067.1800498402122	857.4791331767577	964.0980346293989	828.2444616589695	1331.046870665774	939.709407752547	968.6903454714543
1590.4208407800595	1047.7768923283	896.0675820502969	801.0462758009526	823.7034402667847	719.3744573728286	913.5849991083505	1125.8919274961686	765.1006439661837	1868.8635786853815	761.1950482514956	840.9002693434979	982.2018753970361	1188.0443526707809	921.524302303413	909.406618467702	956.0295688798763	918.0094626245015	863.8091401484007	933.3188226400749	1260.8567990274369	1056.5365372575152	1292.3273003096604	1067.1800498402122	854.6882388692636	964.0980346293989	826.8602894868852	1331.004025757226	939.709407752547	968.6903454714543
1590.4208407800595	1047.7060834818203	896.0675820502969	800.7448127694593	823.626664970734	719.3744573728286	913.5849991083505	1125.8919274961686	765.1006439661837	1868.8635786853815	761.1950482514956	839.5268078148648	979.3428916746785	1187.7990781216968	921.524302303413	909.406618467702	956.0295688798763	915.8720534102408	863.7199413132407	933.3188226400749	1258.8722553351793	1056.5365372575152	1292.3273003096604	1066.0185343939122	854.658984738963	961.605142112255	826.8602894868852	1331.004025757226	939.4513701856583	968.6903454714543
1587.7472575036477	1035.8375170647523	888.391446617196	795.5880488651253	823.4203807752731	718.4896471347481	910.6155604252833	1120.2870965813474	763.2592507703507	1865.4452458184776	754.9116035510324	839.5268078148648	979.3428916746785	1180.0720643654458	916.1435054695868	907.3478514707592	949.6321393667566	915.8720534102408	860.8309771396773	927.1502114922517	1258.8722553351793	1053.827038862274	1290.5137804378774	1062.9872166999467	854.1837272034105	959.383792834612	822.1707513600885	1319.7118932578164	936.8068868600989	966.0330633833048
1582.3998909169816	1035.8375170647523	888.391446617196	795.5880488651253	821.2553468190397	718.4896471347481	910.6155604252833	1113.2754802992915	763.2592507703507	1865.4452458184776	753.6119998473497	839.5268078148648	979.3428916746785	1180.0720643654458	916.1435054695868	906.852446157432	948.9994195147369	915.8720534102408	860.6328269371695	927.1502114922517	1258.8722553351793	1053.827038862274	1280.97500331714	1062.9872166999467	846.5437932921561	952.9178972833092	822.1707513600885	1319.7118932578164	936.8068868600989	963.5281597200452
1576.065284589803	1035.8375170647523	888.391446617196	792.5456695470693	821.2553468190397	716.916591530234	910.6155604252833	1113.2754802992915	761.327297884356	1865.1178883667894	753.6119998473497	827.4982548990673	979.3428916746785	1180.0720643654458	909.8263284269552	906.1759939713363	948.9994195147369	915.8720534102408	860.347028727021	927.1502114922517	1258.8722553351793	1053.8180700725188	1279.8920927354263	1053.291099704466	846.5437932921561	951.215483646387	819.833491012593	1316.89193999259	936.8068868600989	960.0889200116662
1576.065284589803	1034.9711208696158	886.676628417234	792.5456695470693	819.1213079061986	715.8175458134622	910.6155604252833	1089.4372974561143	761.327297884356	1863.9376082159927	753.6119998473497	827.4982548990673	978.1876097744009	1178.7426893211925	847.9086994300877	906.1759939713363	948.9994195147369	914.7146109812235	860.3160464038306	927.1502114922517	1255.1930415628997	1052.4646265212775	1278.9530844041979	1049.3805549898216	841.7431959096498	950.4700691355206	817.1926696114672	1316.516215161174	936.4444976715492	958.2326908329653
1571.2938614411235	1030.304935350222	884.5106733368393	792.5456695470693	818.8615764408663	715.8175458134622	909.1479512595444	1089.4372974561143	757.4898367406887	1854.4218270303195	752.8147673244177	823.7838700294444	974.5632381494072	1171.1101771682045	840.612434673595	897.0304192541695	947.0990549799341	914.4164564179849	860.174374291116	927.1502114922517	1219.0997650867712	1048.7794672261373	1274.8338973497548	1047.060265193896	841.7431959096498	950.4700691355206	817.1926696114672	1299.0488677845078	933.8316260790191	958.0558828036995
1570.9652229512901	1028.9775646262397	881.540216581806	790.2586370148658	815.1540177836641	714.784303195235	889.8552681776009	1089.4372974561143	757.4898367406887	1854.3300878180219	752.7757864101218	823.7838700294444	970.4020485152776	1171.1101771682045	840.612434673595	897.0304192541695	945.6266351244149	912.2169861097703	858.4052717084493	926.5964105074389	1219.0997650867712	1048.7794672261373	1272.2753859387617	1038.520876537179	836.5488322183572	944.6386040982545	816.5480442267043	1225.159939916517	933.8316260790191	958.0558828036995
1570.5976137753	1028.9775646262397	878.8338027503163	790.2586370148658	815.1031925906489	714.7168066575275	889.8552681776009	1089.4372974561143	757.4898367406887	1854.3300878180219	752.6101595931216	823.6876006428073	970.4020485152776	1171.1101771682045	840.1835483000754	896.6217781157119	945.6266351244149	911.6247199232745	850.0127805256889	915.8370918434969	1218.7470692254883	1048.7794672261373	1269.2638467753866	1038.520876537179	835.2704111203178	943.6495141863447	816.3809993810002	1225.0837226738272	932.9065936199335	956.8189137283567
1569.5037977074637	1028.9775646262397	878.8338027503163	790.2586370148658	814.880483048809	708.3381375459039	889.8552681776009	1086.7236702429384	755.7600322968605	1847.7805482299518	745.9208185547218	821.6990124322658	968.7571871013859	1161.5854612430362	836.8860932085411	891.7245363250458	945.3388727915689	897.1384934828675	849.9577379643101	915.8370918434969	1216.9215466218584	1043.2312423577384	1268.220200987259	1036.42963904116	831.45814461849	942.3894140253251	815.3445178700739	1224.2204345804344	928.5885059169663	956.1689731022757
1567.5782874002966	1028.8427107422226	878.0602681534373	786.4650465798516	814.5012635904958	708.3381375459039	884.9176167573628	1086.7236702429384	754.3131121670756	1847.7805482299518	745.9208185547218	821.5351627273772	968.7571871013859	1161.5854612430362	836.8860932085411	891.7245363250458	943.3132232865117	848.378141153292	846.9864221080062	915.8370918434969	1192.51862281514	1043.2312423577384	1267.2791613541367	1035.529233699573	831.45814461849	942.3894140253251	815.3445178700739	1222.436030829217	928.3465157445299	955.426210202941
1562.3784006194696	1027.94562524794	876.6273418246943	786.4650465798516	808.3088651713613	707.1434907189393	884.9176167573628	1083.0066587909487	754.3131121670756	1845.559612019841	744.3204423320851	820.9232835860079	968.0520520389817	1161.5854612430362	829.4258561781264	890.8670199157817	943.3132232865117	848.378141153292	846.9179944464024	914.5906177124751	1187.9587489516975	1042.6022158308547	1256.9910807170695	1032.8104208982804	831.45814461849	938.4835457274797	814.6523820573119	1216.9699908066636	926.8361690161418	954.399198553088
1562.3784006194696	1026.488336114621	876.6273418246943	786.4650465798516	808.3088651713613	707.1434907189393	884.9176167573628	1083.0066587909487	752.4634877217045	1845.5358807778653	744.3204423320851	820.5669094795262	968.0520520389817	1161.4763731084424	824.6666884129305	886.5075451564883	941.3902148353224	847.8200079629659	845.7064395787347	913.7393220587466	1187.9587489516975	1040.1705755215903	1256.9910807170695	1032.8104208982804	830.3383993083786	936.5970519555786	813.1777490957912	1210.1303537535725	926.8361690161418	954.0993200756681
1562.370088628896	1022.7430555304653	876.1479685107715	783.1932535956626	805.1321209088749	706.4199094650062	883.68826411534	1079.8599960929066	750.2049906915192	1840.6386788322295	742.7985095368246	817.1917753286339	963.2946986093825	1161.4763731084424	824.6666884129305	886.5075451564883	941.3902148353224	846.7291278252101	845.7064395787347	913.7393220587466	1187.3802651289102	1040.1705755215903	1256.8015937332739	1030.914455299927	827.2303495980832	931.4419565438363	812.1639902337326	1210.1303537535725	923.5080460402964	952.89871646389
1562.0412738417174	1022.7430555304653	874.2862796319793	783.1932535956626	804.4179144516277	703.517315344961	882.9079353257303	1079.8599960929066	750.2049906915192	1827.624380602475	742.7985095368246	817.1917753286339	960.7160145562166	1161.4763731084424	812.2708845854886	882.1224302610203	939.2878784763807	840.0774800670075	843.2781341260097	911.7977546205849	1183.627644140457	1036.7262516873552	1256.7616808205619	1030.5025778581303	826.2768509596108	931.4419565438363	812.0549314533663	1205.1683093181682	921.5635420223567	952.6570549885696
1556.4775978471127	1013.3266741875846	870.0110705703598	782.5702351111443	802.4730674950656	702.3583141060101	881.56619571341	1076.3070797374173	749.8660147081805	1827.624380602475	742.5421848531367	817.03777681616	960.7160145562166	1161.4034457071364	812.2708845854886	882.1224302610203	936.1127384132831	840.0774800670075	843.2693024911939	909.3540212590362	1181.095162614041	1036.7262516873552	1247.076200980048	1030.5025778581303	820.335328837472	917.7234884138037	807.4997362690145	1205.1683093181682	921.5013026479821	951.5931978267919
1555.0193162112744	1013.3266741875846	870.0110705703598	777.2236519308929	800.9217251831534	702.3583141060101	877.1184930282533	1076.3042125936831	744.0658624949451	1816.6957111642143	738.2179341691635	809.8376529936418	953.8666512491221	1146.635702746989	805.3070603857155	873.9822851585868	936.1127384132831	839.8919778720845	838.3585549881357	903.334698978576	1175.4470682406522	1031.3639497781821	1246.8434486560343	1021.4942250094443	820.335328837472	917.7234884138037	807.4997362690145	1197.6622554678365	917.2115600297816	949.3136324101213
1554.4862793878706	1013.3266741875846	870.0110705703598	776.6963149260205	800.9217251831534	702.1563308100096	877.1184930282533	1075.8788061025334	742.7858520837599	1816.6957111642143	738.2179341691635	809.8376529936418	953.8666512491221	1146.635702746989	805.3070603857155	873.9822851585868	936.1127384132831	839.890109381626	838.3052145413321	903.334698978576	1175.4470682406522	1031.3639497781821	1246.8258382418705	1021.4942250094443	820.335328837472	917.7234884138037	807.4997362690145	1197.6622554678365	917.2115600297816	948.5592254800533
1550.42305836907	1009.9221326518064	867.2455852193056	776.6963149260205	800.0594884834688	698.01780626813	877.1184930282533	1071.8305742594048	742.7858520837599	1816.6957111642143	738.0588420303179	808.5433872686529	953.8666512491221	1146.635702746989	805.3070603857155	873.9822851585868	933.7351406349629	839.890109381626	838.2525293913292	903.334698978576	1175.4470682406522	1031.3639497781821	1244.8490492336568	1021.4942250094443	820.3267141963289	917.7234884138037	803.7225348194887	1194.8219028778221	917.2115600297816	948.5592254800533
1550.42305836907	1009.9221326518064	867.2455852193056	774.8087653839127	798.4318518179334	698.01780626813	873.2079724945379	1067.9643736721819	742.7858520837599	1816.6957111642143	737.8080415790653	808.5433872686529	950.3049667330845	1146.5662565574962	805.3070603857155	870.6946112199117	933.0568056832867	836.0721783702227	835.1563052429858	902.2775295052461	1172.7709146216093	1029.0305842122339	1243.1652227164452	1015.4556756094906	812.211273725235	916.2126391571842	803.7225348194887	1190.5605230017622	917.0316131731696	948.5592254800533
1550.42305836907	1009.9221326518064	866.5195371652663	774.8087653839127	796.2949255486324	693.6903570790704	869.7279587940096	1067.9643736721819	739.9632572662588	1806.1692722679747	735.693351346916	807.1384320740514	944.2553709566918	1145.1645847431473	796.594036668303	835.4958627980526	933.0493876237929	831.9857417553847	833.70760831371	902.2775295052461	1170.330842592173	1021.5729171945642	1236.7545864951217	1015.4556756094906	812.211273725235	916.125689407586	803.7225348194887	1176.7575034125025	910.5395499963696	945.667082097466
1543.8026929998318	1007.2577906691328	866.5195371652663	772.4355082762063	796.2949255486324	693.6903570790704	867.9292436842348	1065.8529641427747	739.7738148424776	1806.1692722679747	734.9171947993713	806.4031228724812	944.2553709566918	1141.4890390826808	796.594036668303	835.4958627980526	932.9884814563504	831.9857417553847	831.3446664760744	898.7436065759617	1166.217066679386	1021.5729171945642	1236.7545864951217	1013.8076928476996	812.211273725235	912.979436928988	802.2535737239585	1176.7575034125025	910.5395499963696	945.0923118673004
1541.8883862663529	1002.0096785603223	866.5137094704605	772.1821554950936	791.3903121123783	693.6903570790704	867.9292436842348	1065.8529641427747	736.3005054484096	1806.1529753215461	734.599546260944	804.2960732584207	944.2553709566918	1141.4890390826808	796.594036668303	834.9927533660974	932.4301063217358	831.9857417553847	831.3446664760744	896.0423681245226	1166.217066679386	1020.312840100369	1236.7545864951217	1013.2925444923995	809.068497567275	911.4876417682744	801.9428558106858	1168.1368300306267	910.5395499963696	942.9247242666584
1538.1788356052411	1002.0096785603223	863.7815175434752	771.4767158902534	791.3903121123783	693.6903570790704	867.9292436842348	1065.8529641427747	736.3005054484096	1806.1112848942223	733.3377796549132	804.2960732584207	943.9450837912054	1137.0800467051013	796.594036668303	833.051971491784	929.9584099973241	829.7301639580993	831.3446664760744	894.1150333375988	1166.217066679386	1019.6070327012375	1229.6210819434423	1012.7902842679027	809.068497567275	909.7467482508276	800.4538092234418	1163.3345438691642	910.5395499963696	942.9247242666584
1531.544262337091	1000.3229980239099	863.7815175434752	771.4196998922241	791.3903121123783	693.0714073691911	867.777515033381	1063.7932702016371	735.7342363639109	1796.966779540855	731.5927695493731	801.8861148579306	935.2499843645987	1131.715713492434	792.4772542235049	832.1329407798885	929.745475245626	829.7301639580993	829.7007910267507	894.1150333375988	1161.3690462672926	1016.9508591425957	1229.6210819434423	1007.0445894692425	809.068497567275	909.1735736700459	800.1210630294943	1163.3345438691642	907.5245222364161	939.6318252548424
1531.544262337091	997.7004848264336	863.1532745224404	761.9592093807322	790.6807107336972	693.0714073691911	862.956081210454	1063.712061707187	730.5185867777603	1792.9058862660079	729.3526079631638	801.8661207795074	935.2499843645987	1127.2063042680652	787.797106396238	830.0369339891016	929.745475245626	818.1002911768753	823.3146590117725	884.8890404144086	1161.3690462672926	1011.6497581215245	1229.301513620117	1005.1615828122557	808.3480520606557	909.0961693891738	800.1210630294943	1154.645620341942	904.6168490622584	939.6318252548424
1521.1467675457861	986.6334497389437	862.6235968430789	753.2986483458667	783.8861359190334	688.5255235904484	853.6785621527878	1061.2780056345555	715.0288938231087	1792.9058862660079	713.2824139940569	794.1452199798705	921.1712713008285	1101.6144610744198	784.739232788339	821.6831124776271	929.6871249987482	818.1002911768753	810.7248878773664	867.324873798207	1146.2985362759416	1010.1329180818904	1225.0143578750362	1003.9218257752531	807.2545684572374	902.6909652955826	796.0265042661387	1153.9276354859526	891.9168022669825	939.6318252548424
1521.1467675457861	986.6334497389437	861.52232227417	753.2986483458667	783.8861359190334	686.5374430765467	853.6785621527878	1059.8251142781173	715.0288938231087	1790.9119369185414	713.2824139940569	794.1452199798705	921.1712713008285	1101.6144610744198	784.739232788339	821.6831124776271	928.19871134994	818.1002911768753	810.7248878773664	867.324873798207	1146.2985362759416	1010.1329180818904	1222.717528192976	1003.9218257752531	801.8298887942816	901.6862739831494	795.0353028765032	1145.4735909777821	891.9168022669825	938.1080010368728
1519.1895972837328	986.6334497389437	860.6219043106586	752.8613909769217	783.2635358068533	686.5374430765467	852.879805722441	1059.7891169781392	714.4246768719935	1790.4390668737574	712.2369273282984	794.1452199798705	920.7127769243739	1101.6144610744198	779.7938543092109	818.8822060201314	928.19871134994	817.863059270438	808.9286549362243	865.9715694148568	1146.2985362759416	1009.4665511629136	1220.35703680284	1000.9224997248748	801.8298887942816	900.8817347348895	794.8894183122402	1138.1609477590564	891.2631990739815	936.7302793474098
1519.1895972837328	986.6280086506558	860.6219043106586	752.8613909769217	782.3716821825712	686.4020404575001	852.879805722441	1058.3793008948808	714.4246768719935	1790.4390668737574	712.2369273282984	794.1452199798705	920.7127769243739	1101.6144610744198	779.7938543092109	818.8363839781974	927.4680861141288	817.863059270438	808.9286549362243	865.9715694148568	1140.5368709608424	1008.7286582921785	1220.35703680284	1000.9224997248748	801.8298887942816	897.9297209065263	794.8894183122402	1136.1745974000034	891.2631990739815	936.7302793474098
1514.5024377482293	985.8060716767181	858.920240512203	752.8613909769217	782.3716821825712	684.100961824083	852.879805722441	1045.5288226985513	714.4246768719935	1785.8997779382653	712.2369273282984	794.1452199798705	920.7127769243739	1101.6144610744198	776.2010116157455	818.5243919988831	926.8840665489951	817.5862375109557	808.9286549362243	865.9715694148568	1138.4338061080025	1008.5879807425405	1215.7637993997766	996.8560167936967	799.4622358944227	897.5323484353084	793.2753143686953	1135.5508641788606	891.2631990739815	934.1930417220823
1514.5024377482293	981.556334494012	853.8872287675588	752.238211623755	782.3716821825712	684.100961824083	852.879805722441	1045.5288226985513	714.4246768719935	1782.147290402648	712.2369273282984	790.8986679572929	920.7127769243739	1101.6144610744198	776.2010116157455	813.0274631788109	926.1284027137864	817.5862375109557	808.8219214084121	865.9715694148568	1138.4338061080025	1006.6366195205704	1215.7637993997766	996.8560167936967	796.3763755411339	894.4548916132106	792.4798530162839	1135.5508641788606	891.2631990739815	934.1643218844321
1508.3097293561277	975.0916998659837	853.8872287675588	750.1140743357981	782.3716821825712	682.7565056037961	848.452428106375	1045.5288226985513	714.4246768719935	1780.027832558693	704.9177585784118	790.7586721148252	910.9991144704642	1097.1613911056158	776.2010116157455	813.0274631788109	893.5469573405184	816.2733179635522	805.654081125713	859.1665922919615	1137.8304707578718	1006.0311473280107	1215.7637993997766	992.1498081856672	796.3763755411339	894.4548916132106	792.4798530162839	1132.0121690711687	888.2301295499464	931.4273435271843
1508.1818797248818	975.0916998659837	853.8872287675588	748.7636307627871	782.3716821825712	682.7565056037961	846.8203147342542	1045.5288226985513	713.5849549502193	1778.1214736632555	704.9177585784118	789.3896154937503	910.9991144704642	1097.1613911056158	771.2785571513964	810.6334459726837	879.3804471755002	815.8936073207217	805.654081125713	859.1665922919615	1137.7783836016392	1004.3904104208585	1215.7637993997766	987.5411938077881	796.3763755411339	894.3164899070171	788.8322619794756	1130.5739679873395	888.2301295499464	930.9683354368766
1507.875237704132	974.7549570692725	851.7454798569573	748.0324010874155	780.2606034534765	680.5383640765767	846.0355279309211	1044.46274653594	713.5849549502193	1776.019572039833	704.9177585784118	789.3299443015883	910.9991144704642	1097.1613911056158	771.2785571513964	810.6334459726837	879.3804471755002	815.7169047881108	804.2021179101473	857.258501025658	1135.0996049726014	1001.5556906220118	1214.816883789573	987.5411938077881	795.3369817754401	892.4550062588953	784.7465174027877	1126.2578959101684	888.2301295499464	930.3753764984274
1496.233096255346	964.5997667352901	851.7454798569573	745.4185336824411	780.2606034534765	680.5383640765767	846.0355279309211	1044.46274653594	706.1370254002793	1769.1659288375124	700.4778255956815	782.3826788754398	902.6394021856811	1094.4324615294524	767.8300477082654	808.0718236086843	879.3804471755002	811.5296582493615	802.970638591117	854.4139399176252	1132.580532765061	1001.5556906220118	1214.816883789573	986.1532311148874	795.3369817754401	892.432054442772	784.7465174027877	1124.2806916879827	885.7336013066722	927.3764933253756
1488.7299603590225	964.5997667352901	851.7392015356572	742.4433645071624	778.8841484134248	679.9156577023255	845.5208313857763	1042.3220536300053	705.8135497930673	1761.4106893472544	700.4778255956815	781.1198746725481	900.4208874355514	1091.541376712654	767.8300477082654	806.7964977224876	879.3804471755002	811.5296582493615	800.7738765675333	847.1038348241424	1127.0593907623243	999.3359593528518	1206.6184049993726	985.4984197875165	791.4474451429936	888.7756750795922	784.7465174027877	1120.121421992405	881.5367359334709	926.0368507363744
1488.7299603590225	963.8777475093791	851.4581178748364	742.2668859629665	778.3791073948472	678.8209292025654	844.2878496764966	1041.729251564057	703.454020835137	1761.4106893472544	700.4778255956815	753.2631727387572	897.4171574646447	1089.6874653251657	766.9167727244517	805.6002137118874	876.8002832396768	809.6328131941943	798.9897944593815	847.1038348241424	1127.0593907623243	996.3171950565924	1194.004308734784	982.6374846064251	791.4474451429936	886.4739097835273	781.5849824147548	1116.0868023501712	881.5367359334709	925.2508305478536
1488.6125534397056	962.118421408205	851.1795756783457	740.7130973169958	778.1065589979792	678.0649778903156	843.8909773590178	1040.9571490918229	703.4388392048348	1761.0632549175348	700.4778255956815	748.0467722834069	897.4171574646447	1089.655189842619	766.2379588428917	805.4265368094525	876.8002832396768	809.6328131941943	798.9897944593815	845.4826674025034	1121.8148155576623	994.5729838214858	1191.9152406713818	974.796072680088	790.8059308302359	886.4739097835273	781.5849824147548	1074.0150695164089	881.5367359334709	925.2407273712445
1478.876531710855	962.118421408205	850.9765198057929	740.3973061100419	778.1065589979792	678.0649778903156	843.8909773590178	1040.9571490918229	703.4388392048348	1758.2228416477735	699.8267371640319	746.5023431514112	897.4171574646447	1088.5145041306457	763.5045646149674	804.7223234883649	876.3070017588474	808.8746892202029	798.9897944593815	842.1606131207675	1121.8148155576623	994.5729838214858	1191.9152406713818	974.796072680088	790.8059308302359	886.4739097835273	779.5228837144248	1068.8757051185307	880.5154487656762	921.8806921188848
1478.876531710855	959.002173504524	847.5949410588453	740.3973061100419	777.5192452199561	677.52108546772	841.61467550842	1040.9239451341352	699.7319908032459	1757.199460278687	699.645285203871	745.7691127318593	897.4171574646447	1087.2394434332828	763.5045646149674	804.7223234883649	875.2729280365568	806.708603839269	798.3349957455555	842.1606131207675	1121.8148155576623	992.7318984625311	1191.9152406713818	974.796072680088	787.9472864895758	885.1481314102941	779.5228837144248	1068.8757051185307	880.5154487656762	921.8806921188848
1478.876531710855	959.002173504524	845.7315002541679	739.2175106000079	776.1070709611449	676.6107216738103	841.61467550842	1036.5762441881243	699.7319908032459	1756.3411123524393	699.0359012593813	744.4746799050178	897.4171574646447	1085.5387359433157	763.2618285204512	802.9567637552434	869.4747063978573	806.4613885561869	798.0961013594949	842.1606131207675	1121.8148155576623	992.4241021055801	1190.9414439861894	974.1109716938548	787.9472864895758	883.4800250316242	778.347139804277	1066.607691953005	880.4171585886187	921.8806921188848
1472.5156622529792	957.7574829178062	845.7315002541679	736.6332669122154	776.1070709611449	660.4816954437381	840.1500255423847	1036.5762441881243	699.0233733016202	1752.0211356498178	699.0359012593813	734.6552078009033	897.0954368337797	1082.792163434216	762.2948026494294	802.5815838476044	869.4747063978573	804.0705346963566	797.3014321640803	841.6365441401811	1119.6259800540543	991.621922919248	1190.4679047061716	974.1109716938548	787.9472864895758	883.4800250316242	778.2060844221853	1066.607691953005	880.4171585886187	921.8806921188848
1471.8113852951392	954.2444211217737	845.7315002541679	736.6332669122154	774.7500230428645	644.0296150778561	838.6709373859212	1035.7997328416973	697.7183397539247	1744.1405462905145	695.9257200067343	734.6552078009033	897.0954368337797	1080.6465771427884	757.5802937598437	802.5815838476044	869.4747063978573	801.4579985921289	793.2168832642258	835.5862681933564	1117.1403220542852	985.0436255346934	1186.9111416842875	973.5962681829646	786.7563896273118	883.4704809900718	776.3281375265576	1066.1011547239682	876.4188648689286	921.8620854868758
1471.5863733666308	954.2444211217737	845.7315002541679	736.6332669122154	774.7500230428645	643.9430250041398	836.8800832989695	1035.7654361057232	697.7183397539247	1744.1405462905145	695.9257200067343	734.6552078009033	897.0857082044022	1080.6465771427884	757.5802937598437	802.5815838476044	869.4146326052414	801.4579985921289	793.2168832642258	835.5862681933564	1117.1403220542852	985.0436255346934	1186.885659098517	973.5962681829646	786.5823501297048	883.4643168743505	776.3281375265576	1056.2602055732166	876.4188648689286	921.8620854868758
1465.7572511514659	953.7501163850711	845.5474985148602	736.5425997840382	774.7500230428645	643.6547167345262	836.7842750792945	1035.7654361057232	696.6684737962084	1740.5633406175082	695.9257200067343	732.5047535465353	894.0299158203483	1075.81197824134	756.7294908738256	797.0292678309715	868.7358640196882	796.7878630330146	791.2729956342681	835.5862681933564	1115.5670590972322	982.1093831829636	1184.550315098624	966.755358755781	786.1079372464441	880.1541322836991	775.9138359677733	1056.2602055732166	873.8232785297515	918.7413382747211
1465.7572511514659	952.7712972983986	842.672878069483	734.3466785866141	771.1909431534734	641.8269400287923	836.0580664601816	1033.709192007916	696.6684737962084	1740.5633406175082	695.9257200067343	732.5047535465353	894.0299158203483	1075.81197824134	756.2795571034428	797.0292678309715	865.6770028797673	796.7878630330146	791.2729956342681	834.4966912991167	1114.126059599234	982.1093831829636	1179.7777851266078	966.755358755781	783.6218673504177	877.9041173244004	774.7241879148619	1056.2410144691976	873.8232785297515	918.7413382747211
1465.7572511514659	952.7712972983986	842.672878069483	733.7625790512009	771.1909431534734	640.357468106877	836.0580664601816	1033.709192007916	696.6684737962084	1738.5880173056566	694.5859966735864	731.8473252275079	894.0299158203483	1075.81197824134	756.2795571034428	797.0292678309715	865.6770028797673	796.7878630330146	790.3851875697075	834.4966912991167	1111.387107590872	982.1093831829636	1179.7777851266078	966.755358755781	783.6218673504177	877.9041173244004	773.1129487684409	1054.173230541332	873.8232785297515	918.7413382747211
1465.7572511514659	934.7109989722384	842.672878069483	727.7825003641723	771.1909431534734	640.357468106877	833.519616253956	1033.709192007916	696.3709543669522	1735.4579493913823	690.4650959856491	731.8473252275079	894.0299158203483	1067.3829174513205	756.2747933587669	797.0292678309715	865.6770028797673	790.2240385691994	790.015972497017	831.019209097269	1099.1240889016422	972.4106676468232	1179.7777851266078	965.6336299525866	783.6218673504177	877.9041173244004	773.1129487684409	1051.9334756123462	870.710962436693	918.7413382747211
1459.2642171412142	934.7109989722384	842.672878069483	727.7825003641723	771.1909431534734	640.3267988254819	833.519616253956	1033.7090517791585	696.0030139875867	1735.012345764482	690.4650959856491	730.9138627883342	889.668725289047	1065.2987699715432	753.4837230004642	797.0292678309715	865.6770028797673	789.8211891534529	788.7953724913675	830.5897258882363	1099.1240889016422	972.131588170903	1179.7777851266078	965.5728410423561	783.6218673504177	872.292249140402	770.8524576428683	1051.1020690045793	869.5479347690375	917.6811833796218
1454.8063163858296	929.5753130219512	840.6222803845465	727.7768442765248	769.3297857531709	638.6641712970185	832.8901521282388	1032.7779186787084	692.6026811762011	1731.4854254057607	690.3842309383665	729.1115209344503	883.2549675861087	1065.2987699715432	749.643376056038	793.1882403893392	863.4371549582753	789.8211891534529	783.8753626990065	826.6894143842339	1099.1240889016422	972.131588170903	1175.882744871875	956.6052525825702	781.5071100999585	872.292249140402	770.8478021532022	1043.1680349486096	868.6222873331478	914.6970865058364
1454.8063163858296	929.5753130219512	840.6222803845465	725.7609394671033	767.9679662398727	638.6641712970185	832.8901521282388	1030.3360681133445	692.6026811762011	1731.4854254057607	689.7776049946339	727.7512609763806	883.2549675861087	1052.5412244930462	749.643376056038	793.1882403893392	861.2310507289351	783.0997812929047	783.8753626990065	826.6894143842339	1094.4317157041826	968.5073061157893	1167.3263034572328	944.9876987490651	761.05484957822	868.5639410310964	759.4902569991341	1041.6377569098381	868.0673320371618	914.6970865058364
1454.3331428098566	929.5753130219512	840.0455619356919	725.540444186307	767.4655069007565	638.0903340321722	830.6421113720444	1029.411895657261	692.6026811762011	1730.4707019447058	687.343499411289	726.8082955676748	883.2549675861087	1052.5412244930462	749.643376056038	793.1882403893392	861.2310507289351	783.0997812929047	783.8753626990065	826.6894143842339	1094.4317157041826	968.5073061157893	1166.5924778388285	942.4311876923032	759.3349608417983	868.2052433730028	755.6430006410184	1041.6377569098381	868.0673320371618	914.6970865058364
1454.324545215715	929.5753130219512	840.0455619356919	725.5059329378345	767.4655069007565	638.0903340321722	830.6421113720444	1029.411895657261	692.6026811762011	1730.4707019447058	687.343499411289	726.8082955676748	883.2549675861087	1052.5412244930462	748.8877881905867	793.1882403893392	861.2310507289351	783.0997812929047	783.8753626990065	826.6894143842339	1093.4475769891442	968.5029984123374	1166.5924778388285	942.0054533865848	759.3349608417983	868.2052433730028	755.6430006410184	1041.2387015984973	867.9075993249967	914.6970865058364
1450.9291119460433	926.7305832150021	837.682545082097	723.2980296633834	767.4655069007565	638.0903340321722	830.6351464244168	1029.411895657261	691.3001747769716	1726.1138800095518	687.343499411289	723.3592652577329	881.720020599671	1050.0605526828906	747.1314564397976	789.7912981535133	851.9106832576583	779.5032609049115	783.301629886088	823.1723706306469	1091.8997741871863	964.9767038169751	1162.1939259026522	938.9023380118925	753.2437668310547	868.1081921246675	754.4557261541765	1038.4336130651827	867.559455245099	913.626306783064
1450.622954638133	926.7305832150021	837.5145933593708	723.2980296633834	766.912925616647	635.8734239061808	830.6276589351723	1026.976781231941	691.3001747769716	1726.1138800095518	687.343499411289	723.3592652577329	881.5784372365301	1050.0605526828906	747.1314564397976	789.7912981535133	851.9106832576583	779.5032609049115	782.9137092752122	823.1723706306469	1091.8997741871863	964.9767038169751	1162.1939259026522	929.0519561553969	752.8315362760738	866.6916252112023	754.4557261541765	1038.4336130651827	867.4536487392248	913.5460445424216
1447.739641905154	922.5214277263203	837.5145933593708	722.4785455681533	766.4754262858303	635.8734239061808	828.8974523226316	1026.976781231941	690.06408315659	1723.0771203241165	682.8517543534524	722.079453933768	879.8027058190619	1050.0605526828906	744.3402164858328	788.5591891123165	851.9106832576583	779.5032609049115	782.250174130126	818.9454635023731	1090.1919353880994	963.5069719245308	1162.1939259026522	929.0519561553969	752.8315362760738	866.6916252112023	754.4557261541765	1036.1474869235544	865.4504497667486	911.8585847541443
1435.4133049376348	922.5214277263203	836.7793627318707	721.2733507239989	764.6389225146215	635.6239881256403	827.4829914034516	1026.5878227622056	688.6405122452869	1714.9600435471036	682.8517543534524	719.6355172776198	876.8590796874541	1042.357467386185	739.3233810467683	785.7164490812363	851.9106832576583	778.6030810494136	781.0099208207664	817.0655395395293	1086.5292079064259	962.9285079082297	1161.8835574560053	926.4968575719708	749.7511366765534	865.073024256405	752.5860083168975	1034.364859645489	863.0578487470651	909.1620113929707
1435.4133049376348	922.5186141420218	834.6652215865141	721.2733507239989	764.0935332797296	633.5981706265629	827.4829914034516	1025.481170287654	688.6405122452869	1714.9600435471036	682.8517543534524	719.6355172776198	876.8590796874541	1042.357467386185	739.3233810467683	785.7164490812363	851.3164102499603	778.6030810494136	780.9757806042531	814.0406346255425	1086.5292079064259	962.9285079082297	1148.3466703177328	926.4968575719708	749.7511366765534	864.7812310847185	752.1992784445679	1034.364859645489	863.0578487470651	909.1620113929707
1430.6857901561957	920.0002406646847	833.7586535119568	719.8238504383983	763.8688918430651	629.9704812106665	826.9558865848717	1022.4935081226587	687.4104676991782	1712.5897957397442	681.9748485291727	719.1051296140979	876.3302149678584	1042.357467386185	737.3603496647345	784.2888056679583	851.2782246908604	777.2591936601718	780.2125141066895	814.0406346255425	1085.599419325588	960.9419056423724	1148.3466703177328	925.6988707384253	748.871582668427	863.622127847172	750.9965376300482	1032.3501366859625	862.4272633744018	907.8634228166666
1430.6857901561957	919.0413174836591	832.7665339350597	707.0118280006209	763.7959824163615	629.9704812106665	826.9558865848717	1022.4935081226587	687.1484777440905	1712.2900227445327	681.9748485291727	718.9035140026865	876.1386864029251	1040.2437825528987	737.3603496647345	782.956609397144	850.5880049011058	776.486334647279	776.9467165567964	811.9699086806611	1084.8473627629285	960.9419056423724	1148.3466703177328	925.6988707384253	748.8652196533335	861.9807815171239	750.9965376300482	1030.305033833208	861.284766857251	907.4246815008898
1427.7565761458181	917.3044015952548	832.7665339350597	707.0009142962837	763.6186349475965	629.9704812106665	825.6645096685063	1022.4935081226587	686.3028895348141	1707.1015622670736	680.4852981364163	717.8848770594493	873.7651840079222	1037.0474095846548	735.0904205320248	781.3924228986364	849.413782882208	774.9622415624522	776.9009080106838	811.2037976019997	1082.2952050055264	958.142854759958	1148.3466703177328	925.1233059506263	748.8652196533335	861.9738851004428	750.9479159865618	1028.8037651918596	860.946989125047	905.3477686479887
1426.406263461934	916.5424078105295	831.079667266544	707.0009142962837	761.9896271740819	629.9704812106665	825.5447036234394	1022.0610195101634	685.6233894431778	1707.1015622670736	680.4852981364163	717.1380084767382	873.7651840079222	1035.5256353214995	735.0904205320248	781.3924228986364	849.413782882208	774.2466196558044	776.5989007600084	811.198359038538	1080.9843613279604	958.142854759958	1146.0917202469184	924.681712024384	744.4489125971004	861.3754962310322	748.1410760759554	1027.5843742807583	860.2381585853612	905.3025434136858
1426.312623162742	914.6921575548336	831.079667266544	705.8627815812497	761.1504254484332	629.8704598218214	825.0592168042937	1020.9048537507217	684.0182550106166	1705.305347858255	679.6003973701369	715.8866759254629	873.6035081534075	1035.5256353214995	735.0904205320248	780.1436140490466	849.2868184822984	773.7147648159494	776.048196916465	810.9748115083156	1080.9843613279604	958.142854759958	1145.770737444575	923.3809246542576	744.3866514323381	860.2806335969456	748.1410760759554	1027.5843742807583	860.2381585853612	904.2884025282813
1420.8978731675554	912.7010611068657	828.0237905681278	705.8627815812497	760.2242718462953	625.2686521280452	824.9955339147281	1017.9249026442451	683.8277495923012	1703.0883238694723	677.445761836928	715.8866759254629	871.0119374247151	1035.5256353214995	732.1130710318826	778.994430465212	847.5994058885152	772.3224050416171	776.048196916465	806.8992485634046	1078.7281061580215	955.3204570223389	1137.3222076373468	904.2692581096934	741.2649172966787	857.3623469023223	745.4773805243935	1019.8340104631052	860.0144271168929	903.0161872143804
1411.2309999666534	908.4591097254028	828.0237905681278	702.9511030554536	759.666647032969	618.4611350436307	823.5174772807702	1017.8783313693144	681.4508986199396	1691.080392383886	677.445761836928	710.7279153108002	867.5800339566083	1025.9822930409305	721.4358907378304	772.840708035759	847.5994058885152	766.8935857446816	765.7664206997031	806.6454252329341	1067.8827389445792	950.1940879675365	1137.3222076373468	876.5909921167872	741.2649172966787	855.6262896115982	745.4773805243935	1019.8340104631052	858.3062791425408	900.936461863955
1411.2309999666534	908.4591097254028	828.0237905681278	702.9511030554536	758.3475801008149	618.4611350436307	823.5174772807702	1002.7543238210062	681.4508986199396	1691.080392383886	672.4871595174998	710.7279153108002	867.5800339566083	1025.9822930409305	721.4358907378304	772.840708035759	846.9809669339169	766.8935857446816	765.7664206997031	806.6454252329341	1067.8827389445792	950.1940879675365	1137.3222076373468	861.3799174567512	741.2649172966787	854.9009683843826	745.4773805243935	1019.8340104631052	858.3062791425408	900.936461863955
1411.2309999666534	908.4591097254028	823.2582502239736	702.920400140592	758.3475801008149	618.4611350436307	823.1041700437371	1002.7543238210062	681.4508986199396	1691.080392383886	672.4871595174998	710.7279153108002	867.5800339566083	1025.9822930409305	721.4358907378304	772.840708035759	846.9809669339169	766.8935857446816	765.7664206997031	804.2699192468392	1067.8827389445792	950.1940879675365	1136.4668794312508	861.3799174567512	738.01342935727	854.468836532483	744.5256261437189	1015.0360603532195	855.8636148886751	900.3295139505104
1407.5323785875908	908.4591097254028	814.3050602459383	702.920400140592	757.3258923565584	617.8481752322875	822.2586038105537	1000.7727298288086	681.3978303142353	1686.9278548626073	672.4871595174998	709.8240116374972	866.0088696448973	1025.3752830363237	720.6349489488523	772.3757449324162	846.1339383130905	766.8935857446816	765.7664206997031	789.1183113633476	1067.8827389445792	948.76597146832	1134.5233164843655	861.3799174567512	738.01342935727	853.6322296918008	723.2126410933058	1008.604944028274	855.8636148886751	900.2724074457218
1406.8775429841328	907.4562831664167	812.4650085629415	697.9203129574302	755.9923167324725	617.5328239682415	822.2586038105537	1000.7727298288086	678.9503803694581	1686.9278548626073	672.4871595174998	708.9988116057895	865.9116328221928	1024.6011299454099	720.6349489488523	771.9674156517679	846.1339383130905	766.8935857446816	765.7664206997031	789.1183113633476	1067.701258263924	948.6378376971708	1129.9649428031225	861.3799174567512	738.01342935727	853.4926360667151	723.2126410933058	1008.604944028274	855.8636148886751	899.6119197568343
1401.1234226984523	903.5655100634941	812.4650085629415	697.8997681821885	755.9826129007879	617.5328239682415	820.9166235129924	1000.7727298288086	678.9503803694581	1684.6642627677877	672.3716520254659	706.053715738097	864.0652428111049	1024.580791927572	719.8376784061498	769.9468616522067	842.6732794539987	766.1788029702486	765.7664206997031	789.1183113633476	1067.674713539245	948.6373967636781	1128.9512056138326	861.2421880810994	738.01342935727	850.2215366666159	723.01144211218	1008.604944028274	854.4019593274804	898.8882071601294
1401.1234226984523	903.5414146891375	812.4650085629415	697.8997681821885	755.9826129007879	617.4476034999981	820.6299519937977	1000.7727298288086	678.9503803694581	1684.6642627677877	671.1428758898751	706.053715738097	863.9715963675613	1023.9151598401814	718.6179996008046	769.5719206767385	842.6732794539987	766.1788029702486	765.7664206997031	789.1183113633476	1067.674713539245	948.516188833235	1128.9512056138326	861.2421880810994	738.01342935727	850.2215366666159	723.01144211218	1008.604944028274	854.0670550942096	898.7633088732836
1398.904169074139	903.5414146891375	812.2929066917457	697.0229396531977	753.643344561772	616.7400781124777	820.6299519937977	1000.7727298288086	678.9503803694581	1684.6642627677877	671.1428758898751	704.3199467317038	863.9715963675613	1022.3672826635901	718.6179996008046	769.4037704651709	841.5807263827801	765.4818413223179	764.3329561501529	789.1183113633476	1066.928076735339	948.516188833235	1128.9512056138326	859.3105611422133	737.8141634974227	846.1696972846615	723.01144211218	1008.604944028274	853.7806729356303	898.0234082482098
1391.902908684459	902.0426905551211	806.7452721521479	696.6624649362011	752.2099629018271	616.7400781124777	819.8190083096605	1000.7727298288086	676.9204281722216	1677.5563537865862	670.0617626747755	704.3199467317038	861.1984843189291	1020.0364993881162	714.6427131111941	767.1792202954774	840.3971081977513	764.1926854241183	763.9347212007406	787.7975448212176	1062.1753404798405	945.1378674238812	1127.6304668055914	858.4225927867374	737.8141634974227	843.7587474181515	719.4354695749837	1005.4887789494503	851.6452777037324	897.4810702001977
1391.902908684459	902.0426905551211	806.7452721521479	696.6624649362011	752.2099629018271	616.7400781124777	818.8884608599735	1000.7727298288086	676.9204281722216	1677.5563537865862	670.0617626747755	704.3199467317038	861.1984843189291	1015.7643360956922	714.6427131111941	767.1792202954774	840.3971081977513	764.1926854241183	761.8230907518519	785.9525424937779	1062.1753404798405	945.1149989925262	1123.0783927324424	857.938662389378	734.7329448505145	843.7587474181515	719.4354695749837	1002.6856785221421	850.569492164466	897.4203837290883
1391.902908684459	900.4263593233787	805.7751806263752	696.2748725262749	752.2099629018271	616.7400781124777	818.8884608599735	1000.6842041549712	676.3937265006575	1673.5655995681852	669.017581678796	703.0354246227514	859.8545353784167	1015.6173621026524	712.8491681702797	767.1792202954774	840.3971081977513	764.1796013114476	761.8230907518519	785.9514179330926	1062.1753404798405	942.3587195702853	1123.0783927324424	857.4743208556515	734.7329448505145	843.7587474181515	719.4354695749837	1002.6856785221421	850.1895471827585	896.5301016290784
1391.902908684459	900.4263593233787	805.311878796633	696.257218536593	749.9189424246077	615.6258199439163	818.8884608599735	997.9329895408055	676.2816482065061	1673.5655995681852	669.017581678796	703.0354246227514	859.8545353784167	1015.6158854870492	712.8491681702797	767.1792202954774	839.675055481259	764.1796013114476	761.8230907518519	785.8898596731367	1062.1753404798405	942.3587195702853	1110.5491214833955	857.2072777278246	733.19738741783	843.7587474181515	717.6681093516852	1002.6856785221421	849.9153529107255	896.3248503842178
1379.705972604404	897.3720536744266	805.311878796633	693.6978356843783	748.7060693929648	615.6258199439163	818.3314961293594	997.9329895408055	674.658061001988	1670.6460540602402	666.2470432195091	700.5618921256994	856.9608163539232	1013.0268466794557	710.0968939972527	761.6007607424397	839.675055481259	763.2234254609266	761.2366381260797	784.1742677652564	1060.340404902413	939.4524748165423	1110.5491214833955	851.6308227793543	733.1791577835203	843.7542888715085	717.6681093516852	993.258383069658	848.4965833113773	889.896938044268
1379.705972604404	889.5977987341453	802.9211861779766	693.6978356843783	748.7060693929648	615.3044784779083	818.2045681024854	997.9329895408055	674.2541113442428	1669.1767000771736	666.2470432195091	700.5618921256994	856.9608163539232	1013.0268466794557	707.2583733628238	761.268888830481	839.6468691110358	763.2234254609266	761.2366381260797	782.7626180447153	1060.340404902413	939.4524748165423	1110.5491214833955	851.6308227793543	732.6359155147047	842.6540746678215	717.6581422717882	990.2524899560124	848.4965833113773	889.896938044268
1373.3585959164063	889.5977987341453	802.9211861779766	693.6978356843783	748.2703457202991	613.3243957627171	818.2045681024854	997.9329895408055	673.6692085199371	1669.1767000771736	666.2470432195091	700.5618921256994	856.9608163539232	1013.0268466794557	707.2583733628238	761.268888830481	839.6058919342103	759.4750042380737	761.1770756533679	782.7626180447153	1060.340404902413	939.4524748165423	1110.4661293897666	851.6308227793543	732.5577879228474	842.6540746678215	716.0611342897816	985.6400522182294	848.4965833113773	889.3119669566611
1373.3585959164063	889.5977987341453	801.2846588220913	692.0095533739445	747.5467128152237	610.9610997975558	817.632278424974	994.4693320202057	670.1171549078681	1668.0469876649124	665.9666788361495	700.4827871994589	856.6648165088285	1007.0930735252223	707.2583733628238	761.268888830481	837.2914792697961	759.4750042380737	761.1648240083898	782.7626180447153	1060.340404902413	939.4524748165423	1108.2726925265338	851.4724707732782	730.0465615929975	840.1897692795449	715.960448548153	985.6400522182294	847.9177059200374	889.3119669566611
1371.8172088668782	888.1087543232704	801.2846588220913	687.6037677206538	747.4543424264947	610.9610997975558	815.703374774962	994.4693320202057	670.1171549078681	1667.8191301184256	665.6077110992012	700.1524616521176	856.6648165088285	1007.0930735252223	705.964551603276	760.4732978421418	837.2914792697961	759.0920095432093	759.8739272702677	782.3039547504716	1057.3150792071476	938.8725814042041	1108.2726925265338	846.6196049194309	730.0465615929975	840.0089644122693	715.960448548153	983.1712365309501	847.1980295521873	886.8279356705722
1371.4079146975232	887.2859581398611	800.7454362589901	687.6037677206538	747.1724122296616	609.8076414587865	815.3201418416091	994.4693320202057	669.5865560581619	1664.9586183480446	664.2594144772806	696.9626008269149	853.809634309179	1005.4231044816972	705.964551603276	760.3741841215653	836.3454571026314	759.0920095432093	758.1722727110564	780.5387619556964	1054.9664456308096	938.8725814042041	1108.2726925265338	846.6196049194309	729.5820947532218	835.0965779522187	713.5128148594765	983.1712365309501	846.6355658706121	886.8279356705722
1366.1711305867727	883.1345162382501	800.7454362589901	687.6037677206538	747.1724122296616	609.7729289880034	815.3201418416091	994.3680401527956	669.5284023514238	1661.8463411533103	663.750738377747	696.8998308437532	850.4916807932362	1005.4231044816972	704.1913991298309	756.5802334248676	835.8238852869887	757.6623593029328	758.1722727110564	779.8698968264274	1053.578944824724	937.3348153482726	1108.2726925265338	844.0375879223803	728.689226539385	835.0965779522187	713.5128148594765	981.5922670969601	845.7176700918761	882.5581723503319
1366.1711305867727	883.1345162382501	800.7454362589901	686.8684701106556	744.9305075147715	608.7406998980355	813.7515350226183	992.7726326876435	668.0225190022395	1661.8463411533103	663.6788031649635	696.8998308437532	850.4323604517663	1001.6657891338538	704.1913991298309	756.5802334248676	835.8238852869887	757.6623593029328	755.118102857746	779.1213138978802	1053.429734733958	937.3348153482726	1108.0118119723309	844.0375879223803	728.689226539385	834.5228731547571	713.5128148594765	980.395310487909	844.9758442519318	882.5581723503319
1366.1711305867727	876.7525974773549	800.7454362589901	686.8684701106556	744.9305075147715	608.7406998980355	813.5136806493631	992.7726326876435	668.0225190022395	1661.8463411533103	663.629341020214	696.873833485306	850.4323604517663	1001.6657891338538	704.1913991298309	756.5802334248676	835.0484398842221	757.6623593029328	755.118102857746	778.2072260531648	1053.429734733958	937.3348153482726	1107.9336078414708	842.0817096286255	728.2644914109899	834.5228731547571	713.5128148594765	980.395310487909	841.9473460812856	882.5581723503319
1366.1711305867727	876.7525974773549	800.655435905193	686.6629205063298	744.9305075147715	608.7406998980355	812.7341587248591	992.7726326876435	667.7750564763211	1656.6984690555876	662.9245821971142	695.5935392520892	850.3947164714117	1000.3713925791066	701.8505188764743	756.2631823062848	834.7523546236182	757.0081746153273	754.8227023178218	777.2604266481593	1052.0133820466385	934.1823695059319	1106.6931794835268	839.6255237137484	728.2644914109899	834.3901421357205	713.3914752968392	979.3551561426206	841.9473460812856	880.1750767247058
1364.8811906765193	876.7525974773549	798.8317394285561	685.8059331972083	744.9305075147715	606.1802685148779	812.2051131219116	990.2019071396314	667.6917127223487	1656.5064210835728	662.253875406793	695.1512552189288	847.0816357218398	999.44496919568	701.8505188764743	755.4785709524112	832.867031919027	756.8933536193754	751.7502042161528	775.9677863338298	1050.096813319743	934.1450819687377	1104.751090990374	839.6255237137484	724.0736066549707	832.8318225275822	713.3020852633983	979.3085468927267	841.1946050229124	880.0409407392566
1361.6984459032444	875.1779872594783	798.8317394285561	685.8059331972083	743.4078082873943	606.1802685148779	812.124440949285	990.2019071396314	666.0395312294457	1655.7099225423854	661.6189722476382	695.1512552189288	845.8996977187736	998.5800281285734	700.2191802363384	753.8212322450402	832.8407257500528	756.2495646719626	751.7502042161528	774.4012088055204	1047.7254339625847	933.5080685670184	1104.7510296280743	839.6176439273993	724.0736066549707	832.8318225275822	713.3020852633983	977.6986076337033	841.1946050229124	880.0409407392566
1360.2090472622413	870.7354166663124	796.7000475163248	684.2520924120529	743.4078082873943	606.1802685148779	812.124440949285	989.8177995302775	666.0395312294457	1654.7665973032797	661.6189722476382	689.9976593402057	845.8996977187736	998.2749984085896	695.3409910841119	753.8212322450402	829.558140888559	748.6034225082702	749.073719107288	774.4012088055204	1047.7254339625847	921.1111083446958	1103.6250515728193	836.442352871249	724.0736066549707	831.7518964625847	711.820442506116	970.5448819581462	839.1335886386458	880.0409407392566
1360.2090472622413	870.7354166663124	796.6165760972947	684.2520924120529	743.4078082873943	606.1773386656882	812.0630229118206	989.8177995302775	665.9351620374761	1654.3243891508712	661.4591234932795	689.9976593402057	845.8996977187736	998.1286681009417	695.3409910841119	753.7687138649346	829.558140888559	748.6034225082702	749.073719107288	774.4012088055204	1047.7254339625847	921.1111083446958	1103.6250515728193	830.3191495131525	724.0736066549707	831.7518964625847	711.820442506116	970.5448819581462	839.1335886386458	880.0409407392566
1357.6721017886375	870.7354166663124	793.7750803133756	683.23442778504	741.025317273346	602.3115124098065	809.4736209838729	988.9888587517567	663.7318054815163	1651.1204720811384	660.3609045475271	689.9976593402057	843.962181216305	995.4596353220729	692.3338278487788	751.7851728061446	828.5147493443594	748.6034225082702	748.5145220835891	773.6902517485003	1046.530796524658	921.1111083446958	1101.4603908599438	830.3191495131525	720.162140674165	827.6528821234897	710.6630297580998	966.9084542471926	838.3498814752476	877.6153958813576
1357.408940105897	868.1651173754105	793.7750803133756	683.23442778504	741.025317273346	602.3115124098065	809.4736209838729	988.9486732878066	663.7318054815163	1650.863948071735	660.2839365854479	689.7917387160991	843.962181216305	992.1243778998581	692.3338278487788	751.7108546947791	828.1619529166067	748.6034225082702	746.0249343150391	772.7325997917899	1044.3321681509892	921.1111083446958	1098.7847743842678	830.3191495131525	720.162140674165	827.6528821234897	710.6630297580998	966.9084542471926	836.349447763972	877.5525012830979
1355.524391031274	868.1651173754105	793.0401223704698	682.1671673662757	739.7204186265188	601.6581033841578	808.2643743790702	986.3035651985471	663.7318054815163	1649.2691255074844	660.2839365854479	689.2824552122422	843.848019538946	992.1243778998581	692.3338278487788	751.7108546947791	826.7552510887499	748.1218517995421	746.0249343150391	772.7325997917899	1044.3321681509892	921.1111083446958	1098.7847743842678	827.9728775541023	719.2270957445348	827.4275652105046	705.7576876518708	966.9084542471926	836.349447763972	877.5525012830979
1355.524391031274	867.9330531400778	793.0401223704698	681.667247300627	739.7204186265188	601.5739274863258	808.2643743790702	986.3035651985471	663.6531557517906	1649.2691255074844	659.7387150046686	689.2216060817359	843.848019538946	992.1243778998581	692.3338278487788	751.6802272569674	826.7552510887499	746.0911506158429	746.0249343150391	772.4763832559495	1044.1361286225938	920.9385311167665	1098.7847743842678	827.9728775541023	719.2270957445348	824.8183995100127	705.7576876518708	966.8123824807952	836.3478402620692	877.5525012830979
1353.6328805067867	867.9330531400778	792.5830395057823	681.667247300627	735.9289841161965	601.3500987094028	808.0874178200388	985.6892273646239	663.3324450109296	1648.742693742182	659.7387150046686	688.9388457099564	843.4727029490147	991.7862598660081	692.0702231154039	748.6119132550962	825.0132140388974	746.0911506158429	745.4570053123359	770.6735240823214	1042.3037212981803	920.9385311167665	1093.2380305629147	827.9728775541023	719.2270957445348	824.8183995100127	705.0409811325112	966.5132366173398	836.3478402620692	876.8780474587172
1351.4676568430223	861.1411647379931	791.9606338200451	681.5261739721029	735.9289841161965	600.5684535227035	806.6060018920662	984.4893447000717	661.3770868325064	1641.571194771086	656.533818153923	687.0067705476345	839.6050476635949	989.6892339819616	687.4237355544906	748.124625661425	825.0132140388974	745.9728543869296	744.6810608443845	768.4381741998305	1039.3488252152817	918.9258862443106	1092.725733350598	826.6171715661307	716.7076428720248	821.5461591307396	704.9645032723652	965.2328059166649	834.5213748832197	876.5117993107469
1350.8254391409203	861.1411647379931	791.8421477122263	681.3361214959693	735.5173401054917	599.5218196811028	806.380220789107	984.243310985518	661.0761713998384	1640.7390672748404	656.533818153923	687.0067705476345	839.6050476635949	989.0908190508862	687.4237355544906	747.8276171256113	825.0132140388974	745.5057849151686	744.3068250008637	768.4381741998305	1039.3488252152817	918.9258862443106	1092.725733350598	826.6171715661307	716.7076428720248	821.5461591307396	704.2545795788366	964.7066237090874	834.5213748832197	875.6922863155432
1347.639758378554	861.1411647379931	791.044754673509	681.0371990443434	734.2971001205697	599.5218196811028	806.380220789107	983.3406580186517	661.0761713998384	1640.7390672748404	656.533818153923	686.0673122514927	839.3360506211075	986.7423510935213	687.4237355544906	747.4351555048813	825.0132140388974	745.5057849151686	743.806270550389	768.4381741998305	1039.3488252152817	916.4577231746897	1089.5764115711368	824.6130628990563	716.7076428720248	821.5461591307396	700.3388893890237	962.5013030005	833.8811499492795	874.2035387811774
1347.639758378554	861.1411647379931	790.4069576500619	681.0371990443434	726.6247603517197	599.3096725854838	805.2482757878099	981.5356293244243	661.0761713998384	1640.7390672748404	656.533818153923	686.0673122514927	839.3360506211075	986.7423510935213	687.3027098254984	747.4351555048813	823.4518812020143	745.5057849151686	743.3466518984494	768.4381741998305	1039.3488252152817	916.4577231746897	1087.5966974807484	824.6130628990563	714.3114082028758	819.9701054157741	698.9777105890953	962.5013030005	833.8811499492795	874.2035387811774
1340.0293257486576	859.6520232307678	790.4069576500619	679.2026433211142	726.6247603517197	599.0299911416625	805.0461757916271	981.5356293244243	660.0109908785946	1635.0433662032974	655.2225674880476	683.8729813046643	838.1505585399539	979.4474653505018	683.0519390251716	743.4092109173303	823.4518812020143	745.5057849151686	739.4100022837349	767.7406764712792	1037.2148895529895	913.3988004330148	1087.4631500344556	822.5673134146999	714.3114082028758	819.9701054157741	698.9071969030058	957.8220038731849	829.9940620459496	872.2246536835007
1340.0293257486576	859.6520232307678	788.9906957170067	677.996866301906	726.6247603517197	598.788230147039	805.0461757916271	979.5466517494826	659.8924667068029	1635.0433662032974	655.2225674880476	683.8729813046643	838.1505585399539	979.4474653505018	683.0519390251716	743.4092109173303	822.5452137788246	738.7436979124739	739.4100022837349	767.5920283009463	1037.2148895529895	913.3988004330148	1085.1278572182941	822.5673134146999	713.513740822431	817.9650879202582	698.9071969030058	957.5648523327721	829.9940620459496	872.2246536835007
1339.9541805111255	859.6520232307678	788.9906957170067	675.7922298763663	725.7191569360764	598.762719512107	804.5141655331031	979.5454609193366	659.6322488911833	1634.141508753075	654.8500223151655	683.6927853097542	838.1505585399539	979.3334955952328	679.6836035918097	743.4092109173303	822.5452137788246	738.7436979124739	738.3961379769497	763.8015761228988	1033.888932867336	912.2565156730257	1085.1278572182941	819.6279741041923	713.5093515118035	817.9650879202582	698.9071969030058	957.1012816066327	829.9940620459496	871.8532308372781
1339.9541805111255	858.8126197842508	788.6635759622643	675.7922298763663	725.7191569360764	598.4918917358486	804.5141655331031	979.3363493619204	659.2669727236749	1634.141508753075	654.8500223151655	683.687892252879	837.752355233427	979.3334955952328	679.6836035918097	743.3868379801934	822.5437201206685	738.6586046254524	738.3961379769497	763.8015761228988	1033.888932867336	912.2565156730257	1085.1278572182941	818.8200751899919	713.5093515118035	817.9650879202582	698.9071969030058	957.1012816066327	829.9009429113871	871.8532308372781
1338.862983170911	858.6288008013909	787.087641992173	675.1485772055848	725.7191569360764	598.4918917358486	804.0698786052956	979.0296978992379	657.1846906896155	1633.3322278666722	654.5516924780645	683.6453836156892	837.4663121894869	978.8793495941076	679.1978127459656	743.3868379801934	821.4375430487281	738.4298176618132	737.8546072379062	761.6119085337527	1032.7424678949105	911.6687078877375	1076.6291389056673	818.8200751899919	713.5093515118035	817.9650879202582	698.5564183643423	957.0431658406291	829.9009429113871	870.0336552917695
1338.862983170911	858.2363421894518	786.7821248891194	673.1072832106081	725.7191569360764	598.4911845927334	803.8362132867413	978.6836571232576	655.3267549588339	1630.1258483261643	653.4417000632751	680.7804865146273	837.4663121894869	978.8793495941076	677.8841966265984	742.2508343064123	821.0356832703621	738.198011864012	736.7413998626396	760.5076310411262	1032.7424678949105	910.0692360535126	1076.6291389056673	818.8200751899919	711.6164442198449	806.7923932391545	698.139262146437	954.5707020058753	828.7181974049395	868.8251190774139
1334.769509357847	857.7391682087406	782.0885674302044	673.1072832106081	722.825897981895	597.2641350266478	802.995177366166	976.0223243661667	655.0785553823962	1628.9699523327715	653.4417000632751	680.5675117242142	836.417508676718	974.5583146616283	677.8457407721455	742.2508343064123	817.4340671879563	738.198011864012	736.0411510951589	760.5076310411262	1032.7424678949105	910.0692360535126	1076.4219470800206	818.2093492067877	711.266745527626	805.4676040713332	697.2175983138072	954.5707020058753	828.7181974049395	868.8251190774139
1334.769509357847	857.7391682087406	781.9518553028462	673.1072832106081	722.825897981895	597.196727567965	802.995177366166	975.4177903349955	655.0785553823962	1628.9595500380149	653.4417000632751	680.5675117242142	836.417508676718	974.5583146616283	677.8457407721455	742.2324377742314	816.6293737043212	738.198011864012	736.0411510951589	760.5076310411262	1030.934237853793	910.0692360535126	1076.251161208928	818.2093492067877	711.2054861344743	805.2221007581777	697.2175983138072	954.5620664346227	828.674539201485	868.8251190774139
1328.7658123612418	854.4043776871313	779.9223755953237	672.563383226897	722.825897981895	597.1783135742821	802.6814740644363	974.6767905918151	654.5615043958003	1626.5025999941267	651.4749884629316	678.6181208782974	833.5482236634452	971.8850879040427	676.3693783688286	739.6547295026085	814.4856726550771	737.188345378981	734.6281628047827	760.1371568151375	1030.934237853793	908.3917609205467	1074.4763068777572	816.9375668665275	709.841928114813	802.0181787875023	694.813844817306	952.0652325377454	826.5049209298709	866.3966597206331
1328.7658123612418	852.7849502893728	779.360087965099	672.563383226897	722.825897981895	596.193784411419	802.0088586534728	974.6767905918151	654.0632286370726	1623.4564353603164	651.4749884629316	678.6181208782974	833.5482236634452	971.8850879040427	675.1809877491205	738.2224243003882	811.6804032622927	736.5723283884148	734.2049998717757	759.7143672918472	1029.2147559546684	908.3917609205467	1073.9524414856355	814.9710919637166	709.0604425309716	802.0181787875023	694.1443811144522	949.9674752335944	825.4968972371022	865.7845479616809
1328.7658123612418	850.0419451140898	779.360087965099	671.2652900641847	722.0570748623124	595.5673733072072	802.0088586534728	974.5930437768418	653.6945410102433	1623.2484199261748	651.4749884629316	677.6820148656486	833.5482236634452	971.8850879040427	674.9473334375521	737.5258746134625	811.6804032622927	736.3633212357546	734.2046711691969	759.0130963947904	1028.04349922434	908.3917609205467	1072.6918856101574	813.829365014075	709.0604425309716	802.0181787875023	693.4976617598699	949.9674752335944	825.3821844689072	865.1350536491233
1326.2551952726872	850.0419451140898	778.5656495865288	671.0412634662688	722.0466731397745	595.0783015551101	801.23722637592	974.5682195225398	653.6945410102433	1622.1122447835257	650.4457812836956	677.6820148656486	833.1677853592068	971.175909008398	674.6586076542711	737.5258746134625	808.7386233325082	736.3244376846836	734.2037442566375	758.2704855541035	1027.4378239460773	908.3917609205467	1072.6918856101574	813.3967678960745	709.0604425309716	800.2617399784722	692.960302883653	949.1127604410381	825.1463694792128	865.1350536491233
1326.2551952726872	850.0419451140898	778.5656495865288	669.9394854883195	721.6885174193874	593.7839803471725	801.08321624839	974.5682195225398	653.2406264407296	1620.3361439558994	650.4457812836956	677.6820148656486	833.1677853592068	968.5403314631527	674.2854071929604	737.5258746134625	808.7386233325082	735.6788988280019	732.9866975248207	757.9369130685958	1027.4378239460773	907.5192465223365	1072.1039831076712	813.2939093714322	709.0604425309716	800.2617399784722	692.960302883653	948.9359712366121	825.1463694792128	865.1350536491233
1326.2551952726872	850.0419451140898	778.5656495865288	669.9394854883195	721.3730369749484	593.7839803471725	801.08321624839	974.5626464826258	653.2406264407296	1620.3361439558994	650.4457812836956	677.6820148656486	833.1677853592068	968.5403314631527	674.280731248321	737.502965578389	808.7386233325082	735.6788988280019	732.9866975248207	757.9369130685958	1027.1939439529406	907.5192465223365	1072.1039831076712	812.9113775004469	709.0604425309716	800.2617399784722	692.960302883653	940.4342326048023	825.1463694792128	865.1350536491233
1323.1823230417745	849.2097530126645	777.0833231259478	669.4960604285345	720.9272969032737	592.4740454353032	799.8307822362453	971.8901234536662	652.9897566271449	1604.6660548393568	649.9800434852948	676.7778501827995	831.8398606685255	967.8556954730714	673.7118358585401	735.9392389075911	808.7386233325082	734.6327781171938	732.7692809998127	754.9331742413524	1024.960682833625	904.7524780727791	1065.4508084650752	812.2262072429666	705.6658261439406	798.7513548838496	690.8970903718057	879.0786263637254	824.6712264695519	862.6546378903895
1319.4914802527223	849.2097530126645	776.9277675008609	669.4960604285345	718.6839439394159	592.4740454353032	799.8307822362453	971.8633658686324	652.9897566271449	1604.6660548393568	649.7920473490478	676.7778501827995	831.8398606685255	967.3523868515523	673.6623353043053	735.9392389075911	806.7276323680578	734.6327781171938	732.3510864270283	753.5385917649501	1022.0761962057602	904.7524780727791	1065.4508084650752	812.1113066847298	705.6658261439406	796.0007959706402	690.8970903718057	857.5991318838024	823.8987360139987	862.6546378903895
1319.4914802527223	849.2026657957626	776.6710025043708	668.1008131209817	718.2617051784398	592.4740454353032	799.6577193539483	971.8633658686324	651.6032845691257	1604.6660548393568	648.921457468443	676.7778501827995	831.8398606685255	965.7665856641977	671.4422629766219	734.2251975352849	806.7276323680578	734.0546344916879	730.0430403922423	753.5385917649501	1022.0761962057602	904.3686796139604	1065.4508084650752	810.0051692096251	705.6658261439406	796.0007959706402	690.8970903718057	857.5991318838024	822.1374965671	862.0238182309039
1317.195893232837	849.1548857353334	776.6710025043708	666.6955366027535	718.2617051784398	591.546200359218	798.1116794984698	971.8633658686324	650.9451058314344	1604.2105793464098	648.921457468443	675.7795293967604	830.8206815659764	965.7665856641977	671.4422629766219	734.2251975352849	806.7010216150044	733.4570810659404	730.0430403922423	753.2508309553546	1021.6606358091229	904.3686796139604	1065.3482585255038	810.0051692096251	704.879137589169	795.6609958788608	690.0490834203324	854.3667559156033	821.0038202545521	858.5987530485319
1317.195893232837	849.1548857353334	776.0951411723777	666.6955366027535	717.5562623982601	591.546200359218	798.1116794984698	968.3539107811803	650.9451058314344	1604.2105793464098	648.921457468443	675.7211475062911	830.5308219599881	965.7665856641977	671.4422629766219	734.2251975352849	805.0704302367398	733.4570810659404	730.0430403922423	753.2508309553546	1021.6606358091229	904.3686796139604	1061.375830003452	810.0051692096251	704.051121619113	794.5601354837618	689.7634864622753	854.3667559156033	821.0038202545521	858.5987530485319
1313.5606647096088	845.4370351296377	775.9534566130978	666.6955366027535	716.3073152459926	591.0633313880728	796.7210381267951	968.3539107811803	649.396724914694	1600.463477612262	647.50620002642	674.6872080565332	828.507277733641	962.3844546209689	667.6723397549671	733.2662628393795	805.0704302367398	729.0440744590744	730.0181883498726	751.9497563006288	1019.3685329698593	902.9125425883258	1061.375830003452	808.5832795292658	704.051121619113	794.5601354837618	689.6960133503355	852.5491049357274	819.8015165661957	858.2766827652019
1311.428427238356	845.4370351296377	775.9534566130978	664.5254893752717	716.3073152459926	591.0633313880728	796.7210381267951	968.3539107811803	648.6576336167753	1593.2658269639257	647.1254741791112	673.8225638567134	827.6903911433664	958.9001164119921	667.6723397549671	729.3687976304459	805.0704302367398	728.9296273189132	728.7990731533803	751.9497563006288	1018.4549456743272	900.6485712800197	1061.375830003452	806.5159511087692	703.8973305873617	794.5601354837618	689.6694654751172	852.5491049357274	819.5950154759068	858.0085121740489
1310.1961071845512	844.1010311374578	767.8506301146847	662.5224248082878	716.3073152459926	590.8263427514541	796.7210381267951	961.252050964786	647.6562411375846	1591.0606054793477	642.1012125803009	673.2103709514718	827.6903911433664	958.9001164119921	667.6723397549671	729.3687976304459	802.0544560785497	728.9296273189132	728.2731941977233	750.0625557466917	1014.2457665235104	899.3540844404945	1061.375830003452	806.5159511087692	702.4821183958447	791.6346539191304	686.504402079869	847.7477897762938	819.5950154759068	856.147919205942
1307.1724416738537	844.1010311374578	767.8506301146847	662.5224248082878	716.3073152459926	590.5967060253043	796.3398133116414	961.252050964786	647.6562411375846	1590.719088686158	642.1012125803009	672.168673773404	826.1383753027719	958.4571880587376	667.2239804026622	728.3116563392089	802.0544560785497	728.677058818351	728.2731941977233	750.0625557466917	1014.2457665235104	899.3540844404945	1061.375830003452	806.3493067318186	702.3248085508503	791.6346539191304	686.504402079869	847.7477897762938	818.6893748692961	856.0541933460755
1307.1724416738537	844.1010311374578	767.1490928029423	662.5224248082878	716.1400484198118	589.2716363307086	796.3398133116414	961.1662516079116	647.6199664576536	1590.719088686158	642.1012125803009	672.168673773404	826.1383753027719	958.4571880587376	667.2108405513652	728.3116563392089	801.7294305449884	728.5804967024867	727.7799692739437	749.5550266461323	1013.335772505424	899.3540844404945	1056.8101208781832	806.3493067318186	701.3792205573957	790.6251088674742	686.0639051381373	847.7477897762938	818.6893748692961	856.0431675042202
1307.1724416738537	844.1010311374578	764.8274063333358	662.5224248082878	711.8999651911843	587.8641142095388	795.1629798912747	958.8198806417865	647.6199664576536	1589.8987779419494	642.1012125803009	669.4508673489004	826.1383753027719	955.0938482260987	666.7009141663704	728.3116563392089	800.9225931053204	728.0259987508603	726.2675561566464	749.4559296826062	1013.335772505424	898.4886041572432	1048.2447488658115	804.1962520407462	698.1185591479039	789.3080890725939	685.55913246615	845.1708672620226	818.1168766265763	855.7719600940493
1303.0927115886643	841.9225869506836	764.1487947135363	659.9793794227131	710.8585951222412	587.8641142095388	795.0490662085883	958.8198806417865	646.7319869449751	1583.7940712469178	640.5411303675014	669.4508673489004	824.8462876076255	955.0666098839154	665.3400522683942	726.3068690558491	800.7144184144565	726.1724788552979	724.0591960185099	746.6368418221034	1011.1594441120786	896.294989324913	1043.9862227759654	800.7541008493602	698.1185591479039	789.3080890725939	685.55913246615	843.3393337534811	816.4182380342089	854.5645101180038
1303.0927115886643	841.9225869506836	764.1487947135363	659.9793794227131	710.8585951222412	586.9191580820302	795.0490662085883	958.8198806417865	646.7319869449751	1583.7940712469178	640.5092269057554	669.4498723210735	824.8462876076255	955.061164691092	665.1914037014353	726.3068690558491	800.7144184144565	726.1724788552979	724.0591960185099	746.6368418221034	1011.147774159755	896.294989324913	1043.9862227759654	800.7541008493602	698.1185591479039	787.8427573849108	685.3767041727203	842.6473016743809	816.2982416846995	854.0560602054185
1302.127589343929	841.1309709705662	764.1477963342649	659.9793794227131	708.7373406853633	586.9191580820302	795.0287405084962	958.7931905300134	646.4552967385546	1582.73990133922	640.5092269057554	669.0717276155415	824.470615891471	953.4880789948241	661.3215000233135	726.2324998019919	800.4396065933146	726.1724788552979	722.8230867081552	745.9653338209832	1010.3915499351172	895.3734747977221	1043.6198182171015	800.0331004271011	697.3684285224303	787.8427573849108	684.4532623706034	840.0409378552818	815.9865195352312	854.0522616389527
1302.127589343929	841.1309709705662	763.7313746581565	659.9793794227131	708.7373406853633	585.6749675275853	794.7899042433128	956.906238216108	646.4552967385546	1582.73990133922	640.5092269057554	669.0717276155415	824.470615891471	953.4880789948241	661.3215000233135	726.2324998019919	799.9960705426925	726.1724788552979	722.8230867081552	745.9653338209832	1010.3915499351172	895.3734747977221	1041.2915748411388	800.0331004271011	695.2964350816881	787.5310392470708	684.4532623706034	840.0409378552818	815.9865195352312	853.1948844387651
1299.2843984914439	841.1309709705662	762.675978142176	659.9793794227131	708.7373406853633	585.6560900895968	794.7899042433128	956.4948503044384	646.2149006456543	1582.73990133922	640.2783314959046	668.7196605429075	823.9586591848315	951.1117021572045	661.3215000233135	724.9640381890906	797.5664320388182	723.7976340383991	721.40099728053	744.9792411484392	1008.4381591638709	895.3734747977221	1041.2915748411388	796.290661837054	695.2964350816881	785.6908363612818	683.9264062282352	837.8786338694117	815.9865195352312	853.1948844387651
1299.2843984914439	839.7996367675364	762.028764422196	658.6588490420663	707.0877722514422	584.8858819107822	793.8403855269005	955.2303191250243	644.4530541973935	1580.9046825157977	638.7494126103279	668.7196605429075	823.3729218274585	951.1117021572045	660.9835529326706	724.9640381890906	797.5664320388182	723.7976340383991	719.5952119199972	742.2319111892211	1008.4381591638709	894.5277185744618	1041.2915748411388	796.290661837054	695.2964350816881	785.6908363612818	682.7128045197621	837.8385488859027	814.8606755108606	852.9778038477602
1299.2843984914439	839.0252345346063	761.8559105324194	657.6625934754536	707.0877722514422	583.0138712182561	793.8033430782201	953.2150857678939	644.3974955221684	1580.0838536407318	637.9824403120908	667.7843384371574	821.3832653069096	950.9304071347296	660.5531713185462	723.5762809402984	797.1535747841103	723.1424978990914	719.5952119199972	740.8619737534965	1007.2805397091788	892.8886561547494	1041.2915748411388	796.290661837054	694.8512424370258	784.1610680462468	682.7128045197621	837.7375354311573	814.1691395613211	852.4930544234093
1295.2147569368158	837.3794396331912	759.9379416316028	657.6625934754536	706.0152659597212	582.4544868289697	793.3972234321996	953.2150857678939	642.4102180251555	1577.1106595991453	637.9824403120908	667.7271983913963	820.5201457690184	948.1855007133792	658.8494737764083	720.915343232131	796.0256002310747	722.4410494572319	715.9850458150318	740.7321123211614	1006.0186379610708	891.2650214191154	1038.7465968421716	796.1487832688994	694.1131974778998	784.1610680462468	681.9872660535298	834.6625014170476	812.2006017434671	850.8987822375938
1295.2147569368158	837.3794396331912	759.9379416316028	657.6625934754536	706.0152659597212	582.4544868289697	792.5494982253042	952.2409623299583	642.4102180251555	1577.1106595991453	637.2499892932872	667.2737241904147	820.5201457690184	948.1855007133792	658.8423832388326	720.915343232131	790.7454458123082	722.0426783412022	715.9850458150318	739.7067923929008	1005.8827025065173	891.2650214191154	1038.7465968421716	794.5538385430912	694.001436375195	782.8311920892554	679.8798395984134	834.6625014170476	812.2006017434671	850.521904759596
1284.72686838429	832.1621977599979	759.9047006519747	657.6625934754536	705.5107765513296	582.4544868289697	792.0137503393521	952.2409623299583	642.2035464829949	1570.5252091818243	637.2499892932872	666.6017728832308	816.2469136767602	944.5308699305548	657.416008037497	719.8938271847211	790.7454458123082	720.7228796877016	715.2664285937215	738.8595665042604	1001.8474451628321	887.8312643177326	1038.7465968421716	793.226395512677	693.8016095757353	782.4360973383697	679.8798395984134	833.2267043095688	809.8791009207209	850.092925524058
1284.72686838429	832.1621977599979	759.6665345469182	657.6625934754536	703.2243995598644	581.7328758330736	792.0137503393521	951.2574356913408	641.4120760271495	1570.5252091818243	637.2499892932872	666.264810664125	816.2469136767602	942.5908323481844	657.416008037497	719.8938271847211	790.7454458123082	720.1896557213192	713.8038367226118	738.8595665042604	1001.8474451628321	887.8312643177326	1033.4073717590022	793.226395512677	692.0803655281866	782.423773467706	678.9721712753583	833.0062494164965	809.8791009207209	849.5275411067574
1284.72686838429	832.1621977599979	757.8419505772493	657.1468294821191	703.2243995598644	581.5295723962751	792.0137503393521	950.7781443439748	641.4120760271495	1570.5252091818243	635.0627863251435	665.9185077087151	816.2469136767602	942.5908323481844	657.416008037497	718.5373217260646	789.1059391123481	720.1896557213192	713.8038367226118	738.8595665042604	1001.5298222106434	887.8312643177326	1033.4073717590022	793.226395512677	691.6501030018558	781.2743186069429	678.8316200730429	831.4220789587459	809.8791009207209	849.0700794212959
1284.7004541680576	830.0348678295115	756.6583608900108	657.1468294821191	703.2243995598644	581.5127618266658	791.5626554481651	950.7781443439748	637.5077429501114	1569.0572332839338	635.015297332809	665.6821823062967	816.0251201960283	942.0002242830413	656.333237404207	717.6798285623445	788.8155488077898	719.8520499843174	713.8038367226118	737.7330722889457	999.8680415215589	886.5467501073932	1033.3328071841938	791.657470873939	691.6501030018558	780.4409142741131	678.6922848043245	829.5272660543485	809.1313459154056	849.0041374683957
1283.9615602756726	830.0348678295115	756.6583608900108	656.988178888844	703.0773617637483	580.8518610698948	791.5626554481651	948.4976556498624	637.5077429501114	1569.0572332839338	635.015297332809	665.661337302372	815.0505638016759	941.9117764523712	655.227054662035	717.0517038938199	788.6321093243213	719.8520499843174	712.4671250051517	737.6334754194535	998.1427976664918	886.5467501073932	1033.2868336133067	791.657470873939	691.159562699766	780.4409142741131	678.6922848043245	828.4727258727228	809.1313459154056	849.0041374683957
1282.0638327758716	827.9312880389499	755.2068970329066	656.9190492695926	702.2881366876172	580.8518610698948	788.6590588046365	948.4976556498624	637.5077429501114	1568.2355973497808	635.015297332809	664.4671950812242	814.4957291836996	940.3092792521555	650.5475897516111	717.0192923506555	787.8470943364975	719.5754214095145	711.4235652096759	736.9026481867085	997.8282773753865	885.6614621675616	1031.9874060944908	789.1689003030696	691.0504943079109	776.6311571275207	677.9518785804678	828.2138972946058	808.5178769350396	847.9323379829228
1282.0638327758716	827.9312880389499	754.658537540555	656.7920720096918	702.2662782346335	580.8111535149912	788.6590588046365	947.155411762463	637.4597387291099	1568.2355973497808	635.015297332809	664.4671950812242	814.4957291836996	940.3092792521555	650.5475897516111	717.0192923506555	786.774121095194	719.5754214095145	711.4235652096759	736.9026481867085	997.8282773753865	885.6614621675616	1031.8776787410825	789.1689003030696	689.8783746114143	776.0828185230971	677.143489864673	826.0451768475341	808.2286124188558	847.9323379829228
1281.9378770734713	827.9312880389499	754.4280646582092	656.548691697069	700.7062122413192	580.1279123888982	788.6590588046365	946.8394719544946	637.4597387291099	1568.2355973497808	635.015297332809	664.4671950812242	814.4957291836996	940.3092792521555	650.5475897516111	717.0192923506555	786.3018623939013	719.4314688364827	711.4235652096759	736.7804575059668	997.6192215656164	885.6614621675616	1028.9385723270416	789.1689003030696	689.6913244596249	775.8916323937124	674.3827479485174	826.0451768475341	808.2286124188558	847.9323379829228
1281.7538926647667	827.9312880389499	752.4203035468474	655.1076775014653	699.5854394241298	578.7335344616098	788.6590588046365	946.8394719544946	637.4155087228767	1567.8850664227639	634.4037125657736	664.4671950812242	814.4957291836996	940.0736451302591	650.5475897516111	716.1879286763865	786.3018623939013	719.3611238366666	711.4235652096759	736.6973569519207	997.3409584026385	885.661212335677	1023.8077824674331	788.3069413719824	687.8351311301558	773.3609806796147	674.3827479485174	823.5621833999501	808.2286124188558	847.62646255235
1275.2477363898986	825.856383662772	751.4725703439997	654.3141690457797	699.5854394241298	578.3404814483606	786.9229854477504	946.839164145759	636.5138680264561	1563.9013248966141	633.8873858150639	663.0877022356358	813.0258902162195	939.4430547267415	649.5912675812708	716.1879286763865	785.74087396814	719.1228254138778	709.5849457524869	736.0603508860902	996.1775269434031	884.6924402555461	1023.8077824674331	786.7048651799323	687.8351311301558	773.3609806796147	674.3827479485174	823.5621833999501	806.9441738638204	846.4140751321389
1275.2477363898986	825.4096555092971	751.4725703439997	654.3141690457797	699.0229749963572	578.2529545715156	786.9229854477504	946.3942742514084	636.5138680264561	1563.9013248966141	633.1319624252508	663.0877022356358	811.823399029897	935.8130872279075	649.5830352715576	714.3397034161231	785.0516785822815	717.8453412878503	708.3440590841716	733.4037717904225	994.6545740636535	884.6901726463285	1023.8077824674331	786.1112292707098	687.8014817482483	771.6522084568599	674.3827479485174	822.6715213710984	806.302761037311	846.4140751321389
1273.9081821325199	824.4526447565087	751.3617557769098	653.9984923158204	698.7370801527886	578.1661016783823	786.4984620344283	946.0385598420703	636.102177371112	1561.69982937988	633.1100229672177	662.4769096496459	811.8020262704058	933.8209814178739	649.2662081201534	713.0145838780318	785.0516785822815	717.8391852506545	707.6156211177276	733.1850899514775	994.6545740636535	883.6187046641343	1023.8077824674331	784.5964346319151	687.6758719177243	771.6522084568599	673.6466206791185	819.9718602959848	805.9998286600311	845.6452349052046
1270.2643302158208	824.2474253922693	748.8894991471309	653.4589780539384	698.2428148485654	576.266912561294	786.4984620344283	944.7816043159069	635.9686464970641	1561.69982937988	632.6940850345816	662.4769096496459	811.5258504042827	933.7584536013067	649.2105926897088	712.5281742654547	784.2899769987342	716.9840327365507	706.5536986524571	733.072317399523	993.66642601524	883.6187046641343	1022.5988329244024	784.3540146065134	686.3346254235142	771.6179147686033	672.1343263082463	817.4992975920833	805.0046446207366	845.0378137920085
1270.2643302158208	822.0651730056372	747.9280598776093	650.6787015369121	697.569840542076	575.454063605508	786.3754035385836	942.4369881909939	634.660214350124	1559.7170792890565	631.8659382657418	660.5813268199606	810.2667594928731	931.3408944003893	645.7730573208244	710.1911199387018	784.1077416875868	716.2567226684264	706.1973111891368	731.5788490188272	991.6314514975124	880.1995706708509	1022.5988329244024	778.8355410381885	685.123649073176	771.2332430202904	671.1631027498302	817.4992975920833	804.7703792609256	845.0378137920085
1269.6037770395913	811.9261951145295	747.9163991606366	650.6787015369121	693.2097533437893	575.454063605508	786.3754035385836	942.4252880672733	634.474358529184	1553.448297281667	631.8659382657418	653.4494139743219	808.5171283164725	925.9090087650336	644.0328933279889	709.2393790346791	783.41633290746	715.3455522593722	694.9841191630928	731.5788490188272	991.6314514975124	880.1995706708509	1022.4325206496118	778.8355410381885	685.123649073176	771.2016226042683	671.1631027498302	812.6873314612612	798.718700946299	845.0378137920085
1267.7285370204695	811.9261951145295	747.9145757304942	650.6787015369121	689.4177804549454	575.454063605508	785.027446777656	942.260266836899	634.474358529184	1553.448297281667	629.3714512179599	653.4494139743219	808.5171283164725	925.9090087650336	644.0328933279889	709.1168622642854	782.8873651288053	715.3455522593722	694.9841191630928	731.5788490188272	991.6314514975124	880.1995706708509	1022.3390836465852	778.667363383209	685.123649073176	771.1807311893517	667.573067717308	812.6873314612612	798.718700946299	844.6216516897172
1267.7285370204695	811.9261951145295	745.8670071322148	650.6787015369121	689.4177804549454	575.454063605508	785.027446777656	942.260266836899	634.012775983156	1553.3421199648244	629.3714512179599	653.4494139743219	808.5072972133656	925.9090087650336	643.575640762373	708.7899512411116	781.1858217425811	715.3455522593722	694.9841191630928	731.5788490188272	991.6314514975124	879.5402417249531	1016.6715144454165	778.0579116268233	683.1491067365394	769.485423428212	667.4093887032127	812.6873314612612	798.718700946299	844.1259202304425
1267.4895805993049	811.9261951145295	745.8670071322148	650.6787015369121	689.4177804549454	575.2625088836311	784.9074767267584	941.6776818406369	633.9985689219659	1552.2274334011468	629.271693319679	653.3469509130368	807.4029918875846	925.9090087650336	643.1981427421792	708.5176505509849	781.1858217425811	714.5837433889044	694.9841191630928	731.3301962160874	991.6314514975124	879.5402417249531	1016.6715144454165	778.0525214310471	682.8794588639522	768.6829644159795	667.4093887032127	812.6873314612612	798.3607245155505	844.1259202304425
1267.4895805993049	811.9261951145295	745.8670071322148	650.6787015369121	689.4117960913428	571.4898833962864	784.9074767267584	941.6776818406369	633.9815914668566	1552.2274334011468	629.271693319679	653.3469509130368	807.3333855603286	925.9072930025193	643.0055773289189	708.5023938045522	781.1858217425811	714.5837433889044	694.9841191630928	731.3301962160874	991.6314514975124	879.5402417249531	1016.6715144454165	777.9804933795341	682.784187844709	768.6829644159795	667.4093887032127	808.7166477070592	798.3607245155505	844.1259202304425
1266.5899035544842	811.7138047189876	745.8670071322148	650.2421624429929	689.348727216804	571.4898833962864	779.8630661280861	941.1772589107857	633.9815914668566	1547.8769777540329	628.4664014021829	650.757699600091	806.1222773203147	925.9072930025193	637.6353006924463	707.6712718920421	780.6655384277235	714.2325706253748	694.9470143207641	730.8796320626143	991.0378125954455	877.7137618195183	1016.6715144454165	777.9804933795341	682.1907814483206	768.1478095542789	667.4093887032127	807.3012029368301	793.7330186785391	844.1259202304425
1265.3406409388176	811.1553615573752	745.8286660913609	650.2281308450532	687.0642959500505	571.4898833962864	779.8630661280861	938.3259381769019	632.6367359753307	1547.8769777540329	628.4664014021829	650.757699600091	806.1222773203147	922.6818955181442	637.6353006924463	707.416486096503	780.6303553853106	714.2206993152183	694.3132573586936	728.6825742814968	987.9587509135716	877.7137618195183	1016.6715144454165	777.9804933795341	682.171702449164	766.4155252820524	667.2851279104633	807.3012029368301	793.7330186785391	844.05318857172
1265.3406409388176	811.1553615573752	745.2759444566767	650.2281308450532	687.007384167865	570.1076617119157	779.8630661280861	938.3259381769019	632.6367359753307	1547.8769777540329	628.4664014021829	650.757699600091	806.0413195778697	922.6818955181442	637.6353006924463	707.3541809768442	780.6234882351757	714.1724984842831	694.3132573586936	728.6825742814968	987.9587509135716	877.7137618195183	1015.5840919976772	777.4043298602875	681.44342952602	766.4155252820524	666.2125173598774	807.3012029368301	793.7330186785391	843.8179659193673
1264.5458539859535	810.8413992859215	743.3701418205319	649.5351499489761	686.4927539222479	570.1076617119157	779.4541518063845	937.5817695998421	632.6260317273695	1547.7781518675606	628.3013181116182	650.6169157544377	804.8901046445269	922.6818955181442	637.6353006924463	706.8842818222977	779.7745546741578	713.9960453200947	693.869505346933	728.6825742814968	987.9587509135716	877.6218550007662	1015.169752363214	776.2387478232974	681.1352710322333	766.0261312141283	666.0404238926703	807.0471219061642	793.3058189821395	843.181990373022
1261.918394325734	809.1608068284778	743.3701418205319	647.6700718294048	686.1533797536081	569.1315909666719	779.2226707997959	937.5817695998421	630.7966014156494	1544.381332195293	628.0137169119077	650.1668894310415	804.805145233277	921.310918655483	637.0415601819295	706.756170651334	779.7745546741578	712.6635283707251	693.3975607001967	726.3041594562674	986.23099794708	876.0541364425953	1014.2441248733423	775.9253262627094	680.2792334728786	766.0261312141283	665.9364364274635	806.2193274561093	792.1439117707508	843.0310154479309
1260.0733240787795	809.1608068284778	743.3701418205319	647.6700718294048	683.7617879193323	569.1315909666719	779.2226707997959	936.0548048440794	630.7966014156494	1544.381332195293	627.449375382656	650.1668894310415	804.6837686631934	920.6566268946711	637.0415601819295	706.7323399936982	779.2247417618007	712.6635283707251	693.3975607001967	726.3041594562674	986.23099794708	876.0541364425953	1013.2591202253448	775.9253262627094	679.9711172069101	766.0261312141283	663.8111935419039	806.0779740591471	792.1439117707508	842.4596757949867
1260.0733240787795	809.0647848074564	742.6273125622834	647.6700718294048	683.7617879193323	569.1315909666719	779.2226707997959	936.0548048440794	630.7966014156494	1544.381332195293	627.449375382656	650.1165054717435	804.6786660457581	920.6566268946711	637.0415601819295	706.4586028987371	778.7673612962246	711.8282315977942	693.3975607001967	726.3041594562674	986.23099794708	876.0541364425953	1013.2591202253448	775.0731828014409	679.9711172069101	765.208513671719	663.8111935419039	804.7497605196049	792.1439117707508	842.4596757949867
1258.5592962078103	807.3269783763433	742.4560731825601	646.0726814239592	683.7617879193323	569.1315909666719	778.2213418275553	936.0548048440794	630.259761668167	1541.1889915241838	627.4166146359271	649.28611475496	802.9602285543651	918.9780707886948	636.2953879023871	705.8195780493982	777.8781713636218	711.3479220370587	691.5628744632978	725.8203215237645	985.3414893525106	873.3643698182153	1013.2591202253448	774.2300166139398	679.0517729834503	765.208513671719	663.8111935419039	803.3555453139961	791.5517689011359	841.3772751545565
1258.4630604669137	807.3269783763433	742.4560731825601	646.0726814239592	683.7617879193323	568.7176324918912	778.2213418275553	936.0548048440794	630.259761668167	1541.1889915241838	627.4166146359271	649.2733764905342	802.9602285543651	917.5211109631814	636.2953879023871	705.2513522432092	777.8781713636218	711.243936332863	691.5628744632978	725.7758408635061	985.3414893525106	873.3643698182153	1012.7190919487764	774.2300166139398	679.0517729834503	763.9767886146567	663.8111935419039	803.3555453139961	791.5517689011359	840.0370130064431
1257.0913374646557	807.3269783763433	741.9724933210052	644.9560638848293	682.6137189642975	568.4570176536292	777.7601820146531	935.2303524712877	630.2433109143001	1541.1889915241838	626.7946512863361	648.117331197069	802.7850148955724	917.1441652035548	635.0816576129058	705.1626656921023	777.2564710015731	710.8867714411062	691.3964683135762	724.4025437617923	984.9611758182382	873.3643698182153	1011.0616064129109	773.2736334342562	677.6339505110234	763.7860750252794	663.3500656594472	803.27795154369	790.1053551550401	839.2847835553159
1257.0913374646557	807.2266926398145	741.7302064873048	644.946946683789	682.6137189642975	568.3704090251872	777.3140872459678	933.4895029295993	629.7368557882367	1541.1889915241838	625.511318966992	648.117331197069	802.6372093833584	916.5239993505071	635.0816576129058	704.974028051364	776.8620969087419	710.8867714411062	691.3964683135762	724.4025437617923	984.9611758182382	873.3643698182153	1011.0616064129109	773.2736334342562	677.6339505110234	763.5482801260252	662.6205374662966	803.27795154369	790.1053551550401	838.5387365950012
1257.0913374646557	802.2948292546929	741.7302064873048	644.6109926200993	680.9189815471798	567.8562258824902	777.1671195630711	933.2486967586427	627.7587667073547	1540.357943573926	625.511318966992	648.117331197069	798.5918486409773	916.3106456599378	635.0816576129058	704.8345390435837	776.367363595554	709.65100600136	687.373467495515	722.7453931497282	984.447448067728	870.161899142667	1010.4969261780154	771.3402085370698	677.3106636829493	763.0904647506864	662.6205374662966	802.0910193126102	781.4312736203728	837.9805783389016
1253.4911172864313	801.9269361547478	741.491799335621	643.4945029414055	679.4720942478577	567.8562258824902	775.0184223591109	933.2486967586427	627.151882393671	1537.5136332773823	624.8767233418464	646.9949793583761	798.1714531231208	915.3925828587843	632.2237430597748	703.4637150606208	776.367363595554	709.4293528118562	686.3827595847906	722.3847496977281	983.8115318664187	869.4050062581659	1010.4659359240127	771.3402085370698	677.2805558135851	763.0904647506864	662.61758245896	800.1407022381978	779.3311490767254	837.0842319647918
1253.4911172864313	801.9269361547478	741.491799335621	643.4945029414055	679.4720942478577	567.8562258824902	775.0184223591109	933.2486967586427	627.0686597851051	1536.5911687126347	624.6637386684541	646.9949793583761	797.7316541603873	915.3925828587843	632.2237430597748	703.4637150606208	776.367363595554	709.4231992348011	686.3827595847906	722.3847496977281	983.8115318664187	869.4050062581659	1010.4659359240127	771.3402085370698	676.3376580396574	763.0904647506864	661.8759918854171	800.1407022381978	779.3311490767254	837.0842319647918
1253.3085287446247	800.4295225442743	740.8818119730198	642.0961173712051	678.7347767606004	567.63364237296	775.0184223591109	933.2486967586427	626.3760522113502	1536.5776411287516	622.8425183198601	646.9949793583761	797.4483142610713	915.1251167356502	632.2237430597748	703.4637150606208	776.367363595554	709.3078184914464	686.3827595847906	721.7666617426585	983.8115318664187	869.4050062581659	1009.819215531616	768.984752913917	675.6514697479951	761.4341247376301	661.8759918854171	795.4694826184035	779.3311490767254	837.0122433905686
1253.3085287446247	800.4295225442743	740.7146152484717	642.0961173712051	678.393263321935	567.63364237296	775.0184223591109	933.2486967586427	626.2893732663784	1536.2854495809188	622.8425183198601	646.882351086427	797.4483142610713	915.1251167356502	632.2237430597748	703.4637150606208	775.2926309888769	709.3078184914464	686.3827595847906	721.7666617426585	983.8115318664187	869.3144527070422	1007.8825474944736	768.984752913917	675.6514697479951	761.4341247376301	660.5540376832746	795.4694826184035	779.3311490767254	836.8970932100365
1251.0491945517738	798.843347032597	740.7146152484717	641.8470336013064	678.393263321935	567.3927593072995	774.4392569269392	931.8434964873434	626.0508142746479	1533.8041251036398	621.8975455875002	646.7730527637436	797.0971597575498	912.5413752753753	630.9370442596439	702.3723620437602	775.2926309888769	709.2489840041711	684.7913946760195	721.388980844273	982.5147826098536	868.4535154800637	1007.1947112139497	767.8946740226986	675.6143745759794	761.4341247376301	658.4846190026635	792.1747961101378	778.0603871369549	834.8753024889944
1251.0491945517738	798.843347032597	739.909118572773	641.8470336013064	677.7569931618368	567.3677153930864	774.3408673708745	931.2544831745475	625.3919928391829	1533.8041251036398	621.8975455875002	645.8690902395371	795.8997120929356	912.5413752753753	630.398506428892	701.8794653744621	775.2834932331846	707.6718390687984	684.7913946760195	720.9710027889091	982.5147826098536	868.4535154800637	1006.8653418470557	767.8946740226986	675.5464217762913	760.479614751191	658.4846190026635	792.1747961101378	778.0603871369549	834.8753024889944
1251.0491945517738	797.9312848535144	739.909118572773	641.8470336013064	677.7569931618368	567.348557396992	774.2862764719292	931.2544831745475	624.6986109818558	1533.8041251036398	621.7447047303647	645.808551232027	795.8997120929356	909.4571402447152	629.3698459109123	701.8794653744621	775.2554377567558	707.6718390687984	683.6134412969512	720.0249425702236	981.9436979822692	868.4535154800637	1006.8653418470557	767.7086281889176	674.5915361680437	760.479614751191	658.4846190026635	792.1747961101378	777.9799102160039	834.8753024889944
1244.6428179511695	797.8140165821947	739.5350801468952	638.3028832172236	677.0616360265485	565.8243567214922	773.9817128832566	929.3037632836235	624.2800604637583	1533.3876973649362	619.7599032498794	644.9193908218335	795.2812317062394	909.4450755415315	629.3698459109123	701.6960090838681	774.5809850530397	707.5278938590507	683.6134412969512	720.0249425702236	981.9436979822692	867.753423666571	1004.2911893247609	765.1410801950822	672.584348944177	758.4198908489249	658.0139466184748	792.1747961101378	777.8497686985651	834.5989002404457
1244.6428179511695	797.8140165821947	739.5350801468952	638.3028832172236	676.7356964508392	565.8243567214922	773.5749605985523	929.28550897828	624.2800604637583	1530.5154186960756	619.7599032498794	644.9193908218335	794.41346974239	907.1903967770111	629.3698459109123	700.9138118566921	774.1051346415877	706.9331820461609	683.6134412969512	719.9016622947562	979.2670565253078	866.7645470638031	1003.0784396258075	764.6033321512732	672.584348944177	758.4198908489249	658.0139466184748	792.1747961101378	776.9453149922211	834.5989002404457
1244.3004979829566	797.5300719367306	739.5350801468952	638.3028832172236	676.7322246662106	564.7333797559223	773.5068117094132	928.78834586704	623.1982666992934	1526.0550772257743	619.7599032498794	644.4640501002871	794.1880647163409	907.1903967770111	629.0409744047017	698.9129869116775	774.1051346415877	704.0339588846183	682.8357333033377	718.0669743623259	977.2987076072669	865.2884385515719	1003.0784396258075	764.5088750012485	672.584348944177	758.4198908489249	657.4722658183774	791.2519210307992	776.3590358807298	834.3840270244516
1243.3995508576859	796.4967158849026	739.5265476203818	637.8266181085944	676.3956655538705	564.7333797559223	773.2668366705491	928.78834586704	623.1982666992934	1526.0550772257743	619.4130795019321	644.4278078291981	793.442667928033	906.729776529208	628.1911188707315	698.9129869116775	774.0931349045377	704.0339588846183	682.8357333033377	718.0669743623259	977.2987076072669	865.2884385515719	1001.4960268324155	763.8481826711156	672.2483305890997	757.8155987545788	657.4722658183774	790.928103223177	776.3590358807298	833.8384571490462
1243.3995508576859	796.4967158849026	739.355860493361	637.7375986649349	673.9361744784662	564.7333797559223	773.135073044226	928.4992145827023	623.0605082759134	1525.5019278572224	617.6458755450183	644.1031656371458	793.442667928033	905.9652230881024	628.1911188707315	698.6713117556487	773.8550753038053	704.0339588846183	682.4633150155319	716.1754938573392	977.2987076072669	865.2884385515719	997.2437843765966	763.5309884160542	669.8960098926143	757.8155987545788	655.0809144585048	790.3463604884151	776.2295989984917	833.2146184525167
1241.1760191109668	794.878597173943	738.482157780312	637.5303077403148	673.9361744784662	564.63229390417	772.734638853867	928.2585724575368	621.5549811061621	1525.5019278572224	617.1535733410192	644.0884368146496	792.152560784504	905.9652230881024	625.654169321159	698.2727375528023	773.6487335656439	703.8533022887497	682.1815364212214	716.1754938573392	976.8114269806807	865.0598854954978	997.2437843765966	763.0808248765788	669.8960098926143	757.5606823539107	655.0809144585048	788.0408104802931	774.7798322712109	832.9493268248733
1239.9066265729368	794.3754899239777	738.4028140673131	637.175665811965	673.9361744784662	564.6243692809571	771.4020204495102	927.6874695399238	620.7936657515745	1523.2335539465566	617.1535733410192	642.0666785967321	790.9038076635982	903.7097101733169	624.5064760811481	695.5392944823867	772.850937031621	703.133680077816	679.8780072688053	715.8789595951628	976.5340876250127	863.1605548560497	997.2437843765966	762.9022448027074	669.8960098926143	757.4833348254324	654.1489405606717	784.6170882138606	771.0861318333735	832.7687951597248
1238.423533727672	792.0322423308337	737.1315299144549	634.7882237466861	672.6127311273842	561.7835502378816	771.4020204495102	925.5639446939533	620.7936657515745	1523.2335539465566	616.2885230119381	642.0666785967321	790.9038076635982	903.7097101733169	624.5064760811481	695.5392944823867	772.3785939422792	703.133680077816	679.8780072688053	715.7761559562889	976.5340876250127	863.1605548560497	995.2562197720639	761.2368689819599	667.7010415594931	755.2496434189371	653.5700796664078	784.6170882138606	771.0861318333735	831.9063654030807
1238.1871082709044	792.0322423308337	737.1315299144549	634.7882237466861	670.0058605716772	561.7835502378816	771.4020204495102	925.5639446939533	620.7936657515745	1523.2335539465566	616.2885230119381	641.3218098158554	789.9184278985492	903.7097101733169	624.1892507458119	695.5392944823867	772.3785939422792	703.133680077816	679.8780072688053	715.7761559562889	976.5267559704067	863.1605548560497	995.2562197720639	761.2368689819599	667.7010415594931	755.2496434189371	653.5700796664078	784.6170882138606	771.0861318333735	831.9063654030807
1238.1871082709044	791.8568090749388	736.9839902388412	634.6407164189094	670.0058605716772	560.8131942678989	771.0651523867609	924.1085347773637	620.7936657515745	1523.2335539465566	614.2895355302982	641.2770376052168	789.9184278985492	903.7097101733169	623.6390156250163	695.5392944823867	770.3950219696592	703.133680077816	679.8780072688053	713.9865008840161	975.5211214523206	863.1605548560497	988.6494845101669	760.9156404417952	666.8379352395018	752.9826766661155	651.4036892486903	784.6170882138606	771.0861318333735	831.8466516000623
1236.4637304765174	791.1640759221564	736.1216750453546	634.1550244568527	668.750842882214	560.8131942678989	769.9623400615606	921.7569929998295	620.6194429580952	1519.833905000707	614.2895355302982	641.2770376052168	789.3372958508628	900.8068284291622	621.3492996422578	694.3898517096713	770.3950219696592	701.9945980925495	678.0917765721198	711.971965558274	971.9020409284326	861.8478340385007	988.6494845101669	758.1308724014727	666.6236721246698	752.9826766661155	651.4036892486903	781.766911554583	769.0241945186697	831.8466516000623
1236.4637304765174	790.3568500742713	736.1216750453546	633.8221735916496	665.0156130942222	560.8131942678989	769.9623400615606	921.7569929998295	620.5441269390969	1519.833905000707	614.2895355302982	640.8175387248273	789.1857101904678	900.8068284291622	621.3492996422578	694.3898517096713	770.2371804876857	701.9945980925495	678.0917765721198	711.971965558274	971.9020409284326	861.8478340385007	988.6494845101669	758.1308724014727	666.6236721246698	752.5291571405288	651.1709654948704	781.766911554583	769.0241945186697	831.3444912869658
1236.3263615874653	790.3568500742713	735.9832303221367	633.8221735916496	665.0156130942222	559.6897535744777	769.9623400615606	921.7569929998295	620.5389215213172	1519.833905000707	614.2895355302982	640.8175387248273	789.1857101904678	897.5319269872303	620.8864498819538	694.3898517096713	769.7822927198592	701.9945980925495	678.0917765721198	711.8065886017337	970.257812287853	861.8478340385007	986.9038413749477	757.5566364556862	665.513713821222	752.5291571405288	649.7113361745943	781.766911554583	769.0241945186697	831.2980442749955
1235.5548681001992	789.6483349828696	735.9832303221367	633.6702497601934	665.0156130942222	559.6897535744777	769.7227082648049	921.7569929998295	620.5383296202067	1518.7196334248601	614.2895355302982	640.5060051755365	789.1857101904678	897.5319269872303	619.1408991470261	694.0300347518246	769.7154028636421	701.2511209495101	678.0917765721198	711.8065886017337	970.257812287853	861.456759381824	986.9038413749477	757.493874790391	665.2057208368096	752.5291571405288	649.7113361745943	781.766911554583	769.0241945186697	830.9277519763057
1235.2607011700966	789.6483349828696	734.2801880882209	633.6324188875601	661.5873473898419	559.6897535744777	769.6322639249211	919.5234487306564	620.0772697684346	1518.7196334248601	613.7161673235203	638.9878935626664	789.1857101904678	897.5319269872303	619.1408991470261	694.0300347518246	767.9612654843218	701.2008879380966	678.0917765721198	711.8065886017337	970.257812287853	861.3908021347563	982.6904945545775	757.4477182723301	664.5951942927092	752.5291571405288	648.8121689628849	781.0954070269552	768.611106793662	830.9277519763057
1235.1330906804124	789.6483349828696	733.1964494625647	632.9993550465142	661.5873473898419	558.4281780013554	769.3313149890932	919.5234487306564	620.0393707294804	1518.7196334248601	613.7161673235203	638.9878935626664	788.795017505774	897.5319269872303	619.1408991470261	694.0300347518246	767.9612654843218	700.5660805380319	678.0917765721198	711.7347016073314	970.257812287853	861.3291041727209	982.6904945545775	757.4477182723301	662.5648335910106	751.0322523469449	648.3108301853268	781.0954070269552	768.5688971485902	830.8994438677362
1233.7854729521664	789.2463566383399	733.1964494625647	632.9993550465142	661.5873473898419	558.4281780013554	769.3313149890932	919.5234487306564	618.5491106087297	1518.0222920293425	613.7073281796588	638.9878935626664	786.7290595363479	895.9822219278694	618.8282164497842	693.2354924032741	767.9424918316843	700.528574212834	677.3597324137486	710.5962949567044	970.2299726830404	860.9842247766769	982.1843099353139	756.4640201747179	662.5648335910106	751.0322523469449	648.3108301853268	781.0954070269552	765.4927629727608	830.0800021070365
1233.6983687813497	789.2463566383399	733.1964494625647	628.0926701994968	661.5873473898419	558.4281780013554	768.6571628820038	918.388480106167	616.7116532599666	1517.84535981637	613.6427699040175	638.9878935626664	786.7290595363479	895.9822219278694	618.7067469666347	693.2354924032741	767.5565187770056	699.5108979418885	676.9545127226816	710.3891067313998	970.2299726830404	860.9842247766769	981.0411968185235	756.4640201747179	661.8919644796958	751.0322523469449	648.3108301853268	775.2098615795603	744.6367341846375	829.9777764818136
1233.6983687813497	788.9930735431238	732.4624382105915	628.0926701994968	661.5873473898419	558.4281780013554	768.6571628820038	918.388480106167	616.7116532599666	1517.84535981637	613.6073763927673	638.9878935626664	786.3326951303735	895.9822219278694	618.5112119621355	693.2354924032741	766.9007258755256	699.5108979418885	676.9545127226816	710.0341404765943	970.2299726830404	860.9842247766769	981.0411968185235	756.3474568024752	661.8919644796958	750.6056893011953	647.9544058383626	775.2098615795603	744.2972926953255	828.3682950846345
1229.3464912663098	788.2420279929227	732.4624382105915	628.0926701994968	661.5403750244525	557.5433852978691	768.1554484040817	917.6476275731608	616.5902003086999	1515.8781889049076	613.309767332679	637.9628372453494	786.3326951303735	892.6475584404051	616.3695913693007	692.5318142880981	766.4586262649261	698.3869587372851	675.4475712219688	709.6793672204035	969.2516371306843	859.7851714921089	981.0411968185235	755.2534820939352	661.8919644796958	748.8944420088623	647.9544058383626	775.2098615795603	744.2337778364297	828.3682950846345
1229.3464912663098	788.2420279929227	732.4624382105915	627.8643203326276	661.5403320308046	557.5433852978691	768.1477282140695	917.6476275731608	615.578155615925	1515.8781889049076	613.309767332679	637.9628372453494	786.1240787580803	892.2480615003907	616.3695913693007	692.5318142880981	766.4586262649261	697.8109484714621	675.4475712219688	709.3195464095816	968.9135358473197	859.16732556875	981.0411968185235	755.0337280366471	661.8882252417982	748.8944420088623	647.9544058383626	774.9648712122607	743.9143986703768	826.7142000308792
1225.218794906964	784.9710295749348	732.3498235187602	626.882209120705	661.2360735930495	557.5433852978691	767.0507924589745	917.6476275731608	614.1549598274589	1512.7431427271538	611.7937819485765	636.6296519557343	784.0356229531185	889.5417800586225	612.0085830139992	690.2094053658457	765.2691860244487	696.944415838296	673.3248625176211	707.2280063378901	965.3620724422146	858.0510665041097	981.0411968185235	753.537588036671	661.8882252417982	748.8944420088623	647.851692537701	771.468288178939	741.5754904492314	826.7142000308792
1225.218794906964	784.9710295749348	729.6402328569401	626.882209120705	661.2360735930495	556.5940474381136	767.0507924589745	915.4071071739304	614.1549598274589	1512.7431427271538	611.7937819485765	636.6296519557343	783.3614757990762	889.5417800586225	612.0085830139992	690.2094053658457	764.7995281581921	696.944415838296	673.3248625176211	707.2280063378901	965.3620724422146	858.0510665041097	978.1620243574328	753.537588036671	659.7610132873625	747.3448275782612	646.9223410699651	771.468288178939	741.5754904492314	826.3897685904219
1225.218794906964	784.9710295749348	729.6402328569401	626.882209120705	661.2266875885708	556.5940474381136	767.0507924589745	915.3386589952995	614.1549598274589	1512.7431427271538	611.7937819485765	636.6296519557343	783.3614757990762	889.5417800586225	612.0085830139992	690.2094053658457	764.2732621201587	696.944415838296	673.3248625176211	706.3128531070345	965.3620724422146	858.0510665041097	978.1620243574328	753.537588036671	659.7610132873625	747.2297997078488	646.9223410699651	771.468288178939	741.5754904492314	826.3897685904219
1225.218794906964	784.9710295749348	729.6402328569401	626.882209120705	661.2266875885708	556.5644900806624	767.0507924589745	915.3386589952995	614.1549598274589	1512.7431427271538	611.7937819485765	636.6296519557343	783.1892838311519	889.5417800586225	612.0085830139992	690.2094053658457	764.2732621201587	696.944415838296	673.3248625176211	706.3128531070345	965.3620724422146	858.0510665041097	978.1620243574328	752.8721793899065	659.7610132873625	747.0695709496379	646.7109771931055	771.468288178939	741.5754904492314	826.3897685904219
1224.3540439529497	784.9710295749348	729.6402328569401	626.1411898908688	658.9816762940457	556.5644900806624	766.9492278161928	915.3386589952995	613.5967188458417	1512.7431427271538	611.6291207021919	636.6296519557343	783.1815262649708	889.5417800586225	612.0085830139992	690.2094053658457	764.2732621201587	696.7842430010725	673.1788959947661	706.2191215395092	965.3620724422146	858.0510665041097	975.3604025023238	752.8721793899065	658.3313361895238	747.0695709496379	646.4715668456497	771.468288178939	741.5754904492314	826.3897685904219
1224.3540439529497	784.7241014274329	728.3783936641935	626.0562865541344	658.9816762940457	554.7033705838378	766.6280338513703	913.3788007463944	613.4174595672447	1509.1210954282492	611.5129049945178	636.4927709848339	783.0235317938738	888.9214062641387	611.8822020588765	689.3304078741281	762.7759337732168	696.307450736082	673.0770055009481	704.9906052959439	965.1316981758785	856.2697376264946	975.3604025023238	752.8205353310302	658.0496362729782	743.9489226936039	644.0153043785003	771.3315908268276	741.2168106442067	826.1383381030348
1224.3540439529497	784.7241014274329	728.3408189605323	626.0562865541344	658.7797385201598	554.7033705838378	766.437252938143	913.332523202594	613.4174595672447	1509.1210954282492	611.5129049945178	636.1108218127379	783.0165543507612	887.1140902511746	608.9131501967802	689.3304078741281	762.7759337732168	696.307450736082	672.3180896119655	704.9735596317023	965.0690461699298	856.0906193517532	975.3604025023238	752.6902303595823	658.0496362729782	743.9489226936039	644.0153043785003	768.4446243402575	737.5883864669008	826.1383381030348
1224.3540439529497	784.7241014274329	728.3408189605323	626.0562865541344	657.8463767995063	554.7033705838378	766.1968504377332	913.332523202594	613.4174595672447	1509.1210954282492	611.0760721688162	636.0657886040926	783.0165543507612	887.1140902511746	608.9131501967802	689.3304078741281	762.7759337732168	696.2731049127894	672.3180896119655	704.9283003878334	965.0690461699298	855.9783538946649	975.2205465264793	752.6886164816872	657.9818392091368	743.9489226936039	644.0153043785003	768.4446243402575	737.5883864669008	826.1383381030348
1223.7228147323888	784.6232234674471	728.3323831166399	625.7546771923875	657.8463767995063	554.7033705838378	765.336362569763	912.2130377866338	613.0963141786458	1509.1210954282492	610.8658982191791	635.4707793699278	783.0165543507612	885.1585280863474	608.1338072007577	689.3304078741281	762.7589373331596	696.1365352308825	671.3558225489535	703.5134871948064	965.0654927362532	855.2653723374324	975.2205465264793	751.5165176779486	657.9818392091368	743.9489226936039	643.9846884422391	765.8447817692094	736.0628756721212	825.2691467931494
1223.7228147323888	784.6232234674471	728.3323831166399	625.7546771923875	657.8463767995063	554.7033705838378	765.336362569763	912.2130377866338	613.0963141786458	1509.1210954282492	610.7204617415437	635.4707793699278	781.8529069202588	885.1585280863474	608.1338072007577	689.3304078741281	762.7489049586038	696.1365352308825	671.3558225489535	703.5134871948064	964.0112839871082	855.2587700307874	975.2205465264793	751.5165176779486	657.9818392091368	742.3657572395277	643.9846884422391	765.8447817692094	736.0628756721212	825.2691467931494
1223.7228147323888	784.4849815083087	728.3323831166399	625.7546771923875	657.8463767995063	554.5659659066027	765.336362569763	911.7260711006799	613.0883315465262	1509.1210954282492	610.7204617415437	635.4707793699278	781.8529069202588	885.1585280863474	608.1338072007577	689.2630878338136	762.3551147346484	696.1365352308825	671.3558225489535	703.5134871948064	963.7183294494029	855.0828056374496	975.0393993833222	748.6388366681243	657.9818392091368	742.3657572395277	643.9846884422391	718.9783579607112	736.0628756721212	825.2691467931494
1220.87647379197	783.609785539651	727.5165292475369	624.2312397608663	657.8295564023138	554.5659659066027	764.5560763791572	911.7260711006799	612.7656776828562	1506.7368972028503	609.8069028790171	635.394537235032	781.6946906494989	885.1585280863474	607.9863171676083	689.0907339524166	761.4958238574025	695.7341136094184	671.0724025781961	703.4701070668805	963.4037889661083	854.2614153549538	975.0393993833222	748.6388366681243	657.6474222258862	742.3657572395277	643.2667682003588	709.7532808211893	736.0628756721212	824.9407533448567
1220.87647379197	783.2269454999839	725.5947026478588	624.2312397608663	657.0171945355094	554.0064878882921	764.5560763791572	909.4435793931087	612.7656776828562	1506.7368972028503	609.8069028790171	635.3941392763088	781.2773421755496	885.1585280863474	607.9818118015827	688.8710210333762	758.5811109288466	695.7341136094184	671.0724025781961	703.4701070668805	963.4037889661083	854.2614153549538	972.5583802544548	748.2357805131983	655.9301780003725	739.5904953652921	640.2102517999265	709.3968753006131	735.0891914688548	824.9407533448567
1220.87647379197	782.3196889535282	725.5947026478588	623.101947446052	657.0171945355094	551.6149489813913	763.6275888139044	909.4435793931087	611.5274274051735	1504.1548699740558	608.515739923158	634.3876911831958	779.7205864215418	882.7186434570876	605.8375605448875	686.9848586669114	758.5811109288466	694.4280129372163	670.1772661859457	702.4960188163316	962.4148823832683	853.5694285692167	972.5583802544548	747.8217276255516	655.9301780003725	739.5904953652921	640.2102517999265	707.9550665137126	734.2988798963629	824.8503038459
1220.87647379197	782.3196889535282	725.5947026478588	623.101947446052	657.0171945355094	551.6149489813913	763.6275888139044	909.4435793931087	611.5274274051735	1504.1548699740558	608.515739923158	634.3876911831958	779.7205864215418	882.7186434570876	605.8375605448875	686.9848586669114	758.5811109288466	694.4280129372163	670.1772661859457	702.4446289770785	962.3308159795223	853.5694285692167	972.5583802544548	747.8217276255516	655.9301780003725	739.5904953652921	640.2102517999265	707.9550665137126	734.2988798963629	824.7360858837297
1218.400777884084	781.7239221653267	725.2282797098969	623.0287643783392	656.4975822678501	551.6149489813913	762.8183317148435	909.0229730521687	610.985294806404	1502.5159415697324	608.515739923158	634.2450110293498	777.7430590445427	882.6345071957727	604.6775660117817	686.9848586669114	758.5412122977618	694.4280129372163	669.275211889943	699.6491422100073	961.4750447233079	853.0135131216656	972.1103255959375	747.2208618080108	655.9301780003725	739.5904953652921	640.2102517999265	707.9550665137126	733.3377101064043	824.2822302156069
1214.608451182061	781.7239221653267	725.2089527848505	622.1022801478441	656.4975822678501	550.9711028726731	762.8183317148435	908.9320579820845	610.985294806404	1502.5159415697324	608.515739923158	634.2450110293498	777.7430590445427	882.6345071957727	604.6775660117817	686.8656332930466	758.4646470570167	694.4280129372163	669.275211889943	699.6491422100073	961.4750447233079	850.7562004847721	971.8473367193769	746.841122704498	654.8444662536579	738.6775883368659	640.2102517999265	707.6313437656281	733.3377101064043	823.2020059497165
1214.608451182061	781.7121360691801	724.9104423679826	622.1005996972779	655.9915860195119	549.9444766647425	762.8117149444349	908.7169488061485	610.9475175121812	1502.5159415697324	608.3534656199282	634.1515844898279	777.7430590445427	882.6214630877893	604.2036576717363	686.8656332930466	758.4646470570167	694.4131900669602	669.275211889943	699.6491422100073	961.4750447233079	850.7562004847721	971.3765762923363	746.841122704498	654.8444662536579	738.0188318402859	640.2102517999265	706.651665685004	732.8092276691641	823.1799948835322
1211.207214150941	778.074753674343	722.2515499545227	621.9439602376459	655.9915860195119	549.9444766647425	761.611146384377	906.3133730631768	609.9517312246019	1498.8410001220952	606.8406673797649	632.5926403550607	775.1788658175788	878.2837113196464	603.8938747909583	685.8352987468296	756.5291002008238	693.814526154754	668.640484580313	699.3548412498917	956.6382921353177	850.7562004847721	968.2527221119883	744.8809451711627	654.300657092836	735.7036142980858	638.2569758506127	704.9182971745211	732.2619907606332	821.9289153314826
1211.207214150941	778.074753674343	722.2515499545227	620.635403073755	655.9915860195119	549.9444766647425	761.611146384377	906.3133730631768	609.9517312246019	1498.8410001220952	606.8406673797649	632.5926403550607	775.1788658175788	878.2837113196464	602.4605818000521	685.8352987468296	756.5291002008238	693.4072794574412	668.640484580313	698.0678767103876	956.6382921353177	850.7562004847721	968.2527221119883	744.8809451711627	654.300657092836	735.7036142980858	638.2569758506127	702.6439487805492	732.2354395768498	821.9289153314826
1211.207214150941	778.074753674343	722.2515499545227	620.635403073755	655.0775627425652	549.9444766647425	761.611146384377	906.3133730631768	609.8511223358398	1496.4845877356845	606.8406673797649	631.7075396166446	775.1788658175788	876.5157137261801	602.4605818000521	685.5304581742023	756.5291002008238	693.4072794574412	668.0423034993754	698.0678767103876	956.6382921353177	849.2069829563524	968.2527221119883	744.8809451711627	654.300657092836	735.7036142980858	638.2569758506127	702.6439487805492	731.622479471	821.0967931413225
1210.6584248108727	777.7405146114977	722.2515499545227	620.4025605699687	655.0775627425652	549.7180990727257	761.123571070633	906.3133730631768	609.4318438737395	1496.2865173397254	606.1672392433381	631.2424167497359	775.1788658175788	875.4994395200396	602.0843537121308	685.0777282331609	756.5291002008238	692.9019746626379	667.6335941434832	697.9732575075855	956.6382921353177	849.2069829563524	968.0410554112104	743.833743380203	654.1657736411634	735.7036142980858	638.2569758506127	701.5676143883902	731.03544745607	820.4908186483439
1210.6584248108727	777.7405146114977	722.2515499545227	620.4025605699687	653.8570404736117	549.5364379694686	761.123571070633	906.3133730631768	609.3351979440256	1496.2865173397254	606.1672392433381	631.2424167497359	774.9395480006176	875.4994395200396	601.9619428316046	685.0777282331609	756.5291002008238	692.9019746626379	667.6335941434832	697.9732575075855	956.6382921353177	849.2069829563524	968.0410554112104	743.833743380203	654.1657736411634	735.7036142980858	637.9608478874006	701.5676143883902	731.03544745607	820.4908186483439
1204.0605315177418	774.5370253983415	721.6994788267032	618.8099575123697	652.9470784005571	549.5122479565468	760.6427397234274	903.0844477091983	607.4842506056713	1491.8939933694505	605.4954501976388	630.1161050268901	773.5398480512242	872.0081391690292	599.0948862270563	683.5205507661916	756.0051857370343	692.2495511055641	665.0273259181589	695.0404203495759	953.0124778027684	846.3093524334743	965.3692211256388	743.2749628879596	652.2043552239724	734.8195323888326	637.3717269116441	699.5192099697483	729.7322243064134	818.794201916972
1202.83780178653	774.3612764002604	721.2093118183664	618.1689052083519	652.9470784005571	549.5122479565468	760.0677153452782	903.0844477091983	607.0120549622005	1490.318294073046	605.2761635663701	629.9824730292653	773.0766370003272	871.006547183029	598.3974289792601	683.0563825594711	756.0051857370343	692.2495511055641	664.1953067462143	694.5488578834327	952.6285409658333	845.608895885968	965.3692211256388	742.49208531556	652.0782888295469	734.8195323888326	637.3717269116441	699.5108986761661	728.9441443212272	818.1483924539814
1199.2822361424028	772.0050307231911	721.2093118183664	618.1689052083519	652.7239400232014	548.6538254202055	759.4262846226471	903.0844477091983	607.0120549622005	1488.663223202586	604.8940223613497	629.8091862236695	771.5649215549938	868.6750920788782	598.3974289792601	682.1587722323867	755.8704771560151	691.0995418193542	664.1953067462143	693.3928377083762	950.2410720112075	845.1803674209074	965.3692211256388	741.0843607656745	652.0782888295469	734.8195323888326	636.2829043318267	699.5108986761661	727.7843098839356	817.8732326594053
1195.4916965693787	772.0050307231911	721.0468104961079	618.1689052083519	652.1533105583333	548.6538254202055	759.3751280829251	902.6900736743431	607.0120549622005	1488.663223202586	604.8940223613497	629.7544240696022	769.6271149973956	868.6750920788782	597.1180713526286	681.5680329046485	755.089212200344	690.0844176240294	664.1953067462143	693.3928377083762	947.3899052226539	845.1803674209074	964.255508938517	740.5935309360642	651.6383795502602	734.8195323888326	636.2829043318267	699.2868756776393	727.7843098839356	817.8732326594053
1194.7510937930897	772.0050307231911	720.0532433185965	617.6468064918054	652.1533105583333	547.5190575124635	759.2162402108777	901.0884115891763	607.0103923925972	1488.663223202586	604.8940223613497	629.6038632360153	769.6271149973956	868.6750920788782	595.8930302342862	681.1307955664938	754.5356048735096	690.0844176240294	664.1953067462143	693.3928377083762	947.3899052226539	845.1803674209074	963.0497010052566	740.5321112514173	651.1353265217106	733.8526976831888	634.4445751737226	699.2868756776393	727.7424300879918	817.8732326594053
1194.7510937930897	772.0050307231911	719.4166414788522	617.6468064918054	650.9672874141315	547.5190575124635	759.2162402108777	901.0884115891763	607.0103923925972	1488.663223202586	604.4766649400502	627.0711745194658	769.6271149973956	868.6750920788782	595.8930302342862	681.0236207387561	754.5356048735096	690.0844176240294	664.1953067462143	693.3928377083762	947.3899052226539	845.1803674209074	963.0497010052566	740.5321112514173	650.9043473368647	733.8526976831888	634.4445751737226	699.2868756776393	727.7424300879918	817.8732326594053
1194.7510937930897	772.0050307231911	719.4166414788522	617.6468064918054	650.6858930263716	547.502833082519	759.2162402108777	898.0948986551192	607.0103923925972	1488.663223202586	604.4766649400502	627.0711745194658	769.6271149973956	868.6750920788782	595.8930302342862	681.0236207387561	754.0460033580055	690.0819500912937	664.1806882439014	691.8043262894992	947.3899052226539	845.1803674209074	959.8680451336404	740.464043164093	650.4208012211816	732.9077913935905	634.4379756960368	699.2868756776393	727.7413481659974	817.8732326594053
1194.7510937930897	771.5273855636576	719.4166414788522	616.3528589430783	650.6355758422803	547.3343685337802	758.0668099096863	897.8826132723952	607.0103625244246	1488.3775834635555	604.3032423134206	627.0711745194658	769.1748133904014	866.6888659095205	595.8930302342862	681.0236207387561	754.0460033580055	690.0819500912937	663.5218314103602	691.2388148757592	946.6406311218781	844.5581315124379	959.8680451336404	739.7105067504593	650.1966734470361	732.9077913935905	634.3029920244775	698.8895651547248	727.0464289200931	817.5766331950363
1194.0422605046415	771.516196126342	719.3881613721601	614.5475754496109	649.6840428067541	546.2325144560191	758.011788451086	897.461987148619	605.8972668015213	1487.1701384165356	604.1000841065835	626.0592466668979	768.6782247807162	866.6888659095205	595.4517270894737	680.3963137254669	752.7022301852977	689.4020055879863	663.5218314103602	690.5940544682445	946.4849055338817	843.979420931396	959.8680451336404	735.2787639580271	650.1966734470361	732.6608389358687	633.743216083876	696.9297110710841	727.0464289200931	816.7085789412805
1193.8306632384788	770.2143613158482	718.8504872262267	612.4251897022325	648.829694459768	546.1239675559997	758.011788451086	897.4260390244392	605.8972668015213	1484.9251424649553	603.2369411390121	626.0592466668979	768.0837467638253	866.4235889993392	595.1116828902864	679.3978280334039	752.7022301852977	689.3565401414949	662.4159897571207	689.4555314881766	946.3575262962365	843.6362357961013	959.8680451336404	724.2702952852406	648.5354038924675	731.1275524005664	633.2223773971403	696.8155543728585	726.5996161704868	816.7085789412805
1191.4602180920908	769.9793558725196	716.018253947932	612.4251897022325	645.2792877636346	545.8429392118488	757.7345091174705	895.1621356692725	605.5832794356761	1484.8836363348435	602.4822858525206	626.0592466668979	766.9058189892714	865.633562479507	594.5679924633577	679.3978280334039	750.3399298799366	688.7895265928067	662.0168491741749	688.8569589889978	945.373045903567	843.5144829648932	951.1375448311098	724.2702952852406	648.5354038924675	731.1275524005664	633.2223773971403	692.4024682824397	724.338208750011	816.1705085114306
1190.6591173893794	769.720788958257	716.018253947932	612.4251897022325	645.2792877636346	545.5061482872146	757.5361305344751	895.1621356692725	605.5190840609262	1484.290253468925	602.4822858525206	624.9155179525044	766.8324644296551	864.6315760850262	594.182201122207	678.5361527015966	750.3399298799366	688.4147092021219	661.8611133455165	688.8569589889978	944.9983743519756	842.9593513921487	951.1375448311098	721.43962108015	648.5354038924675	730.9423884408511	632.1130540243114	692.4024682824397	723.5642964567808	815.7808034443566
1186.8450558380741	768.4740803074696	715.2802680638503	611.7282028879538	643.005267554656	544.1342366778372	757.5361305344751	894.5825896324636	605.2691752886241	1483.791051890072	601.9061310121356	624.7891307986386	764.1421093454007	864.6315760850262	594.182201122207	677.643469741739	750.3399298799366	688.1253252529577	660.939694983761	688.5869126582442	944.9921196686412	842.9593513921487	944.7736497417645	713.0549103565725	648.5354038924675	730.9004809071923	631.9375411826353	690.6277489247102	722.6275894969706	813.8681427980284
1183.799398559327	765.2726570197915	715.2802680638503	610.0144140654758	643.005267554656	544.1178825839526	756.8082079606579	894.5323358976218	604.1451794517852	1480.822315877931	600.5478818975794	624.7070656658686	764.1421093454007	863.5511854212683	592.6421316100933	677.535670666728	750.3399298799366	688.1253252529577	660.405738578765	686.2280042744152	943.0336797067924	842.1608397452441	944.7736497417645	713.0549103565725	647.7710561700003	730.3119514187069	631.804611688978	690.6277489247102	721.6106967069463	813.8681427980284
1183.739841906698	765.2726570197915	714.1584874610508	610.0144140654758	643.005267554656	543.8858864395253	756.8082079606579	894.0175910765917	604.1451794517852	1480.822315877931	600.5478818975794	624.488208206167	764.1421093454007	863.5272997685025	592.6421316100933	677.453167710562	749.6416066935335	688.1253252529577	660.405738578765	686.2280042744152	943.0336797067924	842.1608397452441	944.7736497417645	713.0549103565725	647.6968642744832	729.8233927598341	631.4634357375649	689.8957412005961	721.6106967069463	813.8681427980284
1181.7459820629856	765.2726570197915	714.1584874610508	609.6506274552394	643.005267554656	542.7340565194688	756.8082079606579	893.6791453566988	603.1028642931171	1477.9667830111664	600.5478818975794	622.9116892852958	763.9096265413658	860.104513732819	592.0362508415174	674.8841845473988	749.4072904176214	687.8711050304483	658.4935410473909	686.2280042744152	942.7552690565556	840.2854904704651	944.7736497417645	713.0302294838546	647.2200287203334	729.8233927598341	630.6375181122175	689.7948978086711	721.4916432196408	813.8681427980284
1181.7459820629856	765.1922561785545	714.1584874610508	609.6506274552394	642.9997369679263	541.4676152643724	756.7959346811562	893.1771390592722	603.1028642931171	1477.9667830111664	600.5478818975794	622.9116892852958	763.9096265413658	859.9494164069438	592.0362508415174	674.8730144690934	749.1388719461959	686.5866049419812	658.4935410473909	686.2280042744152	940.4087578477661	840.2854904704651	944.5156797363421	711.9604787854548	646.2286721976712	729.8233927598341	628.4792129324712	686.4419896040761	721.3444893256438	813.8681427980284
1181.1830049699151	764.270540536807	714.1584874610508	609.1048697665425	642.4984370012792	541.4676152643724	756.6247146064759	893.11254534737	602.8202388921862	1477.9667830111664	600.355111153959	622.8155034499266	763.180063647058	859.6634078630041	592.0362508415174	674.8730144690934	748.4880236220083	686.5866049419812	658.0257644278142	685.1620776382615	940.4087578477661	839.530355804728	944.4408516070075	711.9604787854548	646.2286721976712	728.6992060882039	628.4792129324712	686.4419896040761	720.739524890319	813.3298097389726
1181.1830049699151	764.270540536807	714.1382024741554	609.1048697665425	642.4984370012792	541.4676152643724	756.6056500818652	893.11254534737	602.8202388921862	1477.9553698419033	600.3377702906912	622.8155034499266	763.1793414128438	859.6634078630041	592.0340209372547	674.8730144690934	748.4880236220083	686.538574985803	658.0257644278142	685.1474628650151	940.4087578477661	839.530355804728	944.1132095931557	711.5098528727757	645.8846567477794	728.6992060882039	628.4792129324712	686.4419896040761	720.739524890319	813.3298097389726
1180.9143186786441	764.270540536807	713.4175939284362	608.9949322434873	642.2428882989798	541.4439303762456	756.603906805315	892.390970942163	602.8202388921862	1477.9553698419033	600.3276796733545	622.8151157891392	763.1779524936402	859.6634078630041	592.0340209372547	674.8730144690934	747.4664984144283	686.538574985803	657.578955643046	685.1474628650151	940.4087578477661	839.530355804728	944.1132095931557	711.2271498234394	645.8846567477794	727.7440021541258	628.1373701685277	686.4419896040761	720.4991700691462	813.3298097389726
1180.9143186786441	764.1359226099684	712.7557972492934	608.5231457205267	642.1592246996636	541.0883733976186	756.0496630362443	892.2712001547728	602.7986237539967	1477.6721783020341	600.118299406626	622.6957399353867	762.7506137536374	859.6634078630041	591.4664787250967	674.6054026496031	747.4664984144283	686.538574985803	657.578955643046	684.2689767800255	940.0052382356577	839.2666484882227	943.5198507735795	711.2271498234394	645.8115591765109	726.8971964250354	628.1373701685277	685.754444922997	720.4991700691462	813.3298097389726
1180.9143186786441	764.1359226099684	712.6381654161746	608.5231457205267	641.8434415028366	541.079086583194	755.2997029598705	892.265951559527	601.5249911339954	1476.061567880689	600.1149466345574	622.0664165347329	762.7506137536374	859.6634078630041	590.8748796864234	674.195170295413	747.4664984144283	686.348066344833	657.3971831755501	684.2689767800255	940.0052382356577	839.2666484882227	943.5198507735795	711.2271498234394	645.4555553001838	726.8971964250354	628.1373701685277	685.754444922997	720.4991700691462	812.2667550858398
1180.4838535428266	764.1359226099684	712.6094781145623	608.5231457205267	641.5643039171719	540.653569051306	755.2997029598705	891.9319299590626	601.5249911339954	1476.061567880689	600.1126720664461	622.0664165347329	762.7506137536374	859.4759974049646	590.8748796864234	674.195170295413	746.8496868891805	686.348066344833	657.3971831755501	684.2689767800255	940.0052382356577	839.2666484882227	943.4240776324865	708.6746709733733	645.4555553001838	726.523429128857	628.0692696357005	685.754444922997	720.3929972862437	812.2667550858398
1178.6038547762353	763.8019666831931	712.243323459837	608.0854054636216	640.4812511762121	540.4233923593581	755.2997029598705	891.3167071342662	601.5249911339954	1476.061567880689	599.1122956239383	621.6241820140947	762.6884411842757	856.8635301712698	590.3861085399935	673.9513718489125	746.6974539484413	686.2802817082065	656.9381962643056	683.6545082112546	939.345303492807	839.2666484882227	943.1524571371317	708.6746709733733	645.2744232447551	726.2853388264643	628.0692696357005	683.7504997397562	718.7327263021059	812.1891279022449
1178.4082568833	763.4324154308651	712.008994503678	607.1399582059817	640.4812511762121	540.4233923593581	754.9698989825299	891.3167071342662	601.5249911339954	1474.6281199966413	598.9996039688006	621.6241820140947	762.4614290155575	856.3011750805186	589.8453076575415	673.4929578768423	746.6974539484413	685.4600594398944	656.806995567097	681.8256266661489	938.3894598339986	838.4647245570534	943.1524571371317	708.6746709733733	645.2744232447551	726.2818471285009	627.9608076914072	683.7504997397562	718.0880977713427	812.0342209912668
1174.3447402815164	761.1237123915296	710.623568125716	606.5483996754014	640.0519677879961	540.069575560008	752.8490073640949	890.2448898869484	599.867257922876	1468.8081494432934	597.6711008225384	620.7486047187042	760.0820399307152	854.0630971812386	587.1477737504872	671.0470231275272	744.7153359066168	685.4514742893042	654.7982501173909	681.4520819797931	937.0040220845655	836.0703724679901	940.0758608579496	706.1967831807985	645.1476283918789	724.5797377023429	627.146530230162	681.9307184777954	716.2161651518636	810.4019943257767
1169.55513201426	761.1237123915296	710.623568125716	606.5152355678406	639.9168000808296	540.069575560008	752.8490073640949	890.2448898869484	599.867257922876	1468.8081494432934	597.6711008225384	620.7486047187042	760.0820399307152	854.0630971812386	587.1477737504872	671.0470231275272	744.7153359066168	684.9698041231609	654.7982501173909	681.287135344666	937.0002804311733	835.7852533886731	940.0758608579496	706.0224406676213	644.6432446534185	724.5797377023429	627.146530230162	681.9307184777954	716.1201313417612	808.5955377627347
1169.55513201426	761.1237123915296	710.5277935489526	606.510003957514	639.9168000808296	539.9899367154105	752.5218430208099	889.3997357113336	599.867257922876	1468.7298272695743	597.6711008225384	620.4980264809813	759.7885738097947	853.7340888129769	587.1477737504872	671.0470231275272	744.7153359066168	684.8858617140072	654.7982501173909	680.5569130111851	937.0002804311733	835.7852533886731	939.6655485598327	706.0224406676213	644.3907423754388	724.5797377023429	627.146530230162	681.5079265506065	716.0346923183257	808.5955377627347
1169.55513201426	761.1237123915296	710.2744097178891	606.4605799978926	639.9168000808296	538.6097170155174	752.5218430208099	888.8931126802045	597.2623490610843	1468.533132586475	597.6711008225384	617.1077965004802	759.7885738097947	853.7340888129769	587.1477737504872	671.0470231275272	742.9656927774237	683.0135930019837	653.4109000298153	680.5497742675618	936.0795220702561	835.4671253765714	939.6655485598327	705.9294239659699	644.2782173220944	724.167340250657	627.146530230162	681.5079265506065	716.0346923183257	808.5955377627347
1169.55513201426	760.1458356622627	710.2744097178891	606.284934265615	639.9168000808296	538.6097170155174	752.5218430208099	888.8931126802045	597.2623490610843	1468.4124295151755	597.6711008225384	617.1077965004802	759.7885738097947	853.7340888129769	587.1477737504872	670.8522806825342	742.9656927774237	683.0135930019837	653.4109000298153	680.5497742675618	936.0795220702561	835.4671253765714	939.6655485598327	705.9294239659699	644.2727861081139	724.167340250657	626.5711071742685	681.5079265506065	715.9830591415216	808.5955377627347
1166.850256959115	759.1316645926922	709.1426655010803	602.9899852419621	639.712317159077	538.6097170155174	752.5218430208099	887.8382637003969	597.2623490610843	1468.3160030402416	597.2626503124798	617.1077965004802	758.775096151187	853.7340888129769	586.7194874783877	670.8522806825342	742.9656927774237	683.0135930019837	653.4109000298153	677.1462672846133	934.4114504303337	835.4671253765714	938.5010238163923	705.8665053784557	642.8590321778512	723.651602105453	625.875776297877	681.5079265506065	715.111708091055	808.5955377627347
1164.5387429737557	757.7661776138748	708.0375666781481	602.9899852419621	637.5191682122011	537.678066446229	751.9996598545214	887.8382637003969	596.3256104109364	1465.0328486484784	596.2346230316889	617.1077965004802	755.9488363905675	852.0950661144083	585.1679889271769	669.1028559612002	741.8532844124195	682.9039818461836	653.340434013599	675.0004633426627	932.4427418280874	833.2871410318139	938.0098992484328	704.2765694876609	642.8590321778512	722.604551981929	625.875776297877	680.4846115863172	713.3274531769359	807.394088968917
1164.5387429737557	757.7661776138748	708.0375666781481	602.9899852419621	637.5191682122011	537.678066446229	751.9996598545214	887.6174349032261	596.3256104109364	1463.539580498333	596.2346230316889	617.1077965004802	755.9488363905675	852.0950661144083	584.0705103622936	668.5422265101271	741.8532844124195	682.127309181117	652.9934353126528	675.0004633426627	932.4427418280874	833.2871410318139	937.772484210257	704.052006256562	642.8590321778512	722.604551981929	625.8511411701102	678.9039923511506	713.3274531769359	807.394088968917
1160.4757748087268	756.9991389758052	708.0375666781481	602.2105729347193	637.5191682122011	537.678066446229	751.4473759343803	887.6174349032261	596.2159650414117	1463.539580498333	596.1330720355113	617.1077965004802	755.2801783990915	850.5067841124498	584.0705103622936	668.5422265101271	741.8532844124195	682.127309181117	652.4757064557493	675.0004633426627	931.0860947887704	832.861277137007	937.6711563213053	703.711720959848	642.797240720829	722.604551981929	625.7116108767879	678.9039923511506	712.2501453002449	807.0023878024554
1160.4757748087268	756.9991389758052	708.0375666781481	602.2105729347193	637.5191682122011	537.678066446229	751.4473759343803	886.3507731898475	596.2159650414117	1463.539580498333	596.1162284016839	617.1077965004802	755.2801783990915	850.5067841124498	584.0705103622936	668.5422265101271	741.8532844124195	682.127309181117	651.974102306149	675.0004633426627	931.0860947887704	832.861277137007	936.2829550383401	703.711720959848	642.518929168207	722.604551981929	625.4098763059471	678.8823851378575	712.2501453002449	807.0023878024554
1160.0499569781082	756.9991389758052	708.0375666781481	602.2105729347193	637.5191682122011	537.6602240197515	751.3618285726843	886.3507731898475	596.2159650414117	1463.539580498333	595.249712307261	617.1077965004802	754.8787723514861	850.5067841124498	584.0705103622936	668.5422265101271	741.1747816896718	682.124481711913	651.974102306149	674.3229339928992	931.0860947887704	832.861277137007	936.2829550383401	703.0449896339182	641.6151536003872	722.604551981929	623.7167134384656	678.1624059062417	712.2501453002449	806.8362013352503
1158.5327374389146	756.643357709687	707.3890514995833	601.9097108519377	637.5191682122011	537.6416886924948	750.77051105201	884.8291769517181	595.9412614837854	1458.1649102728882	595.2254439039525	616.4493809646447	753.3886064576586	849.9182473855425	583.7503101574471	668.136834452707	741.1747816896718	681.9661608281613	651.974102306149	668.7368424602136	930.7391267885808	832.5891577017386	934.296133808747	701.2812343029317	641.6151536003872	722.604551981929	623.3151724990655	677.0600313281773	711.918919441267	806.1433884490023
1158.5327374389146	755.0690604227048	706.5415737742038	601.9097108519377	636.8219941657418	537.08823066593	750.6642346781554	884.8291769517181	595.3834921784261	1458.1649102728882	595.2254439039525	615.8732627278468	753.3886064576586	847.239207215381	582.572343527985	667.1918441805401	741.1747816896718	681.2808020920713	650.5185418288909	668.7368424602136	928.5576135163477	830.3709559800186	932.2815225617159	701.2812343029317	640.725113957456	721.6002710482288	623.3151724990655	675.9079055558595	710.1675678397405	806.1091742929573
1158.5327374389146	755.0690604227048	706.2572426495085	601.9097108519377	636.8219941657418	536.6667076928612	750.6051322018727	884.8291769517181	594.3094112173007	1458.1649102728882	595.2254439039525	615.8732627278468	753.3886064576586	847.239207215381	582.572343527985	667.1918441805401	740.4073104780216	680.7410583747956	650.5185418288909	668.7368424602136	928.5576135163477	830.3709559800186	932.2815225617159	701.2812343029317	640.5593295189647	720.9785984305123	623.1719496169587	674.2692752569287	710.1675678397405	806.1091742929573
1157.3043831022878	755.0690604227048	704.0603973861922	601.1041883181355	635.8746815555453	536.6405417398923	750.6051322018727	884.3268278153446	593.9033827855992	1458.1649102728882	595.2254439039525	615.8732627278468	753.3886064576586	847.239207215381	582.572343527985	667.1918441805401	740.2709955364654	680.5301895984283	650.2471084796179	668.7368424602136	928.5247125698318	830.0832241028282	928.1129764775814	701.2649910005042	640.5593295189647	719.7391944819774	621.2240421808185	674.2393073971975	710.1675678397405	805.5091418504436
1156.9377705874072	754.9041405974782	704.0603973861922	601.1041883181355	635.794190860403	536.6405417398923	749.213384527575	883.8882525846969	593.9033827855992	1454.560657525385	594.808686688702	614.2937172807613	752.3135535211348	845.1420271228933	581.1539643853605	664.6307338642425	738.9746962540878	680.4558760866994	650.2471084796179	668.2587413243434	927.6732085809322	829.824708755364	928.1129764775814	699.8587701516221	639.6429772713917	719.7391944819774	621.2240421808185	674.2378488106569	709.382337227526	805.5091418504436
1156.5076538729836	754.8880408185597	704.0603973861922	600.513406763602	635.4861766547049	535.4820209262676	749.213384527575	883.8806027279442	593.762285018898	1454.560657525385	594.808686688702	614.2937172807613	752.3135535211348	845.1420271228933	581.1539643853605	664.6307338642425	738.3916317315939	680.4558760866994	650.2471084796179	668.2587413243434	927.6732085809322	829.824708755364	927.8345826232872	699.8587701516221	639.1651035181739	719.1462952012041	621.2240421808185	673.6976935922303	709.382337227526	805.3074665736517
1156.102600155904	754.1398217145763	703.9863833097386	599.6185561599949	634.7003460723107	535.3994491561976	749.213384527575	883.8791167728114	593.7079113284284	1454.560657525385	594.3475301496771	614.2937172807613	752.3135535211348	845.1420271228933	581.1539643853605	664.6307338642425	738.3916317315939	680.4519789476898	649.8084151880523	668.1940579291482	927.6732085809322	829.2754696419859	927.8345826232872	699.5308730875979	638.734837810496	719.1462952012041	621.2240421808185	672.1886894077405	709.382337227526	804.8116899321255
1155.5071353076744	754.033992846984	703.9863833097386	599.6185561599949	634.6296022400725	535.1849906268126	749.213384527575	883.8563698829689	593.6906253158314	1454.560657525385	594.3475301496771	613.6429180655745	752.223801933729	844.4217343531595	581.1539643853605	663.8844188658152	738.3916317315939	679.608896821511	649.3562978123576	668.1940579291482	925.8997293485227	829.2754696419859	927.6177394947374	699.5308730875979	638.4336246237883	719.1462952012041	621.1273933938819	672.1886894077405	708.9043100540459	804.8116899321255
1154.418374131634	753.611390159146	703.0056795668268	599.3009269695912	632.9229578007732	534.257336260759	749.213384527575	882.0018479865865	592.6419124397382	1453.6904902571857	594.3475301496771	612.7615773109803	751.8991127508509	844.4217343531595	581.1306306294975	663.8844188658152	736.8384111281875	679.608896821511	649.3562978123576	668.1940579291482	925.7700792959016	829.2485750717376	925.2681025997955	699.4287261524672	636.7227028549073	717.5938326336885	620.1775124205931	672.1886894077405	708.277315071309	804.2737157549068
1154.418374131634	753.2025083901356	702.9526258857925	599.3009269695912	632.9229578007732	534.257336260759	749.213384527575	882.0018479865865	592.6417655053519	1453.6904902571857	593.802345367807	612.7615773109803	751.6495934443326	843.4434387789121	580.8933205726671	663.3855525331735	736.7953369251529	679.3450070974955	649.2377581717162	667.5532647507382	925.2989853255925	829.0192271836453	925.2681025997955	699.0144623945341	636.7227028549073	717.5938326336885	620.1715456801235	672.1886894077405	708.277315071309	804.2737157549068
1153.982237387594	751.4322217760446	702.3437145637126	599.3009269695912	632.9229578007732	534.1778758760031	748.8117935162047	881.1542719794807	592.3820450418903	1450.0350323590478	593.802345367807	611.5765604873379	751.5846880918778	843.4434387789121	580.8933205726671	662.8485004324125	736.5267152112963	679.0278746097752	649.2377581717162	667.5532647507382	925.2989853255925	829.0192271836453	924.1481214786005	698.4281745489743	636.7227028549073	717.5938326336885	619.3138594504467	672.1598366451714	708.277315071309	803.5639749890399
1153.561193085658	751.4322217760446	702.3437145637126	599.3009269695912	632.8759696687337	531.1264706656827	748.8117935162047	878.4264589326635	592.3820450418903	1450.0350323590478	593.802345367807	611.5765604873379	751.4988387851814	843.4434387789121	580.8933205726671	662.4309545108665	736.5267152112963	679.0278746097752	649.2377581717162	667.2614190533981	925.2989853255925	829.0192271836453	924.1481214786005	697.9285920729167	636.7227028549073	717.5938326336885	619.3138594504467	671.8943519052805	708.277315071309	803.5639749890399
1150.196449684537	750.338459310512	701.7520203863885	598.1654324160382	631.4032822430729	531.1264706656827	748.5701205151646	877.5988374312418	592.3820450418903	1450.0350323590478	592.4768042819127	611.5765604873379	749.9118405147242	841.6622527837022	579.2947908065232	662.4251334563737	736.1189761041403	679.0094837217574	649.0500088244282	666.679772112258	924.816726790085	827.7271307091277	924.1481214786005	697.9271832191993	636.238512114021	716.8261225114719	619.1101667635464	670.9949955243244	707.3900580123204	803.3221014608799
1150.196449684537	750.338459310512	700.2357270700304	598.1654324160382	631.4032822430729	531.1264706656827	748.5002634162545	877.4650003193248	591.9019933358156	1449.2387289691865	592.3942136042635	611.4406995184006	749.9118405147242	840.9380231875024	578.2064202964443	662.3208282138235	735.2901141430448	678.4692280250916	648.908878634333	666.679772112258	924.816726790085	827.7271307091277	923.6521757051881	697.7927863387965	636.0081182182455	716.3926562990907	618.2987395198616	669.9903428418344	706.3664800165545	803.169277774065
1150.1045590183307	750.338459310512	700.0591324999763	598.1654324160382	630.9060407883088	531.1264706656827	748.5002634162545	877.4650003193248	591.9019933358156	1447.1073999852292	592.3085540178716	609.5229357515595	749.9118405147242	840.8808736129473	578.2064202964443	661.1332772768139	733.7493435696867	678.3132243858444	648.908878634333	666.3696460483433	924.2383576244218	827.7271307091277	921.6826518385774	696.2447230434409	636.0081182182455	716.3526329905258	618.2987395198616	669.9903428418344	706.1736309423707	803.0063319052073
1150.1045590183307	750.338459310512	700.0591324999763	598.1654324160382	630.7875508636653	531.1264706656827	748.2190509566226	877.3820160234291	591.8665294822258	1447.1073999852292	592.3085540178716	609.5229357515595	749.9118405147242	839.9504218749461	578.2064202964443	661.1332772768139	733.7493435696867	678.3132243858444	648.7840391382385	664.2565739879067	924.2383576244218	827.7271307091277	921.6826518385774	696.2447230434409	636.0081182182455	716.3526329905258	618.2987395198616	668.9677392974845	706.1446683731879	803.0003038717616
1149.4336986633107	750.338459310512	699.8635883003425	598.1543308965474	629.953746551515	530.6241558291347	745.9444102388998	875.5590281361223	591.8665294822258	1445.9087134699714	591.7364903261953	609.5229357515595	747.9998910812592	839.9504218749461	576.4391312665721	660.5855725926642	733.600021492648	678.3132243858444	648.2734993385762	664.2565739879067	923.7425255129297	826.6192945810194	919.8890436200833	695.3032441631992	636.0081182182455	716.0997052898699	618.2987395198616	668.9677392974845	705.6386816404861	802.6603104351293
1144.6879948806813	747.933058663097	699.48087265966	598.0347340036486	629.3007454580791	529.5489479469834	745.9444102388998	875.5590281361223	590.4056515645093	1443.2743791750602	591.0981012750377	608.5619896211732	747.1968625733215	836.6664067906169	576.4391312665721	659.2533332863528	733.5657511218802	678.0366578191604	648.2272265627719	663.5998877073355	921.7622145383554	826.6192945810194	919.8890436200833	693.805901900246	635.8619676455953	715.5380131659215	617.9786034447925	667.7861796889416	704.951841598828	801.34458003716
1144.6879948806813	747.6018598887906	699.4777522102564	597.1742640372458	627.85906908998	529.5123567927228	745.9444102388998	873.9696964294038	590.375266475915	1443.2743791750602	591.0981012750377	608.5619896211732	747.1968625733215	836.6664067906169	575.9610678900885	659.2533332863528	732.3390961829397	677.7460846505355	647.4926993928719	662.6028144856192	921.7622145383554	826.5354655935462	917.137277186437	693.805901900246	634.0825787460235	714.854614752479	617.269310546209	666.771434818328	704.4904605285387	801.34458003716
1144.6879948806813	747.6018598887906	698.6064752291677	597.1742640372458	627.8339918262715	529.4153900847248	745.3254644301576	873.810681264143	590.375266475915	1443.2743791750602	591.0981012750377	607.5511364634299	746.6335647375838	836.6664067906169	575.5639416557169	659.2533332863528	731.520416721257	677.3545997815409	647.4926993928719	662.6028144856192	921.7622145383554	825.8675146145348	917.137277186437	693.805901900246	634.0825787460235	714.5553850551435	617.0886560938648	666.771434818328	704.4904605285387	801.34458003716
1144.6879948806813	747.6018598887906	697.935621849389	597.1742640372458	627.8339918262715	529.4153900847248	745.3254644301576	873.810681264143	590.1641416131179	1442.2863388973683	590.6603902700076	607.5511364634299	746.6335647375838	836.6664067906169	575.5639416557169	658.6141013828876	731.520416721257	677.1957690300544	647.1484083281866	662.6028144856192	921.7622145383554	825.6577792419725	917.137277186437	693.5261716370105	634.0825787460235	714.5553850551435	617.0886560938648	666.289895677792	703.8971022545129	800.8358233811655
1144.3121124227046	747.6018598887906	697.4058314955982	597.1633202300015	627.8339918262715	529.35249417592	744.984060835219	873.810681264143	590.1641416131179	1441.7338421911793	590.6603902700076	607.4820746958337	745.7212426815552	836.0275849280899	575.292366603376	658.6141013828876	731.4613755129658	677.1957690300544	647.1484083281866	662.6028144856192	921.7622145383554	825.6577792419725	916.7914551809602	693.2741983062983	633.5096712926152	713.7882621972653	615.5204591321299	666.2852236734461	703.8971022545129	800.5482356272043
1144.3121124227046	747.561003845329	697.4058314955982	597.0459506427078	625.6558503879197	527.1027705079914	744.984060835219	869.958295512908	590.1641416131179	1441.7338421911793	590.6603902700076	607.4820746958337	745.0187089751109	836.0275849280899	575.292366603376	658.6057818280312	730.2077486970798	676.9592844413379	647.1484083281866	662.6028144856192	921.7622145383554	825.6577792419725	913.588681761328	693.2741983062983	632.1705365032908	712.6590785967819	615.5204591321299	666.2852236734461	703.8971022545129	800.5482356272043
1143.1118611258073	746.992285682397	695.9958173251415	597.0279142618039	625.6558503879197	527.1027705079914	744.984060835219	869.958295512908	589.7781303077708	1441.7338421911793	590.5488353079486	607.4820746958337	744.6192592560227	836.0275849280899	575.292366603376	658.5873521531765	730.2077486970798	676.8871243513111	646.7699243449706	662.6028144856192	921.680404920955	825.2213724457307	913.0295718557884	693.2741983062983	631.3155636306014	712.3845755105789	615.5204591321299	666.1592622245832	703.8971022545129	800.5244291090917
1142.458016802638	746.992285682397	695.9958173251415	596.4724886208992	625.3644100596921	527.1027705079914	744.984060835219	869.6267589297073	589.7781303077708	1441.7338421911793	590.5452641725611	606.918419288734	744.541050929472	836.0275849280899	575.1593448193394	658.5873521531765	730.2077486970798	676.8871243513111	646.7024099010837	662.6028144856192	921.680404920955	825.2201988027832	911.4195831305003	693.2741983062983	631.3155636306014	712.3845755105789	614.2199789474013	665.4615809588972	702.601577542076	800.5244291090917
1139.665960248261	746.31879458252	694.3252239712876	595.6022108937677	624.2736385279676	526.2194973850545	744.6676298051818	869.5204990748733	589.5165456631721	1439.2594203334172	590.4237523021056	606.6108130989703	743.4939330581836	834.2021655713725	574.0458293075122	657.869472052397	729.2267334529317	676.1287959374333	646.0133892490359	662.0062878495784	920.2814205739184	824.4494901735295	911.3622911135506	692.5857321673618	630.795170215829	710.8034658491206	613.039497378336	665.449082118994	702.2607760516428	799.6213807076696
1135.9718771902353	743.9038495470534	694.3252239712876	593.885213967312	624.2736385279676	526.2194973850545	743.9230378831294	869.5204990748733	588.6189179142367	1437.3569131543775	589.4207175006221	604.8923400627732	741.409155275288	832.1941744416254	572.7950477584219	656.001579800955	729.2267334529317	674.6466534812714	645.8409337179974	661.6060135368341	918.6258360223675	823.7026614311706	911.3013661881939	691.3903111532716	630.795170215829	710.8034658491206	613.039497378336	663.3313173348838	700.9718196909632	798.6594022461442
1135.9718771902353	741.6752389952514	694.1423433995343	593.885213967312	624.2163654448354	525.2664426517849	743.1462679338316	867.5721080664812	588.6189179142367	1436.7747560238788	588.6198777505389	604.0658481724831	739.9932836089288	832.1941744416254	571.8563430719655	655.7359315744034	729.1538241905905	673.7695122906289	644.6798704463469	660.2584666126295	917.5958622945449	822.7424471937117	909.7998201520788	691.1014487809363	630.3873232075232	710.4334140733135	612.570717793528	662.3590791537108	699.92594238782	798.6036802313167
1135.9718771902353	741.6752389952514	694.1423433995343	593.2433731756752	624.2163654448354	525.2664426517849	743.1462679338316	867.5721080664812	588.1168460639835	1436.656324644321	588.6198777505389	604.0658481724831	739.9932836089288	831.7450711374876	571.8563430719655	655.7359315744034	729.1538241905905	673.7695122906289	644.6798704463469	660.2584666126295	917.5958622945449	822.2975594194215	909.7998201520788	690.874861203994	630.3873232075232	710.4334140733135	612.570717793528	661.5358420282257	698.8676827968227	798.6036802313167
1135.9718771902353	741.6752389952514	694.1423433995343	593.2433731756752	624.2163654448354	525.2664426517849	743.1462679338316	867.5721080664812	588.1168460639835	1436.452367542308	588.564582828822	604.0658481724831	739.9932836089288	831.2148729985232	571.8563430719655	655.6041149321884	729.1538241905905	673.7695122906289	644.6798704463469	660.2584666126295	917.4456612840103	822.2975594194215	909.7998201520788	690.7298596239291	630.3873232075232	710.4334140733135	612.570717793528	661.5358420282257	698.8676827968227	798.1460040362346
1135.97177666818	741.6752389952514	693.537436251539	593.2433731756752	624.2163654448354	525.2664426517849	743.1115182438614	866.7514905307594	588.1168460639835	1435.8624346740196	588.5575827407215	604.0658481724831	739.9932836089288	831.2148729985232	571.8563430719655	655.6041149321884	728.4665926058293	673.7695122906289	644.6798704463469	660.2584666126295	917.4377515129281	822.2975594194215	906.4869496448032	690.7281103056594	630.3552542189433	709.4724747680261	612.0997475734737	661.5358420282257	698.8676827968227	798.1460040362346
1134.8487684606835	741.6752389952514	693.537436251539	593.2433731756752	624.1085927587233	524.9722997240706	743.1103986561512	866.6776731414695	587.814825221342	1435.2939319410164	588.5365748843363	602.9261742689005	739.7505587622834	831.2148729985232	571.2611496188799	654.5312028901735	728.4665926058293	673.6372527044307	643.9675515946523	660.2584666126295	917.4334106484318	819.0935769024394	906.4869496448032	690.4233322784437	630.3552542189433	709.4724747680261	612.0997475734737	661.5358420282257	698.8676827968227	797.7240926175574
1134.8487684606835	741.4654663650759	692.6492861639406	593.0185367335841	622.4004894502	524.586226047665	742.4962616759801	866.1176801818356	587.814825221342	1435.2939319410164	587.4947825784045	602.9261742689005	739.0596373825911	830.5933308992066	571.1970561132462	654.5312028901735	728.2231595700932	673.6372527044307	643.9675515946523	659.9509043180313	917.150664210042	819.0935769024394	905.2628852926513	690.4233322784437	629.3472322353731	708.983175592897	611.629199319759	660.3708559351794	698.0642543483584	797.4366980756442
1134.0651181440853	740.8523634750525	692.6390003268054	593.0185367335841	622.3045861518824	524.5015988354962	742.4962616759801	865.5121288596755	587.1563500631976	1433.7681371648107	587.4947825784045	602.0786839236973	739.0596373825911	830.0654449952657	570.7991064991252	653.3798966937386	728.2231595700932	672.743533143109	643.6635040046217	657.1823062527275	916.7424505291841	818.7701259554165	904.3776042738381	690.3685864867471	629.3019053834344	708.9733797265833	611.629199319759	660.1999987250327	698.0642543483584	796.9228494982666
1134.0555559251334	740.8349541942143	690.4005041670661	593.0185367335841	621.3476622781632	523.6334780464397	742.4962616759801	863.2840007210107	587.1563500631976	1433.0513823451993	587.4947825784045	602.0493450585028	739.0596373825911	829.8648052449366	570.7491427219552	653.3648955645472	725.4102132739058	672.743533143109	643.6635040046217	657.1823062527275	916.3477182286808	818.740497994788	902.7783452766893	689.5678116543701	627.7396269593669	705.9596591874731	610.1343127670339	660.164589444639	698.0401447102422	796.8476611006879
1134.0496702324556	740.8349541942143	689.4083108142823	593.0185367335841	621.2729102388494	522.9537711132024	742.4962616759801	862.890542197354	587.1563500631976	1433.0513823451993	587.4947825784045	602.0493450585028	739.0596373825911	829.8648052449366	570.7491427219552	653.3648955645472	724.2109502504902	672.743533143109	643.6635040046217	657.1823062527275	916.3477182286808	818.740497994788	902.6372856204439	689.4462705397464	626.8115549743601	705.1694966655357	609.6279990584463	660.164589444639	698.0401447102422	796.8476611006879
1126.8394336959423	738.5121797986452	689.4083108142823	590.1053914597904	621.2729102388494	522.9537711132024	742.4962616759801	862.890542197354	587.1563500631976	1433.0513823451993	587.0986522851928	600.9170472632475	738.536777846856	828.6510233199716	570.530065138287	652.8843153391613	724.2109502504902	672.498405953984	643.6316652333026	657.1823062527275	916.058672998735	818.5828486620082	901.842326191738	687.6245486785056	626.8115549743601	705.1694966655357	609.6279990584463	659.9447901095766	698.0354787296071	796.8288760006787
1126.8394336959423	738.5121797986452	689.4083108142823	590.1053914597904	621.2729102388494	522.6685046613514	742.0815819304075	862.0774833126376	586.902359272251	1432.8556186172195	587.0986522851928	600.9170472632475	738.5105184467004	828.6510233199716	570.0332776556061	652.7917515012421	724.2109502504902	672.4665861901001	643.1756863981332	657.0011681527149	915.7435609946498	818.3431336621472	901.4699975739474	687.6245486785056	626.8115549743601	705.1694966655357	608.4170446019444	659.6577138873747	697.57562950446	796.5808356965083
1126.8394336959423	738.5121797986452	689.4083108142823	590.1053914597904	621.1619338392185	522.6014424107284	742.0815819304075	862.0774833126376	586.902359272251	1432.8556186172195	587.0886843974521	600.9170472632475	738.5105184467004	828.6158365616319	570.0332776556061	652.7917515012421	724.2109502504902	672.4665861901001	643.1756863981332	657.0011681527149	915.7435609946498	818.3431336621472	900.0950412244044	687.6245486785056	626.8115549743601	705.1694966655357	608.4170446019444	659.6577138873747	697.57562950446	796.5808356965083
1125.9974013152912	738.1884308596193	689.4083108142823	590.1053914597904	619.7657683837527	522.2276379071945	741.7639568738878	861.5105761489473	586.9010982017599	1431.8388634919284	586.7530694706035	600.415029495925	737.8632244857668	827.9152789632983	569.9353709983507	652.1252053238359	724.2109502504902	671.8535193208284	643.1756863981332	656.4512772104113	915.5019503598413	817.6701840477044	898.6336441356212	686.8360309171974	626.5962398222869	704.6603547297645	608.3523058598605	659.6433384601769	697.57562950446	796.0344052586831
1125.843557966244	737.3758313286008	688.9866639874306	589.8488423259207	619.7657683837527	521.7840554556665	741.7639568738878	861.5105761489473	586.3669557894143	1430.9568204142895	586.230577671791	599.9394486243003	737.629315625424	827.3357608696153	568.4640070935103	651.3131584470634	723.9475856494998	671.2326853408034	642.2728463109272	656.3001455385833	914.7990727117235	816.6420327080767	898.6336441356212	686.8360309171974	626.3963004042739	704.0568189138739	608.3523058598605	658.0191933207543	696.6746584482285	795.7753463949418
1125.6710364971923	737.3758313286008	688.1717155037786	589.8488423259207	619.7657683837527	520.6968062320852	741.7159581463163	860.5718157438254	586.3669557894143	1430.9568204142895	586.230577671791	599.9394486243003	737.629315625424	827.3357608696153	568.4640070935103	651.3131584470634	722.682436426586	671.2326853408034	642.2728463109272	656.3001455385833	914.7990727117235	816.6420327080767	897.9914447864097	686.8360309171974	626.2240555612816	703.1072674244751	607.3491528693726	658.0191933207543	696.6746584482285	795.7753463949418
1125.5591314634746	736.6590056311812	686.4790435940329	588.044536945932	619.7657683837527	520.1579023070441	741.2683317483312	859.9954885848282	586.0622653477203	1429.4727397383524	585.9066210160161	599.5029594570381	734.0539850096552	825.1431947881056	568.4640070935103	650.0356842000672	721.3611202113391	671.0951626159649	641.2569829021561	654.4800133440413	910.8300675915534	815.5320810167489	897.8750882342958	685.6399226967785	626.0273536341535	703.1072674244751	606.7745028754535	657.1391142512008	695.3257185679897	794.6527481414367
1125.5591314634746	736.6590056311812	684.3877561799098	588.044536945932	619.3163745884452	520.0910537464531	741.2683317483312	859.9785947024424	586.0622653477203	1429.4727397383524	585.8219590953859	599.5029594570381	734.0539850096552	825.1059975442915	568.4640070935103	650.0356842000672	721.3611202113391	671.0951626159649	641.2569829021561	654.4800133440413	910.8300675915534	815.5320810167489	897.7883089168666	685.6399226967785	625.9970832703923	703.1072674244751	606.7745028754535	657.1391142512008	695.3257185679897	794.6527481414367
1125.322742104645	736.1851986265451	684.3877561799098	587.2672753269393	618.9970028174728	520.0910537464531	740.6932315575091	859.9785947024424	586.0622653477203	1429.3087612318677	585.3751919649421	597.5773737788245	733.455510815879	825.1059975442915	565.9705223167639	649.3134156153993	721.3611202113391	670.9036465233407	641.1666150042852	654.3302809161363	909.5530228174003	815.5029500682268	897.6328514569144	684.2472342591577	625.759603535791	703.1072674244751	606.7745028754535	657.1370047607259	695.0517923323353	794.6527481414367
1124.911661198925	736.046490327704	684.3877561799098	587.2672753269393	618.8335001687387	520.0910537464531	740.6932315575091	859.9785947024424	585.8698772865233	1429.3087612318677	585.1409548858941	597.5773737788245	733.455510815879	825.0699546661701	565.9705223167639	649.3134156153993	721.3593386064877	670.8626482856027	641.0789562137963	654.3302809161363	909.5530228174003	815.3445274344917	897.3701734294535	684.2472342591577	625.759603535791	703.0427490557116	606.5922042442828	657.0793298732974	695.0517923323353	794.6527481414367
1124.911661198925	736.046490327704	684.3877561799098	587.2672753269393	618.8335001687387	519.0662967207758	740.6932315575091	859.9537800835811	585.8698772865233	1429.3087612318677	585.1409548858941	597.5773737788245	733.455510815879	825.0476650279824	565.9705223167639	649.3134156153993	721.3348519750359	670.8626482856027	641.0789562137963	654.1569613018078	909.5530228174003	815.3445274344917	896.2588224778751	684.2472342591577	625.6020992162071	702.7210899247309	606.1291647847818	657.0793298732974	695.0517923323353	794.6527481414367
1124.8088570468706	735.7505534673801	684.3100438755664	587.2672753269393	617.406476220184	518.7950610950659	740.6932315575091	858.2873110346645	585.2576014057313	1428.8121244650335	584.4979845998781	597.5773737788245	733.2682565489783	824.85875610038	565.9705223167639	649.0279753824858	719.186261904536	669.6429061010807	641.0387282286313	654.1569613018078	909.5530228174003	815.3445274344917	896.2588224778751	684.2472342591577	625.3001977811198	701.5164659805473	606.0253585256169	657.0786619939586	695.0400561596689	794.4975930665403
1124.3761802160059	734.2467600928438	682.1431192794619	587.2672753269393	617.0144670081586	518.7950610950659	740.0366860805525	858.2873110346645	584.263617924161	1428.695034666845	584.4979845998781	597.3979339708437	731.8485850076044	824.1651527449026	564.3692384005916	648.7085384163216	718.6331803344308	669.591324298432	639.6667849582722	651.1721733536499	908.0950175487903	813.7389211502647	895.5548872152643	683.5407608320178	624.7797328680315	699.5186092554422	606.0253585256169	654.6457620002689	694.5666663416416	794.4975930665403
1121.6177608178145	734.2467600928438	682.1431192794619	586.5774233071492	616.689474545925	518.3484199046992	740.005721296986	858.0919931766448	584.263617924161	1426.7024851930476	584.1141717770795	597.1471178262445	731.6248014138478	822.833871301833	564.3692384005916	647.2199402371123	718.5894203889682	669.1852888378885	639.1109500280782	651.1721733536499	907.8422144753767	813.4043125120999	895.5548872152643	683.1647789419063	624.4769532959522	699.5186092554422	605.9417153507989	654.6457620002689	692.475195955531	793.6649124563947
1121.6177608178145	734.236984004344	682.1431192794619	586.5774233071492	616.689474545925	518.3484199046992	740.005721296986	858.0919931766448	584.263617924161	1426.7024851930476	584.1141717770795	597.1366276740694	731.6248014138478	822.833871301833	564.3692384005916	647.2199402371123	718.5894203889682	669.1852888378885	639.1109500280782	651.1721733536499	907.8422144753767	813.4043125120999	895.3872205482108	683.1647789419063	624.4769532959522	699.5186092554422	605.9417153507989	654.3585861587276	692.475195955531	793.6649124563947
1120.3427416638315	733.6487107500304	682.1431192794619	586.4775506953662	616.689474545925	518.3484199046992	739.9244844189418	856.7906845377875	584.0804236551393	1423.982780835912	584.1141717770795	596.787499824819	731.6248014138478	821.8105231361135	564.1053793986671	646.5427532728523	718.5894203889682	669.1852888378885	639.1109500280782	651.1721733536499	907.3405789584439	812.4215600116997	894.5732962284694	682.9845915804055	624.1534704503099	699.5186092554422	605.9417153507989	653.839240444001	691.9261505066129	792.7960124056294
1120.3427416638315	733.6487107500304	679.7584436535233	586.1663763621001	616.2874346692554	517.2625988217854	739.5152679818691	855.6896105032167	584.0804236551393	1423.982780835912	584.1141717770795	596.787499824819	731.1549841048286	821.8105231361135	563.6689433453735	646.5427532728523	716.9736760592518	669.1562338367773	638.8737872568802	650.9608223927644	907.2753515671782	812.4215600116997	891.9399765098192	682.9845915804055	623.2801331190605	697.663152307397	603.9945860156888	653.839240444001	691.9261505066129	792.7960124056294
1118.8373091988176	732.6301090082065	679.7584436535233	585.6008809605432	615.8094142863478	516.5366872822472	739.5152679818691	855.5749318743045	583.4909417633303	1423.1373128420692	583.5288561940197	596.395825337453	730.1148128497198	821.1598381359731	563.6689433453735	646.3621700859396	716.8540536261028	668.7372462418789	638.6454315922562	650.7263621521711	906.2873636727842	812.1368157276331	890.4166404604429	682.2770637694609	623.0361016247996	697.3828587895532	603.9945860156888	653.7370669465429	691.9261505066129	792.6237730400946
1114.7595607962203	732.1830693760612	679.7584436535233	585.2442967471469	615.8094142863478	516.5366872822472	738.2085987289936	853.7396380907705	583.4909417633303	1422.351530530176	583.5288561940197	596.006394496585	729.7964299646319	821.1598381359731	562.337110892252	645.7601539984801	716.2763001711986	668.7372462418789	638.6454315922562	650.5688355600429	906.2873636727842	811.6515870053269	890.3009326434818	682.1765175959691	621.3418075364594	697.3828587895532	603.9945860156888	653.1856471695261	691.0073475931977	792.3727076075
1114.2608100786483	732.1060112712975	679.7584436535233	584.9570460876157	615.8094142863478	516.4103600450717	738.2085987289936	853.7396380907705	582.8593495630116	1421.7050663179305	582.8080472337651	595.1589495844846	729.7964299646319	819.7824099810481	562.337110892252	644.9946464046409	716.2763001711986	668.1955076056513	638.066976597946	650.1212844899994	905.7355468981239	811.3050638134599	890.0794029243318	681.3147980533882	621.3013882337556	697.3828587895532	603.9752619945007	652.289037613868	691.0073475931977	791.9696897550077
1114.2608100786483	731.8919576654396	679.5258311464966	584.9570460876157	615.8094142863478	516.1569753849517	738.2085987289936	853.5452560912674	582.8593495630116	1421.7050663179305	582.8080472337651	595.1589495844846	729.7964299646319	819.7824099810481	562.337110892252	644.9946464046409	716.0815972324466	668.1955076056513	638.066976597946	650.1212844899994	905.6272221571078	811.3050638134599	889.4082691379023	681.3147980533882	621.3013882337556	697.1234943656057	603.828488250949	652.289037613868	691.0073475931977	791.9696897550077
