# Supplementary material for: An improved FOX optimization algorithm using adaptive exploration and exploitation for global optimization
Source: PLoS One. 2025 Sep 18;20(9):e0331965. doi: 10.1371/journal.pone.0331965 (PMC12445531; doi:10.1371/journal.pone.0331965)
Supplement: S2 File — This compressed file contains all the results of the conducted experiments. Each main directory within the archive includes three subdirectories: Analysis, best_fit, and convergence. The best_fit and convergence folders contain the raw experimental data obtained from 30 independent runs. The Analysis folder includes tables and figures derived from these raw results. These files can be used to reproduce and further analyze the results presented in the manuscript. (ZIP) [file pone.0331965.s002.zip › cec2017/convergence/HO/C17F27.csv]

trial_1	trial_2	trial_3	trial_4	trial_5	trial_6	trial_7	trial_8	trial_9	trial_10	trial_11	trial_12	trial_13	trial_14	trial_15	trial_16	trial_17	trial_18	trial_19	trial_20	trial_21	trial_22	trial_23	trial_24	trial_25	trial_26	trial_27	trial_28	trial_29	trial_30
10773.61287316883	8715.586250714163	16911.51501028047	9401.522586352912	11193.83459693206	7702.605057702604	6600.775214441285	11800.28684409041	9654.500449862458	11356.459812765961	16532.894839165594	8555.515845367718	10045.588318655777	12282.145653422383	12141.530477397107	16542.68665682234	10043.539825197671	16429.510598030876	13617.203365986034	8868.794220491938	10728.45102946314	7159.045987567503	11693.656042866874	7356.390330576277	14302.09016766698	9409.23921431545	9467.594578570182	10033.47330346797	9483.747297843049	9392.054946686592
9718.870844652447	7787.517035486622	14140.840472531496	7785.747632371394	10529.692338669072	6635.771899469465	6187.6285080155285	11025.187866009996	9160.690586550376	8709.692527364501	14955.47932303369	7089.481201757836	10003.692427422244	9428.593350202405	12141.530477397107	16122.63587000963	8663.291185600141	13506.632902237545	11521.198656847417	7578.252750036751	9809.901834202974	7159.045987567503	11350.23256581787	6072.231735611398	11162.79432179955	8793.719359538502	8091.165827084842	8304.307880039778	8482.67362606763	8489.520858324497
9718.870844652447	6712.768026200959	12289.794980650362	7647.7203579874495	10348.371792887227	6193.835018910027	5808.07080018187	8854.21156081717	8295.316504550578	8388.353240398075	14376.862174140093	6683.048027519338	9830.673540126538	9218.582372025603	9486.634991912813	14050.05369413355	7374.859362090137	10498.811402523179	10985.337658185377	6205.944392834677	8704.266138720901	6783.039289060191	10696.851129673787	5402.227334515882	9647.714786348257	7681.9592701335105	7713.25116287535	7430.758546981655	7935.51571421343	7449.551050276903
7411.355103730252	6397.322009973548	12254.217529710071	7510.187443511578	8482.10882441855	6081.581731923693	5294.744120108642	7962.783311293668	7168.4901659387	6749.564560000963	13167.507691168801	6563.088154745823	8940.586993555757	8480.728735685843	9486.634991912813	14050.05369413355	7290.213141333154	8959.668322162292	10021.068199215813	5936.890619340866	8118.788084715077	6643.9384822475095	10463.312406840816	4859.095717488336	9290.284799577032	7103.690523011421	7161.974510307616	6936.499185429865	7870.311986262945	7293.276101046263
7411.355103730252	6358.8683813749085	9395.032372747313	7161.158613467866	8368.744993122893	6035.170793926427	5025.295236146929	6970.908233420301	7139.790460612972	6158.880235273891	10279.022835547457	5913.99970142939	8940.586993555757	7343.014928013996	9486.634991912813	12182.5277552457	6999.009713310978	8153.2605693725445	9775.60087904193	5932.281190068269	7468.369012071675	6213.213646906299	10437.143313788141	4708.419355031858	9237.611746023182	7055.651005296491	6970.486800226675	6865.292243015378	7727.023010721215	7022.166749081693
7411.355103730252	6305.825760662343	9288.177991889928	6774.054362942508	8220.09746300904	6026.429255664389	4991.173557418933	6336.348609562652	6853.494650199004	5871.337009291947	10267.741603771605	5913.99970142939	8264.243157521298	6943.724788869566	9486.634991912813	10903.246208000088	6534.763616341177	8065.098950420768	8565.475364199665	5532.108449699192	6787.06550062144	6206.81912735146	9641.367290588294	4644.76641342229	8996.770616322978	6689.3704984244705	6339.029274166896	6682.608535120175	7630.199750702114	6329.433983593631
7292.022697785436	6087.6353194703825	7440.321026731835	6774.054362942508	7763.398802752071	5867.352868943584	4793.1678664561205	6336.348609562652	6818.911927457169	5809.937594138261	9970.738926292754	5913.99970142939	8259.848965308607	6832.261528684069	9037.1538813605	10854.135524758593	6497.811309847472	8065.098950420768	8389.731965834793	5527.31376215418	6700.885202467089	5992.975034706497	9253.108038443072	4571.476714965911	8938.591425774746	6566.016036355799	6326.450432883175	6682.608535120175	7546.210180666733	6329.433983593631
7291.874759713523	6087.6353194703825	7274.100523533274	6292.769342632389	7763.398802752071	5736.196623572032	4793.1678664561205	6309.953997946204	6805.360621158003	5568.296037204325	9099.449184567671	5548.692890775927	7956.867805679397	6780.162319896622	8594.32154238074	9841.474102206332	6013.522970650705	8065.098950420768	8211.318043538216	5475.790426958816	6651.675986862112	5716.467794826081	9040.112734087536	4571.476714965911	8923.317607493558	6566.016036355799	5920.736769304785	6569.170567025672	7417.302696090464	5835.240862458329
5738.800131349806	6073.466816701624	7274.100523533274	6292.769342632389	6155.7154452514005	5638.613680602788	4793.1678664561205	6205.640264318794	6801.502934756453	5568.296037204325	8542.648085099117	5450.56952355228	7947.490496288629	6613.498671802237	8594.32154238074	9066.661224581207	6011.194858242051	8038.452883234339	8211.318043538216	5464.788846863417	6651.675986862112	5700.09636663536	8657.189539877902	4290.71447584799	8923.317607493558	6361.108742721241	5571.372228128699	6405.726344583566	7377.0345577483795	5397.0952356608495
5669.043017364107	5704.584155869856	6988.595950261452	6292.769342632389	6155.7154452514005	5566.580317554521	4672.923618776795	6067.7160934465155	6269.8137294361895	5300.58060402843	8502.905483257378	5307.484706810565	7864.22333113822	6314.274287594268	8592.489334090265	8696.177799228013	5910.699922582625	7494.487931728467	7417.621828114477	5306.423437122833	6651.675986862112	5294.369970269056	7202.538397606392	4280.546280037528	8017.586740874119	6074.071953953355	5441.131183292978	6019.192158418571	7113.861388117988	5311.873533169568
5476.408578916322	5704.584155869856	6815.147264371659	6172.484646986137	5703.358498391981	5544.98969825301	4672.923618776795	5987.265637565367	6269.8137294361895	4912.8868866192915	8457.387589593367	5298.025992465223	7864.22333113822	6314.274287594268	7624.583987099981	8389.905118088842	5663.293686621311	7382.479174556527	7417.621828114477	5306.423437122833	6486.5313201249555	5293.615645875057	7172.570269939248	4246.915693393395	8017.586740874119	5920.983726189557	5392.706616463332	6019.192158418571	7052.2445438941595	5214.878339404949
5392.522344313398	5666.598405993073	6794.760386325034	6106.99254075781	5703.245669748601	5393.764757319685	4439.2316517302	5829.456556842145	6231.741386355092	4776.48886205685	7219.688204305949	5290.8195065910895	7864.22333113822	5883.313211873456	7279.219554361018	7310.575468897607	5504.57859089603	7326.316679721762	7033.564351523757	5271.227513979813	6486.5313201249555	5278.0856333939255	7039.257508365614	4005.6322070237156	7976.2708089592115	5883.043517954799	5142.482823930738	5980.685200573615	6587.738627572396	4865.561327710409
5367.093625801647	5660.633068589608	6442.877974307773	6106.99254075781	5512.941079343695	5012.717717766258	4352.37148042787	5819.597683410011	6134.151469720413	4750.789334801928	7219.688204305949	5231.08863743007	7864.22333113822	5883.313211873456	6968.498959025958	7310.575468897607	5438.679454135292	6845.414113969338	7027.176448064122	5174.504180627555	6477.567552097804	5278.0856333939255	6535.894652370274	3998.4665158287844	7705.655535320662	5867.809550738242	5142.482823930738	5980.685200573615	6587.738627572396	4782.323913182538
5264.630758774208	5399.989915293152	6115.178131260493	6005.147486522235	5512.941079343695	5012.717717766258	4306.2312203139745	5815.727314719507	6074.598586600611	4750.789334801928	6997.945744059586	5163.38977787076	7850.324235696461	5883.313211873456	6245.782417606352	7057.415304109599	5413.180999103856	6827.491968600509	6950.192964181534	5072.321125672266	6460.708976582489	5243.67994033633	6535.894652370274	3998.4665158287844	7589.033196941995	5791.018717500387	5142.482823930738	5628.689398349229	6587.738627572396	4638.375378763087
5146.0394486023815	5298.75385451752	5240.800372274907	5920.693709435915	5495.959760379317	4809.33128607121	4282.805015884707	5792.67878588948	6016.99931930035	4718.174169010178	6266.875768302285	5159.841443073818	7822.618921859052	5667.74844866473	6186.6018745815145	7057.415304109599	5408.246799283852	6773.579686092746	6918.514161267523	5045.062157225063	5216.299718067128	5161.315213240261	6187.815611214952	3950.9829337216684	7349.490079682661	5791.018717500387	5142.482823930738	5628.689398349229	6587.226918900562	4607.772236733455
5128.326651127543	5142.750412914753	5180.656201367204	5768.146134835417	5237.496503877401	4809.33128607121	4175.261845860141	5718.8939371785145	5869.637576389363	4655.9542246998935	5884.683857567197	5021.133034590868	7668.918627604999	5639.752546775597	6063.385304425666	6664.948176788035	5373.576067903189	5915.258357487248	6867.083261456034	4737.7937991731815	5075.967098866129	5132.554317918884	6095.830169768165	3946.8343961346563	6501.285061116093	5791.018717500387	4660.52748943359	5361.2986461356195	6234.858829161305	4559.215752459557
5067.848158285602	5112.91610556333	5131.602700838481	5748.177923087489	5215.22845237029	4808.478020804679	4175.09091299813	5365.073294562773	5857.440031168389	4655.405281529031	5884.683857567197	4982.164383509906	7559.323068422012	5639.752546775597	6063.385304425666	6349.943836094551	5235.902936813404	5915.2385182526505	6770.400620348915	4737.451991838712	5075.967098866129	5127.748205394815	5915.824348061316	3946.8343961346563	6501.285061116093	5775.749436568534	4660.52748943359	5361.2986461356195	6158.018702390346	4390.593236172914
5059.3140733809905	5073.522122646297	5014.737401353017	5744.786428977315	5194.816949157705	4781.725732801455	4161.698192440992	5365.073294562773	5740.14329396794	4637.257352280306	5798.222226162139	4763.987034802916	7543.339461862758	5588.519826698834	6063.385304425666	6349.943836094551	4898.255834288433	5891.435067924871	6589.203170702114	4698.8983910484585	4682.699988405737	4821.639462161886	5777.319787599001	3918.3364994477197	6302.448352283971	5761.851663696611	4628.695707275354	5324.454665579165	5994.019711923018	4390.593236172914
5053.519106544914	4998.703843669133	4824.766232309052	5709.037136484762	5140.337996732817	4690.454532797082	4133.82118917663	5365.073294562773	5302.599022105666	4619.198570890994	5752.477680142975	4659.876768832924	7317.747314406827	5415.995040053539	6056.227489298039	6277.378054969437	4898.255834288433	5857.365388865706	6549.073998001335	4679.093237339401	4682.699988405737	4821.639462161886	5574.196269251021	3881.2203879783074	6219.309461540569	5716.104263534529	4628.695707275354	5303.768909448947	5907.383615614272	4261.3196359724525
5015.1895552061815	4947.334299697518	4824.766232309052	5663.896684187384	5047.8606383480255	4592.301834758171	4122.3752204588445	5365.073294562773	5302.599022105666	4613.453647468428	5655.528002879939	4464.2442456646395	7243.754151742787	5312.6307101184575	6056.227489298039	6018.39836280867	4898.255834288433	5791.60101577145	6548.343755106465	4646.8496061918395	4682.699988405737	4821.323249952963	5439.561500287252	3878.6376723667154	6200.893172166538	5671.881268382835	4628.695707275354	5236.842257604076	5893.685279052004	4217.042931612668
5015.1895552061815	4903.532987945788	4730.531125510301	5583.562911047913	5018.877203219781	4577.940569847754	4112.449263944739	5129.841586430721	5302.599022105666	4580.782203452628	5568.138502771527	4436.989289631543	7201.488887707088	5276.659850089777	6025.759341174499	5994.214624278123	4888.205368630259	5729.429707183364	6496.404817202552	4646.8496061918395	4682.699988405737	4747.466959793911	5136.649518689763	3842.5720715976145	6137.193407999668	5575.6842449540545	4625.926856372504	5236.464421343757	5713.300573793829	4187.331989047111
5013.896634259679	4887.212082163931	4688.137414205964	5516.340042372408	4925.399373272658	4509.1570084435325	4063.2184496608697	5122.355951680347	5107.278993068663	4387.5595956868	4291.253602238289	4417.382878799316	6961.374764694996	5215.15113024118	5945.221676194767	5913.160366035364	4864.350288011902	5729.429707183364	6452.363619582531	4513.72881655966	4678.931559136219	4747.466959793911	5083.225766428546	3842.5720715976145	6020.954260915927	5575.6842449540545	4480.60064270432	5124.751599301327	5617.309291712903	4150.907735298105
4866.879984607791	4812.596597422797	4608.904142299076	5465.966336374654	4671.542962534148	4484.259705739369	4042.624320983995	4982.977667258623	5103.432445746454	4167.208930755694	4291.253602238289	4402.607522377013	6961.374764694996	4960.746869498218	5924.255933572584	5886.142860524615	4864.350288011902	5726.762237297766	6452.363619582531	4507.877619960924	4651.092414219318	4740.868694105265	5015.505213302067	3840.750616631702	6020.954260915927	5562.395108773304	4480.60064270432	5018.227832405623	5207.378552116092	4147.629543755349
4866.879984607791	4812.596597422797	4608.904142299076	5454.949212527573	4612.297834637133	4475.769142126887	4042.624320983995	4982.977667258623	5044.496288202948	4167.208930755694	4289.770269321659	4371.4014506693475	6910.080483177655	4824.381594671169	5728.595320826818	5754.1690201559995	4844.812346814228	5691.737979002126	6155.439801073823	4492.164823718642	4631.59688628762	4737.916065143763	4926.357507343433	3840.750616631702	5879.610166733612	5549.775438160701	4480.60064270432	4891.112880073146	5207.378552116092	4142.856949105659
4866.879984607791	4651.592470725453	4558.875450093487	5425.821268000523	4531.742748344701	4469.503207123863	4027.948972131631	4939.439452018153	5022.581638004863	4167.208930755694	4262.199385933831	4311.080857560239	6831.800236768294	4824.381594671169	5627.194921102958	5696.326886715925	4844.812346814228	5635.8114645983005	6034.119699368794	4385.409235736452	4629.261844592496	4678.780935731798	4841.576243838888	3830.0150234255098	5705.718958791451	5541.464709239215	4474.502217060568	4889.475857151043	5199.865437730416	4106.123140193855
4857.607510256508	4609.931457064982	4457.642349305419	5380.0517899601755	4531.742748344701	4377.708986070078	4006.3946494436236	4900.2043549451555	5022.581638004863	4164.1884740639025	4149.340594263047	4284.854430633696	6448.769250857145	4802.281100567203	5626.2479013486845	5621.657096122442	4573.902222794593	5603.86317533779	5969.129305705488	4384.788424059069	4519.719446718446	4678.780935731798	4630.881347172032	3830.0150234255098	5690.072845528883	5539.340033789391	4430.7560613268515	4887.31391762299	5171.638122858305	4084.6297978340176
4857.1805877153965	4609.039688730749	4441.2302314043945	5380.0517899601755	4521.099815690557	4377.708986070078	3980.614035121558	4897.1951376161915	4919.870555648986	4161.7493678857045	4125.8797780584455	4275.760293991665	6352.5088539658445	4770.030516249693	5559.084602641109	5567.910309686904	4573.902222794593	5598.2819508908415	5722.466841070473	4384.709698384508	4519.719446718446	4630.291963205186	4630.881347172032	3770.426349238637	5574.04760625006	5535.214866906497	4430.7560613268515	4868.294420560079	5171.638122858305	4084.6297978340176
4660.562012423273	4602.789916000769	4441.2302314043945	5377.834186722668	4521.099815690557	4377.708986070078	3980.614035121558	4878.53990198406	4735.171337292672	4161.7493678857045	4114.498604070512	4265.1821541843565	6352.5088539658445	4770.030516249693	5369.763713278208	5564.781482699005	4573.902222794593	5582.8515222551405	5709.253877225474	4359.70294094105	4516.932592030766	4630.291963205186	4630.881347172032	3770.426349238637	5572.993940396445	5246.505690273772	4415.144699059998	4831.3230669117365	5167.376579861157	4083.5234091747598
4660.562012423273	4521.215300816198	4440.1355456676865	5363.5444051519535	4501.508850796008	4280.465136010823	3978.8474239033003	4875.382625522076	4731.112210156028	4140.39129166503	4071.9994093495397	4255.104732176411	6266.172591566577	4704.277327716229	5369.763713278208	5502.555421305617	4573.902222794593	5480.899815087667	5650.422831872414	4341.92291917257	4491.543266444331	4630.291963205186	4623.593820335904	3768.19537376274	5570.469707341626	5235.646124321532	4402.972259939459	4761.697240783141	5105.198811674697	4072.3107172555515
4519.890205933772	4521.215300816198	4423.201520058618	5336.208515275775	4456.642814665089	4280.465136010823	3925.89024394401	4524.213924495598	4731.089548768363	4132.1783907548825	4071.9994093495397	4190.574549391072	5814.598294943424	4704.277327716229	5364.63519023614	5497.687034853161	4468.8529974012035	5451.9815183352475	5649.297443873839	4327.461102227011	4464.959622705716	4562.913797583842	4605.035257322825	3768.19537376274	5398.031339249216	5177.673378812786	4177.855845300019	4749.068955103795	5105.198811674697	4070.258233482612
4519.890205933772	4521.215300816198	4423.201520058618	5291.705403275204	4445.726849634939	4262.071207087577	3914.548208727233	4520.322980954809	4668.712130221388	4130.348248008883	3945.3997806100497	4125.468055899404	5814.598294943424	4650.840723723994	5268.079688210124	5448.941323578098	4459.3771461329	5451.9815183352475	5512.992556301771	4170.030032236394	4402.616634259849	4561.894215307461	4605.035257322825	3767.120954319271	4904.541065192816	5177.673378812786	4162.0959172267685	4602.678961817543	5065.791696269419	4049.170599492453
4518.5053884476165	4521.215300816198	4382.309331950703	5240.360790032472	4421.352735309708	4253.869093455368	3914.548208727233	4513.652716320719	4620.815589893702	4055.1173614775466	3943.5782006428562	4125.468055899404	5814.598294943424	4650.840723723994	5059.903292976273	5301.98426531213	4448.323357169715	5448.814799658901	5512.992556301771	4157.215819747682	4398.279566869803	4558.9752947721845	4295.470359433294	3693.703052393785	4904.541065192816	5158.649807383717	4154.569739979044	4602.678961817543	5039.080968138165	4042.7974376029792
4510.352202639135	4501.2908396633065	4349.235032513607	5240.360790032472	4175.77383814261	4215.117548334386	3895.74571527863	4422.381647468848	4620.815589893702	3992.3445988945277	3840.9439435915638	4109.433337788438	5754.409268802519	4650.091379551393	5054.188291728748	5299.752710928729	4448.323357169715	5410.018219955729	5509.271991545356	4093.912522859502	4377.789917734056	4533.490058748324	4275.0515692663475	3690.4615789347545	4861.8536293288325	5110.082481224713	4153.519038426019	4570.914691432405	4994.994116843411	4036.4184926785983
4510.352202639135	4477.772396182656	4325.83555805607	5240.360790032472	4172.708652701708	4181.176278257179	3876.366216819584	4419.662467510254	4594.209874202283	3952.074609246837	3758.3044003555215	4090.088533578633	5724.629642478807	4649.233358451499	5016.727495505356	5293.365923937035	4438.352141210716	5399.969949509186	5487.711113503896	4039.4196586344488	4370.0230043490965	4533.490058748324	4275.0515692663475	3690.154145115378	4861.8536293288325	5078.128377997118	4135.030508594045	4546.0756484314425	4994.994116843411	3992.799707321127
4505.176084272118	4477.772396182656	4204.939159681858	5125.8661234109295	4154.624458322797	4151.830644461525	3864.221414343937	4297.2238348383	4594.209874202283	3951.417779796683	3756.3783846616725	4067.8788966965167	5724.629642478807	4649.233358451499	5016.727495505356	4946.781676658056	4393.438194522588	5332.269382405439	5481.141976595103	4011.005487626359	4348.5272251798515	4520.610501867923	4246.160243099174	3680.321026044917	4861.8536293288325	5078.125874251613	4118.682234306437	4546.0756484314425	4971.847985831495	3971.547994697231
4504.278733680524	4447.6269011951945	4108.634498604258	5115.693056454968	4154.624458322797	4136.320057630133	3864.221414343937	4288.096634747146	4501.271530041458	3946.9679247547924	3756.3783846616725	4058.1378738194944	5710.05649958293	4649.233358451499	5016.727495505356	4934.800050191233	4382.429542391552	5285.6878949726	5425.4165009641	4004.1769465087746	4157.079672384981	4500.651144153191	4242.644031104588	3679.430524107116	4767.271590708457	5068.171551489826	4118.682234306437	4535.7177200619535	4927.996377646919	3968.0857539516237
4425.247053854011	4422.963330093239	4074.883770917177	5100.997303843296	4135.2287820789425	4058.2445971098687	3850.792948517154	4278.221540903661	4387.938149534131	3919.5621763963745	3752.3982879178348	4015.341787632853	5687.709256201944	4627.774818831671	5011.754718312366	4877.633024238763	4359.249869382419	5192.275884534713	5417.301197472203	4001.461046736583	4157.079672384981	4479.6312909696435	4231.518435807186	3668.8984634642115	4758.2687740491765	5029.822751128984	4072.89019599334	4531.421967490162	4830.012448840895	3965.709502108735
4418.498789492508	4365.20779378016	4056.9976523989635	5078.026626726776	4135.2287820789425	4054.8305494054152	3767.070159940932	4278.221540903661	4257.049643415425	3918.838308946251	3752.3982879178348	4015.341787632853	5623.376084748102	4603.333476307586	5011.754718312366	4830.49830883132	4351.513581106517	5172.840306336921	5411.013934260894	3958.2489255620117	4125.624248006438	4472.107450506157	4209.989244937103	3668.476042427296	4699.82624848797	4967.788821842236	4035.175080756904	4494.807086444982	4789.354955333298	3957.8072641770023
4418.498789492508	4361.571775212495	4048.3409175492525	5039.293924778069	4126.558651941137	4037.7791208996823	3670.9782585734483	4278.221540903661	4236.810109961301	3918.838308946251	3752.3982879178348	4011.400072537899	5621.085598267258	4603.333476307586	4986.960783478541	4822.63289726954	4332.072987684145	5083.904122351573	5405.730511859907	3951.099061385028	4118.929645422017	4467.843349127246	4187.155451789922	3668.476042427296	4694.710461774702	4966.963505452686	4027.5811419774427	4494.807086444982	4784.504675741083	3943.792624025049
4382.963611650983	4351.421873768404	4043.0776593266683	4700.512831041293	4126.558651941137	4037.7586139322934	3670.9782585734483	4178.57316183203	4199.001969184784	3918.7379255110745	3734.8121027389025	4011.400072537899	5621.085598267258	4595.626170585927	4986.960783478541	4710.261081388579	4278.096272565572	5083.904122351573	5385.919534234667	3951.099061385028	4097.729764738284	4467.5524221159885	4179.027562418767	3652.976151361773	4669.28794141439	4965.299828790179	4025.3049765572523	4490.9101229343505	4783.544515585554	3943.792624025049
4257.203462394314	4340.783492944473	4020.946861390251	4691.333060368357	4121.548896614196	4004.409353385896	3657.0701123792173	4177.414796410785	4157.4872898248905	3910.3669894070154	3731.492377822822	3996.8182620948155	5506.0159369640505	4594.67814378713	4696.265547241589	4705.090918890116	4200.566326598835	5083.904122351573	5318.955401250754	3951.099061385028	4081.398331350337	4437.608573932435	4160.050466228496	3652.976151361773	4660.449895387608	4965.299828790179	4020.3798935083187	4331.652891794691	4765.693654334566	3943.792624025049
4255.363924419738	4335.923035397733	4020.946861390251	4689.548974239358	4104.962596448104	3906.30425368981	3657.0701123792173	4177.414796410785	4125.2698766713565	3906.053543026409	3727.177981265456	3964.4117003973897	5490.703649288273	4586.8346852879795	4695.670624853472	4704.769232004358	4200.019417858015	5083.904122351573	5215.400853987549	3918.1956679364102	4039.452756179722	4407.592784153361	4148.13354383633	3635.9821584493884	4648.695917070873	4965.202503726992	4018.7626744116433	4329.815457867837	4765.693654334566	3923.7088074469107
4238.785238480543	4327.901060653824	4011.7218996687843	4688.1471798051625	4073.4646148668776	3863.938002041199	3643.681972007766	4137.534805573955	4100.407884273802	3904.593457964083	3726.6143168340723	3958.964196026667	5388.19826692813	4484.241779699435	4676.721245517339	4693.369943589338	4198.595634366641	5074.636838961253	5215.400853987549	3918.1956679364102	4039.3646461895196	4406.069964050645	4138.860937705846	3613.762213643435	4496.805489185564	4851.300734866267	4018.7626744116433	4316.517880128403	4651.526813496094	3919.7106740213458
4206.701798308367	4322.58362292019	4011.7218996687843	4642.670596625358	4073.4646148668776	3863.938002041199	3624.127225142609	4070.5208902603013	4087.751141772742	3892.7139349608115	3723.6789040648373	3955.3725837679667	5388.19826692813	4483.448916173352	4637.2938337509295	4651.712242184499	4157.58885580094	4991.472005468522	5209.727818742425	3899.2155858385786	4024.209495754696	4386.2603341377	4138.860937705846	3594.2004346716585	4488.226634727047	4843.715639307643	4012.5817699010404	4261.762938353982	4602.61593998277	3919.7106740213458
4171.691043501813	4314.989412509416	4000.8876058855712	4641.559808151547	3927.0155089706686	3863.938002041199	3622.841111291184	4030.379550858881	4064.3684104495405	3866.987905230221	3722.36484148627	3955.3725837679667	5383.435648076133	4469.110957206336	4637.2938337509295	4651.712242184499	4157.58885580094	4989.318322977064	5205.308491896911	3882.8886209492057	4023.6493504804575	4386.2603341377	4104.560119131862	3594.2004346716585	4332.343509137911	4843.715639307643	4009.2905272228318	4252.332210105889	4584.905002581163	3842.6369426650845
4168.079236465067	4286.328064215176	3981.3315853597783	4608.1448814185505	3927.0155089706686	3859.702339254034	3622.699810521781	4020.901270039113	4064.3684104495405	3866.987905230221	3716.945872270592	3930.95313344413	5381.409227877632	4431.055707344213	4501.796116984702	4558.678633514706	4157.58885580094	4894.658090292878	5185.451300072747	3876.8048544473913	4023.6493504804575	4386.2603341377	4082.5282966316827	3590.0916518253675	4297.515372293372	4803.470059582546	4004.5852400537665	4252.332210105889	4582.568352061983	3841.179035495139
4155.496514631867	4169.537506336061	3977.1703236534904	4507.002082274736	3927.0155089706686	3855.9879897045384	3618.946581896624	4017.6379342385007	4051.28446927001	3854.0323866946587	3706.1297604950673	3918.765991540616	5380.267759811125	4430.785362308535	4384.215352553465	4558.678633514706	4075.145677789117	4810.7817895069265	5182.157037563274	3876.8048544473913	4008.5448765204214	4385.567820646922	4082.064709664297	3587.345820558533	4266.11816400215	4765.232256393349	4002.3242219904896	4213.89077865018	4563.2452537897	3838.0991879505327
4131.077683602456	4169.537506336061	3977.1703236534904	4506.9313962248	3927.0155089706686	3838.5761310922862	3618.6202802238654	3965.660844293292	4013.5340262058826	3854.0323866946587	3686.64229349117	3917.991839234721	5336.4115217600765	4430.785362308535	4383.971380906036	4556.957242177576	4028.263158176912	4810.7817895069265	5175.055042979712	3864.541543928858	4007.5487903886724	4381.346247437629	4082.064709664297	3585.0409145673666	4183.676495856274	4765.232256393349	3997.70347034322	4212.901588781957	4536.733839909206	3834.8049173806357
4108.092354777797	4164.825616241307	3972.459587304476	4370.310470180466	3919.4087560873095	3838.5761310922862	3606.3245988719873	3965.660844293292	3984.050435744177	3854.0323866946587	3686.64229349117	3917.247098340029	5313.847796288531	4421.361627694209	4307.932340889502	4556.937277058644	4015.149861038765	4777.107165734803	5174.255281282526	3863.0604717130464	3997.135349236842	4381.226815907243	4082.0209141726277	3582.7766045311396	4160.437026558791	4751.924681208931	3952.9126666794555	4190.429592673927	4530.967067824726	3759.212275742573
4099.089244635877	4162.06258171543	3972.459587304476	4353.307838446342	3919.4087560873095	3816.544552598026	3606.3245988719873	3907.982051388537	3967.9817220719506	3854.0323866946587	3686.64229349117	3916.3363459635184	5313.847796288531	4418.695858361394	4251.5175753893545	4307.290697590767	3995.4961331874165	4660.961155917279	5156.609362441961	3862.084392235723	3934.822104594301	4379.412319041939	4082.0209141726277	3582.7766045311396	4145.158641921044	4746.577799449139	3952.9126666794555	4158.670326396631	4473.4883131075685	3743.0441586311645
4089.1145644403264	4162.06258171543	3966.0447201700526	4349.350270036019	3919.4087560873095	3809.528953902367	3605.3835115180946	3902.8957441000066	3956.531080148694	3820.241300658301	3686.64229349117	3902.933406968453	5313.847796288531	4136.80721206379	4242.826378053049	4307.290697590767	3986.6623465157963	4651.436575941289	5144.987492612437	3839.4737602159826	3916.270865213433	4371.492957154528	4079.8669532463746	3582.0632698603367	4036.1740145108583	4577.924918528998	3949.5153921580304	4129.044572240238	4473.4883131075685	3669.253014589114
4054.201279699739	4153.566092469263	3966.0447201700526	4326.7253463079915	3915.333017041651	3786.866537878989	3602.11939223716	3894.3567175967246	3921.1086073896863	3797.9985872850725	3676.416290134485	3901.503535512222	5313.634772593159	4132.407316557452	4221.66912968125	4307.269615072891	3966.6879466011696	4649.842244198069	5103.673386372461	3816.2484422499465	3900.0688946184837	4367.098224558321	4062.7117580509275	3565.7366679710294	4013.9378397622727	4577.924918528998	3949.5153921580304	4117.073987898522	4442.926330698694	3652.58676050723
4054.201279699739	4088.2179794951203	3960.13258021776	4326.7253463079915	3915.333017041651	3751.460131044126	3525.8042488492847	3874.039355585387	3916.9097903420443	3796.5061060238004	3676.416290134485	3894.4262566655298	5301.990581570817	4132.202273470576	4221.66912968125	4300.951384657032	3953.4211393666087	4647.415890455651	5103.673386372461	3816.2484422499465	3900.0688946184837	4354.30826318378	4059.1352337441367	3559.7583317502663	4008.2080391166432	4577.924918528998	3948.31046225895	4106.796051072075	4439.367383027114	3649.560278209974
4054.201279699739	4077.1618646034826	3960.13258021776	4323.007894273602	3909.8563368401815	3748.126423025571	3512.12416929342	3863.293659398554	3901.563651599149	3796.5061060238004	3672.2207750124544	3883.1304958160194	5272.331451563086	4132.202273470576	4221.66912968125	4300.951384657032	3937.883365378241	4620.429893262995	5100.948886221566	3816.2484422499465	3900.0688946184837	4354.30826318378	4059.1352337441367	3556.9880945722953	3980.254021794396	4577.924918528998	3948.31046225895	4094.800286505226	4436.527799854445	3636.286200233762
4048.3642804199208	4051.216920292458	3952.7923403422515	4319.267501372256	3907.5271503526305	3665.0478566447628	3512.12416929342	3858.276835648161	3901.4377672827104	3775.639076226498	3661.2900484339807	3882.7880859065667	5271.114051537581	4132.202273470576	4158.410299110748	4300.951384657032	3937.192280120854	4616.870693950129	5060.450155681228	3815.999487254112	3900.0688946184837	4354.30826318378	4059.1352337441367	3556.5214146950593	3973.9167299375104	4543.276864292884	3946.796559642331	4009.733448217813	4362.902775707078	3636.284888993422
4048.3642804199208	4051.216920292458	3934.8810739339942	4301.373130032975	3901.611262499554	3661.7397641902066	3505.559334318419	3855.6028804932957	3887.7888885236816	3769.5282210213945	3661.2900484339807	3846.9709771697294	4964.705444268915	4132.202273470576	4139.018276686955	4283.736723154402	3937.192280120854	4612.383273632055	4997.512503867051	3812.5237198527952	3887.67704473374	4345.75913864707	4030.031615714682	3556.434904183455	3951.073298079001	4531.67139807655	3938.4109191264106	4006.1153876444027	4347.808769679611	3625.770579454517
4046.8331534498657	4035.477989558508	3931.0239427006118	4189.488207062157	3895.563007249062	3650.977533944503	3505.559334318419	3841.374219260196	3875.085459318963	3769.5282210213945	3661.2900484339807	3846.8045455820593	4945.975353523921	4062.411182284268	4135.768455286304	4224.380732598093	3937.0356172337015	4584.505062490185	4997.427631170611	3807.6336448648044	3848.9267352840207	4342.2334894279575	4018.7240701237447	3538.3391805970564	3951.073298079001	4527.305439406707	3929.089097421057	3996.0066569256396	4347.808769679611	3625.770579454517
4046.105652149258	4017.540359386737	3928.840965772002	4189.488207062157	3878.200771581466	3647.888904049067	3505.559334318419	3840.696941513369	3852.490493545546	3769.460771143075	3659.9257193834515	3843.0053921808963	4945.602672968851	4060.8276719099104	4133.449640567424	4218.048748937537	3857.7206808754268	4569.010472426457	4971.782816567666	3792.9652100512785	3826.6689158472063	4334.443221961255	4018.7240701237447	3538.3391805970564	3942.3465808171272	4518.546774408567	3928.6477121255734	3992.7643693016535	4336.389735847249	3622.664231846433
4046.103437949072	4017.540359386737	3928.0498550402044	4189.488207062157	3878.200771581466	3624.4528904452586	3505.292927264214	3828.6936958855313	3852.490493545546	3766.4173626030365	3659.458886815643	3840.431988421491	4945.602672968851	4058.112029889051	4133.380850600567	4204.125220905802	3852.085688409331	4569.010472426457	4971.782816567666	3788.1879659080705	3826.6689158472063	4334.443221961255	4018.7240701237447	3538.3391805970564	3942.3465808171272	4518.546774408567	3923.483527903913	3989.4387171948556	4320.685496641554	3622.664231846433
4043.5181011417117	4017.540359386737	3928.0498550402044	4189.488207062157	3854.427190792613	3624.4528904452586	3501.6796949095856	3827.518621746821	3852.490493545546	3763.391989803373	3659.458886815643	3840.431988421491	4931.08709711516	4057.411965102903	4091.9356056163697	4188.402491276216	3846.7187490746446	4525.566943225661	4940.786985427208	3788.144698659369	3819.359425618094	4318.503770343717	4009.584931786916	3534.81833689704	3930.092585668657	4511.7213540791145	3909.1918887734987	3962.4438812510234	4319.836581262943	3619.6468150522987
4040.2556401418415	4015.657472372014	3923.268639832912	4175.893168385508	3854.427190792613	3624.213173032947	3499.156802280883	3814.678161999826	3852.490493545546	3761.517653142671	3641.8635335647723	3834.5982163866584	4918.481650652967	4049.4016192181157	4077.0069973533373	4122.896950337135	3846.7187490746446	4515.795318001418	4940.786985427208	3785.0292791839684	3725.071084020391	4287.481623454984	4004.7267190057246	3533.626385466448	3930.092585668657	4511.7213540791145	3895.85173099415	3959.947486360964	4319.462144937503	3618.888075999377
4035.748699381875	3981.2979711261924	3922.624701026709	4165.216503126025	3854.427190792613	3619.4923224629874	3499.096205452905	3814.678161999826	3840.7302182427097	3761.116235107391	3637.872878141585	3833.630893460896	4867.216542722852	4008.7147406688664	4067.73914538237	4122.896950337135	3840.4084712576855	4512.752157524626	4939.081540405208	3778.3365773494506	3725.071084020391	4287.099851541629	4004.660634206744	3529.1020547574917	3929.5489581134107	4503.180698454679	3892.365437266726	3955.6764298790104	4311.341674750328	3618.0647350471454
4023.6799931528	3917.1514654570424	3909.5722089696183	4137.455584195094	3854.427190792613	3612.001286955675	3497.399829940183	3812.8457532147067	3840.7302182427097	3759.7385111203657	3634.54565094379	3833.4171080722667	4812.754750548174	3930.627724779064	4056.938697557397	4115.3232324977835	3840.4084712576855	4491.632051343198	4917.59654585578	3777.164729640196	3696.1685932121054	4279.493711046161	3896.9416459659633	3519.825279017777	3925.1906371502564	4503.180698454679	3892.1768396055068	3946.9009827693117	4310.271752883486	3617.0113724458965
4015.371070158657	3905.367836580299	3909.5722089696183	4020.1519204519223	3854.427190792613	3612.001286955675	3496.703404261739	3810.284379779934	3816.1846140497732	3758.7072108530883	3612.478721629949	3832.178972223611	4799.367639345399	3925.338290833646	4019.0065899158717	4098.225431749359	3787.812247287792	4491.632051343198	4895.781950668035	3765.440708977434	3690.619164189691	4279.493711046161	3893.3308707147344	3519.825279017777	3922.8272298011752	4499.279941312293	3891.5841795657043	3937.8234077688858	4300.901923416293	3597.489706681564
4012.81948470639	3904.2033866217475	3907.346987751389	4000.8936004135367	3829.1657633378973	3612.001286955675	3495.450506370409	3803.009033028833	3816.1846140497732	3758.259435660242	3612.478721629949	3746.044194896339	4719.7508138549	3913.26713908574	4017.3498752488467	4098.225431749359	3787.812247287792	4491.632051343198	4841.148497464782	3764.388320359127	3690.619164189691	4249.397525682758	3845.226103106027	3518.2657951677456	3921.9390341365756	4470.724950959589	3888.7264542595876	3905.613497293398	4295.178945019352	3597.489706681564
3969.6214099269646	3899.8462539293228	3894.582180269874	3998.47763473106	3823.238272338018	3602.586012321696	3494.3740395289924	3797.9556096511087	3816.1846140497732	3741.8059752150402	3612.478721629949	3737.2091065825903	4719.7508138549	3906.0594377476555	3999.0435500778945	4052.446727212706	3783.2495542396236	4458.452564661674	4829.709106269916	3762.390085969778	3687.2220428844357	4245.624898261423	3833.117370774165	3514.0702576672	3913.412099872182	4470.618245569694	3888.297987035927	3905.2951601176546	4279.740535207607	3594.9988948810023
3943.21447504127	3898.377564909299	3894.582180269874	3980.6256398094847	3823.238272338018	3601.948672096235	3491.7168235909007	3790.1766531849853	3738.6523261891234	3741.8059752150402	3610.514627686916	3736.2339476259003	4717.2039865810875	3896.280030522197	3989.8997335354325	3994.4365631321816	3778.4028927365825	4458.452564661674	4815.167436175898	3757.4346714750636	3686.152802214536	4244.32783880687	3830.743293876928	3513.082061034884	3913.412099872182	4461.207219206708	3884.0758453272565	3896.063794602146	4279.740535207607	3594.9988948810023
3943.21447504127	3894.85172560526	3887.4213430945783	3917.9450392380077	3823.238272338018	3596.661063214077	3491.585526392251	3790.1766531849853	3732.867618305034	3741.236898425379	3609.9254293356234	3733.8125162245624	4715.221261654773	3886.5117206004516	3981.8070018270437	3981.1136323768005	3768.0907773115805	4346.525686387452	4810.872472670546	3748.639001895319	3683.2558107605187	4239.099625321602	3819.7214582027736	3512.5772046472034	3906.377349802108	4461.207219206708	3881.369215182667	3890.6341734422267	4278.0686784630325	3536.7952398448997
3940.809319926698	3889.83792695362	3884.676964349252	3915.13355718988	3799.4284165187964	3596.661063214077	3488.5414007133213	3790.1766531849853	3731.874017598021	3734.673939216739	3609.800655706613	3730.848570748067	4575.992855442353	3886.5117206004516	3976.2321668203867	3974.705320721956	3681.7029910067004	4325.854881751216	4810.872472670546	3748.639001895319	3683.2558107605187	4233.856803840452	3799.702227672252	3510.8839171287627	3897.9870808750156	4443.404471360092	3881.369215182667	3889.6474178051967	4276.679639339258	3536.7952398448997
3923.062190798005	3713.302801745501	3876.187768589541	3888.7623493266974	3799.4284165187964	3586.4732439055615	3488.5414007133213	3780.786224076467	3731.874017598021	3731.4387577711486	3602.9269338387207	3721.0851459345395	4575.992855442353	3883.320051074202	3976.2321668203867	3966.4767200660353	3681.7029910067004	4324.5015422101005	4798.761169134079	3745.2960383659606	3683.1312474579654	4233.201041783201	3799.702227672252	3509.5218910968015	3894.2997526284803	4436.126254699055	3874.40745830555	3883.480778629276	4253.595552469538	3532.0395880181495
3919.115913659221	3707.1115602387463	3874.059254326289	3857.195122296412	3787.0058709509767	3583.8117580628245	3488.5414007133213	3780.786224076467	3728.565486527151	3729.692255092209	3602.9269338387207	3719.443393625391	4572.686732279504	3883.320051074202	3951.3326077717597	3958.253979032973	3680.3655546721016	4324.1729476293085	4779.937793525943	3740.432059525934	3678.6007288139335	4228.590614813364	3797.4304040238467	3507.4523126255317	3889.7223164340026	4403.4623040753095	3871.6314562282414	3880.5561558156924	4238.118448414323	3532.0395880181495
3916.4185609192036	3707.1115602387463	3869.11753950412	3843.709255163003	3787.0058709509767	3583.8117580628245	3483.0154388127175	3780.786224076467	3714.101947865227	3729.4935465548097	3601.9672842564723	3718.449521459804	4547.644006435516	3882.3578597375686	3951.3326077717597	3953.0601003359834	3679.175967212211	4313.6944772223915	4713.604895864722	3740.432059525934	3678.6007288139335	4225.836205928548	3797.4304040238467	3506.0563527882327	3889.7223164340026	4399.537811644484	3871.619709237256	3879.676177867537	4211.431983437329	3527.224464255615
3916.4185609192036	3687.8004790845944	3856.3950735833996	3835.378180165302	3787.0058709509767	3583.6701437812108	3482.9933968217847	3777.4884995626385	3714.101947865227	3729.2196863149675	3599.0761703102203	3718.1455206474693	4547.533786619275	3880.068586190474	3929.5266303468925	3953.0601003359834	3652.386755976502	4308.584454352509	4693.904149436728	3740.432059525934	3671.503719040149	4217.06431843306	3796.3272631782147	3504.778101953334	3877.007267760735	4398.379990814712	3869.280774496513	3842.6603364758284	4194.381202929652	3512.558022793566
3916.4185609192036	3676.381395676159	3856.3950735833996	3835.378180165302	3785.510963050461	3576.846112807394	3482.9933968217847	3775.905196104455	3709.8727803542047	3728.258304075332	3598.350936789643	3705.1977385620976	4517.016435160562	3879.7993943577276	3929.5266303468925	3952.862898047226	3652.386755976502	4305.535784634432	4646.862972354774	3740.432059525934	3666.4473473886083	4217.06431843306	3787.5562708015	3504.153676203252	3866.2312878849816	4329.7237786942105	3868.467551486598	3842.6603364758284	4187.971906299437	3510.611530066507
3909.289772898548	3676.381395676159	3856.3950735833996	3831.9082314441357	3785.510963050461	3575.1980806908373	3482.9933968217847	3772.4095271758156	3709.8727803542047	3728.258304075332	3598.350936789643	3705.1977385620976	4504.248595007193	3836.2270167328084	3929.5266303468925	3951.9142628189634	3648.3591528776255	4304.47134423805	4584.063746994716	3740.432059525934	3652.7875954273286	4217.06431843306	3787.1021198476565	3497.812805558063	3835.3103005873527	4325.820436676469	3859.2895812065412	3840.5237428893975	4184.66033751384	3508.7196026966985
3909.289772898548	3671.360817553678	3856.33504539296	3831.9082314441357	3785.510963050461	3575.1980806908373	3480.667764566109	3762.315329334484	3707.539334359436	3728.1361806910018	3598.350936789643	3697.471205256062	4504.248595007193	3832.2249472057147	3929.5266303468925	3916.0098321725927	3648.3591528776255	4304.47134423805	4584.063746994716	3740.432059525934	3652.7875954273286	4216.574057711238	3787.1021198476565	3493.0597788420887	3829.689768952915	4323.179871000943	3850.355631601249	3840.5237428893975	4184.421620528617	3508.7196026966985
3903.832581448654	3657.9396228325354	3856.33504539296	3822.2345578594695	3780.3119653037006	3572.5237819021636	3480.667764566109	3761.845359340796	3682.7599774387436	3723.3089688962436	3598.350936789643	3697.471205256062	4450.141415006841	3829.9736715605522	3929.379517256179	3913.2517962877014	3648.3591528776255	4292.715509165846	4579.009547582489	3727.923834580247	3650.661344471812	4214.471455729845	3706.46986158215	3491.319629804866	3826.2857339940824	4321.984070391068	3849.561875440344	3834.678223977946	4184.360190000811	3508.7196026966985
3891.104157153548	3654.681430435773	3856.33504539296	3821.1386258142593	3768.3954225727484	3569.9701134142138	3480.667764566109	3751.2662112851026	3619.13095293383	3723.2532028740075	3597.1706892792636	3689.7890049023863	4450.141415006841	3829.9736715605522	3908.7082965622008	3907.7349549058	3648.3591528776255	4266.645104778592	4543.078037755637	3727.923834580247	3649.478883817184	4205.26060565764	3701.8262099884064	3488.4993094507968	3824.530805579884	4319.610994092472	3843.2186143966064	3832.445015239559	4183.359303171623	3508.1620951029345
3807.822972436255	3653.2161380089137	3848.0113509976295	3788.723398728732	3768.3954225727484	3569.9701134142138	3476.8772886272372	3751.2662112851026	3617.976177110742	3720.4188226330034	3595.1777993467135	3689.7890049023863	4392.82587330222	3829.9736715605522	3908.7082965622008	3900.9811657143364	3642.5227553072664	4236.37337930158	4543.078037755637	3727.923834580247	3649.478883817184	4202.315991395722	3700.235197388324	3488.4993094507968	3819.2611829137686	4317.014773511863	3843.2186143966064	3831.6593226809805	4170.623600022635	3503.4924167933164
3807.822972436255	3645.86281047596	3838.983140164716	3758.669393218474	3761.170905856961	3563.7321623689613	3473.8256839196847	3741.9139668318776	3596.3947000168423	3720.4188226330034	3595.1777993467135	3681.571153520792	4381.556248783365	3826.3643968507586	3902.4741371283435	3873.1322338640466	3642.5227553072664	4150.184306677833	4409.32262314877	3723.7686980336402	3642.6911553515615	4192.491213683113	3694.3218125548733	3488.4993094507968	3819.2611829137686	4313.165003390494	3836.198326703582	3825.725179155892	4168.792381760122	3499.2003862665265
3796.053207850955	3639.3440388850595	3838.983140164716	3732.1333831464945	3760.2226130734525	3560.8919474030195	3473.8256839196847	3736.203890686691	3596.1582353449976	3716.176986733764	3591.04619336714	3678.368537406014	4370.078837345137	3826.124832483196	3894.1477120719283	3859.343840877652	3632.318464588636	4135.504799853259	4402.895232210724	3723.7686980336402	3633.6415217493936	4159.739351495143	3694.144869538334	3488.4993094507968	3818.8921604001935	4289.730360457438	3836.033553542975	3824.975508082224	4165.771967672249	3497.0293636522915
3796.053207850955	3639.3440388850595	3838.983140164716	3731.6981149333133	3757.3187046040384	3557.443025264573	3473.0539453426513	3735.5986322342023	3595.0676393191716	3716.176986733764	3590.063024770161	3678.368537406014	4357.271345954892	3822.086274560962	3892.7632376358697	3840.255041341457	3632.318464588636	4127.684617355203	4395.867435004107	3722.5946146270994	3632.5378139092554	4152.0634305588155	3689.217704646492	3486.698208131959	3817.7587388764277	4275.234058353823	3834.1198309536985	3823.434794793224	4160.020786851125	3497.0293636522915
3795.9870591070867	3639.3440388850595	3838.983140164716	3731.6981149333133	3757.3187046040384	3556.9782111218037	3471.4822594545644	3732.7332293628533	3592.0304819237613	3716.176986733764	3586.3222957739426	3676.2906691033468	4346.973317214691	3822.086274560962	3891.5979154015	3835.859810114269	3632.318464588636	4122.7413194101155	4363.037216538596	3721.5445714795974	3632.5378139092554	4152.0634305588155	3685.322230288283	3486.698208131959	3806.2726985240424	4199.799083792619	3834.1198309536985	3813.4682372252055	4142.8965677059405	3494.3831291628394
3795.9870591070867	3639.145051635601	3835.2278014132435	3731.5671898435094	3757.3187046040384	3556.9782111218037	3471.4822594545644	3730.0909219538116	3585.734814439172	3704.950006023998	3583.727912939763	3671.549178896939	4346.973317214691	3821.4721715653022	3881.200010613284	3810.497166752105	3631.6904075466573	4070.1575259531755	4362.395664901038	3719.162930887446	3632.5378139092554	4140.935042205036	3685.322230288283	3486.2588335019836	3806.2726985240424	4125.488186244088	3834.1198309536985	3765.7537509951535	4142.8965677059405	3494.005637334817
3763.6599630945293	3631.1642254757276	3833.958196869035	3719.8163756723543	3757.3187046040384	3556.900218665264	3470.806618769232	3713.3876318037373	3585.734814439172	3704.950006023998	3571.129526526231	3671.549178896939	4249.507326085955	3815.423134198284	3881.200010613284	3761.39664617324	3618.8518383561386	3999.4449723695566	4362.395664901038	3717.775879910166	3622.4804753778394	4140.935042205036	3685.322230288283	3485.3456719639075	3731.6114658579877	4103.376169544491	3830.775342502791	3762.1944042497616	4141.0472602572645	3487.4268187695307
3746.4662441810797	3626.0546397923727	3831.396150205262	3701.1199261890033	3750.4553241309804	3556.7571444257164	3468.4154870936263	3671.495030761515	3585.734814439172	3704.683482705135	3569.4296700801106	3666.6243136938156	4249.507326085955	3815.423134198284	3874.827554943863	3752.8900725045946	3618.8518383561386	3976.5920515986586	4295.966347203213	3715.605239363935	3622.4804753778394	4139.019111859591	3684.843007991286	3484.1198244634697	3731.6114658579877	4100.192244555907	3813.0945946431557	3757.936100191505	4115.783555753686	3470.9460795910372
3736.2875877820334	3626.0546397923727	3820.185997937539	3698.1047650524742	3750.2587074694666	3554.645477934442	3468.00667735382	3658.900500745046	3585.734814439172	3703.709215971924	3566.8050514424694	3666.6243136938156	4241.8211856930375	3815.423134198284	3874.827554943863	3752.8900725045946	3593.534945958723	3945.889208949483	4244.568150420793	3715.605239363935	3617.3705787850276	4139.019111859591	3674.118298070641	3478.8075965392127	3731.6114658579877	4091.905475252259	3813.0945946431557	3757.0748911835562	4108.6358018577685	3470.9460795910372
3736.1180211334513	3604.4668804160774	3815.5893979694256	3693.2231341350075	3731.940274393586	3554.645477934442	3467.9515983982965	3626.679465204951	3578.990868640608	3702.27939251356	3566.4892958165965	3655.0320502187833	4238.18019089357	3804.5767037639453	3855.2224555814887	3751.414302047494	3582.7650585691686	3944.739132558397	4061.6808156952575	3711.4470288115735	3570.537481758676	4137.973047226918	3673.575346931334	3478.8075965392127	3731.6114658579877	4090.5481273312685	3808.4281981401673	3742.9632619101744	4102.807227102006	3470.9032354201277
3736.1180211334513	3604.4668804160774	3815.5893979694256	3656.185191567576	3713.929970193795	3547.2797633188266	3467.9140321092236	3617.5202476157647	3578.990868640608	3701.2423526500747	3564.8360024419608	3647.351938259205	4221.761950811098	3776.5539707997495	3831.853960669353	3741.6731691521272	3581.0096581457283	3908.300242699761	4061.6808156952575	3711.4470288115735	3566.107422558532	4091.287800135499	3673.575346931334	3473.7470101073504	3726.780416975002	4078.3421242802588	3807.275779863263	3732.0685403597536	4102.807227102006	3465.6174091694015
3736.1180211334513	3596.3726815178293	3808.855340717858	3637.082074042116	3709.2385629652053	3547.2797633188266	3467.7546119898566	3616.7227336817723	3578.603085540266	3700.3016757597043	3562.0090600040644	3646.222804439335	4183.576425645863	3765.7987109112346	3821.79275845976	3730.285640025786	3581.0096581457283	3892.6774269047655	3995.660600813479	3707.2092212873104	3547.7835059156846	4091.287800135499	3673.018828162184	3473.7470101073504	3726.780416975002	3998.4272634064578	3788.0438639120953	3732.0685403597536	4088.028330830929	3463.1176058907204
3736.103831212356	3592.829650705549	3808.855340717858	3632.9494414420105	3681.7159429887743	3533.9625218509464	3465.6004982131144	3616.077256131844	3578.5551988259513	3700.2996201196684	3560.226058639985	3642.605544774646	4139.384792454635	3765.7987109112346	3821.79275845976	3571.085603540698	3576.0253547613565	3892.6774269047655	3995.660600813479	3707.2092212873104	3547.7835059156846	4091.287800135499	3666.129611893173	3472.2707237486024	3720.4600950091494	3998.4272634064578	3788.0438639120953	3723.1832903168665	4084.9416421055275	3460.8380553233137
3726.446689561879	3587.999344403124	3800.7986187004926	3615.651059873957	3675.972322427141	3533.9625218509464	3463.32396491742	3615.8127603465755	3578.5551988259513	3698.740920559224	3524.0247947719554	3638.3202092286538	4112.924600776657	3749.145441513069	3821.79275845976	3568.991688480282	3576.0253547613565	3892.4552184561567	3992.3440517495665	3696.6373257337946	3547.7835059156846	4090.030086949055	3665.9238677621915	3472.0421192707317	3717.0617379618097	3997.3501358330905	3788.0438639120953	3718.5166869532195	4084.1411562587955	3457.79007885791
3725.2293745730076	3587.261336589275	3800.7986187004926	3615.651059873957	3675.9503616572106	3533.9625218509464	3463.32396491742	3588.7363888584664	3575.730535292595	3698.740920559224	3522.102951181201	3638.3202092286538	4028.014587824061	3749.145441513069	3821.79275845976	3554.4874117527584	3574.571695186606	3889.253174553679	3901.659984427042	3696.6373257337946	3535.558614117468	4086.089311565842	3665.9238677621915	3472.0421192707317	3714.842430440961	3894.0061933772	3786.632220932829	3715.6969327384495	3918.027212051134	3456.4444118598276
3725.2293745730076	3584.891083356876	3788.637140551673	3608.9304623423254	3672.617511691021	3526.9469862080223	3461.5103240336925	3577.2952859788857	3529.191313737314	3695.136968799488	3522.102951181201	3636.227807566166	3991.5187242201464	3749.145441513069	3815.7482075353137	3554.4874117527584	3574.5470567013513	3887.9509305538995	3888.2943854044106	3696.6373257337946	3535.4615249016188	4083.859362876796	3664.1799104052907	3472.0421192707317	3713.99134848775	3892.871148966423	3786.382363321579	3684.3957280161612	3906.838362189579	3454.886885857049
3725.0447557655734	3575.5739738834072	3781.6794601491138	3608.6772425807076	3672.385582213238	3526.9469862080223	3456.5672480727562	3577.2952859788857	3527.5676980554263	3685.131417295884	3522.0743219055475	3636.227807566166	3984.24592821413	3737.9212032690007	3815.7482075353137	3553.1739982728523	3572.121145747445	3885.4055201142683	3876.972262015853	3696.12851967413	3535.454545343895	4082.2893892340444	3664.1799104052907	3471.7835348528142	3710.273083353124	3884.559269288212	3786.382363321579	3683.2341824927016	3906.5775818684406	3452.9218519469728
3724.146658788323	3572.9831549149476	3781.6794601491138	3608.6772425807076	3665.1966794234936	3519.2506863419217	3456.5672480727562	3565.6324743496693	3457.7966723149207	3680.86035797808	3520.014222299109	3635.436213677953	3837.2956150329073	3737.9212032690007	3814.9639831083887	3548.9212814785305	3570.685361502863	3873.383324629265	3876.972262015853	3696.12851967413	3535.3148555379953	4073.090039159423	3660.0039878274133	3470.8446798435575	3709.59132691852	3874.940115252494	3786.382363321579	3682.387696829624	3898.2504696748147	3451.335406086059
3716.7698330540225	3557.3851483002063	3781.6794601491138	3603.2970322008905	3665.1966794234936	3519.2506863419217	3456.5672480727562	3558.5102078488094	3450.3815390732675	3680.86035797808	3519.074882082792	3635.436213677953	3837.2956150329073	3737.9212032690007	3704.243819694538	3539.487435948543	3570.685361502863	3870.855502998572	3870.9296557114335	3686.6295858345957	3531.57725360326	4060.063301619535	3658.538417109308	3470.8446798435575	3683.022499771134	3771.976937845332	3786.3138656892434	3677.276418799578	3869.0066910630535	3449.9600009371716
3716.7698330540225	3556.141298449013	3781.6794601491138	3597.401804533608	3665.1966794234936	3519.2506863419217	3454.7506057883115	3558.46514008772	3449.838046122174	3680.86035797808	3517.6044828056115	3630.012584952936	3837.2956150329073	3735.3126241524583	3704.243819694538	3539.487435948543	3564.9732583153223	3870.5407944433364	3867.6939898822393	3686.6295858345957	3526.808580663042	4021.182457220839	3658.530573354762	3468.1050440219815	3658.739058992004	3757.392252490653	3777.9806037121316	3677.276418799578	3869.0066910630535	3447.4364061149363
3709.4495537155562	3546.631258429403	3780.7506872269314	3591.8755101714873	3658.441258523987	3518.5941256200185	3454.7506057883115	3543.935775525424	3448.8668231516262	3678.8708272343606	3517.1108234727926	3629.8827105419214	3831.595289122667	3729.65823366095	3686.083812457845	3527.268267921215	3564.9732583153223	3847.4090156721386	3860.3697010585774	3685.822003252884	3526.808580663042	4021.109185847531	3658.5017156936174	3460.1061036963015	3658.739058992004	3757.392252490653	3777.9806037121316	3677.276418799578	3846.5783981029263	3440.6059764298507
3709.4495537155562	3546.631258429403	3760.4115068274814	3585.593835984126	3649.6930587719407	3493.5003554984633	3453.5945011652466	3524.6726898498964	3447.2948852083578	3678.671753419276	3512.9130380704473	3629.8739689015683	3808.920539780088	3729.65823366095	3678.907833563713	3525.6885844019234	3561.890988891264	3834.8126504758875	3848.9571550217615	3685.7018381964153	3525.4904982083376	4021.109185847531	3656.58800129458	3458.2208961488914	3656.5375150863842	3757.392252490653	3751.795832980004	3675.022215147867	3844.954449064754	3440.6059764298507
3708.88714557503	3545.8340451375784	3760.4115068274814	3585.593835984126	3649.531926329817	3488.3377372244354	3452.5580024365386	3522.602394384781	3447.1339191253837	3678.489663655076	3512.9130380704473	3623.759533813521	3808.920539780088	3729.65823366095	3678.907833563713	3525.6885844019234	3561.527410232514	3834.8126504758875	3835.9876458327817	3685.398001184556	3524.3730831849016	4021.109185847531	3655.1409896961104	3456.172807518693	3656.5375150863842	3757.392252490653	3751.795832980004	3675.022215147867	3828.4144921924953	3440.6059764298507
3708.722351662199	3545.8340451375784	3759.498050458871	3585.593835984126	3649.531926329817	3488.143441057489	3452.5580024365386	3520.996475400492	3442.9954039716677	3678.304299890845	3512.168696449884	3623.759533813521	3808.053304386833	3726.497721874448	3678.270786529623	3525.6885844019234	3561.527410232514	3834.8126504758875	3835.45414152996	3684.8686163697375	3523.9694813120595	4018.997503696354	3649.70519647529	3455.9582842849554	3653.1737342762826	3756.3377441253137	3751.6725185676423	3675.022215147867	3814.197434821862	3440.604891530398
3702.263270294243	3545.8340451375784	3759.498050458871	3585.593835984126	3644.329756819519	3488.01078118022	3450.789190801946	3518.295812854255	3441.3763665462743	3675.7938679909557	3512.168696449884	3623.759533813521	3800.70098958541	3726.497721874448	3676.0833173412575	3524.7572999449894	3559.9427047124036	3834.277148549675	3835.176222743786	3683.397578783977	3521.3229630678456	4006.763748055265	3649.70519647529	3454.4747079365247	3652.3519779210765	3749.5352077463704	3751.6725185676423	3666.118263282561	3814.197434821862	3438.476590899348
3695.687279340963	3540.970006042814	3756.21069128833	3585.5759723877927	3644.329756819519	3485.0530988748606	3450.789190801946	3498.3476781292775	3434.2230537037194	3668.4826229494097	3506.4468229274544	3621.878830361784	3800.70098958541	3723.758955622138	3675.4242510997105	3524.7572999449894	3557.0782205243886	3834.277148549675	3827.594434397346	3680.5409880198454	3517.955690872726	3989.648265775286	3649.3605419212436	3454.2161473015854	3651.478873164003	3749.5352077463704	3747.0522720883837	3666.118263282561	3814.197434821862	3438.0209884675114
3694.4628403709726	3540.970006042814	3756.0069930473	3576.785576084902	3641.9076023092166	3436.174010130767	3450.789190801946	3498.3476781292775	3434.2230537037194	3664.726721631475	3503.558181045316	3618.649970717314	3800.70098958541	3723.758955622138	3605.122013460382	3520.2968884341562	3557.0782205243886	3832.5126501782943	3826.617759041943	3680.5409880198454	3517.955690872726	3989.074847154591	3647.199044808078	3422.9053563561715	3646.6695473767068	3746.8742189284612	3745.399634895756	3661.1929940438326	3809.793722207114	3437.903382389448
3692.542605927083	3540.940024466564	3751.189697483731	3545.998658327512	3636.3915661588258	3435.7149321434376	3447.9820162394553	3489.752465041473	3434.2230537037194	3653.9955422113935	3502.7330904308506	3617.9913939135117	3783.0854700895675	3723.758955622138	3605.122013460382	3520.2968884341562	3553.2563601790416	3832.5126501782943	3824.5717491373953	3680.476100017465	3517.412096243929	3987.762038829016	3647.199044808078	3422.9053563561715	3633.1779861096165	3746.190365931714	3740.7586909972865	3661.1929940438326	3799.8628609786037	3436.319974431196
3691.831896509886	3539.026733087714	3751.189697483731	3544.9104623388303	3634.8993628800713	3430.0959439527433	3447.9820162394553	3479.1819525201063	3433.903680100929	3653.9955422113935	3501.534986491376	3611.6971451689215	3686.5296659893284	3723.747423302275	3604.0548771408244	3520.2968884341562	3553.2563601790416	3830.823822458207	3815.520053945896	3680.476100017465	3513.263537549005	3987.753703784515	3646.856547968385	3422.9053563561715	3623.7937398242316	3733.3946839743467	3740.7586909972865	3661.1929940438326	3799.8628609786037	3431.63858207371
3690.58864161313	3539.026733087714	3751.189697483731	3543.7435192220096	3632.74934237479	3430.0959439527433	3447.9820162394553	3478.994856883291	3430.096271002755	3653.9955422113935	3497.5701323259013	3608.870793234795	3685.761677206042	3723.2152435402168	3598.9397450653346	3517.187781620458	3552.7421575463727	3828.1531536478105	3807.256265882859	3676.6982082896293	3512.5764880084653	3984.8008248276174	3645.3301399617267	3422.413030963059	3623.7937398242316	3725.4141902441906	3740.7586909972865	3660.1640687195277	3797.302267795615	3431.63858207371
3689.443636498236	3538.9487949242025	3751.189697483731	3542.5434431860826	3632.74934237479	3389.3046822969286	3443.344048079217	3478.868092184355	3430.096271002755	3653.9955422113935	3497.5701323259013	3608.870793234795	3685.761677206042	3723.2152435402168	3598.7321307983057	3517.187781620458	3550.785485452967	3821.454644279316	3777.844867212024	3676.558077639082	3510.927642644804	3984.8008248276174	3645.3301399617267	3416.028044014445	3616.439505602585	3715.7781354999734	3740.7586909972865	3660.1640687195277	3797.0581447058853	3426.2121492010656
3665.1348747844727	3536.6215633696893	3747.703585424272	3542.5434431860826	3631.6695414430933	3384.6166238578808	3422.328858671157	3476.1808653969183	3430.096271002755	3653.3826510324266	3497.5701323259013	3603.6579934186193	3685.761677206042	3693.794869370004	3597.622838951141	3513.936653540214	3550.7246195174866	3820.681324024646	3777.5625833521713	3676.558077639082	3507.499040734766	3984.4620108278123	3645.3301399617267	3416.028044014445	3615.279693986484	3715.7781354999734	3733.0703018759395	3656.8821143155324	3771.5730877200936	3426.2121492010656
3661.6576470358514	3536.086386283225	3747.703585424272	3536.535137170485	3631.5964174791825	3374.7297273492713	3421.9980032741787	3472.5795804305367	3428.515225966805	3651.5050862352114	3495.3758373587343	3600.9910304956647	3682.2444519784844	3693.794869370004	3597.622838951141	3513.936653540214	3543.866452301632	3811.9774805709803	3765.1855633995524	3670.8081471616783	3506.2603298130152	3976.3687744260787	3643.5799176486616	3415.1466931907544	3610.063760978168	3649.8666868142755	3733.0703018759395	3653.0517621926665	3770.5963245063	3425.154189739959
3661.6576470358514	3535.9659602660277	3740.3979515032297	3535.7942302980405	3631.5964174791825	3374.7297273492713	3421.8329529323855	3470.747939723302	3427.4198768318097	3648.319787921374	3491.4205252849797	3600.9910304956647	3682.2444519784844	3689.8290328866233	3595.792700142423	3509.314341400784	3543.866452301632	3802.5515266712196	3765.1855633995524	3670.8081471616783	3502.347794558415	3975.367501174155	3641.9507361196283	3414.0905083754897	3596.4972331770095	3649.8666868142755	3731.7644027168944	3652.5328949448917	3770.048547154459	3423.412185927472
3661.070311838893	3524.699976352157	3740.3979515032297	3535.7942302980405	3631.360335344385	3373.8117379520154	3421.7922413237	3463.606029030522	3426.666309318306	3648.319787921374	3491.4205252849797	3600.2007425138154	3649.6476954498785	3644.1339303319073	3595.792700142423	3507.8352593607733	3538.561647464978	3801.611355014256	3711.661314730951	3668.706076752111	3500.9555742278735	3953.464801455483	3641.6283872644135	3408.1967711654515	3582.3771085862513	3649.8666868142755	3730.4924633372048	3650.9246756339144	3763.3945192722636	3419.716877673528
3660.5967662171843	3524.699976352157	3740.1323948366153	3534.0115586508673	3630.1287502844507	3371.4698411180357	3421.387298358546	3463.606029030522	3421.650648591155	3648.0514679501603	3489.8259798634017	3598.838034221354	3647.6346866300833	3638.65901592723	3585.020486543336	3507.8352593607733	3538.561647464978	3801.611355014256	3703.3258666769075	3667.3887406776935	3500.398149840638	3948.8420179240256	3636.0938649948243	3408.1967711654515	3582.3771085862513	3649.8666868142755	3728.9072529058267	3650.9246756339144	3762.6279644166952	3419.716877673528
3660.5967662171843	3524.699976352157	3739.957702785471	3511.3263669963444	3630.1287502844507	3369.9601440266188	3416.780774294286	3463.606029030522	3421.650648591155	3648.0497348520603	3489.8259798634017	3598.836739892421	3647.50143041058	3638.542753380947	3533.6878424833267	3507.8352593607733	3534.4164719083815	3800.3107363254258	3703.3258666769075	3667.3887406776935	3494.8252898352466	3948.7263122038767	3634.412923399852	3408.1967711654515	3579.116958696567	3645.98717501066	3728.5862557085384	3650.9246756339144	3760.656141095523	3419.716877673528
3649.798578854344	3523.896408793483	3738.6982062505267	3511.1429198641686	3629.7170569310388	3362.8037390571067	3414.8664780836607	3462.210041059508	3421.650648591155	3647.683928828963	3489.8259798634017	3598.329332697949	3594.1549537367405	3638.542753380947	3529.525817094943	3507.4457252289476	3529.4927196370595	3798.0832436417695	3699.534804691628	3667.3887406776935	3488.180525315547	3944.731834523366	3634.412923399852	3406.225826888694	3577.6330162588097	3645.98717501066	3728.474878393347	3648.7256843656905	3745.0230481844364	3418.327534990322
3649.798578854344	3522.7855648016475	3738.6982062505267	3510.1870797766705	3620.108453931336	3362.8037390571067	3414.4835393215994	3459.9776122027715	3417.743589035342	3642.4937731995333	3483.1355959760476	3596.001879790385	3594.1549537367405	3638.542753380947	3527.4275062715046	3505.14491023665	3528.995761628472	3797.765697373685	3675.7892027089197	3667.3887406776935	3488.180525315547	3944.731834523366	3632.618192398214	3406.225826888694	3577.2178961463296	3645.6640657686175	3724.174594056595	3648.7256843656905	3745.0230481844364	3418.327534990322
3649.798578854344	3522.7855648016475	3732.1364669407203	3510.1870797766705	3620.108453931336	3362.261781448567	3411.767354581263	3459.7847434513733	3417.743589035342	3642.4937731995333	3483.1355959760476	3595.233075410787	3594.1549537367405	3638.542753380947	3527.4275062715046	3505.14491023665	3526.160847430949	3795.188787229691	3669.499686384922	3663.5041824860773	3488.058516490387	3944.6036267280815	3631.8777587389413	3406.1625779526844	3573.4802066690627	3644.657616313831	3721.7971934321286	3630.123867569977	3745.0230481844364	3415.896391881852
3647.1405233824307	3522.7855648016475	3728.110625724832	3510.1870797766705	3620.108453931336	3360.5637256496575	3411.767354581263	3455.825783641524	3417.743589035342	3642.4937731995333	3482.400748231063	3592.486250333601	3594.1549537367405	3627.4455573404366	3527.4275062715046	3498.22685973438	3526.160847430949	3793.1322847892143	3661.1849530514655	3661.8900025964967	3484.607340546714	3943.141223164982	3630.7358458122144	3404.766638988697	3568.927811501776	3644.1745900164415	3721.7971934321286	3630.123867569977	3740.6791766498227	3412.523462576424
3629.4174377906	3520.7679719426574	3723.0833238687087	3508.0790766345617	3620.044177966775	3344.6799858399727	3411.767354581263	3455.5336652884644	3417.064492321735	3640.7668657911054	3481.8282743786403	3591.943951304005	3584.3649544718937	3611.3186928780347	3527.4275062715046	3498.22685973438	3442.46880769222	3791.3252337397353	3657.437001065255	3661.8900025964967	3483.578390519184	3940.925721042402	3629.129016502698	3403.755422529497	3567.7835190557	3641.0633106259193	3721.7971934321286	3630.123867569977	3740.6791766498227	3410.2401254209417
3627.2369929460265	3520.4342153772445	3723.0833238687087	3504.218972461219	3620.044177966775	3329.2282567128973	3411.519734524661	3452.376061763616	3417.064492321735	3639.690271065222	3480.695750938573	3591.943951304005	3580.226307695124	3611.213169017805	3525.854718842521	3497.5989143969264	3442.253884410525	3791.3252337397353	3656.1466373147496	3659.523442819533	3483.578390519184	3933.697660529214	3629.105118012188	3402.540448400884	3562.5275396339575	3641.0633106259193	3718.6404129887196	3630.123867569977	3740.6791766498227	3409.909758944619
3627.2355617127023	3520.4342153772445	3722.5858177935843	3504.218972461219	3620.044177966775	3329.168256226959	3411.0897128223614	3452.0970009321572	3413.107279385382	3639.690271065222	3480.695750938573	3591.598299818058	3559.9967062895053	3607.776687584621	3523.7575667393876	3497.017415671613	3442.253884410525	3790.833122308819	3651.507704277938	3658.027445904503	3481.446819637822	3860.0196120387127	3612.7505800705635	3402.540448400884	3551.2108480261422	3640.006371693357	3718.6404129887196	3626.5910668991364	3734.9626246421917	3402.1319315044802
3612.5879254707424	3517.2553484899986	3717.99473786991	3504.218972461219	3618.6767668463926	3329.030030896966	3409.139302165703	3442.8411747355008	3413.107279385382	3639.690271065222	3479.5064907275314	3589.0699590351787	3559.8715707586316	3607.776687584621	3511.9149625697783	3495.819009533771	3440.1434772741864	3790.522321887697	3650.6400682966373	3658.027445904503	3481.39792181267	3857.261832832858	3612.6027188752732	3402.540448400884	3547.591389684392	3640.006371693357	3718.6404129887196	3626.5910668991364	3734.9626246421917	3402.1319315044802
3610.0824439953544	3517.2553484899986	3717.233727010612	3504.218972461219	3606.8944927890343	3329.030030896966	3408.729571201734	3435.1665586566633	3413.107279385382	3636.6656623096983	3477.783919996347	3589.02262141568	3557.3205690893924	3603.8074843038667	3510.8504632708105	3495.637035968609	3440.1434772741864	3790.4139096099498	3648.46637460685	3642.601906925771	3478.054603741311	3855.9605364344793	3611.669715420403	3402.4753678630373	3543.9279097827457	3638.064367088152	3712.096811322554	3626.5910668991364	3734.089910876013	3400.0972213915284
3610.0824439953544	3516.6603937830428	3715.913995485403	3504.1806269498848	3565.253762780202	3327.1075888171194	3407.5788663621083	3435.1665586566633	3413.107279385382	3635.0935487569955	3477.7232249676035	3586.1916172581487	3516.618033659405	3603.8074843038667	3510.6387805323925	3495.4246040048565	3434.658100243498	3778.5016996442237	3645.25658169921	3624.2282700755154	3477.7715596715766	3855.9605364344793	3611.669715420403	3402.4753678630373	3543.655968388941	3635.0336472568115	3712.096811322554	3625.1894628198747	3731.798386543951	3400.0423858234876
3607.18588293936	3515.3750691360306	3714.3526923694735	3503.417091979058	3563.4986750086337	3325.1006652779433	3405.579018468975	3433.6788373638447	3411.1046164806094	3633.401610701918	3477.6686895625685	3586.1916172581487	3516.618033659405	3580.740338785102	3508.317015244289	3494.2598817200765	3434.658100243498	3778.5016996442237	3644.095963181525	3624.2282700755154	3475.6311069582357	3853.6087162950544	3611.669715420403	3401.718201547707	3541.97215408356	3634.3688342534156	3712.096811322554	3619.906556396656	3730.6610391904687	3395.988027777626
3574.3364072925156	3514.6564226803903	3714.3526923694735	3503.3600580259363	3562.3079566537963	3323.591044918737	3405.579018468975	3432.5332153202035	3411.1046164806094	3632.4918753265406	3476.560661898194	3581.4817863340777	3514.6762432949436	3570.1338871565986	3507.4830535911833	3490.6320420321294	3426.091323697028	3778.5016996442237	3641.5705341704634	3623.0087671284937	3474.360310594507	3852.253623311429	3610.589123110596	3401.718201547707	3541.0400965635963	3632.5499280286563	3712.096811322554	3619.906556396656	3711.863081289599	3395.988027777626
3571.4878350590443	3514.6564226803903	3710.245309200758	3502.5623201366025	3560.9804563470334	3319.5548962978573	3404.0296282143076	3431.5519783817927	3410.1493192606054	3632.4918753265406	3474.426321657156	3581.4817863340777	3514.6762432949436	3569.0135863812025	3505.294107603961	3490.6320420321294	3425.824980133674	3776.0481428694934	3625.100958948273	3623.0087671284937	3472.554910252024	3850.5773291353053	3609.910174803431	3400.7691960789107	3540.8291845348676	3632.2784087033556	3710.69073716023	3619.906556396656	3700.2100572379936	3395.988027777626
3571.368585013495	3514.194949326168	3705.0077249887145	3501.655479876039	3560.9804563470334	3319.0795619339465	3403.9780890759566	3430.558810083767	3410.1493192606054	3632.2859336004253	3474.426321657156	3581.1084116733773	3514.6762432949436	3568.59518488463	3504.137120557849	3490.6320420321294	3425.503667423328	3772.908964470952	3624.6266521831885	3620.488848938222	3472.554910252024	3845.308280621022	3609.910174803431	3400.398174288216	3525.954242307531	3632.2784087033556	3710.1330258781845	3619.5052292445857	3680.343832350041	3395.988027777626
3571.3120792208065	3514.194949326168	3695.74478115679	3498.233145679889	3557.014425939882	3318.849115038864	3403.9780890759566	3427.4443772220116	3405.997545014011	3631.8226995115283	3473.866876649835	3581.1084116733773	3514.6762432949436	3567.448704338356	3503.261821786727	3490.6320420321294	3425.503667423328	3771.973265619339	3624.6266521831885	3620.488848938222	3472.554910252024	3845.308280621022	3609.910174803431	3396.2013680522987	3524.5092455588274	3630.1601634429967	3707.090603882352	3611.094642098037	3668.815753965866	3393.348535774396
3569.8281122797684	3514.098028350294	3690.5019487651925	3498.233145679889	3557.0041196786287	3318.5012294058815	3403.6692465015794	3426.1114933921917	3405.852828910067	3627.0781106998957	3472.753735200984	3579.806561103812	3514.6157607995356	3566.3633146345637	3502.0291238360683	3489.4482931079738	3425.1634164784227	3770.6250292987083	3586.3778959456185	3617.7291741408085	3472.554910252024	3842.1726243625844	3607.566210253815	3396.2013680522987	3524.5092455588274	3630.1601634429967	3705.9867156165174	3611.094642098037	3610.7965150967175	3393.077726844307
3557.030648116263	3509.9875667371402	3690.5019487651925	3498.233145679889	3552.0110003551476	3318.250599499141	3403.594504985035	3424.8337533619138	3404.7190514960384	3627.0781106998957	3471.8142094940868	3579.7953246229436	3512.193528910714	3566.3633146345637	3494.705160642393	3486.529739252277	3425.0310004559633	3769.0585504099918	3586.3778959456185	3617.7291741408085	3469.6992160737154	3841.860843081299	3605.5528377479754	3396.2013680522987	3524.3272271931355	3627.618879637038	3705.9867156165174	3607.1932873580813	3583.4333427134184	3391.7982946207185
3557.030648116263	3509.9875667371402	3690.5019487651925	3494.7764854208913	3547.7033806637373	3315.4916932808665	3403.571291769307	3424.8337533619138	3394.852734216888	3626.778329074274	3471.5346075906064	3577.3307344411305	3512.193528910714	3566.3633146345637	3494.705160642393	3486.529739252277	3424.6489032102645	3766.4946045772167	3582.1756191288446	3616.3913296720407	3467.200451360623	3841.2536841482884	3605.5528377479754	3396.1235297720013	3523.643680552348	3618.298215747136	3703.2831603211557	3607.1932873580813	3581.544525205497	3391.7982946207185
3557.030648116263	3509.866391862163	3690.5019487651925	3493.73996290629	3547.509779156403	3315.3638175560795	3403.571291769307	3424.2487046184824	3383.6050191934482	3625.312272357492	3470.0365291582825	3576.057029883719	3506.9682572626753	3550.630274633199	3494.705160642393	3486.529739252277	3408.4870768555047	3758.8229112131376	3565.9755180813113	3613.889154839239	3467.200451360623	3840.7278126262936	3605.5528377479754	3392.561573018736	3522.6423694937616	3618.298215747136	3703.2831603211557	3607.1932873580813	3578.038253921341	3391.7982946207185
3543.2306211834803	3509.4263596436667	3690.5019487651925	3493.1515067419487	3543.526300492528	3314.789421534684	3402.859996708186	3424.0420510736963	3383.6050191934482	3625.312272357492	3469.945698326207	3573.877172057918	3504.2325078474514	3545.279967068986	3494.705160642393	3482.307971174322	3408.4870768555047	3755.866084822096	3561.0204531310487	3610.2602146767686	3465.4837277377924	3826.0307042309355	3605.5528377479754	3392.561573018736	3522.543326072941	3617.233515829041	3703.2831603211557	3601.920044533024	3577.8583106511187	3391.7982946207185
3539.310932090589	3509.1428244217914	3688.880263494172	3491.9490701536142	3543.526300492528	3312.3258254822604	3402.2577145827504	3423.5497564458715	3382.986250828283	3623.8859699245504	3469.945698326207	3573.877172057918	3504.2325078474514	3538.2193716461243	3494.705160642393	3482.307971174322	3408.4870768555047	3755.866084822096	3560.745975194176	3610.2468353104355	3465.4837277377924	3826.0307042309355	3602.871295643556	3392.561573018736	3522.543326072941	3616.238800361827	3703.2831603211557	3601.920044533024	3577.813570600622	3379.8101653223284
3536.923214962878	3508.164483475725	3688.325519602339	3489.9763926296346	3543.526300492528	3312.3258254822604	3399.8701198601416	3422.4685030665646	3381.3641433042944	3622.2434533275296	3468.0591680776274	3572.087758722953	3502.7891089381897	3538.0359732271017	3494.564157509718	3477.859775026359	3404.6342809420594	3751.652639042818	3548.7026356226334	3609.8828035758934	3446.714308148286	3822.39097364142	3602.871295643556	3392.561573018736	3520.3796439469356	3615.2002358497903	3700.851341256151	3601.920044533024	3576.9656934909863	3379.8101653223284
3534.5989051162514	3508.164483475725	3688.325519602339	3489.9763926296346	3543.4840355715305	3310.5777357443276	3399.8701198601416	3421.9747494887206	3380.991216657659	3622.2434533275296	3456.3569247426126	3572.087758722953	3501.9991946174073	3538.0359732271017	3493.3977295045634	3473.756089069602	3404.6342809420594	3749.650327841155	3548.2679688544576	3609.8828035758934	3439.8639467789844	3822.39097364142	3600.9808999153493	3387.403629315235	3520.3222016062414	3615.2002358497903	3700.851341256151	3600.741106067429	3573.1783034017053	3379.8101653223284
3532.6796008574725	3505.453694411327	3687.0814261097776	3488.5917803536827	3542.28802269368	3310.5777357443276	3399.8701198601416	3421.5381408728313	3379.995673667101	3617.731606629087	3439.013198635262	3571.001602962097	3498.9943309010487	3536.964620176901	3492.250815605523	3447.8468415588445	3403.3709564896817	3747.686710859612	3548.0597716748125	3607.6059329433556	3439.8639467789844	3822.1540628327557	3600.9808999153493	3387.403629315235	3517.2695409098687	3611.3835404434913	3699.966216638105	3596.797571803971	3573.172646392626	3378.660723679952
3532.6796008574725	3505.453694411327	3684.1185888227674	3488.5917803536827	3536.3473579984475	3310.360890569944	3398.7682806315424	3419.802744053997	3379.995673667101	3617.577525035264	3438.8758815245606	3568.8791875428237	3498.9943309010487	3532.890765315895	3488.9875866218326	3446.9793314188246	3388.2786187513293	3747.5100332917405	3545.5480198929754	3604.178034960034	3439.8639467789844	3819.812123621692	3600.9808999153493	3386.862844479723	3517.2695409098687	3611.3835404434913	3698.974898500944	3596.797571803971	3570.509920867682	3377.509096488981
3530.7934087499043	3505.453694411327	3684.1185888227674	3488.5917803536827	3536.3473579984475	3310.0403684543376	3398.7682806315424	3419.802744053997	3377.7627612356273	3613.581001975853	3436.457881214518	3568.382518065317	3497.0747846232953	3530.247770881238	3488.029464761108	3446.9793314188246	3388.2786187513293	3746.3360388153123	3545.5480198929754	3604.000093787062	3437.08084347295	3818.3315899181607	3599.7211808357574	3386.628334617076	3517.1578874696415	3608.014499681326	3696.3820795915126	3596.6668018891964	3567.4193639332857	3375.3918694119698
3530.7760979089853	3505.453694411327	3683.5794134676344	3488.5917803536827	3536.3473579984475	3309.308323881595	3398.6433916534525	3419.62342797151	3377.7627612356273	3613.581001975853	3435.6821034634595	3568.266394397115	3493.7813411167217	3529.712916763991	3479.8656854950177	3446.6890958648482	3388.2786187513293	3745.4619675399563	3543.7394833387207	3594.4973850653996	3437.08084347295	3817.349817105435	3599.460383586344	3386.4606756300204	3517.0947324715116	3608.014499681326	3696.3820795915126	3593.498466931916	3564.8097672459685	3375.148458375009
3530.1091175366214	3503.400555869036	3683.5794134676344	3486.3669009471755	3529.5065235338134	3308.045290538192	3397.9696423889154	3418.9063522171987	3373.882765194576	3613.581001975853	3434.1652910824714	3563.8640507502164	3493.7813411167217	3528.8485302848844	3479.8656854950177	3446.494633711356	3387.7920201302773	3733.0221858848095	3541.7569911457167	3591.1963826465444	3437.08084347295	3816.614978419205	3599.460383586344	3384.479581716985	3514.3296564072043	3606.8908659218378	3696.3820795915126	3593.498466931916	3564.8097672459685	3375.148458375009
3526.2000349187383	3503.400555869036	3682.3830755994395	3482.170708164235	3529.5065235338134	3308.045290538192	3397.9696423889154	3418.2940336234983	3373.882765194576	3612.0985186048897	3430.962795130002	3563.8640507502164	3493.7442946656474	3524.3947176926777	3479.8656854950177	3445.770924867485	3387.7920201302773	3733.0221858848095	3540.5446790520377	3588.8043599853872	3434.761900326507	3815.9894253433067	3595.8762491256125	3384.479581716985	3511.5405170889426	3606.2656113035064	3692.5832071468044	3592.9760014412004	3564.8097672459685	3370.8092872130583
3520.940931501995	3501.1409187032377	3679.848628416359	3471.2937828902645	3529.5065235338134	3306.6689755628413	3397.6772943874134	3417.3605616495242	3373.882765194576	3612.0985186048897	3426.461579129796	3563.8640507502164	3492.6812102453196	3520.3729367341366	3478.792189331124	3445.770924867485	3387.7920201302773	3730.928824532918	3538.2278069061017	3588.7643177809005	3434.7037815869767	3815.9894253433067	3595.399984292729	3380.3287180464836	3511.5405170889426	3605.8807518479425	3692.3213633722294	3592.9760014412004	3564.711483308911	3368.5779077922602
3520.523351291064	3501.1409187032377	3676.3070136203432	3471.2937828902645	3524.029287146416	3306.354053722299	3397.473093996336	3417.3416508903247	3371.6654147442505	3609.7814470638687	3426.461579129796	3559.374055218049	3492.6812102453196	3520.3729367341366	3478.1514690079603	3442.5363699917584	3387.3720051289133	3722.2677035075553	3536.6158176090025	3588.5728861187654	3434.7037815869767	3810.829994953234	3594.1158853711913	3380.3287180464836	3510.715563669647	3586.7562395476184	3692.3166400256173	3590.6960300465357	3564.627141152772	3368.5779077922602
3520.276500040838	3499.616353498475	3676.3070136203432	3468.3324100153845	3520.381548931398	3305.1863991309374	3397.459568573157	3414.5964086363706	3371.6654147442505	3609.6091381895153	3426.461579129796	3559.374055218049	3489.453792996177	3509.809649024571	3478.1514690079603	3442.5363699917584	3387.3720051289133	3722.2677035075553	3536.6158176090025	3588.237931937135	3430.766670639504	3810.829994953234	3580.271227143264	3380.3287180464836	3508.9957429315045	3586.7562395476184	3687.9193619239986	3587.434125103411	3563.6373203858084	3368.5779077922602
3520.032787660616	3499.464102719434	3675.977937611489	3468.3324100153845	3519.282418131694	3305.1863991309374	3397.2298535068794	3414.492619752023	3371.5875558935772	3609.6091381895153	3426.158942605138	3559.374055218049	3489.453792996177	3508.5159098923386	3475.268022891375	3442.1824319112256	3387.2236046981275	3722.2677035075553	3534.9707150340423	3587.61147493595	3430.766670639504	3810.829994953234	3573.9199789534982	3379.6540084082126	3508.0228219315413	3584.5202948271112	3687.9193619239986	3586.114436130525	3563.427141085407	3368.062093633254
3516.4001842268317	3499.0410460095713	3675.977937611489	3468.3324100153845	3519.232283064649	3304.848326277976	3395.814731646478	3412.725425332042	3371.5875558935772	3609.6091381895153	3426.158942605138	3559.374055218049	3488.1572283211335	3504.95243279682	3475.268022891375	3440.9886795312523	3386.5023099505634	3721.4828019127362	3534.7296928661317	3576.4306699778135	3430.766670639504	3810.829994953234	3573.9199789534982	3379.6540084082126	3506.7994134202672	3584.5202948271112	3686.5078998506583	3579.7806419740905	3562.24066749034	3366.3219586185833
3515.716794919664	3498.968971918985	3675.977937611489	3467.810628498864	3514.892608877967	3304.54006142698	3395.814731646478	3411.690278353751	3371.490955710018	3607.529115038106	3424.8749022817715	3555.795921511286	3488.1572283211335	3503.8189740306516	3470.3087395463667	3438.163579301622	3386.084520495293	3716.6531417442557	3534.7296928661317	3576.4306699778135	3429.5008494706835	3810.829994953234	3573.9199789534982	3378.4622308510725	3505.301746303997	3584.5202948271112	3686.5078998506583	3579.7806419740905	3560.6451831836507	3366.014543626561
3515.0211834502247	3498.9405161992872	3672.137375423956	3465.713214984072	3512.1015001334026	3304.54006142698	3395.814731646478	3410.7480552218194	3368.5833087220662	3605.6900182666695	3420.978488170203	3555.795921511286	3485.4632575253227	3503.7350841886346	3470.3087395463667	3437.307328348032	3385.9121396637747	3716.6531417442557	3530.4881956831487	3576.4306699778135	3429.5008494706835	3809.5199683140213	3573.63319215702	3378.2773454647922	3504.868260860741	3583.8806221176287	3683.019220729569	3578.681867488858	3560.630325103209	3365.9312138001887
3513.9640533421803	3498.0864226288627	3667.750249570696	3465.713214984072	3511.094539004029	3304.222941158361	3395.1955232694427	3410.7480552218194	3368.5833087220662	3604.6787637761868	3420.7821030191335	3555.2864653361926	3485.4632575253227	3503.7350841886346	3470.3087395463667	3436.0675624994683	3385.9121396637747	3716.500870948392	3530.4881956831487	3576.4306699778135	3428.9617357549755	3795.992303731487	3569.433806664164	3377.2989448073968	3504.689390989568	3583.8806221176287	3682.8386769213007	3578.681867488858	3553.696118034789	3363.648261890063
3513.8843693424856	3496.469168886189	3658.012136466302	3460.8427457394755	3509.9075744022775	3303.8812408961726	3393.591790337986	3410.4934000514913	3368.5833087220662	3604.6787637761868	3420.7821030191335	3554.639064475107	3485.343455108862	3503.390220135133	3465.542503402984	3423.901057669267	3384.5179720169185	3714.352678833564	3530.429888855258	3576.246733340309	3428.9617357549755	3769.298413122129	3568.2791112318255	3377.105105894897	3504.689390989568	3583.8714715934216	3681.5884984605545	3578.2914031209593	3547.9576277001534	3363.1341238058885
3510.756324419503	3495.4848095950433	3644.439426078592	3460.8427457394755	3508.4017223387896	3303.269381014028	3392.9025530461877	3409.8667798703386	3368.459741704336	3601.6388577535718	3420.59057392577	3554.639064475107	3484.5990612751407	3500.485797582052	3465.2227667535626	3423.901057669267	3382.533471470339	3712.7310789688336	3529.9693115438113	3574.799571267041	3427.55323333138	3768.8639600917722	3568.2478842639657	3375.782743800475	3504.3654156795774	3583.1079045488505	3681.5884984605545	3576.028441795162	3547.005134466651	3363.0423181574934
3510.756324419503	3492.936035170439	3642.512358615917	3460.8427457394755	3508.304050676737	3303.269381014028	3392.9025530461877	3409.0599387650873	3368.0353633788172	3601.6388577535718	3419.6486088357888	3553.396358154626	3484.5990612751407	3500.485797582052	3465.0066568516722	3421.404044519576	3382.533471470339	3709.3726614705743	3529.9693115438113	3571.313354610872	3408.325705681144	3760.409835167707	3568.2478842639657	3375.782743800475	3501.4065779401735	3562.585630045908	3678.970288240813	3576.028441795162	3547.005134466651	3362.6203121820213
3509.7512889862846	3492.936035170439	3642.4912748053093	3458.4163552145437	3507.969834357907	3303.2392118145367	3392.8982408003085	3406.9040034215664	3365.88484874493	3600.778737318848	3419.4557572217036	3553.396358154626	3482.991375995967	3500.485797582052	3463.6078034315447	3421.404044519576	3381.808716491703	3709.3726614705743	3522.198711692832	3571.313354610872	3390.3009105383794	3743.1091846556315	3568.2376028001445	3375.679887115577	3498.2428785655775	3557.6845303934083	3678.970288240813	3571.377275744492	3546.9023669277594	3360.633813032856
3507.776492002157	3492.7688055179433	3642.0110959225744	3458.4163552145437	3506.1239852628914	3302.2413666403545	3392.6979275082253	3406.9040034215664	3365.88484874493	3600.227761642335	3419.4557572217036	3550.893656307573	3482.991375995967	3496.137095978468	3463.6078034315447	3420.8891048299092	3381.0511052385827	3709.191571983364	3511.70329639778	3569.3429819548314	3389.9712777742984	3741.0979669981543	3567.981885384322	3375.618551042163	3490.0879474548233	3557.6845303934083	3678.970288240813	3568.674405387674	3545.190585896592	3360.633813032856
3507.776492002157	3492.7688055179433	3639.835550407443	3456.991185143262	3505.7003665675757	3302.2413666403545	3392.612182704885	3406.9040034215664	3365.6026009080206	3598.3466153829795	3418.134627897846	3549.2999917670154	3481.7143079003786	3484.9637533580817	3454.9318528833574	3418.515348185425	3381.0511052385827	3708.9939816160304	3500.719444080545	3566.120198141577	3377.3971213017635	3741.0979669981543	3567.1417947633163	3375.0865469249165	3490.0879474548233	3552.547565065881	3678.970288240813	3568.674405387674	3538.5974949691627	3359.6244865804065
3507.776492002157	3492.4849713234826	3636.460466254587	3456.991185143262	3505.5787120282557	3302.2413666403545	3392.4904353500983	3405.663269619595	3355.2831299726467	3596.0060502864703	3417.341222130405	3549.2859845654357	3481.7143079003786	3484.348539153628	3454.9318528833574	3418.3111965131284	3379.5028652392225	3696.847910942111	3486.6335885801977	3562.012320234161	3377.3971213017635	3741.0979669981543	3566.3942076153926	3374.521321815322	3488.4852444651797	3550.473049670991	3678.2338511263697	3565.463823064322	3538.5974949691627	3356.9009179202912
3505.6128016394896	3492.4849713234826	3633.559306377725	3456.2678182957	3504.4551804516477	3302.210860495654	3391.4710164485755	3404.184308493651	3355.2831299726467	3596.0060502864703	3415.447395173723	3548.8828199279315	3481.7143079003786	3481.6574668894973	3454.9318528833574	3418.3008379756116	3379.5028652392225	3695.117032482892	3486.6335885801977	3562.012320234161	3375.978534575873	3740.4131631351556	3564.7862196050028	3374.450996265326	3487.406806959788	3550.424020032223	3675.821219010925	3565.463823064322	3538.1016836283948	3356.9009179202912
3505.6128016394896	3492.4849713234826	3633.449255463687	3455.4046673692046	3502.604473838096	3302.186760173934	3390.8297363906063	3402.278331267409	3355.2831299726467	3594.470674121134	3415.447395173723	3545.9579029968704	3481.7143079003786	3481.652723444228	3454.6068080500218	3418.3008379756116	3377.006123095401	3694.2319444996697	3486.6335885801977	3557.2001394343724	3375.978534575873	3737.819669930618	3564.766917500108	3374.3712678468246	3487.221254195586	3550.424020032223	3675.821219010925	3565.140705625324	3538.1016836283948	3356.9009179202912
3495.4296991833535	3490.7292641707754	3633.37232602346	3455.068984654456	3502.604473838096	3300.385329464092	3390.6780685334925	3402.278331267409	3355.2831299726467	3594.470674121134	3412.1553499318543	3540.9046570992105	3481.525886585333	3479.0281727593565	3454.6068080500218	3415.291806814667	3377.006123095401	3694.2319444996697	3486.6335885801977	3557.2001394343724	3375.9086954469426	3737.819669930618	3564.719112642495	3373.1789853339073	3486.4765613743543	3549.644568178826	3675.821219010925	3564.5233992915996	3538.1016836283948	3356.9009179202912
3494.1492710601906	3489.0824154615425	3633.236494713829	3454.2478423835264	3502.582676516635	3300.385329464092	3390.636419062116	3394.7226738524396	3355.2831299726467	3594.470674121134	3412.1553499318543	3540.8729499202655	3480.3719119283473	3479.0281727593565	3453.1185386460666	3415.291806814667	3374.7131073249257	3692.5618517502003	3486.6335885801977	3557.2001394343724	3374.462847619859	3737.819669930618	3563.652519031728	3373.0873067597395	3486.0438091254637	3549.644568178826	3675.7829668249396	3564.4794834149284	3525.867460849553	3354.9223791069844
3487.5570348397214	3487.8378199791487	3633.236494713829	3452.7071819830976	3500.3495020441105	3300.385329464092	3389.9802196992373	3386.424018730408	3355.2831299726467	3592.218810822173	3412.1553499318543	3540.8729499202655	3477.1752335609976	3479.0281727593565	3452.6851086701176	3415.032873226777	3374.7131073249257	3692.5618517502003	3468.9394715528992	3556.915305130023	3374.462847619859	3737.819669930618	3557.9104750372126	3373.0873067597395	3485.247169624381	3549.627865130583	3675.7829668249396	3564.2948103327594	3525.867460849553	3354.9223791069844
3484.6845971570465	3487.8072580998073	3630.2911555490714	3452.7071819830976	3500.3495020441105	3300.3494407075204	3389.9802196992373	3386.424018730408	3355.2831299726467	3592.218810822173	3412.1314060808754	3540.4743390991634	3474.8381508840394	3478.9166833106783	3452.4682264824505	3413.8671437380344	3374.7131073249257	3683.9200309862435	3468.684136432876	3555.6449918706653	3372.936699123672	3736.713671481692	3557.9104750372126	3372.423593343758	3482.5650743269434	3549.0485310252293	3675.7747876115427	3562.0679325964834	3525.867460849553	3354.9223791069844
3484.6845971570465	3487.7028945139114	3630.2911555490714	3452.491329414761	3498.4928069288108	3300.3494407075204	3388.85565655953	3386.424018730408	3353.7401308263006	3592.218810822173	3412.1314060808754	3538.794931254938	3468.2324697777563	3478.272255394138	3450.3708189608997	3413.8671437380344	3373.884330001975	3682.9621230396115	3468.684136432876	3553.6436876605394	3372.936699123672	3728.322016121011	3557.9104750372126	3372.059842392262	3482.00707158324	3548.413798395417	3658.4873662789555	3562.020135419983	3525.867460849553	3349.466492961529
3484.6845971570465	3485.6908387276485	3629.338229165105	3450.8919419442827	3498.140824095896	3300.222851335137	3388.85565655953	3386.424018730408	3352.236660362986	3591.1110593007197	3408.616559844774	3537.92525648271	3467.25518515947	3478.1590626089937	3450.3708189608997	3408.6915797517468	3373.763291059229	3681.5473821377063	3466.014837791991	3553.6436876605394	3372.936699123672	3727.7477114065778	3556.8333248403846	3370.9967921842017	3478.0541977587945	3541.4947142109986	3652.197115266503	3555.817642489017	3524.5482877970635	3348.022433064999
3482.768732828097	3485.6908387276485	3629.2403187613286	3450.12943746356	3494.994301727846	3299.638103837161	3388.85565655953	3386.424018730408	3352.236660362986	3591.1110593007197	3408.616559844774	3529.498296793851	3464.8468037060675	3477.5702799021387	3450.3708189608997	3408.6915797517468	3372.609501633236	3681.3770347242703	3464.2216257881046	3551.1364753750536	3372.715413743267	3727.7477114065778	3555.5490849175967	3370.9967921842017	3478.050960169422	3541.4947142109986	3577.9207734530096	3555.817642489017	3522.5106170120152	3348.022433064999
3482.020362828884	3485.6908387276485	3629.2403187613286	3449.7192554485136	3494.994301727846	3299.4729914060104	3388.4899515746783	3386.424018730408	3352.2339416867467	3590.519276675625	3405.991479568513	3512.3755319554957	3464.8468037060675	3476.441958058332	3449.236006536032	3408.6763634753656	3372.599077993767	3680.9786952691993	3462.787000479708	3551.1364753750536	3372.715413743267	3722.744934893403	3555.4804137011456	3370.6046497800626	3478.0508081980524	3531.125568974278	3570.9671752913823	3553.819520227972	3522.5106170120152	3347.9219045676273
3481.771549455664	3485.2860928669384	3628.410587036495	3449.3488308894925	3493.445878778437	3299.4729914060104	3388.4207239744856	3384.679198030303	3351.735284198852	3590.17502381627	3405.991479568513	3512.264977176867	3464.6394390265486	3476.441958058332	3448.7996858527767	3407.685552968719	3372.4474694815617	3680.666351940987	3462.787000479708	3551.1364753750536	3367.0514507778234	3722.744934893403	3555.1728162900763	3368.7854310315283	3477.653669440372	3531.125568974278	3568.325911754093	3552.694923151576	3522.360936185068	3347.273717531666
3481.410933805198	3485.2860928669384	3626.780483602769	3448.5414017403027	3493.445878778437	3299.4376524524314	3388.048968036043	3384.679198030303	3351.6207399732593	3588.249728090619	3405.991479568513	3511.358688179937	3464.0014215445517	3475.562834083602	3448.046740162376	3407.5493393832794	3371.339829789425	3680.666351940987	3462.787000479708	3546.8465791373287	3365.22324007944	3722.744934893403	3555.1728162900763	3368.7854310315283	3475.7568979007187	3530.8827584971214	3568.325911754093	3551.7997985290185	3521.7685207155914	3346.036767213729
3480.201243087523	3483.1604923634	3625.7508149153828	3447.789252580446	3493.3862632234714	3297.7616035554383	3387.3527122900236	3383.620743510724	3350.125409693698	3586.6248514861973	3405.991479568513	3510.926556436066	3397.1183348192358	3475.562834083602	3447.552004698293	3405.754905943159	3371.339829789425	3679.0059425240224	3456.1116815848422	3546.8465791373287	3365.22324007944	3716.1774742921575	3553.469735174126	3368.7854310315283	3475.603764622899	3530.8827584971214	3568.325911754093	3550.040716081601	3520.186042434839	3345.3840887735987
3479.5112800570732	3483.1604923634	3622.4833065438543	3447.789252580446	3492.2645272102336	3297.7616035554383	3386.4345903405956	3383.620743510724	3350.125409693698	3586.6248514861973	3405.208037023324	3505.8496604934176	3397.1183348192358	3474.7247374497597	3445.79582387525	3405.754905943159	3370.4835359079175	3679.0059425240224	3454.2475574153723	3546.7465129667385	3356.414985062313	3713.5967062675536	3553.469735174126	3368.0679248376455	3475.083124049636	3528.677602047821	3568.073836767911	3549.786627702584	3520.027123839226	3344.9101757675403
3478.607470536369	3482.5224656275077	3622.4833065438543	3447.789252580446	3491.1384199713157	3297.5697083771656	3386.155622154736	3381.665348018275	3348.8626160558306	3585.529516337727	3405.208037023324	3505.8496604934176	3397.1183348192358	3474.7247374497597	3445.4605632651146	3405.520764373884	3370.4835359079175	3667.879986981697	3453.6158087318686	3543.8945575188022	3356.414985062313	3713.1628822804723	3550.3185709366658	3365.9056597016847	3474.20050140349	3528.677602047821	3567.1174486178047	3549.7497559523536	3519.9231940090144	3342.0078365998706
3478.607470536369	3482.3581273502646	3619.3071970756164	3447.605951293871	3491.1384199713157	3297.235482136982	3384.967268399073	3381.665348018275	3347.9463117865257	3584.1795419688333	3404.1656635338745	3505.8496604934176	3397.1183348192358	3474.645299043555	3439.0198066583707	3405.520764373884	3370.3049514853747	3667.879986981697	3453.443246268541	3541.6162327946304	3356.414985062313	3711.181577506471	3546.9602085787315	3365.9056597016847	3474.0376718262237	3525.690353101408	3535.8034119525646	3542.406715420588	3505.8204756891755	3339.5386743620375
3475.5280168293993	3482.3581273502646	3619.3071970756164	3447.0084782154754	3489.9272506908515	3297.235482136982	3384.967268399073	3381.665348018275	3347.9454101459323	3584.1795419688333	3402.814794698182	3505.8496604934176	3381.2437259914177	3472.1721786104717	3439.0198066583707	3405.520764373884	3370.257096908936	3663.4075695233723	3452.3507367850843	3541.6162327946304	3354.76999806726	3709.7585631270586	3546.9602085787315	3365.9056597016847	3473.4757038065077	3525.690353101408	3532.6488732878547	3542.406715420588	3498.9808676244193	3339.5386743620375
3475.5280168293993	3480.827829976258	3619.3071970756164	3446.8502637139472	3489.9272506908515	3296.810444680983	3383.7164677046067	3381.347743337397	3347.9454101459323	3584.1795419688333	3402.814794698182	3505.8496604934176	3381.2437259914177	3472.1664333666986	3433.639388867666	3403.744024177902	3368.281741970867	3662.7866185350676	3451.0611300964674	3539.6061901067433	3351.7412258406644	3705.881306277276	3546.9602085787315	3364.8166493375575	3473.184880708629	3521.971725080736	3532.576207699615	3542.406715420588	3498.966239554799	3338.109776027429
3475.424520708075	3480.6941075466157	3618.395950396064	3446.1914455777846	3489.9272506908515	3296.5724112659514	3383.7164677046067	3380.2775250692825	3347.2895067208906	3583.890531727221	3402.7131256792472	3505.8496604934176	3381.2437259914177	3471.9868550094216	3433.639388867666	3403.744024177902	3366.662304965067	3662.7866185350676	3450.8309797388397	3537.5022960102983	3351.7412258406644	3705.881306277276	3546.0422657222953	3364.8166493375575	3472.034729081397	3520.8845878876846	3532.276818225464	3541.1396600951216	3498.5818894875247	3338.109776027429
3475.069385328504	3480.1906568932955	3612.3014733965683	3440.5378568011765	3488.289693215277	3296.3855446839116	3376.5297293365124	3378.847140595868	3347.1610252997116	3539.8579527547554	3402.2487575237806	3505.131377401474	3381.2437259914177	3471.0339057255583	3433.639388867666	3403.709875272313	3366.5780108834992	3657.054079934649	3449.129068229223	3537.5022960102983	3351.7412258406644	3705.881306277276	3544.4242494284886	3364.8166493375575	3470.772670419996	3520.8845878876846	3530.917050192392	3540.3461666471967	3498.204531514901	3338.109776027429
3473.6605900488535	3480.0593715661757	3612.3014733965683	3440.5378568011765	3486.770761512003	3296.3855446839116	3373.8410135940653	3376.975463209814	3346.334165106691	3530.1027466440432	3402.2487575237806	3495.079364211234	3379.8694501617956	3471.0339057255583	3433.639388867666	3401.168101848064	3364.7759760934573	3657.054079934649	3449.129068229223	3530.685237945038	3351.7391352161912	3705.881306277276	3544.4242494284886	3364.7089431005816	3464.100611446945	3518.176228432648	3526.0035052476173	3538.7096824456376	3497.6169454180726	3336.5148644414694
3473.6605900488535	3479.9585712650055	3612.3014733965683	3438.855358960863	3486.770761512003	3296.2170484632875	3373.8410135940653	3376.975463209814	3346.334165106691	3527.8629889206463	3402.2487575237806	3491.896867580474	3379.8694501617956	3471.0339057255583	3433.5401640411424	3401.168101848064	3364.7759760934573	3657.054079934649	3445.4352662086594	3530.685237945038	3351.3209962568335	3704.150053240228	3544.12956498347	3364.5377249791272	3464.100611446945	3518.176228432648	3526.0035052476173	3538.7096824456376	3496.3807082160056	3334.4803502962286
3473.616693098287	3479.9218147013753	3612.2094305780056	3435.543976580883	3485.4641040031356	3296.2170484632875	3373.800275866035	3376.84625266641	3343.2082009123797	3527.8539718295992	3402.2487575237806	3491.7791578069814	3379.8694501617956	3470.982609820114	3428.8953301990314	3401.168101848064	3364.7759760934573	3656.6505055344937	3445.4352662086594	3530.602875378555	3351.3209962568335	3702.5664959891874	3544.0835605430257	3364.217949462056	3463.9021163068596	3517.6340208191523	3525.6875291949855	3538.7096824456376	3492.6650445523856	3334.4803502962286
3471.430928447435	3479.9177127136477	3612.2094305780056	3435.543976580883	3482.0112553586996	3296.2170484632875	3373.785065387232	3376.84625266641	3343.2082009123797	3526.4344818067243	3400.7846185389335	3489.493114917339	3379.8480364228926	3470.982609820114	3426.919963873195	3398.7528039897143	3361.584249711597	3656.6505055344937	3444.9728242864285	3530.602875378555	3347.1502611062797	3702.289351266252	3544.0091103164104	3363.8374767731116	3463.9021163068596	3516.987418058472	3525.6290366388757	3538.5910839349376	3492.558663703994	3334.4803502962286
3471.430928447435	3479.9177127136477	3612.2094305780056	3434.864957260127	3473.7946969624795	3296.1739852771534	3373.73865349163	3376.2108867809147	3343.074667638837	3523.250169742262	3400.076566533222	3489.493114917339	3379.2755198017853	3468.5280885464963	3426.919963873195	3398.7528039897143	3361.565866666043	3656.6505055344937	3443.2571445105773	3527.0856537530244	3347.1502611062797	3696.3540629362083	3542.880909726832	3362.9947408894773	3463.659219819375	3515.535304507648	3525.5226344818484	3536.9272288800485	3492.4033278795323	3334.4075895271953
3467.379676811689	3479.625215050275	3612.1522669145525	3434.277262270396	3465.634612179245	3296.167961187524	3373.4686995967295	3375.8916095376776	3342.6639936105967	3521.3028464583604	3400.076566533222	3489.493114917339	3379.24803714908	3466.6881145587913	3426.562986814942	3398.7528039897143	3360.0963852084883	3656.323186537467	3443.2571445105773	3527.0856537530244	3347.1502611062797	3696.3540629362083	3542.669951124792	3360.1242474987557	3462.673880991638	3515.535304507648	3525.5226344818484	3535.2114909074603	3479.3484415619027	3334.4075895271953
3463.4303155904418	3479.622103031402	3612.090685441339	3433.631898371347	3464.150808274399	3296.0777763716906	3373.319815465491	3375.8739070909364	3342.6471385403215	3521.3028464583604	3399.2045861759166	3489.44993363318	3379.24803714908	3466.6881145587913	3426.562986814942	3398.228706773689	3360.016775446782	3655.3882254207497	3442.9551922852397	3525.8599344737886	3347.1502611062797	3695.8970961441855	3542.2705278874287	3359.6866866081496	3462.673880991638	3515.535304507648	3525.5226344818484	3534.6677073396663	3469.117469552355	3333.8803243011207
3463.4303155904418	3479.6209602050426	3610.587981535442	3433.50158281184	3463.8820451639817	3295.666163538816	3371.5287559016015	3375.2580427447374	3342.6467093654555	3521.3028464583604	3394.262724542224	3487.6178080996897	3378.910783931271	3463.7995651495125	3426.562986814942	3396.596143756538	3360.016775446782	3655.3882254207497	3442.4008369663998	3525.8599344737886	3346.2027881793915	3695.3592143632295	3542.2705278874287	3359.5628799455167	3461.6522281292446	3515.535304507648	3523.295006466522	3534.6677073396663	3469.117469552355	3333.8803243011207
3462.5790411661396	3477.976157992747	3609.5342806370336	3433.50158281184	3462.7482997220586	3295.666163538816	3371.5287559016015	3374.15112987601	3342.3657517025417	3519.781149605221	3394.262724542224	3487.6178080996897	3378.2450842857543	3463.1037218785245	3426.163084316384	3396.2155759366287	3359.5799786156513	3652.8054390314264	3441.3091651511877	3524.699770634108	3346.1661919105036	3694.7397353829315	3542.2457279985483	3358.9290308994523	3461.6522281292446	3513.253523703758	3523.295006466522	3534.593303774603	3469.076456073455	3333.8803243011207
3461.192121593406	3477.976157992747	3607.4580373979798	3432.8624025132085	3462.691886722029	3295.428245178864	3370.6764207881833	3373.4567626342196	3341.8269705113307	3518.921741409568	3394.09288851778	3487.2824451433185	3378.2450842857543	3463.1037218785245	3425.230863518089	3395.400641565187	3359.5799786156513	3651.786270412399	3441.3091651511877	3524.5886914348785	3345.9587720300606	3693.048128442358	3536.039750089838	3358.412215909185	3460.0161791843557	3513.253523703758	3522.2886630336334	3533.3376923930136	3468.9980804546317	3333.839202085862
3461.192121593406	3477.9468178843144	3607.4580373979798	3430.265893807371	3461.028969188124	3293.984671224457	3370.6764207881833	3373.4567626342196	3341.8269705113307	3518.921741409568	3388.5862655750584	3481.4588761742634	3377.4527061112253	3462.2305754822323	3424.963030259529	3395.400641565187	3359.5799786156513	3651.786270412399	3438.124321989526	3517.8439007554675	3345.344118542975	3693.048128442358	3520.337062623879	3357.7191321793016	3459.6193045526798	3513.253523703758	3521.5623510787323	3533.3376923930136	3468.7706534330564	3332.797064835394
3461.192121593406	3477.9468178843144	3607.4580373979798	3428.228647156525	3458.6972325825427	3293.984671224457	3370.5362323630097	3373.39110365695	3341.8269705113307	3518.8285034086866	3387.212314034118	3481.131503013553	3377.4527061112253	3461.835891317169	3424.963030259529	3395.400641565187	3359.466488407158	3646.740476965411	3434.5147211149774	3516.495895556595	3345.267447673478	3691.4310917910793	3520.3288500833696	3357.7191321793016	3458.372370382809	3512.2345604909365	3521.257717418945	3532.776372315359	3466.984667149398	3331.1518655608165
3461.192121593406	3476.9465341910413	3605.691387014104	3428.228647156525	3458.054458434626	3293.8258539323692	3370.253818322796	3373.123096672018	3340.5957964219165	3517.9430177488	3387.212314034118	3481.131503013553	3374.641260459804	3461.835891317169	3424.313939475109	3395.1829593614657	3357.8229813443168	3646.740476965411	3434.5147211149774	3515.928054228908	3344.302837040727	3691.2479187153153	3518.003289209355	3357.7191321793016	3458.2081896453974	3512.2345604909365	3521.2461165562618	3532.776372315359	3466.885207069122	3330.822983198041
3456.654701368654	3473.859858582883	3605.691387014104	3428.228647156525	3457.931952577497	3293.568162649784	3369.920949404898	3372.699816745529	3340.5957964219165	3511.343415052814	3385.45288670791	3480.539886952592	3372.0434498685977	3459.796354615334	3417.947083395891	3394.960522211344	3357.8229813443168	3644.6277455269374	3430.73873873865	3515.928054228908	3340.5489474967285	3691.2479187153153	3516.95867629423	3353.522757881401	3457.955809866721	3511.4953565128835	3515.909948336112	3532.776372315359	3466.532226200508	3329.238638704729
3454.7161929769054	3473.859858582883	3605.691387014104	3425.259471893477	3457.5876031468174	3293.568162649784	3369.920949404898	3372.699816745529	3340.2299215240823	3511.343415052814	3385.45288670791	3478.1211536399464	3371.864516998058	3459.796354615334	3417.947083395891	3394.4198638113635	3357.8229813443168	3643.5679650999236	3430.73873873865	3514.750486756637	3340.2238349317618	3690.9461316890934	3516.95867629423	3353.522757881401	3457.955809866721	3510.5604815034935	3515.909948336112	3531.061014579146	3466.0450634680456	3329.213593689947
3454.7161929769054	3473.859858582883	3605.691387014104	3425.259471893477	3453.5951188190475	3293.2775986175393	3369.4770088228033	3371.744217732812	3340.1001664336536	3511.343415052814	3385.149045035777	3477.3550966678476	3371.864516998058	3459.590232365753	3414.664408469963	3394.4198638113635	3356.9543305910233	3643.5679650999236	3430.663538625931	3514.7461299574716	3335.3908517259265	3690.9461316890934	3508.510911607581	3353.522757881401	3457.955809866721	3510.5604815034935	3514.7330512061562	3531.061014579146	3462.1091991127078	3329.213593689947
3454.7161929769054	3473.859858582883	3603.1368550484954	3425.2594292795516	3453.5951188190475	3293.128037946282	3369.4770088228033	3370.2745918519104	3339.890202469282	3511.343415052814	3381.150856232627	3477.3550966678476	3371.7165936537103	3459.153375727259	3412.551179543949	3393.6951201291413	3356.760559586799	3643.331401305749	3430.156333729799	3514.7461299574716	3335.3908517259265	3690.919283615716	3508.510911607581	3353.522757881401	3456.773345286784	3510.138790848488	3512.094859393754	3530.133454894455	3462.1091991127078	3328.6619909601573
3451.867908283956	3471.7030215627583	3602.77632197357	3425.257888927471	3453.5951188190475	3292.7974356139334	3369.4770088228033	3370.2745918519104	3339.890202469282	3508.332590296257	3381.150856232627	3477.1646871769017	3370.5135006138594	3458.778780038911	3412.551179543949	3393.6951201291413	3355.7292173532223	3641.441239449794	3430.1307727714343	3514.735091205396	3334.8094864133063	3688.7481821672877	3508.510911607581	3352.590415437256	3455.411825168549	3480.331765485079	3511.913204868841	3528.3571457993166	3462.1091991127078	3328.4249998222995
3451.240842982398	3471.7030215627583	3602.77632197357	3421.4052530472354	3452.2045676424177	3292.7613153413945	3368.263095397164	3370.2745918519104	3336.306603756767	3508.332590296257	3378.201690198489	3475.789570257073	3370.5135006138594	3457.620194908842	3412.53869275871	3393.1434283262356	3355.7292173532223	3641.441239449794	3429.333992336379	3513.273519992771	3334.7142881698915	3688.5076030952287	3508.4497365416046	3352.590415437256	3455.394371089257	3477.5393642539557	3511.474365749905	3528.3571457993166	3462.020518800822	3328.394708622936
3451.240842982398	3469.9505431651705	3602.2102652660287	3421.4052530472354	3452.2045676424177	3292.725439406215	3368.263095397164	3370.0287070315408	3336.0038354424914	3507.8336864984144	3378.201690198489	3475.789570257073	3370.4293350268404	3456.501890259529	3412.53869275871	3393.1434283262356	3355.655733361047	3637.926111654812	3428.245683952139	3513.273519992771	3334.7142881698915	3688.5076030952287	3508.4497365416046	3352.590415437256	3455.394371089257	3459.214999028244	3508.3205943540147	3528.3185916290518	3461.6207255449485	3326.3928771414667
3451.240842982398	3469.1102862430234	3601.459274845682	3418.581783065238	3450.711380761301	3292.3221680445145	3367.8745203976014	3369.9663768648174	3336.0038354424914	3507.1911781537865	3378.201690198489	3473.858345754873	3344.870357679001	3455.6255596457504	3412.381283936414	3392.927458796789	3353.673309930458	3637.614253499115	3428.245683952139	3512.5011491713135	3334.164998863486	3688.5076030952287	3507.478948701013	3351.9331955469556	3455.362122288081	3450.0828898080026	3508.3205943540147	3528.3185916290518	3461.6207255449485	3326.3928771414667
3451.240842982398	3466.628143854932	3600.6169659129187	3418.581783065238	3450.711380761301	3292.100158151452	3367.5871456357704	3369.6603107221995	3335.416093294967	3506.3689584289505	3378.141919461064	3473.858345754873	3344.841237081343	3455.6089541905053	3410.734803175692	3392.927458796789	3353.4492097759835	3634.240946268079	3427.8505334734177	3512.5011491713135	3333.893100486143	3687.702214070889	3506.260293150339	3351.9331955469556	3455.059126618761	3447.121372701108	3508.3205943540147	3528.3185916290518	3459.9054951783596	3326.3928771414667
3449.4786508873567	3466.628143854932	3600.6169659129187	3418.581783065238	3450.711380761301	3292.100158151452	3367.5871456357704	3368.3002214327144	3332.2947339240845	3505.9730938996713	3378.141919461064	3473.858345754873	3344.841237081343	3455.6089541905053	3410.734803175692	3392.2356772429375	3353.4492097759835	3634.240946268079	3427.7940213380953	3511.3369270565836	3331.126062810254	3687.702214070889	3506.260293150339	3351.9154925214407	3453.202166397443	3447.121372701108	3507.8501033947614	3528.3185916290518	3459.9054951783596	3324.880698517248
3449.4786508873567	3466.628143854932	3600.6169659129187	3418.581783065238	3450.711380761301	3292.100158151452	3367.505208936861	3368.3002214327144	3332.2147145262934	3505.8994337236154	3378.141919461064	3473.858345754873	3344.841237081343	3455.367587402991	3409.0288259040117	3392.2356772429375	3353.4492097759835	3633.392094959096	3427.4876259001358	3511.3369270565836	3330.317078936886	3684.2205360512344	3505.2400263979016	3351.9154925214407	3453.202166397443	3447.121372701108	3506.73178467505	3528.3185916290518	3459.9054951783596	3324.827819434805
3446.373678212706	3466.628143854932	3599.8227882144897	3418.581783065238	3448.1314945351082	3292.0747004756595	3365.3760108431043	3368.2076314126957	3331.9983940274046	3505.5076645711497	3378.106638066618	3469.605814341702	3344.841237081343	3455.367587402991	3407.3577599974524	3390.0454750800454	3351.777150919387	3631.0056444207694	3427.1350184141534	3510.909760793659	3330.317078936886	3684.2205360512344	3505.2400263979016	3351.215520713417	3453.143814423842	3447.121372701108	3506.6846047623253	3528.3185916290518	3459.8508300173953	3324.799236972086
3446.373678212706	3466.628143854932	3595.8729673267876	3417.1504549056085	3448.1314945351082	3291.975065144527	3365.3760108431043	3368.2076314126957	3330.2910334523667	3505.4861452451737	3376.8358898926463	3469.605814341702	3344.6535136702837	3454.8285953788572	3407.3577599974524	3390.0324856414627	3350.449264744402	3630.360106756101	3427.126684520122	3509.3393793270293	3316.726495017305	3680.9676855121143	3504.6459962655385	3350.2285318826334	3452.956665356719	3447.121372701108	3506.0600489148433	3528.131178918376	3459.177557404728	3324.799236972086
3445.533411093077	3465.2892492505175	3583.749003043241	3416.997486970594	3448.1314945351082	3291.6734487986164	3365.3760108431043	3367.992962146828	3330.2910334523667	3503.1317211335436	3374.5210655998044	3469.605814341702	3344.474765552036	3454.798271881118	3407.3577599974524	3390.0324856414627	3350.0179749172567	3629.546194064191	3396.8109566258718	3509.3393793270293	3301.3076881933985	3680.3712130369418	3504.6459962655385	3350.2285318826334	3447.164146577117	3446.173993773355	3505.837323346792	3526.8292787722135	3459.177557404728	3324.7987107530544
3445.4294878030714	3464.927903581508	3567.3527009108493	3415.8319781100518	3447.2328576641175	3291.6666145954946	3359.061850369668	3366.1671854626284	3330.2910334523667	3502.543963014948	3374.5210655998044	3467.94702127193	3343.942878869246	3454.463593183347	3407.3577599974524	3390.0324856414627	3350.0179749172567	3629.546194064191	3390.7905755706524	3507.9337371032025	3301.3076881933985	3678.988060841715	3504.6459962655385	3349.581447388935	3446.15321845274	3444.243838134274	3504.346343071632	3526.8292787722135	3458.8705166623768	3324.4348144552873
3442.57206787197	3464.927903581508	3566.855695818105	3415.5988063626564	3446.8062408309174	3291.6666145954946	3359.061850369668	3366.1671854626284	3329.7677006893814	3501.7111838760716	3374.5210655998044	3467.539874076322	3341.5969451474093	3453.270775568123	3405.02041729482	3389.4398659574053	3350.0179749172567	3627.3842162422193	3388.149831609319	3507.347194117699	3300.483845886324	3662.9688145966793	3503.81441516439	3349.581447388935	3446.15321845274	3442.0604845802236	3500.5525777315434	3526.5698174648833	3458.8705166623768	3323.7484060546376
3442.57206787197	3464.1805968695726	3566.4532040786835	3415.5988063626564	3446.8062408309174	3291.4401035675673	3359.061850369668	3366.1671854626284	3329.530906179739	3500.5248035256877	3374.4483383878846	3467.539874076322	3341.5969451474093	3453.270775568123	3405.02041729482	3389.4398659574053	3350.017670777263	3626.290369921409	3388.149831609319	3507.343447099507	3299.7834792273193	3662.826087744455	3503.81441516439	3349.581447388935	3446.15321845274	3442.0604845802236	3499.969898383847	3525.972809255374	3458.8705166623768	3323.5371666772485
3442.57206787197	3464.1805968695726	3565.3752504498016	3414.7329971085146	3444.615348008549	3290.315323325784	3359.061850369668	3364.9784332812424	3329.0764056011876	3500.3766386078623	3374.4450274922956	3467.52566214347	3341.5969451474093	3453.270775568123	3405.02041729482	3389.2414771987615	3349.6571705794454	3626.290369921409	3387.682370251008	3507.280581853978	3299.3202643334143	3662.826087744455	3503.380026415992	3349.517292278995	3446.15321845274	3439.9094089564205	3499.969898383847	3525.3291216319176	3457.9910832655733	3323.5371666772485
3441.2833647400116	3463.811961799189	3565.3465634194217	3414.449775832884	3443.104276222445	3290.289942049491	3358.472705505922	3364.9784332812424	3328.5826718174	3499.8820212375276	3373.0509441272156	3466.3814352698173	3340.531529280818	3451.624135825332	3402.759558534044	3389.0750049293247	3349.6571705794454	3626.290369921409	3385.308861397326	3505.562856237994	3299.3202643334143	3662.826087744455	3503.380026415992	3347.684072591895	3445.743345168901	3439.9094089564205	3498.3130528499223	3522.355210469392	3457.347651807424	3322.298685612698
3440.6460622311247	3462.9053344197187	3562.073674082295	3414.1795340667245	3443.104276222445	3288.629451611385	3358.12058183938	3363.4105219235075	3328.5065453667767	3499.8442743303835	3373.0509441272156	3463.6533437860967	3340.531529280818	3450.9920345700075	3402.759558534044	3387.290841476194	3349.4954700142393	3623.381586051001	3385.308861397326	3505.562856237994	3298.8413159894717	3646.469260598921	3502.9774716446163	3347.684072591895	3441.386184124995	3439.9094089564205	3498.3130528499223	3522.355210469392	3455.148348543734	3322.298685612698
3437.311369535267	3462.9053344197187	3561.9096495515687	3414.1795340667245	3441.572140420757	3288.629451611385	3358.12058183938	3363.4105219235075	3328.5065453667767	3499.6851539741	3373.0509441272156	3463.6533437860967	3340.531529280818	3450.9920345700075	3402.759558534044	3387.290841476194	3349.4954700142393	3617.8333909247785	3385.308861397326	3505.559375548569	3298.8413159894717	3646.041246895858	3502.9774716446163	3344.1310543258555	3439.825928128552	3438.768189812094	3497.236150026146	3522.1794444601483	3452.82258479778	3322.298685612698
3431.2970104381607	3462.9053344197187	3561.814042254973	3414.1795340667245	3441.572140420757	3288.629451611385	3358.12058183938	3363.4105219235075	3328.176392336697	3498.3708553425554	3369.7560031382427	3463.6533437860967	3340.531529280818	3450.9920345700075	3402.5702901809545	3387.290841476194	3349.4954700142393	3541.613569671373	3380.5146782020483	3505.367184060559	3297.4398506885127	3646.041246895858	3501.8786009151063	3335.2625699054147	3439.253801940622	3438.1375400927377	3497.236150026146	3522.0623208559914	3452.6873635777274	3321.104762328671
3430.2826022724585	3462.9053344197187	3561.186597357461	3413.4607632490834	3437.33167013019	3288.629451611385	3358.1075274038617	3362.5270470268815	3327.77806554334	3497.714419353016	3369.540929368582	3461.1061109258826	3340.520400055939	3450.419732031872	3401.6478271704987	3387.290841476194	3349.049582550423	3541.613569671373	3380.5146782020483	3497.7400359282265	3297.4398506885127	3644.677059757464	3500.0412878670986	3332.7070754522642	3436.1777425278183	3433.970038244032	3496.7371380246113	3521.1511432063903	3451.8977892811567	3321.087068581044
3429.6654129860117	3462.9053344197187	3561.0307999443894	3413.4607632490834	3437.33167013019	3288.451376147317	3357.919500160163	3362.328983149034	3327.4852861856557	3497.5449381496514	3368.3669011005104	3449.4593419682765	3339.5525758892436	3450.419732031872	3398.9160220724557	3386.3084639058634	3349.049582550423	3541.613569671373	3380.0170579879446	3497.7400359282265	3297.1940356157825	3629.0801742073454	3500.0412878670986	3331.1653113568436	3435.384291401967	3433.970038244032	3496.1074522001154	3520.4169727068083	3451.19407242126	3320.689048503302
3429.01912193393	3462.9053344197187	3556.410490208818	3411.357373486607	3436.6254368584955	3288.451376147317	3357.3894985638535	3362.1598549169057	3326.7417376857893	3497.1793422594665	3368.3669011005104	3446.6810567378675	3338.8655230627382	3449.3181919124895	3398.7412437978855	3386.3084639058634	3349.049582550423	3541.613569671373	3373.9842026268393	3497.7400359282265	3297.1940356157825	3624.7617608769715	3500.0412878670986	3331.0691421348624	3435.384291401967	3433.970038244032	3495.6031821200904	3519.489189743719	3448.8940554257697	3320.016113991912
3428.8852986733873	3462.458880276913	3556.410490208818	3411.357373486607	3436.6254368584955	3288.437201570982	3357.3894985638535	3362.13233579297	3320.486056837693	3497.1793422594665	3368.3669011005104	3446.163272892226	3337.8924519790153	3449.3181919124895	3378.519300222369	3386.3084639058634	3348.8904848507023	3541.613569671373	3373.9842026268393	3497.7400359282265	3296.264245180737	3622.0131599670012	3496.3225678295507	3331.0691421348624	3433.9281847486827	3430.4978978432264	3494.301633646287	3516.585806203623	3444.772681540503	3317.13388498408
3428.652518567906	3462.077038251854	3556.410490208818	3411.357373486607	3436.6254368584955	3287.6845949334624	3357.3894985638535	3362.0609992307773	3320.486056837693	3496.5068136944146	3368.1013685366306	3446.163272892226	3337.8924519790153	3449.3181919124895	3369.1591163225157	3386.3084639058634	3348.1650771695977	3534.000220609886	3373.9842026268393	3497.1355692673887	3296.2333602380477	3622.0131599670012	3496.3225678295507	3330.5191399132586	3433.9281847486827	3430.4978978432264	3494.301633646287	3516.585806203623	3444.772681540503	3317.13388498408
3428.1052475461324	3461.8563768335553	3553.6960587294425	3411.357373486607	3435.631077925548	3287.6825549145487	3356.8959555712554	3361.4391986252776	3319.233745481665	3495.9363756146677	3367.9709641975332	3446.163272892226	3336.9969360989007	3448.89109356469	3369.155505146031	3386.260686072283	3348.1650771695977	3531.3508913359137	3372.3278756989034	3497.1355692673887	3295.9050934430707	3612.379224856318	3496.3225678295507	3330.5191399132586	3432.558863847734	3430.4978978432264	3494.301633646287	3515.896358497535	3444.7530325936514	3316.6164591190695
3426.876495317593	3459.3595053180934	3553.6960587294425	3410.8070568023163	3435.631077925548	3287.6110627158455	3356.545900995955	3361.1214646581275	3316.9701510833675	3494.8592452642215	3367.588085750433	3446.0078917348205	3336.231339619529	3447.6250380896195	3368.032253340308	3385.3777654018304	3348.033003394616	3531.3508913359137	3372.0682802446995	3496.78029882085	3295.9050934430707	3612.379224856318	3495.758687475119	3329.006517485399	3432.558863847734	3427.1172232868144	3494.301633646287	3512.6699332770777	3442.4395468942985	3316.335537212769
3426.800061944342	3458.866480484269	3553.599548349005	3410.8070568023163	3433.7164721904724	3287.3889652489	3356.545900995955	3361.0715503307806	3316.9701510833675	3494.432180093475	3367.2301589144345	3445.0930444216156	3335.888857313755	3447.6250380896195	3367.815880795989	3385.066538420837	3346.7025741056996	3529.8361253867265	3368.213562528465	3495.6356480981394	3295.693085861409	3611.5439768613314	3495.758687475119	3329.006517485399	3432.3005159108616	3427.1172232868144	3492.1816848410476	3512.6699332770777	3442.4395468942985	3316.335537212769
3426.234263068912	3458.7731242201776	3552.4848543737858	3410.8070568023163	3433.7164721904724	3287.3866362924696	3356.545900995955	3360.1193390491076	3316.9475216810015	3494.3711701026145	3366.0694649907828	3444.2416216476636	3335.6879724737573	3447.6250380896195	3366.506035871038	3384.97827586481	3346.7025741056996	3529.1195648899966	3368.213562528465	3494.8344045133135	3295.4293023259825	3611.5439768613314	3495.758687475119	3327.5142333485373	3432.3005159108616	3427.1172232868144	3492.1816848410476	3512.6699332770777	3441.9006633709214	3316.0034849571143
3425.7841238665537	3458.7731242201776	3552.0898973643875	3410.364276560466	3433.7164721904724	3286.737452542142	3356.545900995955	3360.1193390491076	3316.127352277633	3494.3273163167146	3366.0694649907828	3444.2416216476636	3335.0435625861232	3446.946707759879	3366.506035871038	3384.7959955319407	3346.2348605384286	3528.8383310964327	3367.2656990579553	3494.8344045133135	3294.3931982131735	3610.4192863971507	3494.9311972774144	3327.5142333485373	3432.3005159108616	3427.1172232868144	3492.1816848410476	3512.6699332770777	3441.9006633709214	3315.0573382060225
3425.7494617883085	3458.1007358815054	3552.077746728841	3410.364276560466	3433.334116334655	3286.737452542142	3356.545900995955	3360.004528962314	3313.8629121847544	3493.291006055476	3366.0694649907828	3444.2416216476636	3334.8929263496875	3446.751432996905	3366.506035871038	3384.5801530893077	3346.151971289378	3528.8383310964327	3367.2656990579553	3494.8344045133135	3294.3931982131735	3610.4192863971507	3494.9311972774144	3327.5142333485373	3431.729100900172	3426.772590887885	3490.8980148664064	3512.6699332770777	3441.037719983529	3314.692833044993
3425.2526305343818	3457.0431239152213	3551.6568073559934	3410.355486729917	3433.334116334655	3286.3379818357134	3356.439928962818	3359.776647607569	3312.5203346609937	3492.852555278924	3365.2289654750302	3443.4208891168814	3334.763000010753	3446.751432996905	3365.4621567245067	3384.5801530893077	3345.8003384776084	3528.812298699454	3366.4152235856104	3493.845449502988	3293.755435903051	3609.7240250324658	3494.3017841542596	3327.5142333485373	3431.729100900172	3425.5158580760003	3490.292592523963	3512.435120707893	3441.037719983529	3314.692833044993
3421.7506702227083	3457.0431239152213	3551.6568073559934	3409.372571833284	3429.27157885415	3286.3379818357134	3356.3049411863713	3359.5626133463898	3312.5203346609937	3492.7955583987873	3365.160238238809	3442.129740770525	3334.763000010753	3446.1603585948274	3362.11958489243	3384.565716237522	3345.2203933250726	3527.446391448603	3366.4152235856104	3493.845449502988	3293.158602474749	3605.0897955924797	3492.9636802216764	3327.5142333485373	3431.277261999604	3425.5158580760003	3487.6629628814453	3511.859212766196	3440.4245987240715	3313.4346965532086
3421.7506702227083	3457.0431239152213	3548.6097173015405	3406.6926538400503	3429.27157885415	3286.0830654707825	3356.3046020648208	3359.4719964827927	3312.5203346609937	3492.694907798238	3365.1420887203776	3442.129740770525	3333.918569187635	3444.0047728306026	3362.11958489243	3384.533268605776	3342.5612721789967	3523.2605969006117	3365.4770924551535	3493.794544066533	3292.833859914715	3605.0897955924797	3492.9636802216764	3326.920940947044	3431.277261999604	3425.5158580760003	3487.6629628814453	3511.1618937570206	3437.3197405143956	3313.4346965532086
3418.4482229942864	3455.271598682255	3548.6097173015405	3404.4701491101746	3429.27157885415	3286.043807983514	3355.6562823642516	3358.2272966388905	3311.6304473443383	3492.694907798238	3363.9488753676887	3440.4083558521957	3332.4973589783826	3444.0047728306026	3362.0935124677762	3383.988551036108	3342.5612721789967	3519.6337127560582	3364.9481104020624	3493.61927029494	3292.833859914715	3603.289803176088	3492.9636802216764	3325.3451073897813	3430.9519068550253	3425.5158580760003	3487.6629628814453	3511.055590841326	3437.298788063111	3311.475985308785
3418.4482229942864	3455.271598682255	3548.6097173015405	3400.050396287136	3429.27157885415	3285.3352677688126	3355.3758999061433	3358.0841925636105	3298.9253558736314	3491.6626178935626	3360.1399963102035	3440.4083558521957	3332.4973589783826	3443.7905125904585	3362.0935124677762	3383.795659326571	3342.5612721789967	3519.6337127560582	3363.9854802504256	3492.624003995894	3291.348692660872	3603.2285001059163	3492.255184919693	3325.3451073897813	3429.776643814012	3421.24360908943	3487.5372290462083	3510.437140590373	3437.281420371539	3311.475985308785
3418.4482229942864	3454.672445624463	3548.6097173015405	3399.403583927146	3429.232939868417	3285.104774063646	3355.3073936872906	3358.0841925636105	3298.6829510422267	3480.5514353844956	3359.2976909232075	3440.4083558521957	3332.4973589783826	3443.628988587036	3362.0935124677762	3383.5948273369636	3342.5612721789967	3514.364389558031	3361.5090098774217	3492.3854088205967	3291.348692660872	3603.2285001059163	3490.6817264832607	3325.1338532909745	3429.776643814012	3421.24360908943	3487.5372290462083	3494.366586631375	3434.865267963111	3311.475985308785
3417.5905993714514	3454.672445624463	3548.6097173015405	3399.403583927146	3428.9484149149566	3285.104774063646	3354.7913092316926	3358.0564644505816	3298.6829510422267	3478.592039113232	3359.2976909232075	3440.4083558521957	3332.4973589783826	3443.346627894793	3337.908549511165	3382.7710088772083	3342.5612721789967	3514.364389558031	3361.5090098774217	3492.3854088205967	3291.348692660872	3603.2285001059163	3473.980081228651	3324.2393523969968	3424.6812871950697	3421.24360908943	3487.5372290462083	3491.1120908197627	3434.865267963111	3310.530783089507
3417.5905993714514	3454.1676620633616	3546.4425319123875	3396.8740155926134	3428.609170446838	3283.2238229538807	3353.885573636141	3358.047318273624	3298.6829510422267	3471.966765564388	3358.8072883792543	3439.8280458583754	3332.3839298292855	3443.346627894793	3337.908549511165	3380.074817010288	3341.0813674942624	3514.364389558031	3361.5090098774217	3492.316783554891	3290.798217201765	3599.763378812377	3454.817350686036	3323.766302528591	3424.472938273558	3420.5011065313756	3485.459506347521	3489.3072529515634	3434.865267963111	3309.94287404068
3417.5905993714514	3453.1473363187743	3546.4425319123875	3396.8740155926134	3428.609170446838	3283.2238229538807	3353.717113337073	3357.9138587283333	3298.6828615210607	3471.463073050072	3358.8072883792543	3439.8280458583754	3332.1953480760403	3441.2312737598627	3337.410328493603	3380.074817010288	3341.0813674942624	3514.364389558031	3361.423815273665	3492.254828351619	3290.4229952762144	3598.687947200813	3454.1918520062204	3323.766302528591	3421.6390014327044	3419.9095202838585	3485.459506347521	3487.9464364744354	3434.755303293075	3309.94287404068
3417.5905993714514	3453.1473363187743	3546.269220092	3396.8740155926134	3427.9415418780304	3283.2238229538807	3352.766149277046	3357.871252229466	3298.6828615210607	3465.910453866632	3358.6621134359666	3439.8280458583754	3329.2230031869262	3441.2312737598627	3337.410328493603	3380.074817010288	3341.0813674942624	3514.2569476820872	3360.990002976793	3492.2538977850236	3290.2885380219736	3598.687947200813	3453.5831346742216	3323.766302528591	3421.6390014327044	3419.9095202838585	3482.642009448887	3487.8960475414215	3434.449769461915	3308.720170889169
3417.5905993714514	3453.1473363187743	3546.269220092	3396.8740155926134	3427.9415418780304	3282.269817852783	3351.3543850355964	3356.8277407967403	3297.121179209697	3465.884432183376	3358.6621134359666	3437.641011828774	3329.205417315574	3441.2274398103486	3336.2340576366373	3380.074817010288	3341.0813674942624	3514.2569476820872	3360.722558456194	3491.7458864376767	3290.1585290111143	3598.687947200813	3449.614866089263	3323.766302528591	3419.978532233676	3419.8724542005166	3482.642009448887	3486.7905030690367	3433.508943810877	3308.5286278977014
3415.56733833918	3452.652077964277	3546.269220092	3396.4958749760535	3427.5840708288583	3281.9554868469327	3351.3543850355964	3356.8212140073674	3297.121179209697	3465.884432183376	3358.5236523666363	3437.641011828774	3329.0519969974775	3441.2274398103486	3336.2340576366373	3380.0325493194086	3339.142549760006	3514.019027103245	3359.6817538133655	3491.6131305550643	3288.8885028600184	3596.720789352944	3449.614866089263	3323.766302528591	3419.5348130295906	3419.167415863687	3482.642009448887	3486.634752493508	3432.246413956329	3308.5286278977014
3415.56733833918	3452.292428990386	3543.956746313844	3396.4958749760535	3427.570181231308	3281.9554868469327	3351.3543850355964	3356.814440561048	3297.121179209697	3465.344436347802	3358.5236523666363	3437.641011828774	3329.0405263700322	3439.6626075344716	3336.0563918890925	3378.923660590725	3338.420291083236	3511.686596944778	3359.554685194058	3490.8641737297394	3288.6501568404265	3596.720789352944	3449.614866089263	3323.618652410607	3419.5348130295906	3412.900017219451	3482.642009448887	3486.519292568843	3431.204011422274	3308.5286278977014
3414.1461121304596	3451.6497764384317	3543.6817504763244	3396.004130573173	3427.230721948821	3281.7866361979704	3351.3543850355964	3355.737293299182	3296.7377447286763	3464.6631355985583	3358.5236523666363	3437.641011828774	3328.488917457821	3439.6626075344716	3335.6640937403135	3378.923660590725	3338.420291083236	3509.7140974075214	3359.554685194058	3489.430345778059	3288.616627779302	3596.720789352944	3449.614866089263	3323.163449186024	3419.359594285817	3398.730027294966	3482.327352081385	3485.7222116046414	3429.00496461057	3307.6398249946074
3403.947017560703	3451.6497764384317	3543.6124001292164	3396.004130573173	3426.268134109102	3280.8755821903196	3350.732571932119	3355.672442362885	3296.5529477737523	3462.73258088328	3358.5040659914016	3437.641011828774	3327.6758117645077	3438.726525627977	3335.6640937403135	3378.105846036652	3337.836268967948	3509.7140974075214	3359.120533217724	3489.340517992199	3287.5761353860835	3596.720789352944	3449.614866089263	3323.163449186024	3417.7636015728567	3390.8316837065317	3482.327352081385	3484.4886064143143	3428.4693874903583	3307.6398249946074
3402.8654241166087	3451.2449127130876	3543.583525414852	3396.004130573173	3426.268134109102	3280.8755821903196	3350.000285624627	3355.672442362885	3296.5529477737523	3462.681497221674	3358.365456956229	3437.622209137071	3327.5868476106352	3438.726525627977	3335.230800142149	3378.105846036652	3337.836268967948	3509.7140974075214	3359.120533217724	3489.3015132030564	3287.0451022319453	3596.6862027445213	3449.614866089263	3322.6635142604005	3417.7636015728567	3390.8316837065317	3464.750476270364	3484.483280899146	3428.4693874903583	3306.9559711137376
3402.4941073834825	3451.2449127130876	3542.524382984214	3395.7812327385636	3425.808664349625	3280.7221413027164	3350.000285624627	3355.5101932467596	3281.0048178487095	3462.6673959824075	3358.044149762244	3437.622209137071	3327.4213286067693	3435.7145003221785	3333.843686625094	3377.875355689431	3337.836268967948	3509.32532198662	3358.295997517332	3489.297008245708	3285.947017086214	3595.0647751136635	3449.028210584856	3322.5991118783936	3417.7636015728567	3390.7722385581264	3464.750476270364	3482.701113419203	3428.4693874903583	3306.9559711137376
3401.118722618186	3451.2449127130876	3541.0104087630984	3394.3029399915554	3424.6357224621115	3280.5271418718276	3348.339612334866	3355.5101932467596	3278.08654774118	3461.3504017559812	3355.8934920571946	3437.2958030324053	3327.4213286067693	3431.0868051871407	3333.843686625094	3377.875355689431	3337.6811496724463	3507.0529128408416	3358.0662324505074	3489.2924854347266	3285.947017086214	3590.0601549644184	3449.028210584856	3322.5991118783936	3417.7636015728567	3390.7722385581264	3464.750476270364	3482.6662402925713	3428.418674138042	3306.9559711137376
3394.6659301853024	3451.160698288443	3541.0104087630984	3394.3029399915554	3424.6357224621115	3280.320857701631	3348.339612334866	3355.315595050857	3277.7500108310214	3461.3504017559812	3355.8934920571946	3436.963022220622	3326.591884958358	3430.999303745287	3333.843686625094	3377.715343754068	3337.6811496724463	3507.0529128408416	3356.639548415147	3489.2924854347266	3285.03461979273	3590.0601549644184	3449.028210584856	3322.418482965952	3417.2904866951	3390.7722385581264	3463.137827713707	3481.3129915010304	3427.9418240584723	3306.9559711137376
3394.6659301853024	3450.4852714643343	3541.0104087630984	3393.1138929140097	3423.7173821652414	3279.933600854929	3348.339612334866	3355.315595050857	3277.7500108310214	3461.3504017559812	3355.6143524727313	3436.594975792527	3325.178729169827	3430.999303745287	3333.2792736468673	3377.657133990398	3337.5089710961615	3505.1140159980864	3356.4984783035766	3488.8522710745674	3284.3218017867043	3590.0601549644184	3448.2090288972713	3321.5049088305495	3411.5909899857106	3390.23122832261	3463.137827713707	3481.3129915010304	3427.621202854075	3306.9559711137376
3394.6659301853024	3448.468800040395	3538.721319810024	3393.1138929140097	3423.7173821652414	3279.8439146008104	3348.206955421509	3354.752282152919	3277.7500108310214	3461.3504017559812	3355.5596649953695	3430.2170089360743	3325.178729169827	3430.999303745287	3332.6021685281435	3376.533126351571	3336.715452840763	3505.1140159980864	3356.130814760692	3486.941925535611	3280.553036613143	3590.0601549644184	3447.1143065963106	3321.5049088305495	3411.355294980853	3389.9282674854535	3463.137827713707	3480.2290317840607	3426.7211182965725	3305.5089555893983
3393.783132773806	3448.468800040395	3538.721319810024	3392.530899466354	3423.641658686964	3279.816576065854	3347.4818721097868	3354.5750069334517	3277.7288445622385	3460.8506980156685	3355.2815668981275	3430.2170089360743	3324.6946903339485	3430.2247604490394	3331.5594923547833	3376.3130272884537	3336.715452840763	3501.9163225144785	3356.130814760692	3486.941925535611	3280.553036613143	3589.2406704283626	3445.448357334596	3321.5049088305495	3409.850848803225	3388.5103372582216	3462.110243409769	3480.2290317840607	3426.7211182965725	3305.348059813136
3393.783132773806	3447.894653243137	3525.129637020033	3392.530899466354	3423.0544145700433	3279.8133948642403	3347.435489267014	3354.3830165721342	3277.4037512595914	3459.7587520073344	3354.5879399824294	3430.2170089360743	3324.6946903339485	3430.2247604490394	3331.5594923547833	3376.3130272884537	3336.694347498485	3501.9163225144785	3355.692187800436	3486.535092578808	3280.553036613143	3589.2350334597913	3444.4308466889715	3321.5049088305495	3409.7930673408814	3387.9847076558294	3462.110243409769	3480.2290317840607	3426.7211182965725	3305.1573690751325
3393.3246868163424	3447.894653243137	3524.3306137951363	3392.2991556712986	3423.0544145700433	3279.8133948642403	3347.2815145745208	3354.3830165721342	3277.1032906972077	3459.410500254414	3354.1538885555833	3427.898296816717	3324.6946903339485	3430.202049220228	3329.6883173437095	3376.3130272884537	3336.6405520538146	3501.9163225144785	3355.692187800436	3486.535092578808	3280.553036613143	3587.4507707605944	3444.4308466889715	3321.464079756034	3408.6897210220905	3387.5044233131184	3460.862873690091	3479.5140897515985	3426.353855851895	3304.926548936971
3388.090442512433	3447.6568976366416	3524.3306137951363	3392.080403154598	3423.0544145700433	3279.4540777221155	3347.1582751388537	3354.297714314336	3276.279380970269	3459.410500254414	3353.911662502939	3427.898296816717	3324.1475942682487	3429.2198946748977	3329.6883173437095	3375.921871385548	3336.6405520538146	3500.980068881421	3354.833700669563	3485.9640937645945	3279.2264323713916	3587.4507707605944	3442.775349738772	3320.7266092558775	3404.5099367483226	3386.068224401598	3460.862873690091	3479.5140897515985	3426.0131696341373	3303.489504221562
3388.090442512433	3442.1625562039967	3524.3306137951363	3391.230098776974	3422.9200742456187	3279.4540777221155	3346.5169408562288	3354.2951176042643	3275.1563190631405	3458.589907964493	3353.911662502939	3427.6241777720197	3324.1475942682487	3428.9225199445887	3329.6883173437095	3374.9100036156997	3336.6405520538146	3499.165043672116	3354.833700669563	3485.9640937645945	3279.2264323713916	3587.4507707605944	3442.775349738772	3320.453217624838	3402.2052936712394	3345.8805362492035	3460.862873690091	3478.344192671239	3426.0131696341373	3303.489504221562
3388.090442512433	3435.530312599228	3524.2830566770954	3391.203395924033	3421.5349932733147	3278.4474327312	3346.5169408562288	3350.5349231220653	3275.1563190631405	3458.5128121454627	3353.911662502939	3426.8736947641846	3324.099223322154	3428.7190093668473	3328.2080146930743	3374.9100036156997	3336.584339090699	3499.1359570389573	3354.833700669563	3485.9640937645945	3279.1490988360733	3586.9934042280956	3442.775349738772	3319.9085525564287	3401.6809905638775	3343.669454843645	3460.573734923812	3478.319237810808	3426.0131696341373	3303.1431095878042
3388.090442512433	3435.530312599228	3523.851585197849	3389.5085118062398	3421.5349932733147	3277.931084788794	3346.5169408562288	3350.263678157633	3274.5179626394984	3458.477567654005	3353.0399436559705	3426.8736947641846	3324.019999759667	3428.646222911827	3328.134874104041	3373.8128353885977	3335.04583050314	3498.530796398271	3353.6841683713924	3483.7707237710747	3279.0283174483893	3586.4824091285377	3442.775349738772	3319.9085525564287	3401.4853054092982	3343.534916673957	3460.573734923812	3478.3062757997222	3425.8829535288464	3302.7266593093586
3386.0312640316324	3435.530312599228	3523.8015106482544	3388.7864698863236	3421.5349932733147	3277.931084788794	3346.5169408562288	3350.263678157633	3274.5179626394984	3458.462376968667	3353.0399436559705	3426.8736947641846	3324.019999759667	3427.178512711497	3327.7655292824484	3373.8128353885977	3335.04583050314	3497.6442872448415	3353.59521178924	3483.7707237710747	3278.771615745649	3585.3821309611676	3442.25725010596	3319.9085525564287	3400.5039326517513	3343.404634377645	3459.834410333438	3478.202305893773	3424.83215759797	3302.7266593093586
3386.0312640316324	3434.618804520906	3523.305676684881	3388.1825028164026	3420.056584455423	3277.931084788794	3346.279146769047	3350.263678157633	3274.5179626394984	3458.392747598856	3352.6901964168637	3425.524475240028	3323.200922634418	3427.178512711497	3327.7163732611643	3373.8128353885977	3335.04583050314	3496.8559324676417	3353.4359905952647	3483.7707237710747	3278.77081083551	3585.3821309611676	3442.25725010596	3319.798231764219	3400.357698803339	3343.404634377645	3459.834410333438	3476.321946093402	3424.83215759797	3302.7266593093586
3386.0312640316324	3434.5527507499364	3521.6878676225597	3387.311337019827	3420.056584455423	3277.931084788794	3346.166307857154	3349.900656210805	3273.4140260036556	3456.9067335093023	3352.1086997183634	3425.524475240028	3318.642260682966	3426.765800452582	3327.5326908208995	3373.8128353885977	3334.6450620297564	3495.033902217969	3353.309995776046	3483.7707237710747	3277.6289651230836	3583.2248643002577	3442.1711209423497	3319.4937001876797	3400.2712059527958	3341.9604946858203	3459.4008300589694	3476.321946093402	3424.83215759797	3302.077494593708
3368.371855812866	3434.552632766331	3521.6878676225597	3386.9221168218314	3420.056584455423	3277.4212370023456	3346.166307857154	3349.900656210805	3273.4140260036556	3456.9067335093023	3351.69644338787	3425.524475240028	3317.3144615114225	3426.0665574968007	3327.524693909805	3373.8128353885977	3334.6450620297564	3495.033902217969	3353.2186372565357	3483.132896735033	3277.6289651230836	3583.2248643002577	3442.132005470496	3319.2652058734093	3400.043593710836	3341.945229761811	3458.6765324486155	3476.321946093402	3423.6685700675835	3302.077494593708
3368.371855812866	3434.552632766331	3521.0400146960587	3386.4955086081486	3420.054835424841	3277.4212370023456	3345.83108348364	3349.900656210805	3273.4140260036556	3456.8269026671787	3351.2790249201325	3425.524475240028	3317.3144615114225	3426.0665574968007	3326.9049686848107	3373.1381623266893	3333.4716183273704	3493.9246410774726	3351.502857548202	3482.2133008281558	3277.6289651230836	3583.2248643002577	3441.8738225864436	3319.2652058734093	3399.9789472229468	3341.778554941461	3457.1649132395205	3475.1866782120746	3422.9152244923457	3301.2128342112574
3368.371855812866	3434.55236613843	3520.233015234578	3386.403444442618	3419.721752367226	3277.4212370023456	3345.83108348364	3348.7656559960737	3270.6302157629016	3452.8537336549457	3351.2790249201325	3424.7698261837186	3317.3144615114225	3425.823201649731	3326.7934635420224	3373.1381623266893	3333.4716183273704	3493.4057171450004	3351.502857548202	3482.2133008281558	3277.3652884383346	3580.2568449874993	3440.21089435079	3318.150168692953	3398.73951315339	3341.4906281544622	3457.1583896015463	3475.1866782120746	3422.9152244923457	3301.2128342112574
3368.371855812866	3431.0597124849405	3520.233015234578	3386.3202987283057	3419.721752367226	3277.4212370023456	3345.6684401809357	3348.7656559960737	3270.047062685967	3452.8537336549457	3350.4107224800487	3424.4860018556137	3317.3144615114225	3425.7891254169485	3326.694926363305	3372.9423632450944	3333.4716183273704	3493.0208393249636	3350.1799119483803	3482.2133008281558	3277.3652884383346	3580.2568449874993	3439.902952320337	3318.150168692953	3398.5407964731967	3341.4828757881933	3456.2251035782874	3474.5460152881824	3422.9152244923457	3301.2128342112574
3367.840558623828	3430.901584643372	3519.731873362226	3386.0369498701525	3419.1725677140507	3276.771245758869	3345.473398020243	3348.158586186071	3270.047062685967	3452.1774318198172	3350.245193621481	3423.358062003403	3317.035207561972	3425.7891254169485	3326.4012222467886	3372.9423632450944	3333.4716183273704	3492.9454212710216	3349.292548324432	3482.069567273419	3276.866088283864	3580.097782367032	3439.857242186533	3317.9644309036357	3398.5407964731967	3341.17402905415	3456.2251035782874	3474.5263713884365	3422.715690141485	3301.191007653548
3367.414459897191	3430.487109072512	3519.698523193849	3385.394050899774	3419.1725677140507	3276.771245758869	3345.345159986173	3348.1421181792402	3270.047062685967	3452.1774318198172	3350.245193621481	3423.358062003403	3316.966074131904	3425.6315834345137	3326.3922165699582	3372.837201091437	3333.424035681601	3491.3698944923444	3349.292548324432	3482.060555215006	3276.866088283864	3580.097782367032	3439.857242186533	3317.884715548803	3398.4792226050613	3337.1096982518898	3456.2251035782874	3474.4307082202868	3422.477078871612	3301.0883527992482
3367.414459897191	3429.591474831194	3518.9220979697902	3385.3839023437804	3418.8115066155437	3276.3891761044947	3345.227388693049	3348.1421181792402	3269.592424654904	3451.604281241959	3350.245193621481	3423.358062003403	3316.966074131904	3425.554020484972	3326.2793264006264	3372.660946845386	3333.424035681601	3491.3698944923444	3349.292548324432	3481.703380465019	3276.866088283864	3580.097782367032	3439.825235309876	3317.446684111397	3398.4757069782327	3337.1096982518898	3456.2251035782874	3473.814530568976	3422.477078871612	3300.839798775116
3366.098974001289	3429.591474831194	3518.5731112063872	3385.3407771041393	3418.8115066155437	3276.3891761044947	3345.143335359325	3345.382396688384	3269.592424654904	3451.604281241959	3349.0920277719624	3423.358062003403	3316.966074131904	3425.552102199381	3326.2793264006264	3371.4196867354676	3333.2131737514524	3491.3698944923444	3349.1686774878417	3481.703380465019	3276.6911230841	3579.7345151691306	3439.489658251231	3317.446684111397	3397.967282649064	3337.1096982518898	3455.8340352866744	3473.6623364359566	3422.477078871612	3300.1656054589175
3366.098974001289	3429.424668205983	3517.0458747327893	3382.6919802425946	3418.8115066155437	3276.27202602656	3344.7290676234998	3345.2991390068855	3269.12218776674	3451.2647369880347	3349.0920277719624	3423.358062003403	3316.0997851688835	3425.552102199381	3325.4172428324546	3371.4196867354676	3332.8060833054933	3491.3698944923444	3347.2053912410292	3481.703380465019	3276.1421948779994	3579.7345151691306	3439.489658251231	3317.446684111397	3397.8299981525356	3337.1096982518898	3455.3638346376874	3472.4108641999546	3421.623873521435	3300.1656054589175
3366.098974001289	3428.949217644743	3517.0458747327893	3382.6919802425946	3418.321671060835	3275.705883589098	3344.7290676234998	3345.2991390068855	3269.057660529007	3450.5472367641682	3349.0920277719624	3422.4570647122337	3316.0515465121152	3425.552102199381	3325.4172428324546	3371.4196867354676	3332.385908053023	3490.1812439612827	3347.2053912410292	3481.703380465019	3276.1421948779994	3579.394256945081	3436.9371893544453	3316.777726480568	3396.8973829666143	3336.765710906517	3455.3638346376874	3471.893634691277	3421.623873521435	3299.676875397803
3366.098974001289	3428.949217644743	3515.7285081215423	3382.6919802425946	3417.349561498462	3275.30944739904	3344.3328779090966	3344.9217757590113	3268.6231091522054	3450.053642318412	3348.401328970858	3422.045913844062	3315.82443574391	3423.3535431127348	3325.071926015289	3371.1237282725415	3330.6050229282655	3488.7034814517674	3346.923944347729	3480.5254030961673	3276.1157400896304	3578.405100685791	3436.8367443353272	3316.777726480568	3395.427395949593	3336.1164115765937	3454.7390336273097	3471.893634691277	3420.7517385032475	3298.595109787221
3365.3060696577927	3428.949217644743	3515.7285081215423	3381.908610352332	3417.349561498462	3275.2229420460717	3344.3328779090966	3344.9217757590113	3268.268994590546	3450.053642318412	3347.648621291384	3421.812210061079	3315.578978450564	3423.3535431127348	3324.521721049953	3371.1237282725415	3330.6050229282655	3486.6673406577725	3346.303972231615	3480.5254030961673	3276.0223208007856	3578.0851691474572	3436.696947803246	3316.777726480568	3394.8200234010874	3336.0074526217345	3454.7390336273097	3471.893634691277	3420.5572161035097	3298.595109787221
3365.3060696577927	3428.819109217342	3515.7084687029896	3381.908610352332	3417.1351531657	3275.2229420460717	3344.3328779090966	3344.9217757590113	3268.2654948990794	3449.170940380378	3347.648621291384	3421.0657499589825	3315.578978450564	3423.2694286653877	3324.521721049953	3370.8701993553746	3329.649857090757	3486.6673406577725	3346.303972231615	3479.1584097932177	3275.731880988804	3578.070459299956	3436.696947803246	3316.3466598468813	3394.355275321971	3335.400200824545	3454.7390336273097	3471.838030710459	3420.5572161035097	3298.595109787221
3365.0802392261357	3428.819109217342	3514.391114733538	3381.908610352332	3416.3591474199056	3275.2229420460717	3344.227188757037	3344.9217757590113	3267.426705096117	3449.0509231328315	3347.646594899781	3420.6633906736206	3315.578978450564	3423.2237339951616	3322.6069694139283	3370.590595668388	3329.649857090757	3486.6673406577725	3344.9189453282224	3477.817979587662	3275.392686999173	3577.2240427380116	3436.696947803246	3316.329324864256	3393.5122443185746	3335.326578998954	3454.3777854455366	3470.307167407267	3419.1402475922278	3297.547479710674
3364.333429078295	3428.3779557725256	3514.391114733538	3381.6237588244835	3415.676264979925	3275.1116152365476	3344.227188757037	3344.310183547505	3267.426705096117	3448.6584964154927	3346.841585166024	3418.4017630171065	3315.578978450564	3423.138298411298	3322.6069694139283	3370.590595668388	3329.041512496671	3484.9174919861443	3344.9189453282224	3477.817979587662	3275.2562831351543	3576.3746144791585	3433.5403365571624	3315.969165084861	3393.5122443185746	3335.0938679926303	3454.3777854455366	3469.05761371741	3419.1402475922278	3297.2885145260148
3364.3231530286143	3427.9098202642926	3512.687606196939	3380.9290881894435	3415.676264979925	3274.878824892867	3343.950927855113	3344.2998080297284	3267.3210573162924	3447.8750877779544	3346.841585166024	3418.4017630171065	3315.195513717386	3422.4785962334286	3322.6069694139283	3369.477991173463	3329.041512496671	3484.9174919861443	3344.9189453282224	3477.817979587662	3275.2562831351543	3576.3453311957715	3433.5403365571624	3315.4177513995837	3392.2479882751372	3334.2986853572925	3453.009486725818	3469.05761371741	3417.622122012752	3296.6934014329913
3363.1817878472157	3427.8608833602275	3512.687606196939	3380.9290881894435	3415.415605309009	3274.878824892867	3343.950927855113	3344.274393099168	3267.022685502684	3447.8750877779544	3346.3483452840633	3418.3323660688134	3315.195513717386	3422.4590654442973	3322.208744351716	3369.477991173463	3329.041512496671	3484.49235350666	3344.2039414952224	3477.2013512260637	3274.883231736445	3575.877656244464	3433.5403365571624	3315.4177513995837	3392.2479882751372	3334.2986853572925	3453.009486725818	3469.05761371741	3417.622122012752	3296.6934014329913
3363.1817878472157	3427.6666603128174	3512.687606196939	3380.299142789545	3414.32488738546	3272.8724276613957	3342.9264917607534	3343.2634170331453	3267.022685502684	3447.8750877779544	3346.3483452840633	3417.623604172601	3314.9332541247973	3422.1292523880397	3322.208744351716	3369.1089215705138	3329.041512496671	3483.1523368923563	3343.3693544464504	3477.2013512260637	3274.205831339995	3575.877656244464	3433.5403365571624	3315.2937426834696	3391.586267766067	3333.973440902974	3452.3344059098185	3468.722003404381	3417.622122012752	3296.0397156539657
3361.9623844181124	3427.6666603128174	3512.0901652763114	3380.0851449877227	3414.32488738546	3272.310929502798	3342.9264917607534	3343.2634170331453	3267.022685502684	3447.7124934096587	3346.3483452840633	3417.623604172601	3314.480192640295	3421.2201968877926	3319.131384720952	3368.9315935093427	3328.8727252365507	3481.9866309428353	3343.3693544464504	3477.2013512260637	3274.205831339995	3572.242041260623	3433.174351978061	3315.292606037075	3391.5753233805544	3332.8313797225182	3452.3344059098185	3468.420645381655	3417.622122012752	3296.0397156539657
3361.726682067671	3426.8559842582654	3510.9086479745583	3377.236015134171	3413.1150386630475	3272.1432207108396	3342.9264917607534	3342.911014180085	3266.2702207269026	3447.110554124626	3346.0499480665194	3417.623604172601	3314.480192640295	3421.2201968877926	3319.131384720952	3368.9315935093427	3328.8671755103433	3481.9866309428353	3343.3693544464504	3476.245217509465	3274.0397873022466	3572.242041260623	3432.432995708743	3315.088092942975	3391.172438813746	3332.8313797225182	3452.3344059098185	3468.170156269792	3417.4704445235566	3296.0254295451987
3361.576530441793	3426.8559842582654	3510.9086479745583	3377.236015134171	3413.1150386630475	3272.1432207108396	3342.8495129407297	3341.66414390078	3266.2702207269026	3446.8754475135433	3343.9998128764737	3417.623604172601	3314.044181893073	3421.2201968877926	3319.131384720952	3368.925496721279	3327.6866984791523	3481.9866309428353	3339.2630240555654	3476.245217509465	3274.0397873022466	3571.2321161769346	3432.101219918633	3315.082538006135	3389.103163368679	3332.8313797225182	3450.0578850421316	3468.170156269792	3415.29525808216	3296.0254295451987
3360.6312283607813	3425.8412511191545	3510.9086479745583	3377.100017606489	3413.1150386630475	3271.881002110262	3342.375993940774	3341.66414390078	3265.7615068269456	3446.6470036044707	3343.9998128764737	3417.5350898979746	3314.044181893073	3419.669703256499	3319.0683735935354	3368.924763498545	3326.3592708620777	3481.961151737327	3339.2630240555654	3476.245217509465	3273.7558140345286	3571.2321161769346	3431.9803656810373	3314.9470930257085	3389.0643966311914	3332.8313797225182	3450.0578850421316	3468.170156269792	3415.29525808216	3296.0254295451987
3360.6312283607813	3425.5297151446825	3510.0941273025937	3377.100017606489	3413.1150386630475	3271.86700395584	3342.2666104381688	3341.2117572773195	3265.7615068269456	3446.368012454614	3343.9998128764737	3417.5350898979746	3314.003577081183	3419.669703256499	3319.0683735935354	3368.2637923887296	3326.3592708620777	3478.695585720772	3338.184576752061	3475.9205691394886	3273.754214479464	3569.4273828845835	3431.803471651954	3314.9470930257085	3389.0643966311914	3330.359195065419	3450.0578850421316	3467.96657978783	3415.09015937579	3296.0254295451987
3360.6312283607813	3425.5297151446825	3510.0941273025937	3377.100017606489	3412.0250866344504	3271.4567659884974	3342.2666104381688	3341.2117572773195	3265.577040255129	3446.0854598935616	3339.5821870676973	3417.518874387549	3314.002339467621	3419.4370372057224	3318.4793464380105	3368.2637923887296	3326.3592708620777	3478.695585720772	3338.184576752061	3475.4382884278057	3273.3571467191746	3569.4273828845835	3431.803471651954	3314.1257715624424	3389.0643966311914	3330.359195065419	3448.196234761305	3466.6731811014674	3415.09015937579	3295.548006082214
3359.0711013131026	3425.5297151446825	3445.9620339285584	3376.752403414544	3412.0250866344504	3271.4567659884974	3342.2660364038848	3341.2117572773195	3265.0697524309808	3446.0854598935616	3330.0115081955373	3417.3356000611907	3314.002339467621	3419.172385601322	3318.0807222009594	3368.1003736688285	3325.8210620404425	3477.345546331475	3338.184576752061	3473.675268446519	3273.305496237744	3569.4112714663415	3431.7717339435108	3314.1257715624424	3389.0643966311914	3330.359195065419	3448.196234761305	3466.178024553146	3415.09015937579	3295.343548884166
3359.0711013131026	3425.5297151446825	3445.9620339285584	3376.752403414544	3411.937511851914	3271.4567659884974	3342.0487671534356	3340.963403821491	3264.3372275932675	3445.9031008794936	3330.0115081955373	3416.591954374041	3313.9947417082353	3419.172385601322	3317.8816046135325	3367.9817586956233	3325.8210620404425	3477.345546331475	3337.7010066838284	3473.675268446519	3273.305496237744	3568.64604191214	3431.6974366167838	3313.7917824898477	3387.0854291197716	3327.546380253218	3447.965224169795	3466.178024553146	3414.540596936188	3295.343548884166
3358.7478154437313	3425.5131498774663	3445.9620339285584	3376.7134725339783	3411.080257555868	3271.2952645104206	3342.0487671534356	3340.6513693992465	3263.82246568948	3444.6170567030977	3330.0115081955373	3416.5752021236804	3313.9947417082353	3419.172385601322	3317.8816046135325	3367.9817586956233	3325.7533786933823	3477.345546331475	3337.666564408861	3471.835577160704	3273.2722124787506	3566.6921704779224	3431.6974366167838	3313.7917824898477	3386.405630374848	3326.7096389260896	3447.965224169795	3466.178024553146	3414.540596936188	3294.9210288546683
3356.400598371618	3425.25107400655	3445.43589318505	3375.5122725711926	3411.0022410155034	3271.289792606498	3342.0487671534356	3340.6513693992465	3263.6131685308023	3443.3849562332325	3330.0115081955373	3416.2965976656496	3313.529453712448	3419.172385601322	3317.8816046135325	3367.1060740754506	3325.7301085346803	3477.259892745592	3336.3787351642786	3471.835577160704	3273.1231893372747	3566.6921704779224	3431.2496051092567	3313.7917824898477	3367.3200523797404	3326.7096389260896	3447.965224169795	3465.935114925117	3414.0687863598378	3294.8843230772936
3356.329899205726	3425.0903385022953	3445.43589318505	3375.5122725711926	3411.0022410155034	3271.065063198149	3342.0487671534356	3340.6513693992465	3263.5903470340527	3443.3849562332325	3329.6744349008313	3416.2965976656496	3313.529453712448	3419.172385601322	3317.3230364118713	3367.1060740754506	3325.448341368369	3477.259892745592	3336.3787351642786	3471.7435360554873	3273.0409797891107	3566.6921704779224	3431.2496051092567	3312.047720764263	3366.3444063050583	3326.7096389260896	3447.2868236231316	3465.792628741266	3413.6507388179753	3294.8843230772936
3356.329899205726	3425.0903385022953	3445.43589318505	3375.4346717443177	3411.0022410155034	3271.065063198149	3342.020866478693	3340.398243283427	3263.582763130188	3443.3849562332325	3328.91204314654	3416.1728909751137	3313.1141388214473	3419.0053326541333	3317.3230364118713	3367.1060740754506	3325.448341368369	3477.259892745592	3336.3787351642786	3470.667360656722	3272.981909508582	3565.95584494727	3431.1652532993667	3312.008756961658	3365.7795222772647	3326.7054021505287	3446.4375492819245	3465.7535374553754	3413.6507388179753	3294.8843230772936
3356.329899205726	3424.5133422806334	3445.43589318505	3375.4346717443177	3410.342958380815	3270.965105491211	3341.505883173362	3340.398243283427	3263.0528686134003	3442.058195147949	3328.91204314654	3415.780564643001	3312.0783844984117	3418.649640653398	3317.176592865013	3367.0179920305923	3325.448341368369	3475.668227362655	3335.3578169787957	3470.667360656722	3272.872804930275	3565.95584494727	3431.1630179116437	3312.008756961658	3364.1787725496943	3326.6707093804916	3446.4354673558923	3465.7026253013305	3413.3475364480882	3294.8770156829814
3356.2092819263707	3424.5133422806334	3444.214914801975	3375.2611967814555	3410.342958380815	3270.965105491211	3341.505883173362	3340.2826002551437	3263.0528686134003	3442.058195147949	3328.7473211600627	3415.780564643001	3311.926493531978	3418.649640653398	3316.7964179595892	3366.613029820833	3324.3140257632676	3475.668227362655	3334.405827738334	3470.0768083643834	3272.3355858336085	3565.7415454920483	3430.33049050071	3312.008756961658	3363.769934190977	3325.830623732799	3446.4354673558923	3465.3939203019268	3410.949190877361	3294.6633882067913
3355.6749068738063	3424.451301738113	3444.214914801975	3374.9184048058746	3409.676773498113	3270.5361706415392	3340.926626008243	3340.089124769014	3262.5196943661	3441.454850041485	3328.7473211600627	3385.0801236807038	3311.926493531978	3418.3233651643022	3316.2451853017637	3366.613029820833	3324.3140257632676	3475.015510809288	3334.405827738334	3469.5961889507025	3272.3355858336085	3565.717278385673	3430.33049050071	3311.8866441877926	3363.768636543957	3325.830623732799	3445.7954882448803	3465.332356196379	3410.949190877361	3294.6633882067913
3355.5962436130512	3423.477138858728	3444.214914801975	3374.4833872339514	3409.075635912736	3270.5361706415392	3340.926626008243	3339.659034131423	3262.4956295322127	3441.096615135916	3328.4564593032137	3385.0801236807038	3311.828789847401	3418.3233651643022	3316.2451853017637	3366.313711856333	3324.3140257632676	3473.8601008393184	3332.529362864455	3469.5961889507025	3271.1545808886276	3565.0070720868675	3430.33049050071	3311.8866441877926	3362.7842502822755	3325.7787430277085	3445.086059746665	3465.0730589913132	3410.949190877361	3294.463689925875
3355.451443551916	3423.0361618316456	3444.214914801975	3374.4833872339514	3409.075635912736	3270.5361706415392	3340.9015226392435	3339.628949768502	3262.4956295322127	3441.069471454612	3328.4564593032137	3385.0801236807038	3311.774106479084	3416.9008007381367	3316.186413332505	3365.4176725360494	3324.3140257632676	3473.8601008393184	3330.1316973161347	3468.7523213879226	3270.8509439164036	3565.0070720868675	3428.3688666555363	3311.8434829926364	3362.7842502822755	3325.483993036986	3445.086059746665	3464.9356992675994	3410.818955274565	3293.2009797672417
3355.352646794813	3423.0361618316456	3444.214914801975	3372.4375372528348	3409.075635912736	3270.5361706415392	3340.9015226392435	3339.2866107484424	3262.4956295322127	3440.369091601729	3328.4564593032137	3384.62041532445	3311.259763302066	3416.9008007381367	3315.370903075449	3365.4176725360494	3324.1422034849857	3473.664827436653	3330.1316973161347	3467.5196880860767	3270.8509439164036	3564.820215824392	3427.5369835918664	3311.8434829926364	3362.6523238439595	3325.483993036986	3444.9324567239128	3461.506091089424	3410.6998275846336	3292.7427861848555
3355.0628619850795	3422.8728949927777	3443.154590979468	3372.4375372528348	3408.559568096669	3270.1398199811565	3340.6888704934577	3339.2866107484424	3262.4055483372276	3439.7236407713194	3327.896803359904	3384.62041532445	3311.1283970741893	3416.8881523761465	3315.370903075449	3365.4176725360494	3324.1422034849857	3473.664827436653	3330.1316973161347	3467.4595157712174	3270.660280008539	3563.5807260519086	3427.53536405946	3310.798190419778	3360.8288247504124	3324.079347390266	3444.931312780988	3461.3670535853585	3410.056329804331	3292.563614817609
3354.6703745080704	3422.8728949927777	3443.154590979468	3372.4375372528348	3408.559568096669	3270.1398199811565	3340.6888704934577	3339.1726111862176	3262.020922072128	3439.7236407713194	3327.896803359904	3384.0951564775414	3310.474297292656	3416.7490294046565	3315.370903075449	3364.916431822267	3324.0487505611427	3472.917656433109	3330.1316973161347	3467.1443892153475	3270.660280008539	3563.481141770853	3427.258975101758	3310.798190419778	3360.8288247504124	3324.079347390266	3444.692149099388	3461.3670535853585	3410.056329804331	3292.535930697771
3353.488769818976	3422.8728949927777	3442.904635033674	3371.9376628188165	3408.353111745383	3270.1398199811565	3340.6888704934577	3339.1726111862176	3261.8174596654735	3438.933282782707	3327.389734455386	3383.982788433328	3310.474297292656	3416.6681858964766	3314.581129494025	3364.623015350367	3323.5095830796677	3472.160391296078	3329.188897854066	3467.1443892153475	3270.5970986463594	3562.732824732756	3427.258975101758	3310.798190419778	3360.0271602579323	3323.7096598318367	3444.1441982364263	3461.3670535853585	3409.0012537417942	3292.0852456440857
3353.488769818976	3422.044650732034	3442.4176356696535	3371.9376628188165	3408.0863531895	3269.9275431273936	3340.6888704934577	3338.2697332975467	3261.8174596654735	3437.922024057714	3327.389734455386	3383.310198998223	3310.276288099609	3416.365541316509	3314.509773559135	3364.4339923157936	3323.5095830796677	3470.021124513979	3328.433908505165	3467.1443892153475	3270.5970986463594	3562.536759188589	3427.258975101758	3310.462689709842	3359.710426371589	3322.764157785496	3444.1441982364263	3460.4364157812465	3408.897763636931	3292.0852456440857
3353.4795858271764	3422.044650732034	3442.3614417826357	3371.9376628188165	3408.0863531895	3269.466286482554	3340.6888704934577	3338.2697332975467	3261.7945415724225	3437.922024057714	3327.0844168555345	3382.7272261429953	3310.2513790556013	3416.365541316509	3314.064139875805	3364.2332695565046	3323.506191463717	3468.8819622726323	3328.433908505165	3467.0359666061368	3270.5970986463594	3562.445481840855	3427.23757692593	3310.462689709842	3359.710426371589	3322.764157785496	3443.8576473162507	3460.4364157812465	3408.897763636931	3291.6886617040723
3352.5563973297953	3422.044650732034	3441.495846237246	3371.9376628188165	3408.046905712933	3268.582497248572	3340.398870939073	3338.2697332975467	3261.6338635578823	3437.8456783010847	3327.0844168555345	3382.6469396090333	3310.2309117924415	3415.693516606302	3313.6316271539426	3364.2332695565046	3323.506191463717	3468.8819622726323	3327.3867958720048	3467.0359666061368	3269.8241635352674	3561.4779128577366	3427.0902473383944	3310.462689709842	3358.7300565647183	3322.764157785496	3443.8576473162507	3460.352795248792	3408.891905211718	3291.6886617040723
3351.960196449267	3421.8156834567453	3441.495846237246	3371.659652947425	3407.78262244308	3268.582497248572	3340.398870939073	3338.124839850933	3261.6338635578823	3437.227960898791	3325.919850164994	3382.6469396090333	3309.043934749878	3415.693516606302	3313.285310030634	3364.2332695565046	3323.3073069403836	3467.581884060625	3327.3867958720048	3465.585819473016	3269.8241635352674	3561.3660212614295	3427.0902473383944	3310.2837332283616	3358.658001781756	3322.1604613024074	3443.6903136315127	3458.64871981682	3406.9420059147847	3291.3644814022787
3351.934588218681	3421.592250798733	3440.0312022740954	3371.659652947425	3407.78262244308	3268.582497248572	3340.175794876503	3337.949603598876	3261.108528011607	3436.463646703463	3325.919850164994	3382.6469396090333	3309.043934749878	3415.348440697674	3313.285310030634	3364.2332695565046	3323.019344235044	3466.863650411507	3326.925723986951	3465.530506828977	3269.8241635352674	3561.0306781868485	3426.8719054840385	3309.7471963805747	3358.658001781756	3322.1604613024074	3442.7780636410157	3457.0654571471673	3406.757436586534	3291.022278890431
3351.457497431911	3421.592250798733	3438.816339852122	3370.7781350742807	3407.5920548965437	3268.446721809809	3340.175794876503	3337.949603598876	3260.5594965262885	3436.19124235305	3325.126600582464	3381.1492171268233	3309.043934749878	3415.348440697674	3313.285310030634	3363.4070967290027	3322.8223043516537	3466.4878022741877	3326.7691188229383	3463.840945919671	3269.068005126828	3560.501005673358	3426.620965468301	3309.7471963805747	3358.3338766904185	3322.1604613024074	3442.77797649847	3456.4462100930073	3406.757436586534	3290.9924562745746
3351.457497431911	3421.416789500802	3438.816339852122	3370.7781350742807	3406.9933730533735	3268.333320289781	3340.0557596141075	3337.6987894431963	3260.5594965262885	3436.19124235305	3325.126600582464	3381.1492171268233	3308.959810805003	3415.348440697674	3312.321218322607	3363.406713941951	3322.379878726452	3465.4158808281854	3326.6083705647543	3463.840945919671	3269.068005126828	3560.240518144681	3425.6888622564657	3309.5461493124853	3358.204124375024	3322.1604613024074	3441.7795071675696	3455.882892464553	3406.757436586534	3290.829807715978
3351.3365075058496	3421.3420031645005	3438.816339852122	3370.7781350742807	3406.9933730533735	3268.333320289781	3339.428049562771	3337.6231287075107	3260.5594965262885	3436.1136206527585	3325.126600582464	3381.1492171268233	3308.4789409105374	3415.348440697674	3312.2461066505725	3363.385956688866	3322.130995687729	3459.673271620227	3326.5813669732515	3463.495510856291	3269.068005126828	3560.240518144681	3424.927958386375	3309.5461493124853	3357.3837600347783	3322.1456018953554	3441.45067811093	3455.882892464553	3406.757436586534	3290.7801667977315
3350.3746144920624	3421.270149814003	3437.087145762737	3370.7781350742807	3406.665401450788	3268.333320289781	3339.2193716562915	3336.9489690726696	3260.5594965262885	3436.012125750728	3325.126600582464	3380.7693700112213	3308.4789409105374	3414.4039035054284	3312.2461066505725	3362.9544656856415	3322.130995687729	3459.673271620227	3326.0800695249945	3463.20562647679	3269.048236497524	3558.6525747221017	3424.927958386375	3309.529441549915	3357.3837600347783	3320.5736721727053	3441.45067811093	3455.882892464553	3406.096404543453	3289.3493094178184
3349.4310119057286	3421.270149814003	3437.087145762737	3370.6344328046716	3406.665401450788	3268.333320289781	3339.2193716562915	3336.6244921306834	3260.12723909614	3435.0848665921444	3324.5002298915397	3380.616496404278	3308.24810150584	3413.733192053106	3311.428933006107	3362.9544656856415	3322.126549705305	3459.1482709827287	3326.0247186362503	3462.6168451003664	3269.048236497524	3557.388271546529	3423.250726570106	3309.529441549915	3356.9557486748713	3319.965798032059	3441.196294142599	3455.743607584739	3404.7854273743087	3288.7617026311573
3349.4310119057286	3420.786458567864	3436.569616825743	3368.8265494169923	3406.665401450788	3268.0123534795584	3339.2178973891987	3336.6244921306834	3260.12723909614	3435.0848665921444	3324.5002298915397	3379.5945437205723	3308.24810150584	3413.733192053106	3311.428933006107	3362.4134902103333	3322.126378086317	3457.363405215917	3325.6833695457817	3462.6168451003664	3268.793792659078	3557.388271546529	3423.250726570106	3309.260797702002	3356.9410514644383	3319.580866549765	3441.196294142599	3454.935369811881	3404.7854273743087	3288.613928910835
3348.1203690655666	3419.8512554290933	3436.569616825743	3368.8265494169923	3406.665401450788	3268.0123534795584	3339.2160012598006	3336.3697190108337	3259.4760103001486	3435.0848665921444	3323.468074826441	3345.6881548951897	3308.24810150584	3413.518333225171	3310.480583691676	3362.2791162557864	3321.422318173622	3457.363405215917	3325.4047498376312	3461.916443278841	3268.793792659078	3557.388271546529	3423.250726570106	3309.260797702002	3355.837390164369	3319.580866549765	3439.9540148229808	3454.8828945371465	3404.331359386685	3288.613928910835
3348.1203690655666	3419.8341307236424	3435.859595614777	3368.8265494169923	3406.258829364204	3267.983081683197	3339.211561502238	3336.3697190108337	3258.9928463545994	3434.791831668639	3323.468074826441	3338.9658495505296	3307.779550062528	3413.518333225171	3310.480583691676	3362.277995135026	3321.422318173622	3457.363405215917	3325.4047498376312	3461.916443278841	3268.417709334564	3557.3760716169763	3423.250726570106	3309.2404691332895	3355.837390164369	3319.580866549765	3439.9453129926874	3454.8828945371465	3403.489061294924	3288.613928910835
3348.1203690655666	3419.680955536836	3435.107181523639	3368.818086583954	3406.024004784163	3267.863165651446	3339.211561502238	3336.3697190108337	3258.9928463545994	3434.7439548445896	3322.720042007465	3338.18026101572	3307.779550062528	3413.4648563158707	3310.480583691676	3362.277995135026	3321.422318173622	3457.361219999619	3325.4047498376312	3458.1729107416604	3267.7481164910496	3554.9471606380703	3423.250726570106	3308.8242404802318	3355.8218925527804	3319.4298475493583	3438.8560209771854	3454.871931331751	3403.489061294924	3287.096488265352
3347.9506610056033	3419.1636592553014	3435.0799415488314	3368.2462085286265	3406.0080223466293	3267.863165651446	3339.128837724776	3336.3697190108337	3258.492060244148	3434.4106208221074	3322.2159867057803	3338.0422419410415	3307.688521742033	3412.823203980972	3309.712035526103	3361.0977464043467	3321.3379869234286	3456.2151919581047	3323.2489074619803	3458.1729107416604	3267.7481164910496	3554.9471606380703	3422.862326810783	3307.0392784921246	3355.8218925527804	3319.4005664956057	3438.6707727079856	3454.347869502645	3403.4123091656784	3287.096488265352
3347.2083976016984	3419.008174452255	3435.0799415488314	3366.0098859903856	3406.0080223466293	3267.863165651446	3339.049758661527	3336.26615368901	3258.492060244148	3434.4106208221074	3322.2159867057803	3337.7622719760843	3306.991766509407	3412.823203980972	3309.4677623737853	3360.436573385052	3321.3379869234286	3456.2151919581047	3323.2489074619803	3458.1729107416604	3267.7481164910496	3554.9471606380703	3422.2850765756666	3306.1522667014447	3355.693566219066	3319.4005664956057	3438.6707727079856	3454.344342184655	3402.8901915089864	3287.096488265352
3347.2083976016984	3418.0755090519438	3433.6964587761167	3365.9743100158043	3405.751261028413	3267.535498637406	3339.049758661527	3336.26615368901	3258.492060244148	3434.409053869007	3321.709017496009	3336.466268953344	3306.991766509407	3412.823203980972	3309.4677623737853	3360.436573385052	3320.8712579359108	3455.9015610486454	3323.106293070257	3458.1539041772708	3267.541352495339	3554.9459426335316	3419.123414728825	3306.1522667014447	3355.5721152162528	3319.0115842800865	3438.6120227159095	3451.629128289084	3402.8901915089864	3287.096488265352
3347.2083976016984	3418.0752243781226	3433.6964587761167	3365.7358125373316	3405.749522006846	3267.535498637406	3338.7888535277575	3335.772025934868	3258.1262159752528	3434.119628567027	3321.709017496009	3336.3786040014757	3306.9852904722757	3412.243205210605	3308.189120444259	3360.436573385052	3320.8712579359108	3455.117039134238	3323.106242427986	3458.1539041772708	3267.2412577374716	3552.6240628786886	3419.123414728825	3306.1522667014447	3355.5721152162528	3318.5056229137213	3438.343741717818	3451.629128289084	3402.817190665788	3286.626958103273
3346.9630153754442	3418.06919143359	3430.926697300837	3365.7358125373316	3405.057231285683	3267.535498637406	3338.7888535277575	3335.4647956014405	3258.094629542952	3434.119628567027	3321.709017496009	3335.794737828721	3306.877447728556	3412.243205210605	3308.189120444259	3360.4037370036785	3320.7213803040986	3455.117039134238	3322.440660443633	3457.8709800253064	3267.2412577374716	3552.6240628786886	3419.0940293453777	3306.1522667014447	3355.0463601910087	3318.5056229137213	3438.343741717818	3450.7262854384667	3401.8051381183295	3286.3821604775612
3346.488230262017	3418.0420834949646	3430.926697300837	3365.7358125373316	3404.9350006505665	3267.535498637406	3338.761563229694	3335.4647956014405	3257.9610470391335	3434.119628567027	3321.2541386326043	3334.5348113845876	3306.839872674064	3412.243205210605	3308.189120444259	3360.4037370036785	3320.7213803040986	3453.6360297247766	3322.440660443633	3457.8709800253064	3267.2412577374716	3552.6240628786886	3419.0940293453777	3306.1415017565955	3355.0463601910087	3318.5056229137213	3438.311641455868	3450.2268428372313	3401.8051381183295	3286.3821604775612
3346.362573050269	3418.035806758298	3430.1699176995107	3365.6207750558606	3404.9350006505665	3267.342541735113	3338.761563229694	3335.360676391572	3257.795658683045	3433.5698902061886	3320.8434072096425	3334.221417459858	3306.839872674064	3412.243205210605	3307.1887078022046	3359.2048644130846	3320.7213803040986	3453.6360297247766	3322.440660443633	3457.724593234107	3267.188123249444	3552.6240628786886	3418.6514297787226	3305.722917848483	3354.7370578715268	3318.3599068493068	3437.5907479074417	3450.2268428372313	3401.8051381183295	3285.7668692372386
3346.1531060292964	3417.3783734984795	3430.0865326022376	3364.843159960684	3403.402208367657	3267.3170626216984	3338.4649610679307	3333.8970872142336	3257.7445156083863	3433.2802058586153	3320.839407719319	3333.9018448269203	3306.782267715136	3411.6863308249945	3307.0193027604582	3359.2048644130846	3320.7213803040986	3453.6360297247766	3320.8766998666865	3455.2890895641285	3267.1870360266876	3550.655644573446	3418.600186758975	3305.7211047651667	3354.7370578715268	3318.354155424265	3437.5907479074417	3450.2268428372313	3401.8051381183295	3284.914504825022
3343.94160126938	3416.7484118370094	3430.0865326022376	3364.843159960684	3403.402208367657	3267.1459120860936	3338.4617207993706	3333.8970872142336	3257.5822238111973	3433.2802058586153	3320.8364154117007	3333.9018448269203	3306.416721787805	3411.1514933066687	3303.315881317094	3358.8988690415426	3320.3216913048755	3452.391450367183	3320.8766998666865	3455.2890895641285	3267.084101641537	3550.655644573446	3418.579908836624	3305.7211047651667	3352.290653195544	3317.917670564946	3422.6017340316002	3450.2268428372313	3401.8030257676855	3284.914504825022
3343.94160126938	3416.7484118370094	3429.300442059057	3364.743482906512	3402.160921408736	3267.1459120860936	3338.4042330998564	3333.7547848725035	3257.5822238111973	3433.2802058586153	3320.8364154117007	3333.897582660259	3305.5844222125925	3411.1428666740803	3303.315881317094	3358.8988690415426	3320.1662872828024	3452.391450367183	3320.8766998666865	3454.4126090681084	3267.0560665133335	3550.655644573446	3418.454984774824	3305.3135271057145	3350.2130385437017	3317.7566024196226	3422.4799962420993	3450.195175632476	3401.7269727621238	3284.914504825022
3343.94160126938	3415.524293126418	3429.300442059057	3363.0475127938103	3402.160921408736	3266.6574610319512	3338.402171537615	3333.5934637801	3257.547670905678	3432.760780823032	3320.0489605599014	3332.9815477674674	3304.8666180232526	3411.1428666740803	3303.315881317094	3358.4421372473234	3319.009972219634	3450.0906779973284	3319.748528513168	3454.4126090681084	3267.0560665133335	3550.655644573446	3416.494725885667	3305.112136194291	3350.2130385437017	3317.2616369693988	3420.6877158814013	3447.981314833639	3401.0863337262895	3284.781025640087
3343.8813121589196	3415.524293126418	3429.300442059057	3363.0475127938103	3402.160921408736	3266.621998123747	3338.295174404957	3333.5934637801	3257.021568555188	3432.669036167444	3320.0489605599014	3332.81207970586	3304.6336638765533	3411.1428666740803	3302.763293242607	3358.4421372473234	3319.009972219634	3449.2726287874248	3319.748528513168	3453.914088301383	3266.992796958524	3549.8510645842216	3416.185343119491	3305.112136194291	3350.2130385437017	3316.4175316907867	3420.6877158814013	3447.166924786925	3400.5354273548355	3284.718787075427
3343.7292729401765	3413.4535701182695	3429.300442059057	3361.6983947402523	3401.876395261174	3266.593896253297	3338.182917056316	3333.287837739721	3256.930234064467	3432.527538939602	3318.726044811768	3332.81207970586	3304.4971805839014	3410.861790412114	3302.763293242607	3358.3642958552095	3319.009972219634	3449.2726287874248	3318.73053405978	3453.914088301383	3266.943224646675	3549.773891875556	3416.185343119491	3304.5677306902094	3350.2130385437017	3316.4175316907867	3420.6877158814013	3447.166924786925	3399.958002006546	3284.52386504321
3342.3745446605612	3413.1005276159626	3428.6259317447457	3361.6983947402523	3401.876395261174	3266.5820064599493	3338.054726184345	3333.287837739721	3256.930234064467	3432.435010733686	3318.726044811768	3332.5439850088073	3304.4971805839014	3410.6856659723435	3302.763293242607	3357.8828411587992	3318.941517021658	3449.2726287874248	3318.73053405978	3453.914088301383	3266.514435687728	3547.7932023504077	3415.957031025243	3304.3859348243163	3350.2130385437017	3316.4175316907867	3420.6877158814013	3446.9006111681742	3399.958002006546	3284.2986183440994
3342.3745446605612	3413.1005276159626	3428.6259317447457	3361.144938780745	3401.1815040195597	3266.0803456311182	3338.054726184345	3333.2581422744506	3256.611515587944	3431.8018349796007	3318.6081610919628	3332.0589646444278	3304.4971805839014	3410.452847224631	3302.763293242607	3357.8828411587992	3318.3258698750287	3447.5159323428275	3317.9733943022266	3450.775698232488	3265.762185593691	3547.7932023504077	3415.957031025243	3304.3859348243163	3348.931175137978	3315.485844958698	3420.15919608414	3446.303471170652	3399.0989238983993	3284.27966895414
3342.3745446605612	3413.099974325979	3428.6259317447457	3359.429507879815	3401.1815040195597	3266.0803456311182	3337.6022820618073	3332.9391258392197	3256.611515587944	3431.8018349796007	3317.649306272458	3332.0589646444278	3304.480738894594	3410.078740265396	3301.5275104515877	3357.7725503233505	3318.3258698750287	3447.5159323428275	3317.5221240726314	3450.775698232488	3265.762185593691	3547.7932023504077	3415.374859691489	3303.763722872359	3348.54095444311	3315.485844958698	3420.15919608414	3446.303471170652	3399.0989238983993	3283.745626809192
3341.775210359784	3413.065574624469	3428.0487826618782	3359.429507879815	3401.1059763864528	3266.0803456311182	3337.6022820618073	3332.9391258392197	3256.0019938262076	3431.275194856557	3317.649306272458	3332.0589646444278	3304.477547764784	3408.652573601761	3301.5275104515877	3357.386596211172	3318.101008092821	3447.5159323428275	3315.4992524561158	3450.775698232488	3265.762185593691	3547.589741643975	3415.1100724883345	3303.76058941635	3348.54095444311	3315.485844958698	3420.112890856835	3445.737707141786	3399.0651757294927	3283.745626809192
3341.413530029682	3412.987304074356	3427.9686759012866	3358.37205835438	3400.4571155480608	3265.9260087970747	3337.6022820618073	3332.7623632808086	3256.0019938262076	3431.131594448763	3317.649306272458	3331.086690408187	3304.409880777511	3408.3906586678354	3301.5275104515877	3357.369271376468	3317.99667491508	3431.2292835803596	3315.4992524561158	3448.989064573881	3265.762185593691	3547.589741643975	3414.6062149535646	3303.76058941635	3348.247332488604	3315.485844958698	3420.1031495973666	3445.737707141786	3398.086826234927	3283.154372180931
3340.886028622913	3412.987304074356	3427.539523821576	3357.9240784935378	3400.4571155480608	3265.9260087970747	3337.4542068199344	3332.1418953238535	3256.0019938262076	3431.0462888264083	3317.3811396803358	3331.086690408187	3303.967731935775	3408.33341628722	3301.5275104515877	3356.898774178316	3317.8322113942486	3412.9928628794632	3315.118549631366	3448.989064573881	3265.6883978397145	3547.3982478147923	3414.6062149535646	3303.7082681443108	3347.7537450227665	3315.485844958698	3420.1031495973666	3445.737707141786	3398.086826234927	3282.9914897730346
3340.886028622913	3412.6972278691273	3425.9997063781348	3357.8796767828553	3400.4571155480608	3265.8634127561354	3337.159502082622	3331.436968430368	3256.0019938262076	3431.0135015540563	3317.3811396803358	3330.163695001236	3303.6388951550034	3408.33341628722	3301.4409768818186	3356.6130118410515	3317.638780667315	3411.9524736442436	3315.118549631366	3448.989064573881	3265.6883978397145	3546.6354688675424	3414.198778372999	3303.5357381998556	3347.7537450227665	3314.8962686743644	3419.949498577353	3445.324889213469	3398.053367679074	3282.8341443615964
3340.886028622913	3412.6630131299025	3425.9997063781348	3357.7679061888143	3400.184939518198	3265.8634127561354	3337.159502082622	3331.436968430368	3255.178222350941	3431.0084659803842	3317.2224778082536	3330.163695001236	3303.6388951550034	3408.33341628722	3300.2371549936083	3356.6130118410515	3317.25565299397	3411.5112781041025	3314.764338941269	3448.989064573881	3265.0064091234135	3546.6354688675424	3413.9077000678953	3303.3753047537925	3347.681536239955	3314.350760764431	3419.409802912329	3445.324889213469	3397.5409674529064	3282.8221522670365
3340.727671594419	3411.855996376828	3425.44334744559	3357.729391990866	3400.184939518198	3265.8634127561354	3337.159502082622	3330.9177402564374	3255.178222350941	3430.3191168019594	3317.0910248646496	3329.814119818054	3303.6388951550034	3407.4709338186985	3300.2371549936083	3356.6130118410515	3317.25565299397	3410.4732899591386	3313.9822684460937	3448.2258500535595	3265.0064091234135	3545.789319864017	3413.9077000678953	3303.3083120041333	3346.225829443772	3314.350760764431	3418.1960248818996	3444.9373037385376	3396.589737274349	3282.440417710453
3339.912804755115	3411.855996376828	3425.44334744559	3357.729391990866	3400.184939518198	3265.4070479876364	3337.102463200808	3330.9177402564374	3255.178222350941	3430.3191168019594	3316.9720137934432	3329.7922704407915	3303.6388951550034	3407.4709338186985	3300.2371549936083	3355.5881600175753	3317.0462954049217	3410.4356649079564	3313.8726754200848	3448.175186920263	3264.804690411589	3545.789319864017	3410.299559318259	3303.0956537759257	3345.9530750380163	3314.350760764431	3418.1960248818996	3443.7728509297317	3396.5874832925224	3282.3839723672213
3339.912804755115	3411.5252299343815	3425.44334744559	3357.729391990866	3399.9660468018656	3265.3837912087083	3337.102463200808	3330.915448780003	3255.178222350941	3427.979777263232	3316.9720137934432	3328.2991195374425	3302.954856694169	3407.2024126758583	3299.860027872863	3355.5881600175753	3317.0462954049217	3410.338534819941	3313.2903748486897	3448.175186920263	3264.613484441177	3545.2644531324686	3410.299559318259	3302.8593108398536	3345.9530750380163	3313.2896005718435	3418.1960248818996	3443.7728509297317	3396.5874832925224	3282.1095700453807
3339.697568142629	3411.5252299343815	3424.896395084973	3357.5814683934946	3399.751599960903	3265.354395373948	3337.035528440942	3330.4755453067237	3254.9025335909537	3427.3988238184374	3316.949868562984	3328.2991195374425	3302.954856694169	3406.422433474526	3299.860027872863	3355.51587949595	3317.0462954049217	3409.0510254918263	3313.2903748486897	3446.4664760376963	3264.613484441177	3545.2644531324686	3410.299559318259	3302.248331595651	3345.9530750380163	3313.2896005718435	3417.773144815485	3443.7728509297317	3396.5874832925224	3282.1095700453807
3339.697568142629	3411.5178409274004	3424.896395084973	3357.498489223657	3399.750413187843	3265.354395373948	3337.035528440942	3330.095657881264	3254.743229212324	3427.3988238184374	3316.2019920335497	3327.9439162421113	3302.954856694169	3406.422433474526	3299.3890364173376	3355.51587949595	3316.455895997386	3409.035177898841	3313.2903748486897	3446.4664760376963	3264.261168196091	3543.8820558120815	3410.299559318259	3302.084213638019	3345.66218587218	3313.2896005718435	3417.473033842257	3443.7728509297317	3395.8352122593615	3282.1095700453807
3339.294211237909	3411.1936735719064	3424.8268535878237	3357.3094539298313	3399.2504337053983	3265.354395373948	3336.9027085931325	3330.095657881264	3254.7116091666994	3427.3988238184374	3316.1616843694783	3327.9439162421113	3302.937951693875	3405.405635420453	3298.9302608049475	3355.4393785244583	3316.455895997386	3408.7189262044462	3311.945202717643	3446.4664760376963	3264.1362324049014	3543.267906064046	3410.2757522575303	3302.0172807883437	3345.66218587218	3313.2896005718435	3417.23935365182	3443.683513286158	3395.3852580161124	3281.6762234393454
3338.7120411374026	3411.1936735719064	3423.668643334907	3356.8271402719056	3397.8489033135966	3265.354395373948	3336.853619111395	3330.095657881264	3254.710771513301	3427.343256880105	3315.6230794741105	3327.8141792614874	3302.895450832863	3405.405635420453	3298.9302608049475	3353.946468485703	3315.2292200005504	3408.04113300925	3311.945202717643	3446.4664760376963	3264.1362324049014	3543.267906064046	3410.2757522575303	3300.6658556942557	3344.791911670491	3313.277586114822	3417.23935365182	3443.683513286158	3393.0175865823003	3281.645011637097
3338.421616247073	3411.1936735719064	3423.668643334907	3356.8271402719056	3397.8489033135966	3265.336583547617	3336.682320294902	3329.8485956441714	3254.6524844340993	3427.343256880105	3315.6230794741105	3327.6871405182724	3302.2970477083213	3404.7048056495128	3298.8217222244725	3353.946468485703	3315.2292200005504	3407.5153327113067	3311.945202717643	3445.8597494278556	3264.1362324049014	3542.256059419885	3410.128387594036	3300.6658556942557	3344.791911670491	3313.2473180257166	3417.194147683229	3443.290600457607	3393.0175865823003	3281.128525096855
3338.3846062679213	3411.1936735719064	3423.668643334907	3356.3402738408777	3397.302493587753	3264.8435952426353	3336.682320294902	3329.5812183817825	3254.321174642456	3426.4217187535187	3315.1448070621964	3327.4986040821723	3302.1573950595234	3404.7048056495128	3298.367870460048	3353.580296218906	3315.2292200005504	3402.829075687904	3311.945202717643	3445.8597494278556	3264.1335220935616	3542.256059419885	3410.018413537394	3300.07034001178	3344.1192682393757	3312.490188439363	3416.874854725495	3443.2041458904414	3392.11488009624	3281.128525096855
3337.973114151592	3410.028725468743	3422.0740141927286	3355.912501660976	3397.302493587753	3264.8435952426353	3336.6537790109733	3329.5812183817825	3254.2376341201916	3426.4217187535187	3314.9452273995516	3327.24577677892	3302.1573950595234	3404.405640766063	3298.142773992076	3353.266955018266	3314.679813469439	3402.7202804477647	3311.2942666011913	3445.8597494278556	3264.1335220935616	3542.256059419885	3410.018413537394	3300.07034001178	3343.953936874188	3312.490188439363	3416.2313337227074	3441.0143563041993	3392.11488009624	3281.128525096855
3337.8529789965687	3410.028725468743	3422.0740141927286	3355.4799301652088	3397.302493587753	3264.8435952426353	3336.6537790109733	3329.2779322438346	3254.2175671884497	3425.8682413869997	3314.766400245134	3326.7778454174877	3301.9232961407733	3404.292228637381	3298.09937644393	3353.266955018266	3314.4688877074623	3402.7202804477647	3311.0568207826036	3445.496719628912	3264.1335220935616	3541.9392026935725	3409.838579369789	3300.07034001178	3343.953936874188	3311.708993870283	3416.2182580214667	3441.0143563041993	3392.11488009624	3281.128525096855
3337.7938229356446	3409.998477668144	3422.0740141927286	3355.3469779217244	3397.302493587753	3250.0363605588145	3336.4381576794076	3329.100105571476	3252.9377482494638	3425.8682413869997	3314.766400245134	3326.7037913365693	3301.7796297639884	3403.497649562004	3297.869584288206	3353.266955018266	3314.439735455008	3402.2664386292404	3310.6798037909966	3445.1085991924633	3264.085993630739	3540.336433464766	3409.742073411652	3299.661492769869	3343.953936874188	3311.708993870283	3416.102926842675	3441.0143563041993	3392.047709629047	3280.9269270935843
3337.1094730815057	3409.9961778884604	3422.0740141927286	3355.3469779217244	3396.885392864033	3249.774112943982	3336.104381088765	3328.869990929911	3251.967761956057	3425.6337889427955	3314.138701412153	3326.5744447231336	3301.5453689207234	3403.481259308529	3297.869584288206	3352.7561232310645	3314.439735455008	3402.148904603145	3309.441951082801	3445.0969998256455	3264.048384949784	3540.336433464766	3409.742073411652	3299.201815350418	3343.9145154160424	3311.5312860365852	3416.0875421461556	3441.0143563041993	3392.0467464240623	3280.770051224577
3336.2934380320503	3409.217307810923	3422.0740141927286	3354.8731191871384	3396.885392864033	3249.539625721722	3336.104381088765	3328.869990929911	3251.967761956057	3425.6337889427955	3314.138701412153	3326.438228531434	3301.5453689207234	3403.3795612087147	3297.869584288206	3352.7561232310645	3314.1432468713847	3401.4869838370214	3309.441951082801	3444.9581728545127	3264.048384949784	3540.336433464766	3409.0096892888514	3299.186204859221	3343.487386272449	3311.5211836365083	3416.0875421461556	3441.0143563041993	3392.0467464240623	3280.5917542619145
3336.2934380320503	3409.217307810923	3421.659953174869	3354.8398115513537	3396.798898641812	3249.5122701297796	3336.074648860671	3328.869990929911	3251.967761956057	3425.6337889427955	3313.8054676072215	3326.438228531434	3301.419853006478	3403.035779398815	3297.853753624971	3352.7561232310645	3314.1432468713847	3401.4869838370214	3309.441951082801	3444.616945696416	3263.5957615398243	3540.336433464766	3409.0096892888514	3298.7458019076594	3343.487386272449	3310.615690637788	3415.470330094616	3440.8103976620396	3391.445149337087	3280.5917542619145
3336.2934380320503	3409.217307810923	3421.566223130133	3354.8155319846383	3396.798898641812	3249.5001764217914	3336.0465203726803	3328.273342506433	3251.727533603037	3425.4340754077543	3313.8054676072215	3325.6460402350967	3301.4177050838	3402.0264072824043	3297.6896577847156	3352.5268673922014	3313.85585545773	3401.4869838370214	3308.95247330685	3444.616945696416	3263.5957615398243	3540.336433464766	3409.0096892888514	3298.387101716427	3343.487386272449	3310.615690637788	3414.2459029337033	3440.8103976620396	3391.445149337087	3280.5917542619145
3336.148240781641	3409.217307810923	3421.317494643637	3354.6607608115714	3396.798898641812	3249.301655799051	3335.9617872370113	3328.2678758239094	3251.650974373558	3424.9021943564007	3313.3306449437264	3325.6460402350967	3300.729244758132	3400.8275118223564	3296.78307438793	3352.3491130825487	3312.6694421161023	3400.6572373831696	3307.664753228426	3444.2417149719377	3263.5957615398243	3539.786920127277	3408.4498743794647	3298.387101716427	3343.3843968895035	3310.4133222687624	3414.2459029337033	3439.93431816431	3391.444952394541	3280.585470249188
3336.148240781641	3408.6453623593143	3420.3360705785676	3354.6607608115714	3396.3645138869842	3249.1581463814628	3335.9617872370113	3328.033379719323	3251.650974373558	3424.184372481045	3313.3306449437264	3325.595490989831	3300.6444836243945	3400.379232770004	3296.78307438793	3351.94637000544	3312.6694421161023	3400.51357542327	3307.664753228426	3444.2417149719377	3263.425065868089	3539.782931475795	3408.4498743794647	3297.9055309716623	3341.8921982759643	3309.906687228344	3414.2459029337033	3438.1799591161434	3390.183261018755	3280.585470249188
3336.148240781641	3407.4944009783935	3420.3360705785676	3354.6607608115714	3396.3645138869842	3249.0143873917764	3335.870195669765	3328.033379719323	3250.627466749119	3424.184372481045	3313.3306449437264	3325.5946328444206	3300.6444836243945	3400.379232770004	3296.78307438793	3351.94637000544	3312.6509906353517	3400.51357542327	3307.664753228426	3443.9694839634867	3263.181926465592	3539.7687768053393	3408.0930747679445	3297.9055309716623	3341.7117808985968	3309.8165022519006	3413.916740442914	3437.900943267678	3390.183261018755	3280.0463188899275
3335.834968394178	3407.4944009783935	3420.3360705785676	3354.230158958135	3395.9505345187144	3248.6827160678763	3335.7058554373684	3327.726213237508	3250.3910754867	3423.7404603426708	3313.288443918565	3324.9411576018942	3300.001205337449	3399.519781057986	3296.4130636047435	3351.456365034192	3312.6509906353517	3400.075108493073	3307.3112656838853	3442.5780471369208	3263.181926465592	3538.7660214431135	3408.0930747679445	3297.438494351817	3341.7117808985968	3309.8165022519006	3413.916740442914	3437.900943267678	3390.1745931732694	3280.0463188899275
3335.351304832685	3407.4944009783935	3419.1184803426004	3354.230158958135	3395.4098283621515	3248.4996828970466	3335.486035377979	3327.328699354118	3249.298277416279	3423.1330077676694	3312.845154831108	3324.5847733318806	3299.8295310050526	3399.519781057986	3296.4130636047435	3350.854786803159	3312.5711004793498	3400.075108493073	3305.300988622431	3442.0237455993333	3263.181926465592	3538.7660214431135	3408.0930747679445	3297.438494351817	3341.7117808985968	3309.8165022519006	3413.916740442914	3436.543395770689	3389.1875868012353	3280.044230872166
3335.351304832685	3407.206873867954	3419.1184803426004	3353.666597094447	3395.4098283621515	3248.4996828970466	3335.486035377979	3327.328699354118	3249.298277416279	3422.7859775729776	3312.842284732088	3324.5847733318806	3299.8295310050526	3399.1174125427983	3296.4130636047435	3350.854786803159	3312.4741329423837	3399.020110748694	3305.300988622431	3442.0237455993333	3263.1195659064015	3537.85093372593	3408.0401394012865	3297.438494351817	3341.7117808985968	3309.4862972996148	3413.916740442914	3436.543395770689	3389.1875868012353	3279.6368520907968
3335.351304832685	3407.206873867954	3418.6410873834793	3353.666597094447	3395.100733054502	3248.3950191288454	3335.157435814297	3327.328699354118	3249.298277416279	3422.7001771952237	3312.2978911553737	3324.389696950313	3299.8295310050526	3399.1174125427983	3296.350629028546	3350.4668912783454	3312.473312248915	3399.020110748694	3304.928327257656	3442.0237455993333	3263.077906684862	3537.85093372593	3407.9922920365334	3297.2170809625077	3341.7117808985968	3309.4862972996148	3413.916740442914	3436.2665011964314	3389.1875868012353	3279.2102707802505
3334.2538846245425	3407.143439271009	3418.6410873834793	3353.4326830912687	3394.728670363954	3248.3950191288454	3335.157435814297	3327.108053447357	3249.298277416279	3422.7001771952237	3312.2978911553737	3324.389696950313	3299.204957899245	3399.1174125427983	3296.2252285164827	3350.4668912783454	3312.314580266188	3399.020110748694	3304.928327257656	3442.0237455993333	3263.0759674977444	3537.85093372593	3407.625340638115	3297.2170809625077	3341.5658420194277	3309.4862972996148	3413.7941180122516	3435.9369596023857	3388.4360781088067	3278.948077676667
3334.2538846245425	3407.143439271009	3418.6410873834793	3353.2466602096415	3394.728670363954	3248.3950191288454	3335.157435814297	3327.108053447357	3249.298277416279	3422.499031794623	3312.2978911553737	3324.389696950313	3299.204957899245	3399.1174125427983	3295.5802294431287	3350.1575192044565	3312.275316458201	3395.1253470441993	3304.928327257656	3442.0237455993333	3262.853715317397	3537.772481104083	3407.625340638115	3296.980266811236	3340.246365089897	3309.4388407127863	3413.5440677428073	3435.9369596023857	3388.4360781088067	3278.948077676667
3334.2538846245425	3406.6977356667567	3418.3363084200914	3353.2466602096415	3394.728670363954	3248.347225862175	3334.9293208105737	3327.108053447357	3248.8725758986816	3422.499031794623	3312.2978911553737	3324.389696950313	3299.204957899245	3398.6455114010264	3295.5802294431287	3350.1575192044565	3312.100612057221	3392.3119999868227	3304.873066717845	3441.8701238041735	3261.8689310867485	3536.7199172166256	3407.1970945646076	3296.980266811236	3340.246365089897	3309.4387075136365	3413.401491781145	3435.9369596023857	3388.4360781088067	3278.478471944484
3333.454170007707	3406.6977356667567	3417.357183709787	3353.2466602096415	3394.0041433694096	3248.1495159692963	3334.9293208105737	3326.899518974903	3248.8725758986816	3422.3309985292735	3311.0398140021193	3324.153998839434	3299.204957899245	3398.6455114010264	3295.5802294431287	3349.449039558117	3311.974235023616	3366.902452747401	3303.644848131425	3440.73070405255	3261.8689310867485	3536.7199172166256	3407.1970945646076	3296.9661923307895	3340.246365089897	3309.4356002395866	3413.286687962446	3435.069570609231	3386.94821199251	3277.846426035238
3333.454170007707	3406.6977356667567	3417.357183709787	3353.0642904121687	3394.0041433694096	3248.1495159692963	3334.9293208105737	3326.6345121159284	3248.6478358158306	3421.7876373858853	3311.0398140021193	3324.153998839434	3299.0822490975784	3398.6455114010264	3295.4634557026116	3349.295859789525	3311.974235023616	3366.902452747401	3303.644848131425	3440.73070405255	3261.8689310867485	3536.7199172166256	3407.1970945646076	3296.963697656671	3340.245597045884	3308.4982749842743	3413.286687962446	3435.069570609231	3386.94821199251	3277.846426035238
3333.3592544502762	3406.6977356667567	3417.357183709787	3351.54906343765	3394.0041433694096	3248.1495159692963	3334.9293208105737	3326.6345121159284	3248.6478358158306	3421.7876373858853	3310.8152950030358	3323.8482576757233	3299.0822490975784	3398.558511766673	3295.396685786571	3349.295859789525	3311.974235023616	3366.8033892765106	3303.644848131425	3440.73070405255	3261.8689310867485	3536.7199172166256	3407.1970945646076	3296.3694529797085	3340.245597045884	3308.4982749842743	3411.934076469434	3434.6175465635033	3386.802430532948	3277.846426035238
3333.3592544502762	3406.6977356667567	3417.357183709787	3351.54906343765	3392.89542097029	3248.1486095168466	3334.8163067764913	3326.315724727639	3248.371998154606	3421.5895314332856	3310.8152950030358	3323.4974845039023	3299.0822490975784	3398.5450010253244	3294.9350040651702	3349.295859789525	3310.857799064109	3363.0402353050167	3303.644848131425	3440.73070405255	3261.7981824479357	3536.7199172166256	3407.0753479126956	3296.3694529797085	3339.5639727003	3308.292420336723	3411.934076469434	3434.6175465635033	3386.802430532948	3277.8388392679435
3332.3045955270327	3406.0940475504794	3417.2690512687227	3351.54906343765	3392.21479798526	3248.047955881525	3334.7333718628615	3326.1006091832883	3248.371998154606	3421.1097696722873	3310.658418534908	3323.4974845039023	3298.9663993485274	3398.1278299961746	3294.9350040651702	3348.9783411258677	3310.852777124744	3357.683781479972	3303.0815967619546	3440.73070405255	3261.5709986410884	3536.687974576538	3406.9564526632976	3296.3694529797085	3339.560700738389	3308.292420336723	3410.637556323105	3434.6175465635033	3386.802430532948	3277.5745744629367
3332.2856689507257	3406.0940475504794	3417.2690512687227	3350.783150496839	3391.9863113813694	3248.047955881525	3334.7333718628615	3326.1006091832883	3248.284143705785	3421.1097696722873	3310.005139676994	3323.4974845039023	3298.8265350652355	3398.1070570301285	3294.5224706386357	3348.9783411258677	3310.7280059416194	3356.9190153643026	3301.990276096778	3440.588873254568	3261.5709986410884	3536.687974576538	3406.6940895650646	3296.168389074989	3339.560700738389	3308.292420336723	3410.637556323105	3434.4863283826453	3386.3071250236253	3277.2490500452805
3331.642951789994	3406.086430277409	3417.2690512687227	3350.619140868245	3391.8887302823714	3247.7483264584102	3334.7333718628615	3325.652280859628	3247.726706323328	3420.36025835665	3310.005139676994	3323.143004439433	3298.822459712931	3390.409576910609	3294.200121340345	3348.9653776351615	3310.7280059416194	3356.3378726127576	3301.990276096778	3440.588873254568	3261.2775921775165	3536.687974576538	3406.015298490746	3296.168389074989	3339.139765024595	3307.981268897628	3410.637556323105	3434.4863283826453	3386.3071250236253	3277.2333650715445
3331.642951789994	3405.2989301324988	3417.001211775484	3349.4067334044803	3391.8887302823714	3247.7483264584102	3334.7333718628615	3325.460604014578	3247.1194778713443	3420.136345564195	3310.005139676994	3323.143004439433	3298.67582330651	3372.2212221950863	3293.9471990975508	3348.8574890482196	3310.6382376830848	3355.675539962493	3301.990276096778	3440.588873254568	3260.942274249817	3536.687974576538	3404.9883393351033	3295.872012336044	3339.139765024595	3307.981268897628	3410.507411491899	3434.2387876953503	3386.3071250236253	3277.2043366505777
3331.6065663820964	3405.2989301324988	3416.967202056222	3349.4067334044803	3391.8887302823714	3247.7483264584102	3334.7333718628615	3325.3139865562603	3246.757421527017	3420.136345564195	3309.769415721047	3322.7214091144588	3298.661116409611	3356.077790685157	3293.931290742093	3348.8574890482196	3310.502781354309	3355.146700757905	3301.794462044043	3440.5744967038186	3260.942274249817	3536.6770912488187	3404.9883393351033	3295.872012336044	3338.319247621433	3307.0896459717565	3410.034102249037	3434.1769292041604	3386.0225959217355	3277.2043366505777
3331.5263079771476	3405.2989301324988	3416.967202056222	3349.201108315836	3391.8887302823714	3247.683814471994	3334.329464302319	3325.2829513403344	3246.757421527017	3419.8897465123546	3309.769415721047	3322.7214091144588	3298.30809045985	3356.077790685157	3293.8971875253683	3348.604866003812	3310.1630939518886	3354.386265204515	3301.7689995856254	3439.4990825333275	3260.6756338287514	3535.233126000279	3404.9883393351033	3295.872012336044	3338.319247621433	3307.0896459717565	3410.034102249037	3434.026196364095	3386.010797456463	3277.2043366505777
3331.5263079771476	3404.5460174363698	3416.660228004333	3349.201108315836	3390.865002898638	3247.1768956098626	3334.329464302319	3325.278272033214	3246.757421527017	3419.8861769297555	3309.769415721047	3322.6540231508407	3298.30809045985	3355.9332814985682	3293.645386533801	3348.604866003812	3310.101005163891	3354.368415859154	3301.1777857701736	3439.4990825333275	3260.6756338287514	3535.233126000279	3404.9423453390373	3294.7301582691775	3338.319247621433	3307.059901221207	3410.034102249037	3424.1732999159926	3386.0074792924725	3277.2043366505777
3330.322277101831	3404.3035474212093	3416.4088998290727	3349.137676774297	3390.865002898638	3247.1768956098626	3333.850909304404	3325.2760769122824	3246.757421527017	3419.8747074500375	3309.0947411948746	3322.6152331875273	3297.444752088417	3355.595692265071	3293.645386533801	3348.604866003812	3309.998739885806	3354.357032011249	3301.1023958132178	3439.486119527973	3260.561080273686	3535.233126000279	3404.9423453390373	3294.7301582691775	3338.0862047970727	3306.391770708292	3409.972632347538	3414.0083673330714	3385.1228177514336	3276.2624427543865
3330.133206966447	3404.3035474212093	3416.4088998290727	3349.0665613431256	3390.865002898638	3247.0957136627517	3333.850909304404	3324.4951768759374	3246.757421527017	3419.4353249714113	3309.043992438882	3322.6152331875273	3297.3880693972374	3355.0882883015297	3293.645386533801	3348.037142551577	3309.9747283921542	3354.020741881441	3300.125577526997	3439.295627857815	3260.561080273686	3534.4678576380884	3404.9423453390373	3294.7301582691775	3338.0862047970727	3306.391770708292	3409.972632347538	3414.001470119215	3384.7349345917587	3276.2624427543865
3330.133206966447	3404.301579074026	3416.224882503443	3349.0665613431256	3390.703089013095	3246.9929536450845	3333.547949350398	3324.4951768759374	3246.757421527017	3419.4353249714113	3309.043992438882	3322.587190187705	3297.3880693972374	3355.0882883015297	3292.835339056533	3347.999835391451	3309.7287893954203	3354.020741881441	3300.125577526997	3438.655263188193	3260.445114205105	3534.230210210584	3404.6301897572066	3294.7301582691775	3338.0862047970727	3306.0762603696203	3409.972632347538	3414.001470119215	3384.7349345917587	3275.789805878361
3330.133206966447	3404.301579074026	3416.1957326932047	3348.7630217961455	3389.886677131301	3246.9929536450845	3333.547949350398	3323.8890866736947	3246.6423594182406	3419.4353249714113	3309.043992438882	3322.545242955343	3297.3880693972374	3355.0882883015297	3292.8253385477956	3347.999835391451	3309.7287893954203	3353.978317471621	3300.125577526997	3438.3074411954176	3260.445114205105	3533.315458927161	3404.6301897572066	3294.4764850373795	3338.051376226946	3306.0762603696203	3409.9239419132036	3413.9012391927395	3384.7281351283277	3275.789805878361
3329.702753128897	3404.301579074026	3415.334669879155	3348.026632158073	3389.886677131301	3246.9194497818453	3333.547949350398	3323.8890866736947	3246.6286874074362	3419.2579005130788	3308.7253352685334	3322.454311636242	3296.8196290031947	3355.0882883015297	3292.635495967327	3347.702567486419	3309.0850880226403	3353.4435198756	3299.9932218836248	3438.1350650707554	3260.279765042153	3533.315458927161	3404.3827199390316	3294.102790337153	3337.2235166791456	3306.0762603696203	3409.9239419132036	3413.517697014401	3384.7281351283277	3275.497105442575
3329.702753128897	3404.29205964254	3415.242693900367	3348.026632158073	3389.886677131301	3246.9194497818453	3333.547949350398	3323.8344852802766	3246.6226534089874	3419.2579005130788	3308.4499683219706	3322.3829873988598	3296.8196290031947	3354.181214976342	3291.9156518503664	3347.23636266523	3308.8310585693707	3353.1461352605984	3299.9932218836248	3438.020019042181	3258.5887850877925	3533.315458927161	3404.3827199390316	3294.102790337153	3337.044133692563	3305.7745701283925	3409.9239419132036	3413.173098434543	3384.7281351283277	3275.497105442575
3329.6329287401595	3404.074459116399	3415.242693900367	3348.026632158073	3389.886677131301	3246.7421505390207	3333.5240262377706	3323.8022798959755	3246.385483591489	3418.9866203474508	3308.4374630359616	3321.8654004029095	3296.8196290031947	3354.181214976342	3291.8821241275036	3347.23636266523	3308.8310585693707	3351.9029401176585	3299.9932218836248	3437.5394030725947	3258.5887850877925	3533.314459493167	3403.681378415594	3293.88030395502	3337.044133692563	3305.7745701283925	3409.3322973937225	3412.915481852172	3384.7025168308646	3275.1122168903576
3329.6329287401595	3403.4289457867444	3414.9031633128675	3348.026632158073	3389.8223480553734	3246.7421505390207	3333.4428727390177	3323.7936358094084	3246.385483591489	3418.9866203474508	3308.166388450545	3321.8654004029095	3296.8196290031947	3354.0783172141146	3291.8821241275036	3347.23636266523	3308.8310585693707	3351.9029401176585	3299.874180595446	3437.5394030725947	3258.5887850877925	3533.314459493167	3403.681378415594	3293.6863186995065	3337.044133692563	3305.7745701283925	3409.0553317089557	3412.8930872340434	3384.659968921067	3275.1078730685385
3329.2570685833516	3403.4289457867444	3414.9031633128675	3347.8458626695547	3389.6786277057454	3246.575168553074	3333.2903141640513	3323.7936358094084	3246.385483591489	3418.8396063875475	3308.166388450545	3321.8654004029095	3296.8196290031947	3353.768652640525	3291.7500426260626	3347.186274629347	3308.4752439764566	3351.4323210368784	3299.874180595446	3437.5394030725947	3257.7534381996884	3533.1200549973264	3403.681378415594	3293.5860581832712	3336.5853071398415	3305.7745701283925	3409.0553317089557	3412.8846416841975	3383.953588357862	3275.1078730685385
3329.2570685833516	3403.3401852747083	3414.9031633128675	3347.8316662095585	3389.446878263576	3245.9037947957104	3333.2903141640513	3323.4570089339327	3246.3185777268072	3418.680171175759	3308.051517676239	3321.8654004029095	3296.684447686362	3353.768652640525	3291.700768585829	3346.804745043842	3308.4752439764566	3351.3384735871005	3299.546375466634	3436.8679278451746	3257.745534077256	3532.568637440429	3402.0152613309183	3293.4336774340945	3336.5853071398415	3305.7089425302192	3409.0553317089557	3411.5627712518612	3383.953588357862	3275.0689319843827
3329.2570685833516	3403.260942397942	3414.5176173377426	3347.8286944257684	3388.5677046631	3245.9037947957104	3333.2903141640513	3323.4570089339327	3245.9884353618204	3418.066098260401	3307.185670009979	3321.855655349173	3296.684447686362	3350.2380027613717	3291.43358743491	3346.804745043842	3308.4752439764566	3349.528141199524	3299.528930347657	3436.8679278451746	3257.745534077256	3532.568637440429	3394.556748476555	3293.3605083065804	3336.5853071398415	3305.523834448987	3408.830728125151	3411.5627712518612	3383.953588357862	3274.811841772042
3329.2452087552265	3403.1534872346747	3414.5176173377426	3347.6553387652884	3388.5677046631	3245.9037947957104	3333.213655370868	3322.8906343035	3245.9884353618204	3418.066098260401	3307.185670009979	3321.780785812737	3296.684447686362	3350.2380027613717	3291.2507384885303	3346.684416788557	3308.224959276262	3349.528141199524	3298.831327956301	3436.2014936648993	3257.721946231501	3532.568637440429	3394.556748476555	3292.6673577962065	3336.282337259565	3305.4956008748622	3408.830728125151	3411.089158026663	3383.953588357862	3274.811841772042
3328.4162159747148	3403.1534872346747	3413.903170508544	3347.6553387652884	3388.5677046631	3245.9037947957104	3333.1172752057946	3322.8906343035	3245.559191178151	3417.9679165031	3307.0096551679926	3321.780785812737	3296.684447686362	3350.2380027613717	3290.868254519853	3346.684416788557	3307.896815717314	3349.528141199524	3298.831327956301	3436.2014936648993	3257.6545952991423	3530.1229424664266	3394.409183954567	3292.578552397239	3336.282337259565	3305.3631228584977	3408.830728125151	3411.089158026663	3383.818378719585	3274.600481231951
3328.4162159747148	3402.6897996185253	3413.903170508544	3347.6553387652884	3388.5423182330233	3245.874342199309	3332.963479986117	3322.8906343035	3245.559191178151	3413.8637550731564	3307.0096551679926	3321.7743393241417	3296.2960297753907	3349.889987939073	3290.868254519853	3346.5986120247558	3307.8211294597177	3349.528141199524	3298.831327956301	3436.2014936648993	3257.6545952991423	3528.3678281586326	3394.409183954567	3292.578552397239	3336.282337259565	3305.3631228584977	3408.6754893113375	3411.089158026663	3383.818378719585	3273.892332201303
3328.4162159747148	3402.6897996185253	3413.903170508544	3347.510596048734	3388.4952499396554	3245.874342199309	3332.9348568652476	3321.925929491399	3245.5564839585977	3413.8637550731564	3307.0096551679926	3321.483259194204	3295.9789025857754	3349.021718709088	3290.6898566351556	3346.0824242276008	3307.6190062714177	3348.1376487817665	3298.3980711905515	3436.2014936648993	3256.9630581509346	3528.3678281586326	3394.3332426540073	3292.262334349877	3336.282337259565	3305.3631228584977	3408.495449452831	3410.4324359228144	3383.32482439848	3273.892332201303
3328.4162159747148	3402.219950999708	3413.8811788368575	3347.400096880836	3388.4393494874666	3245.874342199309	3332.905779513576	3321.925929491399	3245.4715358455787	3413.8637550731564	3307.0096551679926	3321.2360137973924	3295.9789025857754	3349.021718709088	3290.6898566351556	3345.982171857987	3307.336345656116	3347.7836152007612	3298.3945268445023	3436.175678724999	3256.9630581509346	3526.748218282343	3394.307870505775	3292.262334349877	3336.2173065752622	3305.1580809335514	3408.2873352571323	3410.4324359228144	3383.274474007998	3273.892332201303
3328.0726725274403	3402.219950999708	3413.8811788368575	3346.962134229254	3388.051215273587	3245.351878594208	3332.840015471402	3321.8251729088033	3245.2062028455543	3413.8637550731564	3307.0096551679926	3321.1181786075967	3295.189698553091	3349.021718709088	3289.6080050503433	3345.7297743607687	3307.336345656116	3347.7040431411497	3297.7993020676618	3436.175678724999	3256.9630581509346	3526.748218282343	3393.8478828933476	3291.6380053366597	3336.18339563909	3305.0690487684883	3408.082885502399	3410.4083839360123	3382.8926954172944	3273.8881859909593
3328.0726725274403	3402.219950999708	3413.179405826718	3346.962134229254	3388.051215273587	3245.351878594208	3332.575443692167	3321.8251729088033	3245.2062028455543	3413.8637550731564	3306.1062228994274	3321.1181786075967	3295.189698553091	3348.3399787161047	3289.6080050503433	3345.4748042129686	3307.336345656116	3347.7040431411497	3297.7993020676618	3436.0922779502894	3256.9630581509346	3526.4054201244885	3393.8478828933476	3291.6380053366597	3335.747294882496	3305.008626770672	3408.082885502399	3410.4083839360123	3382.8926954172944	3273.3776211335316
3327.6256370199308	3402.186561163382	3413.179405826718	3345.958088111632	3387.981777028284	3245.2783101807063	3332.575443692167	3321.3524125655154	3245.1730840966884	3412.9883433255995	3306.1062228994274	3321.1181786075967	3295.189698553091	3348.3399787161047	3288.886661832097	3344.9751735274667	3307.336345656116	3347.59404674923	3297.141720382834	3436.0922779502894	3256.9630581509346	3526.4054201244885	3393.762106574979	3291.6312000120065	3335.747294882496	3304.9214606857913	3407.7684590170693	3409.776955002364	3381.9541451147193	3273.3776211335316
3327.005741446503	3401.9924103512076	3412.945491202456	3345.958088111632	3387.7395323564842	3245.2783101807063	3332.549648117422	3321.3524125655154	3245.163539168784	3412.6860067993566	3305.6549216356243	3320.990067659777	3295.167995552292	3348.2170728667484	3288.886661832097	3344.8306524006643	3307.259362600949	3346.604886061394	3297.141720382834	3435.6262479156308	3256.9519386169172	3526.4054201244885	3393.6120345908203	3291.288210689825	3335.653506628787	3304.504016066179	3407.7684590170693	3409.492863573555	3381.5557718010928	3273.3069454301117
3327.005741446503	3401.9901909024165	3412.359213942477	3345.904493588117	3387.7395323564842	3245.255835693064	3332.408631372923	3321.3524125655154	3244.90425746391	3412.6860067993566	3305.6549216356243	3320.351201615634	3295.1677929264183	3346.2618427987004	3288.488337399709	3344.813059976482	3307.1327940270735	3346.604886061394	3297.141720382834	3435.6262479156308	3256.9324588015265	3526.4054201244885	3392.963548812614	3291.27062281882	3335.653506628787	3304.504016066179	3407.6174146160565	3409.492863573555	3381.5557718010928	3273.3069454301117
3326.9752892517345	3401.956475919659	3412.359213942477	3345.8130857890133	3387.7395323564842	3245.139349110021	3332.150105418488	3321.0890935597154	3244.873104608431	3412.6860067993566	3305.303141139242	3320.351201615634	3295.1677929264183	3345.275308598935	3288.488337399709	3344.702187849866	3307.0870288230567	3346.604886061394	3297.045858564845	3435.6262479156308	3256.1452754862103	3526.403956658112	3392.7357581858305	3291.27062281882	3335.653506628787	3304.5028100368463	3407.014432888686	3409.3615122039687	3381.5557718010928	3273.3069454301117
3326.96541842689	3401.956475919659	3411.703881078689	3345.8130857890133	3387.065409292559	3245.115700200883	3331.202060016818	3321.0890935597154	3244.643687769848	3412.601194771297	3305.303141139242	3320.351201615634	3295.1535302647685	3345.275308598935	3288.382291598368	3344.3978513187717	3307.031748258948	3346.2834611192743	3297.045858564845	3435.495656882531	3256.1452754862103	3526.2366464096326	3392.7357581858305	3290.980323276088	3333.5534288119566	3304.0537570786773	3407.014432888686	3366.911829313642	3381.376662069063	3272.3635902652463
3326.96541842689	3401.956475919659	3411.703881078689	3345.206547403265	3387.065409292559	3245.063611300493	3331.202060016818	3321.0890935597154	3244.1060434576684	3411.959361945879	3305.040320974925	3320.351201615634	3294.723913653496	3345.275308598935	3288.380493932389	3343.8079459064206	3306.5112447743654	3346.226234925863	3296.874967182818	3434.9517197071664	3256.067605631184	3526.2366464096326	3392.2996986112466	3290.980323276088	3333.5534288119566	3304.0537570786773	3406.7752744277313	3365.6116762123215	3381.376662069063	3272.363544588754
3326.5632347091955	3401.4539883225116	3410.4370737760714	3345.206547403265	3386.9821917908184	3245.063611300493	3331.202060016818	3320.9456547840214	3243.9610183933914	3411.959361945879	3305.040320974925	3320.203537700544	3294.723913653496	3344.001005882693	3288.0842200547463	3343.8079459064206	3306.5112447743654	3345.5331687542584	3296.2153496332885	3433.496634699385	3255.671405276539	3526.1117078597476	3392.2996986112466	3290.980323276088	3333.5534288119566	3303.940463277745	3406.7752744277313	3364.2327857465298	3381.313606152607	3272.363544588754
3326.5632347091955	3401.4539883225116	3410.2042618856594	3345.0630046206256	3386.339643366611	3245.063611300493	3331.202060016818	3320.9456547840214	3243.9610183933914	3411.6596705336888	3304.2750288372895	3320.203537700544	3294.723913653496	3344.001005882693	3288.0842200547463	3343.7808510239383	3306.175606352273	3344.928263215431	3296.2153496332885	3433.496634699385	3255.66352967867	3523.176619423721	3392.2996986112466	3290.9064067610366	3333.451486201977	3303.7040821204005	3406.7752744277313	3364.2327857465298	3381.2351528382833	3272.363544588754
3326.5632347091955	3401.4539883225116	3410.2042618856594	3344.340725926069	3386.339643366611	3244.8849602678215	3331.1884334890833	3320.9456547840214	3243.9610183933914	3411.6596705336888	3304.2750288372895	3320.203537700544	3294.2226643257313	3344.001005882693	3288.0842200547463	3343.2636764563063	3306.175606352273	3344.184991293828	3293.7793889155546	3433.496634699385	3255.5754507154893	3523.176619423721	3392.2996986112466	3290.899823866597	3333.2282310389646	3303.7040821204005	3406.7752744277313	3364.2327857465298	3381.2351528382833	3272.363544588754
3325.70301416954	3401.423597825604	3410.2042618856594	3344.340725926069	3386.339643366611	3244.8849602678215	3330.9366540118294	3320.822869222292	3243.653339032374	3411.6596705336888	3304.2750288372895	3319.9599973026698	3293.820769834235	3344.001005882693	3287.6410125533694	3343.2636764563063	3306.0715614332266	3344.184991293828	3293.7793889155546	3433.496634699385	3255.5560691776973	3523.176619423721	3392.2996986112466	3290.820182840536	3333.2282310389646	3303.7040821204005	3406.2820380352796	3363.125101177723	3380.4073322581335	3272.2422128876287
3325.70301416954	3401.225638048012	3409.9784668751045	3344.078150286594	3386.221594020166	3244.8619362335044	3330.8361379411735	3320.822869222292	3243.653339032374	3411.2385757972443	3304.2750288372895	3319.9599973026698	3293.820769834235	3343.782299065017	3287.6410125533694	3343.067865446513	3306.0616127134967	3343.4782609437425	3293.7793889155546	3433.496634699385	3255.3561206982736	3522.638056168364	3391.913743041313	3290.820182840536	3333.0392418612205	3303.3176147594804	3405.7636579763994	3361.8127007448265	3380.4073322581335	3271.746804718844
3325.1656138172684	3401.225638048012	3409.9735272683242	3343.5668487641974	3386.221594020166	3244.8021889408933	3330.8361379411735	3320.5415728914822	3243.062614987762	3411.2378612502316	3304.2750288372895	3319.9599973026698	3293.6969320089256	3343.022549868876	3287.1826911937724	3343.067865446513	3305.9393478186125	3343.443048173078	3293.7793889155546	3433.20862636296	3255.327858093578	3522.638056168364	3391.913743041313	3290.497913681292	3332.821897586313	3303.3176147594804	3405.2985794106644	3361.8127007448265	3379.6988811492192	3271.746804718844
3325.1656138172684	3401.225638048012	3409.9735272683242	3343.5668487641974	3386.221594020166	3244.7271584746577	3330.8361379411735	3320.5415728914822	3243.062614987762	3411.2378612502316	3304.2750288372895	3319.742183555766	3293.6969320089256	3343.022549868876	3287.1826911937724	3342.781375186418	3305.9393478186125	3343.443048173078	3293.7793889155546	3433.20862636296	3255.3112034987917	3522.638056168364	3391.4920670741076	3290.497913681292	3332.821897586313	3303.295153543446	3405.2985794106644	3361.799258538513	3379.6988811492192	3271.7015265741093
3324.533211551554	3401.0869292126067	3409.3461966422747	3343.0037971319525	3386.0091644607564	3244.7271584746577	3330.39419363347	3320.5415728914822	3242.959852351178	3411.2378612502316	3303.7519243577185	3319.702252209236	3293.6969320089256	3343.022549868876	3287.1826911937724	3342.781375186418	3305.688302566196	3343.443048173078	3293.3263763121236	3432.0545121498135	3255.030520502972	3522.0993381960093	3391.4920670741076	3290.1089426535823	3332.7878546036586	3303.201330029967	3405.152624174682	3361.6768131263875	3378.7927691194545	3271.481564051817
3324.533211551554	3400.7574644761726	3409.3461966422747	3343.0037971319525	3385.477140646796	3244.7271584746577	3330.39419363347	3320.1628668216063	3242.959852351178	3411.0255937586294	3303.7519243577185	3319.700161049407	3293.6969320089256	3342.82766783462	3286.5974729188274	3342.6490382903276	3305.192704267387	3341.536892812058	3292.840070875402	3432.0545121498135	3255.030520502972	3522.000793141879	3389.5295252553647	3290.0590947918326	3332.565443606507	3302.8807665667964	3405.152624174682	3360.4542345511013	3378.7927691194545	3271.481564051817
3324.533211551554	3400.751672466109	3409.3461966422747	3343.0037971319525	3385.4439033751905	3244.7271584746577	3330.186715231347	3320.1628668216063	3242.959852351178	3410.942999012935	3303.7519243577185	3319.5887521683385	3293.5873981980376	3341.259046593162	3286.2585643288776	3342.6490382903276	3305.192704267387	3341.536892812058	3292.783229461602	3431.599088905534	3254.723699884315	3522.000793141879	3389.298316940145	3290.054901162936	3332.4591000529117	3302.8807665667964	3404.9489409926255	3360.4542345511013	3378.7927691194545	3271.481564051817
3324.25509606455	3400.649239047448	3408.86065642748	3342.925455619097	3385.0400873110884	3244.7271584746577	3329.9189415239225	3320.1628668216063	3242.779522006338	3410.9301636828013	3303.7486629988357	3319.5887521683385	3293.325839881841	3341.259046593162	3286.2585643288776	3342.6490382903276	3304.9594241964005	3341.536892812058	3292.7783144301657	3431.599088905534	3254.723699884315	3521.7717393207968	3389.298316940145	3290.0480560858614	3332.371450146017	3302.731020940165	3404.7692893873527	3360.339398970227	3378.2876811121737	3271.311099494007
3323.902310418483	3400.475038011247	3408.6301702888513	3342.7078505068757	3385.0400873110884	3244.5119531930254	3329.899011904059	3319.997519717847	3242.7293247553425	3410.927367754693	3303.7486629988357	3319.5887521683385	3293.325839881841	3340.9447162920055	3285.7827470954744	3342.552440849031	3304.9594241964005	3341.4743789511404	3292.511132639755	3431.284463484222	3254.723699884315	3521.7717393207968	3388.873646790983	3289.9139251992683	3332.371450146017	3302.72451353001	3404.63872456621	3359.815638164775	3378.2876811121737	3271.179541767193
3323.8206444791886	3400.4576427199836	3408.6301702888513	3342.7078505068757	3385.0400873110884	3244.5119531930254	3329.899011904059	3319.9645695075833	3242.7293247553425	3410.7574657050345	3303.6221645783776	3319.52006631122	3293.325839881841	3340.9447162920055	3285.7827470954744	3342.5174098424377	3304.9433043445824	3341.242030213506	3292.493781938376	3431.284463484222	3254.3135745691698	3521.7717393207968	3388.873646790983	3289.9139251992683	3332.0886992066144	3302.72451353001	3404.63872456621	3359.7788181895285	3378.1052625118227	3271.179541767193
3323.8206444791886	3399.9621933215485	3408.5331397352143	3342.578035110683	3384.9389725511405	3244.2667608938496	3329.8781965516046	3319.4263441112894	3242.7293247553425	3410.307084397066	3303.6221645783776	3318.781657312229	3293.1342969999764	3340.1872017699284	3285.748814228082	3342.5174098424377	3304.441199310683	3341.242030213506	3292.436445172575	3431.001151063658	3254.3135745691698	3520.785117637336	3388.873646790983	3289.7852681503673	3331.802467465335	3302.4109673828025	3404.6177549545396	3358.4532926107177	3377.973292832559	3271.1076218631133
3323.322074445691	3399.9603096191872	3408.2703813631415	3341.9238023878233	3384.867399204456	3244.2667608938496	3329.632850236898	3319.4263441112894	3242.595158255288	3410.307084397066	3303.049901474185	3318.781657312229	3292.6458837165774	3339.8002665125027	3284.844562082165	3342.1698607718927	3304.209049488285	3337.435614456757	3292.385953654652	3430.190111768953	3254.3135745691698	3520.3727923845518	3388.852396243091	3289.7189646924016	3331.802467465335	3302.4109673828025	3403.9141541856684	3358.4532926107177	3377.973292832559	3270.909221591057
3323.012264137761	3399.7581420621427	3408.2703813631415	3341.9238023878233	3384.547504903651	3244.2667608938496	3329.632850236898	3319.4263441112894	3242.595158255288	3410.1699353341846	3303.049901474185	3318.781657312229	3292.6458837165774	3339.549224197951	3283.9105435821757	3342.1698607718927	3303.2146134552722	3337.4016358185027	3291.808287150372	3430.190111768953	3254.134488790369	3520.3727923845518	3388.4589329389746	3289.505410782135	3331.1357642966227	3302.2508801861554	3403.7056280978027	3358.1094652775582	3377.759189867492	3270.90284171283
3322.4670748516246	3399.339177860789	3407.7333241069873	3341.8694934241284	3384.547504903651	3244.0522599564706	3329.483714794172	3319.4263441112894	3242.595158255288	3410.0012570120502	3303.049901474185	3318.715083124327	3291.902780612191	3339.549224197951	3283.8080256396383	3342.1698607718927	3303.1240652401084	3337.2513305206494	3291.356028660355	3430.1899810736695	3254.134488790369	3520.3727923845518	3388.1834572695157	3289.4564573077773	3331.0918785100494	3302.203280551871	3403.7056280978027	3358.1094652775582	3377.2719680570103	3270.378458388625
3322.4284437854376	3399.0037685001676	3407.7333241069873	3341.8694934241284	3384.547504903651	3244.0522599564706	3329.483714794172	3318.8398416658856	3242.2984315330004	3409.81917529419	3302.379785274833	3318.6505741533456	3291.902780612191	3339.549224197951	3283.8080256396383	3342.088677377892	3303.1240652401084	3337.2513305206494	3291.356028660355	3430.177669500764	3254.134488790369	3519.4828621030456	3388.1834572695157	3289.362959146369	3331.0918785100494	3301.7519947407277	3403.7056280978027	3357.4328248684596	3377.2719680570103	3270.378458388625
3322.4284437854376	3399.0037685001676	3407.6843506753557	3341.612476830671	3384.204602872417	3244.0522599564706	3329.483714794172	3318.8398416658856	3242.246574953147	3409.81917529419	3302.379785274833	3318.6505741533456	3291.8285088178595	3339.549224197951	3283.8080256396383	3342.088677377892	3303.1240652401084	3337.1093162395546	3290.723082088127	3430.157739826089	3254.134488790369	3519.4828621030456	3388.04158836798	3289.076531443013	3331.0918785100494	3301.7519947407277	3403.575680964819	3357.35538933015	3376.6141100497325	3270.378458388625
3321.8131107957247	3399.0037685001676	3407.3391830634605	3340.2131875323994	3383.98179351166	3244.0451628379506	3328.994950474999	3318.5255986525294	3242.1085790877905	3409.6049302315832	3302.379785274833	3318.5734918317357	3291.386179084466	3338.8909000321664	3283.8005198015653	3341.638723955603	3303.1240652401084	3337.0058368571813	3290.723082088127	3428.7614152419674	3253.7559331862217	3519.4828621030456	3388.04158836798	3288.7869118784056	3330.8959720803405	3301.3958870683737	3403.016538537655	3356.7680459638095	3376.323806290618	3270.0468450863114
3321.8131107957247	3398.962522533216	3407.3391830634605	3339.7160827341113	3383.98179351166	3243.86100828894	3328.994950474999	3318.5255986525294	3241.7678046937153	3409.31346706379	3302.379785274833	3318.442903310539	3291.386179084466	3338.5523044014203	3283.2385830438498	3341.638723955603	3302.5754647675963	3335.346961919127	3290.723082088127	3428.354830019528	3253.7501988712374	3519.4828621030456	3387.9485406870635	3288.6941772521845	3330.38473543877	3301.2810210402495	3402.98920770248	3356.7155883489627	3376.2026592619513	3270.0468450863114
3321.8131107957247	3398.962522533216	3407.1229593199796	3339.7160827341113	3383.98179351166	3243.86100828894	3328.908878123483	3318.5255986525294	3241.7678046937153	3409.31346706379	3302.379785274833	3318.442903310539	3291.235991727374	3338.5523044014203	3283.2385830438498	3341.2944456021596	3302.5381895029986	3334.9970828041814	3290.6976917764196	3428.325650044557	3253.7334615148716	3519.4828621030456	3387.08982858209	3288.3147833589137	3330.38473543877	3301.130616122345	3402.98920770248	3356.7155883489627	3376.2026592619513	3270.0029739479214
3321.488449810674	3398.3740062863367	3407.0524784427494	3339.7160827341113	3383.98179351166	3243.8560480603924	3328.7667908431263	3318.5255986525294	3241.418923785747	3409.31346706379	3302.379785274833	3318.442903310539	3290.8068117207417	3336.5958291083884	3283.2385830438498	3341.2944456021596	3302.4894596461045	3334.786064065211	3289.6147420111415	3427.8899724189214	3253.7334615148716	3519.161217941012	3387.08982858209	3288.218375030633	3330.38473543877	3299.4664382594274	3402.98920770248	3356.028656692493	3376.2026592619513	3269.985040775166
3321.488449810674	3398.3740062863367	3406.387261874264	3339.2727714255548	3383.6417490581434	3243.7770522235496	3328.6095537363194	3318.5255986525294	3241.418923785747	3408.898124409924	3302.379785274833	3318.0788216481833	3290.8068117207417	3336.5958291083884	3283.226436223641	3341.2944456021596	3302.4894596461045	3334.786064065211	3289.6147420111415	3427.8899724189214	3253.56533391213	3518.6911635488923	3387.0098131925592	3287.2319229017794	3330.308669314728	3299.4664382594274	3402.9800171012366	3355.9002678838597	3376.027406029915	3269.1969086559525
3321.488449810674	3398.3740062863367	3406.387261874264	3338.760422428568	3383.5935034347067	3243.6553790420007	3328.5112667644153	3318.522402087315	3241.418923785747	3408.898124409924	3301.913790220882	3318.0788216481833	3290.4609080029118	3336.5958291083884	3283.185894220932	3341.095103880315	3302.444720857463	3334.7391426816994	3289.084297735529	3427.4007529089977	3253.56533391213	3517.4323767977316	3386.929411514803	3287.085607713684	3330.2253757756953	3299.290091449663	3402.9438292346035	3355.9002678838597	3376.027406029915	3269.1969086559525
3321.164070049532	3398.160769973891	3405.5264678523085	3338.276192434542	3383.5127092520843	3243.6553790420007	3328.5112667644153	3318.3770694574932	3241.254678598549	3407.980992960337	3301.697564335948	3318.0788216481833	3290.4609080029118	3336.5958291083884	3282.7256988325576	3340.791369652241	3302.19268248025	3334.6570764068038	3288.380987982962	3427.233208487896	3252.982029600171	3517.4323767977316	3386.4819627845054	3287.085607713684	3330.191361431669	3299.290091449663	3402.4954314148667	3354.9887417782325	3376.027406029915	3268.6372608815295
3320.7924660175945	3397.6845653151017	3405.5264678523085	3338.276192434542	3383.1041494057417	3243.6553790420007	3328.4694040637746	3318.309189072639	3241.2495607511255	3407.980992960337	3301.3321853351977	3317.92949470622	3290.4609080029118	3335.720119836834	3282.7256988325576	3340.686738075328	3302.19268248025	3334.506699282589	3288.040778627197	3427.1399797394797	3252.982029600171	3517.1517856372448	3386.4819627845054	3287.085607713684	3330.191361431669	3299.1249745425025	3402.4954314148667	3354.975288962976	3375.3415128424513	3268.6372608815295
3318.177117305141	3397.6845653151017	3405.241812755405	3338.1501162731574	3383.1041494057417	3243.648742651895	3328.3740833871866	3318.309189072639	3241.2495607511255	3407.980992960337	3301.3321853351977	3317.863678202972	3290.197691751974	3335.720119836834	3282.66135105895	3340.6747003282107	3302.19268248025	3334.192041498254	3287.9199987423376	3426.6377484071872	3252.982029600171	3517.1517856372448	3386.4819627845054	3287.062834413585	3330.073349560268	3298.1566220990826	3402.4954314148667	3354.2190162976376	3374.6177840247833	3268.568949018003
3318.177117305141	3397.1999949842257	3405.1468398673237	3338.1501162731574	3382.5339947408365	3243.648742651895	3328.3404933600923	3318.1735090812303	3241.003245490788	3407.931532924746	3301.3321853351977	3317.2419169306127	3290.166320696854	3335.6697702345623	3282.2826338026816	3340.3331463427016	3301.6642562909547	3332.281338392183	3287.7486839645017	3426.514647195739	3252.6702090213507	3516.937983884772	3386.4186498462254	3287.0497480725858	3329.6152365195912	3298.1566220990826	3402.3922819888076	3354.2190162976376	3374.6177840247833	3268.566375688014
3318.177117305141	3397.1999949842257	3404.853434227678	3337.654229192499	3382.5339947408365	3243.608066471887	3328.2507881517845	3318.1735090812303	3241.003245490788	3407.915166115289	3301.1717259821758	3317.2419169306127	3289.9472346086645	3335.6697702345623	3281.7169826877484	3340.3331463427016	3301.44195287047	3332.281338392183	3287.7486839645017	3426.479740506533	3252.2616952249723	3516.5767814812475	3386.4186498462254	3286.661751582395	3329.5666761668094	3298.1566220990826	3401.532394655365	3354.1615173086093	3374.6177840247833	3268.552941332912
3318.177117305141	3397.1999949842257	3404.816404898608	3337.2307509258217	3382.321958825024	3243.3900554283773	3328.2507881517845	3318.0613197564153	3241.003245490788	3407.384356157172	3301.1717259821758	3317.180571179194	3289.9472346086645	3333.506885153823	3281.7169826877484	3340.1251037583015	3301.44195287047	3332.281338392183	3287.731382596538	3426.3333781083124	3252.229250951543	3516.5767814812475	3386.2133314539024	3286.468433882871	3329.5666761668094	3298.1566220990826	3401.532394655365	3354.1615173086093	3374.6177840247833	3268.5470286204636
3317.2614509218492	3397.02008113866	3404.28643627873	3336.645826508663	3382.321958825024	3243.3900554283773	3328.176567259674	3318.0420354061216	3240.515787098356	3407.384356157172	3301.1589725873137	3317.170466538116	3289.540758963296	3333.506885153823	3281.7108648966127	3340.0790469659178	3301.2268576988195	3332.00884147089	3287.731382596538	3425.62630261583	3252.171897159822	3516.5460046236813	3385.7651362072193	3286.1437458850405	3328.7023262236776	3298.1425757643037	3401.026583090718	3354.152180685877	3373.606302943307	3267.6413359168864
3317.2614509218492	3397.02008113866	3404.28643627873	3336.645826508663	3382.321958825024	3243.255823032564	3328.176567259674	3317.7352830678174	3240.515787098356	3407.384356157172	3300.469346421366	3317.150976943171	3289.540758963296	3333.3368870567965	3281.7108648966127	3339.897819893384	3300.1191292053195	3331.9240253901216	3287.729973223121	3425.62630261583	3252.171897159822	3516.1277993423473	3385.7651362072193	3286.1437458850405	3328.7023262236776	3297.7523082524876	3401.026583090718	3353.047048505053	3373.606302943307	3267.6413359168864
3317.2614509218492	3396.80373964502	3404.28643627873	3336.0552123592734	3382.321958825024	3243.2052412485637	3328.021487248247	3317.621179244883	3240.515787098356	3407.3684468195975	3300.4202218760197	3316.9402272383477	3288.9443405709767	3333.216048775926	3280.989211660366	3339.8690229588697	3300.1191292053195	3331.8528424556116	3287.4988513988674	3425.594988364797	3252.171897159822	3516.1277993423473	3385.7651362072193	3285.8829919014847	3328.6625283571702	3297.7523082524876	3400.6291616490876	3353.047048505053	3373.606302943307	3267.439339562229
3316.8274582038075	3396.792926121025	3404.255435466165	3336.0552123592734	3382.255647064233	3243.1376735968825	3328.021487248247	3317.242679323256	3240.515787098356	3407.1443014978418	3300.328564657368	3316.9402272383477	3288.9443405709767	3332.880772005307	3280.989211660366	3339.8690229588697	3300.1191292053195	3331.8528424556116	3287.06992797069	3424.7278056261266	3251.98337454779	3515.788249762445	3385.7515448976906	3285.7684718522905	3328.490703953929	3297.7523082524876	3400.464323962962	3351.50282069645	3373.326175331118	3267.439339562229
3316.638518350857	3396.565657366672	3404.111454917631	3335.5191343162514	3381.8754560060074	3243.0750734605435	3328.021487248247	3317.119191260181	3240.503036304279	3407.1443014978418	3299.9776701150763	3316.406338040033	3288.8037229575366	3332.880772005307	3280.7875154758385	3339.8135344654056	3300.1191292053195	3331.38368046708	3284.990614780837	3424.7278056261266	3251.9189877612284	3514.3438971718642	3385.51000430934	3285.7684718522905	3328.2851739680636	3297.485190827814	3400.1722861234216	3351.384507036507	3373.326175331118	3266.4979693545793
3316.249689638072	3396.1578903337663	3403.920961546104	3335.193495531736	3381.852403370918	3243.0156901318805	3327.915885915508	3317.119191260181	3240.383842947178	3407.0446604290973	3299.8769114104966	3316.403023447829	3288.8037229575366	3332.880772005307	3280.7875154758385	3339.8135344654056	3299.9679068824275	3331.38368046708	3284.990614780837	3424.7278056261266	3251.770399967408	3513.7562830366305	3385.5053640061587	3285.7684718522905	3328.2851739680636	3297.485190827814	3400.1722861234216	3351.0502522185834	3373.326175331118	3266.4979693545793
3316.249689638072	3396.0697009997693	3403.920961546104	3335.193495531736	3381.558257784045	3243.002729944401	3327.736568378954	3317.098420037687	3240.383842947178	3406.4740292169786	3299.8737529430628	3316.1664696762014	3288.8037229575366	3332.387398262229	3280.7875154758385	3339.8135344654056	3299.854321125612	3331.38368046708	3284.990614780837	3424.6352142965857	3251.770399967408	3513.7562830366305	3385.1884890540296	3285.5984090439024	3328.140096232989	3296.3933847908274	3399.985952505051	3350.9241076871685	3373.326175331118	3266.4979693545793
3316.011338989419	3395.5555915389987	3403.9048310546395	3335.193495531736	3380.6082105953774	3242.960048312391	3327.736568378954	3317.069687689942	3240.2728799550487	3406.4542900029746	3299.6905129348806	3315.5982318075985	3288.7618538318734	3332.231900092138	3280.759471058629	3339.4395798828364	3299.812741844071	3331.0387282707543	3284.904661080275	3424.3230657309696	3251.770399967408	3513.7562830366305	3384.4025907611804	3285.5984090439024	3328.140096232989	3296.287898364512	3399.985952505051	3350.8261504466204	3372.869794423883	3266.1898635194357
3316.0072220219017	3395.0153359556543	3403.9048310546395	3334.8653984448742	3380.237954778337	3242.9538760076284	3327.736568378954	3317.0034229531802	3240.2281609168876	3406.4542900029746	3299.497884896031	3315.5982318075985	3288.745335269635	3331.785944964976	3280.1622105390848	3339.344059353048	3299.812741844071	3330.19312671794	3284.798448253724	3424.2912361461563	3251.321513368331	3513.558059224813	3384.1301407088044	3285.4751947483737	3327.9860765910726	3296.287898364512	3398.9879492229393	3350.550613863582	3372.816004240799	3266.1898635194357
3316.0072220219017	3395.0153359556543	3403.603626356338	3334.2330818429086	3380.237954778337	3242.758299024641	3327.591907697626	3317.0034229531802	3240.2281609168876	3406.4542900029746	3299.207393650965	3315.5982318075985	3288.4198097147405	3331.785944964976	3279.5135618360478	3339.14550913914	3299.4528022899794	3330.19312671794	3284.61497993857	3424.2912361461563	3251.321513368331	3513.558059224813	3384.1301407088044	3285.414694975201	3327.214543766289	3296.171998446146	3398.9879492229393	3350.5488589713923	3372.816004240799	3266.1898635194357
3316.0072220219017	3395.0153359556543	3403.603626356338	3334.0770956176225	3380.2196789571103	3242.758299024641	3327.591907697626	3316.8919693192884	3240.0440790696803	3405.5676702483265	3299.207393650965	3315.5982318075985	3288.4198097147405	3331.785944964976	3279.5135618360478	3339.1082125946223	3299.3705885769346	3329.7610030649967	3283.9676167637535	3423.91643859127	3251.321513368331	3513.558059224813	3384.0703102828247	3285.367220985904	3327.214543766289	3296.171998446146	3398.9879492229393	3350.0522178528045	3372.7366384626894	3266.1715491100244
3315.717177278756	3395.0153359556543	3403.1333467963136	3333.4056248457	3379.5083110284118	3242.723119473577	3327.465164601374	3316.8919693192884	3239.859878286149	3405.5370649354245	3299.1565154509053	3315.4320698971624	3288.216555210489	3331.4485930962132	3279.5033415550497	3339.1082125946223	3298.980315363406	3329.7610030649967	3283.9676167637535	3423.91643859127	3251.2055005233556	3513.035485412021	3384.035721331106	3285.367220985904	3327.168625332753	3295.5956997602007	3398.836315120574	3350.0522178528045	3372.7150298729075	3265.9550795238038
3315.311388563604	3394.7258640248815	3402.9886682510564	3333.4056248457	3379.4823061838333	3242.662718897818	3327.4560824129917	3316.8759116114397	3239.859878286149	3405.5370649354245	3298.908503744755	3315.4320698971624	3287.908058175793	3331.4485930962132	3279.0896869849407	3339.1082125946223	3298.916880426472	3329.216756142047	3283.9676167637535	3423.91643859127	3251.2055005233556	3513.035485412021	3383.950267867162	3285.3248175164	3326.9962162756838	3295.5956997602007	3398.818866575739	3350.0522178528045	3372.0509276880657	3265.6415956809724
3315.264141361588	3394.6505079271565	3402.952183997511	3333.4056248457	3379.186758672055	3242.3731632753475	3327.3441306559016	3316.6301359828176	3239.859878286149	3405.370309486667	3298.908503744755	3315.241580576331	3287.908058175793	3330.76276799529	3279.0896869849407	3338.8608098153773	3298.8280410011675	3329.216756142047	3283.109639522256	3423.91643859127	3251.0150534488052	3513.035485412021	3383.5216275683442	3284.9304613332624	3326.9962162756838	3295.4333428505784	3398.6938287578478	3348.35958607492	3372.046995445281	3265.6415956809724
3315.264141361588	3394.4113225648207	3402.952183997511	3333.368689499396	3379.049326157875	3242.3731632753475	3326.9596507216293	3316.6301359828176	3239.859878286149	3404.2768073065386	3298.8930725553873	3315.221179757769	3287.908058175793	3330.76276799529	3279.089331431796	3338.856593493777	3298.8280410011675	3328.879400557817	3283.109639522256	3423.212388656816	3250.922512053655	3512.218494067268	3383.340831542739	3284.9304613332624	3326.988211156359	3295.230145047504	3398.523727503457	3348.35958607492	3372.046995445281	3265.6415956809724
3315.109237412331	3394.3296021058077	3402.813269441499	3333.1100967431958	3379.049326157875	3242.3731632753475	3326.9596507216293	3316.5592511305213	3239.859878286149	3404.2768073065386	3298.8725038545135	3315.221179757769	3287.8145902611986	3330.5393118436677	3279.0727649490327	3338.7380155992378	3298.7848464458543	3327.403579136404	3283.109639522256	3423.212388656816	3250.5274446330404	3510.396153153385	3383.340831542739	3284.7446039179194	3326.838721124862	3295.230145047504	3398.523727503457	3348.35958607492	3371.6921820346583	3265.5228151449633
3315.1088377757947	3394.31480044497	3402.812546004249	3333.1097679915356	3378.989561306549	3242.3731632753475	3326.9596507216293	3316.5592511305213	3239.859878286149	3403.8252405112107	3298.8725038545135	3315.057900735608	3287.558672283568	3330.5393118436677	3278.674792236269	3338.7380155992378	3298.7848464458543	3327.215468234802	3282.990542225388	3423.0237346004224	3250.5274446330404	3510.396153153385	3383.340831542739	3284.7262502584954	3326.838721124862	3295.1939856333292	3397.808821315619	3348.3098847458905	3371.6921820346583	3265.522181079167
3315.1088377757947	3394.174744097679	3402.812546004249	3333.009816840983	3378.989561306549	3242.3608485753275	3326.905468193295	3316.361446169579	3239.4532029889265	3403.8252405112107	3298.5594292965343	3315.0466473152746	3287.0109839085408	3330.4153776042585	3278.674792236269	3338.4676975881166	3298.666418231364	3325.503072903908	3282.822050453676	3422.9070901619366	3250.5274446330404	3510.396153153385	3383.30195524354	3284.7042245884504	3326.838721124862	3294.6204454875683	3397.808821315619	3348.3098847458905	3371.6921820346583	3265.522181079167
3314.4692188342347	3394.174744097679	3402.4426702020314	3332.9001828877576	3378.989561306549	3242.2005796243343	3326.5997375299576	3316.1285651452818	3239.346350875242	3403.8252405112107	3298.5316529696247	3315.043902972826	3286.8471002480205	3330.414238787741	3278.674792236269	3338.4676975881166	3298.221766054568	3325.503072903908	3282.638189416793	3422.296988912696	3250.0583440422615	3510.1065200044445	3383.0351680972167	3284.525756009026	3326.4696708125857	3294.6204454875683	3397.1356016683276	3348.3098847458905	3371.2389876617817	3265.2603845667923
3314.4692188342347	3393.6700629370825	3402.4426702020314	3332.4718765211287	3378.989561306549	3242.2005796243343	3326.5997375299576	3316.1285651452818	3239.274129512826	3403.8252405112107	3298.3867700961505	3314.816178725774	3286.8471002480205	3330.4135603564187	3278.216955102258	3338.4676975881166	3298.221766054568	3324.780000848058	3282.5818595760747	3422.296988912696	3250.0583440422615	3510.1065200044445	3383.0351680972167	3284.233388415283	3326.342714580119	3294.6204454875683	3397.1356016683276	3347.8846307524695	3371.2389876617817	3265.2603845667923
3314.4433692337398	3393.6700629370825	3401.946149903979	3332.4718765211287	3378.4088246035826	3241.6230102523223	3326.59950584019	3315.9072929335052	3239.274129512826	3403.8252405112107	3298.157209332806	3314.816178725774	3286.798064928971	3330.4135603564187	3278.216955102258	3338.2419474369644	3298.0010904361843	3324.780000848058	3282.0954474054943	3422.296988912696	3250.0583440422615	3510.1065200044445	3382.9854311861895	3284.233388415283	3326.2530349719727	3294.6204454875683	3396.9239430457405	3347.8846307524695	3370.8191025413134	3265.2232874090205
3314.4433692337398	3393.6700629370825	3401.946149903979	3332.3787449846604	3378.4088246035826	3241.6230102523223	3326.598722469259	3315.9072929335052	3239.2530107687808	3403.8252405112107	3297.8916771241707	3314.816178725774	3286.4894843117745	3330.2816839825105	3278.216955102258	3338.2047479551848	3298.0010904361843	3324.780000848058	3282.064776269017	3421.6817121674203	3250.0162245054075	3509.7298573253256	3382.9854311861895	3284.233388415283	3326.1910965028083	3294.564460767788	3396.9239430457405	3347.8846307524695	3370.50767414113	3265.199954750683
3314.1303466452055	3393.55369229006	3401.946149903979	3332.3787449846604	3378.119039261969	3241.586290708827	3326.333805951296	3315.9072929335052	3239.179550485096	3403.8252405112107	3297.8916771241707	3314.4523321080187	3286.4725537211093	3330.2816839825105	3278.1162364277375	3338.0214809525705	3297.676557350804	3323.5694902254227	3281.9490919323407	3421.540104969709	3250.0162245054075	3509.2657063429006	3382.8318637452103	3283.983838464219	3326.03839556144	3294.1054966298834	3396.9239430457405	3346.9214525434318	3370.2685853793714	3265.1259481148063
3314.1303466452055	3393.55369229006	3401.946149903979	3332.3787449846604	3378.119039261969	3241.397299249946	3326.331102319148	3315.8957181060273	3239.0057410630125	3403.8246249235226	3297.7017956899945	3314.4523321080187	3286.4725537211093	3329.8986054597135	3277.9190575777675	3338.0214809525705	3297.676557350804	3321.538529932238	3281.9490919323407	3420.3601247317265	3249.93848083769	3508.969292546174	3381.929325149095	3283.983838464219	3326.03839556144	3294.1054966298834	3396.9239430457405	3346.9214525434318	3370.2685853793714	3265.1259481148063
3313.793615963453	3393.5285825379583	3401.1898335365017	3332.1716279871325	3378.119039261969	3241.390656109821	3326.331102319148	3315.7931700231075	3238.5575310377985	3403.359184455322	3297.671432670698	3314.3013455073697	3286.1726820535314	3329.8986054597135	3277.9190575777675	3338.0214809525705	3297.676557350804	3321.538529932238	3281.5365460192006	3420.1383242843394	3249.93848083769	3508.9654824690397	3381.929325149095	3282.9639859569925	3325.9970949400795	3293.8813484419966	3396.257476173294	3346.505500890837	3369.931398793017	3264.6120019177356
3313.793615963453	3393.2847246260167	3401.0271083627263	3332.106302230055	3377.9436541079067	3241.375697807084	3326.331102319148	3315.789946952544	3238.5575310377985	3403.359184455322	3296.8675341030043	3314.3013455073697	3286.1726820535314	3329.8986054597135	3277.8604739971715	3337.7571707911166	3297.676557350804	3321.538529932238	3281.5365460192006	3420.1383242843394	3249.8831640766102	3508.511289772489	3381.831748552012	3282.9639859569925	3325.9970949400795	3293.756106767909	3396.257476173294	3346.505500890837	3369.931398793017	3264.6120019177356
3313.793615963453	3393.2847246260167	3401.0271083627263	3331.805426018751	3377.9436541079067	3241.0328066316133	3326.3135839391243	3315.7125003049455	3238.5545462387317	3403.286848087509	3296.8634233516955	3314.216168463946	3286.1235806955883	3329.7788904136796	3277.617496101828	3337.7571707911166	3297.3982673258847	3321.538529932238	3281.5365460192006	3420.1383242843394	3249.7641493041197	3508.414498619577	3381.831748552012	3282.9639859569925	3325.6230155827375	3293.756106767909	3396.1161284988552	3345.80719407512	3369.931398793017	3264.4677597610244
3313.793615963453	3393.2518858946205	3401.0271083627263	3331.805426018751	3377.9047000844903	3240.9250399128323	3326.170754631376	3315.5665781805083	3238.5545462387317	3403.1630068695695	3296.8634233516955	3314.138404985546	3286.1235806955883	3329.59672169506	3277.460519045806	3337.5508702938223	3297.3858429259844	3321.538529932238	3281.0411520296193	3420.0456159340133	3249.64325366338	3508.394011544716	3381.7838145770847	3282.9639859569925	3325.620529110049	3293.756106767909	3396.1161284988552	3345.80719407512	3369.6171577635064	3264.4677597610244
3313.793615963453	3393.2518858946205	3399.177305408406	3331.805426018751	3377.7855511291355	3240.9250399128323	3325.8656932087542	3315.56291146885	3238.412414251788	3402.9489620149525	3296.7879402176095	3314.006783185703	3286.1235806955883	3329.59672169506	3277.460519045806	3337.1661439686163	3297.3858429259844	3320.902772705396	3281.0411520296193	3420.0456159340133	3249.571850683272	3508.143869692003	3381.755647813031	3282.8439268113875	3325.620529110049	3293.28964833221	3395.9304422250952	3345.80719407512	3368.104374699488	3263.8316669593414
3313.305356760792	3392.9444330938313	3399.177305408406	3330.666748665315	3377.684429557662	3240.8752958883047	3325.8656932087542	3315.469530087797	3238.412414251788	3402.2853863150144	3296.7879402176095	3313.865418147924	3286.0647225827015	3329.4966029099933	3276.479687676102	3337.1661439686163	3297.3858429259844	3320.8968103634857	3281.040673484788	3419.560654688807	3249.037651589637	3508.0264680456717	3381.1671696123344	3282.6363190995626	3325.281492004106	3292.9530514141115	3395.8204202476045	3345.709812307119	3368.104374699488	3263.8316669593414
3313.305356760792	3392.610560249232	3399.1507890376797	3330.666748665315	3377.684429557662	3240.8752958883047	3325.8656932087542	3315.469530087797	3238.412414251788	3402.2853863150144	3296.769949273977	3313.865418147924	3285.9277614960674	3329.00489439226	3276.479687676102	3337.1661439686163	3297.2903745617223	3320.868813373595	3280.6086793034447	3419.560654688807	3249.037651589637	3508.0264680456717	3381.1671696123344	3282.569993438837	3325.281492004106	3292.9530514141115	3395.650599633087	3345.333819530678	3368.104374699488	3263.811605697658
3313.305356760792	3392.415795762866	3399.1507890376797	3330.666748665315	3377.635500237706	3240.8752958883047	3325.713104733307	3315.418520890541	3237.904872048883	3402.2853863150144	3296.163201457691	3313.7802797079175	3285.9277614960674	3328.850095891726	3276.2445232891623	3337.0851357248685	3297.1479266289775	3320.6297043127424	3280.6086793034447	3419.560654688807	3249.0177756635094	3507.5416845220634	3381.093766540678	3282.560491613585	3325.1412401495036	3292.57262307473	3395.1247125900727	3345.088650921774	3367.7108762189746	3263.811605697658
3313.0235957229415	3392.282527740405	3399.1507890376797	3330.666748665315	3377.5503140289566	3240.714170935299	3325.713104733307	3315.403519653984	3237.869324056806	3402.2255203987843	3296.163201457691	3313.7802797079175	3285.7642887315537	3328.850095891726	3276.2445232891623	3336.277460463372	3297.0174606097553	3320.3037278194024	3280.4248924323815	3419.560654688807	3248.6062058041816	3507.5416845220634	3381.093766540678	3282.4761288433515	3324.8091022732983	3292.57262307473	3394.973097107444	3345.0329717206137	3367.2582045063305	3263.6068600810154
3313.0235957229415	3392.2163219841877	3399.1507890376797	3330.666748665315	3377.4824277839925	3240.714170935299	3325.713104733307	3314.769674486217	3237.869324056806	3402.2255203987843	3296.1631408550757	3313.743559688588	3285.7642887315537	3328.850095891726	3276.2445232891623	3336.277460463372	3296.602469397884	3319.981135214686	3279.6209135863746	3418.6506390485656	3248.6062058041816	3506.9777664190124	3381.093766540678	3282.4444688435697	3324.8091022732983	3292.57262307473	3394.869876713979	3345.0329717206137	3367.0240305475636	3263.6068600810154
3313.0235957229415	3392.0093857388765	3398.912326217898	3329.8225428216956	3377.225665087464	3240.572062111837	3325.713104733307	3314.683333722587	3237.758776250209	3401.8669507441577	3296.0593319016803	3313.349795955649	3285.7603262970433	3328.539659853779	3275.922218242286	3336.2712244216436	3296.602469397884	3319.981135214686	3279.6209135863746	3418.6506390485656	3248.524382083664	3506.9777664190124	3381.0606507935413	3282.4444688435697	3324.8091022732983	3292.57262307473	3394.869876713979	3344.979541607814	3367.0240305475636	3263.306223806969
3313.0235957229415	3391.5528214909627	3398.2746023556406	3329.552137150653	3377.225665087464	3240.572062111837	3325.417851560819	3314.3236048726258	3237.758776250209	3401.8669507441577	3295.709299397532	3313.349795955649	3285.6078680619025	3328.529145370344	3275.3161161485114	3336.2496211476296	3296.602469397884	3319.7110175794123	3279.6209135863746	3418.6506390485656	3248.524382083664	3506.698988108099	3381.0474138624763	3281.701407107903	3324.7889787943177	3292.472384576718	3394.524463720582	3344.979541607814	3366.8789284096256	3263.158663999938
3312.939568846183	3391.5528214909627	3397.8975668597577	3329.552137150653	3377.106887629131	3240.4490462227423	3325.417851560819	3314.3236048726258	3237.7065153217236	3401.8669507441577	3295.709299397532	3313.349795955649	3285.307347646251	3328.529145370344	3275.3161161485114	3336.13318439675	3296.5305199400223	3319.7110175794123	3277.9485864294193	3418.6506390485656	3248.524382083664	3503.4185123964207	3380.6899705822125	3281.3765316219665	3324.671591243405	3292.467086221085	3394.524463720582	3343.2406586458246	3365.578649772905	3263.158663999938
3312.939568846183	3391.531549676272	3397.8975668597577	3329.552137150653	3377.0837738674786	3240.4490462227423	3325.417851560819	3314.18913209921	3237.706273430907	3401.858734432651	3295.709299397532	3313.349795955649	3285.305653005033	3328.3438248280772	3275.3161161485114	3336.13318439675	3296.5305199400223	3319.7110175794123	3277.9485864294193	3418.6506390485656	3248.381891347189	3492.6492605656304	3380.6635579482827	3281.3765316219665	3324.671591243405	3292.464349756264	3394.524463720582	3343.2406586458246	3365.3346375349465	3263.158663999938
3312.7401081856387	3391.531549676272	3397.8975668597577	3329.552137150653	3376.863011820252	3240.351751015547	3325.417851560819	3314.18913209921	3237.2726422395344	3401.233684141078	3295.5003421036095	3313.067804041929	3285.305653005033	3327.950727428186	3274.3900333820707	3335.805554338502	3296.148414382093	3318.9585505570744	3277.9485864294193	3418.2841418063745	3248.381891347189	3492.6492605656304	3380.476661567368	3281.299974648654	3324.1167410924395	3292.0194095319725	3393.9704420183816	3342.385609638668	3365.3346375349465	3262.778006011663
3312.6739462929945	3391.2793030626003	3397.8052375867005	3329.0665899425053	3376.863011820252	3240.351751015547	3324.899544009229	3314.18913209921	3237.2726422395344	3401.233684141078	3295.5003421036095	3313.067804041929	3285.290492507781	3327.950727428186	3274.3900333820707	3335.805554338502	3296.1450453701577	3318.9585505570744	3277.824537616592	3418.2841418063745	3247.9391414684255	3492.50957188768	3380.476661567368	3281.299974648654	3323.857845806813	3292.0194095319725	3393.9704420183816	3342.385609638668	3365.3258321820017	3262.5956233256798
3312.64450706131	3391.1967381090376	3397.8052375867005	3328.8058440694595	3376.863011820252	3240.351751015547	3324.899544009229	3314.15977661219	3237.2726422395344	3400.8998768290207	3295.3445465605614	3312.791691013457	3285.290492507781	3327.8571934159136	3274.29225421086	3335.805554338502	3295.841620155988	3318.5442014169416	3277.6768349205004	3417.8159086000373	3247.9391414684255	3492.477829677648	3379.8268962419215	3280.923319274374	3323.857845806813	3292.0194095319725	3392.3308805404004	3340.6439123121836	3365.2959254468497	3262.5956233256798
3312.2194324955753	3391.1967381090376	3397.8052375867005	3328.8058440694595	3376.199338785099	3240.031413750541	3324.899544009229	3314.115965256466	3237.1456116773156	3399.6970987569784	3295.3445465605614	3311.781502456927	3285.06998108679	3327.8571934159136	3272.5448928333417	3335.305660967474	3295.700866666653	3318.425970999648	3277.6768349205004	3417.3783261718663	3247.8632571739695	3491.9931892434506	3379.806548032881	3280.923319274374	3323.857845806813	3291.738120741123	3392.3308805404004	3340.6439123121836	3364.391537140238	3262.5956233256798
3312.2194324955753	3391.1280172614024	3397.1116907848113	3328.8058440694595	3376.199338785099	3240.031413750541	3324.8217834348375	3314.115965256466	3237.1456116773156	3399.6970987569784	3295.0771884096775	3311.781502456927	3285.06998108679	3327.8571934159136	3272.5448928333417	3335.305660967474	3295.700866666653	3318.2855984294283	3277.6768349205004	3417.3783261718663	3247.7479376492684	3491.5908407206152	3379.8026320104623	3280.6656772366914	3323.857845806813	3290.95800784234	3392.3308805404004	3340.4085229976226	3364.391537140238	3262.5956233256798
3311.8394410605138	3390.663750757236	3396.5807960306065	3327.612545372911	3376.199338785099	3240.031413750541	3324.8217834348375	3313.6298402061952	3237.0814336868484	3399.5853939384842	3294.9782387605783	3311.781502456927	3284.555276361926	3327.7734659691387	3272.5448928333417	3335.305660967474	3295.700866666653	3318.2855984294283	3277.542634745411	3417.3783261718663	3247.690932207165	3491.5789054874053	3379.2182120633574	3280.6656772366914	3323.6561382339305	3290.95800784234	3392.3308805404004	3340.271465976709	3364.391537140238	3262.314923989129
3311.8394410605138	3390.663750757236	3396.5807960306065	3327.612545372911	3375.8986025059075	3239.886501629005	3324.8217834348375	3313.6298402061952	3237.0694202865648	3399.411943256815	3294.9782387605783	3311.778905143343	3284.555276361926	3327.30832484398	3272.4982552272086	3335.305660967474	3295.700866666653	3317.9562621217465	3277.526151556696	3415.6913467309137	3247.690932207165	3491.488162298479	3379.2182120633574	3280.41917243413	3323.6561382339305	3290.95800784234	3391.921173684542	3340.1673852443587	3364.276572181393	3262.314923989129
3311.6519970823056	3390.663750757236	3395.962265520282	3327.612545372911	3375.8986025059075	3239.7922067449617	3324.60126737483	3313.6298402061952	3236.946274298095	3399.411943256815	3294.757688894444	3311.758014158085	3284.555276361926	3327.30832484398	3272.4982552272086	3335.041758874162	3295.5894803904416	3317.276966142561	3276.841049347885	3415.6913467309137	3247.690932207165	3490.9111806653714	3377.7262143344115	3280.41917243413	3323.3764430077567	3290.6011347044687	3391.921173684542	3340.103821104495	3364.276572181393	3262.080127527251
3311.3510730633598	3390.4458305264907	3395.962265520282	3327.4147579369205	3375.727518129415	3239.7922067449617	3324.60126737483	3313.6298402061952	3236.776066400729	3399.401968188396	3294.644019074424	3310.7332356613733	3284.555276361926	3327.30832484398	3271.7792234588237	3334.8983263478494	3295.213396464881	3317.276966142561	3276.841049347885	3415.6913467309137	3247.559343820246	3490.9111806653714	3377.7262143344115	3280.41917243413	3323.3764430077567	3290.6011347044687	3391.921173684542	3339.8106672062277	3363.978991710612	3262.080127527251
3310.7418276119106	3390.4458305264907	3395.4596228553532	3327.4147579369205	3375.696485029072	3239.7922067449617	3324.60126737483	3313.5951524699126	3236.5013258427316	3398.7907757972202	3294.375248857758	3310.635378732728	3284.34125293477	3327.235152551512	3271.7792234588237	3334.873750388909	3294.9435298436147	3317.0498795745407	3276.841049347885	3415.5629629638797	3247.26484076119	3490.363996036046	3377.7262143344115	3280.41917243413	3323.3348894927476	3290.560318697097	3390.6362966480574	3339.8106672062277	3363.978991710612	3261.3818519279794
3310.7418276119106	3390.1816417841237	3395.4596228553532	3327.4137482123706	3375.2013720030154	3239.763912322897	3324.582020746849	3313.078832621501	3236.5013258427316	3398.786435641637	3294.375248857758	3310.635378732728	3284.34125293477	3327.235152551512	3271.7792234588237	3334.873750388909	3294.9435298436147	3317.0498795745407	3276.841049347885	3415.5629629638797	3247.26484076119	3490.363996036046	3377.7262143344115	3280.3229737435126	3323.3348894927476	3290.553806177096	3389.568535831342	3339.5589019606473	3363.978991710612	3261.3818519279794
3310.7418276119106	3389.5626141452767	3395.4596228553532	3327.4137482123706	3375.2013720030154	3239.6526019833586	3324.582020746849	3313.078832621501	3236.5013258427316	3398.62992298656	3294.375248857758	3310.635378732728	3284.1237406766977	3327.1584706597114	3271.7792234588237	3334.4085916297886	3294.9435298436147	3316.998956425836	3276.8044964569626	3415.489763060642	3247.26484076119	3490.306734420398	3377.7262143344115	3280.259589976887	3322.711212728954	3290.409571429592	3389.0573660260025	3339.316747934711	3363.5370471992937	3261.3818519279794
3310.7418276119106	3389.5626141452767	3395.4596228553532	3327.4083441892467	3375.15744160558	3239.5438101626064	3324.582020746849	3313.0710082864252	3236.5013258427316	3397.996292455593	3294.375248857758	3310.634888601113	3284.1237406766977	3326.6843557712655	3271.6203979283737	3334.4085916297886	3294.9131061763833	3316.5259130062354	3276.2298824367062	3415.489763060642	3247.26484076119	3490.007689794439	3377.332379451128	3279.196352470349	3322.7072714317633	3290.407381692966	3388.529950035103	3339.316747934711	3363.4324992730885	3261.3818519279794
3309.272572082813	3377.81873247777	3395.4295702448594	3326.985991736328	3375.15744160558	3239.3335270472417	3324.545150260673	3312.9278027359856	3236.1378818932235	3397.9348254491915	3293.6753422565694	3310.589415747747	3284.1200859480577	3326.6843557712655	3271.568942525177	3333.7942602565386	3294.9131061763833	3316.4342113761	3276.1267576839555	3415.489763060642	3246.780032164226	3489.681076825762	3377.332379451128	3279.196352470349	3322.491742283094	3290.3964191027912	3388.529950035103	3339.316747934711	3363.4324992730885	3261.069959325996
3309.272572082813	3363.756296884715	3394.9851976666414	3326.985991736328	3375.1153485846135	3239.3335270472417	3324.3943314801722	3312.9278027359856	3236.0720843336226	3397.9348254491915	3293.6753422565694	3310.47785286767	3284.070565951223	3326.6843557712655	3271.2979637230233	3333.7942602565386	3294.4757644507954	3316.4342113761	3275.3740909060552	3415.1800546133563	3246.780032164226	3489.6643798054383	3376.9245655218774	3279.196352470349	3322.03032047991	3289.874310884359	3388.529950035103	3339.222504803802	3362.722983746276	3261.069959325996
3308.624274702273	3363.756296884715	3394.808175823163	3326.8978189002014	3374.3413758878446	3239.3335270472417	3324.3943314801722	3312.826901407245	3235.7971663091107	3397.664075600758	3293.6753422565694	3310.1576795423093	3283.4006693783886	3326.562359960602	3271.1810163899318	3333.7942602565386	3294.409857341537	3316.2999007724206	3275.292309469242	3415.1800546133563	3246.633951977151	3489.428402668517	3376.9245655218774	3279.196352470349	3322.004546273185	3289.874310884359	3388.529950035103	3339.1120853063185	3362.6631993677456	3261.021018846136
3308.624274702273	3363.756296884715	3394.808175823163	3326.8978189002014	3374.3413758878446	3239.289902286023	3324.3943314801722	3312.826901407245	3235.7971663091107	3397.664075600758	3293.6753422565694	3310.1576795423093	3283.4006693783886	3326.3463592649437	3271.1810163899318	3333.7942602565386	3294.0236240415015	3315.9559915694135	3275.292309469242	3414.804894326276	3246.633951977151	3489.4137769587246	3376.9245655218774	3278.993105796633	3322.004546273185	3289.874310884359	3388.262198401823	3339.1120853063185	3362.6631993677456	3260.996287309742
3308.624274702273	3363.6043555258093	3394.808175823163	3326.794590788984	3374.0904534063684	3239.2657224187665	3324.313967149824	3312.826901407245	3235.7971663091107	3397.597295779929	3293.6753422565694	3310.0073046120465	3283.4006693783886	3326.3431587293194	3271.0266952243637	3333.7942602565386	3294.0236240415015	3315.7840994160706	3274.6842909446195	3414.1603432738384	3246.404954793991	3489.4137769587246	3376.387260458853	3278.993105796633	3321.9845805636396	3289.6275128946127	3388.262198401823	3338.927979776206	3362.6454765814606	3260.895874096536
3308.5699440557064	3363.444113002398	3394.808175823163	3326.7907154820687	3374.0904534063684	3239.2657224187665	3324.313967149824	3312.794464325848	3235.7785816416217	3397.460626898165	3293.5019753160723	3309.7537843540194	3282.4905328816003	3326.2582804297754	3271.014841587663	3333.3894829547235	3293.9013503360784	3315.7840994160706	3274.6842909446195	3414.1603432738384	3246.404954793991	3488.584854953218	3376.387260458853	3278.993105796633	3321.5767475992384	3289.6275128946127	3388.011620373548	3338.927979776206	3362.4282561557657	3260.895874096536
3308.5699440557064	3363.3114844234947	3393.876274883871	3326.4747792255594	3372.9032589130984	3239.2628376637167	3324.0921278521573	3312.668904283809	3235.204492794538	3396.759693727021	3293.296941171643	3309.7537843540194	3282.4905328816003	3326.074432650763	3271.0140507304163	3333.119525429676	3293.9013503360784	3312.260667574895	3274.491575544477	3414.1603432738384	3246.2396085837145	3488.584854953218	3375.66156120651	3278.737389885489	3321.5767475992384	3289.3208300746674	3388.011620373548	3336.842783624948	3362.4045364480085	3260.8319736753815
3307.839696910909	3362.984399976076	3393.8326660686666	3326.3272433796938	3372.9032589130984	3239.2619145149124	3324.0098972838864	3312.668904283809	3235.204492794538	3396.759693727021	3293.296941171643	3309.7537843540194	3282.177143811787	3326.0688953791805	3270.6532715631474	3333.119525429676	3293.9013503360784	3312.260667574895	3272.712882286483	3414.1603432738384	3246.2396085837145	3487.754305415692	3375.638246430419	3278.6352011171953	3321.5767475992384	3289.3208300746674	3388.011620373548	3336.7321737481393	3362.4045364480085	3260.5772699648537
3307.839696910909	3362.984399976076	3393.8326660686666	3326.1900220497564	3372.9032589130984	3239.0833905996624	3324.0098972838864	3312.575110719049	3235.204492794538	3396.759693727021	3292.801749624096	3309.7537843540194	3282.177143811787	3326.0688953791805	3270.6532715631474	3332.877791365563	3293.8567193711533	3312.260667574895	3272.712882286483	3413.723172313992	3246.2396085837145	3487.595516015682	3375.638246430419	3278.4976246726023	3321.5767475992384	3289.224240610009	3387.5925547325187	3336.7321737481393	3362.0010546532676	3260.5772699648537
3307.5373628207653	3362.984399976076	3393.0055489012343	3326.032046427562	3372.9032589130984	3239.0833905996624	3323.9288023991044	3312.4550176478	3235.204492794538	3396.6971129470458	3292.5839975236986	3309.731994329747	3282.151203196484	3325.3654665121653	3270.5065435217393	3332.701709356238	3293.7846151792282	3312.260667574895	3272.712882286483	3413.723172313992	3246.2396085837145	3487.595516015682	3375.638246430419	3278.4976246726023	3321.5767475992384	3288.9047260506477	3387.17984022697	3336.7321737481393	3361.693615664198	3260.3705057310617
3307.471953599686	3362.7446052505397	3393.0055489012343	3325.8690540224525	3372.625498015075	3239.037712477997	3323.9288023991044	3312.4550176478	3234.869006205822	3396.56002671957	3292.080996207093	3309.614330365759	3282.151203196484	3325.3654665121653	3270.5065435217393	3332.701709356238	3292.997705357051	3312.0922611885594	3272.712882286483	3413.5909293046743	3246.193856767017	3485.9855489903757	3375.474885913543	3278.40173406271	3321.344023850356	3288.8690278276504	3387.17984022697	3336.6189347038826	3361.693615664198	3260.1036709106115
3307.440633351106	3362.7446052505397	3393.0055489012343	3325.8690540224525	3372.625498015075	3239.0037687761637	3323.9288023991044	3312.3922601079626	3234.869006205822	3396.5121837366396	3292.080996207093	3309.614330365759	3282.151203196484	3325.3654665121653	3270.466763155686	3332.3918634269326	3292.925252529274	3312.0922611885594	3272.362000142711	3413.0874597858597	3245.9631536807356	3485.9855489903757	3375.474885913543	3278.355177125696	3321.2635877985244	3288.610834419237	3387.17984022697	3336.6189347038826	3361.5281569789436	3260.063641376873
3307.386681493502	3362.7446052505397	3392.9675058242487	3325.8690540224525	3372.616906107126	3239.0037687761637	3323.8963680538604	3312.0228515819085	3234.869006205822	3396.355578975995	3291.9281735578666	3309.202972312984	3282.151203196484	3325.3654665121653	3270.165531052776	3332.194247493877	3292.925252529274	3311.8613987124295	3272.362000142711	3413.0874597858597	3245.9631536807356	3485.9515153837465	3375.474885913543	3278.247960455785	3321.2635877985244	3288.343496463209	3386.3545189972356	3336.4486565239017	3361.4459706979897	3259.5195501117137
3307.2771723529104	3362.737057182507	3392.9675058242487	3325.4929019271217	3372.065982597074	3238.9669312802025	3323.8413214340153	3312.0228515819085	3234.5160876477266	3396.2736268742124	3291.9281735578666	3309.202972312984	3281.979050986102	3325.362864786673	3270.165531052776	3331.918359539914	3292.925252529274	3311.8613987124295	3272.1017849649543	3411.6455298092237	3245.8731419219775	3485.9515153837465	3375.2113878656132	3278.247960455785	3321.2557188202713	3288.1830351242625	3386.2354612718163	3336.4486565239017	3361.320187424467	3259.5195501117137
3306.5795685551284	3362.669483800692	3391.7630163717804	3324.6616866690993	3372.065982597074	3238.8515220812033	3323.8413214340153	3312.0228515819085	3234.076618018681	3396.1109601425965	3291.9281735578666	3309.202972312984	3281.979050986102	3324.713990175177	3269.90947370023	3331.918359539914	3292.925252529274	3311.233211969776	3272.1017849649543	3411.6455298092237	3245.8731419219775	3485.495963654897	3375.1593568266317	3278.195007397167	3321.2557188202713	3288.1830351242625	3386.018068417043	3336.2662082756383	3361.320187424467	3259.5195501117137
3306.5795685551284	3362.1553734966838	3391.7166729001406	3324.6616866690993	3372.065804674212	3238.8515220812033	3323.673420406554	3311.5553192860953	3234.0692628884153	3396.044658470426	3291.9281735578666	3309.202972312984	3281.4145236157065	3324.713990175177	3269.9032767945446	3331.84346179694	3292.2972398370844	3311.233211969776	3272.1017849649543	3410.973790578712	3245.637317934963	3484.7755701584947	3375.0150206847798	3278.131185801365	3320.99856679922	3288.1830351242625	3386.018068417043	3336.260454790828	3361.1296623638627	3259.5195501117137
3306.2252638055643	3362.1553734966838	3391.6324162781816	3324.6616866690993	3372.065804674212	3238.4096895906277	3323.673420406554	3311.5553192860953	3234.0692628884153	3396.044658470426	3291.5195669654677	3309.202972312984	3281.4145236157065	3324.713990175177	3269.9032767945446	3331.84346179694	3292.2972398370844	3311.233211969776	3272.1017849649543	3410.973790578712	3245.625825020792	3484.7755701584947	3375.0150206847798	3277.9991352804063	3320.99856679922	3288.1830351242625	3386.018068417043	3336.2463160473567	3361.1296623638627	3259.4974097032364
3305.9978459150143	3362.1553734966838	3391.6324162781816	3324.6616866690993	3371.9271032793267	3238.4096895906277	3323.673420406554	3311.5553192860953	3234.0649500931904	3395.829939695062	3291.5195669654677	3309.202972312984	3281.4145236157065	3324.713990175177	3269.886588664104	3331.824244434045	3292.2466586304995	3311.0028030965923	3272.0639215745655	3410.973790578712	3245.58881766292	3484.486567854253	3374.874914612663	3277.9392207506135	3320.9229442869514	3287.940138641643	3386.017276514744	3336.1495127258195	3360.495631216313	3259.248744974031
3305.9978459150143	3361.919537560132	3391.2248234022877	3324.5357091177675	3371.658724040016	3238.4096895906277	3323.520424433842	3311.5553192860953	3234.0649500931904	3395.5241198433437	3291.0584725811614	3308.982633064482	3281.1620327187266	3324.663258235719	3269.795065364782	3331.8232775386214	3292.1614399904292	3311.0028030965923	3271.4714260153846	3410.973790578712	3245.4637617235917	3484.486567854253	3374.765723105038	3277.7919791320533	3320.880497366583	3287.8435818332437	3385.8435006583095	3336.1494487159707	3360.495631216313	3259.2010625903113
3305.9538690732343	3361.919537560132	3391.2248234022877	3324.5357091177675	3371.658724040016	3238.3962256844934	3323.4682804291624	3311.499615003126	3233.9419068260654	3395.5241198433437	3291.0584725811614	3308.982633064482	3281.1620327187266	3324.663258235719	3269.064960470612	3331.777301488781	3292.1614399904292	3310.90088246786	3270.3889929383245	3410.973790578712	3245.4637617235917	3484.486567854253	3374.765723105038	3277.7566600640585	3320.789444171007	3287.8230694484137	3385.8435006583095	3335.9384108848094	3360.3607083043526	3259.1655066923145
3304.9785724592393	3361.919537560132	3391.1255775104783	3324.5357091177675	3371.0641867058584	3238.3962256844934	3323.3712858823474	3311.499615003126	3233.9419068260654	3395.3581725028234	3291.0584725811614	3308.6514811033276	3280.7590917174484	3324.4480028637586	3269.064960470612	3331.600709799106	3292.1614399904292	3310.5981527978074	3270.3889929383245	3410.8788073628903	3245.4637617235917	3483.8018959692313	3373.3441800803853	3277.7566600640585	3320.789444171007	3287.6558897180385	3385.437062253101	3335.9384108848094	3358.7343946054298	3258.6524664206445
3304.9785724592393	3361.746077987975	3390.7177799030233	3323.479271248491	3371.0641867058584	3238.395772667991	3323.3466102228554	3311.499615003126	3233.872934491823	3395.0089923978376	3290.429754507656	3308.6514811033276	3280.7590917174484	3324.4480028637586	3269.064960470612	3331.3956069413484	3292.0971900778036	3307.990047518971	3270.3889929383245	3410.294476713292	3245.4637617235917	3483.8018959692313	3373.3441800803853	3277.6775637597502	3320.30950920745	3287.539700148801	3385.437062253101	3335.5897076063784	3358.718303262166	3258.517879363265
3304.9785724592393	3361.7436601772	3390.7177799030233	3323.479271248491	3371.0641867058584	3238.2683932128375	3323.3466102228554	3311.482301775841	3233.807985646403	3395.0089923978376	3290.429754507656	3308.6514811033276	3280.7590917174484	3324.358401445213	3268.7368703947723	3331.328172395687	3292.050925154671	3307.990047518971	3270.3889929383245	3410.058827485109	3245.4164890269494	3483.4837039443887	3373.2975139340583	3277.6775637597502	3320.30950920745	3287.4374789524336	3374.560916392727	3335.5897076063784	3358.718303262166	3258.517879363265
3304.6244279752764	3361.443451162548	3390.7177799030233	3323.479271248491	3370.6409900027256	3238.256961347658	3323.3466102228554	3311.4187434531123	3233.765236516001	3395.0089923978376	3290.429754507656	3308.6514811033276	3280.5000484184648	3324.1550648027755	3268.7368703947723	3331.186539536354	3291.9060408888336	3307.990047518971	3269.600582578315	3410.058827485109	3245.096792594472	3483.4554490181363	3373.163356581534	3277.644029611679	3320.2572998118003	3287.398891411234	3371.8268173001907	3335.3799461975586	3358.718303262166	3258.517879363265
3304.6244279752764	3361.443451162548	3390.7177799030233	3323.4113685217835	3370.2032848460995	3238.079547686454	3323.10176661905	3311.360414951624	3233.172772188204	3394.1954416416856	3290.3986705903903	3308.384811378669	3280.5000484184648	3324.1550648027755	3268.0899214566953	3331.1381177432363	3291.820110226861	3307.2414653668357	3269.4127864796255	3409.832376715453	3245.096792594472	3482.9599272181476	3372.779925710673	3277.2656198289824	3319.7786959178575	3286.699764116647	3371.3966226614925	3334.7486328664786	3358.483113664706	3258.192196169067
3304.6244279752764	3361.2989467407574	3390.7177799030233	3323.4113685217835	3370.2032848460995	3238.079547686454	3323.10176661905	3311.092274516695	3233.172772188204	3394.1954416416856	3289.536436548101	3308.384811378669	3280.5000484184648	3324.1550648027755	3268.0899214566953	3330.4045172402903	3291.6406455953047	3307.2414653668357	3269.2190183423622	3409.6299955924624	3245.096792594472	3482.9599272181476	3372.779925710673	3277.2656198289824	3319.7786959178575	3286.699764116647	3371.115298329228	3334.7486328664786	3358.0149100558774	3258.192196169067
3304.6244279752764	3360.2056792780213	3390.643404246096	3323.4113685217835	3370.2032848460995	3238.079547686454	3323.10176661905	3311.092274516695	3233.172772188204	3394.1954416416856	3289.536436548101	3308.3701510563337	3280.497816496441	3324.0411392929595	3268.0899214566953	3330.4045172402903	3291.6406455953047	3307.2414653668357	3269.2190183423622	3409.6299955924624	3245.096792594472	3482.9599272181476	3372.779925710673	3277.0578511486256	3319.7786959178575	3286.699764116647	3371.115298329228	3334.5817631126874	3358.0149100558774	3258.0779920600053
