# Supplementary material for: An improved FOX optimization algorithm using adaptive exploration and exploitation for global optimization
Source: PLoS One. 2025 Sep 18;20(9):e0331965. doi: 10.1371/journal.pone.0331965 (PMC12445531; doi:10.1371/journal.pone.0331965)
Supplement: S2 File — This compressed file contains all the results of the conducted experiments. Each main directory within the archive includes three subdirectories: Analysis, best_fit, and convergence. The best_fit and convergence folders contain the raw experimental data obtained from 30 independent runs. The Analysis folder includes tables and figures derived from these raw results. These files can be used to reproduce and further analyze the results presented in the manuscript. (ZIP) [file pone.0331965.s002.zip › cec2017/convergence/HO/C17F1.csv]

trial_1	trial_2	trial_3	trial_4	trial_5	trial_6	trial_7	trial_8	trial_9	trial_10	trial_11	trial_12	trial_13	trial_14	trial_15	trial_16	trial_17	trial_18	trial_19	trial_20	trial_21	trial_22	trial_23	trial_24	trial_25	trial_26	trial_27	trial_28	trial_29	trial_30
48833116739.16163	79552477235.92326	77242061862.71347	61588539787.26263	75801716290.88594	76711240021.28674	77462973114.86827	63809286145.0641	73752956908.6273	76914646156.9809	48603020881.94309	58319013459.84455	79553311370.8773	75608964508.23398	64928540509.90822	65756912574.25658	68551422715.51173	73736681879.47267	77271380206.19763	76777365148.54317	83696273454.6141	62711294489.67021	68262620878.19825	67437798789.56384	79580816092.48128	77664759708.83635	76329392051.49258	70606706512.33572	78230780474.5775	65637760819.80892
48833116739.16163	71538497539.26501	67644142986.80236	53590094190.82431	72198745283.3586	71922009068.78403	68368827599.41426	58296033828.27228	71721901386.50362	54442376574.41736	45315878002.24389	51337970936.98313	66784330913.53576	59362890400.146576	60119031576.79058	63008052805.926704	60045395900.41715	65236792331.35473	67581427585.47914	70275035600.4351	73432900110.15822	55832365149.12379	50382739833.79647	58654726887.89133	67688084963.03298	74928223658.33531	71891138636.11317	68477867662.7212	69907307378.04567	58977223838.31379
43007793565.43017	58828819569.41857	62438557132.5531	48939700049.418335	64571352515.927444	64570540225.521576	61216570660.9932	53985368324.14866	68886796709.8823	47532762864.25209	42088314439.44409	37621482638.96887	64571348131.06573	49304357474.675224	59249984456.18814	58833943006.7423	56855577125.40704	62435621574.58238	63801825074.51854	69467200495.34789	68482164559.53285	45177952701.04774	49028198958.73066	57473413082.71485	63931297488.423744	64571353417.8925	66883720931.779335	66117118328.399994	64224240998.17904	56789945933.54086
43007793565.43017	58025344515.40389	57951434353.17046	47893922157.13572	55448161636.13193	57482928985.58218	60997930751.323265	48944479432.18872	65973746328.37198	44034445154.18065	38411416017.17069	37621482638.96887	58098181499.36832	47644006075.31245	57963770933.40149	56707672962.721344	54424945343.88671	52673183138.683685	57770628370.3265	66310708850.08262	66326183390.939995	37669871293.319214	48452478146.48629	52054258724.91958	56411121770.18162	56502158766.7176	62378914959.957596	59865771701.275116	60336191200.74787	45964805098.31532
42756611067.78532	54078330540.76332	53183947754.67736	47097266010.55666	50888281902.38198	55046460611.377594	57402734127.44892	46936116566.92775	62670236542.51386	41957348391.684586	37714599047.20316	37621482638.96887	55528021621.39439	47362316623.34276	50675586387.94953	53393490197.44958	50395072341.76608	51611385014.79816	51280157152.50923	62022350163.19283	63801833713.0785	36396094178.480675	46327639904.08122	46625701281.569084	46110686500.10457	52531497428.714554	62159182430.2077	59327585576.28482	58551907226.949394	45017025251.91611
40544701155.13979	49093040211.74234	50204228588.529015	44298485801.2963	47339930401.25291	51094903488.568115	56310513854.49725	45381383968.96469	60875657247.52676	40393369089.208534	36869771943.31323	36949753152.99514	52749256016.69925	46191254153.21575	46430044996.78152	50955210643.097244	49020191171.90483	47464712690.41158	50928808354.40752	61344106206.81529	54037698132.29405	35440887497.515465	43864214141.922714	40411147559.1272	43429124923.67136	50175728620.66959	60753656499.02785	59180141911.00087	56768463835.87865	42989947818.00179
40544701155.13979	49093040211.74234	48347488109.88229	42874210625.29885	46938796399.037636	48114486783.55135	55560737546.312	39195638604.21205	57997038653.80807	39788295653.42686	36263066452.64729	35196564909.464806	50136169762.91396	44491752893.81212	46085153682.697464	50255904014.45174	47234663983.4806	45631174833.02245	48292830025.22995	57159805069.23397	51775032865.74334	32329214838.793514	43254147573.89819	39757707202.021774	42167781594.82315	48241807598.4591	59232842502.79709	56283330806.00881	55231285469.13495	40515897965.35689
36879016180.65002	48700573533.633705	47061850361.26708	38235199348.58421	46856908338.46227	44562707168.02022	52837983523.093254	39009694253.94792	53807883682.29582	38748566561.17439	35624357537.02305	34260396485.761482	49936666200.55213	40550385029.756744	43680707007.59345	48784106724.55442	46205360047.24022	42924970005.55054	48134115686.16	56188853214.905365	50502837716.85896	30403218707.10474	40209194668.75819	36904935398.28327	40753005215.83017	47754941776.92336	53090967990.27068	50655544227.94242	49042098827.55295	39891518400.76872
36879016180.65002	47665991792.4477	45754124077.3773	37370412696.50424	43856324829.33841	44562707168.02022	52166414332.64515	37978435729.541985	51504996468.02222	35776244019.974266	35624357537.02305	33362400961.33033	48171906740.82489	40120776391.50548	43434032203.38571	48360955033.7343	45017039896.26657	42473604283.832565	47667696478.056076	50364318546.02614	48990456449.53686	29281111297.85314	39572195971.30715	35597356732.224236	30740520405.840214	46962518413.56931	48902937303.0256	50341176748.07528	46508363416.749176	37898449073.76442
35259350559.20562	45542601692.42405	43795309268.12835	35658637657.08326	43351673681.18077	38551195831.27298	48065024397.8346	37978435729.541985	51504996468.02222	32672724452.145138	35574272719.71266	32513945098.32009	46044211097.75923	39674426510.241516	43051364847.02963	47020498212.49723	44198535939.95781	41728424751.361664	47377820810.956184	50364318546.02614	42304847649.34564	28732096899.6131	38978336872.31129	34829625191.47667	30600989148.011982	45648867108.91068	48220607197.49298	48590386673.29663	44190735118.13456	36716650998.29612
35259350559.20562	45542601692.42405	39441653397.133896	35658637657.08326	42828390698.26579	37119005127.63631	47800647485.65857	37037862882.855125	49284824338.226944	30603643842.264156	34348229754.80157	32131496222.958385	44728862383.24262	39658323224.770515	41576596914.59878	45488954128.87445	42054029622.7256	40524767824.583725	44712563662.95712	47100767690.08856	41686961008.88484	28032813938.41291	34757795530.533295	33723849636.6984	30385155225.11569	45445631080.94016	47264902374.4308	48233496272.56131	41728865125.45159	35434712596.933495
35259350559.20562	44023664355.044304	38918019223.973465	33737852977.716198	41497414669.8778	35972459808.60132	47595623277.48253	34016509492.41785	47674922902.89683	29865178375.180664	34348229754.80157	31887332737.46932	43711879332.34954	39628698394.53573	40302625009.54684	45042106572.958084	40088642024.52439	40253612836.44265	44672507951.277145	45580518126.985245	41686961008.88484	26429599213.506725	34757795530.533295	32792699938.852917	30012057082.07735	44384046094.61477	47170473866.83022	45562717562.52626	41658000394.058136	33631990442.944065
34321018990.258163	42920095592.267105	37989150944.41919	32898457268.80949	40997554114.968864	35766273443.81269	46705127078.023224	34012070219.408535	46764122385.29041	29099898940.667404	33637907416.71525	31432348209.040127	43200838394.46285	39149996122.781136	39606104794.54887	43192473864.73208	39551518354.13869	37975974437.44958	43738802618.477234	41730691219.402016	41203578575.50036	26305095499.17136	33674919595.038616	31857814293.335014	29285870463.48681	42693165468.508606	46163533864.38525	44822479607.000145	40961494158.86508	32275200788.446213
31748124889.63085	40209328478.72867	32562202925.481087	30096025511.496635	38846183515.47246	35529523720.33891	45559854692.03923	34012070219.408535	46539058020.61707	29099898940.667404	32315330759.282955	31178934578.275177	41665956156.44282	37995920568.294624	37324120455.42432	43112035380.45873	38641953658.6425	36922920318.81586	42314484705.228645	36595315983.50176	39292080245.04042	25421153899.35102	32427252801.35841	30249078936.566254	29048222972.792812	40926157801.87408	44857495867.50674	44493677264.04882	40505538783.66197	32262646794.68214
29676416535.990185	40209328478.72867	32562202925.481087	30096025511.496635	33966042787.56442	33087756742.97581	44162818973.72331	32611399893.19294	43372991886.25693	29099898940.667404	31598098211.073967	30603079841.386024	41374835654.92602	36479867660.407394	36599219370.43835	41797452392.498024	37828283454.594055	35867278459.78319	41206903393.695595	36232945204.62092	37577004521.2456	24243123008.11991	31854901958.741844	30249078936.566254	28343440848.329155	40171926169.379105	41975951994.53644	44493677264.04882	38571355966.72388	32017510379.01927
29676416535.990185	39175862518.790985	31367332260.107773	30096025511.496635	32179596876.63886	33078329092.490295	43853866133.99532	32611399893.19294	42014452544.14689	28435635957.568024	31266467379.73159	28681549014.355198	38371017652.06321	34228918919.07245	34976375103.6224	39877822245.67766	35654866249.536064	34633429430.800644	39529053705.243965	35790912881.73418	37376991609.65725	22430493733.24782	30923426442.495766	28953332124.89235	27390961883.394817	38570209888.30325	41591227297.42506	43466664816.64839	37453100010.012955	31612954167.246487
29676416535.990185	39175862518.790985	31331954487.30984	29993941170.264027	32179596876.63886	33078329092.490295	41170020294.76516	32007812571.56928	41300545193.04527	27914804402.157406	31112702246.05474	27379350755.399693	38025252848.64305	34228918919.07245	34552381311.234955	39856233088.00766	35134783017.02984	33927090169.812492	39529053705.243965	35518647151.29371	37075673829.99158	22430493733.24782	30441605427.69876	27593637289.68169	26328709313.61516	38294385717.21431	40991665707.236145	40642851758.30861	36093762990.22396	31141081931.479424
29541052653.968254	38922141364.94122	29855008072.21425	29884901569.482075	32179596876.63886	32890587176.735188	40215867043.19008	30629822841.519897	40082306530.15163	27178992173.906174	29565741509.819935	27083560970.801258	36764389047.955666	34052427678.787262	34552381311.234955	39767572279.95507	34807222484.8787	30972344642.389896	39473109323.13242	35322452162.88411	35749926304.04574	22271719751.239014	29419874925.3678	27069412750.984924	25471452531.394447	37858064080.07689	39466367719.995285	40321939100.88149	35760975041.127945	29648317671.82058
28880831245.95842	38579982389.15978	29822023398.98373	29642385900.155308	29868086409.65145	32787368558.932983	39201781314.23655	30288139038.467613	39958215529.686226	27064979249.388683	29565741509.819935	25144022505.587643	34681910191.69645	32043182169.503864	34131833082.610813	39509034960.681	32045993910.717876	30611467748.81758	39002650967.470436	32713010130.67398	33392534119.1943	21794773635.001045	28246377616.799088	26966936661.806545	24739082215.34691	36001108150.46269	38577169497.47012	40225310091.89721	34776895749.77377	29001387994.985138
28621204064.60924	37577505083.165054	28635548501.583206	28840073678.013535	28838793231.015575	32434589462.47415	38025251930.07354	30205405253.90534	37849893272.806725	24981024142.9966	28908798988.185894	25112934872.609734	33645605159.326744	31544753379.471745	34131833082.610813	36030070803.95539	32045993910.717876	29390182611.886887	37388311484.952385	32343714249.33963	33392534119.1943	21572774390.79086	28246377616.799088	26516717893.279106	23560757899.395294	35406137469.7698	35354627439.25515	39364456684.23278	34456670984.632774	28581898557.438316
28461789429.157505	37577505083.165054	28243828238.303875	27897867817.533707	28330592502.27037	29441874019.02567	37797098386.24087	28627939101.494858	37751842578.28352	24981024142.9966	28691354805.279594	25101375210.364075	31796717218.765766	31544753379.471745	32862518248.478714	35590855320.4521	31666355295.82654	28794557781.012184	37322774337.57644	31059546216.315193	33362197179.368614	21332779787.15489	28212143378.236046	26143707408.1047	23171979489.287914	35406137469.7698	35307730585.40452	39287465776.20781	34275575957.44758	28092315148.021282
26790280150.62326	36662954558.41907	26216075419.339622	27320420328.822075	26478429263.21999	29368655056.996475	37562933305.89954	28045031677.95787	36055598331.9905	23321180011.629353	27563641953.508568	23978532528.361996	30773121870.77373	31117709640.32187	32150544307.98985	34546024229.712715	31090294072.838272	27956565440.537727	35868854461.566185	29727306265.344284	31404632324.165585	20871853788.361904	24739938250.46876	25653061828.82473	22472500187.61063	33062875521.872482	34310752875.485188	38223091052.89934	33250052491.490524	26117833445.199696
25450514194.21537	36510600375.29263	25707642804.849083	25915019602.050682	26478429263.21999	28377936191.312553	35796958133.505005	27931888778.810154	35218266808.60303	23321180011.629353	27563641953.508568	23868318388.065563	30773121870.77373	31117709640.32187	31804237701.941036	32177723713.068073	28605782853.173813	26891499226.42163	35868854461.566185	27399706039.289577	31404632324.165585	20871853788.361904	24385709010.65542	25207415301.18044	21115092806.009125	30589659963.979786	32370115080.645664	37672606572.505554	33161394256.791622	25935686649.251747
24538543269.315105	35937606786.636314	25447273327.27717	25423618416.574642	26330685968.54826	28210759463.931	35706653808.57046	26792226992.04205	34858941205.17698	21511941119.932137	27563641953.508568	23868318388.065563	28873578070.84746	30997061343.20762	31617548095.059715	32177723713.068073	28352604374.63835	26257431210.84971	35825927685.30914	27210642742.569614	31271706820.8557	20871853788.361904	24385709010.65542	25014181872.941315	20568527178.040836	30589659963.979786	31978067535.030624	37339360287.55087	32360133960.465824	25391360593.151512
24066996256.5816	35652938880.41197	25160932981.26577	25291806261.17061	26324371239.904755	27792782885.306957	34629281546.99117	26735603206.9052	34355304124.741802	21511941119.932137	27114208421.52394	23201266806.878742	28396857686.993534	30199815925.478096	30303336271.447803	31790419101.68041	27810682933.931923	24299959322.761578	34838411930.84733	27183421748.120396	31237315240.157383	20228088445.29965	23381895552.963577	24875724569.2933	20561544626.474636	30569312386.87891	30472797176.014755	36788615431.96206	32300647451.33323	24903756525.387825
23953853672.160294	34486083489.613495	24665091956.729816	24995737675.61966	25235171696.45084	27461557575.53631	34629281546.99117	26735603206.9052	32931038015.710686	20993045288.7064	27114208421.52394	22872713949.900173	28396857686.993534	30199815925.478096	29456359847.97333	30837506219.508827	27068150284.064465	24299959322.761578	34838411930.84733	26775352087.928303	31237315240.157383	20146088397.249958	23381895552.963577	24875724569.2933	20303608655.099403	29785323379.724285	30472797176.014755	36776303640.292946	31830903210.350002	24083305556.25306
22968164766.71452	33982502038.509846	24443435795.68594	24481451049.08192	25174483975.298717	27440321889.978245	34467964725.6159	26226389460.20476	32931038015.710686	20660440033.643814	26970860903.919624	22775460882.42745	27819663022.196045	29690361520.117573	29456359847.97333	30837506219.508827	26776966568.239323	24299959322.761578	34027812666.274036	26742508832.7897	30339160448.434578	19891086499.673054	23381895552.963577	24517503479.926823	20284347362.835	28418549596.655437	29869710819.122757	36551633905.10124	31600741371.82742	23756650513.668682
22968164766.71452	33982502038.509846	23999040164.17516	24476337193.806797	25159184816.816723	26595014307.87295	34467964725.6159	25942958200.795006	32456465220.83074	20449769380.532455	26896583105.02182	22666341927.69265	27819663022.196045	29663828510.38057	29456359847.97333	30467564180.632282	25988463333.034145	24290740105.103104	32896261218.320774	26412741844.39034	30123881076.399014	19815330892.48738	22862532384.88256	24393514105.096172	20284347362.835	28264237110.835476	28128348491.402107	36370923829.68833	31195073544.42992	23726182077.658077
22005578894.80189	30820626774.36647	23519552513.572506	23743895348.548435	22241382732.501755	25963731806.88387	34044738539.92468	25801151358.538906	32291681579.659473	20142590605.737316	26007692524.452644	22194795801.44788	27656909497.008068	29645485497.77882	29450175097.0406	29492944438.348885	24087357690.412785	23639677063.60689	31703299436.198807	25241993217.31001	29881801891.860832	19415315697.632343	22837484456.093624	24319931843.909554	20274955891.964123	26465209524.6614	27248047090.27411	35753454119.56237	29440048563.63727	23554655464.116882
21895258142.648663	29914330662.26354	23460371721.52696	23670703355.8622	22129687777.923195	24055317427.69498	33505679861.260624	25486298406.18041	32291681579.659473	19467218353.674538	25130039100.536423	21794707903.43107	27345913545.775826	29540476223.556705	28972222468.1023	28931403257.562706	24087357690.412785	23581543344.49137	31302335685.34407	24962406284.546616	29441223833.981613	19397790840.374817	22364915276.17485	23236752409.085705	19859278236.822205	26461301698.013332	26369285508.722588	33317701643.282944	29289523846.75941	19667687414.213825
21849916330.099022	29914330662.26354	22982884635.571125	23096981812.713074	21502641997.982967	24020763185.898373	33402537804.5868	25429324884.623028	31614705333.763615	19467218353.674538	24291629285.92618	21707922137.401657	26954850404.38378	29046045546.225754	28577485496.213993	28449321575.51293	23622576970.48903	23267824591.35065	31302335685.34407	24846635501.507706	29249502543.207172	18673219499.333782	22304747169.717773	23062592242.2671	19195447671.271336	25715435646.2913	25767209159.952854	32940942287.37991	28896310085.21859	19551864290.818073
21849916330.099022	29914330662.26354	19749397374.37267	22822973373.990726	21130791166.560635	24020649148.764824	29928642743.969845	23336056787.460728	29055437552.17605	19387642348.738434	24291629285.92618	21530107485.667492	26855175871.77012	28917879393.656803	27593422929.591583	26706490209.20988	23315169861.08805	22968366855.635113	31241109817.723614	24198527202.858116	27292909180.230766	18523994336.4512	22287554530.073532	22113598256.134632	19112769341.057827	25124877902.687878	25767209159.952854	32430944728.46636	28256223289.702656	19551864290.818073
21782044698.808506	29772467565.057377	19749397374.37267	22471835907.070255	21059538605.26796	23017844876.93619	29928642743.969845	23330904785.442265	28980561397.90065	19120848074.949944	24157035785.586067	21434962956.008224	26747946135.307144	28591175038.16066	27231306944.981956	26231901313.03515	22219312796.940506	22846442981.708588	31044838020.11441	23902313096.495182	27099081476.459885	17694671635.9188	22221306830.47072	21699853124.171368	18990997228.333324	24713580808.584965	25764716611.176228	32226928510.169384	28234957471.99607	19493367225.858124
21154919354.36147	28977392287.893494	18510302830.69922	21765006018.4539	20771886180.090828	22963259268.960644	29437167993.17806	23012500816.227528	26103927608.813625	18566050544.38772	23876316616.96898	21217841108.468407	26571384471.64426	28162797680.224438	24669712802.155037	23567204656.424488	21865510419.792576	22542485558.1255	30855504370.669083	22214860583.084354	26741485827.35796	17535513365.646152	21678596019.168663	20336218328.975426	18939483689.17267	23421813161.98231	25608225452.157715	31968039820.38013	28154915027.699497	19311514069.516766
20681883801.79545	28594861954.263332	18510302830.69922	20955372835.760147	20564268142.59837	22283529117.29693	29437167993.17806	21816333350.9939	24974101338.10181	18556069056.802284	23401691089.250587	21075513187.68364	26453683716.407887	26452366312.43242	24669712802.155037	23104708917.368885	21857639159.40405	21780820031.501476	30378868833.309837	22159634264.044205	26647157004.78144	16813929928.455753	21607301506.595028	19758115747.686523	18320453935.888058	22859497783.509487	25306570933.16352	31968039820.38013	27834339651.423946	19311514069.516766
19207590620.621296	28594861954.263332	18153222159.40185	20435217498.31207	20483099161.333466	21726708763.50954	29245853913.653866	21816333350.9939	24974101338.10181	18380916904.56003	23401691089.250587	20618065804.53745	26453683716.407887	26452366312.43242	24302954868.421604	23097107229.776325	20787956499.179996	21315659975.468132	30323973657.922997	22159634264.044205	26098268757.02555	16813929928.455753	21607301506.595028	19540095275.49873	18057066645.26854	22859497783.509487	24974951930.551086	30511294905.6708	27610987718.87761	19274343147.114506
19207590620.621296	28461606135.91518	17869009596.444214	20252708417.822586	20379793598.083755	21726667253.63948	29001829363.751713	21816333350.9939	24474821572.22051	18336542713.084484	21768840190.555687	20517829478.17542	26150953368.92733	26452366312.43242	24074481859.591976	23041634440.175476	20765884093.163513	21315659975.468132	30305663275.86873	21969932321.75187	26060273658.596607	16755084045.170128	21557871597.67324	19242749061.398365	17996844804.975895	22180580686.528698	24974951930.551086	28483235474.08664	27477878545.07204	18743770880.469112
19207590620.621296	28215160012.12209	16249918820.205605	20252708417.822586	20098446122.872974	21298693629.563446	26931294396.70982	21638094422.331917	24250151131.789616	18230740023.976883	21768840190.555687	20082083470.028786	26079480922.13741	25936351817.49844	23419364085.2363	22786634680.236565	20743993532.609356	17620913097.126266	29892936887.716393	21635105584.070652	25616506705.610256	16515001410.852985	20918201810.84976	19188304431.430473	16781491074.81373	21828952453.47923	23508984186.80298	28483235474.08664	25365041026.444355	18641274061.270916
19178189162.102337	28214691496.344555	16096658577.512844	20249302378.30891	19894086306.349865	19426423519.30585	26673325030.64268	21498546704.28943	24227974537.768295	17568610619.38559	21728485831.01197	19478104885.06178	25590418052.120514	25885010247.46867	22784880044.738747	22780728022.896152	20612798367.0626	17620913097.126266	29645803142.11933	21533022721.0956	25616506705.610256	16512138184.982428	16647886531.755922	19159287093.15966	16283948220.20006	21146285767.89096	23508984186.80298	27928401955.323666	25365041026.444355	18316949850.784096
19178189162.102337	23242656051.988865	15787141768.92269	18479798971.897385	19611808335.98132	19426423519.30585	26439774268.349133	18649051885.663128	24124044932.794376	17347565708.942265	19447960417.070927	19125546463.87119	25483741597.567646	25760511691.801216	22655730668.223007	22567719906.504517	20420669697.248844	17475568801.86995	28213373974.47299	21334908012.09586	22346492711.66672	16386889272.897263	16386172974.86773	18434588396.306103	14958503403.383255	19755976783.981525	23375368799.09455	25161282734.686584	25301522545.2543	18074442922.3043
19170156475.057938	23242656051.988865	15768201957.932915	18479798971.897385	19589850530.133984	19426423519.30585	24918197163.263584	18649051885.663128	24124044932.794376	17009653682.553923	19390311762.902195	19113472269.982395	25463946820.726295	25760511691.801216	20601682451.250072	22567719906.504517	20305472629.191025	17475568801.86995	27369245189.512432	21322749918.020943	22346492711.66672	16370783478.186262	16284603913.421766	18109659429.63624	12970761451.980808	19574997761.926342	22076029380.82537	25161282734.686584	24571240110.74435	18015705972.598328
18410640909.947014	22486047427.074722	15157508201.258566	18044431181.85778	19309955416.80739	19143097448.931446	24897914633.92747	18579650234.387894	23480536476.552002	16973343697.499964	19105202530.050243	18934218817.453144	25303485177.840424	25509722772.34061	20544621008.762486	22359734802.181026	19953621718.79271	17120093740.94492	26873921739.982437	21012736044.132378	21054602608.80213	15676307125.582617	16023894180.085321	18103292393.687603	12970761451.980808	18860865003.11333	21603903791.726593	24998412216.22958	24202305828.924355	17371262375.97838
18362742838.370945	22486047427.074722	15157508201.258566	18022841236.27449	19309955416.80739	18742073656.3194	24542806805.880367	18574639857.73882	23193894607.586853	16929501734.761911	19058007393.20796	18878155477.00406	25303485177.840424	24918114509.879837	18993940479.58547	22317517680.376575	19924850392.278454	16265557953.79256	26746475739.790195	20265657125.094788	21054602608.80213	15611589335.32979	15934666937.714592	18077177443.599964	12970761451.980808	18258332171.83919	21534446398.210747	24997160750.172874	23848235479.073086	17371262375.97838
17937519812.07473	21759043389.278137	15157508201.258566	17177229142.576515	18993544647.195538	18742073656.3194	23354345499.469498	18007260015.32575	22143788511.00871	16825528166.206808	18762942766.85117	18866115624.564705	24703608059.549152	24918114509.879837	18675837699.539307	21933861103.55604	19892767072.65852	16167030753.992538	26746475739.790195	20265657125.094788	20725197351.634895	15544452533.66269	15934666937.714592	17409565244.95714	12901529126.087816	17864379107.59969	21534446398.210747	24351113023.465736	23493471165.586983	17295307162.750614
17910907861.448586	21302138985.50173	15015927476.061129	17177229142.576515	18941292703.91805	18458668022.856384	20392121872.47393	18007260015.32575	19710142422.300518	16750677832.032331	18557412385.99342	18791380848.78195	24669924701.729145	24891707050.322697	18530863005.691498	21933861103.55604	19710591937.588528	15950507602.656439	26565441537.855995	20265657125.094788	20703279974.336147	15427294082.288815	15738543014.395977	17295609934.9004	12524782241.839602	17814153300.39159	21533239926.084324	24229563455.1139	23462411258.43537	17295307162.750614
17476970789.03853	19567990049.863266	14661029296.640007	16618706506.050303	18932028252.770096	17981670180.236	20392121872.47393	18007260015.32575	19630257402.606777	16700668813.003698	18433451620.20663	18261068134.317673	24610271028.89805	24669601570.69052	18530863005.691498	21913334910.65022	19471713858.24226	15255033990.633831	24729971467.290684	20124950503.06283	20452523068.285698	15033679039.335333	15713245210.462341	17295609934.9004	12413079419.704275	17787987315.938522	21368755819.754116	23442583413.706688	23441072683.86887	17094022481.418547
17266284035.418262	18135408697.37728	14290708115.45784	16618706506.050303	18730518779.918243	17678439317.34204	20259466044.710487	15814129712.186108	19318240100.4485	16657553792.743141	18114964099.16797	18020089668.75214	24415275126.971165	24595624804.73594	18421941602.493206	21373732290.900818	18966495790.29462	14918004572.713827	21520735133.190964	20009677251.045	19326604651.06177	14366220257.481646	15624121396.07956	16832093636.815878	12412796936.134285	16029359556.843933	21193670543.253098	23442583413.706688	23371564387.353027	17084330506.428486
17253662744.655994	17899978804.4508	13704793891.1144	16533126529.293318	18431754173.220276	17622391347.4402	20146926241.061573	15814129712.186108	19318240100.4485	16528436236.160454	17565323991.664806	18020089668.75214	24036996231.854122	24567861101.46572	18141980094.943176	21373732290.900818	18624003414.70775	14630453505.947252	21156122675.613106	19788943748.744156	19326604651.06177	14265469117.346817	15373987235.576004	16627023349.979	12180133720.57781	16029359556.843933	20550382748.16346	23157465136.662605	23216953317.66248	15350037199.823065
15666503911.14491	16676954636.49332	13583994419.392212	13261798158.357695	18431754173.220276	17612992637.640106	20137072096.054142	15769237987.487692	19318240100.4485	16413037212.141052	17508457432.887978	17972684039.21975	24036996231.854122	23391608656.507484	18056104928.75699	21241565894.42771	18624003414.70775	14630453505.947252	21156122675.613106	19659587425.92646	18130302296.246117	14072174929.440823	15353756288.018402	16357899359.79962	11988610034.394775	15992946629.240086	19710999638.259426	22828495227.86619	23171993394.307903	15302824267.486237
15666503911.14491	15900994042.063719	13583994419.392212	13091497837.80856	18431754173.220276	17601519656.194958	19669823834.026337	15769237987.487692	19187375743.301918	16413037212.141052	17096407693.731964	17972684039.21975	23537109382.434483	23391608656.507484	18024279010.09392	21241565894.42771	18519028784.376263	14237792071.93076	20798599711.290817	19659587425.92646	18025954700.218025	13508836291.104921	15222888732.744642	16168521696.452324	11988610034.394775	15992946629.240086	19710999638.259426	22828495227.86619	23120075903.27694	14992149346.080812
15577767178.152388	14674807559.979086	13536036227.476488	13091497837.80856	18431754173.220276	17147975321.627089	19555616410.177734	15769237987.487692	19149239892.57584	16195704455.053406	17096407693.731964	17612580327.1409	23229619157.793095	23193290185.110493	17647765026.891346	20985533458.423775	18322686846.623875	14055568814.086494	20720921381.210667	19363155139.12448	17704258558.23399	13446663108.154402	15189742406.674698	16023337225.703527	11988610034.394775	15457469239.474867	19370796599.68619	22785330446.504906	23009447405.034508	14894287976.037432
15378405278.178478	14389479397.383604	13057024521.327507	13091497837.80856	18400544845.465427	16971259653.780836	19555616410.177734	15766007585.802034	19105733883.737125	16174312257.109978	17096407693.731964	17547105092.847347	23229619157.793095	22342099172.285347	16429407940.141695	19540029545.75987	17914698477.85716	12887801157.00724	20435950189.78715	19165322869.013683	17557696799.2464	13198444557.72253	15157960241.217709	15917606175.360514	11745588685.28671	14072911095.373465	19164444297.34213	22785330446.504906	22589065230.564438	14894287976.037432
15007958529.595476	14389479397.383604	13050784565.40215	12215293524.458302	18152241085.44661	16782286770.045916	19288688488.82222	15328630156.197412	18928805493.17761	16149937197.564941	16695651427.330978	16798822477.043875	22689113812.74983	21987230350.525124	16429407940.141695	19085569718.862377	17069505967.992374	12887801157.00724	20282383724.066452	19084496772.591984	16602317237.958696	13164415659.212698	15010761331.102026	15904945056.147657	11745588685.28671	13938037210.69587	18214922030.983948	21931638743.26396	22589065230.564438	14549366432.304865
14848000603.795519	14380789058.362438	13004317288.353685	11551580954.90035	18100800704.011024	16748604590.308	18963301927.109894	14569885157.454605	18928805493.17761	16068937148.136301	16211362529.438772	16395939331.582226	22689113812.74983	21964151590.38644	16282620234.113531	19085569718.862377	17069505967.992374	12887801157.00724	20282383724.066452	18573895418.681526	16602317237.958696	12990407435.788158	14993830009.915207	15594859614.035294	11689786326.626167	13820924316.850292	18214922030.983948	21931638743.26396	22304718561.641132	14549366432.304865
14747489106.781303	13963198399.918598	12468310449.170626	11427864072.775665	17463684666.72124	16503500639.50658	18963301927.109894	14471384421.593035	18926271456.65408	15991560671.272839	16173222578.313585	16341475289.184763	21129300666.178185	21770069697.80983	16234731802.19082	19085569718.862377	17029444358.630173	12840965851.512781	20212256005.09619	17847896171.14085	16330135138.156479	12990407435.788158	14736652816.912981	15566984589.566038	11624211134.790785	12416116538.9011	18214922030.983948	21864015786.325546	22008694827.14126	14532911003.699783
14649864911.536062	13312981013.562124	12403995006.061892	11030163130.956146	17463684666.72124	16503500639.50658	18880301627.693424	14471384421.593035	18752701388.573536	15459739458.163488	16173222578.313585	16154002996.729149	21129300666.178185	21705345281.136578	16234731802.19082	19039712567.29893	16974527655.04609	12701676840.460508	20205604986.165478	17557593684.3697	15984107400.801334	12967180870.672333	14729196956.741789	15566984589.566038	11624211134.790785	12416116538.9011	18202792154.036797	21864015786.325546	21874041613.472908	14532911003.699783
14444530148.336143	13175109248.178595	12356497327.640274	11030163130.956146	17463684666.72124	16174453080.274828	18880301627.693424	13737368583.506489	18752701388.573536	15459739458.163488	15747966713.17453	16154002996.729149	19370713854.113697	21600261071.73233	16234731802.19082	19039712567.29893	16974527655.04609	12679604346.318392	19987063718.88075	17413566694.357986	15890044382.834799	12967180870.672333	14648472577.191877	15549192051.916067	11559887282.620047	12181826764.24474	18202792154.036797	21211146918.933685	19971263918.646923	14469318550.323734
13833606371.020231	13120358029.496532	12286514796.42122	11030163130.956146	17317489599.553513	16135046596.204271	18134205571.20853	13737368583.506489	18570276694.49012	15459739458.163488	15706024859.100662	16154002996.729149	19368997875.800358	21332983159.52718	16234731802.19082	18995652371.306126	16896250866.654104	10933862699.128859	19987063718.88075	16993025878.678276	15861966734.964733	12967180870.672333	14045803429.642895	15321361141.52884	11241389763.530071	12181826764.24474	18134829854.15283	18838444001.30357	19971263918.646923	14253092724.55884
13573366978.779146	12988577650.53163	12262540258.595053	10939168605.24775	17317489599.553513	16127050475.077559	17881971393.519077	13737368583.506489	18399321639.057915	15426645803.636862	15686999715.193735	15960294644.309996	19215218616.623436	20936686027.891384	15949065926.471277	18704142811.573967	16604483224.187267	10933862699.128859	18616700354.747906	16993025878.678276	15854720405.229738	12775910752.857574	14045803429.642895	15296899855.489508	11139027346.792965	11968820753.657644	17683326698.069233	18741247428.064842	19549849259.89179	14253092724.55884
13042814621.29702	12964809442.935005	11982519638.368769	10936459802.843037	17259412186.934242	16036618263.328058	17765110382.8017	13737368583.506489	18399321639.057915	15384893079.017685	15686999715.193735	15960294644.309996	19189811804.333282	20936686027.891384	15471590456.52572	17905426501.38942	16604483224.187267	10853354575.61698	18270328924.764015	16993025878.678276	15830642678.7828	12775910752.857574	13945314803.745861	15295562249.148735	10767809984.55581	11968820753.657644	17683326698.069233	18733031716.83525	19412429898.70375	14252394635.088072
13010624386.863596	12935424217.134346	11804453117.990723	10919580051.142303	16771765308.260063	15943913187.283825	17765110382.8017	13737368583.506489	17967780753.57066	15304902521.472975	15652907770.637257	15960294644.309996	19189811804.333282	20756330722.61568	15471590456.52572	17851156836.647755	16575466888.537678	10283560572.643475	18270328924.764015	16907883154.457994	15686369947.891893	12679384982.835972	13945314803.745861	15269928007.09007	10767809984.55581	11945319861.095156	17653212262.761257	18730695716.781883	18405271280.941113	14162337740.009777
12783810713.564547	12807249249.317472	11495599429.554443	10869519151.41937	16737393548.95526	14798864515.579422	17378726681.875584	13646685963.760952	17845698565.243988	15003787069.321661	15434080844.544256	15951847031.020884	18831657146.08226	20412804405.812565	15471590456.52572	17796957331.54585	15977942398.553326	10192925861.615025	18267725991.97499	15841682752.19008	15584831300.025286	12669276273.972496	13879040753.48704	15051704413.948952	10683827247.101244	11945319861.095156	17653212262.761257	18261002708.060707	17922480811.889595	13545317165.138533
12698624198.815317	12239279772.090473	10812508587.590569	10748890613.626705	16681808866.07492	14798864515.579422	17367020063.988945	13540125706.418657	17845698565.243988	15003787069.321661	15226344763.33288	15848193387.58998	18790809699.926468	20275524250.30193	15302627241.523365	17796957331.54585	15977942398.553326	9996226688.61629	18160258047.692093	15416115414.876251	15190793630.621033	12487126812.442822	13879040753.48704	13120072917.703842	10583845778.062202	11665469802.62779	17590372259.516182	18038522366.35791	17623964278.620396	13545317165.138533
12683961484.395046	12071424599.743557	10733154538.1622	10002894501.198395	16533796240.066553	13921200629.346066	17277960596.88595	13083534813.57471	16593142709.840014	14984793816.87041	15065483331.225382	15428485826.235336	18790809699.926468	20250429239.615532	14106876888.961872	17244753222.790985	15873284553.874113	9882580647.704803	17850412284.83281	15251334427.720394	15003935285.755344	12290500575.519968	13781491252.319706	12869909145.188255	10583845778.062202	11098904659.13858	15843934951.415333	18038522366.35791	15986474018.69862	13396124590.01714
12607595753.674252	11186398443.486975	10118021781.76613	9707474303.866129	16511424607.093018	13733170047.45503	17244714798.359898	12937414226.58399	16095611408.813807	14922587524.809183	14472777421.863092	15428485826.235336	18790809699.926468	20075683871.249065	12553472474.862097	16854571734.204563	15798306327.593233	9788660761.336105	17505280651.71874	15097246857.050453	14535780129.113495	11885324002.836082	13692386618.10566	12863797682.219383	10548577574.2933	10565824493.430328	15842071778.174997	17813554003.292423	15901031495.64431	13389215983.169294
12536833541.513819	11117357222.960098	10072839813.860897	9680387198.850769	16284270979.908186	13542460333.839142	17073222533.334417	12891906688.172298	16095611408.813807	14922587524.809183	14449486988.991602	15415659722.552296	18601957277.91805	20031929689.532906	12553472474.862097	16854571734.204563	15798306327.593233	9716446353.77133	17505280651.71874	15097246857.050453	13772801692.056755	11637076888.567286	13633056980.254723	12800273194.087912	10502840423.356884	10510965411.582266	15831641200.12313	17404583395.314045	15883772292.241621	13262325878.974585
12466373781.059494	10771080678.113598	9686554020.3363	9625417133.200829	16284270979.908186	13542460333.839142	17073222533.334417	12748528854.916067	14635911076.888502	14876616197.6296	14321789830.58965	15315963376.225466	18482901010.89573	19917784776.607925	12536705339.378021	16773807042.446882	15798112059.682238	9609734519.833023	17444049003.826015	14522755011.651644	13718100286.6958	11357590174.594707	13512398206.162018	12800273194.087912	10488064858.721855	10353013139.177557	14877619592.755856	17366034928.826595	15787375273.309376	12714781084.534595
12445937304.827412	10032789606.906582	9606699061.693373	9558904581.747772	15915153256.138594	13407336503.11629	16987320083.360933	12696054907.823904	14383016579.642538	14171691118.49953	14281018363.755291	15315658684.379486	18468697089.781277	19857573587.016796	12425739446.801668	16667634808.689657	15729731479.639402	9571140178.29033	17221311402.815327	14465522627.167568	13680030371.90604	11357419250.566319	13445558944.145987	12129042768.47448	10446258543.887268	10147866792.46234	14012013040.822233	17240428880.52073	15522555493.605608	12647475586.189312
12087437538.101212	8741194730.348293	9143573415.292543	9409411006.845879	15809822288.300833	13231070413.187431	16768598002.87903	12198361941.448883	14243121822.870726	14124823778.361532	13734899592.678623	14857670341.813913	17423373497.29202	19857573587.016796	11865597842.481634	16351964067.029394	15660423078.69125	9407718721.005417	17221311402.815327	14368519320.248846	13268049180.167263	11357419250.566319	13135440111.083408	12117608522.66778	10122755112.477184	10107596733.162819	13996947391.578066	16834901468.513662	15023785727.725765	12240982953.068987
12087437538.101212	8741194730.348293	9143573415.292543	9390784241.584728	15780432101.695284	13231070413.187431	16697710089.329983	12198361941.448883	14130670574.00509	13541502822.76517	13734899592.678623	14827059366.916626	17411938007.204185	19701622401.531036	11624643130.14811	16214115970.162825	15620982912.08958	9373683606.632114	17178131035.70441	14345116552.468372	13268049180.167263	11308247826.71497	13122837129.081264	11944253949.234358	10122755112.477184	10044648983.989693	13830212715.714668	16834901468.513662	14501163288.834099	12240982953.068987
11794066662.912937	8741194730.348293	9126680541.45958	9107653847.108017	15690425425.91872	12956761964.003794	16574133573.280815	12190338597.725443	14130670574.00509	13495902485.70394	13594437048.6507	14827059366.916626	16760151276.94128	19542997722.015472	11624643130.14811	16214115970.162825	15611146629.677301	9361106328.685722	17178131035.70441	14229426375.41798	13067838213.963976	11229414435.809765	13122837129.081264	11934527521.003046	10122755112.477184	9610788537.483995	13813498853.651524	16762076255.0483	14094517636.693178	12163369518.098383
11083073821.3369	8741194730.348293	9122220340.82153	8825809369.443476	15005709898.279669	12817684827.383846	16485231931.480192	11406726785.13414	13806089947.665712	13012513127.357151	13594437048.6507	14811612691.389746	16099585348.690596	19540248922.994965	11507916825.980347	16214115970.162825	15601483115.884167	9044837831.312069	17172082263.264534	14208773957.413132	12208785766.208857	11199311930.98049	13122837129.081264	11932907112.939682	10122755112.477184	9369958932.85759	13813498853.651524	15700373707.200146	13284404328.788559	12080966891.215416
11083073821.3369	8574664634.247223	9119373563.277363	8672799711.699316	15005709898.279669	12100231057.110355	16404723416.55495	11406726785.13414	13806089947.665712	12940775549.068415	13546962871.303713	14745670287.071386	15570184585.160486	19483561417.869217	11448024768.367506	15734949181.415121	15331672647.343088	9044837831.312069	17170745822.292816	14153219646.24841	12208785766.208857	11133554255.302786	12667354405.502531	11624453471.506287	9930033588.322557	9301283205.02138	13768014108.377645	15700373707.200146	12060116114.401814	11970198680.648525
10827051270.027674	8512220599.398493	9061810567.047506	8559601660.2368965	14658618193.619757	11995332511.971796	16391022669.557425	11263959512.954414	13803257007.119274	12657525902.028873	13469981036.342508	14745670287.071386	14965978824.131298	19405951009.755714	11410131098.224073	15734949181.415121	14893631369.838179	8973066078.224926	17049657407.65629	14153219646.24841	11686610523.182041	11126009069.648918	12667354405.502531	11585833224.860281	9930033588.322557	9084507754.695438	13768014108.377645	15700373707.200146	11957808224.974136	11905940254.998907
10797615955.476524	8191347127.904853	8521928802.817383	8329888459.894155	14605531973.525686	11868430625.805386	16229886371.782207	11178345081.051548	13593314479.989502	12543506474.831903	13276688186.977884	14639721516.913015	14876011277.387465	19042049571.55077	11255887359.42893	14992648307.002348	14631527789.703594	8521798175.947702	16153556910.869707	13654882749.22598	11638653005.718565	10021308340.63844	12505444684.676907	11558028415.781689	9894790249.476147	8776140222.432468	13657208747.12401	15439938323.859035	11624415892.790815	11886569282.5617
10717886246.80529	8191347127.904853	8256087144.500925	8329888459.894155	13975062343.276615	11511772519.780527	16211871089.265703	11178345081.051548	13095475618.593225	12309039920.696894	13025703668.074007	14576839927.594187	14673905283.013968	19042049571.55077	11177699730.437572	14809209845.669447	14631527789.703594	8521798175.947702	15606635048.21665	13654882749.22598	11328331207.557407	9547135968.65344	12466136466.12421	11451444355.856709	9853034284.223259	8776140222.432468	13657208747.12401	15439938323.859035	11188792525.191994	11886569282.5617
10580083227.214397	8191347127.904853	8100707117.989257	8329888459.894155	13957988043.746265	11202902488.788794	16171870750.240646	11122588098.8919	12423427075.35469	12226877978.906635	13022409851.666943	14526254828.745167	14388621729.706657	19042049571.55077	11177699730.437572	14801011543.36591	14631527789.703594	8434671764.525851	15583669145.41892	13415328463.130192	11322640235.00398	9546723608.461569	12451278018.598166	11399817410.130299	9792134733.62699	8752922821.872314	13656462871.115	15439938323.859035	11188792525.191994	11885076307.569616
10580083227.214397	8139666459.3186035	7874698073.615507	8263672373.355402	13957988043.746265	11100974501.221872	16154205563.412374	11122588098.8919	12328154417.028564	12226877978.906635	12986766163.750927	14526254828.745167	14388621729.706657	19042049571.55077	11098261517.386267	14801011543.36591	14595158193.540512	8434671764.525851	15583669145.41892	13415328463.130192	11240449290.204863	9546723608.461569	12450639804.885614	11399817410.130299	9653068412.161224	8685962472.641394	13244870432.133287	15327164102.769215	11117638259.34468	11772984326.89225
10526223412.22561	8117222299.389736	7791489987.632669	8222854246.029024	13957988043.746265	11100002713.350689	16153765408.17638	11094121333.135183	12328154417.028564	12192451607.518782	12973931612.439714	14395193872.920721	14388621729.706657	18917113925.0852	11098261517.386267	14675556125.770533	14480338515.184834	8380972248.626452	15179775512.589447	13294560834.893652	11240449290.204863	9312779980.152723	12450639804.885614	11399817410.130299	9438580437.20092	8685962472.641394	13061139380.115393	15308092234.921906	11059664610.75805	11772984326.89225
10342109965.10089	8097798584.9711685	7608098663.538468	8222854246.029024	13808579398.053942	10894440280.492247	15986889257.083298	11058792517.528185	12321636864.30566	12192451607.518782	12903748064.282019	14395193872.920721	14030939245.651096	18917113925.0852	10948380648.430704	14567357080.14281	14480338515.184834	8361408180.899825	15179775512.589447	13114991328.680119	11024529461.462906	9254248358.297089	12408413313.52505	11371180389.651455	9438580437.20092	8232401102.115592	13061139380.115393	15054092997.356924	10781048118.127722	11473635326.801409
10230122502.62561	8022761909.666151	7592617998.11167	7481012568.943446	13808579398.053942	10743490385.459463	15920279847.201569	11058792517.528185	12174323983.912292	12107907256.325253	12658194897.047295	14393168774.288374	14030939245.651096	18911969072.786392	10948380648.430704	14495467840.491863	14480338515.184834	8361408180.899825	15141087689.401062	12177349410.964125	11024529461.462906	9224283831.621212	12408413313.52505	11343327660.49915	9403606459.023657	8206353776.4135	13061139380.115393	14947325135.09533	10781048118.127722	11416432254.113306
10199195928.345041	8010950084.7644205	6922295476.292925	7207978670.15658	13808579398.053942	10741028559.417063	15843012362.12397	11025727254.65013	12174323983.912292	12107907256.325253	12633167516.658113	14393168774.288374	13922778170.682722	18718506373.776417	10898051926.393568	14394250399.192316	14393923866.253798	8114318929.627829	15141087689.401062	12152258327.90296	10941320348.879793	9098769474.133318	12408413313.52505	11041226645.1732	9308413369.243662	8192620629.299551	12885855250.541182	14947325135.09533	10476276463.229269	11416432254.113306
10195238934.797796	8004510800.128571	6872520227.422676	7166219677.64525	13603095607.942177	10723974852.555437	15838726476.113201	10806730788.661081	12121806660.975094	12054921577.060057	12609546620.178791	14251156943.586895	13838699945.836851	18718506373.776417	10848390089.646448	14394250399.192316	14345444552.101784	8052828017.971511	15089187769.79257	12008541521.996908	10941320348.879793	9098769474.133318	12267059316.156874	11041226645.1732	9212870269.847147	8190099088.128905	12780504177.268595	14911804684.79626	10434298650.30961	11416432254.113306
10118378560.107792	7996204603.681389	6842123241.26422	7163530162.36893	13578148048.020252	10694919080.664934	15833376889.029863	10806730788.661081	11768690773.521784	12013519608.498688	12230124851.239162	14251156943.586895	13690740404.60867	18674312623.312485	10848390089.646448	14391855689.507973	14345444552.101784	8027347543.225046	15088791181.690765	11861559728.04237	10809972091.050774	8115471350.644886	12267059316.156874	11027782342.746557	9208204916.630917	8092623620.475819	12776342941.898264	14856225459.247482	10434298650.30961	11294455751.64985
10078977456.13057	7845447231.617707	6842123241.26422	7153256884.094612	13564308403.223892	10462515028.438124	15757001981.636093	10508307964.585798	11159127406.200674	11776797770.797691	11624827232.249105	14095220183.339487	13482059659.491385	18374127247.308884	10721555786.9836	14249066123.29723	14331161994.90314	7977775621.063794	14936947618.24339	10475111852.041374	10728755650.135736	7829544374.722813	12187523783.40162	10916346882.971674	9208204916.630917	8012143434.210306	12776342941.898264	14735611995.455814	10433371001.332422	11294455751.64985
9984994049.951818	7618567921.0267725	6679974841.717897	7038341724.058343	13558579387.122164	10462515028.438124	15517635549.33878	10508307964.585798	11006683958.8822	11776797770.797691	11539170643.090054	13597210536.885096	13482059659.491385	18373779583.808376	10721555786.9836	14137599927.244095	14137213153.781504	7936548824.290869	14864648688.380095	10452600317.607277	10481792289.614134	7806699849.473301	12130996722.9679	10916346882.971674	8842313007.452475	8012143434.210306	12756106484.707573	14718150963.483303	10433371001.332422	11210722669.340252
9984994049.951818	7618567921.0267725	6561530227.3727455	7033433009.794746	13408946077.137053	10378560524.273775	15075110067.392975	10508307964.585798	11006683958.8822	11724464019.510756	11409889617.214767	13532615944.994404	13482059659.491385	18204088373.56868	10714778202.123508	14116549611.783924	13253749365.460419	7876626622.20589	14442521092.968662	10006987794.847153	10481792289.614134	7806699849.473301	12130996722.9679	10645018451.124763	8842313007.452475	7931437990.784794	12430855501.066467	14718150963.483303	9985275841.780851	11113787710.599503
9883696189.11182	7602458259.11184	6561530227.3727455	6989977347.727573	13408946077.137053	10235016959.223473	15075110067.392975	10459884073.906992	9293318590.147589	11613525173.524065	11315200262.014301	13523962247.471779	13366868183.77514	18063221071.14152	10714778202.123508	13570238467.118181	11669976665.073462	7876626622.20589	14442521092.968662	9991955429.228535	10404156275.461327	7806699849.473301	12095316240.604683	10633386050.469423	8836985265.385872	7922595678.566209	12077768025.998276	14634804735.713106	9985275841.780851	11113787710.599503
9469922327.175785	7575133516.675812	6561530227.3727455	6849606126.169361	13295547147.829735	10205568472.622591	15063808967.347162	10430056515.482267	8995116828.83694	11596953396.214252	11210676082.5637	13513972646.53165	13366868183.77514	18062698208.921955	10684855384.37786	13412555689.79436	11541303501.366987	7863578234.592245	14442521092.968662	9955808726.010931	10366408358.299263	7805127459.057586	12088039828.200184	10605700739.767471	8836985265.385872	7881373598.485922	12077768025.998276	14608794851.3514	9985275841.780851	11041215808.689032
9469922327.175785	7257509998.002885	6500113177.37641	6849606126.169361	13295547147.829735	10205568472.622591	14955646554.723627	10349151533.190805	8791257807.94623	11421868948.573463	11160641045.38285	12726264089.435558	13102881301.087729	16651297303.242464	10674589936.910791	13305823225.609854	10612751219.037743	7838235033.846726	14126406446.175137	9212853208.933592	10355370922.658842	7758280000.730937	11697990772.869585	10575577728.399714	8715099557.690128	7849149813.495686	12070656176.937897	14601133924.178324	9275079443.117758	10293721223.032497
9469922327.175785	6991919134.823519	5921856641.569379	6824813103.149956	13020689816.04212	9693651309.606512	14945887229.600473	10135058923.694555	8537080406.751604	11415491350.47369	11049422641.721136	12125627473.584253	12867035819.143866	16337858437.743986	10634119969.44917	13142968928.720411	10136675771.967804	7634645462.648437	14114562408.353662	9199658205.899462	10337586351.959284	7706901089.322527	11134480932.78923	10392535127.424274	8595757902.554363	7673470085.149939	12014331132.164587	14500101305.729885	8853672828.116835	10293721223.032497
9435633296.576366	6945906633.464703	5921856641.569379	6489778120.381013	13020689816.04212	9614719560.036652	13898002911.950073	10075503784.886774	8030003953.806126	11314075689.378914	11049422641.721136	11959331662.38294	12824492122.55537	16187397216.186073	10509597664.38511	13063972959.674694	10120994368.921373	7634645462.648437	13941420044.533329	9199658205.899462	10242511348.740671	7599247485.338007	10972323695.115562	10253154060.564672	8595757902.554363	7581012417.906463	11993770613.70453	14337330474.769701	8781741482.2885	10293721223.032497
9344582553.769175	6844333942.487624	5903693376.82746	6423931753.775032	13020689816.04212	9614719560.036652	13294943239.133816	10073302537.65858	7858514670.651753	11206352110.534216	11028046161.010403	11959331662.38294	12540982585.746426	16187397216.186073	10115457623.30504	12892897347.71633	9677641794.218838	7549124478.529168	13941420044.533329	8868350322.230406	10202336083.398386	7508679715.625847	10972323695.115562	10253154060.564672	8595757902.554363	7555484860.997609	11854142171.077501	14330933938.60927	8781741482.2885	9629952247.761198
9264184177.549862	6844333942.487624	5903693376.82746	6423931753.775032	13020689816.04212	9614630812.110598	13053293842.378422	10073302537.65858	7840071479.760173	11092550959.277983	11026878933.553312	11959331662.38294	12540982585.746426	16013499959.832045	10063910686.987406	12787996853.904572	9080459090.012375	7454812083.180336	13744408686.42623	8792919918.841545	10104696333.366856	7508679715.625847	10954321660.00767	10167131307.501587	8582711142.516452	7391015715.839798	11807066010.017826	14330933938.60927	8678056964.006077	9546288238.536974
9183750072.778843	6844333942.487624	5867850225.649776	6423931753.775032	12978347159.111704	9614630812.110598	12949106049.911715	10053943765.145763	7659601867.8931675	11062816711.519672	11003277409.629175	11938595352.01468	12540982585.746426	15977002285.502745	10061925942.275574	12770919314.281645	9080459090.012375	7453203166.936003	13276670649.975025	8601489438.247131	9739067747.22773	7484143692.568279	10954321660.00767	10123871478.86229	8557459174.760443	7382419883.900064	11781663425.254244	14096188727.114155	8438125631.789504	9546288238.536974
9183750072.778843	6831527287.056716	5752466088.904154	6423931753.775032	12772487079.90627	9421097354.958834	12949106049.911715	10053943765.145763	7659601867.8931675	11057830154.435598	10714575217.943457	11714963531.016209	12540982585.746426	15770779837.6799	9878771100.255165	12746880049.323683	9036803538.849228	7240886440.190481	12504710317.1981	8601489438.247131	9668165527.751339	7396628507.554599	10858359828.01337	9755592225.92412	8420067957.542732	7290454128.440592	11629150525.49846	14079339074.689604	8408795873.67783	9539240786.9901
9174023464.832926	6761056357.915108	5710336742.557925	6347989921.266668	12772487079.90627	9401408241.946209	12949106049.911715	9862268615.832499	7659601867.8931675	10988774847.885883	10714575217.943457	11671960733.14917	12509428812.131891	15634521722.708675	9868662019.044502	12593913253.281828	9036803538.849228	7240314043.891264	12498289213.293377	8537571135.48876	9571229964.027695	7396628507.554599	10858359828.01337	9588545566.111523	8420067957.542732	7287429694.21405	11562497065.198322	14079339074.689604	8408795873.67783	9467594184.960827
9174023464.832926	6719203614.753954	5710336742.557925	6324117185.572515	12744365196.102583	9401408241.946209	12939010916.128757	9739695335.427267	7646890199.833778	10988774847.885883	10645911211.686687	11275051509.669691	12509428812.131891	15488295193.041004	9830233721.729372	12339155762.590427	9036803538.849228	7051217543.5245905	12495657834.927158	8534569559.619322	9445423008.32717	7253561599.822288	10767742332.963102	9292239489.846037	8407695283.78503	7093082550.337824	11286618830.044306	14040778455.873312	8391144539.869244	9467594184.960827
9034948428.736807	6701093572.995341	5490523710.221178	6322279043.6067705	12678277022.58487	9395964230.387716	12389709741.085812	9739695335.427267	7580376638.215658	10314195773.12193	10222626710.10575	11275051509.669691	12448962783.380192	15288068399.98261	9809058244.50394	12339155762.590427	8845961796.003042	6949585326.018159	11891410608.15248	8058442854.039978	9352387927.114124	6773259033.90794	10639618833.077717	9292239489.846037	8283432922.780615	7093082550.337824	10973555448.007769	14029606800.642574	8140699279.833617	9401871285.070656
9032781670.49067	6561012304.989795	5490523710.221178	6195484260.906036	12671218521.76894	9395855232.403044	12381813485.74241	9739695335.427267	7578870173.51933	10051903259.68113	10052325147.14975	11220224226.569527	12447233275.185558	15253834804.060762	9728086817.181787	12247232456.525042	8661300102.043602	6938495971.087707	11874219682.679466	8035284982.388004	9285393059.509357	6660530858.21222	10449770003.15988	9280679878.133669	8283432922.780615	7074198653.988344	10959568633.39443	14029232156.534327	8140699279.833617	9401871285.070656
8276966926.99162	6556678180.769176	5445700666.382973	6141706467.613865	12397238594.399086	9361157050.35362	12225080048.502491	9739540065.955767	7435498489.07656	9945379285.51541	10009433195.602491	11220224226.569527	12431931538.718575	15220188046.653538	9707843559.94254	12213760386.203724	7874556091.584174	6727297859.778319	11524823784.456757	8028237818.029326	9277682794.340622	6582620745.603955	10239505939.145504	9078198690.019775	8110116559.50633	7006951088.580848	8792424005.853542	13905439736.863653	7986002653.5475445	9143683258.566053
8220247240.472009	6117408954.910697	5443651814.343213	6054723686.546771	12397238594.399086	9327974577.40129	12225080048.502491	9664533286.363806	7435498489.07656	9668112490.535568	9378390319.873264	11079129308.694002	12354844874.539717	15087916554.652134	9609791743.320303	11273055892.918577	7848609369.098595	6707140809.463332	11196779549.35473	7936578825.771804	9236641286.936638	6532718073.173441	10153228592.927671	8752194672.704245	8092820742.191881	6959947569.642142	8615110049.777462	13872278388.583103	7986002653.5475445	9143683258.566053
8202731739.37271	6117408954.910697	5396844772.6961775	6054723686.546771	12397238594.399086	9203138230.467297	12135312091.414232	9664533286.363806	7373642491.166435	9662685531.323868	9343236187.912195	11033088798.60417	12159370168.68606	15087916554.652134	9595800942.440987	11255694790.390553	7588281478.554003	6670179600.712973	10381822972.961344	7836386418.7042675	9145544808.977251	6532718073.173441	10153228592.927671	8731897714.060059	8092820742.191881	6940856537.536945	8615110049.777462	13816834541.09302	7986002653.5475445	9143683258.566053
8041307000.036646	6093116542.802635	5341603777.773868	6054723686.546771	12311101275.774208	8951755618.768162	12134994741.38148	9664533286.363806	7369034490.821096	9662685531.323868	9343236187.912195	11033088798.60417	11775718247.693005	15025531462.42026	9553284389.565424	11178232981.038702	7565621773.680482	6439887857.75513	10381822972.961344	7836386418.7042675	8126737601.156197	6448608804.601721	10129640970.229202	8672361266.05342	8092820742.191881	6935938377.128168	8606606605.146456	13816834541.09302	7909102134.307679	9080965934.941235
7943699723.573361	6093116542.802635	5341603777.773868	6014492741.847584	12311101275.774208	8951755618.768162	12058767802.359186	9662718662.379848	7357402946.556239	9656197862.593624	9342406480.981138	10778767535.832235	11725445309.037663	14905961777.943974	9490878780.706728	11112481691.411478	7559299593.956914	6439887857.75513	10303414303.87415	7773157739.51477	8028149966.190566	6448608804.601721	10121214476.400715	8672361266.05342	7901787790.939009	6682129406.018317	8556996896.603025	13813802911.280437	7873001443.87776	9080965934.941235
7943699723.573361	6093116542.802635	5341603777.773868	6014492741.847584	12196679131.467278	8951755618.768162	12058767802.359186	9601013567.08046	7357402946.556239	9583906760.025564	9342406480.981138	10778767535.832235	11725445309.037663	14392310843.811546	9490878780.706728	11112481691.411478	7537474096.436776	6439887857.75513	10301939821.182495	7682429311.800379	7918082876.722421	6411816040.303958	10121214476.400715	8672361266.05342	7863907730.215838	6672073163.535102	8556996896.603025	13695948037.617584	7775163644.179089	9034410538.549046
7913239262.291449	5786714636.363335	5341603777.773868	5987824789.180766	12018777805.553247	8829503387.850956	12018871443.940617	9498876596.212105	7297939682.037828	9547902733.926012	9298168941.30826	10707340484.911627	11682189721.706364	14057434904.292337	9399691239.914112	10595527494.944138	7332880850.915293	6439887857.75513	10270122938.090302	7680966841.005329	7696341686.066727	6398461006.607398	10076229068.802046	8671508508.187872	7862392863.404442	6672073163.535102	8464588356.45534	13384766752.426083	7772585676.548367	8891623596.123526
7875822265.262073	5786714636.363335	5317770115.212821	5974682597.44671	11918199309.895405	8829503387.850956	11985036628.031929	9498876596.212105	7212307715.977861	9493444326.888247	9170967962.011864	10530271243.424387	11680185467.249184	13968638782.231773	9399691239.914112	10206871270.18222	7301855828.348403	6405405142.514076	10270122938.090302	7490338987.09904	7696341686.066727	6377220564.414068	9813335685.954582	8625485396.866253	7823963677.842659	6669389897.07668	8461612845.383561	13292143602.96058	7772585676.548367	8888862553.193434
7875822265.262073	5786714636.363335	5288144375.397137	5439422339.95491	11858395414.447802	8825546658.342072	11890879503.08535	9491021427.261133	7187431623.356866	9491733351.174625	8698187658.4452	10434686515.639524	11652415005.015516	13891032751.054745	9289346007.300388	10177292938.918253	7199150249.736716	6291929035.550725	10077367963.701939	7474916241.666326	7536126478.860274	6223723438.690756	9813335685.954582	8586145608.226689	7778832236.132597	6540053167.167725	8271060086.212311	13260414059.01712	7665121007.206357	8788073930.506334
7875380277.229117	5749682534.252312	5276807179.390864	5439422339.95491	11829723395.040333	8785623979.368568	11785292541.988768	9094637723.748917	7186729072.509386	8229046056.994091	8696269864.606468	10434686515.639524	11106592012.809404	13792935045.50482	9258396594.680193	9425798974.761377	7051746107.641077	6036680127.670637	10039173369.874878	7419640116.799941	6242634781.761817	6198288471.952576	9808769121.537176	8540752049.418194	7701117475.655063	6377144843.154976	8262203970.743712	12146247577.755095	7665121007.206357	8788073930.506334
7753142963.696026	5749682534.252312	5225467008.339265	5420285304.684397	11644105005.407967	8741705060.927685	11716001413.27002	8660025337.975	7153472997.791363	8132987222.597333	8641950855.458822	10249801854.338764	10728002819.01758	13729209860.820711	9138355704.398413	8998150529.769918	7051746107.641077	6036680127.670637	9991543904.090548	7301334057.730628	5985157051.118342	6181421137.321982	9739710990.372652	8160812111.627412	7578735865.392949	5911133365.151437	8216055541.264443	12116713978.608253	7658223525.766235	8655958550.55227
7746805941.981027	5660724548.180802	5212602479.773067	5284670830.986438	11490264662.365845	8549226917.908714	11680437890.059464	8660025337.975	7057305887.310628	8101596523.645058	8641950855.458822	10136033116.06858	10674279505.839457	13729209860.820711	9129236488.195223	8998150529.769918	7051746107.641077	6031758832.70794	9991543904.090548	7139303645.94893	5557190744.689145	6118964148.671125	9739710990.372652	8145769054.865434	7578735865.392949	5838470339.923751	8205359182.168927	12035068172.494587	7658223525.766235	8655958550.55227
7746805941.981027	5607889631.533764	5212602479.773067	5214580262.415693	11476115216.7832	8464603848.83185	11662531707.086592	8660025337.975	7032777697.978962	8074023906.509193	8528678510.148548	10038645522.55309	10668844438.467472	13705288340.9104	9129236488.195223	8998150529.769918	7029809651.255812	5860623125.199722	9952146662.547009	7139303645.94893	5496350180.961765	6064904858.080348	9697253800.504303	8126030886.549319	7578735865.392949	5838470339.923751	8166387304.064494	12030089313.376568	7615437885.773253	8533205695.637576
7668145504.226021	5432597947.765746	5212597337.966663	5081926795.062081	11332958196.324017	8440069952.366254	11612051561.518768	8581195671.323711	7022374782.891878	8003139864.106293	8521339949.521837	10038645522.55309	10638742442.114288	13691130437.48415	9129236488.195223	8957892354.680237	7012219769.434986	5860601883.936503	9905528702.711903	7139303645.94893	5172700446.277114	6031359248.977183	9668728934.59307	8042581291.728207	7578735865.392949	5815484408.060567	8147575699.643944	11907993591.732454	7504067282.927411	8399540135.319363
7668145504.226021	5432597947.765746	5200310570.916723	5079220563.160413	11332872436.283037	8406313952.734961	11611746396.428574	8535462300.775171	7022374782.891878	7868618775.779683	8462835186.074575	10038301236.742987	10541317145.544815	13691130437.48415	9129236488.195223	8776094814.553545	6935529907.145299	5851356860.732505	9892318724.18628	7139303645.94893	4499476312.727574	6000315918.135058	9647960516.025967	7997221710.870171	7572347028.179876	5707080422.250191	8140011089.59068	11868353306.65019	7504067282.927411	8399540135.319363
7631121106.25843	5432597947.765746	5199594841.75737	5078512960.919857	11331075196.16674	8375349884.664899	11611262496.139597	8535462300.775171	7009729409.681329	7858462398.495558	8414295091.380225	10038238858.312809	10538641828.887281	13691130437.48415	9129236488.195223	8776094814.553545	6910656840.676613	5775827151.79538	8857218667.128557	7098123434.577537	4481527838.199634	5937901060.9402685	9640328343.558376	7904265157.069451	6748668384.2406025	5696282403.496123	8107075083.220875	11868353306.65019	7106861149.645645	8373810183.95758
7600140927.741871	5432597947.765746	5165919723.176016	5053875353.660594	11331075196.16674	8375349884.664899	11566804019.232767	8479931672.591288	6981204262.615696	7743083526.462748	8414295091.380225	9938382887.979147	10431284653.619114	13672103740.32066	8725850744.084646	8658466835.023417	6907412417.272102	5775827151.79538	8848744222.284063	7040201350.100401	4461112651.127661	5848947411.664311	9568951821.74898	7904265157.069451	6738913500.5136	5686265492.130095	7128540327.121177	11839288811.323557	6657906707.463245	8373810183.95758
7458586616.148332	5429914156.115915	5052133722.015139	5025824484.492614	11330006113.570148	8335933311.914883	11566804019.232767	8479931672.591288	6894149132.719905	7687208024.624223	8414295091.380225	9938382887.979147	10431284653.619114	13274433000.500896	8125769153.765239	8652395685.635128	6839868005.705874	5746088096.518685	8508734273.694673	7037373769.1687975	4389779266.03951	5371887525.179749	9453852158.723175	7835598950.285589	6737478428.200888	5590627010.417252	6983698330.137096	11811255526.379108	6375574123.915419	8373810183.95758
7458586616.148332	5400141487.770295	5052133722.015139	5022661578.579481	11322529092.609785	8223015013.406611	11558978538.589996	8394440204.630237	6748201183.89344	7566296822.553607	8347298282.104646	9905729242.247038	10357177590.35113	13274433000.500896	7893335691.941235	8439045310.711743	6821577376.019223	5724927620.819751	8508734273.694673	6858434239.283779	4302403255.439646	5244837638.037389	9350929948.482203	7835598950.285589	6660791236.038264	5568296094.097253	6983698330.137096	11734364671.187445	6375536738.466686	8372860239.365745
7452935172.796426	5398888319.4353895	5052133722.015139	4926571992.379038	11321306826.581089	8211165703.510767	11524850173.072815	8392815902.076242	6739724787.741248	7566296822.553607	8056592152.595152	9731318690.598469	10304968265.702705	13274433000.500896	7893335691.941235	8409840110.700719	6779161832.488098	5724927620.819751	8503892993.562956	6858434239.283779	4257730809.8378716	5235874742.839183	9219698428.344208	7780129662.0289545	6631359163.588396	5568296094.097253	6983698330.137096	11717380870.199306	6309685207.015957	8372860239.365745
7334672220.597383	5355126434.433615	5052133722.015139	4763102317.578075	11276903684.99839	7919362927.038413	11245438458.351664	8392815902.076242	6676434060.833143	7534505425.599046	8056592152.595152	9731318690.598469	10263485710.01619	13274433000.500896	7870594226.889984	8378318702.202958	6730463893.341681	5696266323.987517	8502334401.938738	6858434239.283779	4249119628.0919666	5191263954.140078	9111894416.237284	7761109460.880892	6621932884.712398	5497579599.64432	6983698330.137096	11717380870.199306	6296604412.945592	8349447390.482576
7334672220.597383	5355126434.433615	5049133707.775034	4728062423.629433	11228775690.84184	7584841530.634873	11245438458.351664	8392249016.818216	6388223373.036488	7284228618.578317	8008113148.166095	9731318690.598469	10166617169.31313	13198323516.76866	7869759876.284081	8359069218.630632	6730463893.341681	5651458375.309289	8502334401.938738	6856439298.391311	4225828140.211516	5175013716.406795	9102746378.364086	7458073485.2032795	6602797688.902107	5317213969.98919	6960265657.558685	11690656950.484884	6282082868.745356	8192788033.879568
7320790685.831867	5173619218.813861	5000887347.608191	4718076946.733727	11197541648.131863	7584841530.634873	11205692563.023907	8371922258.57485	6358835234.37738	7284228618.578317	7794358748.893855	9595064747.145586	10141333178.048058	13159234757.613596	7811723042.002096	8197898074.62742	6653389988.421442	5617573512.038665	8471971048.16189	6654280248.635866	4165100146.10261	5152986022.071831	9003072016.465996	7107142955.750782	6541747326.3612795	5317213969.98919	6751306551.302889	11660256944.861204	6245167896.691021	8147189266.272152
7311971057.122614	5075137026.918839	4895069665.901679	4619874694.984685	11119536290.751783	7451611460.59058	11132076878.577696	8010295309.089763	6325695400.09941	7207690066.4987955	7794358748.893855	9595064747.145586	10124399218.184607	13039683944.29816	7811723042.002096	8075573304.711229	6601847354.470655	5613202667.400158	8322855766.823423	6585347915.481318	4138996688.5100293	5054524895.591501	8946615123.689821	7105909646.482981	6398163034.364768	5178596549.910112	6386377144.8006525	11642500104.981491	6144833964.739672	8005104291.632194
7231566997.984692	5075137026.918839	4895069665.901679	4619874694.984685	11077133874.3994	7451611460.59058	11115815475.295012	8005510376.344426	6136288790.177798	7207690066.4987955	7708655192.393093	9595064747.145586	9836702917.66004	12999358714.07114	7806355429.847522	7687011321.254101	6601847354.470655	5439090668.921536	8322501859.692402	6460961937.127633	4120911413.507633	4960218386.458403	8751601441.637222	6993535777.990339	6216893140.970607	5113160309.202628	6215643205.122244	11560788711.452076	6112863388.882075	7987560335.103559
7227817246.706027	5075137026.918839	4862686092.142379	4617814043.463143	11077133874.3994	7451611460.59058	11069553222.639393	8001313737.708239	6005477467.838732	7207690066.4987955	7542126050.994626	9519116067.339443	9836702917.66004	12928730629.125154	7669126404.959678	7687011321.254101	6515700524.283621	5439090668.921536	8253338130.591935	6391084820.852416	4052411828.544966	4845990201.309206	8751601441.637222	6973807357.922062	6044371733.856285	5113160309.202628	6042736241.261447	11560788711.452076	6090521010.929554	7987560335.103559
7196184743.53476	4968326616.148536	4740697361.41137	4452951624.675958	11061267964.57523	7272915876.537213	11068183863.994623	7871868209.909699	5679634097.395761	7203306890.685001	7520245438.969	8943165649.878704	9835154787.825651	12919642834.176493	7669126404.959678	7490434776.19971	6515700524.283621	5344378344.557345	8234630275.237147	5993058527.912361	4032690566.79615	4845990201.309206	8547148442.06278	6968474508.981806	6044371733.856285	5049003058.819474	6042736241.261447	11435759054.626019	5995413768.608521	7926196827.212758
7103343389.223764	4899458871.211984	4740697361.41137	4452173541.983524	10952196856.53837	7262596877.008831	10974184544.240587	7810085684.852636	5639565710.699592	7164153997.735629	7478053847.105888	8943165649.878704	9788931790.249382	12909570834.273634	7669126404.959678	7490434776.19971	6481618655.393613	5344378344.557345	8205370117.028201	5946748781.832557	3882259066.014909	4845516824.079929	8547148442.06278	6964597707.052369	6044371733.856285	5007497039.265767	6042736241.261447	11431043904.366747	5961693903.192702	7902415122.47821
7103343389.223764	4810503047.530639	4686147960.131675	4100340705.62329	10936499953.989586	7262596877.008831	10974184544.240587	7769951136.825989	5589833617.130285	7144505817.931821	7462068424.752329	8943165649.878704	9784470176.932951	12838103983.822218	7635248987.016463	7490434776.19971	6481618655.393613	5344378344.557345	8195180349.723712	5945524345.900225	3882259066.014909	4828641323.815523	8535293220.669176	6964597707.052369	6044371733.856285	5007497039.265767	6042736241.261447	11419884107.821394	5961693903.192702	7902415122.47821
7079528677.850558	4810503047.530639	4655120482.108225	4094053453.654719	10936499953.989586	7262522809.695701	10305284746.788275	7769695120.225185	5589669593.428083	7144282290.259334	7462068424.752329	8912577545.356941	9574979322.013582	12838103983.822218	7593244674.478941	7461269596.485544	6340488581.4514	5291463000.759229	8178995913.624717	5930531502.283496	3879630321.5205965	4828641323.815523	8535293220.669176	6964561854.26157	6044371733.856285	5007497039.265767	6010642707.282384	11390017364.849108	5941760079.404613	7902415122.47821
7039874557.975518	4807242913.509796	4655120482.108225	4072529645.3627205	10922313466.700916	7165044032.011552	10179115446.950844	7769679715.417556	5555266120.922717	7138989489.210988	7451071319.916875	8887056509.588531	9569472811.074942	12765223253.493282	7545280830.783146	7443974727.207591	6268703278.4444	5287738389.424873	8163079081.929739	5901674901.073587	3877165759.25478	4753444386.291942	8534351411.067885	6825884160.043758	6044371733.856285	4983268738.6368	5941377332.732027	11362679019.975546	5799924716.649633	7902415122.47821
6965556040.339328	4720120733.298344	4590004408.100129	4057043624.2727866	10699880563.59454	7121777408.078603	10059635837.829388	7673944195.286751	5499801965.568279	7094502318.516515	7307777337.648542	8766780520.421667	9522029901.097656	12706868038.656305	7506167001.596582	7393953301.5658455	6249106655.074084	5222026870.864909	8023852539.933487	5762960877.142613	3864915262.5438924	4753444386.291942	8425098121.606659	6825884160.043758	5932955621.132175	4918347156.207747	5855805461.185522	11174232430.466213	5799924716.649633	7846829423.190689
6917607062.841093	4645708092.334614	4585136346.793002	4030844006.090681	9861500412.941935	7121777408.078603	10023891778.58419	7673944195.286751	5499801965.568279	7086918686.167846	7307777337.648542	8766780520.421667	9420230095.266516	12706868038.656305	7499016479.103383	7393953301.5658455	6249106655.074084	5222026870.864909	8023852539.933487	5762960877.142613	3838718405.7982373	4753444386.291942	8425098121.606659	6815841052.283947	5932955621.132175	4891036067.888211	5855805461.185522	11088090957.06233	5799924716.649633	7733238399.892691
6916502836.74871	4626999446.189161	4556047178.7043085	4023530681.2232647	9675098732.553513	7054479782.674955	9868541278.655333	7582022802.23048	5473481466.484709	7054317213.392374	7307777337.648542	8766780520.421667	9420230095.266516	12573693883.746763	7390077879.8909645	7332834178.26441	6135665450.18879	5156523042.045653	7888289647.465559	5728302381.421562	3820885702.1537514	4698055597.308841	8378862827.170941	6806412476.26288	5899977313.5765085	4891036067.888211	5771965296.274722	10557916502.519228	5711585489.371414	7733238399.892691
6913905375.73541	4626999446.189161	4443998773.737924	4014235026.0441155	9635080292.47187	7024878079.774741	9868541278.655333	7581546146.224416	5473481466.484709	7025768249.6973295	7307777337.648542	8682620588.298817	9412374459.277918	12346373821.076513	7390077879.8909645	7149848379.300083	6114561478.347107	5086116822.606145	7849793378.48856	5549842016.753128	3816495005.376967	4693613237.756081	8377644214.49243	6762592259.800182	5899977313.5765085	4866666041.166286	5771965296.274722	9936310998.169655	5711585489.371414	7713014626.543017
6729366418.2885475	4605755825.938626	4440098612.181747	3922802268.78573	9617492601.761929	6913309621.405823	9868541278.655333	7569025028.221388	5465741140.258848	6976739579.691431	7231222197.16458	8470422614.280676	9270154867.694462	12339232629.59362	7361589251.559529	7149848379.300083	5943800499.019821	4804981014.171708	7609911783.745943	5549842016.753128	3816312338.8138394	4642703346.439095	8377644214.49243	6563825659.222366	5881564334.078114	4789233154.243671	5680148259.425343	9894895852.441998	5646441293.394882	7659955481.828281
6729366418.2885475	4519875056.870628	4418149168.464306	3919759932.585393	9527744503.059563	6876095872.30964	9868541278.655333	7557832399.909103	5465741140.258848	6963481347.810384	7158241616.511083	8258320797.768642	9245123320.391998	12171307245.592289	7361589251.559529	7149848379.300083	5943800499.019821	4803900126.513063	7506906146.631605	5491716356.055682	3737022063.130274	4642703346.439095	8377006559.621236	6563825659.222366	5796158967.521871	4649162428.33717	5652420323.162743	9623619589.871178	5646441293.394882	7643952820.065463
6705911169.155401	4519875056.870628	4418149168.464306	3919759932.585393	9527744503.059563	6876095872.30964	9828318432.805544	7557832399.909103	5342594745.5729265	6886656826.464127	7158241616.511083	7789446591.193613	9207170993.230473	12171307245.592289	7361589251.559529	6939382667.077537	5896581908.747607	4803900126.513063	7434435675.074795	5489837702.60362	3698367115.3227606	4634295608.384411	8377006559.621236	6563825659.222366	5796158967.521871	4423195358.70504	5652420323.162743	9623619589.871178	5646441293.394882	7639452617.935378
6705911169.155401	4519132294.97651	4418149168.464306	3914253121.074596	9380216528.392136	6770780854.417687	9439805025.708614	7529379561.773645	5342594745.5729265	6886656826.464127	7158241616.511083	7789446591.193613	8632957575.555874	12171307245.592289	6995986710.680109	6461192104.539661	5763294328.295935	4680096236.5290365	7233742780.770328	5489837702.60362	3698367115.3227606	4532516546.9564085	8123710393.223639	6563825659.222366	5335539364.880244	4393409581.307434	5422276460.851931	9623619589.871178	5627571393.693915	7571954849.810823
6554135523.337914	4436003870.02355	4409677369.995886	3871888303.324173	9276393982.860277	6770780854.417687	9439805025.708614	7425974479.85838	5283039047.214938	6605114856.764656	6971606918.234148	7760513387.5321	8632687001.046478	12160351313.91313	6995986710.680109	6376288932.385411	5763294328.295935	4680096236.5290365	7174211066.95968	5460380284.08702	3530604457.012698	4530925232.513623	8032106870.512299	6509611505.0029	5310985698.160763	4205825079.855621	5422276460.851931	9623619589.871178	5610291832.568027	7390640165.162736
6554135523.337914	4436003870.02355	4409677369.995886	3871888303.324173	9276393982.860277	6764903205.425737	8962231351.349304	7393773259.966843	5283039047.214938	6605114856.764656	6971606918.234148	7760513387.5321	8632687001.046478	11700523965.00543	6995986710.680109	6376288932.385411	5762823394.027383	4603448042.313633	7174211066.95968	5459441968.31032	3530604457.012698	4530925232.513623	7650530864.162656	6504239503.235711	5270746768.348319	4205825079.855621	5422276460.851931	9560746031.456549	5610291832.568027	7390640165.162736
6554135523.337914	4391992271.313206	4357495252.3114605	3871888303.324173	9276393982.860277	6722108296.091261	8121994237.636608	7374885153.02641	5266132194.4395485	6605114856.764656	6957738668.057429	7662853598.772711	8556871987.201172	11587887655.939777	6884093215.076597	6283675233.155918	5684547808.362184	4561172067.133733	7174211066.95968	5412840525.900061	3530453967.7461753	4518162292.514155	7483967126.44238	6472361452.795918	5228565149.993511	4164599685.6397657	5390399007.350608	9560746031.456549	5607673070.512266	7390640165.162736
6554135523.337914	4323236914.783722	4347130372.469326	3862568104.140286	9276393982.860277	6722108296.091261	8030916405.04733	7349137550.86113	5266132194.4395485	6605114856.764656	6921079109.908924	7628959750.365673	8556871987.201172	11519083142.974798	6856161621.392006	6185954804.815245	5646787971.32591	4561172067.133733	7174211066.95968	5399529129.628033	3463731210.212418	4495148470.483287	7437947254.041276	6472361452.795918	5210454465.979482	4120375393.28392	5362430409.067215	9560746031.456549	5588807030.758917	7390640165.162736
6539348858.095418	4323236914.783722	4347130372.469326	3836857688.714056	9276281088.327	6722108296.091261	8030916405.04733	7342144460.523705	5170637560.30176	6602338963.437204	6921079109.908924	7565764321.80898	8548347790.521356	11484323542.610788	6856161621.392006	6185675809.67942	5646787971.32591	4508296639.655569	6979886450.384724	5398502869.926869	3463731210.212418	4490818174.421771	7437947254.041276	6470048869.734159	5170273247.382861	4091714088.0611696	5362430409.067215	9511445489.26614	5480023116.732463	7377635847.642594
6437262033.537098	4312939566.280914	4295807074.855595	3836857688.714056	9157131555.774437	6722108296.091261	8025301570.550329	7321528188.116976	5170637560.30176	6568470782.89639	6815286294.270486	7565764321.80898	8466334664.2568655	11452780540.15754	6851536777.743625	6173067831.247497	5564304157.089288	4504678350.419183	6979198784.33395	5290578855.715514	3387773755.8126087	4472417317.427501	7437947254.041276	6324914273.568016	5145053013.940456	4091714088.0611696	5293082471.608619	9445479625.099138	5480023116.732463	7265349695.89896
6437262033.537098	4259358937.1262817	4221145126.7646027	3763182805.1048193	9140051652.55889	6702130458.900214	7900478852.767446	7233650553.910186	5153046730.570204	6540925308.862063	6765851263.411678	7299600492.487508	8466334664.2568655	11127421981.331112	6824963557.556708	6053782509.601456	5564304157.089288	4421619088.590143	6937008727.173385	5286411160.191577	3336048176.777901	4380773078.158955	7348065412.507361	6324914273.568016	5139649382.125596	4040188672.518222	5195276110.243234	9385983218.194754	5469673038.073086	7237910596.506908
6408332939.410586	4259358937.1262817	4089118547.2275066	3763182805.1048193	9139922562.89374	6701787673.135124	7900478852.767446	7233650553.910186	5153046730.570204	6540925308.862063	6765851263.411678	7269117382.929736	8455221415.963336	11106194576.020004	6824963557.556708	5919464960.145854	5544063801.12207	4359519110.579893	6937008727.173385	5286411160.191577	3330519579.159957	4380773078.158955	7348065412.507361	6324914273.568016	4836662612.27118	4040188672.518222	5087462792.7030325	9385983218.194754	5469673038.073086	7217875367.746837
6290783402.522323	4257210475.303563	4084328962.579428	3762691681.887968	9098084340.843523	6644766340.6240225	7900478852.767446	7224604765.60379	5152797065.046775	6540925308.862063	6705621888.619398	7216592395.861818	8455221415.963336	11104452778.20525	6757456798.158759	5836817744.65699	5527128630.726826	4160847313.3643103	6934509711.208903	5285231504.3692465	3268297789.128862	4380773078.158955	7292875628.443178	6324914273.568016	4830900230.987928	4036993653.204023	5068678243.826444	9385983218.194754	5468060411.189624	6979525896.958488
6290783402.522323	4257210475.303563	4076480563.5121336	3753628950.93291	9093981842.284643	6606490202.353195	7837360692.268322	7223759183.70714	5142762414.578025	6520088045.638471	6705621888.619398	7096276917.288781	8431932604.240917	11028145107.74783	6691624025.967443	5774374303.165616	5319108438.423431	4109679178.399143	6924910820.995798	5285231504.3692465	3268297789.128862	4336688751.727708	7260776087.570299	6315944047.516249	4780021666.278012	4002782118.0239644	5000098131.709154	9360134859.102083	5466221016.468107	6959008221.319771
6290783402.522323	4246775727.489326	3656102050.8956313	3720156332.044771	9056549871.104856	6586681199.192588	7837360692.268322	6998401531.897828	5126044070.79469	6520088045.638471	6678705366.60088	7012863708.988844	8431932604.240917	10913532286.338772	6633314986.313998	5750219590.603235	5189358822.928166	4086002118.1002555	6924910820.995798	5274842790.811308	3268297789.128862	4335271753.279498	7258981800.08264	6311594907.434478	4765120689.2570305	3999045342.836607	4871739562.506188	9359724515.555977	5458044771.901281	6909403649.990255
6273095974.771898	4200034825.472008	3656102050.8956313	3720156332.044771	8898009533.064215	6422710642.420951	7778682637.417372	6692192191.368365	5097215088.0153265	6509816250.777323	6678705366.60088	7012863708.988844	8386447577.549448	10913532286.338772	6633314986.313998	5750219590.603235	5189358822.928166	4052319728.531818	6897745503.325972	5272220289.616672	3191387592.668835	4335271753.279498	7242695045.554111	6307022395.691046	4731093926.16745	3850494783.0470543	4871739562.506188	9193136575.31392	5406225540.452565	6828050749.651165
6266295970.608337	4135320958.9550776	3629327107.3464036	3704267152.341693	8898009533.064215	6422710642.420951	7771631646.251744	6659721603.150845	5038588174.609388	6483954599.406886	6644269006.349408	6833078421.645683	8386447577.549448	10875600934.405611	6633314986.313998	5670036208.412151	5131990975.927423	4052319728.531818	6897745503.325972	5215033033.614664	3188408637.4818754	4335271753.279498	7221894121.605223	6236697222.921901	4719839743.1039505	3838268193.542108	4786829738.461576	9185783322.570923	5406225540.452565	6828050749.651165
6210387741.251329	4125835927.2506266	3562557930.948123	3697868225.2623796	8898009533.064215	6420538257.138537	7764710074.776917	6659721603.150845	5038588174.609388	6414923484.900518	6644269006.349408	6833078421.645683	8326525589.260752	10833367262.383305	6633314986.313998	5670036208.412151	5131990975.927423	3998893989.464014	6875006959.103392	5215033033.614664	3158127043.2902675	4335271753.279498	7209660261.4057045	6236697222.921901	4708043703.6802435	3836105712.907764	4756624443.010589	9180893083.303328	5399274288.182484	6818014584.171119
6186562297.07307	4066774140.5299053	3562557930.948123	3690002310.8011494	8897643551.637339	6416339280.972953	7382453463.066869	6647143055.783329	5012532315.950305	6409402214.310754	6642010803.24985	6588458107.377655	8322604015.309489	10833367262.383305	6324456549.604276	5663039592.007268	4469092108.109754	3995518739.3228445	6725874539.528233	5199181218.081542	3147635206.6388474	4298960987.576736	6832901492.1181	6205147976.816286	4708043703.6802435	3831122629.1735992	4472022983.41427	9139250525.08354	5389174163.258955	6817230204.575728
6186562297.07307	4066774140.5299053	3548996502.596601	3665513910.4397616	8893994188.105804	6401363500.268387	7382453463.066869	6647143055.783329	5012532315.950305	6409402214.310754	6629889653.193646	6570653256.515222	8322604015.309489	10833367262.383305	6248239279.933963	5619002013.944355	4438082692.662961	3995083677.010097	6553196373.221413	5126210993.661579	3147635206.6388474	4298960987.576736	6820062964.439519	6205147976.816286	4707782085.573589	3824566766.8062572	4402045140.940493	9139250525.08354	5389174163.258955	6727282316.511966
6186562297.07307	4017780620.650934	3400571577.6970735	3515132712.2713127	8588371114.920959	5909759341.809261	7382453463.066869	6541625411.457825	4887512135.60348	6131624439.623404	6572438454.23661	6570653256.515222	8276567445.081431	10767234719.517591	6248239279.933963	5619002013.944355	4438082692.662961	3900599799.2151504	6543150995.068703	4653624276.115322	3085251094.536439	4298960987.576736	6820062964.439519	5879452251.442061	4704300700.291157	3806180927.7074037	4379930417.022098	9059018346.32979	5389174163.258955	6723979007.4690275
6045813714.6739025	4017780620.650934	3400571577.6970735	3511179296.9139733	8588371114.920959	5889905236.38405	7140695325.854814	6541625411.457825	4887512135.60348	6131624439.623404	6480095340.36848	6570653256.515222	8183670119.926285	10767234719.517591	6248239279.933963	5502241446.995118	4257340762.601233	3869795530.0701065	6493814592.936887	4639107108.889644	3078161972.0278378	4298960987.576736	6820062964.439519	5879452251.442061	4682530717.195851	3785918038.552066	4374613104.886634	9059018346.32979	5373660578.896176	6722868197.820177
6045813714.6739025	4017780620.650934	3361558066.507081	3511179296.9139733	8588371114.920959	5889905236.38405	7140695325.854814	6531472798.51942	4846030993.221149	6131624439.623404	6480095340.36848	6555005797.28709	8183670119.926285	10756461215.905102	6083343287.239802	5502241446.995118	4257340762.601233	3853404585.1976795	6291744545.496847	4542457219.793702	3024332613.5660515	4286993414.4609494	6820062964.439519	5796971528.874853	4681559890.898285	3760508958.1459904	4267135826.8301773	8961490035.433346	5370769982.756985	6634543870.739461
6039716217.397729	4004415735.8469586	3361558066.507081	3500213517.428554	8579183438.854173	5889905236.38405	7140695325.854814	6491401363.84218	4846030993.221149	6093619450.619936	6408703617.763783	6555005797.28709	6878473069.151106	10730097856.859106	6059871693.318505	5502087456.919244	4215948014.521008	3850833002.125918	6231726176.585356	4507313827.448532	3024332613.5660515	4251607700.4984436	6820062964.439519	5796971528.874853	4348843817.892633	3760508958.1459904	4267135826.8301773	8961490035.433346	5332181259.618242	6626753926.964608
6039716217.397729	4004415735.8469586	3361558066.507081	3488599381.3629327	8471069762.066083	5621566394.564978	6829481730.137088	5829230977.441086	4845378014.541625	6093619450.619936	6408703617.763783	6554512747.603737	6874457261.62855	10700061377.045132	6059871693.318505	5423111535.434552	4160867568.841127	3841260034.362847	6094168745.1367235	4488706705.056688	3024332613.5660515	4248783972.179422	6757200219.431543	5796971528.874853	4238238417.9002085	3755943835.4825935	4164000866.448637	8961018368.446152	5329731989.004542	6626753926.964608
6039716217.397729	3992777785.516167	3361558066.507081	3475992056.1625876	8145540072.067456	5524703246.908251	6829481730.137088	5739681727.080124	4844623765.463319	6088192811.709704	6408703617.763783	6549076663.153746	6618284431.290696	10700061377.045132	6045520677.649154	5405139836.710178	4155053948.396971	3782931536.403077	6094168745.1367235	4480658003.088034	3023542033.446809	4248783972.179422	6757200219.431543	5787000999.757008	4191218124.1901803	3736053282.100213	4145658266.9565034	8919490466.01252	5329731989.004542	6626753926.964608
5997825407.145149	3992777785.516167	3310136052.1890864	3442983974.536979	7520657812.375012	5497621952.211846	6829481730.137088	5620031883.615323	4721007352.108002	6088192811.709704	6408703617.763783	6496027437.225015	6578899566.405504	10696074150.769161	6043233393.830674	5353815022.838262	4128552208.783562	3772916247.5982804	5879989022.885574	4402719837.574176	3023497531.0638604	4221685675.5597215	6737637909.590309	5787000999.757008	4191218124.1901803	3736053282.100213	3886554770.39081	8919490466.01252	5312740189.497415	6626753926.964608
5997825407.145149	3992777785.516167	3305111469.0963497	3377395544.812614	7311971476.237996	5376106608.405468	6590372769.818188	5613066577.93295	4652535354.707904	6050391111.102901	6408703617.763783	6430177914.502163	6558081905.148084	10679340299.559347	6032685530.93442	5326450159.919052	4071076834.4879436	3761270087.704817	5854787729.740341	4402422544.004596	2966506779.242911	4221685675.5597215	6737637909.590309	5779445655.869405	4020211228.5589914	3725201073.272085	3854738897.7516837	8919490466.01252	5312740189.497415	6592137349.424471
5997825407.145149	3983157638.4361615	3299246190.7069044	3377395544.812614	7202701233.859351	5376106608.405468	6586890205.511758	5593894102.720007	4577289508.933261	6023911155.019925	6379955867.406008	6396800973.811953	6368028293.978469	10679340299.559347	6032222940.019868	5326450159.919052	4064421722.1610355	3760379380.761043	5854787729.740341	4349927539.156433	2966506779.242911	4221685675.5597215	6736971718.902607	5779445655.869405	4020211228.5589914	3725201073.272085	3854738897.7516837	8908766778.696838	5312740189.497415	6592137349.424471
5936340274.403237	3777681458.828941	3257929499.0758157	3257188466.3146605	6907085736.050471	5376106608.405468	6565227835.691742	5414022052.655042	4577289508.933261	5842122873.733543	6271550215.574077	6321994669.510384	6368028293.978469	10135288676.394022	6006240877.977496	5309318350.358308	3995470045.930398	3727028882.641686	5807826789.423165	4346050844.710372	2929068877.90944	4174743974.381319	6724851066.475177	5761756179.437486	3994419692.0872464	3658994628.83436	3833561077.7810273	8904694531.158552	5241392640.755336	6444549469.138356
5902756835.811543	3777681458.828941	3254088433.698923	3247184348.719192	6771219750.514886	5303091914.326301	6565227835.691742	5361892881.92464	4573756958.318883	5842122873.733543	6271550215.574077	6321994669.510384	6352222065.238267	10124638648.879353	6006240877.977496	5306996175.371953	3995470045.930398	3727028882.641686	5731185325.597694	4346050844.710372	2925773612.9292784	4174743974.381319	6724851066.475177	5705692848.703639	3994419692.0872464	3652090723.819844	3802467551.1380806	8880418702.311348	5241392640.755336	6444549469.138356
5902756835.811543	3777681458.828941	3148806550.6384745	3247184348.719192	6771219750.514886	5303091914.326301	6490232716.010815	5340225099.281454	4483065937.089034	5842122873.733543	6256234156.616668	6249048228.951699	6345441901.637131	10041588249.234425	5827350211.003519	5277858864.494292	3969644362.556633	3723809519.0783715	5731185325.597694	4098358395.0633883	2925773612.9292784	4174743974.381319	6620646263.890284	5705692848.703639	3924270959.146067	3644752235.6595135	3802467551.1380806	8880418702.311348	5231075780.646091	6444549469.138356
5596429017.052972	3722830792.9325128	3141462470.019702	3189000097.407207	6702209341.941448	5301389235.222979	6486745085.601748	5338399458.855986	4456896444.4146	5770264086.064105	6225062282.414154	6242057263.363645	6117756973.669808	9988341276.502102	5818334793.047515	5276203333.156725	3964856079.287021	3644776201.596315	5731185325.597694	4098358395.0633883	2925773612.9292784	4173869199.7142158	6614852481.60437	5586988950.098677	3924270959.146067	3556324790.087289	3778768336.3799915	8760659095.305838	5231075780.646091	6430643517.732381
5527359929.327421	3708545231.872184	3112158646.8904796	3169076680.62589	6689945389.195506	5301389235.222979	6432912751.545505	5338399458.855986	4434867502.1520405	5736106581.558668	6179051087.722732	6225412495.514656	6085404624.980795	9985324084.3248	5760960557.208686	5260939731.66466	3932356977.356438	3597151905.912004	5731185325.597694	4075656292.7953787	2886985670.5216284	4130522545.7608933	6575390080.82817	5567784561.69457	3907326003.138279	3523313998.242914	3778768336.3799915	8707706184.948076	5183371383.986557	6389408126.2271595
5527359929.327421	3708545231.872184	3112158646.8904796	3169076680.62589	6444185335.841503	5126878211.2491865	6227493272.448011	5328084294.473728	4434867502.1520405	5736106581.558668	6174794122.380405	6225412495.514656	6085404624.980795	9861397411.4225	5668909519.64515	5217685797.411295	3932356977.356438	3531529421.564705	5711367750.862327	4075656292.7953787	2872552810.3741193	4130522545.7608933	6575199812.974453	5531447138.467459	3883898489.19214	3523313998.242914	3778768336.3799915	8707706184.948076	5183371383.986557	6389408126.2271595
5430191254.942253	3675682710.674925	3108922603.537796	3134158399.9281707	5951387198.058338	4942716749.565053	6155068356.927673	5258722204.626087	4413879804.935232	5702220766.529049	6130434033.497458	6159380027.366509	6030751604.992311	9581195691.633043	5520942477.126781	5217685797.411295	3817994048.99356	3528371712.000809	5300519514.495208	4075656292.7953787	2847271410.246859	4128818536.2412367	6520651408.004871	5509369138.554643	3661602100.331802	3498842750.061602	3759186821.830336	8656969484.761492	5142376214.822106	6341803584.229218
5416060155.963517	3661883845.9557166	3067787615.4342675	3072799475.1351075	5896896255.38878	4942716749.565053	6101463907.851728	5258722204.626087	4357468025.703728	5691377551.626593	6069740263.877205	5789720131.933881	6016366309.61882	8657366534.61277	5507682283.483647	5164902843.45335	3817994048.99356	3451682687.353374	4979017493.937969	4010093683.7034755	2847271410.246859	4065612427.565871	6520651408.004871	5507322790.890123	3661602100.331802	3498842750.061602	3719745099.3221507	8651704881.37226	5088733238.87824	6341803584.229218
5367927030.774349	3597895286.417525	3067787615.4342675	3044077120.295112	5862580394.626319	4942716749.565053	6060114947.602304	5254658030.231492	4357468025.703728	5678639408.395402	6069740263.877205	5740204003.065637	5864986370.194934	8427939148.097955	5448175262.138496	5164902843.45335	3817994048.99356	3420385719.975574	4968318581.079637	4010093683.7034755	2838576178.9111805	4065612427.565871	6520651408.004871	5418863263.377609	3661602100.331802	3485771758.720102	3718292673.1312356	8562570106.874858	5088733238.87824	6251750387.766858
5367927030.774349	3597895286.417525	3067787615.4342675	3029698369.2675743	5536194320.02608	4918814852.043759	5388000785.327065	5191778688.730757	4357468025.703728	5424344172.870804	5970684553.46599	5728624235.189345	5854364620.389787	8402528084.251436	5448171415.32676	5147244575.343253	3786362698.9916205	3420384957.8949075	4967362031.720436	4010093683.7034755	2747017019.191763	4064825530.6138434	6517890533.515025	5418863263.377609	3542777886.20513	3471776234.3589416	3718292673.1312356	8562570106.874858	5088733238.87824	6251750387.766858
5367927030.774349	3597895286.417525	3066554365.5244184	3029698369.2675743	5530774288.609064	4890735151.188277	5292566802.098281	5186261507.73678	4148298871.280257	5385986336.939882	5970684553.46599	5631072828.592843	5854364620.389787	8340872541.025398	5431161787.277438	5146450053.152517	3637752228.260756	3419399140.464022	4895376280.98683	4010093683.7034755	2643450708.039234	4064825530.6138434	6517890533.515025	5418863263.377609	3455727745.190165	3471776234.3589416	3698813519.5352397	8515166029.335352	4889409284.206947	6241450865.850136
5348130633.78417	3597355289.245443	3065176052.906477	3028874067.916515	5527753700.17862	4864726455.116173	5247343668.078338	5145948757.783763	3970687072.232032	5382700987.403171	5942466499.362866	5631072828.592843	5818274341.271133	8331617244.743318	5431161787.277438	5145844427.925137	3596286173.2507854	3410872662.9385056	4895376280.98683	3974041598.833323	2631937060.9011917	4063389045.2329607	6517890533.515025	5408961016.659701	3455727745.190165	3466465016.5658994	3698813519.5352397	8506806094.111133	4755666058.148551	6241450865.850136
5285521616.605047	3542716190.038351	3063928958.1793933	2934549112.150375	5500603970.040788	4829535622.450128	5245405174.533155	5056603222.804651	3970687072.232032	5379466244.3445835	5808116601.802566	5624888258.746759	5787060403.489848	8325600102.538566	5422875314.854075	5143009953.448342	3583849065.054829	3366642266.1072865	4895376280.98683	3974041598.833323	2569714038.9380574	4058353865.086714	6511871465.549447	5408961016.659701	3454284956.9492188	3434216343.365994	3698813519.5352397	8383292586.339233	4753785127.335601	6184878909.011907
5283540804.836119	3542716190.038351	3018019156.6399326	2934549112.150375	5247894638.063878	4756783946.289988	5244527188.151699	4924429099.378561	3874490611.9793987	5302849635.335137	5805658150.756599	5596379546.943527	5698875568.481167	8293367802.283797	5364011752.994176	5092353398.416115	3496127577.983077	3366277699.6487017	4875969540.607249	3974041598.833323	2569714038.9380574	4058353865.086714	6502124067.042144	5387560179.218439	3421236715.150931	3434216343.365994	3650265209.7813926	8380079234.008827	4727267594.963867	6182373618.177353
5283540804.836119	3537814622.8776507	3018019156.6399326	2934258842.271026	5247894638.063878	4722643058.652846	5244036326.47796	4924429099.378561	3860866659.4996405	5293841563.422082	5782153131.1082535	5595724242.788521	5698875568.481167	8293127306.290158	5364011752.994176	5092353398.416115	3496127577.983077	3366276612.9277177	4836006940.252442	3965905676.753872	2529381574.1900764	4058003183.580837	6502124067.042144	5377359711.062833	3419710829.316257	3416035767.1727366	3650265209.7813926	8341087077.000571	4727182565.850464	6099379644.7868805
5211512390.728331	3507952962.8745017	3007674185.127709	2890775791.216203	5247894638.063878	4722643058.652846	5223019687.526081	4924429099.378561	3860866659.4996405	5279959107.074322	5782153131.1082535	5564506533.3015785	5681033630.158477	8208431580.01032	5299325128.906704	5072764483.33998	3496127577.983077	3320522324.4407845	4803451516.121591	3943932355.191137	2502136348.963833	4050765821.692514	6483113806.66265	5374888371.791625	3365467642.9165926	3201077477.027804	3637295892.786163	8341087077.000571	4723379853.173422	6099379644.7868805
5211512390.728331	3489193650.058099	3004671082.1765685	2890775791.216203	5247894638.063878	4645487871.971468	5223019687.526081	4924429099.378561	3860866659.4996405	5180089621.041901	5748779685.53171	5564506533.3015785	5644417095.332517	8157652198.410063	5135413597.751451	5072764483.33998	3335134463.425845	3316142853.701288	4782301722.680438	3931330103.247507	2502136348.963833	4024477418.9840636	6445960207.534454	5318440263.543677	3355598658.5324593	2992695720.5578136	3637295892.786163	8226313830.094795	4678492895.96427	6095338368.694045
5158307524.308345	3459214127.340325	2972299384.147203	2887091683.2813673	5208630795.026212	4555077633.562841	5188975786.625512	4862177852.983006	3849098281.6505337	5180089621.041901	5724636491.979665	5522647713.998032	5564768128.70235	8157110248.18808	5135413597.751451	5072764483.33998	3334583553.1625986	3300825371.4424872	4768680249.499375	3851722630.312708	2449992018.102118	4000755387.38463	6445960207.534454	5276636950.236214	3353399674.285518	2839259261.953334	3637295892.786163	8226313830.094795	4678492895.96427	5987360102.520567
5154052491.9988785	3459214127.340325	2962783364.3892975	2870336746.3442883	5193431257.582574	4555077633.562841	5188975786.625512	4848218045.990656	3849098281.6505337	5180089621.041901	5724556148.61564	5485437300.259497	5471433328.631365	8140086839.418142	5135413597.751451	5060157459.2556095	3245780718.1953216	3300825371.4424872	4768680249.499375	3851722630.312708	2449992018.102118	4000755387.38463	6445960207.534454	5276636950.236214	3316309435.442308	2765929288.036635	3637295892.786163	8214868636.735876	4677808220.209189	5987360102.520567
5127691109.155167	3437274997.955515	2962783364.3892975	2852531038.9920692	5160317101.651013	4545629592.03995	5131204212.165978	4848218045.990656	3827336459.7834306	5165137588.787554	5713436107.0787325	5476199620.824887	5465959234.531942	8139365960.950281	5121405804.534622	5060157459.2556095	3212348024.1640425	3258256872.6659985	4716505611.580213	3809307747.7088404	2428808787.3923597	4000755387.38463	6444413646.350912	5276636950.236214	3273935572.350118	2748270373.8243628	3637295892.786163	8214868636.735876	4677808220.209189	5986958214.506788
5127691109.155167	3437274997.955515	2962783364.3892975	2828334545.7797594	5144514976.072816	4543251428.157401	5129672447.604224	4803536126.449793	3827336459.7834306	5141628485.601611	5696491164.083296	5476199620.824887	5465959234.531942	8098684905.567198	5064015693.771484	5033946184.839798	3209374626.541937	3228380411.912769	4716505611.580213	3809307747.7088404	2427704090.9350533	3995918173.822562	6428390921.357998	5241951942.125738	3244940878.9403896	2733864378.6646605	3623862935.252444	8184132778.530091	4677808220.209189	5954813969.206506
5116473003.609926	3427343985.1546516	2945921841.837868	2770086290.1823835	5070090386.925445	4406198623.2686205	5060227877.059409	4772394718.839685	3827336459.7834306	5132449732.034892	5691425779.229536	5426504251.510865	5378847329.875972	8074499743.180688	5010924365.740544	4916373361.547823	3091456832.266344	3228380411.912769	4684068579.136079	3802245629.227958	2294824278.804603	3966353814.2380652	6394839763.951355	5218860334.172259	3179501852.249849	2728253274.6892066	3623862935.252444	8184132778.530091	4641632416.55499	5882358369.943171
4938032312.868436	3401255637.251398	2925775492.49453	2671723004.6910667	5063458135.225634	4406198623.2686205	5050719785.388177	4772394718.839685	3797300952.622776	5111050818.302777	5641076189.482466	5426504251.510865	5278007047.127208	8008614136.465657	5006106581.467488	4911574416.9665575	3091456832.266344	3192739782.2456484	4666379351.662838	3802245629.227958	2294824278.804603	3961427671.8154693	6392499381.86705	5024972989.810391	3179501852.249849	2715328877.930057	3605772938.796136	8111337290.956148	4627973959.922362	5882358369.943171
4593234980.594621	3360179881.161466	2925775492.49453	2606287039.975341	5009972577.431315	4383746644.186423	4506701364.784207	4675272475.9524145	3797300952.622776	5105406342.801322	5634557354.308864	5110011377.352639	5222223794.850832	8001914941.888113	5000878146.381868	4911574416.9665575	3090766544.171298	3192739782.2456484	4653027802.398085	3697608150.371445	2259932152.695548	3961427671.8154693	6113306506.845559	5014360902.239343	3178721337.151322	2701504675.282941	3189390092.8943887	7958897079.234381	4619453054.16741	5840958597.334395
4571634517.485751	3360179881.161466	2925775492.49453	2606287039.975341	4994221670.758319	4383746644.186423	4506701364.784207	4634152330.360808	3797300952.622776	5066703861.917151	5563222756.302776	5059451152.399976	5222223794.850832	7913934675.722675	4986947922.959853	4883085271.469962	3090766544.171298	3041998015.914749	4645078956.649392	3539101287.8467493	2259932152.695548	3923907784.748605	6108659261.537739	5014360902.239343	3165266241.1239195	2678599639.068688	3158920743.63674	7941917975.134306	4619128845.22571	5837230995.969965
4543984647.497291	3341535646.8248067	2905472320.1540155	2588036958.3206787	4923076449.075808	4383746644.186423	4499730088.541896	4409713460.6928	3749707344.8277473	5061385406.745453	5233668915.961679	5051212252.804726	5220101042.042889	7913934675.722675	4915891644.141373	4477697701.8474245	3075433249.313115	3033550430.3289895	4629553230.390511	3539101287.8467493	2249768022.6711	3923907784.748605	6108149852.283067	4966709193.674419	3153954869.758763	2645707744.732716	3151815294.4005456	7941859190.598748	4611823772.5700655	5636027614.261013
4511171652.1878	3341535646.8248067	2905472320.1540155	2578864210.985961	4923076449.075808	4345284176.320653	4488743906.046865	4282137903.6960115	3749707344.8277473	5059601727.367183	5151585677.183004	4967652664.804123	5218641942.789226	7742406895.247883	4915891644.141373	3926214715.139275	3075433249.313115	3033550430.3289895	4629108511.275439	3539009492.178126	2249768022.6711	3923907784.748605	6101566388.870872	4962916995.677701	3153954869.758763	2645009842.135633	3103803529.402985	7928006972.249704	4611757160.730269	5476782989.860669
4356988022.76203	3341535646.8248067	2905472320.1540155	2573411096.745327	4923076449.075808	4326896659.463869	4484152437.540507	4280407250.9507537	3749707344.8277473	5059601727.367183	5151585677.183004	4967652664.804123	5174523469.146465	7622346180.807984	4910032727.22835	3913343410.3773603	3068621118.7226577	3025640598.485486	4624955455.358433	3538159848.929518	2249749163.7103367	3923907784.748605	6099112506.538196	4962496137.607719	3153954869.758763	2626920471.1710424	3101777078.6397395	7874261527.245395	4609088170.075779	5471432011.390984
4356988022.76203	3341535646.8248067	2885678833.2081437	2573411096.745327	4923076449.075808	4304470361.746498	4445955134.175521	4216214145.8129363	3746954243.819655	5051217131.710311	5151005122.76776	4888547240.612383	5174523469.146465	7557300910.281718	4833018516.692486	3911248496.980826	2895861408.7838597	3006884965.056463	4489017517.116867	3507646382.6848955	2234031705.630526	3922905411.9736423	6049193321.844018	4962149601.073664	3142147279.9567184	2623552168.900463	3077070286.743972	7874181847.751066	4609088170.075779	5467704738.00489
4356431565.457131	3315223256.0521445	2885678833.2081437	2553152735.5441537	4873901507.95696	4304470361.746498	4445955134.175521	4206517106.9139996	3738848860.228407	4558022285.444683	5099100342.386521	4853415397.35242	5135160697.463494	7521884295.55688	4833018516.692486	3881170888.37449	2895861408.7838597	3006359868.930524	4489017517.116867	3498650382.1321163	2229163463.562281	3912543159.6843705	6049193321.844018	4930418670.49812	3138892592.8651195	2570167501.374195	3077070286.743972	7809831262.033338	4597051406.504067	5406245870.329993
4273868500.644096	3314989972.4530277	2877985813.810583	2551630988.282669	4873901507.95696	4292402124.180604	4445955134.175521	4015529882.4941454	3738848860.228407	4266047124.821858	5099100342.386521	4853415397.35242	5105227615.288404	7521884295.55688	4833018516.692486	3836780732.438497	2895861408.7838597	3006359868.930524	4489017517.116867	3498650382.1321163	2228277201.9718	3912543159.6843705	6049193321.844018	4930418670.49812	3138748221.753533	2547990395.722981	3076513340.462409	7786400608.271297	4597051406.504067	5406245870.329993
4273868500.644096	3300948892.0321655	2877985813.810583	2546476576.0409656	4828509883.920533	4276682388.5083466	4345732084.40473	4015529882.4941454	3625360555.425957	4152524203.9633226	5058871098.679086	4730762717.379384	5096036355.392288	7521884295.55688	4623735130.741436	3836780732.438497	2895861408.7838597	3005452568.720541	3759076666.2360663	3498650382.1321163	2220471609.7327747	3904871010.583376	6032003144.471267	4905091533.735684	2694031961.2398553	2547839895.2683744	3038158753.1928625	7780283531.2073765	4560161413.801524	5377316523.812704
4269178003.7883763	3290036404.0319414	2852836946.9782324	2530154469.5096893	4773511182.026316	4023196614.2221885	4331561386.1136	3995144051.5333	3568281189.2497673	4152524203.9633226	4957622883.654025	4715686403.343925	5077136417.216569	7370150544.615588	4578493180.569716	3771982447.4135895	2778336516.976957	2984018891.119817	3714184081.308571	3441225602.813471	2219307930.394861	3862048226.2276206	5971772247.332694	4885187558.962008	2693533090.130723	2540727909.997914	2998997192.809292	7708409391.55387	4543176686.684919	5344226198.374489
4057743984.608134	3279259296.7210064	2852836946.9782324	2450224844.214291	4773511182.026316	4023196614.2221885	4325999578.902241	3995144051.5333	3554116727.7848496	4076869567.4861875	4957622883.654025	4696863900.083705	5036843385.075116	7370150544.615588	4576157852.298298	3771982447.4135895	2778336516.976957	2979695826.240823	3714184081.308571	3432735539.3024397	2207472719.6749487	3862048226.2276206	5969611509.372428	4869767079.468669	2691422174.079507	2474066965.904989	2997502424.2017007	7678329196.223139	4543176686.684919	5344226198.374489
4045111499.8702836	3279259296.7210064	2842533285.732749	2449140819.4896326	4773511182.026316	4023196614.2221885	4319666526.550264	3994516645.3774223	3553146118.855032	4063157715.4023056	4955475057.22325	4696747384.59128	5017684234.793704	6916823329.782863	4572391958.03362	3770873543.7149577	2778336516.976957	2979695826.240823	3714184081.308571	3432735539.3024397	2207472719.6749487	3852037649.102604	5969057745.308928	4867666620.868861	2681565690.6827626	2474066965.904989	2976629973.898677	7678329196.223139	4538187535.199378	5329846671.816701
4045111499.8702836	3279259296.7210064	2842533285.732749	2433040724.5984154	4727885794.874159	4023196614.2221885	4311116982.531678	3967203076.1609774	3550653602.922966	4047380205.1352835	4955475057.22325	4694424438.7114935	5006589678.65662	6916823329.782863	4561618535.38035	3726124517.1565757	2778336516.976957	2978008642.092433	3714184081.308571	3424026726.6100354	2204748289.343281	3852037649.102604	5969057745.308928	4855030646.586363	2681565690.6827626	2456285673.565478	2976350019.1268535	7649626275.115498	4538187535.199378	5314436178.263037
4026858481.8980308	3270109231.93731	2814643759.5990877	2432985080.4802055	4727885794.874159	3991597777.8766537	4238485331.18305	3961197345.1992483	3527641694.156348	4045487540.9115443	4955475057.22325	4385501972.24566	4981168313.636937	6890897432.920815	4547864176.123435	3685103282.118235	2778336516.976957	2978008642.092433	3713931873.0543375	3385212154.105495	2195877594.346745	3846510059.377585	5954345161.284394	4823446127.806552	2671821833.94051	2442875468.3924937	2975845491.5923996	7530196459.439117	4513973192.856716	5273891422.795433
4026858481.8980308	3270109231.93731	2814643759.5990877	2432892249.053213	4725046564.882531	3991597777.8766537	4230905713.7177916	3930686967.2183647	3527641694.156348	4023047141.080843	4955475057.22325	4222534407.8639836	4981168313.636937	6890897432.920815	4522415665.781388	3685103282.118235	2774170529.266989	2967391298.2227974	3709642956.234446	3383486694.561945	2147636467.5014067	3837277939.8595877	5946997114.512833	4823446127.806552	2671821833.94051	2442875468.3924937	2969902727.395406	7287981482.62886	4501810361.132442	5273891422.795433
3994360318.4542513	3265960497.028642	2804996008.6523776	2432747571.9579244	4704276154.7904215	3991597777.8766537	4230905713.7177916	3907685920.2660847	3509623170.126459	3910784137.9477844	4948269034.880591	4222534407.8639836	4970699744.471262	6877314336.055033	4522415665.781388	3680486842.5498757	2770742286.9714775	2967391298.2227974	3658346874.37817	3369496398.6242394	2146660122.4645152	3836937861.4798284	5944751307.343043	4823446127.806552	2670928550.5520287	2442875468.3924937	2957616255.3747067	7158929698.573054	4497617240.19918	5269004035.91696
3994360318.4542513	3265960497.028642	2804996008.6523776	2432747571.9579244	4586361104.1058655	3988073048.542995	4230905713.7177916	3898668269.949425	3509623170.126459	3910784137.9477844	4928179047.889456	4219234781.346097	4925808880.960076	6877314336.055033	4516751560.133493	3676868452.569328	2770742286.9714775	2953514546.78952	3658346874.37817	3369496398.6242394	2146660122.4645152	3836937861.4798284	5924622424.063906	4657209316.602022	2661221445.0279813	2403020431.4725256	2952064931.565015	7056623678.374424	4497617240.19918	5152666972.69693
3956742780.1247406	3196135605.352097	2803094523.5478086	2428357902.5142603	4540056674.890912	3962752668.647902	4208356372.314852	3898611878.480012	3500875114.1183877	3877732490.516213	4890130920.898065	4204615988.7017126	4873736920.265058	6866803852.567188	4503106218.75425	3676424509.9923387	2754629017.646882	2922093689.0374837	3644814576.581802	3369496398.6242394	2131817782.9751208	3825314027.9110265	5921747819.217526	4652211080.616233	2641390273.5336103	2371614906.4173074	2942187770.9855056	6922544587.741138	4495645655.149638	5152666972.69693
3955504822.2904677	3196135605.352097	2779738402.0983224	2428357902.5142603	4536914720.730993	3958409067.1755967	4184579502.0535855	3853905099.379439	3499604763.510923	3876206396.119834	4890130920.898065	4182429429.382721	4853425972.412909	6865019857.483259	4442320817.031077	3664056142.0029807	2732926037.81372	2885487065.0986915	3594034073.184156	3365200663.630624	2127670834.3560717	3808294871.9265723	5906636671.473699	4649411934.305604	2641340820.587211	2357219932.2731767	2896410913.5934014	6918220471.399358	4466931511.054853	5152636361.482469
3908199053.6818776	3177616457.311987	2779738402.0983224	2414837045.0511994	4472814700.734462	3937655838.142527	4114217950.94587	3853905099.379439	3456229505.319919	3861181089.4137597	4851787368.287849	4100130284.8251634	4825553677.671258	6855752903.993129	4340895774.831283	3647840847.0183973	2732926037.81372	2883856419.316323	3594034073.184156	3352008337.4251804	2122965778.1839433	3808294871.9265723	5886680987.672629	4623743729.923804	2630045440.9092946	2344664593.516817	2896410913.5934014	6885145131.823462	4459258857.493173	5149760505.069914
3908199053.6818776	3177616457.311987	2772794571.460698	2407298373.849858	4464387294.778146	3926433714.792616	4114217950.94587	3752714876.972333	3456229505.319919	3861181089.4137597	4844395097.33954	4100130284.8251634	4822168355.717227	6798662056.086654	4340895774.831283	3610159026.1734953	2687585450.010213	2873638920.4776545	3593334925.3432317	3309312421.8328	2099692145.1363647	3777255281.7515006	5856731426.726242	4570649288.270107	2591192152.6942625	2334761461.3443522	2892294861.0798516	6676915243.807264	4405022466.878248	5127205724.690181
3908199053.6818776	3177616457.311987	2763494699.0103617	2407298373.849858	4464387294.778146	3926433714.792616	4114217950.94587	3752714876.972333	3441134516.38625	3861181089.4137597	4822317474.77529	4100130284.8251634	4822054965.782058	6792985871.258966	4340895774.831283	3610159026.1734953	2674029716.490671	2870653648.972285	3586554251.240011	3307079903.0230474	2099692145.1363647	3777255281.7515006	5855541177.840029	4570649288.270107	2591192152.6942625	2334761461.3443522	2888580861.5474772	6676915243.807264	4374328681.789695	5120201990.648152
3907691637.1656566	3144535800.0241485	2763234803.9119363	2400529595.9038734	4436768236.6149	3922928558.7170796	4097846579.414234	3752714876.972333	3440879160.809019	3820235516.2151003	4821317686.190381	4051500501.3692846	4821879190.278023	6652002421.158013	4325072967.650674	3489536395.9306912	2674029716.490671	2860989989.866822	3586554251.240011	3307079903.0230474	2099692145.1363647	3756602249.7141314	5829827585.604528	4570649288.270107	2591192152.6942625	2333880744.1547856	2807423465.9269686	6676915243.807264	4374328681.789695	5119476402.566901
3831986705.1988993	3144535800.0241485	2683049535.989677	2392205401.7512903	4418329743.793824	3922928558.7170796	4082935763.7315226	3750618160.8753266	3389747732.157103	3750089674.732204	4794580292.113586	3724506769.396108	4791697303.764542	6650193771.266782	4314711347.984121	3489490900.8245654	2649313211.923367	2852452382.202114	3560029919.500418	3224122231.3165956	2011793883.6606624	3756602249.7141314	5464597938.588762	4570649288.270107	2524801010.5249124	2295574184.565224	2806646808.564238	6593972111.803382	4176198600.910585	5059330629.558529
3829291251.255119	3144535800.0241485	2683049535.989677	2392205401.7512903	4418329743.793824	3916218306.8094716	4007178055.310105	3728035647.1335835	3345912423.681216	3750089674.732204	4766177871.631075	3701877581.844612	4726034138.418209	6650193771.266782	4313503635.736479	3480528822.997491	2571181189.976622	2836238939.923003	3534102114.9362125	3187239244.490801	2011793883.6606624	3704591957.1572185	5332253332.765206	4558350703.423829	2513565284.3293233	2295574184.565224	2806646808.564238	6593972111.803382	4147797581.6780243	5056682334.01506
3811117656.6475286	3123398916.8678765	2683049535.989677	2384558357.069926	4418329743.793824	3871737241.7756968	4007178055.310105	3721161171.52891	3345912423.681216	3750089674.732204	4766177871.631075	3693621380.440827	4726034138.418209	6622777922.993455	4256502829.017139	3480528822.997491	2571181189.976622	2826193319.4516115	3534102114.9362125	3187239244.490801	2011793883.6606624	3704591957.1572185	4950171292.84644	4558350703.423829	2513565284.3293233	2295574184.565224	2784121180.656531	6593972111.803382	4136485600.4397974	5030202406.122324
3775589791.206602	3123398916.8678765	2635687597.5059056	2361464918.516085	4379595494.792011	3867783422.5710316	3988818976.609954	3717888069.019731	3345912423.681216	3638993721.117507	4766177871.631075	3683528295.0812416	4726034138.418209	6622777922.993455	4211826417.7307043	3473314287.471827	2571181189.976622	2808809369.303461	3533296152.0216975	3179354603.5870104	2011793883.6606624	3704591957.1572185	4950171292.84644	4518850840.881484	2491491261.786605	2281163742.9800267	2784121180.656531	6511378051.346122	4115418588.855332	5030202406.122324
3775589791.206602	3110260356.9537706	2635687597.5059056	2355033795.9808226	4350772011.508566	3865921320.0958633	3988818976.609954	3714668071.5219555	3345912423.681216	3622058122.460005	4764043370.771548	3671725103.170048	4721385660.626619	6622777922.993455	4211826417.7307043	3303671861.4586654	2571181189.976622	2808809369.303461	3532064774.5086856	3177160183.88284	2002694469.5823238	3704591957.1572185	4899174704.887526	4518850840.881484	2488742714.725065	2244287179.542408	2784121180.656531	6511378051.346122	4115418588.855332	5020874395.7244625
3518642290.5715723	3110260356.9537706	2625224709.9197664	2351718046.8641653	4225369462.5243664	3825609078.5105457	3988818976.609954	3714640436.905139	3334647898.769886	3622058122.460005	4153492587.001148	3660960305.22544	4414384274.537838	6619002652.375502	4211826417.7307043	3303671861.4586654	2571181189.976622	2808809369.303461	3513538896.3450327	3172361949.7491455	1997082223.6768274	3704591957.1572185	4884599646.611239	4517938641.794279	2469160660.888977	2244287179.542408	2768557266.2617617	6462751101.624038	4115418588.855332	5020874395.7244625
3329152212.070724	3095543694.018866	2615615512.5985103	2303568080.094049	4015666377.566745	3825609078.5105457	3933808776.6149173	3664481805.435584	3307282034.8868628	3622058122.460005	4109423188.0981855	3629033509.8678756	4264017114.791222	6588145392.696686	4179787685.831393	3284388570.795023	2541361566.117069	2735830907.523452	3467426847.6551633	3139678484.4432526	1986638222.4807806	3653635401.3748646	4815697257.54232	4515657546.286273	2463988853.1800447	2244287179.542408	2756979974.450601	6458146148.564235	4085599016.3289366	4985424245.158343
3297849029.0882177	3083426449.271611	2480085230.88686	2293790157.8276486	3979851088.9133554	3743206724.681028	3778756748.9988565	3276950749.554965	3214348908.995987	3621160452.2569118	4109423188.0981855	3603966545.8619285	4245257990.567674	6565988227.738686	4170692845.2334766	3284388570.795023	2508516359.1428685	2581117028.3133717	3467426847.6551633	3018196233.309149	1959715479.2911878	3594953760.4197884	4744594595.233395	4515271035.599591	2372591819.082055	2210729831.9073257	2696034610.295112	6446541118.2533	4073458281.4312353	4985424245.158343
3274900152.382092	3079357614.958854	2480085230.88686	2293790157.8276486	3966606356.8794804	3720073561.613609	3778756748.9988565	3175202555.065479	3214348908.995987	3590401950.346894	4108852927.0637703	3596799268.354917	4196760905.6703153	6561374790.073806	4170692845.2334766	3283315129.6009936	2503892460.4677157	2581117028.3133717	3467426847.6551633	3018196233.309149	1959715479.2911878	3594953760.4197884	4716770283.011373	4501173868.336641	2372591819.082055	2210729831.9073257	2694262582.110196	6408777337.460912	4073458281.4312353	4985424245.158343
3218250429.408654	3061175244.153286	2480085230.88686	2293790157.8276486	3905506866.1489873	3720073561.613609	3778756748.9988565	3053254284.638983	3201794411.0359526	3568754709.103323	4024098774.2143145	3526634166.879256	4134258497.52693	6535712101.9354515	4159134257.6030483	3271156653.2228494	2491878557.251697	2581117028.3133717	3467426847.6551633	3018196233.309149	1959715479.2911878	3594953760.4197884	4716375800.853039	4469657042.960145	2372591819.082055	2201139598.1973214	2694262582.110196	6320276400.836813	4073458281.4312353	4975744485.690271
3130515063.9022465	3038228211.8356447	2480085230.88686	2273123448.2052307	3808258434.4148946	3703463727.546223	3778756748.9988565	3053254284.638983	3201794411.0359526	3554954566.4532495	3922640389.7397103	3526634166.879256	3954717352.9617696	6533060053.761272	4159134257.6030483	3257057510.859179	2473897597.4328666	2581117028.3133717	3454827494.2954535	3007346695.15374	1951742679.4433107	3594953760.4197884	4703785004.386774	4440358012.193818	2371833421.6936784	2183928449.5517254	2679782862.481118	6300311567.657163	4073458281.4312353	4961077692.677452
3130515063.9022465	3027786039.403748	2480085230.88686	2273123448.2052307	3807264287.004174	3703463727.546223	3778756748.9988565	3053254284.638983	3201794411.0359526	3520063282.158871	3922640389.7397103	3526634166.879256	3954717352.9617696	6533060053.761272	4159134257.6030483	3243911840.6922226	2473897597.4328666	2581117028.3133717	3454827494.2954535	3007346695.15374	1925542179.8831303	3593747624.764921	4703785004.386774	4361511621.510009	2371833421.6936784	2170343485.5111732	2679782862.481118	6157525178.561743	4037939508.799025	4902067906.735701
3128972780.9784894	3025326615.482965	2480085230.88686	2273123448.2052307	3787581892.130132	3703463727.546223	3682454106.6234674	2987714412.5133195	3201794411.0359526	3520063282.158871	3921599877.517006	3506825717.5798054	3950489838.4544063	6532881604.327472	4148410885.351288	3243544963.283398	2423732162.673964	2571040905.2397804	3453517187.463419	3007346695.15374	1925542179.8831303	3593747624.764921	4664728537.788891	4361511621.510009	2359742593.851937	2170343485.5111732	2679782862.481118	5844802119.728731	4037939508.799025	4897549453.887557
3100671235.7602887	3004800709.6139393	2480085230.88686	2250882021.8096547	3787581892.130132	3693012105.809855	3682454106.6234674	2987714412.5133195	3193280763.1522775	3520063282.158871	3911305516.548652	3497965940.9445963	3950489838.4544063	6485773369.562111	4143395067.6268616	3221149872.8102407	2382439330.108925	2571040905.2397804	3435967921.5219913	2993651873.7380023	1924267442.1441483	3577492112.7911158	4664728537.788891	4361511621.510009	2339284496.1263957	2170343485.5111732	2653176989.5605855	5692226190.52947	4037939508.799025	4897549453.887557
3100671235.7602887	2886842876.239316	2465997713.010791	2129710134.31288	3786194167.327315	3598649828.07392	3682454106.6234674	2978171743.4252725	3183053019.167342	3491515618.679998	3857896804.497309	3461623410.2401643	3950489838.4544063	6466691248.134727	4068389396.786618	3155858923.478385	2382439330.108925	2569495018.942661	3426462734.8121457	2988743115.7644873	1921661708.4562998	3553018842.1054673	4602804102.792453	4361511621.510009	2325327336.695611	2112480355.6993308	2596195163.002075	5692226190.52947	4028012157.091188	4889259920.878643
3099384044.602639	2843209809.635897	2465997713.010791	2050208419.8001077	3720905414.793208	3598649828.07392	3667623473.7300467	2955834183.8847833	3163085728.6728716	3476743763.9874587	3857896804.497309	3460065019.4219475	3935986259.9070983	6459840815.57042	4068389396.786618	3155858923.478385	2371837758.313998	2557968878.3898497	3424112916.20262	2985845197.894386	1904028919.1119096	3553018842.1054673	4602540785.442182	4351054741.764245	2325327336.695611	2112480355.6993308	2596195163.002075	5659921701.9336405	4006600609.7218246	4780357357.87776
3072976364.680495	2837647139.851852	2448098000.39338	2046913502.0721786	3671893921.537145	3598649828.07392	3661211313.9057226	2955253437.301669	3123524636.1811748	3476743763.9874587	3843347279.523004	3460065019.4219475	3935986259.9070983	6450905074.343052	4068389396.786618	3155858923.478385	2371837758.313998	2520233075.4949527	3423356527.8379316	2962276630.465001	1904028919.1119096	3553018842.1054673	4562559618.478099	4351054741.764245	2325327336.695611	2097545800.9063518	2549301292.420743	5659921701.9336405	4006600609.7218246	4778891728.982124
3035598124.476098	2832588135.200667	2448098000.39338	2046913502.0721786	3645435935.8152423	3598649828.07392	3640498280.4271765	2939308373.631674	3110859103.973084	3471155892.312167	3793839191.7835984	3431825191.0206523	3898490217.574579	6404713635.848532	4068389396.786618	3150754152.9815183	2360293256.527144	2484665006.842346	3415702014.303434	2938842533.5780625	1903760358.6820302	3533713268.361486	4546712992.090401	4291755412.6228843	2298333623.2821918	2097545800.9063518	2549301292.420743	5626159648.76729	3997600485.690503	4726701062.860291
3035295717.5186205	2764372447.8261404	2425318144.2717233	1987097566.6391141	3644029613.671497	3544476596.4554787	3635900701.363254	2870484672.7225513	3096024205.056869	3426244706.851306	3784714630.728556	3398518199.371568	3887763153.473444	6404713635.848532	4054879392.2657638	3119396581.0498605	2360293256.527144	2484665006.842346	3391764403.0866423	2928735852.205185	1875010099.9467635	3530869186.122947	4540010259.552598	4291755412.6228843	2288698340.500975	2093802722.9059527	2549301292.420743	5511317224.172615	3975018805.8575826	4726701062.860291
2924585323.2243843	2764372447.8261404	2422923749.3521075	1987097566.6391141	3620778942.2853713	3544476596.4554787	3632972645.8233027	2858567241.9263873	3089839895.5819006	3426244706.851306	3756169490.1201973	3398518199.371568	3872875993.6805124	6388161550.21095	4049777932.987821	3115164091.283217	2342402993.598989	2469841939.3730736	3391764403.0866423	2897880840.796761	1874986428.2045913	3530762141.9092345	4521194023.821315	4271076101.849981	2288698340.500975	2079944120.7584834	2547728795.5206413	5511317224.172615	3973838725.6182356	4726701062.860291
2915396811.2044396	2750926626.954165	2412991120.5921087	1963750950.5747752	3618750213.286087	3541804645.851639	3632602847.746397	2839141431.544731	3079133027.894196	3418332282.4946375	3756169490.1201973	3398181512.4226456	3805574865.7252903	6370745691.368477	4041231845.552555	3115164091.283217	2339002233.6050196	2469841939.3730736	3360466543.155419	2897880840.796761	1863129221.140304	3506309191.138537	4518275159.88867	4266084874.665975	2272618932.635603	2049416514.2753072	2544305391.3430977	5508064150.242022	3973708596.5031104	4723602205.595952
2915396811.2044396	2747807739.1320934	2412991120.5921087	1963750950.5747752	3607460248.4346747	3486583288.9477563	3617687437.5308704	2832787773.519819	3030543009.6267653	3418332282.4946375	3756169490.1201973	3382418959.7163143	3805574865.7252903	6370745691.368477	4007250071.6033745	3088201639.932774	2339002233.6050196	2467188199.562421	3360466543.155419	2897880840.796761	1859052680.5429835	3506309191.138537	4513142336.588069	4266084874.665975	2272618932.635603	2049416514.2753072	2544101667.7264633	5506826084.10267	3947598311.819507	4720397415.995608
2915396811.2044396	2730257148.451939	2371159959.742906	1948359326.846686	3607097514.1620975	3479268957.3525133	3617441120.8865	2791819594.355646	3030543009.6267653	3404617005.2714257	3747550980.630157	3335272353.231444	3805574865.7252903	6231816628.290785	3885809139.950648	3062182815.7944093	2314759663.100693	2459050824.715402	3352587628.586941	2839318793.1994123	1845334136.464382	3448298953.918876	4513142336.588069	4259860648.13716	2259537712.502535	2033505782.4156744	2478404425.345721	5480356278.293657	3947598311.819507	4690698571.117729
2914063426.8063445	2730257148.451939	2371159959.742906	1943354816.555598	3597697503.9441085	3479268957.3525133	3584004883.8212075	2791819594.355646	2980652613.385493	3402726497.9216094	3692373535.1687	3335272353.231444	3771185289.362559	6231816628.290785	3885809139.950648	3058177242.82653	2311779761.697449	2422738148.5575085	3321445019.2209597	2839318793.1994123	1845334136.464382	3448298953.918876	4471264965.126031	4246044403.983093	2251646074.3115206	2033505782.4156744	2444063847.6647696	5452743057.689184	3918771640.278579	4690698571.117729
2804063020.10352	2720287931.2291408	2371159959.742906	1936584723.355413	3597697503.9441085	3476129105.907809	3582413200.3591676	2778225953.137211	2980652613.385493	3395285790.538042	3690622924.37192	3335272353.231444	3759913610.609084	6231816628.290785	3885809139.950648	3058177242.82653	2309813282.315087	2422738148.5575085	3321445019.2209597	2839318793.1994123	1830411777.4711282	3448298953.918876	4471264965.126031	4246044403.983093	2246459804.9314575	2030537152.94994	2444063847.6647696	5452743057.689184	3916336719.0857444	4682969877.178651
2804063020.10352	2720287931.2291408	2371159959.742906	1936374006.3860204	3594424961.0744286	3476129105.907809	3579042389.26091	2778225953.137211	2980652613.385493	3395285790.538042	3689256037.807299	3334191468.8304687	3739667322.8136454	6196636743.185188	3885809139.950648	3052089836.53787	2309539578.6533294	2422738148.5575085	3321445019.2209597	2839318793.1994123	1830411777.4711282	3448298953.918876	4471264965.126031	4246044403.983093	2246459804.9314575	2030537152.94994	2444063847.6647696	5452743057.689184	3890866625.6030397	4682909681.454634
2787302925.31251	2705534081.494181	2351835757.8379025	1936357969.1379113	3554426154.4458175	3462612483.7501388	3570699896.482014	2764958496.7411323	2959971792.2894564	3369387232.234499	3683830615.2712593	3326078395.7396183	3739667322.8136454	6196636743.185188	3869104603.624181	3025594279.235238	2288857645.38712	2421857892.405322	3289009118.257607	2814562754.5169344	1830411777.4711282	3441442750.681586	4464008621.497994	4232673216.6167483	2213324817.8111744	2024319737.2282288	2444063847.6647696	5430590127.240812	3872706079.534017	4665908334.291171
2787302925.31251	2705534081.494181	2351835757.8379025	1928043702.0150518	3533359319.75602	3462612483.7501388	3568036689.1225758	2764958496.7411323	2959971792.2894564	3363321954.0769978	3669134942.619308	3326078395.7396183	3706362297.9232073	6041382984.24239	3833656066.1421924	2997728292.8223677	2288117457.476509	2416277945.3243523	3289009118.257607	2814562754.5169344	1816286140.372727	3370994927.363489	4463180420.23681	4213814910.0613427	2213324817.8111744	2024319737.2282288	2444063847.6647696	5422636194.251573	3775103573.8171864	4658530816.850488
2786571866.4639673	2686155829.0101566	2335722096.801182	1927557800.7926183	3533359319.75602	3449594476.1501923	3558742794.57842	2698040484.2521095	2959058606.6054716	3339535435.0935426	3631518869.8007097	3303954327.771545	3706362297.9232073	6041382984.24239	3833656066.1421924	2997728292.8223677	2274207015.370355	2405131503.9980993	3289009118.257607	2812013250.6008105	1816286140.372727	3370994927.363489	4454010868.789182	4213814910.0613427	2210080425.0850396	2005300123.240473	2441211141.0016294	5413125179.4241085	3775103573.8171864	4648064680.166965
2735958802.2673874	2684064811.0338464	2333062139.0933094	1924355944.0495393	3527271354.0813303	3445323110.5525055	3489804616.68146	2698040484.2521095	2953793574.832494	3331102693.967363	3631518869.8007097	3225528013.068029	3706362297.9232073	6041382984.24239	3832976384.227027	2997728292.8223677	2274207015.370355	2336179355.381463	3206038608.7975144	2795359508.0347543	1816286140.372727	3370994927.363489	4256126837.3004336	4213814910.0613427	2196618711.1958437	2005300123.240473	2441211141.0016294	5413125179.4241085	3775103573.8171864	4647286703.45129
2735958802.2673874	2683861252.1139746	2333062139.0933094	1924355944.0495393	3508364457.0178785	3385159437.662585	3489804616.68146	2698040484.2521095	2953018410.758161	3331102693.967363	3631518869.8007097	3218249024.1938243	3592971711.7807717	6041382984.24239	3819075621.6821117	2997728292.8223677	2242940456.551764	2336179355.381463	3206038608.7975144	2795359508.0347543	1816286140.372727	3370994927.363489	4256126837.3004336	4213814910.0613427	2193828079.4308167	2004420674.3939645	2423016822.8703237	5413125179.4241085	3775103573.8171864	4639423501.59956
2699122858.880984	2680261803.09427	2293285081.785799	1899355640.9040375	3498095169.5079203	3385159437.662585	3485320822.0428147	2680267368.1418276	2916822341.484753	3316617303.2871947	3598321068.0957174	3218249024.1938243	3573561985.414633	6041382984.24239	3818425767.647218	2992315035.216493	2241478884.9403954	2336179355.381463	3206038608.7975144	2792407940.9544535	1805805661.2496068	3367687791.2492037	4256126837.3004336	4187883585.0899534	2185819257.9838977	1961825070.3949144	2417905310.1974463	5354737735.673049	3767093516.6427608	4575895004.541824
2698806904.9208217	2667200785.7300935	2257407508.095872	1899355640.9040375	3438432178.3716526	3376837022.0025535	3469764974.1985784	2680267368.1418276	2879495816.0277543	3138454697.929912	3592575938.496788	3208819323.415603	3547681235.484535	6038314926.945176	3815967055.1362963	2954872813.4286685	2236944875.53256	2330367086.151181	3199515708.1237755	2788920602.4098268	1783790343.8928945	3366599020.9326744	4256126837.3004336	4174151596.441034	2183674197.457713	1931687022.3464751	2394299091.1446853	4888040136.893337	3767093516.6427608	4543611022.173665
2698806904.9208217	2667200785.7300935	2257407508.095872	1889649553.3190565	3438432178.3716526	3367521168.6916313	3468001162.92223	2680136148.9026685	2879495816.0277543	3120880978.9276557	3588316547.388874	3208819323.415603	3322402660.5775776	6036515017.828943	3631975277.9569583	2954012986.3253455	2217602853.671879	2330367086.151181	3185388756.0620074	2780700672.887998	1757938428.0391731	3348115644.873943	4256126837.3004336	4159749987.497717	2174299333.7596884	1930538957.7930343	2394299091.1446853	4883685447.097305	3750609620.922468	4540970474.957392
2697320679.1693125	2660048830.1063976	2252095666.7438354	1851328579.9584136	3438093373.9340553	3367521168.6916313	3466643225.354756	2538148120.573213	2879495816.0277543	3120880978.9276557	3579653073.982026	3188320215.960649	3303670104.1196194	6022963082.364531	3591535404.8131413	2949303128.56227	2217602853.671879	2298341361.7323833	3185383742.361127	2780700672.887998	1757938428.0391731	3348115644.873943	4235072414.6700215	4159749987.497717	2174299333.7596884	1930538957.7930343	2393376620.421953	4868029079.643936	3741379483.7534246	4540970474.957392
2630580341.5487247	2613726587.8232284	2234880292.1198125	1842006670.5712032	3386528650.4567113	3367521168.6916313	3417767287.864953	2538148120.573213	2857765923.3838677	2974323604.299446	3545386723.795231	3188320215.960649	3226432721.1537867	5957712597.137335	3590338904.430049	2918884701.6419134	2187513423.1363826	2297982649.3317175	3164893652.2612934	2751276676.641014	1730807938.1059182	3320310800.9673305	4235072414.6700215	4141022127.3541155	2151425390.7044787	1930538957.7930343	2354399891.7148147	4836387434.494897	3741379483.7534246	4491991673.335664
2630078450.6938586	2599282930.543661	2228856896.7810845	1824596040.2798755	3382494086.0025487	3348570439.523893	3417767287.864953	2538148120.573213	2850701009.5124817	2858135744.537545	3545370016.439995	3185472231.9752665	3209300992.369472	5877127397.833138	3430534243.97153	2918884701.6419134	2187513423.1363826	2271362450.526067	3108665439.889937	2751276676.641014	1723178117.949171	3320310800.9673305	4218364494.455763	4135558258.9603634	2151425390.7044787	1927689790.2785068	2354399891.7148147	4816710486.647556	3725948670.729817	4491245478.1152
2628166263.9824	2599282930.543661	2228856896.7810845	1824596040.2798755	3382494086.0025487	3319222768.918555	3376615132.082139	2538148120.573213	2850701009.5124817	2858135744.537545	3545016905.7230506	3166005477.1263695	3159953694.318487	5877127397.833138	3416681280.8265557	2918884701.6419134	2186627970.2980847	2271362450.526067	3108665439.889937	2751276676.641014	1723178117.949171	3306228883.486375	4218364494.455763	4135558258.9603634	2151425390.7044787	1927689790.2785068	2354399891.7148147	4815751673.974219	3717709863.784201	4491245478.1152
2600616974.7802234	2599282930.543661	2217800265.7805796	1824596040.2798755	3319911524.9978104	3319188294.5133343	3360123673.737109	2532897826.5756464	2824470882.538657	2838674575.5753365	3527852392.362566	3133675329.385731	3148232417.3318715	5877127397.833138	3416681280.8265557	2905545128.258667	2175342565.6790643	2271362450.526067	3108665439.889937	2731561832.1634607	1715913777.4144433	3297297322.706368	4197674875.7111616	4132098130.408194	2148423854.718601	1926170005.764979	2328406161.1237454	4804970644.358389	3693815819.984117	4478293294.663722
2600616974.7802234	2587623038.543426	2217800265.7805796	1806123091.1939542	3319911524.9978104	3314553222.0180054	3360123673.737109	2470942370.6814613	2824470882.538657	2833238626.496321	3495966108.1915774	3118036103.167582	3148232417.3318715	5860020143.165815	3416681280.8265557	2905545128.258667	2175342565.6790643	2250708584.2185874	3090604107.289293	2731561832.1634607	1703554463.351005	3297297322.706368	4183082239.423242	4111818850.3201294	2148423854.718601	1909312144.6595922	2328406161.1237454	4796453628.850927	3692934097.7761784	4476704308.659482
2475183693.6471734	2565571271.9864197	2207194611.1879053	1791324426.7385006	3298219602.5247507	3286153292.599087	3357197657.277763	2470942370.6814613	2817389766.1284695	2819993092.100295	3491147005.163442	3117715556.374273	3100270682.4501257	5860020143.165815	3394650280.0108175	2904186095.5380144	2172642589.0020204	2250708584.2185874	3090604107.289293	2721421224.756948	1703554463.351005	3297297322.706368	4183082239.423242	4111818850.3201294	2144438035.2286325	1909312144.6595922	2327195294.060457	4792943825.82438	3688981748.711728	4436793765.604286
2475183693.6471734	2565571271.9864197	2202281660.568981	1791324426.7385006	3298219602.5247507	3286153292.599087	3333475123.89122	2462748231.3557873	2817389766.1284695	2802501630.745526	3490828751.662021	3114452396.731287	3100270682.4501257	5860020143.165815	3394650280.0108175	2902681172.253861	2163738424.2847266	2250708584.2185874	3090604107.289293	2721421224.756948	1700338908.941211	3246976707.7772026	4183082239.423242	4106063978.290814	2139733865.144288	1902494358.11433	2327195294.060457	4780054425.081794	3665836949.947039	4436793765.604286
2463842998.891524	2565571271.9864197	2186942208.008045	1791324426.7385006	3298219602.5247507	3286153292.599087	3333438977.0421786	2455473085.2033052	2796249748.848678	2790915598.9167137	3481503545.5124807	3114452396.731287	3100270682.4501257	5816227781.57004	3353710407.026961	2856122877.7745185	2161000535.0162115	2232938269.0025167	3046778488.0829606	2671134984.1505365	1700338908.941211	3246843442.9558153	4142332582.2537727	4106063978.290814	2125022847.970461	1902494358.11433	2318717235.8026443	4746885439.466866	3636036404.1179724	4425894941.655827
2427349426.8811464	2565571271.9864197	2186942208.008045	1788486011.1384118	3255736939.6381116	3282201227.8760986	3327591250.1352477	2447744738.274101	2789110578.178557	2786913166.0749693	3481503545.5124807	3112535096.156848	3075205665.3693743	5816227781.57004	3338655433.9777346	2856122877.7745185	2141151506.4031863	2231900660.383132	3037719830.3502135	2666695124.389647	1630579903.6243103	3246843442.9558153	4125666634.5941606	4090786256.149334	2118269583.9282265	1895364707.9172716	2298515225.8000793	4730525325.06415	3636036404.1179724	4392959891.300356
2427349426.8811464	2526483305.910333	2152600314.5901732	1756486246.4253309	3255736939.6381116	3254361939.703083	3321087483.008693	2433778387.8606687	2774986359.341703	2786322415.3171325	3473667722.9682508	3085505211.1049633	3075205665.3693743	5804661423.411178	3338655433.9777346	2856122877.7745185	2125345252.5709667	2213355675.8689847	3021062074.5603886	2645135520.383976	1630579903.6243103	3241596358.070861	4117214391.7288923	4090786256.149334	2093962738.866066	1895174252.2809002	2267896560.0525646	4693695698.423846	3612276742.7371554	4392959891.300356
2427349426.8811464	2526483305.910333	2145382165.4101198	1748588535.2167888	3252565234.7016854	3227624877.199336	3299105929.564342	2419264088.094841	2726359975.979486	2779459959.320519	3457265402.2426634	3085505211.1049633	3062748432.1317472	5782318409.625012	3338655433.9777346	2856122877.7745185	2125345252.5709667	2203814226.588038	3021062074.5603886	2633164158.719608	1615147547.9785733	3218439143.3167267	4117214391.7288923	4077771279.185301	2093962738.866066	1891278545.9157557	2267896560.0525646	4693695698.423846	3596772904.6660466	4392959891.300356
2417037995.6667714	2526483305.910333	2142224083.0956187	1748588535.2167888	3229199793.4747744	3227624877.199336	3277661267.8896217	2419264088.094841	2723747514.59553	2759953873.207658	3457265402.2426634	3070821010.3005137	3039079269.0460935	5775196773.923493	3338013225.4283266	2852777999.6565585	2125323265.69689	2199567525.7222586	3021062074.5603886	2628086327.5901933	1615147547.9785733	3215115089.4733396	3977045588.2813997	4054446804.6997023	2088425518.3171904	1886312428.8906078	2267896560.0525646	4618199563.554492	3589234117.026694	4305246087.376847
2416233189.808276	2519043946.4728284	2142224083.0956187	1724309005.0479722	3209797118.638753	3199699896.135525	3277661267.8896217	2414510091.5554266	2723747514.59553	2735259491.286323	3397906042.5743914	3070821010.3005137	3027997975.737232	5775196773.923493	3333701755.9764595	2852777999.6565585	2125323265.69689	2199567525.7222586	3020460045.2068214	2628086327.5901933	1573652817.8437982	3215115089.4733396	3977045588.2813997	4054446804.6997023	2088425518.3171904	1886312428.8906078	2267896560.0525646	4581332047.454547	3589234117.026694	4305246087.376847
2410258338.3626947	2505029172.676731	2142224083.0956187	1692156838.136476	3196442322.1696744	3199699896.135525	3277661267.8896217	2386712648.3869624	2721567321.071339	2735259491.286323	3397906042.5743914	3067683474.8198237	3025385258.5255866	5775196773.923493	3332159318.528139	2838807287.3844576	2117490125.3578956	2196414294.556186	3015558542.5011706	2628086327.5901933	1573652817.8437982	3214876709.882934	3977045588.2813997	4054446804.6997023	2085189669.924483	1886312428.8906078	2261098972.0550613	4581332047.454547	3579509598.1813626	4305246087.376847
2400562380.865185	2483369951.441282	2121984219.493159	1692156838.136476	3196442322.1696744	3184317273.9883285	3235973951.6695585	2368735762.49709	2703124669.3605504	2709723032.450551	3367504122.198458	2987307535.0017877	3019383881.7071857	5627445191.162137	3288301740.0306463	2796493507.976907	2117490125.3578956	2178869998.0847425	2999320349.208053	2611642103.279881	1564432236.7317746	3197377164.211436	3953178428.459297	4027326095.8284354	2057385402.347954	1883262006.2494676	2178834905.169166	4581332047.454547	3579084588.0286884	4282244836.947409
2356908152.0852385	2476310062.0141726	2119693663.605593	1692156838.136476	3187272503.6924524	3184317273.9883285	3209576203.1058984	2368735762.49709	2703124669.3605504	2703462470.2786307	3367504122.198458	2967285103.7244306	3001734396.805805	5605267277.325905	3261322758.2480025	2782592667.22916	2112330887.1303234	2173898056.418176	2999320349.208053	2550217903.7138023	1564432236.7317746	3190943347.7153034	3953178428.459297	4027326095.8284354	2057385402.347954	1859197648.5581772	2178834905.169166	4577704275.800126	3579084588.0286884	4274955927.324759
2356908152.0852385	2476310062.0141726	2119693663.605593	1692156838.136476	3186023761.3015685	3173029369.0086017	3209576203.1058984	2358564572.723514	2688115114.280323	2703462470.2786307	3367504122.198458	2967285103.7244306	2979774196.481675	5605267277.325905	3261322758.2480025	2782592667.22916	2101599674.2960148	2173898056.418176	2976735956.191997	2550217903.7138023	1564432236.7317746	3190943347.7153034	3953178428.459297	4027326095.8284354	2057385402.347954	1859197648.5581772	2178834905.169166	4574518341.466692	3529744408.0757174	4270728724.5646095
2356908152.0852385	2476295548.5147758	2119693663.605593	1692156838.136476	3175626691.323569	3173029369.0086017	3209576203.1058984	2343237462.9275236	2688115114.280323	2703462470.2786307	3323447223.997427	2967285103.7244306	2979774196.481675	5605267277.325905	3261322758.2480025	2782592667.22916	2093329237.8682315	2173898056.418176	2976735956.191997	2550217903.7138023	1564432236.7317746	3188873793.0195065	3953178428.459297	4026973159.973702	2051833047.6514492	1858822479.6771553	2178834905.169166	4538673706.396911	3529744408.0757174	4268315811.7791266
2355310515.0521016	2473147276.02354	2103680183.1625462	1692143108.6089244	3161991716.8193364	3162304544.65084	3204439890.1764827	2343237462.9275236	2678674571.5120606	2696259707.0218096	3323331119.6254315	2952920127.2714257	2973416529.6839623	5586506027.394398	3222149191.8298526	2761211724.767141	2092650789.4342988	2166496980.165996	2965559010.8428445	2547525625.0574174	1564432236.7317746	3171126178.0384555	3933750466.2154284	4014339218.7901583	2040386054.8134718	1851105959.818873	2175966348.558152	4538673706.396911	3512909415.5565543	4263312327.0668907
2355310515.0521016	2461212469.466241	2103315656.7210305	1692143108.6089244	3158629874.7162137	3143349120.380811	3194145705.2072864	2341719698.908943	2678674571.5120606	2695069296.346385	3319445842.418357	2932354189.364421	2954611877.9535937	5586506027.394398	3222149191.8298526	2761052124.1382217	2089730128.2353766	2166496980.165996	2965559010.8428445	2539224610.930696	1564432236.7317746	3165900193.9572406	3933750466.2154284	4014339218.7901583	2033604588.4249382	1844562165.9691005	2175966348.558152	4538673706.396911	3512909415.5565543	4211301439.770735
2355007418.605943	2455939948.363994	2103315656.7210305	1690819007.7915163	3142068575.4711757	3139142303.2531595	3194145705.2072864	2333147454.6233683	2678674571.5120606	2691653742.1364017	3312885838.300898	2932354189.364421	2954611877.9535937	5586506027.394398	3158030444.119531	2747104033.9753723	2071812419.829281	2143748787.1754124	2965119178.8547583	2539224610.930696	1564432236.7317746	3165900193.9572406	3933718952.0766764	4014000497.843591	2033604588.4249382	1843102749.240919	2175966348.558152	4535981702.807414	3512903490.1336174	4211301439.770735
2341821445.1977468	2455809184.3115263	2099417015.4675848	1690819007.7915163	3142067519.976798	3139142303.2531595	3194145705.2072864	2329921363.857327	2671780994.9856586	2688968734.7381797	3312885838.300898	2922013695.999521	2929526480.482091	5536539525.221083	3158030444.119531	2745627509.7479067	2071693690.679434	2132734280.7431743	2958495420.1616545	2529251866.9171734	1553839678.2969966	3157290764.613371	3933718952.0766764	4012285951.8580813	2029361446.0194013	1843102749.240919	2166655816.547581	4535981702.807414	3504126608.2551713	4211301439.770735
2341806775.1183715	2455809184.3115263	2098404129.7500145	1687693692.6397312	3140572251.916727	3118693907.8206263	3194145705.2072864	2308633231.7148876	2667864121.235718	2682048916.280328	3307272397.479159	2922013695.999521	2908701734.900363	5536539525.221083	3158030444.119531	2745627509.7479067	2071693690.679434	2132734280.7431743	2958495420.1616545	2527567204.7233377	1553839678.2969966	3157290764.613371	3927011721.8416104	4006971763.776936	2028471407.6984258	1843102749.240919	2160463108.6276903	4532640988.932539	3502976437.1624775	4211301439.770735
2341806775.1183715	2455667352.5417423	2094479210.2147496	1687693692.6397312	3136698727.223048	3099645659.158005	3167179617.22825	2307309322.6114984	2662686056.0274525	2682048916.280328	3307272397.479159	2894000186.542717	2898456894.242004	5526937937.164124	3158030444.119531	2744643500.1737366	2059143367.8735735	2130038457.5500333	2954308369.524309	2526261626.2581897	1553353566.1349475	3145720944.4983163	3927011721.8416104	4006971763.776936	2019840684.4822834	1842678322.8921773	2153324764.2157383	4526853213.464046	3464068226.655513	4211301439.770735
2311781778.5453014	2434706010.419009	2089146956.7968836	1684782961.099046	3124854536.389742	3099645659.158005	3151935425.285758	2293174094.6390133	2662686056.0274525	2666250749.447842	3307272397.479159	2894000186.542717	2895599412.366562	5434673598.89892	3158030444.119531	2742609105.038698	2052670610.2338932	2130038457.5500333	2949905872.660267	2524383237.110556	1551249572.5441878	3144318445.6484528	3891806669.2326503	4000733296.8147755	2013794528.213488	1824053485.6778781	2152807507.350665	4508106281.319312	3450326270.8689327	4197395395.1597104
2311781778.5453014	2434706010.419009	2086364271.4571753	1684532659.6106613	3124854536.389742	3090508884.462811	3151935425.285758	2293174094.6390133	2653241953.689927	2666250749.447842	3307272397.479159	2894000186.542717	2893641644.376173	5421924469.065888	3144385769.6223793	2733267187.6975503	2052670610.2338932	2127026469.5212967	2946598093.3248286	2514471375.852758	1551249572.5441878	3139150421.0270224	3888790529.064784	3996096159.4846153	2013794528.213488	1824053485.6778781	2142656648.5105467	4506685615.329147	3436361088.237748	4197023464.8215337
2299130291.916945	2408384212.15692	2086080911.6693852	1648873957.1567848	3094384800.1786733	3075982444.654206	3149192496.85376	2287350080.759366	2653241953.689927	2653337203.750355	3286733613.3077908	2894000186.542717	2867043950.4148827	5421924469.065888	3144385769.6223793	2733267187.6975503	2052186583.6516116	2002277180.1451502	2946598093.3248286	2514471375.852758	1541333333.2340367	3139150421.0270224	3888790529.064784	3959025343.079918	2013142506.1304228	1808053439.0482733	2142656648.5105467	4453114585.667009	3436361088.237748	4196861882.5408754
2299130291.916945	2407962812.3575845	2082474885.7357967	1648873957.1567848	3092722613.818148	3073388488.3125787	3144063851.63033	2284877606.20907	2653241953.689927	2653337203.750355	3286651764.8845305	2894000186.542717	2866698634.7263947	5421924469.065888	3144385769.6223793	2731871657.2147326	2052131664.974658	1944223527.1209486	2946550883.177923	2514471375.852758	1541333333.2340367	3139150421.0270224	3888790529.064784	3958585376.2800956	2005229256.149962	1805571932.026491	2142350189.8912206	4453114585.667009	3436361088.237748	4193192433.7437816
2278193018.300058	2404213956.2184367	2082448126.2224882	1635274688.7741416	3092722613.818148	3051907659.635533	3118439978.4742947	2284877606.20907	2649747880.713782	2638305010.591759	3279645574.8656344	2880564542.388073	2843461280.055908	5421924469.065888	3137723474.615713	2730844658.206846	2034547165.6168106	1872748669.498402	2942745183.2911797	2513971751.6478453	1527568735.553282	3135112073.2341976	3831909759.0842423	3952818987.4654136	2003869348.5104945	1796006484.4428823	2135286215.7095976	4453114585.667009	3436361088.237748	4169907154.8700504
2278193018.300058	2400179160.020101	2071541709.9391723	1624287220.928843	3061105333.101741	3018888694.3638015	3118439978.4742947	2273492381.961865	2639312344.8037524	2637462406.8027616	3235293496.361956	2878183569.134748	2843461280.055908	5343344594.109667	3136904356.229114	2729153195.2034764	2025598096.117078	1848783177.927902	2921243976.0951805	2492167406.2644286	1527568735.553282	3123678466.423882	3831909759.0842423	3949716646.3859305	1996459051.7436452	1786389264.836242	2127726884.1034768	4418644662.82364	3415262288.5208716	4163546890.010346
2276273559.245981	2400179160.020101	2071541709.9391723	1624287220.928843	3061105333.101741	3018888694.3638015	3107283944.1079106	2237992422.2772727	2639312344.8037524	2627921154.71291	3235293496.361956	2871711112.2839766	2841265763.932048	4802300492.636976	3132282384.3763137	2727973564.3627925	2025598096.117078	1848783177.927902	2920068645.3740053	2488438140.1292286	1527568735.553282	3123678466.423882	3831909759.0842423	3948854000.6412444	1996422251.909774	1786389264.836242	2127726884.1034768	4418644662.82364	3408345219.921431	4163546890.010346
2276273559.245981	2400179140.856275	2071541709.9391723	1624287220.928843	3057292903.3373537	3018888694.3638015	3107283944.1079106	2237992422.2772727	2639312344.8037524	2627920889.0805874	3235293496.361956	2850194473.5016546	2841016507.760458	4790202404.117624	3124180883.634308	2727973564.3627925	2025598096.117078	1848783177.927902	2920068645.3740053	2487059442.5206156	1527568735.553282	3123678466.423882	3831909759.0842423	3948610301.984328	1996422251.909774	1783113164.542975	2127726884.1034768	4418576491.211002	3408345219.921431	4161647873.061509
2276041704.3785014	2400179140.856275	2050838235.9615405	1624042049.6380332	3057292903.3373537	3018888694.3638015	3099276414.670692	2236353950.77053	2621650431.658333	2627146815.3429503	3233933022.60381	2850069271.238754	2839744842.215371	4788852614.574989	3112097192.936259	2715755012.731337	2011844659.8785577	1844571249.2509508	2910703842.202693	2486832634.6979694	1519896817.0977414	3108897646.3251133	3822576900.453257	3948537328.4484277	1972016155.715139	1783113164.542975	2113814893.352339	4411975065.472865	3391062469.6315503	4151216698.7879415
2269791999.4662714	2397791682.5710335	2050469324.9148335	1601690716.2452807	3054426823.745817	3009732031.096822	3099276414.670692	2192213593.7051225	2620987608.529332	2610405078.105727	3227126239.967194	2849828666.2801347	2825420011.960682	4756085821.480415	3112097192.936259	2712196740.788335	2007855072.621298	1842089427.0504487	2898418298.182089	2485488696.735995	1515045795.7075438	3100637248.0662065	3817146214.484006	3892991051.48004	1971486590.6462169	1778896079.4397666	2106668249.5116484	4368800871.349206	3387546688.0211897	4114471630.6192822
2260434651.8472295	2397247325.335011	2050469324.9148335	1601690716.2452807	3047704118.363777	3009732031.096822	3087596356.1419187	2192213593.7051225	2620459560.905491	2610405078.105727	3227126239.967194	2842903178.0371737	2825420011.960682	4739646680.005108	3103885920.0271387	2704345619.252277	2007855072.621298	1825296955.2865734	2898418298.182089	2481402897.9168477	1514626479.6563783	3095601143.673681	3807743348.474288	3892991051.48004	1971486590.6462169	1778729069.0800714	2106668249.5116484	4368800871.349206	3387546688.0211897	4114471630.6192822
2253606498.502608	2396520295.8987308	2030576410.0249584	1601690716.2452807	3047704118.363777	3001024430.423544	3087596356.1419187	2192213593.7051225	2602572426.6326795	2610405078.105727	3227126239.967194	2792701885.6611223	2810204351.587255	4739646680.005108	3103885920.0271387	2704345619.252277	1988723003.011767	1775748867.294278	2857154273.4759464	2418149748.0614357	1500147230.4235168	3095601143.673681	3708076331.063548	3892991051.48004	1949934260.3206174	1763506667.122532	2098739723.2597792	4368800871.349206	3379944897.083721	4114471630.6192822
2253606498.502608	2388168719.052484	2030576410.0249584	1596860707.3384793	3047668515.111858	3000259723.349345	3083895411.02833	2191807466.8757854	2602572426.6326795	2607442050.6401825	3227126239.967194	2792701885.6611223	2780530900.81782	4739646680.005108	3103885920.0271387	2704345619.252277	1988723003.011767	1775748867.294278	2855871710.920205	2418149748.0614357	1500147230.4235168	3095601143.673681	3708076331.063548	3892991051.48004	1949934260.3206174	1763506667.122532	2098739723.2597792	4368800871.349206	3379944897.083721	4114471630.6192822
2220212801.100312	2370971328.5117416	2016233471.1459067	1590228931.3307278	3021357379.5409665	2998441918.746624	3069266028.61936	2185141284.60742	2595732477.39915	2564728478.6958203	3207815426.933195	2792701885.6611223	2742850673.121698	4735268241.184431	3078890548.852554	2684611786.435722	1988723003.011767	1775748867.294278	2855871710.920205	2418149748.0614357	1482803843.9617934	3093976240.16556	3708076331.063548	3866076812.429451	1949934260.3206174	1760330840.734509	2091214441.9508963	4301327708.64347	3363273337.320782	4070706234.233995
2220212801.100312	2370971328.5117416	2016233471.1459067	1589350241.8350458	3021357379.5409665	2998435676.2318864	3062623189.4301686	2185141284.60742	2581784391.7083416	2563138370.7613845	3203451739.5688634	2785014345.558911	2742850673.121698	4713596656.719631	3078890548.852554	2684611786.435722	1988723003.011767	1775748867.294278	2855871710.920205	2406034260.660214	1482803843.9617934	3093837094.1910696	3689505748.5222692	3866076812.429451	1946373102.17439	1756890107.8140166	2079897579.2303917	4301327708.64347	3363273337.320782	4070706234.233995
2211000173.970993	2355843995.919011	2016233471.1459067	1557749523.5592587	3016195961.1741	2968499217.242633	3058696061.8198557	2155171351.8609133	2581784391.7083416	2553665574.0486746	3156696554.590995	2785014345.558911	2735503788.862099	4713596656.719631	3078890548.852554	2684611786.435722	1984821689.4577851	1767220061.9540925	2855842903.8458767	2405304141.3843045	1453117504.3640938	3093801178.566637	3689505748.5222692	3852331044.6245494	1937148215.7277317	1728242776.6829426	2079897579.2303917	4284932991.106401	3363273337.320782	4065217711.8000865
2210034543.345278	2355843995.919011	2001217419.2034082	1557749523.5592587	3016195961.1741	2968499217.242633	3058696061.8198557	2151308649.7311983	2578436163.0636773	2553665574.0486746	3156696554.590995	2783129113.093155	2735503788.862099	4711253624.582998	2979755097.0698504	2674682366.3185353	1983280430.4954648	1765333070.7189348	2850992004.4485526	2405304141.3843045	1453044445.0985715	3086190711.731963	3689505748.5222692	3852331044.6245494	1937148215.7277317	1728242776.6829426	2079721212.2656038	4284932991.106401	3352437963.4753947	4065217711.8000865
2210034543.345278	2346581203.119248	2001217419.2034082	1557749523.5592587	3002784243.6058636	2968499217.242633	3054011428.759153	2151265888.809007	2576281559.8986645	2553665574.0486746	3152678237.2295513	2772230657.067547	2709165448.8045206	4657477862.974114	2560114344.7754683	2670089396.1024904	1979080113.0620267	1757458976.1050177	2840918543.7592015	2395050393.9925547	1453044445.0985715	3060931037.645535	3675030370.5100427	3852331044.6245494	1934856249.0157225	1692257618.5899556	2066164112.670822	4284932991.106401	3329132792.9707694	4065217711.8000865
2200736847.30752	2346581203.119248	2001217419.2034082	1552995818.3108213	2970415959.7896156	2946169482.6599154	3047124960.6924133	2134772843.7468724	2576281559.8986645	2524069571.233806	3144969399.0023317	2767096908.9046693	2709165448.8045206	4657477862.974114	2524592407.083527	2670089396.1024904	1979080113.0620267	1752423963.7148108	2840918543.7592015	2395050393.9925547	1453044445.0985715	3060931037.645535	3675030370.5100427	3810513374.151501	1934856249.0157225	1692257618.5899556	2066164112.670822	4253225586.571555	3329132792.9707694	4040696450.4881854
2200736847.30752	2341980355.116923	1991313702.9744503	1552116508.393801	2970415959.7896156	2946169482.6599154	3047124960.6924133	2134420065.3231246	2570291567.3475475	2524069571.233806	3144969399.0023317	2761294382.191873	2699575145.7334604	4657477862.974114	2510225820.989127	2670089396.1024904	1979080113.0620267	1748876043.3925335	2827379470.824476	2366066970.501404	1445755928.3261225	3060236756.455424	3673704620.773354	3810513374.151501	1924684290.6304834	1691775689.8754709	2050485540.0012183	4253225586.571555	3305821881.6463428	4040696450.4881854
2196810992.0501447	2340434513.3205485	1989707663.4679415	1552116508.393801	2970415959.7896156	2946169482.6599154	2961182938.504973	2134420065.3231246	2567388654.226014	2524060581.423288	3144969399.0023317	2707711552.1613946	2676001105.0173836	4657477862.974114	2496002909.479399	2661523793.6185207	1919161202.1306062	1746197625.2511342	2778015244.3575826	2366066970.501404	1445520614.4985497	3054642750.1778007	3667900370.077499	3810513374.151501	1920274774.7442784	1670269843.8470898	2050485540.0012183	4252590655.8808956	3305821881.6463428	4040696450.4881854
2194146346.580089	2337938128.4001784	1982011427.7778475	1550444667.704284	2970415959.7896156	2939958174.752498	2961182938.504973	2127104922.96575	2565962079.158183	2517812171.951103	3130995005.7141	2707711552.1613946	2676001105.0173836	4653101966.596457	2496002909.479399	2656419610.777586	1919161202.1306062	1740992987.5138488	2778015244.3575826	2366066970.501404	1445520614.4985497	3051614810.1727395	3656467975.2659354	3780665562.3479476	1920274774.7442784	1664482021.6607609	2049725252.1234195	4246316732.1262197	3305821881.6463428	4010434757.2036214
2191971096.6776123	2337938128.4001784	1975070633.3718576	1549288381.3612435	2970415959.7896156	2939958174.752498	2961182938.504973	2127104922.96575	2544018005.405927	2517812171.951103	3130995005.7141	2707711552.1613946	2669886872.760856	4629869392.07302	2487181915.0378146	2653926193.905176	1908184187.8672404	1729285605.9112463	2766242929.2656975	2366066970.501404	1445497037.5369546	3038460443.677375	3649632078.3426046	3780665562.3479476	1911653075.4153957	1664482021.6607609	2029088173.46181	4246316732.1262197	3305821881.6463428	4010434757.2036214
2182485236.906718	2331014353.3239975	1975070633.3718576	1547820767.539111	2966366643.6725607	2929667537.742992	2961182938.504973	2109572253.2208004	2544018005.405927	2452013162.5190873	3130995005.7141	2707711552.1613946	2669886872.760856	4627399852.895259	2474430950.5379972	2653926193.905176	1908184187.8672404	1729183871.1819847	2766242929.2656975	2354226071.2472563	1426255753.9786787	3038345751.6455827	3649632078.3426046	3780665562.3479476	1909659061.8936248	1649863114.4866307	2029088173.46181	4245217207.258017	3267246711.7131567	4010434757.2036214
2179478817.345605	2331014353.3239975	1974845710.648888	1543445699.064152	2949150271.343059	2929667537.742992	2957945369.6245384	2103440672.661413	2539266610.158109	2452013162.5190873	3130995005.7141	2707711552.1613946	2669886872.760856	4606363917.964683	2454221058.5039124	2634254872.984283	1902125695.9028125	1719854389.7491703	2766242929.2656975	2354226071.2472563	1426255753.9786787	3010372481.6299033	3630110045.77906	3735059302.937944	1909659061.8936248	1649863114.4866307	2008543610.987062	4242035014.478262	3267246711.7131567	3985612424.1734514
2179478817.345605	2323720207.795854	1974546119.980451	1539579353.591098	2949150271.343059	2929667537.742992	2957945369.6245384	2045553047.6186855	2539266610.158109	2452013162.5190873	3099587233.7225447	2707502243.498707	2669886872.760856	4606363917.964683	2446918142.951423	2634254872.984283	1902125695.9028125	1719854389.7491703	2766242929.2656975	2354226071.2472563	1420854403.692322	3010372481.6299033	3630110045.77906	3735059302.937944	1904540839.4550052	1649863114.4866307	2008543610.987062	4218550974.265108	3267246711.7131567	3985612424.1734514
2177808489.3528895	2323720207.795854	1955223145.2100594	1536938066.3951054	2949150271.343059	2929667537.742992	2955238739.4566846	2045553047.6186855	2524447570.562066	2452013162.5190873	3090271933.25706	2707187666.44882	2664263492.56098	4590348497.270659	2446918142.951423	2632016441.993004	1902125695.9028125	1717297388.4194672	2764528469.8774943	2341543711.157102	1420854403.692322	3005984643.277389	3620210403.759339	3735059302.937944	1894721683.7200086	1649863114.4866307	1993972526.5056057	4212345442.3695846	3246608895.3896585	3973656486.884803
2176816468.2423015	2323720207.795854	1948133556.3127537	1533435549.9314644	2949150271.343059	2921400649.6315727	2928553170.8307843	2045553047.6186855	2508975825.618307	2449302462.654361	3076018629.782829	2680755331.101688	2656292060.6513715	4565350778.2534485	2428032445.2291684	2627630397.85682	1879941734.7975972	1704937244.5840025	2727353916.808408	2330533280.5173106	1420854403.692322	2982781128.4681726	3584892263.104466	3735059302.937944	1884193943.2891495	1649715181.365509	1975639329.6435244	4205194512.5616045	3231165140.600635	3973656486.884803
2143585111.0482042	2299778972.522633	1945991312.0488987	1503283752.15064	2946916786.8863606	2914521350.989807	2928553170.8307843	2045553047.6186855	2505189931.919036	2435768018.539075	3070695320.3628	2680755331.101688	2613796406.3138995	4564665367.286004	2428032445.2291684	2627630397.85682	1879941734.7975972	1704937244.5840025	2727353916.808408	2330533280.5173106	1395869043.826639	2982781128.4681726	3584892263.104466	3728337080.3647904	1882854124.8010557	1644705431.3936946	1972724196.2564619	4146815902.370376	3229679494.8450823	3970518168.9903116
2143585111.0482042	2272976762.277692	1945840944.9489536	1493628123.650544	2926676590.8605337	2894409207.9270635	2928553170.8307843	2013865703.011883	2505189931.919036	2429490837.609786	3051624991.8482375	2680755331.101688	2611148359.626834	4564665367.286004	2428032445.2291684	2605014375.204842	1879941734.7975972	1704409726.1409173	2727353916.808408	2329976310.791147	1391559819.4733794	2982781128.4681726	3584892263.104466	3727248383.8232455	1870761108.3363688	1638630889.0778437	1972724196.2564619	4146815902.370376	3229679494.8450823	3966039905.127563
2142097743.986056	2272592043.2533374	1930117342.311419	1491578451.1013033	2926676590.8605337	2891912203.695169	2902465168.6218367	1999855368.3437812	2505189931.919036	2419196205.163296	3051559473.2634225	2642019153.8892164	2606809890.407866	4549143606.045985	2423693046.442061	2605014375.204842	1868054041.4571488	1697659215.4538724	2716031741.1779456	2329626450.7070684	1378984544.6629431	2974407186.0383883	3572942440.573279	3716823586.9724774	1865785782.040822	1619941951.3219779	1972724196.2564619	4146815902.370376	3229679494.8450823	3965321510.528359
2138900881.3726075	2272592043.2533374	1929585028.9255702	1473510723.543678	2926676590.8605337	2884468188.1582756	2902465168.6218367	1999855368.3437812	2505189931.919036	2419196205.163296	3039454734.653777	2642019153.8892164	2591837634.725749	4505437374.814904	2414773332.3192773	2579346003.403747	1863474617.6856968	1694293709.7833173	2695173902.4992175	2323355690.890075	1377542265.9932003	2955282577.407796	3571457645.204724	3716823586.9724774	1860749214.8502116	1619941951.3219779	1967005834.033076	4145247234.5600204	3208479882.79516	3950610330.6846313
2136113393.2084427	2270328879.9921327	1929242671.1970286	1473510723.543678	2921310061.930034	2882554333.751877	2902465168.6218367	1995896883.4386346	2496250534.9782963	2412736144.609304	3039454734.653777	2642019153.8892164	2591837634.725749	4505437374.814904	2414773332.3192773	2579346003.403747	1863363120.494782	1674869889.1446373	2695173902.4992175	2322592648.1967163	1375114842.9893515	2955282577.407796	3571341327.7351317	3711784782.683198	1840850154.257913	1619908976.2440858	1966988973.147234	4138130963.0593743	3208479882.79516	3928991991.565014
2136113393.2084427	2257018273.7345424	1927377050.452218	1473510723.543678	2921310061.930034	2871918571.987721	2888961256.900847	1995896883.4386346	2493582049.676852	2406183874.0251093	3037238941.242882	2630139609.112657	2591837634.725749	4459007221.664164	2367366883.8386564	2539369787.5965395	1858547443.4835484	1674869889.1446373	2678173348.0799007	2322560776.8591595	1365592756.3863165	2917628168.927633	3568835777.505546	3711784782.683198	1840850154.257913	1619908976.2440858	1923399586.1771808	4099040865.282893	3178604937.0049686	3925778563.768218
2134565772.515519	2257018273.7345424	1905827369.2423656	1473510723.543678	2921310061.930034	2871918571.987721	2888961256.900847	1995896883.4386346	2480878771.754704	2406183874.0251093	3035139767.1775465	2576961066.9923134	2591837634.725749	4459007221.664164	2367366883.8386564	2539369787.5965395	1858522221.0172148	1671265098.5186896	2678173348.0799007	2306799020.069619	1365592756.3863165	2917628168.927633	3561777205.810329	3708283776.876845	1840850154.257913	1619908976.2440858	1923399586.1771808	4099040865.282893	3178604937.0049686	3924497640.8196783
2133818402.0562239	2225475338.3134503	1905827369.2423656	1469975884.9905667	2879517555.8636026	2871918571.987721	2888961256.900847	1978279688.5338166	2480878771.754704	2406183874.0251093	3025846598.245957	2576961066.9923134	2591837634.725749	4459007221.664164	2367366883.8386564	2539369787.5965395	1858522221.0172148	1671177466.8811986	2678173348.0799007	2306799020.069619	1358788082.0355957	2917628168.927633	3561777205.810329	3708283776.876845	1840850154.257913	1448101681.819333	1923399586.1771808	3982269831.527665	3178604937.0049686	3915290459.3381276
2112312699.2327273	2168178454.1429296	1893067431.8235996	1467521791.5902054	2879517555.8636026	2871825525.3609962	2882331479.8341527	1978279688.5338166	2460615435.689885	2392151363.875612	3009436795.3459744	2569191940.7475953	2556092505.670158	4446003609.115036	2367366883.8386564	2535245380.2639365	1856080451.6312733	1662349883.8842037	2678173348.0799007	2284936205.0260253	1315686075.0326657	2917628168.927633	3559355701.27204	3693880650.05459	1838535418.887031	1448101681.819333	1923399586.1771808	3981076133.2864776	3178604937.0049686	3899234181.96866
2098452301.470838	2157810187.943811	1888378748.1767151	1467521791.5902054	2878702781.08986	2862218235.3806114	2871590643.845162	1961371425.868368	2459652204.372525	2389757959.0834875	3009436795.3459744	2569191940.7475953	2554268810.5795074	4446003609.115036	2367366883.8386564	2535245380.2639365	1849501632.2585354	1662349883.8842037	2678173348.0799007	2284936205.0260253	1023954430.4711	2914561736.7479215	3546142306.1056123	3679166885.4307723	1838535418.887031	1432924663.4837594	1923399586.1771808	3971115754.9546733	3178604937.0049686	3898591709.000029
2098452301.470838	2157810187.943811	1873980019.6742456	1460385342.307015	2876429839.449251	2854065341.4913626	2871590643.845162	1961371425.868368	2455409543.898333	2389757959.0834875	3008732162.0397053	2565473960.5727186	2554268810.5795074	4446003609.115036	2367366883.8386564	2534572972.348491	1848327903.4485958	1662349883.8842037	2675320044.802437	2280234330.949861	1005491145.3783408	2914561736.7479215	3546142306.1056123	3679166885.4307723	1810007131.5006692	1430942946.9831066	1921307191.291196	3963985279.23812	3168048709.2131124	3898591709.000029
2086111333.6441593	2157810187.943811	1873980019.6742456	1460385342.307015	2870059288.2509894	2852282400.0466757	2871401901.295226	1961371425.868368	2441594040.7671876	2389757959.0834875	3008732162.0397053	2565473960.5727186	2553387742.801757	4428449503.209335	2366363821.900743	2527523951.118155	1836791499.9137816	1662349883.8842037	2669596551.603858	2278060140.9877872	1005491145.3783408	2912613759.9808617	3546142306.1056123	3679166885.4307723	1809784400.9356213	1430672601.4974945	1921307191.291196	3958273876.3837924	3150203310.6743546	3897463538.207647
2085887642.7669604	2156289599.86697	1873980019.6742456	1449704232.28035	2845184227.6942015	2845149224.447559	2856900991.4134836	1953759787.7136395	2437781697.6707063	2364127264.3851647	2984674666.5410843	2565473960.5727186	2551583772.0270457	4428449503.209335	2310329169.3774004	2514109776.4504447	1836791499.9137816	1662349883.8842037	2669596551.603858	2278060140.9877872	996938298.475134	2912613759.9808617	3546142306.1056123	3647845632.4699955	1809784400.9356213	1402506832.9522598	1896582066.4299207	3940796402.6612406	3147134572.436338	3871093933.4076257
2085887642.7669604	2147842499.675408	1868439881.1710598	1447466547.297275	2845184227.6942015	2845149224.447559	2850990785.832457	1951824162.14079	2433184339.7170053	2364127264.3851647	2984674666.5410843	2524408722.085619	2551542145.2644687	4426816443.257375	2310329169.3774004	2514109776.4504447	1836119636.683056	1646046177.0487165	2646175233.310494	2271496835.0738435	981049005.6005105	2897026269.5778255	3539267072.278769	3647845632.4699955	1809739526.52739	1402506832.9522598	1896582066.4299207	3937513086.506095	3145860559.8184905	3869773028.0909204
2085380480.0708137	2147842499.675408	1860988414.3979383	1447372956.3358493	2844523041.1369762	2845149224.447559	2837059157.9505377	1938826789.1420894	2407853051.148605	2364127264.3851647	2978059792.6466336	2524408722.085619	2551166717.0746813	4419317288.12212	2281942652.278279	2498768456.5654144	1831114886.8912122	1644304559.622706	2631461843.417613	2262655490.852984	981049005.6005105	2891138291.9245434	3523502528.2998314	3647845632.4699955	1804117731.7760715	1402188834.2369397	1881939830.7935333	3937513086.506095	3138175208.7462635	3869773028.0909204
2085380480.0708137	2147842499.675408	1843671214.0771542	1446559640.011541	2844523041.1369762	2845149224.447559	2817131635.4362006	1938826789.1420894	2398099663.181468	2300605082.728489	2978059792.6466336	2515718587.465733	2542376277.0335584	4366077439.29662	2263024488.795418	2489538915.5332355	1810622086.194674	1630185368.4544225	2603394348.368145	2231355289.4876766	980365619.877062	2867305493.7719054	3521910466.1855235	3647845632.4699955	1788362162.9565384	1402188834.2369397	1849729703.7989016	3924667906.3433924	3114739366.528037	3865546652.2103825
2075128795.4568346	2146939814.1934547	1842204032.9670804	1445678112.6204178	2829801715.032823	2840606985.0041265	2808499727.144654	1927269451.0278935	2396065453.5480804	2300605082.728489	2977213215.7861543	2504271181.09741	2540766001.4576483	4352528580.836136	2263024488.795418	2472948498.3873267	1810622086.194674	1630185368.4544225	2603394348.368145	2229499789.3077607	980365619.877062	2867305493.7719054	3512820874.3735476	3626951042.7466607	1779814095.1788516	1400108365.5122988	1849729703.7989016	3923687665.141887	3110813402.1459856	3862560695.7937894
2075128795.4568346	2124582039.4944158	1842204032.9670804	1427175623.8038263	2817724423.3579016	2812613233.14947	2808499727.144654	1918159806.3841689	2396065453.5480804	2300605082.728489	2966082922.680974	2502526165.737919	2532901376.163912	4352528580.836136	2263024488.795418	2472948498.3873267	1810622086.194674	1630185368.4544225	2603394348.368145	2229499789.3077607	975221484.0733904	2867305493.7719054	3512820874.3735476	3598447618.20475	1779814095.1788516	1377173898.5294852	1849729703.7989016	3908653857.1572504	3109932869.5799475	3842161997.377409
2061949935.2377758	2121435055.8798342	1823199126.0941527	1413219151.1770434	2808937267.460322	2778657233.585414	2808499727.144654	1891515797.3056934	2372669533.5859723	2294829945.9723196	2954515986.8766174	2502526165.737919	2516050377.1345835	4352255417.564127	2263024488.795418	2470310286.157678	1800477459.7241983	1625560552.24592	2586991765.0799737	2215148627.8422866	974575432.1161073	2867305493.7719054	3500395231.5075984	3592684193.409514	1769501921.5609183	1369161856.3840747	1828355533.3541942	3878995825.103302	3103188452.791271	3823197939.6429863
2061949935.2377758	2119769104.278687	1823199126.0941527	1413219151.1770434	2807629035.349064	2778657233.585414	2789099652.8640447	1891515797.3056934	2372669533.5859723	2269274566.559363	2953611210.538218	2485074170.6925573	2516050377.1345835	4323687435.7121	2235840473.7157288	2443700368.8024025	1778180414.807389	1603820422.444658	2570293425.260579	2215148627.8422866	971527129.940003	2833217560.8405066	3477684693.7504206	3592670655.3244724	1761094560.1433144	1369161856.3840747	1821497395.0421705	3878952845.2242384	3089058220.8666825	3823197939.6429863
2054340879.0041814	2118550601.7562182	1823199126.0941527	1409008769.3663898	2803617982.515477	2778657233.585414	2789099652.8640447	1891515797.3056934	2372669533.5859723	2269274566.559363	2953611210.538218	2485074170.6925573	2512301080.9873123	4323687435.7121	2235840473.7157288	2443700368.8024025	1778180414.807389	1603820422.444658	2570293425.260579	2213665956.0495415	960915733.2324384	2833217560.8405066	3477684693.7504206	3582524915.621535	1761094560.1433144	1363684847.8994095	1821497395.0421705	3878952845.2242384	3089058220.8666825	3809503608.5551867
2054340879.0041814	2115097075.6786551	1823199126.0941527	1398369559.0614684	2792191234.686918	2771834553.4280396	2785841253.1303883	1883781698.2672398	2369795800.1818624	2269064125.7089753	2925811449.0316553	2483647516.7349644	2507101487.621752	4323687435.7121	2222670875.343371	2443700368.8024025	1778180414.807389	1599714357.2894347	2570293425.260579	2212983431.5750756	960915733.2324384	2832849910.926118	3472447660.907063	3582524915.621535	1761094560.1433144	1363684847.8994095	1820790224.3868232	3871703072.997219	3089058220.8666825	3809503608.5551867
2045058764.2183707	2113492493.4053998	1823199126.0941527	1398369559.0614684	2781259960.6309047	2771834553.4280396	2785841253.1303883	1883334169.882935	2369795800.1818624	2259649069.5807753	2925811449.0316553	2483647516.7349644	2492363070.933492	4306442729.184361	2199864386.076765	2443700368.8024025	1778180414.807389	1599714357.2894347	2570293425.260579	2212611358.205821	960058320.8935198	2832849910.926118	3472447660.907063	3566922022.6521482	1760264619.4965656	1358802058.0866368	1820790224.3868232	3856250801.1692715	3082914507.0977416	3805268529.126122
2045058764.2183707	2113492493.4053998	1818185712.0041137	1398369559.0614684	2781259960.6309047	2770209412.460199	2784210602.5796614	1883007203.4224892	2356693303.15645	2259649069.5807753	2897726571.0187225	2483647516.7349644	2492363070.933492	4306442729.184361	2199864386.076765	2429853201.813884	1774485513.0451124	1599714357.2894347	2566944717.044214	2202177030.602887	956453767.7193846	2829590438.1564364	3471481183.3632193	3558616202.8569403	1760264619.4965656	1349043727.4445925	1813179763.4910617	3851078088.123011	3082914507.0977416	3805268529.126122
2045058764.2183707	2102867542.4359484	1814826681.2965202	1393689764.957625	2775090474.8598084	2770172143.35868	2771934478.0395722	1869406626.2012262	2352049726.7505684	2248454348.5643005	2897726571.0187225	2483647516.7349644	2487921078.9644847	4306442729.184361	2199864386.076765	2429853201.813884	1774485513.0451124	1599714357.2894347	2566944717.044214	2188970370.053979	953953674.3952684	2822721048.1242714	3462223912.5547004	3558616202.8569403	1760195421.2728345	1349043727.4445925	1813179763.4910617	3851078088.123011	3077026811.379854	3805268529.126122
2022915775.7642221	2087371509.9923687	1814471539.321902	1376144441.463695	2748667675.8528867	2744379259.0314264	2769560857.0617833	1863356707.7451906	2338541875.9150605	2247681443.5206647	2883755743.787626	2465020355.293865	2470145928.9315467	4294777102.5173597	2199410800.974215	2429853201.813884	1766870982.7127838	1593512306.1958468	2553384969.898181	2188970370.053979	941719904.6858133	2809636136.4094863	3452652466.379522	3551571530.7414513	1756539069.1714828	1341847648.759494	1804742102.9300396	3834322760.813816	3070631338.909533	3762269708.718668
2022915775.7642221	2086357191.2440443	1796691486.5957003	1376144441.463695	2748667675.8528867	2744379259.0314264	2767329359.3430295	1858605469.2176573	2335100674.117153	2225694095.720824	2883100759.43227	2452384762.5417895	2470145928.9315467	4285153688.5510435	2199410800.974215	2423833137.834216	1755879246.8969488	1582327762.996606	2537856659.269336	2178388490.049051	935009846.0522461	2805518053.0662203	3444048422.493125	3532605895.108841	1736477138.9819539	1339295265.5363564	1804742102.9300396	3814961944.8956947	3064369285.9851847	3750651127.611588
2018650130.5797117	2085220214.8474538	1796691486.5957003	1376144441.463695	2748667675.8528867	2744379259.0314264	2754365693.8773646	1858605469.2176573	2330733744.031264	2225694095.720824	2868974153.9623995	2452384762.5417895	2466478645.8191824	4275098000.0405374	2174368401.333271	2423833137.834216	1755879246.8969488	1581902544.0306494	2537856659.269336	2177593456.7522287	931753734.0979322	2801947163.0817184	3444048422.493125	3532605895.108841	1736477138.9819539	1339295265.5363564	1801557291.5069058	3814961944.8956947	3064369285.9851847	3750651127.611588
2018650130.5797117	2085220214.8474538	1782581776.515413	1375696639.2345157	2748350446.8972626	2743954422.8786945	2754365693.8773646	1858605469.2176573	2308602865.8290186	2225694095.720824	2868974153.9623995	2428476012.20119	2466478645.8191824	4263773091.1207795	2170110625.8289933	2410575436.319579	1755879246.8969488	1581374824.6576543	2496429030.5072565	2171179761.224764	922722745.05955	2796541554.5270133	3420591426.575763	3532605895.108841	1733098972.179987	1339295265.5363564	1789368149.005704	3814961944.8956947	3051137844.7871895	3750651127.611588
1995637982.9544334	2068730225.5749695	1782581776.515413	1362928015.2398686	2734284268.293703	2743691875.9210835	2754365693.8773646	1850041982.7408764	2308602865.8290186	2195112087.191945	2843060177.9901643	2428476012.20119	2447649727.539817	4263773091.1207795	2170110625.8289933	2410575436.319579	1753786425.5765128	1578110454.3313985	2496429030.5072565	2171179761.224764	922537557.2037017	2796541554.5270133	3420591426.575763	3487692935.4466643	1733098972.179987	1331211127.1250215	1788451982.8685186	3755744536.9904523	3051137844.7871895	3737863711.8035727
1995637982.9544334	2056352225.5439632	1782498620.6883564	1360580984.2875893	2734284268.293703	2731038474.380051	2750504932.037824	1850041982.7408764	2308602865.8290186	2195112087.191945	2843060177.9901643	2428476012.20119	2447649727.539817	4255770453.1007357	2166955895.4092393	2399690837.4445715	1748158361.655362	1576612745.9702334	2493848339.050923	2171179761.224764	912007402.6870301	2793657055.6396356	3420591426.575763	3486671148.4536266	1731829007.5705476	1331211127.1250215	1787297839.501509	3755744536.9904523	3051137844.7871895	3734689598.024144
1994755485.9291494	2039168650.666135	1775698042.2807624	1356603658.0645325	2733380409.081395	2730774888.145751	2749836135.58313	1841561502.6687193	2307658891.27761	2195112087.191945	2834502294.6773744	2418367096.387935	2447257461.497712	4239671960.866367	2166343177.9163795	2387821647.8098598	1748158361.655362	1572292248.6444244	2489907220.8105636	2167304797.932363	908755572.2661384	2793657055.6396356	3410247951.895489	3482045478.680755	1728415601.2875233	1320606063.748992	1779396667.7399125	3755430485.10786	3049541073.461098	3725261910.3435063
1994705032.5727832	2039168650.666135	1775698042.2807624	1356603658.0645325	2733380409.081395	2726942105.4997897	2749836135.58313	1830961406.1152024	2307658891.27761	2194035115.229058	2834502294.6773744	2418367096.387935	2447257461.497712	4225129541.718055	2160282258.757388	2374058128.3815174	1733974178.1615698	1563240850.643138	2486743345.8970475	2167304797.932363	908525349.4114131	2775877365.891606	3403754010.125667	3482045478.680755	1725520897.509642	1316611025.263931	1779396667.7399125	3755430485.10786	3037703880.6709666	3725261910.3435063
1976195302.41715	2039111641.0848227	1773483602.218159	1345110480.5660198	2725410261.1789575	2719582331.238309	2739078673.1840773	1830961406.1152024	2300748849.187286	2183543893.8315654	2827635092.119168	2416971948.7340684	2422254044.4257374	4225129541.718055	2147370115.997087	2374058128.3815174	1733974178.1615698	1552066986.237707	2476041022.461303	2156635283.108294	902354817.2800661	2775871418.9441276	3403754010.125667	3464793030.1445537	1718077973.1080685	1315978581.5995488	1766665603.6443682	3721814345.4704924	3030501627.1885376	3722092336.4467835
1975139132.2250051	2029840833.4672637	1773483602.218159	1343986019.2044666	2720492670.8820047	2712694247.346522	2739078673.1840773	1825848771.8244905	2300748849.187286	2171974345.508587	2819430527.607457	2377397136.0413947	2404128168.40609	4225129541.718055	2138650469.8146577	2374058128.3815174	1733418323.88025	1550002358.7014334	2476041022.461303	2156635283.108294	902354817.2800661	2772991567.117497	3403754010.125667	3464793030.1445537	1718077973.1080685	1315171866.1923983	1766665603.6443682	3721409059.9026365	3030501627.1885376	3718222944.417873
1968613824.0801933	2029840833.4672637	1773483602.218159	1337345078.6414504	2708236414.176228	2712694247.346522	2739078673.1840773	1824448735.4478714	2300748849.187286	2169960808.018158	2813058922.3779125	2377397136.0413947	2310937142.698154	4212383609.970981	2138650469.8146577	2374058128.3815174	1733418323.88025	1550002358.7014334	2469497451.0861435	2156635283.108294	894022380.8109505	2768913605.6979904	3403754010.125667	3451486666.542019	1718077973.1080685	1302749621.4882064	1766665603.6443682	3702090537.4881845	3030501627.1885376	3707439049.4708676
1949114826.7480223	2026151434.8502872	1773483602.218159	1336041789.4489658	2708236414.176228	2685375734.4135976	2739078673.1840773	1821544828.880359	2300748849.187286	2158129201.3197527	2813058922.3779125	2377397136.0413947	2302709082.6742163	4212383609.970981	2138650469.8146577	2373793793.200561	1733418323.88025	1550002358.7014334	2469497451.0861435	2156050918.8022094	891662126.5861993	2768913605.6979904	3403754010.125667	3451486666.542019	1714753487.4975193	1302731203.5540614	1764934205.9828026	3702090537.4881845	3030380357.4761205	3707439049.4708676
1948859525.711013	2020642942.9315917	1766986177.2139509	1322713430.6168094	2703110860.492968	2685375734.4135976	2732739705.48664	1812114994.1639102	2297221706.74131	2158129201.3197527	2809968065.280724	2377397136.0413947	2293680139.060409	4212383609.970981	2134013417.9502974	2369632151.0609922	1729045894.5783565	1545124422.8120525	2469497451.0861435	2156050918.8022094	873851033.0639246	2768913605.6979904	3400932371.1020226	3451486666.542019	1714753487.4975193	1295038126.5287774	1761288244.7185674	3700837761.472469	3026259801.4759784	3707439049.4708676
1947991046.3912337	1995079319.7328677	1766986177.2139509	1308511468.769793	2679391253.9804697	2681775367.568045	2721337515.7970757	1786363071.5724633	2295690681.6004915	2156358996.610306	2792998725.462058	2370540615.973828	2293680139.060409	4201023268.8023567	2121512967.860706	2353644759.0257215	1722004865.1785672	1535976944.770213	2468314473.9461117	2152500587.1259995	873851033.0639246	2759836617.949981	3397226465.6412616	3449609724.636053	1707487040.7760103	1291739594.4697561	1754075426.9790518	3699968293.7514	3023497552.2322655	3707439049.4708676
1923446266.066461	1992389372.6740744	1761546595.6513531	1303586588.0222416	2675570065.6071863	2679813595.1738977	2721337515.7970757	1784924206.9987679	2277991870.6335063	2152651878.7480774	2785419645.607392	2370540615.973828	2293680139.060409	4201023268.8023567	2121512967.860706	2353644759.0257215	1722004865.1785672	1535976944.770213	2458734146.3026886	2139860332.705052	867903866.5032499	2747595228.306466	3364447063.3967333	3439824766.6709566	1703206935.2455204	1291739594.4697561	1754075426.9790518	3641712226.0000806	3023497552.2322655	3694763867.449151
1923446266.066461	1992389372.6740744	1761102831.9619215	1299603646.8438852	2670866100.5117702	2670300861.1778283	2699688793.6144915	1776995346.8340397	2277991870.6335063	2151690837.8477	2784373854.3119435	2367385140.1352105	2280761789.210765	4198348363.6742244	2102934233.026463	2340416776.1797714	1715254709.709501	1535976944.770213	2458734146.3026886	2139860332.705052	867903866.5032499	2747595228.306466	3364447063.3967333	3439824766.6709566	1703206935.2455204	1291739594.4697561	1754075426.9790518	3641712226.0000806	3014488878.4883895	3694763867.449151
1923446266.066461	1985904962.451781	1730685949.8590596	1291243272.6239057	2665450738.307587	2654801585.768103	2663948598.703475	1767211026.0394416	2251982417.4000907	2124071243.768047	2743429411.6036167	2289786773.7355676	2277557474.2258563	4197392710.5831237	2102934233.026463	2326895845.8102636	1699190172.6189058	1516666120.144328	2452139599.2479305	2102515337.976507	835900164.6927999	2747595228.306466	3332354371.733939	3433451866.472472	1692537399.7074883	1291739594.4697561	1707659509.9461195	3641712226.0000806	3014488878.4883895	3655431027.8451996
1913125608.1480725	1985904962.451781	1730685949.8590596	1291243272.6239057	2665450738.307587	2654801585.768103	2655636401.693644	1767211026.0394416	2243776286.9004436	2123107860.6951013	2743429411.6036167	2289786773.7355676	2235813185.0582724	4177697021.585184	2099261823.7031176	2326170337.3056245	1692301821.7337055	1512823021.474868	2439873333.5221477	2102515337.976507	835900164.6927999	2730746759.6184773	3311018758.174207	3386549533.2365484	1678361419.1828198	1286059701.3087015	1707659509.9461195	3641712226.0000806	3014488878.4883895	3559982287.6754427
1913125608.1480725	1985576283.1710207	1727856297.5000918	1290663381.8102565	2665450738.307587	2646745661.1544323	2655636401.693644	1734854569.464626	2243776286.9004436	2119206305.1142778	2743429411.6036167	2289786773.7355676	2185682574.692319	4152674747.863906	2081997427.4509115	2316920378.86246	1688754303.314968	1512823021.474868	2410363343.477202	2102515337.976507	835900164.6927999	2730746759.6184773	3309018565.0107126	3360973105.8858747	1678361419.1828198	1286059701.3087015	1662890781.6532078	3613863226.7045503	2998421808.491047	3556149563.5701513
1901218937.149764	1978352420.8456547	1727856297.5000918	1276474552.9884024	2656911849.881585	2629300969.415669	2655636401.693644	1734854569.464626	2238793972.9940934	2119206305.1142778	2738827012.472845	2289786773.7355676	2180791340.74849	4152674747.863906	2081997427.4509115	2301618316.1805224	1688754303.314968	1512823021.474868	2410363343.477202	2102515337.976507	834841084.9591141	2730746759.6184773	3309018565.0107126	3350593696.8636274	1678361419.1828198	1267605593.2142751	1662890781.6532078	3612141147.7112303	2998421808.491047	3538838403.298927
1895320555.6541119	1978352420.8456547	1719177172.881101	1276474552.9884024	2656911849.881585	2629300969.415669	2655636401.693644	1720773223.9856634	2230060136.250973	2118732997.5474277	2738827012.472845	2289786773.7355676	2153642009.1837263	4152674747.863906	2081997427.4509115	2301618316.1805224	1687759618.577815	1512823021.474868	2409629955.1689153	2092968003.7704792	834841084.9591141	2730746759.6184773	3308817905.2437162	3350593696.8636274	1675516239.8117416	1267605593.2142751	1662890781.6532078	3612141147.7112303	2997749080.699527	3538838403.298927
1894441162.2073383	1964739315.2010484	1719177172.881101	1269092621.7532527	2656078622.6899676	2629300969.415669	2655636401.693644	1720773223.9856634	2230060136.250973	2111868074.12703	2738362574.0083547	2289786773.7355676	2153642009.1837263	4152674747.863906	2081997427.4509115	2301618316.1805224	1687759618.577815	1512823021.474868	2409629955.1689153	2092968003.7704792	830803677.8418442	2730746759.6184773	3308817905.2437162	3350413132.32354	1675511602.7299232	1267605593.2142751	1662890781.6532078	3605169524.5819993	2997749080.699527	3532431948.4547057
1891783372.684985	1964739315.2010484	1711512924.0125647	1266232722.8046246	2655733164.572524	2628005379.154699	2633750385.773842	1720773223.9856634	2230060136.250973	2111868074.12703	2737509575.2369304	2274927366.5417495	2118581446.1529427	4133049126.6169934	2070547138.2010565	2285224340.6631584	1671707986.376649	1497911333.177497	2391577636.8316197	2092968003.7704792	830803677.8418442	2723710537.841726	3299653027.602164	3345695258.2007756	1675482735.9089072	1265581219.8264062	1662890781.6532078	3591633306.315588	2997749080.699527	3527369095.2680507
1889286047.3975046	1962372378.8767185	1711512924.0125647	1262887603.0166156	2655733164.572524	2620240285.498373	2633750385.773842	1720773223.9856634	2228038462.730615	2111868074.12703	2737509575.2369304	2274927366.5417495	2118581446.1529427	4133049126.6169934	2068721631.4876485	2285224340.6631584	1671707986.376649	1497911333.177497	2391577636.8316197	2092968003.7704792	830803677.8418442	2723710537.841726	3287194681.5792165	3340603826.448981	1675476200.214351	1265581219.8264062	1662890781.6532078	3585947657.204229	2997282032.9647474	3525345475.821454
1875799391.9864597	1962372378.8767185	1711512924.0125647	1262887603.0166156	2640935442.055719	2618632434.4190726	2633750385.773842	1719225678.765903	2228038462.730615	2109437593.6902916	2732571560.647774	2274927366.5417495	2118581446.1529427	4133049126.6169934	2064988306.973622	2285224340.6631584	1671707986.376649	1497526395.4805057	2391577636.8316197	2087892193.6179116	829451940.0948931	2723710537.841726	3287194681.5792165	3337320768.131775	1674075877.2970574	1265581219.8264062	1662715779.276036	3549733672.1263294	2995996093.5606995	3489489170.1722503
1875799391.9864597	1960810266.2716498	1711512924.0125647	1249438842.6869287	2640935442.055719	2618632434.4190726	2622285329.8365192	1702760254.8861358	2227997314.820641	2104394408.6279995	2716510950.9479966	2267393503.5517726	2117216715.336198	4132379079.3871255	2064144901.3446736	2285224340.6631584	1668202503.3184977	1492528197.2882233	2390579218.7314706	2087549770.1735847	823402768.3891147	2722166373.1317544	3287194681.5792165	3334950056.1038	1669748440.0852888	1262115554.9444475	1651374690.830967	3549733672.1263294	2988212954.1496882	3489489170.1722503
1863903735.6541295	1950655215.380268	1697853757.3842611	1244550458.3443418	2633641054.3274775	2609341320.6447473	2617393522.725336	1702734643.9133728	2216050904.8917537	2099166284.3957148	2705645594.4513717	2264109440.2370453	2115117943.3845117	4120059504.7675257	2061903276.337628	2281604739.785611	1656469005.4746559	1482757211.2988584	2384586688.8080416	2081064697.5007644	820394167.4745994	2702830134.8402166	3282568383.056302	3329770488.032318	1669748440.0852888	1261586936.717469	1651353863.300417	3549733672.1263294	2979857891.4740567	3488572867.0881314
1863903735.6541295	1937197827.7048125	1697853757.3842611	1237960857.6370144	2632638488.514554	2604316503.6315517	2607721277.479721	1682772026.6223915	2216050904.8917537	2099166284.3957148	2704928514.946444	2264109440.2370453	2111228043.4724224	4120059504.7675257	2059310815.5340958	2277669822.433854	1656469005.4746559	1482757211.2988584	2384586688.8080416	2081064697.5007644	820394167.4745994	2702830134.8402166	3282568383.056302	3319645732.5890656	1669424356.4388986	1255854352.225013	1646394857.9662287	3536871634.2683487	2979857891.4740567	3480431599.992015
1858052926.8479302	1937197827.7048125	1697853757.3842611	1237960857.6370144	2632570318.480695	2604316503.6315517	2607721277.479721	1682772026.6223915	2216050904.8917537	2084489835.9347873	2702391914.0030065	2264109440.2370453	2106888523.8210301	4116236548.3923	2056676356.4374342	2277669822.433854	1655337326.1592357	1482307414.2220094	2384586688.8080416	2081064697.5007644	820394167.4745994	2702830134.8402166	3282568383.056302	3319012876.8920703	1669424356.4388986	1255854352.225013	1646394857.9662287	3536871634.2683487	2978746982.3569574	3480431599.992015
1858052926.8479302	1937197827.7048125	1697853757.3842611	1237960857.6370144	2632570318.480695	2599566610.926186	2598817258.5247884	1682772026.6223915	2212878853.9735894	2084489835.9347873	2702391914.0030065	2250477359.952767	2106448714.2630596	4099104534.448911	2051292596.9304216	2273311807.2530346	1646024320.1253119	1477888165.661717	2369041888.02293	2068576319.1781368	817510402.2730896	2695659992.214225	3263447378.9841995	3319012876.8920703	1654688175.1694157	1252347536.705582	1644989161.246816	3536871634.2683487	2960803718.2135496	3477643834.6394706
1857065419.624792	1915549927.6446965	1677799633.5962756	1217558598.050246	2618251225.607023	2599566610.926186	2598817258.5247884	1673330365.4993634	2194953717.682029	2080547217.2851577	2701285758.9852495	2250477359.952767	2104670958.6066248	4099094362.1240325	2051292596.9304216	2273311807.2530346	1643419016.8776557	1477888165.661717	2368735887.7782507	2062078229.5242453	814815087.2211642	2695659992.214225	3263447378.9841995	3318464145.510071	1650454735.3801785	1252347536.705582	1644690270.0637417	3536871634.2683487	2960803718.2135496	3471383392.4227743
1857065419.624792	1912220972.372659	1676240761.7601664	1217558598.050246	2618251225.607023	2592284299.012533	2596511032.65551	1673330365.4993634	2193840186.9242415	2080547217.2851577	2677433178.151296	2235364060.4084086	2101414494.3178523	4082982807.4271455	2036812061.1930084	2262691563.0616417	1641880364.0360343	1477205821.7036686	2358039132.6393585	2056181677.1002622	810515691.2945952	2692515070.9633226	3263447378.9841995	3310209297.21445	1643150904.355451	1244867841.1657987	1632949051.276683	3536720175.3669505	2960803718.2135496	3471383392.4227743
1848275713.148184	1893006288.2416773	1676240761.7601664	1206957876.9965427	2618251225.607023	2583654687.622829	2587796108.7243633	1669508876.9302924	2193840186.9242415	2073766709.324738	2677281837.034134	2231994544.097581	2101414494.3178523	4071764782.528975	2036812061.1930084	2262691563.0616417	1617477771.086222	1470907637.0575013	2358039132.6393585	2056181677.1002622	807694596.1284244	2689596910.5702453	3263447378.9841995	3310209297.21445	1624834147.618759	1244867841.1657987	1631454518.484407	3536720175.3669505	2942788674.5002093	3460710517.3776393
1840874940.052767	1890337781.4969335	1676240761.7601664	1206957876.9965427	2608322617.6903696	2575026262.128652	2587796108.7243633	1667722090.4013643	2191180293.781188	2073324326.589663	2671381857.113429	2231690204.410085	2100036775.0827541	4064564062.2484717	2018496606.0720158	2201034966.806279	1617477771.086222	1457788268.4834328	2335240179.275899	2050424811.1794364	797517760.5485393	2682761549.8022046	3261984482.765778	3301565180.594646	1624834147.618759	1234253202.248257	1627375422.563979	3509231124.1303306	2938545619.3333316	3450342454.537084
1840874940.052767	1890337781.4969335	1665969003.5268915	1206957876.9965427	2608322617.6903696	2575026262.128652	2569093377.3608327	1662656722.1638353	2183177262.824775	2072423451.1508994	2671381857.113429	2230737885.6371446	2099750927.2425904	4057768749.6122	2018496606.0720158	2201034966.806279	1610742117.807734	1457788268.4834328	2335240179.275899	2035593505.6908653	797517760.5485393	2675257179.8666596	3244804855.443605	3301565180.594646	1623145158.6791396	1234253202.248257	1621236441.150193	3509231124.1303306	2919125163.469913	3450342454.537084
1840874940.052767	1890337781.4969335	1665969003.5268915	1206957876.9965427	2607084801.8246264	2575026262.128652	2569093377.3608327	1662656722.1638353	2166745361.9891124	2072423451.1508994	2667242780.0555925	2225835591.434653	2099750927.2425904	4057768749.6122	2009349007.6796718	2201034966.806279	1610742117.807734	1457788268.4834328	2335240179.275899	2035593505.6908653	793808740.8470379	2675028171.428668	3244804855.443605	3301565180.594646	1623131425.5107	1234253202.248257	1621236441.150193	3509231124.1303306	2919125163.469913	3450342454.537084
1840874940.052767	1890337781.4969335	1664478533.9612124	1203604414.5238857	2597108610.748826	2571421086.543115	2558340194.268956	1650962131.1893508	2165652321.8635974	2068321338.1076481	2666613201.4077053	2216073303.586485	2092344182.1201878	4045703856.66397	2009349007.6796718	2201034966.806279	1609070592.793208	1445384230.09231	2325934446.105964	2032907164.0104675	793808740.8470379	2668564423.679833	3234469447.305178	3301565180.594646	1623131425.5107	1219025602.3612916	1621215364.6165166	3504247007.50318	2919125163.469913	3441086534.5466194
1836122079.3665164	1863003020.3601518	1664375085.253257	1186037910.4612775	2588880391.04739	2561511431.904522	2558340194.268956	1647615250.6573796	2165652321.8635974	2050301157.3567505	2647817469.6609397	2204828044.750594	2092344182.1201878	4045703856.66397	2007100872.3661945	2190530568.3227243	1607910089.59526	1433350952.1989143	2310789663.0615726	2032907164.0104675	787511761.0162929	2662304855.21338	3234469447.305178	3299083842.6054034	1623105259.6654158	1219025602.3612916	1615129310.535745	3485506354.4287443	2919125163.469913	3436462022.6590385
1829790383.9013004	1863003020.3601518	1662190365.7187226	1186037910.4612775	2544674634.3318033	2561511431.904522	2555462469.6471834	1637739532.465453	2164934818.0951033	2050301157.3567505	2643578036.0249677	2204828044.750594	2090872555.975359	4037026208.2631006	2003724202.034916	2190530568.3227243	1602533350.80111	1433350952.1989143	2310789663.0615726	2032907164.0104675	786768061.9370948	2657922159.210175	3234469447.305178	3299083842.6054034	1615354328.7792788	1219025602.3612916	1612865420.013965	3448381501.225415	2908904438.5888324	3436462022.6590385
1829790383.9013004	1854462670.2250776	1662190365.7187226	1186037910.4612775	2544674634.3318033	2561511431.904522	2546775333.63793	1637739532.465453	2157745279.311761	2047556561.2015615	2643578036.0249677	2200265439.006564	2090872555.975359	4037026208.2631006	2002757384.5944903	2190530568.3227243	1602304794.3260052	1433350952.1989143	2310789663.0615726	2025003182.3646717	786768061.9370948	2657922159.210175	3203334853.6140013	3290519085.350645	1615354328.7792788	1219025602.3612916	1612865420.013965	3448381501.225415	2908904438.5888324	3436462022.6590385
1829790383.9013004	1851755825.5412672	1662190365.7187226	1179994581.594431	2542388110.379678	2560272291.674569	2543447867.0180187	1637454687.832226	2155233510.6618013	2047556561.2015615	2629233144.1616855	2198604934.8710203	2090240909.88802	4035092909.4193983	2001824353.4028208	2190530568.3227243	1602298956.1730366	1433350952.1989143	2309039724.181078	2025003182.3646717	771633305.3233773	2657922159.210175	3203334853.6140013	3288714545.3500643	1615354328.7792788	1217619654.0507593	1612865420.013965	3435031573.0803514	2908904438.5888324	3426355409.017537
1816351545.6906855	1830281515.6716325	1662190365.7187226	1164617177.0510104	2535163949.9292626	2526246530.207447	2542315967.687205	1632370899.1057222	2155233510.6618013	2033766591.4747348	2627309325.48349	2198604934.8710203	2071362454.297559	4035092909.4193983	2001471698.3439353	2190530568.3227243	1600492536.637473	1433350952.1989143	2307829713.9776797	2025003182.3646717	771633305.3233773	2655479034.785242	3202212945.4328175	3281628073.822901	1615354328.7792788	1210105590.258963	1612312312.1195576	3435031573.0803514	2908904438.5888324	3407648720.3663254
1816351545.6906855	1830281515.6716325	1659448806.5969157	1163907645.8979418	2535163949.9292626	2526246530.207447	2542315967.687205	1557346136.185876	2152444080.5447407	2031424966.027867	2582708449.671084	2198604934.8710203	2066891345.6268277	4035092909.4193983	1992864008.5196283	2183873533.068443	1600492536.637473	1433350952.1989143	2307829713.9776797	2024081209.3024836	760240756.29594	2655479034.785242	3195798836.258182	3269970283.904102	1607931001.7496107	1201725860.2226696	1608966544.170344	3434173915.807726	2908904438.5888324	3407648720.3663254
1816351545.6906855	1830281515.6716325	1649572395.6036425	1163907645.8979418	2515346339.4707894	2526246530.207447	2522136088.017886	1423812431.6386468	2146279117.267811	2025965420.0156405	2582708449.671084	2183797808.2017198	2066891345.6268277	4011747034.810415	1988606937.6124725	2176015008.683277	1585077894.3273904	1425146472.1638086	2296353273.3616853	2018247895.9344602	760240756.29594	2630157883.8252416	3188664068.285371	3263787697.1767254	1607931001.7496107	1192628435.9565258	1600227624.6609423	3426902925.3707595	2899923348.1653514	3404088959.989035
1816351545.6906855	1818982533.3829799	1641039756.21922	1147630830.7438364	2515346339.4707894	2522154551.7142773	2521532548.827975	1423812431.6386468	2116867580.4980268	2019264193.336372	2582458997.402005	2183797808.2017198	2066891345.6268277	4011747034.810415	1988606937.6124725	2171008421.490373	1584092176.1727102	1424382584.5462751	2293502539.522935	2011708086.3529449	760180250.1042881	2630157883.8252416	3176766409.800298	3263787697.1767254	1595826736.3502173	1192628435.9565258	1597249245.944056	3424310412.201797	2888939008.3219013	3404088959.989035
1800155684.6239874	1818982533.3829799	1634608142.0421932	1147630830.7438364	2511904409.978679	2519944986.328607	2521532548.827975	1418924041.4141452	2114653759.6829612	2019264193.336372	2582458997.402005	2183797808.2017198	2058496676.1785893	3972359861.547976	1984598600.526198	2152133872.093218	1581510742.2377727	1422813310.6079166	2288494653.7606153	1995439558.664508	756054667.003535	2617576649.8445683	3176766409.800298	3263047913.97382	1590305995.9185827	1192628435.9565258	1590261223.0545142	3392334252.614998	2863433737.601691	3404088959.989035
1800155684.6239874	1818982533.3829799	1634608142.0421932	1147630830.7438364	2511904409.978679	2516636960.960124	2521532548.827975	1413465567.626823	2114653759.6829612	2018848019.0349085	2582458997.402005	2177527257.5143332	2058496676.1785893	3972359861.547976	1984598600.526198	2152133872.093218	1579363560.8024895	1413699344.3297505	2288494653.7606153	1995439558.664508	756054667.003535	2617576649.8445683	3167640003.469182	3263047913.97382	1590305995.9185827	1192628435.9565258	1590261223.0545142	3392334252.614998	2863433737.601691	3404088959.989035
1800155684.6239874	1816381898.720456	1633851725.4069297	1147630830.7438364	2509095487.1823955	2516636960.960124	2497575502.4477086	1413465567.626823	2108972133.454534	2008083628.6723423	2577050290.688753	2154788981.1017623	2058496676.1785893	3972359861.547976	1976122737.7502167	2145272826.4358127	1577602627.5353868	1407806484.963019	2278618983.479873	1993651540.3374238	752112003.332355	2613606852.995025	3162571807.4571333	3263047913.97382	1588430204.824391	1188162001.5645695	1586212360.7770147	3392334252.614998	2861455018.0252724	3401940813.095074
1786672952.967773	1803218932.1319714	1626510832.4247143	1133205029.8689017	2488958413.9250875	2490095689.443138	2449643823.7344584	1403354333.990094	2108972133.454534	2000241502.2103972	2563714277.817323	2154788981.1017623	2040535810.4263723	3972359861.547976	1966332764.5612974	2132201479.4247808	1568871049.2985437	1402771195.1884766	2270446089.2037244	1980240372.0324578	744851725.9271758	2607903990.0824504	3162571807.4571333	3238741353.9797063	1582827071.4216182	1174932864.9163964	1573703503.449335	3381061481.7847605	2853385498.486168	3378750423.0103436
1786357478.734066	1803034023.4130132	1626510832.4247143	1133205029.8689017	2478777800.1419845	2489849182.6863275	2067689790.452524	1392934193.6252823	2108115248.3335965	2000241502.2103972	2563714277.817323	2144846583.48499	2039993411.1658478	3972359861.547976	1966332764.5612974	2132201479.4247808	1568871049.2985437	1402771195.1884766	2270446089.2037244	1980240372.0324578	744376125.7324986	2607903990.0824504	3162571807.4571333	3238618501.5604057	1581355081.4684527	1174932864.9163964	1573703503.449335	3364564391.965748	2853385498.486168	3363468702.054945
1744797770.0495791	1784536130.7995193	1626510832.4247143	1123102972.0857139	2464192252.251242	2480122266.4486794	2067689790.452524	1379076892.2391016	2103927134.2315965	1994011783.1124725	2541171493.8842425	2144846583.48499	2033269953.7873378	3967825390.764419	1963046778.6137388	2132201479.4247808	1563323077.0223439	1393510261.7927341	2270446089.2037244	1980240372.0324578	743741888.9509511	2600624742.499022	3162571807.4571333	3238273385.5728717	1581355081.4684527	1174687899.5652857	1573703503.449335	3346361452.8924594	2853385498.486168	3348718204.619705
1744797770.0495791	1784536130.7995193	1626006212.2459395	1120273238.3605227	2464192252.251242	2469315160.1166177	2066763069.9132671	1379076892.2391016	2102748029.3408997	1971448323.2984529	2541171493.8842425	2144846583.48499	2032757334.2842786	3945303994.342934	1959518559.2354767	2126964013.520157	1561709708.7628472	1393510261.7927341	2270446089.2037244	1980240372.0324578	738518039.3259053	2588454693.790774	3158212458.3227997	3209894693.8178997	1577768781.7168567	1169715474.7222657	1568835336.1464713	3337855871.004746	2841020703.245986	3343768671.560615
1744797770.0495791	1776365613.3929188	1615775946.8896384	1120273238.3605227	2450215752.47007	2464618219.5450964	2057723815.937076	1369251389.2744875	2094823283.7328444	1971448323.2984529	2541171493.8842425	2131455229.3648033	2030241624.1487875	3945303994.342934	1959518559.2354767	2122366343.0151994	1557389594.0746794	1390632815.9466927	2260555772.3167353	1946094267.5743136	738518039.3259053	2588454693.790774	3143996777.994081	3209894693.8178997	1569599849.700994	1169715474.7222657	1564883972.1376712	3337855871.004746	2841020703.245986	3343768671.560615
1738276445.4475012	1763601455.3925858	1615775946.8896384	1116351653.6888695	2450215752.47007	2462184020.6624217	2057723815.937076	1369251389.2744875	2094823283.7328444	1971448323.2984529	2538966288.762253	2131455229.3648033	2015552423.0666585	3945303994.342934	1959518559.2354767	2122366343.0151994	1529330617.3169417	1390632815.9466927	2260555772.3167353	1945185023.4487221	734912568.2988571	2588454693.790774	3143996777.994081	3209894693.8178997	1555168616.1726568	1166762307.1843977	1564883972.1376712	3322230276.064144	2841020703.245986	3333946113.781862
1737334291.9985647	1758933220.216455	1615775946.8896384	1115111623.7417016	2441658980.928818	2446130975.019745	2057723815.937076	1369251389.2744875	2094494976.7801516	1971448323.2984529	2533197829.7604146	2131455229.3648033	2011943012.9790492	3945303994.342934	1956333529.6516147	2122366343.0151994	1529330617.3169417	1384846983.6958332	2250063212.941891	1945185023.4487221	731812044.6415421	2588454693.790774	3143996777.994081	3209257980.1861887	1555168616.1726568	1159417704.519875	1564883972.1376712	3311824677.3079987	2841020703.245986	3331624359.021645
1733882141.4528546	1755909608.8509336	1614606396.4234	1113402217.6416376	2441658980.928818	2446130975.019745	2045622848.588401	1365304418.3938246	2092713321.2090232	1966449991.6905177	2529710751.449236	2126347263.5801187	1987370665.6452093	3928523653.4529138	1953708801.6844592	2114837054.4917848	1520116906.7528715	1380849081.3199565	2250063212.941891	1945185023.4487221	726292185.287798	2587569760.766155	3140961319.558088	3209257980.1861887	1550805555.3462634	1157644788.963653	1564883972.1376712	3310040611.4426236	2840962682.28323	3331612698.2823796
1715670219.7839622	1752076798.2400053	1600320301.9740806	1106953555.9356277	2436764785.6236753	2440024528.957058	2045622848.588401	1359453132.1500204	2085761761.0093796	1957708139.0094628	2528610999.1613727	2116494654.5766103	1987370665.6452093	3928374557.474225	1951255429.107517	2114837054.4917848	1520116906.7528715	1373693271.579344	2236909363.518978	1940332777.5580528	723794841.2372154	2578935371.9086075	3135640867.418762	3202778886.257453	1549888882.6649377	1152568590.156402	1563262040.1856086	3286134463.084479	2825867770.8094277	3314325597.580038
1715670219.7839622	1751928279.0011926	1594129708.1597085	1103401947.014087	2434602647.9546676	2439598965.3656335	2045622848.588401	1359453132.1500204	2081333419.337849	1957708139.0094628	2524496221.3841386	2112379203.1653318	1982170260.5014572	3916319968.174813	1942935603.0044873	2112245101.2299445	1520116906.7528715	1373693271.579344	2236823061.057365	1924774462.57063	723748698.3140287	2572324684.7883058	3129311908.764008	3200945999.934726	1536288402.9598353	1152568590.156402	1549966257.1945932	3286134463.084479	2803876074.8568783	3314325597.580038
1715670219.7839622	1751841250.002782	1594129708.1597085	1103401947.014087	2434602647.9546676	2434298424.7614856	2045087018.4814057	1359381609.636222	2079664783.338736	1949541480.2068846	2524496221.3841386	2112379203.1653318	1961368758.0526292	3903472076.948954	1938426001.7267382	2068145962.5462258	1519653694.632037	1373693271.579344	2233582244.1831374	1917580987.1974895	723661081.454697	2543424120.6023693	3109937765.0317802	3200945999.934726	1536288402.9598353	1152568590.156402	1549566738.2080646	3286134463.084479	2792395373.953646	3314325597.580038
1715670219.7839622	1748097413.7739773	1594129708.1597085	1100702528.435255	2427885938.839448	2423593603.760001	2044973388.7630076	1354522663.1277637	2077299129.7928138	1949059644.1057293	2517245516.041228	2112379203.1653318	1961368758.0526292	3903472076.948954	1935956133.233565	2068145962.5462258	1507183060.6313672	1373693271.579344	2232618061.8678913	1917580987.1974895	721627499.9175167	2543424120.6023693	3109937765.0317802	3180025492.990594	1536288402.9598353	1150253635.725113	1549566738.2080646	3286134463.084479	2792395373.953646	3311742120.196848
1711923317.419033	1742119526.5949233	1582938815.120095	1094815236.1228962	2413668840.8897185	2419140700.8105125	2031769907.5594275	1348887106.0835466	2071173997.3490598	1949059644.1057293	2506499836.3457303	2106660314.625642	1961368758.0526292	3899889731.5599627	1935763979.3387403	2068145962.5462258	1503497827.0271864	1372925944.3167284	2216764446.7269588	1903741668.5552797	706765827.0241435	2543424120.6023693	3109937765.0317802	3175678578.3269005	1528831892.8095207	1142452751.8136523	1521098016.3715723	3272856338.5356	2792395373.953646	3298967283.2864738
1711923317.419033	1742119526.5949233	1581607753.9101398	1094815236.1228962	2413668840.8897185	2419140700.8105125	2020435166.5755556	1348884399.5761695	2066308319.324826	1949059644.1057293	2506499836.3457303	2101037202.8743732	1961368758.0526292	3871047648.175129	1928324696.974834	2066239040.3639529	1503497827.0271864	1368437469.9422603	2216764446.7269588	1903741668.5552797	706765827.0241435	2540765935.2337527	3091104616.0906324	3175678578.3269005	1508563693.6979628	1142452751.8136523	1521098016.3715723	3272856338.5356	2768180513.2439113	3298967283.2864738
1680442580.3052754	1742119526.5949233	1581607753.9101398	1094815236.1228962	2413668840.8897185	2419020811.9220586	2018270127.2528143	1348884026.0163257	2066308319.324826	1949020712.0930545	2506339565.585147	2085546221.2533534	1961368758.0526292	3871047648.175129	1928324696.974834	2066239040.3639529	1502048484.4797084	1365033954.636595	2215827256.19722	1903741668.5552797	706765827.0241435	2540765935.2337527	3091104616.0906324	3175678578.3269005	1508563693.6979628	1142452751.8136523	1519852643.6065388	3272856338.5356	2768180513.2439113	3298967283.2864738
1680442580.3052754	1724526898.9278102	1578004205.3027058	1087611322.4394326	2398988723.1324263	2411677581.881711	2018270127.2528143	1339970851.063009	2062740809.8857563	1932084175.962916	2491657993.797855	2085546221.2533534	1955776262.3407528	3862869177.579019	1918778066.17919	2053778327.0486405	1494733927.5301166	1364043344.9996135	2212082480.7227035	1901559065.357197	702629900.6953127	2522166773.5338535	3091104616.0906324	3152351203.3926935	1503835300.5317848	1137750682.4997737	1503989340.2697077	3250918731.2430134	2762045933.749377	3277376503.019216
1676133575.0035052	1724149898.241212	1578004205.3027058	1087611322.4394326	2398988723.1324263	2411677581.881711	2018270127.2528143	1339970851.063009	2062740809.8857563	1924535446.8179624	2490504092.0160933	2085546221.2533534	1955185676.0270019	3862869177.579019	1918778066.17919	2053778327.0486405	1487640958.6207235	1331148552.9724703	2210704556.5131855	1901559065.357197	700032395.8199971	2522166773.5338535	3091104616.0906324	3152351203.3926935	1503835300.5317848	1134400440.134608	1503989340.2697077	3250918731.2430134	2762045933.749377	3277376503.019216
1676133575.0035052	1724149898.241212	1577050226.0748203	1085895479.069328	2388405677.759506	2396471140.112865	2018270127.2528143	1339970851.063009	2061314679.044383	1924535446.8179624	2490504092.0160933	2084059784.4312606	1953342851.2470694	3862869177.579019	1916924228.478025	2053778327.0486405	1487304780.7265368	1331148552.9724703	2209181428.885993	1901559065.357197	700032395.8199971	2522166773.5338535	3091104616.0906324	3152023723.265107	1503374263.490604	1134400440.134608	1503989340.2697077	3248525737.1546636	2762045933.749377	3273611161.203243
1669485541.7758124	1724149898.241212	1575530683.7359357	1085157588.0686042	2388405677.759506	2396267956.16516	2007466813.1606412	1332285265.9718044	2052192068.2696383	1924535446.8179624	2490504092.0160933	2084059784.4312606	1939951334.1079383	3848626495.4364734	1911298459.6383762	2053452502.1584084	1485133843.3280659	1331148552.9724703	2203483608.5827713	1887305053.5520515	698000816.2846789	2507312437.942225	3074685326.603975	3132294028.2881503	1501856206.8214684	1134400440.134608	1501893994.2487466	3241010983.0111265	2743067118.3787155	3272727202.425884
1653293328.0159836	1719746157.7754185	1573518134.726646	1080912001.787363	2380211383.3703985	2379973659.1067886	1995139864.7729378	1318716742.2863636	2036598137.7483232	1920906057.712764	2474450846.1637397	2071798169.7607875	1921613182.2761457	3835339766.541545	1900819294.7717726	2047018746.318874	1485133843.3280659	1331148552.9724703	2191223461.032118	1887305053.5520515	697688802.2980742	2502760628.1058884	3065178900.938942	3132294028.2881503	1501851081.5946262	1124285806.2565575	1501893994.2487466	3217135698.6562285	2743067118.3787155	3271621279.920663
1653293328.0159836	1704966788.8603134	1573319490.912886	1072976376.5786566	2371918990.090266	2379973659.1067886	1995139864.7729378	1318716742.2863636	2036598137.7483232	1906930816.0708313	2474450846.1637397	2071798169.7607875	1921613182.2761457	3835339766.541545	1900819294.7717726	2047018746.318874	1483256511.3293552	1331148137.4782498	2191223461.032118	1886964841.0206213	694967676.1353905	2502760628.1058884	3065178900.938942	3130135114.715398	1498934023.5494876	1120484201.6752806	1496828884.6985097	3217135698.6562285	2743067118.3787155	3268130243.2574444
1653293328.0159836	1704966788.8603134	1573319490.912886	1072973582.813435	2371918990.090266	2379973659.1067886	1995139864.7729378	1314868136.519851	2036598137.7483232	1906930816.0708313	2474450846.1637397	2071798169.7607875	1921613182.2761457	3835339766.541545	1900819294.7717726	2047018746.318874	1483160716.511034	1331148125.9969745	2191223461.032118	1886964841.0206213	694967676.1353905	2502760628.1058884	3065178900.938942	3130135114.715398	1498934023.5494876	1120484201.6752806	1496828884.6985097	3207851928.825542	2743067118.3787155	3267061440.17851
1653050459.2113292	1704898375.0063717	1552175366.6787584	1072962906.7345384	2371918990.090266	2379973659.1067886	1994429209.3107455	1314868136.519851	2025073380.3660948	1906930816.0708313	2474450846.1637397	2066931145.3640013	1904521073.267723	3820201765.0735025	1883876437.6837199	2035967264.4616616	1474780771.1476624	1330008843.0620873	2187950241.691356	1879282955.3718379	687809682.6516796	2495778419.8304224	3063625902.972383	3130135114.715398	1496818353.877966	1120484201.6752806	1489594067.1433046	3207851928.825542	2724712481.042826	3265405829.739371
1653050459.2113292	1693469481.6727583	1552175366.6787584	1072962906.7345384	2371918990.090266	2379973659.1067886	1994102592.1118736	1314868136.519851	2025073380.3660948	1904710379.5204096	2474450846.1637397	2066931145.3640013	1904521073.267723	3820201765.0735025	1883876437.6837199	2035967264.4616616	1474780771.1476624	1330008843.0620873	2187950241.691356	1879282955.3718379	687587510.5055741	2495778419.8304224	3063625902.972383	3130135114.715398	1492792563.4280548	1118236027.973856	1489594067.1433046	3207851928.825542	2724712481.042826	3258953562.7779665
1653050459.2113292	1686086772.955843	1552175366.6787584	1072962906.7345384	2371379176.3619895	2379973659.1067886	1984374759.4088044	1112571938.1206875	2025073380.3660948	1882951121.640841	2330109328.220023	2060824987.5187883	1904521073.267723	3820201765.0735025	1883876437.6837199	2035967264.4616616	1474780771.1476624	1324274959.074682	2175726041.6124253	1879282955.3718379	687587510.5055741	2491165114.286908	3046773886.4369445	2938283207.9361997	1492792563.4280548	1118236027.973856	1485026221.108842	3207851928.825542	2724712481.042826	3258623986.291631
1653050459.2113292	1686086772.955843	1552175366.6787584	1069063816.478736	2368873556.027209	2375345382.4021606	1984374759.4088044	1034371498.9328619	2025073380.3660948	1882951121.640841	1939304206.1259637	2058542659.9160924	1903142583.4877906	3813568876.3642244	1883842984.1102548	2035967264.4616616	1474780771.1476624	1324274959.074682	2175726041.6124253	1871167658.4467852	687587510.5055741	2491165114.286908	3046773886.4369445	2861180735.9728165	1487984834.6158488	1118236027.973856	1485026221.108842	3207851928.825542	2724712481.042826	3256024125.275502
1636611341.527709	1679469395.6584527	1552175366.6787584	1063453769.3806007	2346629208.0018735	2352478006.8006725	1977848804.184511	1022640946.2274584	2025073380.3660948	1875718055.8802116	1939304206.1259637	2055748113.4255424	1881244498.9463313	3801104808.9633565	1813504062.6688087	1998846572.2235093	1463953120.9414442	1303976675.170697	2157382670.9750233	1871167658.4467852	673675739.7363993	2451265215.1590533	3046773886.4369445	2850106193.206104	1484453071.4347723	1106061881.8353527	1485026221.108842	3180008445.082384	2717836222.216239	3238493582.4312005
1636611341.527709	1679469395.6584527	1552175366.6787584	1063453769.3806007	2346629208.0018735	2352478006.8006725	1971914851.799862	1021105254.2192084	2018395546.199928	1875718055.8802116	1939304206.1259637	2050566357.2409341	1881244498.9463313	3800611492.368042	1810796427.1793818	1998846572.2235093	1463953120.9414442	1303976675.170697	2157382670.9750233	1869484296.1238937	673675739.7363993	2451265215.1590533	3040576771.6211486	2849785417.5751467	1476372205.1001852	1105878616.9823296	1480865795.151112	3180008445.082384	2717836222.216239	3238493582.4312005
1636611341.527709	1679469395.6584527	1552175366.6787584	1062332766.9557095	2346629208.0018735	2352478006.8006725	1971914851.799862	1019993969.9017315	2018395546.199928	1875718055.8802116	1935542523.2423937	2050566357.2409341	1864902940.3491712	3800372308.2721562	1810444006.6773105	1998846572.2235093	1463953120.9414442	1303976675.170697	2157382670.9750233	1869484296.1238937	673675739.7363993	2449352192.701329	3040576771.6211486	2848492873.5212126	1476313514.3506987	1105878616.9823296	1480865795.151112	3180008445.082384	2717836222.216239	3238493582.4312005
1636611341.527709	1678886470.7671666	1543949422.409311	1059586485.0637292	2345045256.479093	2351085965.890128	1967582876.44005	1013410550.3161423	2011777377.1896937	1875718055.8802116	1934833047.406086	2042335040.1046112	1863339406.6397111	3774956155.805566	1810444006.6773105	1998846572.2235093	1461914902.5303838	1303976675.170697	2152790169.252739	1861189045.1834476	673675739.7363993	2449352192.701329	3017739758.261627	2839865242.2633357	1476313514.3506987	1102509605.1556392	1471534615.9970336	3180008445.082384	2696125710.784175	3233891238.0810323
1635142832.0570273	1674013598.7248526	1538200802.5627844	1059586485.0637292	2340068804.5571194	2350764645.9496408	1966324507.1191552	1013410550.3161423	2003150261.58325	1872420290.9068546	1929753016.7203155	2042174649.6308365	1857282437.2014718	3774956155.805566	1810444006.6773105	1997705033.0528038	1460313756.7710798	1303976675.170697	2152790169.252739	1861188667.8982656	672759318.0860531	2449107169.3142557	3017739758.261627	2839865242.2633357	1476313514.3506987	1102509605.1556392	1471534615.9970336	3178463728.4233823	2696125710.784175	3232693710.470343
1635142832.0570273	1674013598.7248526	1538200802.5627844	1059476077.0794272	2340068804.5571194	2350764645.9496408	1966104514.4088523	1012149221.1689806	2003110533.3410308	1872420290.9068546	1929212565.4150283	2039411761.7299216	1854267199.9838505	3774956155.805566	1810444006.6773105	1997705033.0528038	1460313756.7710798	1303976675.170697	2147339390.8942301	1861188667.8982656	672759318.0860531	2449107169.3142557	3017739758.261627	2839865242.2633357	1476313514.3506987	1102509605.1556392	1471534615.9970336	3178463728.4233823	2696125710.784175	3232693710.470343
1626661568.5255685	1665450400.56283	1537990119.1845222	1054597403.6514301	2332618755.6449246	2332058175.4494643	1959818820.519657	1005676802.566589	1998771421.577546	1865795390.6613617	1906287773.6855407	2039411761.7299216	1848741140.0416088	3772868913.5337977	1808625159.4919753	1997705033.0528038	1460313756.7710798	1300312057.6359992	2147339390.8942301	1850273295.2157357	671891748.8743937	2447882580.272917	3013232451.492768	2823478988.8352103	1466746142.3806865	1096358027.038102	1471534615.9970336	3169582039.660192	2680784922.534109	3215928939.732936
1626661568.5255685	1665450400.56283	1530145374.5681465	1054597403.6514301	2332618755.6449246	2332058175.4494643	1959818820.519657	1005212758.1888466	1996781692.523624	1865795390.6613617	1901742021.5723324	2032302752.655457	1848741140.0416088	3760139395.4694905	1808625159.4919753	1994690597.1628056	1448759271.2256272	1297441920.5489268	2130492068.8041549	1850273295.2157357	671891748.8743937	2445233768.787686	3013232451.492768	2823478988.8352103	1466746142.3806865	1096358027.038102	1467049339.6710153	3166139866.999026	2680784922.534109	3215928939.732936
1626661568.5255685	1659959350.0763092	1530145374.5681465	1052948314.0331913	2332618755.6449246	2332058175.4494643	1959592059.6844804	999200431.9983081	1996781692.523624	1864260733.0066538	1901742021.5723324	2032302752.655457	1848741140.0416088	3760139395.4694905	1808625159.4919753	1994690597.1628056	1448759271.2256272	1295462500.8138463	2130492068.8041549	1848965717.059418	671469553.3752477	2444777841.913018	3013232451.492768	2817205058.9376717	1461522560.8916678	1096358027.038102	1467049339.6710153	3165827173.554457	2680784922.534109	3215928939.732936
1626573906.406992	1659959350.0763092	1518903090.0646234	1052948314.0331913	2330836841.6825337	2332058175.4494643	1956160826.0790815	978666834.5306402	1988065663.0912714	1864260733.0066538	1885510869.7666078	2028669242.634769	1848741140.0416088	3760139395.4694905	1808625159.4919753	1984758115.353839	1448759271.2256272	1291626496.356944	2130492068.8041549	1846157488.075138	670030075.8529824	2444777841.913018	3006137845.624335	2817205058.9376717	1453702046.6391985	1093790173.2260242	1463721116.9365177	3164471452.7855277	2680784922.534109	3215914525.750833
1625604398.8361642	1659856967.1622696	1518903090.0646234	1048373399.9284022	2317010194.1607666	2320118297.101638	1956160826.0790815	978666834.5306402	1988065663.0912714	1857730064.4517248	1885510869.7666078	2028669242.634769	1848575519.4053469	3757799109.2931304	1780327092.1198957	1973829201.784655	1399087457.797655	1279714250.5126765	2078990982.7964077	1846132517.5349665	669168522.7487859	2424622334.2005863	3006137845.624335	2814472758.0551095	1453702046.6391985	1093790173.2260242	1463721116.9365177	3163495280.520405	2680784922.534109	3215914525.750833
1623754541.553527	1648580000.4838033	1518903090.0646234	1047083506.6377528	2317010194.1607666	2317557806.903596	1942938879.6954112	969933765.2679427	1986465610.0137734	1849087073.9955177	1875749754.3802931	2023790456.516472	1846675940.5480905	3736845835.0144753	1780327092.1198957	1973829201.784655	1399087457.797655	1275624670.403981	2078990982.7964077	1843709939.9941237	666383705.950162	2424622334.2005863	2983640105.3426766	2802629484.9556236	1453702046.6391985	1075971020.1854992	1457529784.888368	3153124020.0016274	2666621821.157308	3194944851.359559
1622218609.168719	1645122371.9820762	1510345442.8279088	1040796952.6848942	2317010194.1607666	2317557806.903596	1922654939.7437022	969933765.2679427	1976471165.1136937	1849087073.9955177	1875749754.3802931	2009201748.0624592	1844103043.859088	3735466012.3467474	1780041803.1631608	1971832924.5622134	1399087457.797655	1274801645.6245959	2078990982.7964077	1834351672.6631413	664518771.2009952	2420577478.7249765	2979018160.929274	2802629484.9556236	1453375424.1297042	1075971020.1854992	1454127599.124089	3144084325.3805213	2663917582.8891144	3194944851.359559
1613024593.8875632	1645122371.9820762	1508594430.122391	1040385021.1840818	2317010194.1607666	2317557806.903596	1922654939.7437022	969893566.5059482	1974252570.679155	1849087073.9955177	1875749754.3802931	2009201748.0624592	1840086946.6354098	3728452108.390906	1773875544.3903117	1956645802.791956	1394456697.746754	1271335259.2277682	2065915921.3501937	1834351672.6631413	664250481.6670979	2414349129.9652047	2976565847.665763	2802629484.9556236	1434606086.8002732	1075971020.1854992	1449569014.24607	3144084325.3805213	2651624762.050407	3185658277.975064
1613024593.8875632	1638155120.5974283	1501839872.0868294	1034907438.8245344	2316155931.09055	2308302616.6754055	1922654939.7437022	963002481.9493206	1964076098.979183	1848186174.9991887	1867822227.8844657	1999158859.4623501	1835421661.5887	3727814760.323128	1768905863.090165	1956177980.6347828	1394456697.746754	1271335259.2277682	2065915921.3501937	1817209726.1087115	658766229.1106645	2412446576.741903	2976565847.665763	2801103411.0382204	1434606086.8002732	1075971020.1854992	1430465411.5971098	3136087537.2124815	2649034246.944885	3185658277.975064
1611402312.8928738	1626648827.8340938	1496271044.2289665	1034742618.7069701	2306796240.1602364	2295354767.2368245	1918934756.1585848	954368193.5877165	1959191343.2757266	1834356844.7243872	1865765095.489456	1981879387.2310157	1823283193.4638863	3717873719.72262	1768905863.090165	1952980847.3226979	1394456697.746754	1271335259.2277682	2065915921.3501937	1811118107.429177	658766229.1106645	2410418242.057319	2975652814.22763	2794456797.050604	1434606086.8002732	1065516883.3121923	1415756956.5429935	3133515736.8237457	2649034246.944885	3185658277.975064
1611402312.8928738	1611360850.6983902	1496271044.2289665	1034138020.9350374	2306796240.1602364	2295354767.2368245	1918934756.1585848	944180687.4895399	1959191343.2757266	1834356844.7243872	1856371245.7951572	1981879387.2310157	1823283193.4638863	3717873719.72262	1768905863.090165	1952654115.2058449	1394456697.746754	1271335259.2277682	2065915921.3501937	1811118107.429177	658766229.1106645	2410418242.057319	2972694090.681781	2794456797.050604	1434606086.8002732	1065516883.3121923	1415756956.5429935	3133515736.8237457	2649034246.944885	3185658277.975064
1607281775.1485665	1611360850.6983902	1496271044.2289665	1026388829.2169079	2296892535.158293	2291846730.1692295	1918934756.1585848	938948470.8380481	1959191343.2757266	1822176470.6376865	1843130748.8089862	1981879387.2310157	1823283193.4638863	3699386925.7392235	1757982825.6574306	1952654115.2058449	1385481249.5852075	1266352868.8124707	2065915921.3501937	1811118107.429177	647944483.8199395	2399971185.2398133	2967033305.3813868	2787096542.4499035	1434606086.8002732	1061154660.0853709	1415756956.5429935	3122805288.024697	2646453249.629616	3175531334.144006
1607281775.1485665	1611360850.6983902	1496271044.2289665	1026388829.2169079	2296892535.158293	2291846730.1692295	1917936534.877691	938948470.8380481	1959191343.2757266	1820466668.632329	1843130748.8089862	1981879387.2310157	1823283193.4638863	3699386925.7392235	1757982825.6574306	1952654115.2058449	1385481249.5852075	1266351900.271749	2065915921.3501937	1811118107.429177	647944483.8199395	2399971185.2398133	2967033305.3813868	2787096542.4499035	1434147525.7411993	1058861127.6944274	1415756956.5429935	3122805288.024697	2646453249.629616	3173445163.034739
1606035748.3592246	1611360850.6983902	1485336477.7804189	1026388829.2169079	2295542417.269783	2288728418.0034585	1906521395.5186622	938948470.8380481	1940435480.2828116	1815557576.6303067	1843130748.8089862	1981879387.2310157	1823277009.3449366	3684698973.8825073	1754075888.4034295	1946995979.776221	1381118717.0086415	1258898081.407246	2060773773.1356676	1802330898.678554	647944483.8199395	2336694675.1168027	2954256576.528029	2778678164.589924	1428125878.5088503	1058861127.6944274	1410544686.565696	3121500524.6420164	2635245335.035471	3164719546.2898035
1591102291.0289035	1601534007.1698403	1484326787.9337127	1023974577.9114902	2292324749.151107	2276613750.342025	1894404313.1830585	934275722.3291556	1936172820.8614426	1810597035.742408	1841577526.4650908	1974301929.4147406	1810049691.8389864	3630659609.809444	1754075888.4034295	1946995979.776221	1369327120.2666094	1247751839.683236	2058358210.679173	1796712355.511552	645834758.6924281	2294542855.5880427	2952629457.625246	2777457574.331956	1423844933.8528254	1045340262.8210839	1410544686.565696	3104460887.212168	2633034986.203533	3150392107.353377
1591102291.0289035	1601534007.1698403	1479729921.8073006	1023974577.9114902	2292324749.151107	2276613750.342025	1894404313.1830585	934275722.3291556	1934637599.7760322	1798861612.1480622	1822323439.209974	1974301929.4147406	1810049691.8389864	3630659609.809444	1753359280.7109783	1942219895.980143	1369327120.2666094	1247751839.683236	2051659644.1469114	1796712355.511552	645834758.6924281	2294542855.5880427	2952629457.625246	2777276311.1160703	1413501197.7791266	1045340262.8210839	1406534156.207159	3104460887.212168	2633034986.203533	3150392107.353377
1591102291.0289035	1601534007.1698403	1479729921.8073006	1023480130.3775961	2290678506.7000756	2276613750.342025	1894404313.1830585	931485783.3225993	1934637599.7760322	1798861612.1480622	1822323439.209974	1973521120.5376143	1810049691.8389864	3630659609.809444	1748337628.705474	1938989401.576999	1369327120.2666094	1247751839.683236	2048476499.1028607	1795674381.9156096	645834758.6924281	2294542855.5880427	2943321451.24124	2777276311.1160703	1413501197.7791266	1045340262.8210839	1404618012.6221235	3104460887.212168	2626233163.9261107	3150392107.353377
1569310792.3229864	1601402879.2135901	1479729921.8073006	1023039461.6624438	2287605344.206884	2276149587.640347	1882396918.7375078	884243066.6578981	1928508955.6563182	1798861612.1480622	1822323439.209974	1970014773.7852387	1810049691.8389864	3624647285.4131403	1742756380.7481081	1935563608.4795947	1367977121.9365654	1247172612.0305715	2045933049.515866	1795458687.413199	644904198.2291487	2294542855.5880427	2932091630.0233355	2773374868.3545485	1412263519.955733	1045340262.8210839	1400561056.5351999	3104460887.212168	2626233163.9261107	3150392107.353377
1569310792.3229864	1591207331.9969902	1479614131.081075	1010139458.3649431	2280171012.368393	2269034072.357182	1876146026.2513797	884243066.6578981	1925414574.8358257	1795070389.4074469	1818213836.1463912	1960421131.7336588	1804022370.4157014	3621581386.2944617	1729894656.3977883	1922288930.7693129	1367977121.9365654	1241893814.9168034	2041517194.1478062	1786375417.8708303	631826330.1835029	2287497465.6308565	2932091630.0233355	2765630059.403119	1407189246.228891	1037006842.7917165	1392144847.8071587	3078683137.7555313	2623681134.670735	3126179673.5102916
1569310792.3229864	1591207331.9969902	1479558044.3520222	1010139458.3649431	2280171012.368393	2263182400.434758	1875667301.9613776	884243066.6578981	1925414574.8358257	1794547783.7761195	1816904775.3746974	1960421131.7336588	1797310576.8617778	3621581386.2944617	1729894656.3977883	1922288930.7693129	1366727307.4712713	1237550819.3178437	2036061834.8407936	1786375417.8708303	631826330.1835029	2287497465.6308565	2932091630.0233355	2758383878.238006	1407189246.228891	1037006842.7917165	1392144847.8071587	3078683137.7555313	2623681134.670735	3126179673.5102916
1555089044.8359911	1590790176.2445736	1472859891.2814014	1009092707.2033802	2275034780.8960443	2263182400.434758	1866556498.691252	884243066.6578981	1911879173.8777149	1794547783.7761195	1813368156.0030475	1940288286.604124	1797310576.8617778	3621581386.2944617	1729096409.874549	1912730744.8470442	1364788100.8460987	1237550819.3178437	2027701807.4403698	1779754416.6748729	631826330.1835029	2287081536.1652923	2925227847.3203974	2755255208.9626894	1389931720.2320154	1037006842.7917165	1378533291.4070857	3073068489.365786	2620183696.000191	3126179673.5102916
1555089044.8359911	1590790176.2445736	1472350708.7224097	1009092707.2033802	2267381370.9795423	2252851912.6873927	1866556498.691252	884222773.8491327	1911635697.5004406	1786949717.7302115	1812316787.3427136	1940288286.604124	1797310576.8617778	3621437654.041519	1729096409.874549	1912167507.778553	1364759436.0382764	1237550819.3178437	2027701807.4403698	1779547588.8748267	627083205.8053563	2286315295.3117933	2925227847.3203974	2744896946.494808	1388739309.189059	1037006842.7917165	1378211716.6761081	3073068489.365786	2620183696.000191	3126179673.5102916
1555089044.8359911	1575753280.9308248	1471288307.0943272	1008064671.6059412	2263601970.030625	2252851912.6873927	1856242828.8131464	876375616.168289	1903519044.2227023	1785658977.9291482	1795250482.464762	1937559280.663985	1788341794.0492775	3607370972.378175	1723635274.883598	1911146727.3792236	1363925879.7137175	1235892418.5532732	2025192648.338962	1770006413.210679	622883641.8223094	2281814630.4251056	2918003021.0788636	2744896946.494808	1384403547.7038417	1030510402.7884855	1373280146.4312756	3073068489.365786	2610220069.956674	3122306063.011325
1555089044.8359911	1575753280.9308248	1471251867.9366384	1008064671.6059412	2256929803.7332234	2245742406.9672594	1856242828.8131464	876375616.168289	1903519044.2227023	1781048416.3275278	1795250482.464762	1937559280.663985	1788341794.0492775	3607370972.378175	1723635274.883598	1911146727.3792236	1363925879.7137175	1234844938.7710118	2023785517.3148742	1770006413.210679	617620204.3304864	2281814630.4251056	2918003021.0788636	2744896946.494808	1384403547.7038417	1029428445.258782	1373280146.4312756	3069606483.1060185	2610220069.956674	3117546172.436726
1555089044.8359911	1575753280.9308248	1465518010.659216	1004033323.8693774	2252355246.7915645	2245742406.9672594	1856242828.8131464	876375616.168289	1903519044.2227023	1778063253.9032924	1791541350.5834777	1937559280.663985	1788341794.0492775	3585901242.1407614	1715232160.0858965	1904435194.362508	1361639188.1832416	1234557215.370405	2023785517.3148742	1767552768.0717363	607996424.9888319	2265003719.6244864	2918003021.0788636	2744896946.494808	1381975390.2330556	1022898424.2853346	1370978228.4508333	3069335499.1826034	2609526262.456803	3117546172.436726
1542073123.0497031	1569218742.0521853	1465518010.659216	1002601437.6679654	2249863154.881275	2245742406.9672594	1853724467.1645849	876239715.7034471	1903519044.2227023	1777354427.9131894	1789209083.0763264	1924783172.624524	1782029073.5225248	3585901242.1407614	1715232160.0858965	1798623575.361524	1361639188.1832416	1233520345.3961384	2023785517.3148742	1767552768.0717363	607996424.9888319	2265003719.6244864	2913769298.031316	2731074459.7902985	1381677009.1012363	1022898424.2853346	1370978228.4508333	3066427535.5351887	2609526262.456803	3111142037.7458525
1542073123.0497031	1562855509.769056	1465518010.659216	1002601437.6679654	2249863154.881275	2245742406.9672594	1832771910.6459107	875874861.1734289	1901875608.4285734	1775014401.7347414	1788827477.1906433	1924561472.6605422	1782029073.5225248	3582765960.723446	1710429499.5545099	1704246051.7653513	1357206677.3324783	1229224806.7898448	2016451442.6764545	1762915382.5862343	607996424.9888319	2265003719.6244864	2910358064.9687104	2729888403.378817	1380044774.884049	1021118736.5513461	1370978228.4508333	3047718582.3609195	2594149643.436163	3109942637.0154185
1542073123.0497031	1545360686.4645126	1465504836.8165617	979677758.654348	2244316400.860933	2242219991.284948	1718617654.7456994	850661212.4541465	1874523156.1663885	1760659271.4504187	1764827953.0672164	1924561472.6605422	1782029073.5225248	3582765960.723446	1710429499.5545099	1704246051.7653513	1353980492.5173519	1229224806.7898448	2016451442.6764545	1762915382.5862343	604331224.2588375	2265003719.6244864	2910358064.9687104	2723994037.1250257	1374585316.3155093	1020236830.6282684	1370488689.193001	3047718582.3609195	2594149643.436163	3105265386.6818633
1540755946.5249376	1545360686.4645126	1464765891.6185553	979677758.654348	2243592053.513693	2242219991.284948	1718617654.7456994	850661212.4541465	1874523156.1663885	1760659271.4504187	1762167161.9331443	1918171493.0973706	1778032028.2795658	3582765960.723446	1697821976.4133654	1704246051.7653513	1353980492.5173519	1229224806.7898448	2016451442.6764545	1762230684.9671435	603134796.9450152	2263964022.2937574	2908184018.6905904	2723583532.6027627	1374297579.1682596	1015726625.486092	1355211385.198608	3047718582.3609195	2594149643.436163	3105265386.6818633
1540755946.5249376	1545360686.4645126	1462053923.134275	979677758.654348	2236180067.5240793	2240805878.304859	1698324748.5058358	850661212.4541465	1871367606.633722	1760659271.4504187	1754189642.0376985	1918171493.0973706	1778032028.2795658	3573427176.5398383	1693213497.1623755	1701599259.3706794	1347176541.649342	1221438222.8007789	2007753476.3641489	1762230684.9671435	603076854.8585832	2256796055.0526385	2902163503.4633074	2716661591.5359983	1374169274.9355977	1015726625.486092	1354396020.6135302	3038120983.3431935	2581655773.0218053	3095193960.8028154
1536737067.6254203	1545360686.4645126	1453905030.3582554	979677758.654348	2234264775.515401	2232430374.6950316	1693251735.6714342	850661212.4541465	1860409357.732448	1759403605.7444959	1754189642.0376985	1915491789.049249	1775438246.4281354	3569343741.294118	1693213497.1623755	1701599259.3706794	1343374732.1835783	1215553872.8152132	2007753476.3641489	1750494143.545759	597518954.3738997	2251645839.503541	2892092998.6893277	2714436885.5178423	1367964158.8380108	1015313448.096919	1354396020.6135302	3038120983.3431935	2581655773.0218053	3095193960.8028154
1536737067.6254203	1538903022.9417083	1435098938.5217867	979467690.5411537	2224271171.5297594	2223581696.895166	1693251735.6714342	849211605.5172617	1860409357.732448	1753084708.4345222	1744187297.3459382	1903452476.777328	1775438246.4281354	3547100857.806399	1680405974.019147	1695760740.1705198	1343374732.1835783	1215553872.8152132	2003179874.2509298	1737673176.3699932	597518954.3738997	2249557775.8943553	2888811593.2440147	2709101000.0871744	1358722762.9632885	1010552764.8233908	1348348027.001989	3032957707.9822254	2578355163.5469384	3090204914.7391276
1535929848.607978	1537752026.497332	1435098938.5217867	979454783.60168	2224271171.5297594	2223581696.895166	1688671424.8855171	843052997.4263654	1860409357.732448	1753084708.4345222	1744187297.3459382	1903452476.777328	1773920473.4741933	3547100857.806399	1680405974.019147	1695760740.1705198	1335777301.19277	1214395986.1857572	2003179874.2509298	1737673176.3699932	597109320.0614811	2249557775.8943553	2888811593.2440147	2709101000.0871744	1358698078.4977143	1006796166.8592359	1348348027.001989	3032863988.1624136	2570185229.580833	3090204914.7391276
1522486248.6700175	1531642103.7468517	1435098938.5217867	979163613.6374781	2224271171.5297594	2223581696.895166	1688671424.8855171	841320975.6003203	1857951446.8148217	1745174136.0019956	1744187297.3459382	1903452476.777328	1764172209.8628297	3547100857.806399	1679372313.3298273	1694736536.5207562	1335777301.19277	1214395986.1857572	2001914633.6162953	1737673176.3699932	589096505.5308532	2249557775.8943553	2888811593.2440147	2708901272.072672	1358698078.4977143	1006796166.8592359	1348348027.001989	3019668503.028039	2570185229.580833	3075960052.293577
1522486248.6700175	1531642103.7468517	1435098938.5217867	963628700.4232621	2194078475.1039553	2223581696.895166	1688671424.8855171	841320975.6003203	1857474298.234845	1734381893.5190952	1744187297.3459382	1903452476.777328	1764172209.8628297	3547100857.806399	1679372313.3298273	1693737069.3865252	1335777301.19277	1207842356.875388	1993257661.1581192	1730247675.773843	589096505.5308532	2248255025.713035	2882204444.491869	2683391343.3164883	1356685068.9708412	1006796166.8592359	1346311964.2198257	3019668503.028039	2538721730.6228557	3075960052.293577
1522486248.6700175	1531366676.5946586	1406311412.466475	963628700.4232621	2194078475.1039553	2206436792.2630916	1657022943.6559734	829629334.8499451	1851452958.7687695	1734381893.5190952	1729469011.9323757	1873158219.532795	1756742923.146827	3506422686.90293	1644100325.0647771	1678570048.6568465	1327942552.7579484	1203898006.587658	1991437421.166258	1719172568.693845	584307107.3726257	2235008961.156007	2861147558.0913663	2683391343.3164883	1319222121.3108459	994516057.1075119	1308038954.2963135	3012387335.8322096	2521449380.1287823	3058592952.8528786
1513423516.8062022	1527909083.3333561	1406311412.466475	961167102.778447	2177984675.920865	2206436792.2630916	1640188750.451764	829629334.8499451	1850323480.9267766	1730244445.2265966	1729469011.9323757	1873158219.532795	1756742923.146827	3503965692.428322	1644100325.0647771	1678570048.6568465	1327942552.7579484	1203898006.587658	1984696880.2117608	1719172568.693845	584307107.3726257	2235008961.156007	2861147558.0913663	2669737222.005459	1319222121.3108459	994516057.1075119	1308038954.2963135	2970996969.85575	2521449380.1287823	3058592952.8528786
1513423516.8062022	1522311477.0464282	1406311412.466475	957485565.482054	2177775950.7968574	2206436792.2630916	1637706460.0312421	829629334.8499451	1848848992.8391244	1729970763.531753	1729469011.9323757	1873158219.532795	1756742923.146827	3502613914.7470465	1643427835.8105433	1667991096.3954773	1327067514.4255462	1203898006.587658	1984696880.2117608	1719172568.693845	584307107.3726257	2233848815.6393414	2861147558.0913663	2669737222.005459	1319222121.3108459	994516057.1075119	1306951028.1109993	2970996969.85575	2513463147.0085664	3058592952.8528786
1513423516.8062022	1522311477.0464282	1406311412.466475	957485565.482054	2177200372.984496	2206395742.4536815	1637217149.8241856	829629334.8499451	1842907820.180938	1729960181.2262583	1729197520.3398805	1873158219.532795	1756716349.7330763	3486244431.4451966	1643427835.8105433	1663903334.738649	1315773556.6175356	1195064946.525047	1966438852.2770119	1712403475.488606	584299421.9513242	2220738595.9205675	2859159210.568738	2669737222.005459	1319222121.3108459	994460227.5303237	1306951028.1109993	2970996969.85575	2513463147.0085664	3058592952.8528786
1513423516.8062022	1522311477.0464282	1406311412.466475	957485565.482054	2174728502.991524	2203853986.2629757	1598494425.6377294	827081913.895082	1842907820.180938	1723884338.2474756	1722244554.6879451	1873158219.532795	1751522951.595885	3477911853.662871	1639437111.773931	1663903334.738649	1315773556.6175356	1195064946.525047	1966438852.2770119	1712403475.488606	579267702.7003548	2220738595.9205675	2859159210.568738	2661304041.1352105	1318208415.2961645	993037884.9234853	1306781868.213348	2967852035.0876145	2509887368.7979026	3048839481.660938
1507145364.4540086	1513800639.3166554	1397492300.376875	950258495.8688337	2174029036.0266953	2192039839.5376368	1594913839.1046839	816888665.8361588	1841142272.3853767	1723884338.2474756	1717678083.0891333	1867194110.5308187	1749948831.4830346	3477911853.662871	1639437111.773931	1663617058.224113	1313410191.3219583	1192937062.1153395	1966438852.2770119	1712070218.8108459	579267702.7003548	2220738595.9205675	2844134739.9020767	2661304041.1352105	1314788647.2918675	990399096.7520546	1306781868.213348	2949846227.000307	2509887368.7979026	3045820424.0603194
1507145364.4540086	1513800639.3166554	1396915253.5164714	950258495.8688337	2173847928.9026866	2188475004.6608624	1594913839.1046839	810961256.3054044	1838465686.102513	1704854774.5263202	1678699500.5180933	1866323407.0296237	1749948831.4830346	3477911853.662871	1639437111.773931	1663617058.224113	1308225529.722041	1187783687.1624908	1963369693.0526416	1709794355.534714	579267702.7003548	2211924037.752782	2844134739.9020767	2648942225.6390133	1312530143.81052	981852113.0417953	1268429516.6976478	2949846227.000307	2509887368.7979026	3045820424.0603194
1505647360.9630296	1511313598.9185956	1394226318.1446495	942469978.6340237	2164406251.969271	2188475004.6608624	1594913839.1046839	808220126.7751567	1832284093.94242	1704854774.5263202	1678699500.5180933	1865824150.1798275	1731728239.183656	3477911853.662871	1639437111.773931	1663617058.224113	1308225529.722041	1182267031.8777347	1958738549.7495737	1704351924.4115345	579267702.7003548	2210163007.7882285	2840385136.509162	2627787521.747911	1309377444.7876878	981852113.0417953	1268429516.6976478	2949846227.000307	2509485266.901341	3043007654.4872394
1505647360.9630296	1506961340.4869692	1374547756.3614857	942469978.6340237	2164406251.969271	2188099075.911616	1594913839.1046839	808220126.7751567	1801172514.5618448	1704602102.0820801	1678699500.5180933	1865824150.1798275	1731728239.183656	3475790281.5899806	1635690819.4272127	1661789402.4376945	1308225529.722041	1182267031.8777347	1957954028.1293228	1691105070.4082305	579267702.7003548	2209272947.3624854	2840385136.509162	2627787521.747911	1309377444.7876878	979126595.9671861	1268429516.6976478	2949846227.000307	2493643605.9770045	3032195844.851082
1505292373.988786	1506747579.5347974	1374547756.3614857	939139992.5494716	2159208537.1531544	2179045259.158043	1587834630.5470865	805232273.849052	1801172514.5618448	1694147313.02392	1672042646.4590108	1857918485.1686127	1731092880.7444272	3469983202.114739	1626251903.4429266	1655673602.4507859	1308225529.722041	1182074502.357376	1956732485.6102235	1690619057.5372705	576702465.7171044	2208384229.397316	2840385136.509162	2627787521.747911	1309377444.7876878	976247414.3064448	1268429516.6976478	2948991891.230007	2493643605.9770045	3032195844.851082
1505092474.227866	1501552824.856342	1374547756.3614857	939139992.5494716	2159208537.1531544	2179045259.158043	1587834630.5470865	805232273.849052	1792108489.5786586	1693536706.7708902	1672042646.4590108	1857918485.1686127	1728076165.5624568	3467327994.462384	1623366327.5046427	1655673602.4507859	1308225529.722041	1182074502.357376	1956176724.459712	1689892134.7923205	576254864.5037493	2197202201.2727795	2839932505.036006	2620919778.259174	1287199404.8836398	970415608.3877875	1263803908.8200974	2948991891.230007	2492260187.6584015	3016367733.647636
1494942990.301736	1496358216.7050734	1362857050.6964302	934095993.7674088	2149754935.109498	2175825264.4797883	1581146845.2973833	797696636.0302346	1791276978.3645136	1693536706.7708902	1664697497.3484967	1849780020.5070407	1722076079.9259105	3452105580.5703287	1613611251.913708	1639766340.5365965	1293352705.2494273	1177804988.8700576	1945786503.4766965	1686986110.7860954	573107492.8221636	2191542506.314319	2824735435.9337497	2618854556.067232	1287199404.8836398	967481489.5883774	1255851227.0075896	2940103189.7202682	2487991467.976129	3014468583.745571
1494942990.301736	1496358216.7050734	1362340451.3897495	934066046.8677094	2121979948.0032578	2164513348.3823385	1581146845.2973833	797696636.0302346	1791276978.3645136	1693138940.360035	1641894470.6168966	1849780020.5070407	1718976071.9146793	3452105580.5703287	1613611251.913708	1639766340.5365965	1293352705.2494273	1174869086.788928	1945786503.4766965	1686986110.7860954	573107492.8221636	2191542506.314319	2824735435.9337497	2618854556.067232	1287199404.8836398	967481489.5883774	1255851227.0075896	2940103189.7202682	2485364455.8891873	3014468583.745571
1493235379.8446453	1481010767.0781298	1360980391.5415049	928066302.5525973	2121979948.0032578	2163992559.227751	1566617439.4275205	796572572.6856104	1776055642.457962	1685570147.988199	1641894470.6168966	1848494309.4680014	1718276271.1968358	3445918208.5873394	1604820332.9560423	1584676416.2113667	1283124739.7270398	1169136314.302284	1933004682.5691667	1674780665.5824885	572258018.2116406	2186330542.834433	2822981223.039189	2607967916.406535	1280809595.9339564	967481489.5883774	1249364682.5515044	2929593598.8444095	2475014693.1120954	3004354407.488633
1487720641.559636	1479468262.9977179	1358617562.106431	928066302.5525973	2117695482.4204588	2151923768.509542	1563762780.826361	791666910.0114104	1776055642.457962	1685570147.988199	1641894470.6168966	1845640311.0610282	1709748591.1115422	3443242654.203713	1604820332.9560423	1584676416.2113667	1273168799.581337	1163859984.0652938	1926729460.495594	1670652552.1682441	572258018.2116406	2186244782.087902	2822981223.039189	2606142858.899669	1277011279.1169844	961048832.8230052	1249364682.5515044	2926681807.325214	2466863368.694348	2997590755.424058
1487720641.559636	1467944162.1074944	1357099532.5716932	928066302.5525973	2117695482.4204588	2151923768.509542	1563762780.826361	791666910.0114104	1776055642.457962	1685570147.988199	1641894470.6168966	1834539441.4647238	1709748591.1115422	3443242654.203713	1604820332.9560423	1584676416.2113667	1273168799.581337	1161047460.1622765	1918087900.8249984	1670652552.1682441	572258018.2116406	2184841740.0495834	2806936347.1513696	2606142858.899669	1277011279.1169844	961048832.8230052	1248712809.5210886	2926681807.325214	2462916683.1857986	2997590755.424058
1479969590.2356634	1467169160.423912	1351770181.610292	928066302.5525973	2117695482.4204588	2149017749.6967406	1563762780.826361	789922776.466267	1776055642.457962	1681918685.5686753	1641894470.6168966	1834539441.4647238	1704459777.1225126	3421791485.089533	1601014536.4633842	1584676416.2113667	1273168799.581337	1161047460.1622765	1915168973.3727326	1670652552.1682441	572258018.2116406	2184841740.0495834	2806936347.1513696	2601028328.469146	1262851607.7982576	961048832.8230052	1246626802.4749656	2916996840.5521812	2462916683.1857986	2989135595.368912
1479969590.2356634	1467169160.423912	1351233801.5151417	925752582.1477356	2117695482.4204588	2148742785.40087	1563762780.826361	781430178.351326	1776055642.457962	1681918685.5686753	1641894470.6168966	1834503640.9985497	1704170727.2957191	3421791485.089533	1601014536.4633842	1580252923.5184586	1273168799.581337	1160840722.549494	1915168973.3727326	1670652552.1682441	572258018.2116406	2184841740.0495834	2806936347.1513696	2601028328.469146	1259416817.6765249	961048832.8230052	1246626802.4749656	2912435706.0185075	2462916683.1857986	2989135595.368912
1459311705.3570457	1466045654.165533	1350608864.842143	923191778.691888	2116286404.598899	2146755704.6389468	1544125548.2084048	767388462.0221474	1773527761.4329345	1678967026.8542922	1637237281.6179914	1821257781.5562263	1679878716.1784585	3421791485.089533	1599860226.158327	1580235716.0505002	1270729416.965736	1150599091.8661659	1910508956.2755806	1665268047.5538535	564803528.0027833	2182343681.6333604	2786092506.4730577	2599622537.8378887	1259399609.931966	953165776.9764272	1242887515.1030095	2898591795.4184103	2460409604.7412863	2981219859.26634
1434263325.2138345	1451148367.5787988	1342292946.9855182	914327569.9009596	2116286404.598899	2146755704.6389468	1544125548.2084048	767388462.0221474	1740031238.8225224	1671968650.478995	1632924697.6987655	1820214584.6141791	1668786630.8333704	3411952709.2549586	1592362046.16429	1575756608.009533	1259396617.5594077	1148749008.6573164	1907112391.7771294	1623885825.1841245	562711259.2175479	2176462465.757931	2786092506.4730577	2599622537.8378887	1254635680.6822844	953165776.9764272	1242887515.1030095	2893319126.6143675	2448419930.6270537	2975868725.048727
1434263325.2138345	1450418576.3415198	1342292946.9855182	914327569.9009596	2116022244.6711872	2126605435.3082135	1544125548.2084048	767388462.0221474	1740031238.8225224	1671968650.478995	1627314905.8870194	1820214584.6141791	1668786630.8333704	3411952709.2549586	1592104612.7201385	1575756608.009533	1259396617.5594077	1135090556.9176033	1902520409.6752062	1623885825.1841245	561515114.5869002	2176462465.757931	2786092506.4730577	2581839934.118048	1254635680.6822844	953165776.9764272	1242887515.1030095	2891737469.2813663	2448419930.6270537	2975087561.051401
1434263325.2138345	1450418576.3415198	1342292946.9855182	913321471.5094492	2113896435.7010899	2126605435.3082135	1544125548.2084048	765775130.7131965	1736893021.543837	1671484262.5888557	1627314905.8870194	1820214584.6141791	1668786630.8333704	3411952709.2549586	1592104612.7201385	1575756608.009533	1259396617.5594077	1135090556.9176033	1902520409.6752062	1618679067.1612535	560653878.707528	2176462465.757931	2786092506.4730577	2581839934.118048	1254635680.6822844	948335537.1776675	1242480274.0316374	2891737469.2813663	2448419930.6270537	2973274807.9084687
1421402557.7935557	1450177925.5395908	1339646532.9245245	907919952.2153784	2106823158.474069	2126605435.3082135	1544125548.2084048	761507805.0067441	1736893021.543837	1665854069.58223	1626235866.1120787	1818515339.124871	1656194012.1411762	3405463866.0521727	1589619633.157362	1575756608.009533	1259396617.5594077	1135090556.9176033	1902520409.6752062	1618679067.1612535	549550742.14941	2176462465.757931	2777963348.3840375	2574841671.7658095	1252856590.8127968	946511589.2270052	1239151841.8271856	2875348123.107712	2445593766.261759	2971090321.941889
1415854183.178442	1445251771.2826912	1338153710.940439	904645400.3772012	2106823158.474069	2125496053.9431272	1541934857.4435923	760587067.0259831	1736893021.543837	1665854069.58223	1623332908.2573507	1814834991.031344	1649305779.7204597	3399000998.173577	1584681386.9923806	1573834542.6556811	1259387205.0388367	1135090556.9176033	1902520409.6752062	1618679067.1612535	549550742.14941	2172447189.592715	2777963348.3840375	2570134124.515418	1245857258.7875197	945086697.3844067	1239151841.8271856	2875348123.107712	2444906089.6827188	2967554055.4820843
1415534453.0537634	1434266114.4645805	1338153710.940439	898723773.4495546	2078090928.6336713	2116119747.0605965	1540373172.0051115	747311981.1560004	1736532813.6339278	1639609068.4565995	1612281175.6247873	1808357837.1932764	1649305779.7204597	3385179736.697522	1567096183.337642	1561429934.8544009	1234242107.7699912	1135090556.9176033	1880984738.020709	1618679067.1612535	544652631.1961567	2144115122.646512	2777963348.3840375	2558505228.276425	1245857258.7875197	925291210.9871773	1233282290.0117667	2848452471.3971376	2428105814.975428	2942794405.0750823
1415534453.0537634	1428690688.3748631	1333577735.6846235	897978133.3255862	2078090928.6336713	2102419491.2574282	1539841826.2718096	747311981.1560004	1734406024.7638478	1639609068.4565995	1612281175.6247873	1808357837.1932764	1646948010.0772192	3385179736.697522	1567096183.337642	1561429934.8544009	1234242107.7699912	1135090556.9176033	1880984738.020709	1618077178.9179232	544652631.1961567	2144115122.646512	2777963348.3840375	2553909169.5983906	1245857258.7875197	925291210.9871773	1233282290.0117667	2842230838.6000185	2428105814.975428	2942794405.0750823
1415477035.0063179	1428690688.3748631	1325539481.7223914	897451747.0619589	2078090928.6336713	2102419491.2574282	1536513899.3749683	747311981.1560004	1734406024.7638478	1639609068.4565995	1601009618.8796372	1808357837.1932764	1646948010.0772192	3385179736.697522	1567096183.337642	1561429934.8544009	1234242107.7699912	1132965101.8471375	1880984738.020709	1618077178.9179232	544652631.1961567	2144115122.646512	2777946440.0814443	2553909169.5983906	1245795723.5517466	925291210.9871773	1223274615.1075678	2842230838.6000185	2428105814.975428	2942794405.0750823
1415242305.2986047	1428690688.3748631	1325539481.7223914	893685709.9438338	2073734268.083614	2097506063.5782044	1536513899.3749683	747311981.1560004	1732916344.3574433	1637717697.8056731	1601009618.8796372	1806681572.1204157	1640694012.239646	3385179736.697522	1567096183.337642	1561429934.8544009	1234242107.7699912	1132965101.8471375	1880984738.020709	1610311383.8196607	542457174.2603408	2144115122.646512	2774952181.1681976	2553909169.5983906	1239756682.6689222	923766935.3514085	1222705121.9462485	2842230838.6000185	2428105814.975428	2932839625.501782
1408006371.231729	1411111086.7889433	1309917692.4818168	893685709.9438338	2072111734.2231858	2090623215.6240993	1536513899.3749683	743766247.9468652	1732916344.3574433	1625333892.6949344	1601009618.8796372	1806681572.1204157	1636384390.841782	3384477373.4081116	1567044991.5391014	1561429934.8544009	1234242107.7699912	1128061680.8775613	1879233950.8278968	1610311383.8196607	536610705.7156352	2144115122.646512	2774952181.1681976	2535758154.3768487	1239756682.6689222	919061909.5579896	1222705121.9462485	2833689256.5928764	2427638823.103239	2932839625.501782
1408006371.231729	1411111086.7889433	1308499574.0888276	884483451.9488939	2049867255.2963743	2088350325.4846623	1529249122.1479137	734064872.6968098	1729560196.5419984	1625333892.6949344	1593140418.8348186	1806681572.1204157	1636384390.841782	3377859745.9693866	1565489351.6053584	1556864203.3575594	1231005602.4025593	1128046975.2508335	1864159891.2708566	1610311383.8196607	529288271.65276426	2138830688.870341	2773754074.617776	2535758154.3768487	1239756682.6689222	909158131.983747	1220331238.6641023	2831412605.8612504	2424331287.3907404	2905173344.507501
1403664592.3853824	1410986977.3312519	1308499574.0888276	884483451.9488939	2049867255.2963743	2088350325.4846623	1529249122.1479137	734064872.6968098	1729560196.5419984	1624296602.9241955	1589392807.3538446	1806617775.8398263	1633634809.8263335	3377859745.9693866	1565489351.6053584	1553071660.0028768	1231005602.4025593	1121426524.258259	1864159891.2708566	1610311383.8196607	528664366.8833988	2138830688.870341	2773754074.617776	2534482975.6296124	1239756682.6689222	909158131.983747	1220331238.6641023	2823131809.202384	2424331287.3907404	2905173344.507501
1402842046.9316561	1403607601.6241698	1308499574.0888276	880548004.2841705	2046924594.084476	2083789181.433824	1520864866.693144	728952354.3635417	1727405125.286807	1621311832.754795	1589392807.3538446	1799110924.5754297	1627260771.1949658	3368455679.1229024	1556578755.9193022	1545946901.6904044	1228923183.6938107	1121426524.258259	1857204129.6145892	1601895737.0479689	527785011.58509743	2133402636.4890146	2767951383.598305	2530083964.6126103	1235846616.094051	909158131.983747	1214866425.4074163	2821438153.4505944	2418555701.7629495	2905173344.507501
1399878046.104986	1398167750.388249	1307265555.3026042	880548004.2841705	2041836283.0876942	2081320914.4367163	1518616328.2965815	725326657.2117995	1724810675.0441363	1613516339.285149	1583839200.5408564	1791872547.2421308	1627260771.1949658	3365333669.6270947	1545226477.6005836	1538766509.2329214	1225161929.5394871	1114889563.540749	1850889814.0133548	1595665022.6164832	527693657.6227786	2121825893.0158248	2751291900.275702	2527482461.4431925	1233851498.513494	906920988.6439134	1201240669.5543215	2816061793.856525	2418107392.958292	2903216621.9154243
1395547924.9010596	1398167750.388249	1304159045.7845087	877671247.1556528	2041324949.3595726	2081116016.5250823	1518616328.2965815	725196036.1415588	1724780965.8246903	1609682630.9103913	1577441547.6074839	1791872547.2421308	1624166856.6426442	3363493682.1128764	1545226477.6005836	1538766509.2329214	1220269172.998473	1111240335.0819254	1847079876.1756248	1595665022.6164832	524063098.2477102	2121116254.4103093	2751291900.275702	2516925927.4150624	1227522400.2843428	906920988.6439134	1201240669.5543215	2810948355.669297	2413145073.19671	2869017385.984722
1395547924.9010596	1398167750.388249	1304159045.7845087	877671247.1556528	2041324949.3595726	2081116016.5250823	1514888561.8173664	725079748.9574614	1723445194.5501761	1609682630.9103913	1577441547.6074839	1791872547.2421308	1624166856.6426442	3359419877.2350416	1545226477.6005836	1538766509.2329214	1220269172.998473	1111240335.0819254	1847079876.1756248	1590348352.3479125	524063098.2477102	2121116254.4103093	2733501335.1211247	2516925927.4150624	1227522400.2843428	906920988.6439134	1201240669.5543215	2810948355.669297	2412909067.810789	2869017385.984722
1395547924.9010596	1398167750.388249	1304159045.7845087	877671247.1556528	2041324949.3595726	2081116016.5250823	1514888561.8173664	725035506.9807738	1720868179.1650913	1609682630.9103913	1577220575.211886	1791872547.2421308	1624166856.6426442	3353269664.526676	1545226477.6005836	1538766509.2329214	1220246670.4385576	1111240335.0819254	1847079876.1756248	1590348352.3479125	524006738.02382565	2119902551.4507847	2733501335.1211247	2516925927.4150624	1227522400.2843428	905942903.1833383	1201240669.5543215	2810948355.669297	2407232279.980954	2869017385.984722
1395102813.3047183	1398167750.388249	1301211107.4666686	875626299.9589446	2035234590.314607	2077689968.619728	1514888561.8173664	722208406.6786025	1720765356.80323	1605325813.5276926	1570844866.5250473	1791872547.2421308	1622632619.2124524	3350452520.9333982	1545226477.6005836	1538766509.2329214	1220246670.4385576	1111240335.0819254	1847079876.1756248	1588206913.4220645	523996299.22429997	2119100671.8398454	2733501335.1211247	2491208233.3093047	1227522400.2843428	902580058.9795884	1201240669.5543215	2808735938.2723117	2407232279.980954	2853393818.4379973
1393398839.1910286	1397710894.305292	1278873739.5095134	873591375.0142298	2035234590.314607	2077689968.619728	1487768640.6071436	722208406.6786025	1715084679.4374123	1605325813.5276926	1570844866.5250473	1756271014.0867524	1622632619.2124524	3350452520.9333982	1545025825.8523467	1538766509.2329214	1220120607.9760165	1106977328.9990118	1845592212.8459916	1583795718.0129414	522822644.7070617	2119100671.8398454	2698817419.8514767	2489080171.9640336	1223228719.1721015	902580058.9795884	1197458135.449301	2808075177.978845	2407232279.980954	2853393818.4379973
1390274980.4971251	1384133240.9667554	1278873739.5095134	873400378.3648412	2035234590.314607	2071595516.7096136	1487768640.6071436	715497855.3170122	1712425997.8838446	1602049235.262835	1570844866.5250473	1756271014.0867524	1609418209.722346	3350452520.9333982	1533497107.2208016	1538766509.2329214	1210917991.2880695	1102649976.5672271	1834605910.831014	1576475220.7649362	521675361.021096	2113604430.8492966	2698817419.8514767	2488804762.437289	1221211903.6675138	891682822.9502946	1197153004.051586	2803166884.53111	2402923075.6155257	2839806181.860643
1380217050.111144	1384133240.9667554	1272382736.5010302	865532515.92345	2035234590.314607	2071595516.7096136	1486275990.6327882	715497855.3170122	1707933367.4503536	1601379920.3835716	1560183172.1061847	1752807020.1268678	1608604927.972126	3332272023.8390646	1533497107.2208016	1535940925.9449732	1207543554.1194856	1101209566.7905183	1834113062.4875176	1574186998.7699513	518956409.22157514	2111298292.8791544	2695029757.174597	2487090146.7344613	1212980036.3681982	891682822.9502946	1191188843.1503553	2802647961.952063	2395494493.15448	2839806181.860643
1380217050.111144	1377942550.599374	1270378415.6164525	865532515.92345	2018672043.4477744	2056712353.3761914	1486275990.6327882	705529575.5200839	1705759579.5760891	1588844662.3888228	1560183172.1061847	1752807020.1268678	1594661319.9452415	3332272023.8390646	1533497107.2208016	1524855807.7423742	1207538201.1575294	1100965074.2706852	1834113062.4875176	1574186998.7699513	516155697.0936208	2111298292.8791544	2695029757.174597	2460544581.9091535	1212980036.3681982	885254730.2773641	1186314308.3421113	2782757967.346928	2395267777.054402	2824422189.194289
1380217050.111144	1375841903.981552	1270378415.6164525	865532515.92345	2014308080.7080283	2049858777.6310532	1486275990.6327882	705529575.5200839	1705759579.5760891	1586403096.3219836	1559002883.2699037	1752807020.1268678	1588391264.7122707	3332272023.8390646	1533497107.2208016	1524855807.7423742	1207538201.1575294	1100965074.2706852	1834113062.4875176	1574186998.7699513	516155697.0936208	2111298292.8791544	2695029757.174597	2460544581.9091535	1212980036.3681982	880042229.781104	1186314308.3421113	2782757967.346928	2373706367.9766417	2821036929.9959226
1380167621.961797	1375841903.981552	1270378415.6164525	865532515.92345	2014308080.7080283	2049858777.6310532	1458809677.1907463	705529575.5200839	1705759579.5760891	1586403096.3219836	1552533684.7253664	1752807020.1268678	1588391264.7122707	3312930261.82283	1533497107.2208016	1524855807.7423742	1207538201.1575294	1088736106.8324153	1826748237.5631933	1574067864.463193	516155697.0936208	2106853106.1636217	2695029757.174597	2460544581.9091535	1212269010.6892047	880042229.781104	1186314308.3421113	2782757967.346928	2373089388.886007	2821036929.9959226
1377076476.490484	1372092413.3264692	1260132171.8361123	857073600.9769028	2012711485.2475984	2048107141.7126086	1458809677.1907463	700486867.7792325	1704955512.567654	1585641500.10597	1552533684.7253664	1726222370.4591224	1586743085.6247203	3312930261.82283	1533497107.2208016	1524855807.7423742	1193189193.3180182	1088736106.8324153	1826748237.5631933	1566053453.3557353	516066762.26758415	2106347674.9480128	2692683499.655861	2460544581.9091535	1210644427.3037572	880042229.781104	1186314308.3421113	2774170463.5160484	2373089388.886007	2815641782.741811
1377076476.490484	1372092413.3264692	1260132171.8361123	854699998.6735302	2012711485.2475984	2048107141.7126086	1458809677.1907463	700486867.7792325	1704955512.567654	1585641500.10597	1547189446.0823915	1726222370.4591224	1586393895.7513294	3312930261.82283	1533497107.2208016	1524855807.7423742	1193189193.3180182	1088736106.8324153	1826748237.5631933	1566053453.3557353	515649553.97217834	2106347674.9480128	2692683499.655861	2460544581.9091535	1210644427.3037572	880042229.781104	1186314308.3421113	2774170463.5160484	2373089388.886007	2815641782.741811
1376818941.1933956	1372092413.3264692	1260071846.935141	853957757.7839085	1991827012.690519	2029938731.3713791	1458809677.1907463	697412106.2447525	1700478004.6237192	1572869756.9267855	1547189446.0823915	1723672193.882116	1578350472.4821067	3311318871.2878623	1525744930.1054776	1517381794.3967967	1190250597.618885	1087793476.1531787	1816088801.3103783	1566053453.3557353	515208905.1060001	2103207726.1074548	2688484314.2417803	2446134558.3596096	1210159883.5084624	871321638.9592984	1169907674.3406227	2774170463.5160484	2372321435.3427596	2815641782.741811
1371645358.2439315	1363735257.6702197	1255395858.5555823	851788002.7949018	1991827012.690519	2029938731.3713791	1458809677.1907463	697412106.2447525	1688409270.7824566	1572869756.9267855	1540546103.7334487	1723672193.882116	1578350472.4821067	3302828790.4622426	1525744930.1054776	1517381794.3967967	1190250597.618885	1086093272.6199472	1816088801.3103783	1565853728.1957257	511707556.63425225	2103083946.0089326	2686311718.6384525	2446134558.3596096	1205655156.563245	871321638.9592984	1169907674.3406227	2762354763.295343	2372321435.3427596	2815641782.741811
1371645358.2439315	1363735257.6702197	1255395858.5555823	849703620.8828062	1989452545.5332842	2028582229.2884917	1458809677.1907463	696310631.6584897	1688409270.7824566	1571642397.3823178	1539474093.5451133	1723672193.882116	1570253367.8946567	3302828790.4622426	1525744930.1054776	1517381794.3967967	1190250597.618885	1086093272.6199472	1816088801.3103783	1565853728.1957257	510485433.35078067	2103083946.0089326	2685595903.0139174	2444642700.0881405	1205655156.563245	865403406.2411511	1169907674.3406227	2762354763.295343	2372273393.6251597	2805728237.0357156
1355918411.1012406	1363735257.6702197	1254140594.5693982	849703620.8828062	1989452545.5332842	2028582229.2884917	1457176082.6529374	694239558.9674236	1688409270.7824566	1571642397.3823178	1523831245.3752306	1722725956.3369234	1566264262.04277	3298376924.758745	1519876699.8691661	1514237339.1667116	1181838398.553126	1075836527.541937	1805622350.8124886	1556120483.2024603	510485433.35078067	2087604813.153076	2684556994.7288623	2444642700.0881405	1203112801.5640814	865403406.2411511	1163426865.7749963	2762105442.8613534	2367062698.4322243	2804048253.3580747
1355918411.1012406	1363321477.5503814	1254140594.5693982	849703620.8828062	1989452545.5332842	2028582229.2884917	1457004428.0872972	694239558.9674236	1688409270.7824566	1569582195.1092489	1523831245.3752306	1722339474.1723912	1566264262.04277	3298376924.758745	1519876699.8691661	1514237339.1667116	1181838398.553126	1075836527.541937	1805622350.8124886	1556120483.2024603	509270936.3856929	2087604813.153076	2683418168.7517085	2444642700.0881405	1201928170.0618734	865403406.2411511	1163426865.7749963	2762105442.8613534	2363796278.2535276	2804048253.3580747
1355918411.1012406	1360560568.6175566	1254140594.5693982	849703620.8828062	1984069232.0322883	2027182157.240904	1456448471.3765476	690448316.4949044	1687272449.31826	1569582195.1092489	1523831245.3752306	1722099767.0395868	1566264262.04277	3298376924.758745	1518735955.2223568	1514109441.3183825	1181838398.553126	1075836527.541937	1794451174.8070567	1555922437.0663853	509270936.3856929	2087604813.153076	2681782164.2920003	2442378992.0995603	1201749051.9256108	865403406.2411511	1163109190.2592978	2758880571.9547462	2363796278.2535276	2803999736.499943
1355918411.1012406	1359715943.9403827	1253883815.6348872	846210354.4119103	1984069232.0322883	2027182157.240904	1450628686.6998897	686076528.1807258	1687272449.31826	1569582195.1092489	1518884757.6160214	1720983364.958702	1565898983.6332846	3284794765.6447773	1512886170.871305	1501825846.3528678	1181560525.693793	1075611668.0297852	1794451174.8070567	1555922437.0663853	509270936.3856929	2087604813.153076	2677909377.7965918	2442378992.0995603	1198196714.669805	865403406.2411511	1156700146.647697	2748831763.6164007	2358095770.679978	2803999736.499943
1349716930.6261249	1345899055.0008607	1253812097.613313	844862505.7250766	1974385083.6165218	2022956958.165204	1450628686.6998897	686076528.1807258	1687272449.31826	1556215011.2276518	1518884757.6160214	1720983364.958702	1560113099.4909244	3284794765.6447773	1512886170.871305	1501825846.3528678	1181560525.693793	1075611668.0297852	1794451174.8070567	1555922437.0663853	504613246.69351315	2087604813.153076	2677909377.7965918	2434809247.773708	1198196714.669805	859037607.521498	1156700146.647697	2748831763.6164007	2358095770.679978	2800807266.5511045
1341446617.1600146	1340412176.6156654	1253034709.934978	837770676.999685	1967006726.9530764	2011747042.7704618	1450628686.6998897	681043686.0072503	1686280662.611246	1551535675.9284828	1514659403.8520913	1714096260.8522668	1558863418.01769	3284794765.6447773	1504877558.3400238	1495385716.077963	1166672804.4527683	1075479482.0468762	1778560913.9535906	1554559918.5989406	502394604.3743974	2076660358.2084126	2677909377.7965918	2424921534.811696	1195452645.745963	857377671.8538052	1150113022.4520767	2735416450.774206	2346391994.342331	2784270620.900661
1341446617.1600146	1335768825.3011634	1237361105.2222633	837770676.999685	1967006726.9530764	2006350840.397025	1450089901.6580172	679663448.3841473	1673114621.931568	1546606698.548079	1514659403.8520913	1714096260.8522668	1558863418.01769	3283117288.4138527	1503068005.7673888	1493952540.7258942	1165473097.7374163	1072428167.506409	1776747411.5339499	1548231359.7591667	501869812.29541373	2074974028.288015	2664713525.9487023	2422340063.613122	1193229903.20917	857377671.8538052	1148813732.5621917	2731880924.2466626	2344454043.8151836	2784270620.900661
1337353752.5440497	1330234282.1303396	1237361105.2222633	835179182.926947	1956298804.5779617	2002249222.8478053	1444325113.8797991	678567009.5180432	1673114621.931568	1545049902.203831	1507584560.3620903	1701380092.0413601	1553363865.5543804	3272828365.459329	1499573888.9426985	1489162980.5848567	1165473097.7374163	1066767705.606116	1771948956.4579682	1543289825.3026667	501540148.5299908	2070088573.9670687	2656275653.738435	2411167002.546918	1179982826.4873033	856245460.7856407	1139625701.080677	2726242708.666138	2341219510.097374	2770586170.013766
1337353752.5440497	1330234282.1303396	1237361105.2222633	835179182.926947	1956298804.5779617	1999228562.393018	1444325113.8797991	678567009.5180432	1673114621.931568	1541232065.3411653	1507584560.3620903	1701380092.0413601	1553363865.5543804	3272828365.459329	1499573888.9426985	1489162980.5848567	1165473097.7374163	1064266054.7514993	1771948956.4579682	1543289825.3026667	501426358.6080851	2070088573.9670687	2656275653.738435	2411167002.546918	1179982826.4873033	856245460.7856407	1139625701.080677	2726242708.666138	2341219510.097374	2770586170.013766
1337353752.5440497	1330234282.1303396	1234649134.1006227	831825920.969794	1950192610.569361	1997673956.3435674	1438698508.8133085	667875140.3375113	1669982089.6303346	1531721933.770929	1502236996.8779392	1696200530.3575451	1553363865.5543804	3261966177.990507	1494729706.0177865	1488214926.1743248	1157128462.268537	1052735664.0450221	1762961219.519486	1541961405.397208	499778022.7920952	2064201824.247289	2642252175.7089877	2411167002.546918	1179495650.538269	847341494.7170858	1132030844.5099435	2726242708.666138	2333899534.4814925	2770586170.013766
1326365870.5137105	1330234282.1303396	1232849359.684087	826845003.1291865	1945945598.0131598	1992315245.610477	1438698508.8133085	667875140.3375113	1663525224.1690438	1531721933.770929	1489243099.674102	1696200530.3575451	1532519383.7514522	3261966177.990507	1488720683.1520648	1483966060.6158288	1157128462.268537	1052735664.0450221	1762961219.519486	1536488957.555236	496689844.98941714	2062146343.7389104	2642252175.7089877	2408772929.341808	1175758459.8856413	846328947.8392303	1132030844.5099435	2726242708.666138	2333899534.4814925	2770586170.013766
1326365870.5137105	1330234282.1303396	1232849359.684087	826845003.1291865	1945945598.0131598	1992315245.610477	1438698508.8133085	664666406.1499822	1663525224.1690438	1531721933.770929	1489243099.674102	1696200530.3575451	1532519383.7514522	3261966177.990507	1488720683.1520648	1480314135.1839092	1157128462.268537	1052735664.0450221	1762899059.4744606	1536488957.555236	496689844.98941714	2062146343.7389104	2642252175.7089877	2404558462.842204	1175758459.8856413	846328947.8392303	1132030844.5099435	2723991221.526855	2333899534.4814925	2770586170.013766
1326365870.5137105	1324500618.843452	1230382212.8707669	826391683.0364416	1936005502.7573297	1988095956.7713263	1434342060.7846103	661491965.6951592	1663088195.936457	1521430962.6720755	1486357215.2540438	1691485276.2164824	1532519383.7514522	3217494881.490448	1484876734.1439066	1458151890.261221	1153731672.373876	1052694849.0474167	1762899059.4744606	1534408966.2381542	493374859.0640248	2060171557.2710204	2641025481.5943985	2402142913.963229	1170631667.9007232	831546986.2474595	1094779996.840991	2721605110.407821	2319981362.732962	2754485569.7021866
1326365870.5137105	1324500618.843452	1221693590.8603954	826391683.0364416	1936005502.7573297	1985801501.2874954	1433268060.3772535	661491965.6951592	1652741587.6184075	1521430962.6720755	1486292800.3423114	1690541297.101791	1532519383.7514522	3217494881.490448	1483435336.975629	1458151890.261221	1152125888.7954533	1049807077.5747794	1753511266.899617	1531609583.7221072	493374859.0640248	2059603175.3290703	2637783578.8855124	2402142913.963229	1167326775.3209329	831447459.4987596	1094779996.840991	2721257077.7999334	2319927121.2463264	2754485569.7021866
1326365870.5137105	1324419698.9845212	1221693590.8603954	826391683.0364416	1936005502.7573297	1985801501.2874954	1431385362.0415962	661392935.5271319	1652741587.6184075	1521430962.6720755	1486144661.5675957	1690216170.2197506	1532519383.7514522	3217494881.490448	1483435336.975629	1458151890.261221	1152125888.7954533	1049807077.5747794	1753511266.899617	1531609583.7221072	492972274.6348332	2058062801.8889532	2636469544.0295105	2375300878.9166784	1167326775.3209329	831389248.1133368	1094779996.840991	2720977785.7220354	2319927121.2463264	2713867131.3364077
